# Supplementary material for: Overlapping cell population expression profiling and regulatory inference in C. elegans
Source: BMC Genomics. 2016 Feb 29;17:159. doi: 10.1186/s12864-016-2482-z (PMC4772325; doi:10.1186/s12864-016-2482-z)
Supplement: Additional file 1: Table S1. — Strains and genotypes of embryos used. (XLSX 6 kb) [file 12864_2016_2482_MOESM1_ESM.xlsx]

## Sheet: Sheet1
gene	reporter	strain
ceh-27	CEH-27p::mCherry	JIM100
ceh-36	CEH-36p::mCherry	JIM057
ceh-6	CEH-6::GFP	JIM097
cnd-1	CND-1::GFP	JIM085
F21D5.9	F21D5.9p::Wcherry	JIM095
hlh-16	HLH-16p::mCherry	JIM106
irx-1	IRX-1p::Wcherry	RW10719
mir-57	MIR-57p::mCherry	JIM049
mls-2	MLS-2::GFP	UP1619
pal-1	PAL-1::GFP	JIM112
pha-4	PHA-4::GFP	JIM001
pros-1	PROS-1::GFP	RW10913
ttx-3	TTX-3::GFP	JIM096
unc-130	UNC-130::GFP	JIM107
ceh-6, hlh-16	CEH-6::GFP, HLH-16p::mCherry	UP2216
