# Supplementary material for: Overlapping cell population expression profiling and regulatory inference in C. elegans
Source: BMC Genomics. 2016 Feb 29;17:159. doi: 10.1186/s12864-016-2482-z (PMC4772325; doi:10.1186/s12864-016-2482-z)
Supplement: Additional file 3: Table S2. — Expression intensity of reporters in each cell. (XLSX 109 kb) [file 12864_2016_2482_MOESM3_ESM.xlsx]

## Sheet: Sheet1
	cell	tissue	ceh-27	ceh-36	ceh-6	cnd-1	F21D5.9	hlh-16	irx-1	mir-57	mls-2	pal-1	pha-4	pros-1	ttx-3	unc-130
ABalaaaalal	AINL	Nervous	0	0	18.2	0	0	0	0	0	0	0	0	0	1217	0
ABalaaaala			-22	50.8	57.9	195.8	620.8	19	69.8	2.6	218.4	197.3	125.8	99	263.4	175
ABalaaaalar	death	Death	0	0	151.5	0	1213	0	0	-25	0	124.3	0	94	1494	0
ABalaaaal			-54.1	115	30.4	113.6	339	-28.7	147.5	-1	29	74	179	173.5	101	76
ABalaaaalpa	death	Death	0	90.5	137.5	344.5	498	0	0	0	30	17.2	0	2286	447.5	0
ABalaaaalp			-13	50.2	30.9	164	466	0	0	0	160	123.3	169	118.1	126.4	96
ABalaaaalpp	ILshL	Glia	0	0	73.5	0	8084	0	0	0	0	0	0	6237	28	0
ABalaaaa			-125	-95.8	59.5	41	107	-122.4	138.6	-3	-7	42.8	83	117	61.6	3.4
ABalaaaarla	death	Death	0	0	186.5	152	1827	0	0	0	42	91.3	0	621	210	129
ABalaaaarl			-15.6	122.8	114	190.4	628	-14	0	36.6	162	221.1	117	248	167.6	171
ABalaaaarlp	RMEL	Nervous	0	0	57	0	556	0	0	56	0	0	0	0	104	61
ABalaaaar			-84.3	20	90.5	50	271	-41.1	161.5	24.1	45	87.2	184	27	200	227
ABalaaaarra	death	Death	0	106	135	415	3833	0	0	-35	50	55.7	0	328	188	150
ABalaaaarr			-8	125	110.6	201.2	490	17	113.2	2.4	449.8	218.7	149	94.6	185.2	203
ABalaaaarrp	RMER	Nervous	0	0	46.8	152.5	1198	0	0	32	0	0	0	66	112	0
ABalaaa			-189	-308.2	-12.3	51.4	-26.4	-198	186.6	-84.2	4.2	145	32	-11	24.4	-79.2
ABalaaapall	ILsoL	Glia	0	0	52	0	239.5	0	0	0	0	0	0	136	9	0
ABalaaapal			6.6	81.6	107.6	196	375	-7	49.8	-25	70.8	203.9	187.6	89	107.2	73.2
ABalaaapalr	AVDL	Nervous	0	0	58.5	0	449	0	0	0	0	131	0	21.5	209	0
ABalaaapa			-25	2.6	135	169	249.5	-42.4	154.3	80	49.2	151	84.8	136.1	114.3	68.3
ABalaaaparl	death	Death	0	0	195.8	49.5	966	0	0	25	935	100.2	145	4234	174	43
ABalaaapar			32.2	201.6	47	114.4	384	-3	62.2	69.6	73	260.7	224	118.8	168	188
ABalaaaparr	ILshDL	Glia	0	0	94.8	0	469	0	0	92	1568	0	0	5794	97	282.5
ABalaaap			-97.8	-124	19.5	72.2	33.2	-129.4	139	-25.4	-28.6	21.3	41	77.2	23	-63.4
ABalaaappll	ILshDR	Glia	0	0	58.5	0	0	0	0	18	0	0	0	6695.5	84	0
ABalaaappl			-15	144	86.4	122.2	375	-31	34.4	9	178.8	162.8	133.2	124.8	127.4	113.4
ABalaaapplr	death	Death	0	41	150.5	228	368.5	0	0	0	1574	73.2	0	6194.5	167.5	0
ABalaaapp			-50.2	47	34	130.5	360.9	-100	165.6	-5.7	27.3	93.5	85.1	89.5	93	118.5
ABalaaapprl	AVDR	Nervous	0	0	35	26.5	488	0	0	27	0	212.7	0	93	280	0
ABalaaappr			-15	50	43.5	161.8	460.2	-78.8	0	-32.4	105.2	228.5	234.4	86	140	218.4
ABalaaapprr	ILsoR	Glia	0	0	67.2	0	217.5	0	0	1	123	92.3	0	178	85.5	0
ABalaa			-277.4	-324.8	-98.5	-22	-287	-307.7	-26.9	-126.5	8	628.3	-31	-37.5	-20.1	-139.4
ABalaapaaal	death	Death	0	0	218.5	71	1297	0	0	0	-82	0	0	173	4568	0
ABalaapaaa			-55	74.8	110.4	169.8	820.2	55	499	-30.8	101.4	210.3	67.6	166.6	477	117.2
ABalaapaaar	AINR	Nervous	0	0	39	0	0	0	0	0	0	0	0	0	2717	0
ABalaapaa			-18	-18	118.5	157	350	-10.4	346.7	-15	48	160.6	103	103	97	83.2
ABalaapaapa	death	Death	0	0	171.5	81	710	0	0	0	0	26	76	6296	282	0
ABalaapaap			-107	209	112.9	82	636.3	24	423.2	-33	158.9	188.8	85.2	224.8	155.6	174.1
ABalaapaapp	ILshR	Glia	0	0	56	0	488	0	0	0	0	0	0	7859	38	0
ABalaapa			-69	-69.2	-8.6	34.4	88.6	-119	162	-54.8	56.8	53.3	81.2	-62	24	-34.8
ABalaapapa	death	Death	13	140	118	188	645	-80	396	-5	288	178.3	342	209	131	238
ABalaapap			-26	-36.5	77	118	394	-35	83.4	-22	61.9	178.5	276	99	198	121
ABalaapappa	death	Death	0	0	113.8	0	400	0	0	0	6807.5	83	8	178	11.5	0
ABalaapapp			-36.4	36.2	54.5	80.8	449	19.4	133.6	-7.8	3599.4	182.7	224.4	150	131	127.2
ABalaapappp	CEPsoVR	Glia	0	0	72	0	0	0	0	0	5165	0	0	96	166	0
ABalaap			-114	-154	-68.5	35	-91.2	-209.4	70.4	-108.8	-38.2	34.7	43.2	-68	8	-163.4
ABalaappaa	death	Death	-76	144	82	132	892	-70	328	-16	128	273	267	166	255	208
ABalaappa			-65	-41.9	112.5	97	377	-46.7	83.3	-49	44	174.3	185	64.1	146	54.5
ABalaappapa	AVAR	Nervous	0	0	114.8	0	6033	0	0	0	0	11	0	90.5	64	0
ABalaappap			-77	14.2	79	218.8	585.8	22.6	177	-16	38.2	188.5	60.4	156.6	158	97.4
ABalaappapp	OLQsoVR	Glia	0	0	91.2	0	8288	0	0	31	0	0	0	139	70.5	0
ABalaapp			-123.8	-12.2	-2	55.4	129	-103	200.6	-52	77	14.9	51	14.4	69.6	26
ABalaapppaa	RIAR	Nervous	0	0	42.2	0	5650	0	0	-68	0	0	0	76.5	2.5	0
ABalaapppa			-44.4	103.7	113.6	110.3	543.9	5	0	11	33	147.4	140	73	178.1	134
ABalaapppap	death	Death	0	144	16	169	899	0	0	0	118	174.7	324	334	175	200
ABalaappp			-66.6	38.8	11.3	60.2	214.4	24	46.2	-79.8	59	81.6	114.4	147	117	49
ABalaappppaa	IL1R	Nervous	0	0	0	0	0	0	0	0	0	0	0	0	0	0
ABalaappppa			0	0	58.2	20	450.9	28	0	2	145	116.9	123.9	158.6	199	0
ABalaappppap	death	Death	0	0	0	0	0	0	0	0	0	0	0	142	0	0
ABalaapppp			-65	50	47.3	72.2	494.8	40.8	85	-53.4	292	206.9	162.6	110	200	144
ABalaappppp	IL2R	Nervous	0	0	40	0	198	0	0	0	0	0	0	4270	67	336
ABala			-354.6	-381.3	-122	-1.6	-190	-301.4	-40.7	-190	-80	1469	-36.8	-92	-32	-250
ABalapaaaaa	AVHL	Nervous	0	0	637.5	0	0	0	0	0	0	0	0	101	0	0
ABalapaaaa			376.1	168	52.6	184.5	153	1.1	263.7	-4	805.9	206.4	208.5	132	164.1	140.2
ABalapaaaap	death	Death	0	0	527	0	445	0	0	0	0	0	0	267	128	0
ABalapaaa			91.1	127.4	47.2	90.5	128	-19.1	223	-6.4	87	154.9	126	69	115.9	123.3
ABalapaaapa	CANL	Nervous	0	0	54	0	89	0	0	-20	453	271	0	43	0	0
ABalapaaap			318.3	208.8	95.7	140.5	165.7	-6	183	-12	43	211.9	254.3	79.8	98	151
ABalapaaapp	OLLsoL	Glia	0	0	57	0	29	0	0	0	38	137.7	0	84	11	0
ABalapaa			-146	-10.4	29.1	55	52.6	-101.2	185	-96.6	16	189.3	44.6	49.8	65	97
ABalapaapaa	RIAL	Nervous	0	0	44	0	16365	0	0	0	0	-33.7	0	0	30	0
ABalapaapa			352.4	104	117.2	160	2891.4	-27	181.6	-17.4	141	146.5	240	239	153.2	184.6
ABalapaapap	death	Death	0	-322	201	125	16764	0	0	0	520	258.3	412	88	69	0
ABalapaap			110.6	152.6	110.7	115.8	175	-1.2	182	-24.8	65.2	131.4	108	135	95.2	81
ABalapaappaa	IL1L	Nervous	0	0	0	0	0	0	0	0	0	0	0	0	0	0
ABalapaappa			135	25	161	63	162	0	0	0	167	118	0	60.4	110.4	0
ABalapaappap	death	Death	0	0	0	0	0	0	0	0	0	0	0	0	0	0
ABalapaapp			170	118	24.4	138.5	152	-60	130.3	-9.2	234.8	178.5	158.4	60	94.6	145.8
ABalapaappp	IL2L	Nervous	130	0	66.5	0	69	0	0	-23	0	37.3	0	3609.5	61.5	0
ABalapa			-217	-253.6	-61.1	89	-3	-219.8	148.8	-94	-46	285.9	27	-24.4	14.8	1.6
ABalapapaa	death	Death	709.6	131	156.8	150	207.4	-37.7	200.4	135	2891.5	154	129.7	204.3	279.6	409
ABalapapa			181.2	137	66.7	163.2	147.6	-38.2	210.6	-58.2	1998	136.9	138	53.2	128.6	73.4
ABalapapapaa	OLQDL	Nervous	0	0	0	0	0	0	0	0	0	0	0	0	0	0
ABalapapapa			124	0.3	90.6	34	4195.1	0	0	0	2338.3	106.7	0	321	135.8	0
ABalapapapap	death	Death	0	0	113.5	0	0	0	0	0	0	0	0	0	0	0
ABalapapap			234.6	228	123.4	101	407.6	-36.3	288	-49.3	3377	143.7	228	165.3	88.8	85.2
ABalapapapp	URYDL	Nervous	200.5	0	110	0	1003.5	0	0	-105	1773	100.3	0	3629.5	41	0
ABalapap			-143.6	-67.4	38.6	80.6	47.6	-68.8	112.6	-65.8	1	208.1	63.2	10.2	55	31.4
ABalapappaaa	IL1DL	Nervous	0	0	0	0	0	0	0	0	0	0	0	0	0	0
ABalapappaa			0	173.6	77	100.2	191	0	0	-48	11286	83.5	91.8	473	179	175.8
ABalapappaap	death	Death	0	0	132.5	0	0	0	0	0	0	0	0	140	0	0
ABalapappa			188.8	56	17.3	162	245	-20	35	-9	10269.6	176.6	141.4	103.4	143	162
ABalapappap	IL2DL	Nervous	156	47	105	0	0	0	0	0	8971	0	20	5566	79	0
ABalapapp			91.8	65.6	68.7	136	164	-45	114.6	-67.8	2019	176.1	216.6	161	110	-29.8
ABalapapppa	AVJL	Nervous	368	0	87	0	0	0	0	0	14168	3	0	167	67	0
ABalapappp			271.6	82.6	114.2	111.6	247.4	0	87.2	-103	8095.2	183.7	112.6	140.4	116.2	120
ABalapapppp	CEPsoDL	Glia	112	0	75	0	44	0	0	-69	13190	85.3	0	18	36	212
ABalap			-306.5	-384	-126.4	-45	-88.4	-294	18	-182.6	-17.4	547.3	14	-43	-5	-61.7
ABalappaaa	death	Death	325	207	29	337	235	229	180	32	2790	213.3	196	163	174	71
ABalappaa			45.3	189	18.2	101	164.6	-25.6	239.5	-1	2425.7	216	106.7	134	117	182
ABalappaapa	RID	Nervous	0	0	57	0	80	0	0	0	0	0	0	119	78	0
ABalappaap			59	126	92.3	1186.8	729	63	0	32.5	2514.6	224	160	119.9	150	76
ABalappaapp	death	Death	0	0	65.5	231	1866	0	0	-100	1118	9	0	59	122	0
ABalappa			-130.8	-44.6	-11.9	54	38	-45	113.4	-89.8	954.6	185.4	151.6	30.6	76.8	63.4
ABalappapaa	AVHR	Nervous	0	0	309.5	0	1449	0	0	0	358	-64	0	47	0	0
ABalappapa			32	157.4	105.2	171	412.2	101.6	109	-2.4	2346	197.4	133	50	95.6	101
ABalappapap	death	Death	0	0	184	132	2784	0	0	0	6004	93.7	0	195	74	0
ABalappap			2	125.4	24.3	91.6	260.4	-17.4	200	-83	1984.4	113.1	211.6	94	102	109
ABalappappa	CANR	Nervous	55	0	68.5	0	105	0	0	0	1097	20.3	82	121	155	273
ABalappapp			43.2	97.4	70.9	120.6	165.8	-42.2	0	25	2733	191	261	67.6	115	157
ABalappappp	OLLsoR	Glia	33	0	75	29	717	0	0	0	1426	30	0	142	8	0
ABalapp			-139.4	-196.4	-52.5	24	53.8	-174.8	-27.4	-118.2	-11.8	140.6	36	-58.4	2	26.8
ABalapppaaa	ALA	Nervous	0	0	86.5	0	39335.5	0	0	-89	4915	26.8	0	218	75	0
ABalapppaa			129.6	95.7	65.3	55.4	3125.2	21	133.7	-21	8972	158.3	90	107.7	150	65
ABalapppaap	RMED	Nervous	0	0	50.8	0	32399.5	0	0	-22	5299	16.3	9	91	51.5	0
ABalapppa			31.6	99.8	84.5	112	191.4	-23	211.2	-66.4	5013.4	99.3	139	130	113	58.8
ABalapppapaa	OLQDR	Nervous	0	0	0	0	0	0	0	0	0	0	0	0	0	0
ABalapppapa			0	79.2	120	205	16607.1	0	0	0	7287.4	115.1	0.1	164.3	163.4	32
ABalapppapap	death	Death	0	0	161.2	0	0	0	0	0	0	0	0	238	0	0
ABalapppap			124	49.3	4.8	108	1456.9	-29	48.4	-82.3	8637	141.4	173	73	196.5	137
ABalapppapp	URYDR	Nervous	0	27	85	168	17730	0	0	-111	4775.5	103.7	0	5327.5	76	0
ABalappp			-113.6	18.8	-6	59.6	164.6	-63	149	-104.4	793	110.3	83.2	66	9.4	67.4
ABalappppaaa	IL1DR	Nervous	0	0	0	0	0	0	0	0	0	0	0	0	0	0
ABalappppaa			0	119	63.9	122.8	0	0	0	-74	8335	48.3	31.2	195.2	262	172
ABalappppaap	death	Death	0	0	113.5	0	0	0	0	0	0	0	0	93	0	0
ABalappppa			-11	152	73.5	198	114.6	47.2	154.4	-20	10185	98.4	173	42	161	274
ABalappppap	IL2DR	Nervous	0	0	70.5	0	0	0	0	0	6377	99.7	0	7665	63	0
ABalapppp			-51.4	34.4	51.7	106.6	97.8	-9.6	353	-80.2	4730.4	131.7	106.2	10	50	101
ABalapppppa	AVJR	Nervous	0	0	76	0	45	0	0	0	12846	0	0	58	14	552
ABalappppp			71	109.8	98.2	196	302.6	89.4	257	-58	11228	170.9	186	98	142	338.2
ABalapppppp	CEPsoDR	Glia	0	0	35	0	80	0	0	0	10799	173.7	0	81	29	0
ABal			-352	-381.4	-115.4	-22	-227.1	-216	-73.2	-174.1	-104.1	1185.4	-37	-64.1	-26.7	-112
ABalpaaaaaa	e3VL	Pharynx	0	0	59	0	0	0	0	0	0	66	2505	130	55	0
ABalpaaaaa			229	196.6	85.4	82	89.4	-31.8	73.6	-10	167	161.3	2467	45	104.6	74
ABalpaaaaap	m2VL	Pharynx	0	0	55.5	0	0	0	0	0	0	0	2514	184	5	0
ABalpaaaa			-27	101.6	-0.6	52	16.6	-112.2	225.4	-125.8	74	119.5	1259	-30	99	-35
ABalpaaaapa	m1VL	Pharynx	0	0	63.5	0	0	0	0	0	0	0	1847	0	52	0
ABalpaaaap			536.8	123.2	80.4	170.4	39.8	-103.2	0	-79	131.2	162.7	2271.6	184	64	120.4
ABalpaaaapp	death	Death	0	503	60.5	204	5	0	0	0	65	185.7	3366	150	0	275
ABalpaaa			-201	-20.8	26	138	5.6	-157	170.8	-95	70.2	43	828.4	6.2	64.4	41.4
ABalpaaapaa	m2L	Pharynx	0	0	37.8	0	0	0	0	0	0	0	2131	94	158.5	0
ABalpaaapa			-297	121.4	62.5	113.4	82	30	0	5	57	130.7	2223	90	112.8	14.9
ABalpaaapap	death	Death	0	526	74	167	-27.5	0	0	-114	0	253.2	3717	127	139	16.5
ABalpaaap			-138	158.6	43.1	120	65.4	-86	226.2	-61.4	120	98.1	1370	81.6	4	13
ABalpaaappa	death	Death	1873	721	112.5	239	258	1	0	-56	162	221.7	4083	-64	127	169
ABalpaaapp			3444	290.8	50.3	135	184.2	-67.4	80.4	-31	223	172.3	2050.2	130.8	69	111
ABalpaaappp	MCL	Pharynx	0	0	52.5	0	0	0	0	0	0	0	1419	136	113	0
ABalpaa			-194	-280	-40.7	32.6	-49.8	-212.4	14.4	-183.4	-7	2.2	116	-147	15	29
ABalpaapaaa	arcpost	Arcade	147	2126	88	0	70	0	0	-57	0	3.7	1811	64	85	59
ABalpaapaa			3712.8	1026.4	52.1	110.6	167.4	-52.4	331.6	41	138.6	145.3	1947	30	195.8	85.2
ABalpaapaap	e2DL	Pharynx	0	1686	55.5	0	0	0	0	-18	0	41.3	2211	63	108	0
ABalpaapa			-165	-7.2	41	-3	35	-112.8	188.8	-56.6	42	63.7	1215	-76.6	11.8	55
ABalpaapapa	mc1DL	Pharynx	0	1418	46.5	0	54	0	0	-65	112	0	3667	0	73	-51
ABalpaapap			-964.6	178	-8.6	81.8	157	-90	561	-16	134	93.1	1803.8	-13	30.8	-126.4
ABalpaapapp	m3L	Pharynx	0	1068	59	0	0	0	0	0	0	130	3730	41	102	0
ABalpaap			-186.4	-110	-19	42.8	94	-138	100	-67.8	-51	18.7	599.8	-176	-23	-96
ABalpaappaa	arc_ant	Arcade	0	0	73.2	0	97.5	0	0	0	0	72	1599	6	21	578
ABalpaappa			-75	244	-1.8	91	184.4	-42.8	166	-36.8	139	165.3	1414.4	185.6	140	147.6
ABalpaappap	arcpost	Arcade	0	0	16.5	0	0	0	0	0	0	114	807	0	26	0
ABalpaapp			-144.1	70.2	6.7	52.2	78.3	-24	142.4	-64.5	-4	99.3	929.1	-12.1	161	41.9
ABalpaapppa	hyp1	Epidermis	0	0	124.8	85.5	0	0	0	66	0	3.7	151	0	113	0
ABalpaappp			-273.2	110.2	3.3	151	97.4	-29.4	71	12	114.6	167.8	680	139	104	127.2
ABalpaapppp	hyp2	Epidermis	0	0	57.5	0	0	0	0	0	0	127.7	166	5	78	0
ABalpa			-305.1	-234	-109.5	-69	-79.2	-251.9	12	-176.4	-84	833.5	5	-157	-46	-168
ABalpapaaaa	RIPL	Nervous	23807	0	109	0	5474.5	0	0	0	0	155.3	190.5	14.5	0	0
ABalpapaaa			24428	262	42.5	495.8	3006	-159.9	57.6	-86	114	152.2	644.9	34	105.2	74
ABalpapaaap	hyp2	Epidermis	23502	0	120.5	0	5600	0	0	0	90	7.3	0	0	55	0
ABalpapaa			17105.2	62.6	43	486	128.2	-86	168.8	-47	93.4	126.9	689.8	-12.8	114.4	-27.2
ABalpapaapa	arc_ant	Arcade	0	0	49.5	0	6999	0	0	-209	77	70.3	0	0	7	0
ABalpapaap			33798.8	142	35	413	4007.4	-183	181.6	-81	165.6	178	576	40.4	139	18
ABalpapaapp	death	Death	32414	1961	125	24	11861	0	0	-199	310	199.3	1620	206	216	76
ABalpapa			4424.2	-70.4	-43.1	36.6	-56	-200.8	194.8	-61.4	36.6	6.5	464	-113	78	-113
ABalpapapaa	RMDDL	Nervous	23647	4820.5	154.5	790	5436	0	0	-99	0	0	0	136	114	0
ABalpapapa			21989.3	1425.2	24.6	391	2598	-194.4	62.2	-21.9	48.1	108.1	443.4	-39.4	117.6	-70.6
ABalpapapapa	death	Death	0	0	158	0	0	0	0	0	0	0	0	0	0	0
ABalpapapap			22039.6	4187.6	66.4	1720.2	3409	0	0	-79	77.6	126.2	241.2	-46.4	235.2	0
ABalpapapapp	SMBDL	Nervous	0	0	0	0	0	0	0	0	0	0	0	0	0	0
ABalpapap			16988	170	13.8	573.2	103.4	-165.4	277.6	-103	22	97.3	417.2	25	43	-192
ABalpapappa	death	Death	33316	4388	855	294	7253	73	0	0	209	263.3	338	-129	121	120
ABalpapapp			35667	3107.4	95.2	481.4	3553.1	-52.8	4.4	-35	63.7	160.7	290.2	33.2	36.5	-22.4
ABalpapappp	SMBVL	Nervous	0	2739	1474	207	3698.5	0	0	0	0	67.7	0	2	93	0
ABalpap			-197.2	-77	-48	2.2	-149.4	-256.2	66	-154.8	-23	-46	242.6	-144.4	-55.8	-210.8
ABalpappaaa	death	Death	96680	26208	157.8	295	446	165	0	-58.5	107	360	1827	209.5	262	93.5
ABalpappaa			46075	8519.2	31.5	123	111	30.6	356	-76.8	137	140	1382.6	177	88.6	-9
ABalpappaapa	I2L	Pharynx	0	0	0	0	0	0	0	0	0	0	0	1059	0	0
ABalpappaap			50064	11992	81.5	107	101.7	24	0	-9	0	153.3	2224.3	493.4	97.1	21
ABalpappaapp	death	Death	0	0	166	0	0	0	0	0	0	0	0	1758	0	0
ABalpappa			16045.8	784.6	14.4	6.2	-27.2	-199.2	189	-146	65	71.3	913	-2	-21	-86
ABalpappapa	e2V	Pharynx	23674	8824	66.5	0	0	0	0	0	114	14.7	1707	11	0	2177
ABalpappap			39255.4	4530.8	-29.9	124	80	-43	417	-63.6	78	165.6	1448	-76.2	56.6	88.8
ABalpappapp	mc3V	Pharynx	37113	5454	40.5	0	0	0	0	15	0	66.3	2310	0	33	1650
ABalpapp			3063	-86.4	-38.9	-20.4	-123	-187	174.8	-127	26	37.2	338.2	-81	10	-175.2
ABalpapppaa	I1L	Pharynx	0	13762	48.5	0	0	0	0	0	0	0	0	62	10	-57
ABalpapppa			63931.6	13539.1	9.1	131	256	46.6	149.6	-46.7	147.3	149.8	2262	41.6	61.8	26.6
ABalpapppap	death	Death	0	20052	18	180	491	0	0	-45	0	175.3	1662	309	105	0
ABalpappp			17197.8	471.4	-25	32.2	-81	-89.6	173.6	-137.8	7.1	69	982.1	-102	87.5	-300.8
ABalpappppa	mc1V	Pharynx	31412	9421	2.5	0	65	0	0	16	0	101.7	3420	0	0	396
ABalpapppp			32743.7	4097	-54.4	-27	34	-12.4	228	-35	126	-19.9	2246	-87.6	62	-164.4
ABalpappppp	m3VL	Pharynx	32390	7763	52	0	20	0	0	0	125	79	3742	0	0	0
ABalp			-370.5	-199.7	-120.1	-26	-203	-265.9	-5.1	-173	-46.2	1273.3	18	-145.3	-43	-237
ABalppaaaa	death	Death	-60	397	217.8	108	240	-49	231.5	41	214	191.8	330	346	155.5	176
ABalppaaa			-56.6	136.6	38.4	136	78	-25	150	-3.8	99.6	151.9	154	71	30	95
ABalppaaapa	AVAL	Nervous	0	0	42	0	9433	0	0	0	0	0	0	69	0	0
ABalppaaap			-21	194.4	70.3	57.8	369.4	0	0	-10.4	120.4	126.9	98	134	84	194
ABalppaaapp	OLQsoVL	Glia	0	0	77.5	0	14495	0	0	0	544	295.3	0	364	50	0
ABalppaa			-152.4	58	27.3	62.2	88.6	-92.8	122.2	-25.8	69	255.7	101	26.6	11	42.2
ABalppaapa	death	Death	13.5	340	146.8	131	164.5	-21.5	149	32	214	217.7	201.5	243	138	103
ABalppaap			-78.7	217.3	53.4	263.4	13.4	17.9	150.6	-35.8	111	159.3	109	23	125	18
ABalppaappa	death	Death	0	0	75	146	1481	0	0	0	6295	42.7	64	443	127	0
ABalppaapp			-17	163.6	127	84.2	1186	-70.4	37.8	-20.6	3972.4	193.1	194.4	181	171	173.6
ABalppaappp	CEPsoVL	Glia	0	0	37	0	160	0	0	0	6855	0	0	0	55.5	0
ABalppa			-249	-220.2	-65.3	55.4	-66	-72.6	-67.8	-190.8	24.4	311	95.6	-39.4	66	-6.6
ABalppapaaa	RMDVL	Nervous	0	0	198.5	9	28443	0	0	1	0	0	0	0	72	194
ABalppapaa			-826.8	207.6	39.5	789.8	13054.7	-68.9	302.2	-20	208.2	149	113.9	128.5	138.2	36.4
ABalppapaap	ILshVL	Glia	0	0	49.5	0	32722	0	0	-78	0	154	0	7753	35	0
ABalppapa			-240	54.3	66.7	1644.1	109	-22	249.6	-38.6	8.1	68.1	139.9	-49.3	94.5	-7.7
ABalppapapa	SAADL	Nervous	0	0	78.8	0	18954	0	0	5	0	0	0	0	0	1709
ABalppapap			-927.2	274	91	731.2	8705.8	-60	128	1.8	76	187.5	207	65	114	96
ABalppapapp	ILsoVL	Glia	0	0	29	0	17823	0	0	-164	122	0	0	0	31	464
ABalppap			-177	-140	-21.6	59	148	-84.8	125.8	-55	13.6	169	35.8	-61	-27	-104
ABalppappaa	SMDVL	Nervous	0	0	59.5	291	4555	0	0	0	0	73	0	22	43	0
ABalppappa			-147.2	373	80.5	2086	1214	4.2	42.6	-44	318.6	162.5	129.8	2.8	69	-19
ABalppappap	BAGL	Nervous	0	0	70	521	2353	0	0	0	0	98	0	0	82	0
ABalppapp			-218.2	8	-38.5	1942	71	-74.2	173	-62	22.6	42.2	81	-4.2	51.8	-121
ABalppapppaa	IL1VL	Nervous	0	0	0	0	0	0	0	0	0	0	0	0	0	0
ABalppapppa			0	0	79.5	499.8	361.4	0	0	0	-28	74.7	118	289	35.6	169
ABalppapppap	death	Death	0	0	82.5	0	0	0	0	0	0	0	0	322	0	0
ABalppappp			-435.6	206.2	8.5	1923.2	116	-49	214.5	-47	164.3	113.1	181.6	70.6	220.2	-47.7
ABalppapppp	IL2VL	Nervous	0	0	49.5	359	548	0	0	-58	352	0	0	5622	13	0
ABalpp			-309.4	-426	-98.4	-3	-26.5	-164	-86.1	-222.9	-20	777.7	31.2	-75	-19	-6
ABalpppaaaa	AVEL	Nervous	0	0	77.5	24.5	13274	0	0	0	0	107.7	0	0	42	315
ABalpppaaa			-48.8	51.2	83	152.3	217.7	236.2	226.1	-8	182	251.7	232	104.7	178	142
ABalpppaaap	OLQshVL	Glia	0	0	63.5	0	15121.5	0	0	0	586	0	0	7929.5	30.5	0
ABalpppaa			-83	140.4	75.3	145.2	78.6	33	405	-8.6	56.8	190	76	110	141.8	105
ABalpppaapd	OLLshL	Glia	0	0	52.5	0	413	0	0	19	0	76	0	10337.5	28	0
ABalpppaap			-94.6	264	144.5	121.7	282.4	263	99	22	185.5	221.3	157	428.2	170	183.9
ABalpppaapv	death	Death	0	240	48	147.5	769	0	0	-7	122	88.2	184	3500	144	154
ABalpppa			-210.4	-82.2	4.2	86	8.2	-173.6	124	-81.4	34.8	159.8	51	-36.2	98.2	2
ABalpppapad	RMDL	Nervous	0	0	67	22	4040	0	0	0	2382	156.3	0	178	100	183
ABalpppapa			-105	177.8	55	77	80	29.8	38.6	22.6	963.8	188.9	208.8	210	227	145
ABalpppapav	AFDL	Nervous	0	0	31.5	25	0	0	0	0	3475	27.3	43	0	96	315
ABalpppap			-86.6	-13.8	34.2	137.8	56.8	-5.2	272	-77.2	64.2	133.3	104	10.4	134	100
ABalpppappa	death	Death	0	457	74.8	209	486	149.5	0	-9	242	291.3	22	178	998	211
ABalpppapp			-63.8	161.7	55.1	82.3	91.2	103.2	268.2	-44.7	156	137.5	104	140.3	275.7	188.6
ABalpppapppa	ASKL	Nervous	0	0	34	0	0	0	0	0	0	0	0	3	0	0
ABalpppappp			198.2	0	85.5	100	408.2	130	0	0	162.8	121.9	106	144	4187	0
ABalpppapppp	death	Death	0	0	125	0	30.5	0	0	0	0	0	0	378	0	0
ABalppp			-296.4	-149.4	-63.6	19	-55	-156.6	-4	-131.6	-88	234.5	24.8	-5.2	89	-43
ABalppppaad	ADLL	Nervous	0	0	59.5	0	447	0	0	0	0	107.7	0	179	27	151
ABalppppaa			83.2	161.8	76.5	137.2	142.8	169.4	379.2	-29.8	67.4	148.3	143	113	137	-5
ABalppppaav	death	Death	0	1376	76	167	4634	193	0	0	525	150.5	287	196	387	0
ABalppppa			-86	7.4	-0.4	65.8	52.8	6.8	209	-56.8	107.8	105.7	29.2	33	95.6	79.4
ABalppppapaa	OLLL	Nervous	0	0	0	0	0	0	0	0	0	0	0	29	0	0
ABalppppapa			0	73.6	113.2	55.2	294.8	127.5	0	-21	0	44.7	14	103.5	115	237.8
ABalppppapap	death	Death	0	0	138	0	0	0	0	0	0	0	0	310	0	0
ABalppppap			-48	268	76.3	168	137.2	100	640	-15	152.2	157.3	153.2	128.4	125.6	194.6
ABalppppapp	death	Death	41	359	185	17	-12	143	0	-33	10	149	161	104	96	53
ABalpppp			-192.8	-74	-73.5	7	50.8	-116	166	-41	10	84.4	73.2	10	50.6	-45
ABalpppppaa	ADFL	Nervous	0	0	66.5	0	0	66	0	-7	0	113.7	0	22	0	389
ABalpppppa			-127.4	1256	75.6	112	286	111.2	632	-9.2	110.6	135.5	134.6	36.8	86	494.6
ABalpppppap	AWBL	Nervous	0	11	46	0	164	0	0	0	0	0	0	160	45	320
ABalppppp			-116	2.6	32.5	60.4	135.4	22.4	396.6	-17.2	38	24	106	39.4	46.2	40
ABalppppppaa	ASEL	Nervous	0	0	0	0	0	0	0	0	0	0	0	21	0	0
ABalppppppa			2763.6	510.5	102.1	122	413.1	105	0	0	97.8	88.7	173	80.5	278	187.3
ABalppppppap	death	Death	0	0	94.2	0	342	0	0	0	0	0	0	252.5	301	0
ABalpppppp			-102.4	9.6	72.1	174	121.4	39.6	333	-38	46	39.5	139	48.8	136	17.6
ABalpppppppa	ASJL	Nervous	0	0	48.5	276	0	0	0	0	0	0	0	23	35	0
ABalppppppp			3040.7	305	96.5	803	352.6	62	0	-80	41	118.4	145	88	125	205.5
ABalpppppppp	AUAL	Nervous	0	0	327.5	35	668	0	0	0	0	0	0	133	16	0
ABa			0	0	0	0	0	0	-40.2	-186.2	0	514.9	0	-101.2	-36.2	-75
ABaraaaaaaa	e1VL	Pharynx	0	0	71	0	171	0	0	0	1107	0	1697	0	91	0
ABaraaaaaa			-4	68	59.8	95.2	168	-39	392	42	3647	185.5	2327	104.8	83	171.2
ABaraaaaaap	m1L	Pharynx	0	0	66	0	213.5	0	0	0	1092	0	2033	62	76	0
ABaraaaaa			-104	48.5	51.8	166	98	-30.5	183	-34	3502	153.4	1935	65.7	111	89
ABaraaaaapa	e1VR	Pharynx	0	0	59.5	0	0	0	0	0	149	0	2300	130	38	0
ABaraaaaap			40.6	169.9	77	135	233.2	4.3	0	-14	3380.2	130.9	2520	125	188	138
ABaraaaaapp	m1R	Pharynx	0	0	118	17	0	0	0	0	2121	0	2384	88	54	318
ABaraaaa			-126.8	4.6	36.4	15.4	66	-164	410	-93.6	1408	116.9	878.4	56.6	32.4	32
ABaraaaapaa	death	Death	0	0	40.5	0	279	0	0	0	823	35.3	2242	27.5	205.5	0
ABaraaaapa			-431.8	145.2	49.1	193.7	97.8	23	0	-0.8	3673	148.1	2878.4	74.9	267.3	106.7
ABaraaaapap	e1D	Pharynx	0	0	49.2	0	72	0	0	0	0	-20.7	0	78	0	0
ABaraaaap			-303	176.8	-21.5	45.4	185.6	19.8	137.2	20	3193.6	77.7	1666	25.6	136	-30.2
ABaraaaapp	death	Death	-1317.5	289	116.5	175	196.5	30	0	25.5	4161	252.2	1899	195	47	59.5
ABaraaa			-205.2	-221	-7	57	-111.8	-282.8	71.4	-133.2	-23	48.6	188.6	-78	13.8	-54
ABaraaapaaa	arcpost	Arcade	1787	0	49.2	16	346.5	0	0	-8	1176	0.2	1904.5	64.5	76.5	0
ABaraaapaa			1604	146.4	121.7	85	235.4	-57.2	381	-21	2816	198.3	2125.7	125	154.8	29.7
ABaraaapaap	e2DR	Pharynx	1246	0	48	0	398.5	0	0	0	1804	0	1579	26	17	0
ABaraaapa			188.2	-49	17	-21	68.8	-35	269	-54	2759	101.1	1403.6	23	33.8	-20
ABaraaapapa	mc1DR	Pharynx	2141	0	63	0	58	0	0	-4	1647	51.7	3949	0	69	0
ABaraaapap			1558	37	42.1	132	258	-15	312.8	-24	3088.4	113.9	2187.8	66	24	-37
ABaraaapapp	m4R	Pharynx	3255	0	49.5	0	184	0	0	-73	1644	2.7	3795	68	47	31
ABaraaap			-91.4	-121.8	5.1	84	32.8	-138.8	196.8	-101.6	1164	109.5	839.6	-10	44	-29
ABaraaappaa	arcpost	Arcade	0	0	46	0	0	0	0	-23	0	0	774	46	36	0
ABaraaappa			2720.4	181	166.3	135	305.4	-66.6	449	-50.2	2131.8	182.6	2170	94	119.4	99
ABaraaappap	arcpost	Arcade	0	0	78.5	0	48	0	0	-38	0	0	0	68.5	98	41
ABaraaapp			745.5	173.6	30	47.9	155.2	-57.8	320.3	-42.5	2491.4	174.4	1264.4	33	93.8	19
ABaraaapppa	arc_ant	Arcade	0	0	72	0	220	0	0	-21	481	0	319	0	57	0
ABaraaappp			2730.9	124.5	72.8	117	361.6	-117.4	453.3	-11.4	2046	193.1	820.2	49.8	153.5	6.2
ABaraaapppp	hyp1	Epidermis	0	0	10	0	1267	0	0	0	443	19.7	383	115	103	0
ABaraa			-263.7	-201.5	-67	13.7	-239.2	-370.9	-36.6	-173	-35.8	539.7	47	-146.9	-0.4	-370
ABaraapaaaa	e3D	Pharynx	0	0	26.5	0	0	0	0	0	1763	0	1888	68	78	0
ABaraapaaa			60778	200.7	72	149.7	206	-53	225	-7.7	3058.2	191.3	2478.3	151.1	107	21.7
ABaraapaaap	m1DL	Pharynx	0	0	57	0	0	0	0	-1	747	140	1111	96	212	170
ABaraapaa			27001.2	93.7	57.6	100	165.1	-55.7	169.3	-34.5	3198.2	95.5	936.9	61.5	22.9	-139.6
ABaraapaapa	m2DL	Pharynx	59083	0	70.5	0	0	0	0	0	810	98	3169	2	0	0
ABaraapaap			43902	107.6	30.2	97	124.8	-23.8	137.2	24	3041	119.4	2137	136	115.8	33.2
ABaraapaapp	mc2DL	Pharynx	41454	0	68.5	0	64	0	0	42	1506.5	0	4490	100.5	76	0
ABaraapa			5504.2	46	-29.8	172	-24.2	-308.2	268.8	-174.6	2055	55.9	493	10.2	33	-161
ABaraapapaad	death	Death	0	0	133.2	0	0	0	0	0	0	0	0	100	0	0
ABaraapapaa			41481	303.6	63	69.6	74	0	0	-20.4	1728	97.7	2952.4	119.6	174.2	0
ABaraapapaav	NSML	Nervous	0	0	0	0	0	0	0	0	0	0	0	0	0	0
ABaraapapa			34514.4	28.7	-17	63.9	113.1	-42.8	0	1.1	2998.5	136.7	1547	146.3	38.5	-92.7
ABaraapapap	m5L	Pharynx	37158	0	56.5	0	109	0	0	0	1389	0	2341	86	56	117
ABaraapap			21941	135	53.4	16.3	46	-67	128.3	-84.7	3150.6	111	812.4	106.3	34.4	-118
ABaraapappa	M2L	Pharynx	0	0	17.5	0	0	0	0	-37	838.5	-19	1215	39	0	243
ABaraapapp			51949.2	0.4	11.2	73.6	132	46	0	21	2376	86	1657.2	68	141	61.2
ABaraapappp	M3L	Pharynx	0	0	30.5	0	67	0	0	0	614.5	172	1131	20	0	0
ABaraap			-114.8	-93.2	-19.3	27	-230	-359.6	48.6	-121.6	19	-12.7	107.2	-115.6	-27.2	-304
ABaraappaaa	MI	Pharynx	0	0	81.5	0	2739	0	0	-16	972.5	0	1353	68	18.5	0
ABaraappaa			93099.6	123	58.4	131.8	1282.6	12.2	9	-6.4	3006.8	131.1	1664.2	138.6	185.2	24.4
ABaraappaap	m1DR	Pharynx	0	0	55.2	0	2703.5	0	0	-14	2198	0	1195	80	0	0
ABaraappa			32464.6	110	5.9	-9.6	49.8	-55	123	-41	2759.5	140.7	861.9	52	153.1	-99
ABaraappapa	m2DR	Pharynx	81244.5	0	73	0	2798	0	0	0	1093	0	4642	73	36.5	0
ABaraappap			67859.2	182	-2.2	71.6	612.8	0	-25	-42	3075	111.3	2000	35.2	77	79
ABaraappapp	mc2DR	Pharynx	65560.5	0	58	5	1765.5	0	0	0	1691.5	0	5471.5	3.5	58.5	0
ABaraapp			5143.6	10	6.1	9	-194.2	-242.8	405.6	-141	1503	71	380.4	-51.4	28	-280
ABaraapppaad	death	Death	0	0	0	0	0	0	0	0	0	0	0	0	0	0
ABaraapppaa			62973.6	77.2	105	138	8	0	0	-42	1372.2	158.7	3104	169.7	108.8	163
ABaraapppaav	NSMR	Nervous	0	0	0	0	0	0	0	0	0	0	0	0	0	0
ABaraapppa			55507.6	-6.6	53	82	124.1	-20.7	103	-22.9	2891.3	153.3	1715	47.4	75.7	19
ABaraapppap	m5R	Pharynx	57260	24	50.5	0	0	0	0	0	958	10.7	2992	74	108	0
ABaraappp			29106	83.9	43.6	-26.1	94	-13.1	143.6	-51.7	2658	92.2	919	-15	-24.2	-104.6
ABaraappppa	M2R	Pharynx	0	0	37.5	0	0	0	0	0	713	76	1529	10	27	23
ABaraapppp			84557.9	50.7	2.8	120.2	80.5	-43.8	0	-23	2300.7	65.2	1769	16.2	133.3	123.1
ABaraappppp	M3R	Pharynx	0	0	68.5	0	0	0	0	0	755	0	851	16	0	0
ABara			-319	-162.7	-72.9	-45.2	-265	-319.9	-73	-184.7	-19	1183	-23.8	-97	-12.9	-187.5
ABarapaaaaa	e3VR	Pharynx	0	0	79.5	0	599	0	0	0	0	221.7	2375	87	0	0
ABarapaaaa			-124	111.6	10.5	153.4	1648	-29	301	-91.4	111	195.5	2560	83	42	-23
ABarapaaaap	m2VR	Pharynx	0	0	60	0	992	0	0	0	270	0	1236	197	0	0
ABarapaaa			-179	52.6	64.5	3	726	-284.2	245.4	-131.8	14	155.1	1107.4	23	90	-37
ABarapaaapa	m1VR	Pharynx	0	0	52	0	920.5	0	0	0	0	0	1526	0	26	65
ABarapaaap			-210	105.4	74.5	180.2	1723.1	-161.6	693	-51.9	127	199	2388	136	86.2	-44.4
ABarapaaapp	death	Death	0	215	76	117	1752	0	0	-90	0	152	3601	159	154	60
ABarapaa			-154	14	11.1	-36.2	18	-395.8	482	-111	60	188.9	439.4	-77	14.8	-12
ABarapaapaa	m2R	Pharynx	0	0	64	0	250	0	0	0	0	0	0	10	0	240
ABarapaapa			-316.2	129.3	40.5	208	1412.8	-13	392	-22.9	162	245.5	2209	91.6	124	18
ABarapaapap	death	Death	0	165	187	232	1853	0	0	0	81	167.3	2502	138	222	46
ABarapaap			-219.4	96.5	-5.1	-3	594.6	-3.7	281	-53	-2	183.4	1134.9	182.1	37	-137.4
ABarapaappa	m3R	Pharynx	2066	0	33.8	10	610	0	0	0	0	0	2377	11	26	0
ABarapaapp			4495	103.2	88.7	-29	924	-28.4	208	-69.6	54.8	206.3	1493.6	59	69.8	-84.4
ABarapaappp	MCR	Pharynx	7005.5	0	79.5	0	805.5	0	0	-8	0	0	1762.5	131.5	42	0
ABarapa			-140	-121	-41.3	-2.2	-138	-285.6	35.4	-114.8	-9.4	252.3	41.8	-83	-1.6	-183
ABarapapaaa	death	Death	-1096	2279	94	229	3171	0	0	59	171	384.2	2185	387	275.5	294
ABarapapaa			-358	358.6	48	182	1767.1	-82	325	-51.4	197	191.7	1202	118	146	-16
ABarapapaapa	I2R	Pharynx	0	0	0	0	0	0	0	0	0	0	0	789	0	0
ABarapapaap			0	554.2	62	164.2	1416	0	0	0	128.2	117	2009.4	113.8	136.4	146
ABarapapaapp	death	Death	0	0	33.5	0	0	0	0	0	0	0	0	649	0	0
ABarapapa			-139.6	89.2	29	-37.4	419.8	-211	499.8	-207.8	80.2	165.5	887.2	19	28.8	-79
ABarapapapa	arcpost	Arcade	0	8	58.5	0	790	0	0	0	0	96	1215	53	81	0
ABarapapap			-235.2	353.8	46	27	1464.8	-216.4	403.6	-123.4	203	194.9	926	128.2	101.6	-144.4
ABarapapapp	I5	Pharynx	0	0	72	44	1273	0	0	0	0	130	1406	0	18	0
ABarapap			-195.8	99.4	-3.7	16	-6.6	-338	476.2	-177.6	23	151.5	364.4	-68.8	16	-115.4
ABarapappaa	I1R	Pharynx	0	0	38	0	0	0	0	0	0	0	0	30	0	0
ABarapappa			-258.8	518	56.5	165	1349.4	-34	176	10.8	178	185.9	1886.2	79.4	129.6	0
ABarapappap	death	Death	0	847.5	146.5	215.5	2362	0	0	0	0	206.7	1142	225	260.5	0
ABarapapp			-218.8	167.2	-10.4	158	511.2	-123	506.2	-137.8	44.6	63.7	982	11	112	-187.6
ABarapapppa	mc2V	Pharynx	0	45	27	0	874	0	0	-72	0	8	3229	0	32	5
ABarapappp			-24	133.6	0.5	17	763	-75	252.2	-95.8	80.4	88.5	2123.2	-33	203.2	-44
ABarapapppp	m3VR	Pharynx	0	0	20	0	623	0	0	0	0	1.7	3766	18	28	-47
ABarap			-275.5	-101	-82.5	32	-208.3	-323.3	28.4	-168.8	-41.3	402.5	75	-176.1	-62.7	-257
ABarappaaaa	RIPR	Nervous	0	0	43.5	0	2819.5	0	0	0	72	231.5	0	186.5	90.5	0
ABarappaaa			-14	115.4	40.5	344.6	2409.8	-8.4	3.6	-59.2	121.6	144.4	191	99.4	188	20.4
ABarappaaap	death	Death	0	543	196.5	434	3714	0	0	0	46.5	33.3	54	67	173	157.5
ABarappaa			-41	157.7	35.7	1480.3	196.2	-134	437.9	-73.4	201.6	173.5	82.1	46.9	16	-68.9
ABarappaapa	hyp1	Epidermis	0	0	29.5	0	3119.5	0	0	0	0	223.7	183	548	90	124
ABarappaap			249.2	114.2	70.4	401	2928.6	-100.8	397	-21.4	170.6	176.9	586.8	146.4	118	30
ABarappaapp	death	Death	0	0	193.2	154	4669	0	0	-139	2.5	112.3	1025	138	136	-160
ABarappa			-152.8	82	27.7	1011.8	188.2	-147.8	327.8	-95.6	30.6	177.2	147.6	25	60.8	-75
ABarappapaa	RMDDR	Nervous	0	1848	129	888	13726	0	0	-151	205	3	0	0	102.5	0
ABarappapa			40	414	51	564.4	1904	-234	814	-94.8	115	181.2	228	14	83	-73.2
ABarappapapa	death	Death	0	0	34.5	0	0	0	0	0	0	0	0	0	0	0
ABarappapap			51.7	1198.3	61.5	1358.7	11148	0	0	0	9.1	73.8	188	34	399	0
ABarappapapp	SMBDR	Nervous	0	0	0	0	0	0	0	0	0	0	0	0	0	0
ABarappap			-137.4	124	7.4	1449	170.9	-144	288.1	-106	87.2	144.7	55	0.4	66.8	89
ABarappappa	DB2	Nervous	0	275	1329.5	2	7660	0	0	0	0	18.3	0	0	28	0
ABarappapp			2281.1	685.5	303.8	354.5	2115.5	-119	148.4	-86	140.5	220.7	222.8	9.6	57	-72.4
ABarappappp	SMBVR	Nervous	0	51	1429.5	0	4369	0	0	0	139	65.3	0	0	128	0
ABarapp			-172	70	-61.4	46.4	-203.4	-330.2	104.2	-160.8	10	186.3	112	-96.4	42	-312.2
ABarapppaaa	RMDVR	Nervous	0	0	153.5	75.5	12249	0	0	-12	0	123	0	37.5	66	0
ABarapppaa			-78.6	127.9	80.6	1384	5874.4	-261	30.8	36.7	121	155.7	175	149	181.3	113.1
ABarapppaap	ILshVR	Glia	0	0	71.5	58	14000	0	0	-80	0	0	0	8988.5	57	0
ABarapppa			-36	114	42.5	2572	376	-113.6	558.4	18.4	119.8	179.4	164.6	101.2	68.6	47
ABarapppapa	SAADR	Nervous	0	0	54.8	13	9945.5	0	0	36	0	0	0	98	66	437
ABarapppap			-38	202.1	36.4	1347.4	6269	-206.3	210	-91	272	213.4	287	114	27	36.7
ABarapppapp	ILsoVR	Glia	0	0	59.5	14	9559	0	0	0	0	0	0	45	0	264
ABarappp			-105	52.8	0.9	938	104	-79.8	205	-20	119.2	145.3	94	6	61	-103.8
ABarappppaa	SMDVR	Nervous	0	0	22	465.5	18202	0	0	0	0	143.8	0	0	58.5	0
ABarappppa			10	441.8	48.5	3148.2	2980	202.8	265	-67.4	282.8	149.9	139	47	105	163.6
ABarappppap	BAGR	Nervous	0	0	56.5	756	16704	0	0	0	0	0	0	4	38	398
ABarapppp			-117.1	161.9	58.1	2614	46.2	-53.1	177.7	-55.7	97	103.9	160.5	6	86.5	-40.7
ABarapppppaa	IL1VR	Nervous	0	0	0	0	0	0	0	0	0	0	0	0	0	0
ABarapppppa			0	65	50	748.8	1260.8	0	0	0	2.4	158	170	178	258.8	10.2
ABarapppppap	death	Death	0	0	0	0	0	0	0	0	0	0	0	191	0	0
ABarappppp			-73	292	87.3	2532.6	759	-1	395.2	-69.4	427	159.7	152.7	146	81.4	-32.9
ABarapppppp	IL2VR	Nervous	0	0	79	360	1410	0	0	0	58	100.3	4	5707	58	453
ABar			-308	-219.6	-100.9	-79	-304	-272.9	-68.6	-171	-91	1367.2	-8	-40	22.2	-170.7
ABarpaaaaal	OLQsoDL	Glia	0	0	31.5	0	8795	0	0	0	0	0	0	89	0	0
ABarpaaaaa			-27.9	250	99.2	169	1769.7	-47.9	278.3	-56.4	-132	246.1	159.6	77.5	149	159
ABarpaaaaar	OLQsoDR	Glia	0	0	63	0	11322	0	0	0	0	0	0	326	0	0
ABarpaaaa			-137	173	122.5	162	154.6	-67.5	147.9	-55	26	142	90	60	110	139
ABarpaaaapa	OLQshDL	Glia	0	0	32.5	0	3884	0	0	0	0	0	0	3457	6	0
ABarpaaaap			-73	230.3	71.7	143.5	647.1	-42.9	63.2	-72	9230.4	202.5	223.2	152	166.1	189
ABarpaaaapp	CEPshDL	Glia	0	0	46.5	0	1349	0	0	0	0	0	0	2575	27	-147
ABarpaaa			-124	-101	25.8	133.2	51.8	-90.8	82	-83	73.2	255.2	69	117.6	94.6	35.4
ABarpaaapaa	OLQshSR	Glia	0	0	42.5	0	0	0	0	-18	0	0	0	3480	49	0
ABarpaaapa			-45.4	150.4	41	184	607	-18.4	438.2	-107.4	11483	180.7	200	192.4	176.2	231.4
ABarpaaapap	CEPshDR	Glia	0	0	49.5	0	70	0	0	-86	0	0	0	3336	0	365
ABarpaaap			-28	69.7	66	112	176.8	-14	214	-115	280.9	171.4	109	147	166	173
ABarpaaapp	death	Death	-30	228	29.5	185	209	-60	549	-47	3900	267	306	248	221	189
ABarpaa			-221.8	-286.6	-51.8	53	30.4	-133.2	67	-154	-4	400.1	18	9	32	25.4
ABarpaapaa	hyp6	Epidermis	0	0	106	44	122	0	432	-25	21	108.7	50	97	135	235
ABarpaapa			-48.3	49.6	20.9	157	196	-37.5	131	-93.7	89.3	142.7	90	12.8	147.1	114
ABarpaapap	hyp7	Epidermis	0	0	56	92	90	0	0	-162	84	81	80	59	65	225
ABarpaap			-197	-161	-9	36.6	106	-88.6	90.2	-140.8	36.8	168.5	63.8	25.6	60	5.2
ABarpaappa	hyp7	Epidermis	0	10	56.8	72	113	0	161	0	126	68.7	41	77	61.5	235
ABarpaapp			-78.6	35.2	13.9	88	95.8	-28.2	174.2	-41.8	44	76.5	99	67	87.6	37
ABarpaappp	hyp7	Epidermis	0	0	41.5	0	98	0	161	1	30	49.7	52	89	78	80
ABarpa			-300.8	-310.9	-87.5	23	-58	-174.3	17	-168	-9	812.8	35.7	-45	13	-51
ABarpapaaaa	URADR	Nervous	0	0	79.5	0	308	0	0	0	0	232.7	0	1113	86	111
ABarpapaaa			-24	182	55.3	229	227.6	-65	175.6	-64	68	240.2	171	154	136	92.8
ABarpapaaap	CEMDR	Nervous	0	0	71	0	0	0	0	0	0	0	0	84	21	0
ABarpapaa			-43.8	-34	77.5	192.2	124.6	-21.8	87.6	-97	89	97.5	54.8	173	91	87
ABarpapaapa	death	Death	-195	269	92	262	142	0	0	8	173	428	123	234	133	205
ABarpapaap			-95.2	171.8	108.3	74.2	288	-20	482.2	-141.4	48	154.5	173	81.6	104	98.2
ABarpapaappa	CEPDR	Nervous	0	0	0	0	0	0	0	0	0	0	0	0	0	0
ABarpapaapp			0	83	57	208	10	0	0	-141	-282	109	75	149	169	18
ABarpapaappp	URXR	Nervous	0	0	14.4	0	0	0	0	0	0	0	0	0	0	0
ABarpapa			-120.8	-22.8	-31.1	53.4	73.2	-75	86.4	8.6	31.6	116.3	58.8	73	137.6	29.4
ABarpapapa	hyp4	Epidermis	0	26	92.5	75	287	0	471	0	0	114.7	28	103	128	63
ABarpapap			-61	154	54	170.6	185.1	-7	151.1	-164.8	87.6	99	219.9	93	103	103.6
ABarpapapp	hyp6	Epidermis	0	31	48	7	343	0	0	-156	22	47.7	34	212	89	148
ABarpap			-193.6	-211.6	-42.2	-9	-14	-174.2	83.6	-54	-14	252.5	-5.6	-35	68	-60
ABarpappaa	XXXR	Other	0	77	93	86	140	0	0	-70	785	114	129	94	148	187
ABarpappa			-101.7	117.8	65.3	129	217	-3.7	353.9	-81	112	174.3	175	102	132	192
ABarpappap	hyp5	Epidermis	0	88	35	15	122	0	307	-88	94	119.3	95	150	80	429
ABarpapp			-126	-64	36.2	69	124	-114	128	-84	15.4	86.3	29	37	73	21
ABarpapppa	HOR	Epidermis	0	70	41.5	53	166	0	0	-29	198	41.3	47	77	108	381
ABarpappp			-72.8	55	48	91.6	193.6	12.3	130.6	-70	107.7	64.9	195	68.6	122.3	88.2
ABarpapppp	H1R	Epidermis	0	0	25	29	87	0	0	0	163	61.7	70	99	104	432
ABarp			-321.5	-303.1	-75.5	9	-123	-190.3	10	-221.3	-39	1099.7	-30	-60	31.3	-121
ABarppaaaa	ADEshL	Nervous	0	0	75.5	77.5	115	5	0	0	44	75.3	101	80	104	80
ABarppaaa			-5.2	127.4	124.1	129.2	199	-23.6	163	-43.4	89	204.3	203	85	159	185.2
ABarppaaap	H2L	Epidermis	0	0	27.8	55	91	0	86	0	8.5	26.2	15	79	54	79
ABarppaa			-57.8	-57	-16	123.2	128	-91	74.2	-116.6	61.2	274.5	57.2	25	62.4	96.8
ABarppaapa	hyp7	Epidermis	0	0	16	61	114	0	0	0	4	0	66	64	67	142
ABarppaap			-60.7	34.8	56.2	188	197	-33.1	125	-101	99	197	52.9	60	104.6	154.1
ABarppaappa	ALML	Nervous	0	0	0	0	0	-20	0	0	0	0	0	0	0	0
ABarppaapp			0	184.8	57.6	100	220	7	299	0	110.6	52	153	220	134.6	202.2
ABarppaappp	BDUL	Nervous	0	0	0	0	0	-9	0	0	0	0	0	0	0	0
ABarppa			-182	-291.8	-23.5	-22.2	-12	-110.8	11	-147	68	349.6	67	19.4	78	53
ABarppapaa	V1L	Epidermis	0	0	-4.5	5	49	-20	-31	0	63	148.7	31	39	100	71
ABarppapa			-62	38.2	35	117.4	119.3	16.8	107.8	-16.4	124	146.8	75.5	209.2	162.5	64.7
ABarppapap	V2L	Epidermis	0	22	23.5	25	139	-10	277	21	0	107.7	64	165	99	47
ABarppap			-157.6	-25.6	34	90	172.6	-45.8	72.2	-120.6	10.2	188.3	99.2	170.8	112.4	15.4
ABarppappa	V4L	Epidermis	0	7	34	64	70	0	0	1	1	3211.7	0	129	80	97
ABarppapp			-118.7	39.9	20	135.8	109.2	-21.8	131.3	-54.7	82.3	417.3	121	129.6	46	100.6
ABarppappp	V6L	Epidermis	0	0	46.5	49	64	-66	202	42	49	2763.7	6	54	57	170
ABarpp			-282.9	-369.4	-92.4	24.7	-39.3	-162.6	-46.5	-193.6	-41.5	709.3	11	-25.7	43	-75.5
ABarpppaaa	ADEshR	Nervous	0	0	54.5	87	105	48	0	0	258	74.2	144.5	122	131	301.5
ABarpppaa			-94	66.2	49.5	81	140	41	307	-91.2	511	178.9	160.2	137	142.2	125
ABarpppaap	H2R	Epidermis	38	0	29	51.5	65	0	0	0	450	39.8	21.5	151.5	59.5	7
ABarpppa			-169.6	-106	-17.4	68	124.4	-67.4	74	-141.8	383.6	214.6	73.4	68.4	59.8	50.8
ABarpppapa	hyp7	Epidermis	0	0	63.5	16	103	0	0	0	255	45.3	21	62	63	25
ABarpppap			-98.1	125.6	57.9	99	220.3	-33	207.3	-84.8	532.5	140.5	141	144	148.8	92.7
ABarpppappa	ALMR	Nervous	0	0	0	0	0	0	0	0	0	0	0	0	0	0
ABarpppapp			340.1	108	47	136	160	0	0	0	453	45.7	113	96.8	142	100
ABarpppappp	BDUR	Nervous	0	0	0	0	0	0	0	0	0	0	0	0	0	0
ABarppp			-225.6	-146.8	11.5	27.2	-97.8	-102.8	38.8	-161.6	54	331.9	8	-9.2	-39	6
ABarppppaa	V1R	Epidermis	0	13	14	117	169	0	0	0	1586	69.7	7	75	79	144
ABarppppa			-51.7	97	49.6	155	145.5	-19.4	2081.6	-39	1830.3	134	153.3	208	124.9	91
ABarppppap	V2R	Epidermis	0	60	50.5	56	97	0	0	0	1957	36	74	59	60	50
ABarpppp			-188.8	-155.4	22.7	-0.2	94.4	-64.8	136.2	-96.4	404.2	167.3	76.2	46.4	26.6	126.8
ABarpppppa	V4R	Epidermis	0	44	68.5	21	102.5	0	0	68	2169	3066.5	46	80	88	354.5
ABarppppp			-66.4	-30	2.1	68	94	-29	151	-67	2023	379.9	49.6	166	31.8	127.2
ABarpppppp	V6R	Epidermis	0	0	55.8	51	99.5	-35	0	162.5	2418	3929.8	76	25	82	702
AB			0	0	0	0	0	0	0	0	0	299.5	0	0	55	0
ABplaaaaaaa	URADL	Nervous	0	73	53.5	0	0	0	0	0	0	63	0	419	45	0
ABplaaaaaa			-18.7	331.7	84.3	130.3	132.7	6	140.7	-56	78.5	217.1	208.2	92	161.2	59
ABplaaaaaap	CEMDL	Nervous	0	28	85.5	0	112	0	0	0	0	93.3	0	151	35	0
ABplaaaaa			-50.6	430.6	88	41	132.2	15.1	126.2	-123.9	30.2	143.3	147	129.1	142	105.8
ABplaaaaapa	death	Death	0	753	159.5	270.5	191	0	0	3	66	223.2	277.5	366.5	306.5	126.5
ABplaaaaap			-38	313.4	124	90	188.4	29.8	223.2	-76.6	48.4	141.9	215	67.2	112	71
ABplaaaaappa	CEPDL	Nervous	0	0	6.2	0	0	0	0	0	0	0	0	0	0	0
ABplaaaaapp			0	287	68.5	116	131	0	0	0	0	97.5	110	193.7	271.3	121.5
ABplaaaaappp	URXL	Nervous	0	0	25	0	0	0	0	0	0	0	0	0	0	0
ABplaaaa			-128	50.2	14.5	36	41.6	-93.6	109.6	-84.6	39.2	93.1	53.4	19.8	46.2	54.4
ABplaaaapa	hyp6	Epidermis	1	172	47.5	12	121	19	0	-118	30	54.7	74	91	74	248
ABplaaaap			-2.3	234	52.2	128.6	95	-16.7	169.6	-45	124	100.5	178.5	131.3	121.3	146
ABplaaaapp	hyp6	Epidermis	0	221	65	80	45	0	0	0	61	77.7	55	86	99	93
ABplaaa			-159.6	-162.8	-43.5	29.8	33	-159.4	-27.4	-248	2.8	93.8	11	15.4	36.6	32
ABplaaapaa	XXXL	Other	10	259	90	27	197	0	0	0	500	103.7	75	128	187	1086
ABplaaapa			-36	109.6	16.7	164	190	-9	141.4	-127.4	151	123.6	114	134	111.4	273
ABplaaapap	hyp5	Epidermis	0	156	68	82	98	0	0	-82	18	89	17	58	70	1921
ABplaaap			-119	-10.8	3.6	77.8	159.4	-49.8	21.6	-106.2	36	81.9	136.2	72	112.2	27.4
ABplaaappa	HOL	Epidermis	0	302	36	94	78	0	0	-52	18.5	23.3	82	136	71.5	1037
ABplaaapp			-44.4	297	43.4	142	188.6	-21	69.6	-76	48.6	119.9	261.6	100	116	297.6
ABplaaappp	H1L	Epidermis	0	126	15.8	24.5	69.5	0	0	0	134	40.8	54	52	77.5	927
ABplaa			-252.3	-305.6	-91.2	5	10	-206	34.6	-211	11	555.3	11	28	102	19.1
ABplaapaaaa	hyp3	Epidermis	0	155	36.5	0	1816	0	0	0	0	34.3	0	114	72	2410
ABplaapaaa			57	340.2	122.6	58	923.9	-2	325	21	422.7	175.1	190	102	125.8	3056
ABplaapaaap	ILsoDL	Glia	0	139	66	29	2076	0	0	-38	0	7.7	0	85	90	1883
ABplaapaa			-38.1	189.3	49.7	250.7	147.3	47.5	179.8	-47	48	142.4	100.3	60	117.2	883.3
ABplaapaapa	URBL	Nervous	0	109	125	0	1264	0	0	31	0	10	61	753	54	3936
ABplaapaap			-32	349.6	76.7	200	577.6	13.1	259.4	1.1	-67.2	218.2	116.7	102	81	4109.6
ABplaapaapp	AMshL	Glia	0	0	54.5	28	1410	0	0	0	0	38	49	248	0	5334
ABplaapa			-164.8	30.6	26	65	171	-44.2	87	-130.8	28.8	103.9	146	74	32	458.4
ABplaapapaa	AWAL	Nervous	0	92	52	0	3844	0	0	0	138	0	0	12	33	2330
ABplaapapa			51.6	434.5	31.5	217.6	141.2	-20.6	86	-35.6	126	156.3	149.5	134	161.4	2533
ABplaapapap	ASGL	Nervous	0	111	49.5	26	3612	0	0	-60	0	180	0	61	56	1908
ABplaapap			-91.7	285.6	2.4	188.2	58.7	-22	305.2	-52	84	107.7	72	182.2	72	1082.6
ABplaapappa	AIBL	Nervous	0	180.5	109.5	36	182.5	0	0	33	0	44	0	38	125	1515.5
ABplaapapp			-26.8	302.2	38.4	300	171	-14.4	493.6	24.2	38.8	137.3	155.8	82.6	168	1622
ABplaapapppa	ASIL	Nervous	0	0	0	0	0	0	0	0	0	0	0	765	0	0
ABplaapappp			0	4.7	41.8	75.4	134	0	0	-48	0	84.3	58	681.7	118.7	2148
ABplaapapppp	death	Death	0	0	186	0	0	0	0	0	0	0	0	1091	0	0
ABplaap			-193.2	-256	-29.2	74.2	-8.4	-135.4	11.2	-129.2	-24	109	45	-19	42	-37
ABplaappaa	hyp4	Epidermis	51	194	79	90	879	0	0	0	54	167.3	146	210	118	3052
ABplaappa			-18.9	138.8	45.6	73.8	132.9	12.8	129.4	-85	55	126.5	63.8	119	96.7	1585.2
ABplaappap	hyp6	Epidermis	0	8	48	66	23	0	0	0	0	105.7	50	64	68	4327
ABplaapp			-135	-71.8	16.1	76.8	45.2	-44	74.2	-113.4	31.8	46.6	83.2	120.6	62	363.4
ABplaapppa	hyp7	Epidermis	0	197.5	29.8	83	43.5	0	0	-55	61	104.8	48	83	60	3307.5
ABplaappp			-81.6	118.4	-14.7	72	59.8	20.4	108.8	7	110.8	84.7	111	69	68.6	2262.2
ABplaapppp	hyp7	Epidermis	0	81.5	57	9.5	37	0	0	0	14	10	0	85.5	67	4108
ABpla			-257	-286.9	-67.5	36	-4	-175	-98	-268	-8.9	951.4	33.1	0	1.8	6
ABplapaaaaa	death	Death	0	683	107	65	343	0	0	0	127	188.7	173	244	160	0
ABplapaaaa			-44.2	208.1	45.6	194	188	8	13066	-18.8	140.1	166.7	277	160	71	122
ABplapaaaapa	ADEL	Nervous	0	0	0	0	0	0	0	0	0	0	0	0	0	0
ABplapaaaap			0	275.3	79.5	96.1	242.1	46.6	0	28	0	105	125	134	219.1	408
ABplapaaaapp	ADAL	Nervous	0	0	0	0	0	0	0	0	0	0	0	0	0	0
ABplapaaa			-25.8	130.2	-17	236	75.3	-1.1	8985.8	-29.7	74	145.5	120.5	122	113.3	70
ABplapaaapad	FLPL	Nervous	0	0	0	0	0	0	0	0	0	0	0	0	0	0
ABplapaaapa			0	0	90.1	73	166	0	0	13.6	105.2	14	73	176	86.2	0
ABplapaaapav	AIZL	Nervous	0	0	0	0	0	0	0	0	0	0	0	0	0	0
ABplapaaap			-17.4	323	111	164	145	23.8	11977	0	41	135.3	178	132.2	141.8	157
ABplapaaapp	RMGL	Nervous	0	0	43.5	0	27	0	0	0	192	0	0	166	93.5	0
ABplapaa			-99.2	-21	38.1	50	122	-16	915	-168.6	56.4	178.8	148	88.6	127.6	43.4
ABplapaapa	G2	Epidermis	0	179	69	55	16	0	0	0	47	107.7	4	121	26	182
ABplapaap			-57.4	90	86.8	44	105.6	13.6	8689.3	-56.5	93	171.8	123.8	163.6	177	149.4
ABplapaapp	P1/2L	Epidermis	0	84	7	45	99	0	0	5	26	11	21	112	40	0
ABplapa			-160	-155	-37.4	116	61.8	-79	-55.4	-128	56.4	283.7	54	96.6	61	70
ABplapapaaa	QL	Nervous	0	0	0	0	0	0	0	0	0	0	0	0	0	0
ABplapapaa			0	191.8	9.9	62	6.8	0	2909.4	352	83.2	0	0	52	61.6	137
ABplapapaap	V5L	Epidermis	0	0	0	0	0	0	0	0	0	0	0	0	0	0
ABplapapa			-52.6	110.6	51.3	207.4	65	10.8	3447.6	-32	121.8	148.4	44	152.2	95.8	125.2
ABplapapap	P9/10L	Epidermis	0	149	70.5	38.5	37.5	0	3729	614	50.5	0	33	125	64	20
ABplapap			-136	-5.4	31.4	76	167	-65.2	715.6	-161	57	183.2	67	75	102.6	169
ABplapappa	P11	Epidermis	0	144	54.5	38	73.5	0	3514.5	941	25	30	50.5	51	87	2279
ABplapapp			-120	134.4	58.2	62	95.4	-28	3594	-42	47	118.3	57.8	81.4	80	125.6
ABplapapppa	death	Death	0.5	374	157	231	47	0	0	1589.5	216	387.3	408	212	244	770
ABplapappp			-23	308.4	60.1	110	107.2	-30	5653	357	171.6	-1	179	124.8	116	1327
ABplapappppaa	PLML	Nervous	0	0	0	0	0	0	0	0	0	0	0	0	0	0
ABplapappppa			0	0	0	0	0	0	0	0	0	0	0	0	0	0
ABplapappppap	ALNL	Nervous	0	0	0	0	0	0	0	0	0	0	0	0	0	0
ABplapapppp			0	172.4	84.6	110	335.2	0	0	1255	0	0	44.8	83.4	87.6	1275.4
ABplapappppp	death	Death	0	0	194.5	0	0	0	0	0	0	0	0	0	0	0
ABplap			-165.5	-278.2	-30	83	49	-88.9	101	-199	17.7	466.7	28.6	53	46	80
ABplappaaa	P3/4L	Epidermis	0	65	39	0	91	0	0	11	21	127.2	34	108.5	77	0
ABplappaa			-119	269.6	62.4	85.8	54.4	-26	403.6	-38	119.4	126.3	99.6	16.4	125.8	-34.2
ABplappaap	P5/6L	Epidermis	0	54.5	94.5	0	115.5	0	0	-11	52	40.7	69.5	156	6	123
ABplappa			-120	-95.2	38.7	170.8	89	-17.8	8.4	-87.6	39	195.5	78.4	85	76.2	42
ABplappapa	V3L	Epidermis	0	116.5	37.2	36.5	76	0	0	0	39	1308	69	163	73	175
ABplappap			-88.6	70.4	16.9	4.8	66	-8.2	293.8	-9.4	134.8	277.1	70.8	142.8	125	67
ABplappapp	P7/8L	Epidermis	0	80	67.5	53	80	0	0	260.5	0	1999.2	82	102.5	35	86
ABplapp			-156	-129.4	-17.8	100	119.2	-47.6	29.8	-155.8	48	164	46	22.4	65	81
ABplapppaaa	PVQL	Nervous	0	0	13	0	0	0	0	0	0	0	0	87	0	0
ABplapppaa			-22.9	285.8	87.2	119.1	128	-25	0	23.2	94.9	117.1	171	75.7	126.1	29.5
ABplapppaap	death	Death	0	459	155.8	201.5	338	0	0	426.5	0	56.3	246	79	299	0
ABplapppa			-44.7	107.1	42.4	122	100	-12	69	-6	79.3	98.2	147	170	123	14
ABplapppapa	death	Death	-42	544	49	0	-26	55	0	65	112	175.7	204	134	18	397
ABplapppap			25.4	71.8	72.7	211.3	104.6	-15.4	0	0.5	115.6	32.6	188.5	151	102.9	168.4
ABplapppappa	HSNL	Nervous	0	0	0	0	0	0	0	0	0	0	0	0	0	0
ABplapppapp			0	0	120	0	0	0	0	0	19.6	0	23	46	38.4	0
ABplapppappp	PHBL	Nervous	0	0	0	0	0	0	0	0	0	0	0	0	0	0
ABplappp			-152.8	101.4	-17	98.6	134	-54.6	64.2	-45	51.4	105.7	94	25	19.6	45.2
ABplappppa	hyp7	Epidermis	0	3	82	63	183	0	0	639	37	26.7	24	74	23	842
ABplapppp			-73.8	70	66.6	133.8	61	-31.5	126	31.5	152.4	101.5	151	-9.2	88.7	66.1
ABplappppp	TL	Epidermis	0	0	80.5	14	3335	0	0	390	24	-18.7	68	67	70	0
ABpl			-280	-382	-80.1	21.1	39.3	-121	-129	-218	27	713.4	-1.8	-21	0	-48.7
ABplpaaaaaa	SAAVL	Nervous	0	10502	46.5	3	71501	0	0	-111	845	0	0	0	88	0
ABplpaaaaa			-28	12435	-7.3	346.1	32374.6	2682.1	84.3	-56.9	3529.5	128.8	141.9	103	26.6	-2.4
ABplpaaaaap	AWCL	Nervous	0	9033	58.5	0	62358	0	0	0	2010	0	0	115	0	-102
ABplpaaaa			-103.2	6248	-10.4	606	2270.5	-33.2	92.3	-75	2080.5	142.6	100	39	17.7	-70.2
ABplpaaaapa	exc_duct	Excretory	0	5176	1808.5	0	48809.5	1593.5	0	0	1928.5	9.3	0.5	0	2.5	1402
ABplpaaaap			-85	8284	176.5	150	22897	1321	80.6	-33.6	4355.2	147.5	179.8	-12.4	116.4	41
ABplpaaaapp	DB1/3	Nervous	0	4656	1724	0	46843.5	1878	0	35.5	2195.5	0	0	92.5	67	1853
ABplpaaa			-121.8	2944	19.9	282.8	47	-108.4	96	-121	77	128.6	30	38	42.6	27.8
ABplpaaapaa	URAVL	Nervous	0	9853	71	0	15103	0	0	33	0	0	0	576	151	184
ABplpaaapa			-20.4	11959.4	61.6	1200.8	15221	-50	26	-11	1854.2	171.4	156	181.2	250	231
ABplpaaapap	CEPshVL	Glia	0	9163	56.8	0	14038	0	0	-60	0	36.3	0	4337.5	0	0
ABplpaaap			-82.8	6531.9	17.5	646	2496.4	-39.7	129.2	-33.1	1444.2	172.4	153.2	0	49.4	51.1
ABplpaaappaa	OLQVL	Nervous	0	0	0	0	0	0	0	0	0	0	0	0	0	0
ABplpaaappa			0	8708	101.9	932	14116.9	0	0	0	1720	55.6	18.2	-78	193.7	31.7
ABplpaaappap	death	Death	0	0	40.5	0	0	0	0	0	0	0	0	21	0	0
ABplpaaapp			-22.9	9344.7	47.2	1682.4	10038.6	34.2	0	-35	2358.8	195.7	144.6	-10	134.2	34.4
ABplpaaappp	URYVL	Nervous	0	6969	76.5	618	17527	0	0	0	999	0	0	4844	91	0
ABplpaa			-122.8	56	5.7	89	65	-81.2	-107.8	-158.4	60	-32	62.6	28	-13	-5
ABplpaapaaa	RIVL	Nervous	0	11295	69.2	69.5	19240	0	0	39	0	0	0	34	72	0
ABplpaapaa			-6	12704	105.3	545	12256	88.1	57.2	-13	658	122.9	194.6	60	228.1	117.7
ABplpaapaap	AVBL	Nervous	0	8723	20	0	22102	0	0	-79	0	0	0	59	34.5	0
ABplpaapa			-69.2	6356.2	63.5	804.4	1018.2	-35.2	162.6	-56	109	132.6	208.2	18.6	48	59
ABplpaapapa	AMsoL	Glia	0	8563	73.5	11	13311	0	0	0	56	163.7	0	181	107	0
ABplpaapap			-17.2	11196	66.7	314	9142.8	-19.4	183	-45.8	154.8	147.3	338	82.2	177	223
ABplpaapapp	CEMVL	Nervous	0	10656	72.5	0	23451	0	0	0	34	0.7	0	574	70	0
ABplpaap			-109	2552	-0.5	171.4	108	-59.8	54.6	-103	43	60	60.8	-41	28.8	24.8
ABplpaappaa	ASHL	Nervous	0	7778	54	204	6322	0	0	-79	0	0	0	0	106	441
ABplpaappa			-56.4	9793.2	103	912	3763.8	-6	3269	-31	211.6	197	231	67	112.6	30
ABplpaappap	RIBL	Nervous	0	8589	193.5	382	7044	0	0	0	0	0	0	67	58	0
ABplpaapp			-65.2	6462.8	-45.5	767.2	1322	-77.4	78.2	-73.6	51.4	107.3	50.6	49	55	42.2
ABplpaapppa	AIML	Nervous	0	8803	81.5	381	8153	0	0	0	0	0	30	46	127	222
ABplpaappp			-69	10427.2	33.6	970.6	4315	-25.2	3679	-40.4	173.2	226.9	249.8	149.6	143	44
ABplpaappppa	CEPVL	Nervous	0	0	0	0	0	0	0	0	0	0	0	0	0	0
ABplpaapppp			0	8561.5	87	709.8	5962	0	0	0	0	126.3	53	92	127	59.7
ABplpaappppp	death	Death	0	0	55	0	0	0	0	0	0	0	0	397	0	0
ABplpa			-222.5	-465.8	-90.9	2.2	-44	-82	-4.3	-171.8	-32	528.3	35	-98	29.8	-51
ABplpapaaaa	SMDDL	Nervous	0	6899.5	3	0	17113	0	0	0	0	106.3	0	173	2859	0
ABplpapaaa			19126	8367.8	0	61	14233	1339	133.6	8	368.4	338.8	72	-19	443	14
ABplpapaaap	AIYL	Nervous	0	4414	87	0	22786	0	0	-60	0	0	0	0	2404	0
ABplpapaa			11491.1	4982	-3.3	35	419.2	-71.6	235.8	-34	99.9	173.2	110.5	-52.8	33.5	-12
ABplpapaapa	SIADL	Nervous	0	7299	100.5	0	16013	0	0	74	0	0	0	0	82	153
ABplpapaap			25515.2	10846	53.2	108	9538	1464.1	152	37.4	108.4	150.4	128.5	66.6	163.9	69.2
ABplpapaapp	SIBVL	Nervous	0	7373	23.5	0	16889	0	0	45	187	0	0	129	26	184
ABplpapa			2163.2	1926	7.5	69.4	8.2	-81.8	99	-46.4	118	83.3	80	-33.6	62.4	11
ABplpapapaa	exc_gl_L	Excretory	18561.5	9655.5	93	0	6318.5	0	0	0	0	81.3	0	0	125	0
ABplpapapa			19868.2	5305.6	67.4	64.4	3473	-29.8	127.8	-46	110	212.8	193	-118	46.2	-115.4
ABplpapapap	AVKL	Nervous	18663	8793.5	79	162	6796	0	0	0	0	0	0	8	64	0
ABplpapap			8685.3	4527	32	-23	242	-144.4	160.6	-37	62.1	117.5	103.9	-105.3	65.6	-67
ABplpapappa	SIAVL	Nervous	18831	6438.5	1402.5	0	6775.5	0	0	0	0	0	0	0	75.5	0
ABplpapapp			17153.8	4237.4	146.8	165.2	4484.4	-141.2	56	-24.6	115	153	208.2	82	76.6	-170.8
ABplpapappp	DB5	Nervous	15940	5693.5	1220.5	3	6854	0	0	0	0	0	0	0	38	0
ABplpap			-198.6	-9.6	-48	15	-26	-119	36.8	-140.6	-8.4	19.6	41.4	-91.8	-10.4	-96.2
ABplpappaaa	RMEV	Nervous	37413.5	18258	857.8	324	22082	0	0	-103	61	24.2	0	14342.5	23	8086
ABplpappaa			21898.8	6743.4	1296.4	79.6	49	-242.4	180.8	-94.4	28.6	101.3	83	10791	96.8	8018
ABplpappaap	exc_cell	Excretory	17149	5595.5	1664.8	0	9993.5	0	0	-169	13	5.7	0	25958	0	11468.5
ABplpappa			11219.3	3598.6	478	84.8	69.7	-185.5	131.7	-54	9	76.4	34.9	-74.2	63.8	3493
ABplpappap	death	Death	42304	4394	857	218	242	-36	307	-52	184	226	92	3599	200	7068
ABplpapp			1737	809.8	1.5	-9.8	149	-87.4	202.8	-33.8	61	91.4	109	-16.2	-30.4	-42.6
ABplpapppaa	K	Rectal	36418	10495	1143.5	0	177	0	0	-55	0	479	1608	0	71	4978
ABplpapppa			37617	9846.4	1495.2	170.6	272	-240.4	253.1	39.3	84	5822.3	962	24.9	124.6	7172.8
ABplpapppap	K'	Rectal	37186	8963	863.5	0	2416	0	0	-56	0	324.7	1481	0	0	4773
ABplpappp			14815.7	3172	489.8	224	-27.4	-236.8	239.3	-18	110.8	471.7	94.4	-43	67.6	2790.7
ABplpappppa	PVT	Nervous	0	9734	968.5	0	0	0	0	0	0	169.7	970.5	113	121	4020
ABplpapppp			40078.2	9608.6	1475	34	295	-205.4	169	-16	102.4	5027.9	1227.4	17	146	7378
ABplpappppp	rect_D	Rectal	0	10899	1065.2	0	0	0	0	0	0	368.3	1218	1.5	10.5	4069
ABplp			-265.3	-306.3	-93.7	7.5	-43	-58	-20.2	-197	-30.1	888.7	9	14	44.5	-79
ABplppaaaaa	SIBDL	Nervous	0	11117	76	0	6642	0	0	-61	0	4.3	0	39	42	0
ABplppaaaa			-282.9	11623.8	57	62	3320.2	-54.2	3338.9	62.2	156	165.3	226	44	116	185
ABplppaaaapa	death	Death	0	0	68	0	0	0	0	0	0	0	0	292	0	0
ABplppaaaap			263.8	9546.2	66	23	5593.4	0	0	0	212	79.3	99.6	168	136.4	0
ABplppaaaapp	RICL	Nervous	0	0	0	0	0	0	0	0	0	0	0	0	0	0
ABplppaaa			-146.7	10020.6	28.5	186	647.1	-23	3723.6	28.8	81.1	87.5	148	76.2	145.7	41.1
ABplppaaap	death	Death	-25	19673	232	220	3401	0	9276	-11	114	99.7	205	206	257	248
ABplppaa			-153	3170.8	53.1	93.2	43.2	-24.8	428.2	-62.6	77.8	237.7	119	24.8	84.6	41.8
ABplppaapaa	death	Death	0	24007	15	378	11289	0	0	0	106	87	203	228	49	457
ABplppaapa			-451.2	14776	86.6	145.2	5584.2	-29.2	4518.4	62.2	170.8	246.9	291	72	170.4	110
ABplppaapap	RIML	Nervous	0	9973	72	0	6037	0	0	0	0	0	0	94	83	0
ABplppaap			-99	7980	43.6	41	583	-27	2934	-57	127	206.9	200.6	54	119.8	-42
ABplppaappa	AIAL	Nervous	0	7678	1365.2	0	5606.5	0	0	-157	78	0	0	5.5	249	0
ABplppaapp			-197.3	7988.4	400.3	140.9	6167.4	-35	3586.3	-88.7	187.9	205.1	166	125.4	81	29.5
ABplppaappp	DB6	Nervous	0	7046	1211.5	0	6829.5	0	0	0	138	0	0	5	14	0
ABplppa			-136	71.8	-45.9	21.2	16.2	-44.4	36.4	-141	60	182.8	87.2	11.6	37.6	63
ABplppapaaaa	SABVL	Nervous	0	0	0	0	0	0	0	0	0	0	0	0	0	0
ABplppapaaa			0	9731.8	1226.5	934	9110.9	0	0	-37	0	15.9	148.8	152.2	157.9	61.4
ABplppapaaap	RIFL	Nervous	0	0	0	0	0	0	0	0	0	0	0	0	0	0
ABplppapaa			-28	11952.1	215.9	2027.3	718.3	-56.7	1854.7	36.7	120.3	179.4	100.9	166.7	140	188.5
ABplppapaap	SABD	Nervous	0	9107	518	406	7440	0	0	0	0	295	0	0	19	276
ABplppapa			-39.4	10364.6	37.1	1599.8	119.2	-26.6	1495.3	30.2	104	100.9	165	42.6	36.9	181
ABplppapapa	DA2	Nervous	0	6532	113	1322	5591	0	0	0	0	1131	0	35.5	39	0
ABplppapap			-54.4	14139.4	53.5	2324	2143	-62	1570.2	71.8	126	763.3	144.2	218	160	203.6
ABplppapapp	DA4	Nervous	0	10015	83.5	1154.5	5926.5	0	0	0	0	0	0	131.5	46	0
ABplppap			-116.8	2554.4	15.3	81	7	-48.4	296	-115	146.6	105	70.6	43.4	19	33
ABplppappaa	RIGL	Nervous	0	6010	88.5	1026	0	0	0	0	0	0	0	0	0	125
ABplppappa			-39	11623	60.9	2547.9	166	13.1	1826	9.3	123.2	139.5	195.9	132.5	30.2	68.8
ABplppappap	DD1	Nervous	0	6108	112.5	567	0	0	0	-5	0	0	0	41	71	0
ABplppapp			-97	9236.8	92.8	1605	31.3	10.6	1353	-13.6	95.9	17.7	125	57.3	59	-85.7
ABplppapppa	DD3	Nervous	0	4447	50.5	2118	0	0	0	0	0	0	0	142	88	0
ABplppappp			-29.9	12442.9	77.9	3650	984	-22.8	1384.1	63	130.4	330.6	130.3	235	178	116
ABplppapppp	DD5	Nervous	0	7387	193.5	1736	1356	0	0	0	0	0	0	151	14	0
ABplpp			-218.7	-347	-102.8	92	45.6	-151.9	-96	-172.5	84	449.7	40	-10	19	-2.8
ABplpppaaaa	DA9	Nervous	0	9773	1023.5	0	31965	0	0	0	0	8.3	0	40	67	183
ABplpppaaa			-2.6	14693.4	92.8	65.6	13251	-18	745	-31.2	141.8	199.7	258.6	88	62.6	-47.8
ABplpppaaap	DA6	Nervous	0	14957	542	0	32825	0	0	0	180	0	0	43	15	0
ABplpppaa			-53	8285	62.4	74	197.8	-65	670.2	-100.2	96	177.2	143	-2	125	-6
ABplpppaapaa	PVCL	Nervous	0	0	0	0	0	0	0	0	0	0	0	0	0	0
ABplpppaapa			0	19473.8	59.5	0	20075.4	0	0	0	0	1426.5	0	59.8	1.6	44.6
ABplpppaapap	LUAL	Nervous	0	0	0	0	0	0	0	0	0	0	0	0	0	0
ABplpppaap			29.2	16956	73.5	200	10391	-63.6	1446.6	-45.8	179.2	1171	160.2	100.4	136.8	44.6
ABplpppaapp	PHAL	Nervous	0	25436.4	53.1	0	24700	0	0	0	0	407.3	0	136	49	0
ABplpppa			-109	2632.4	-22.5	85	87	-86.8	24.4	-37	33	174.4	110.4	36.4	53	82.8
ABplpppapaa	PHshL	Nervous	0	15418.5	56.5	0	0	0	0	0	5.5	2488.8	0	9	91	12
ABplpppapa			-25	10050.4	32	94	125.4	-96	865	-118.8	110	3431.4	122.7	59.1	116	-15
ABplpppapap	hyp8/9	Epidermis	0	5041	32.8	0	534.5	0	0	0	0	2430	0	22	100.5	0
ABplpppap			-60.8	8839	22.6	94.8	50.6	-61.6	534.4	-16.4	103	531.9	125	-30	95	86.4
ABplpppapp	death	Death	-13	15562	30.8	177	258	-112	2487	6.5	198.5	1703.5	126	89	116	-75
ABplppp			-163.4	5.6	-41.7	32	69	-121	29.2	-112.6	40	199.8	1.6	-18	103.8	-57.8
ABplppppaaa	PVPL	Nervous	0	18351	26.5	0	2570	0	0	443	0	0	0	33	77	0
ABplppppaa			-393.3	13387.7	61	144	55.5	-83.5	0	313.3	158.5	140.4	139	92.1	164.1	-137.6
ABplppppaap	rect_VL	Rectal	0	19927	29	9	2594	0	0	175	185	68	0	28	30	0
ABplppppa			-144.4	5278	40.5	64	-7	-75.8	149.8	-51.7	92.5	69.4	114.3	0.2	58.7	-48
ABplppppapa	U	Rectal	466	14004	1158.5	0	0	0	0	330	0	699.7	0	106	9	0
ABplppppap			-91	11441.7	269.9	155	62.2	-114.7	237.6	276.4	113.1	542.4	112.5	78.4	203.3	10.4
ABplppppapp	F	Rectal	0	13765	1054	0	68	0	0	553	0	1619.3	0	0	0	0
ABplpppp			-168	1608.2	-30.1	-9.8	-4	-154	86	-88.6	42.4	79.8	100.6	-7	80.4	52
ABplpppppaa	mu_int_L	Muscle	0	20806	66	0	1139	0	0	1801	0	722	0	95	0	0
ABplpppppa			-166.1	13615.9	3	121.7	166.7	-113.7	125	1355	98.1	5826.9	130.9	97.2	126.1	-90
ABplpppppap	mu_anal	Muscle	0	15864	56	0	1656	0	0	1440	57	475.3	0	111	0	0
ABplppppp			-105	3473.4	36.1	23.1	-119.4	-263.9	111.7	-118	17	636.1	57.8	-19.2	50	-202
ABplppppppa	spike	Epidermis	518	20111	30	0	85	0	0	1660	0	3005	23	87	0	108
ABplpppppp			641	11679.4	57.8	83.2	169.3	-108	70	847.1	113	4833.4	158	15	116	-17
ABplppppppp	hyp10	Epidermis	798	26117	46.5	61	1011	0	0	0	0	4104	0	63	51	0
ABp			0	0	0	0	0	0	-34.6	-169	0	592.7	0	-39	-20	-80.8
ABpraaaaaaa	AVER	Nervous	0	0	36.5	0	5041	0	0	-56	0	-26	0	36	71	0
ABpraaaaaa			-73	313.9	136.9	227.2	904.8	-154.1	0	-53.3	182.5	278.6	135.7	94	66	95.7
ABpraaaaaap	OLQshVR	Glia	0	0	84.8	0	4617.5	0	0	0	0	0	0	6463	101.5	0
ABpraaaaa			-56	338.4	72	156	105.6	-10	383.6	-21	141.4	264.6	102.2	160	174	55
ABpraaaaapd	OLLshR	Glia	0	0	27	0	1057.5	0	0	0	0	0	0	11746	48.5	-44
ABpraaaaap			34.4	358.6	101.4	220	1143	-113	108.5	-18	222.9	265.3	211.1	291	213	133
ABpraaaaapv	death	Death	0	374	117.5	273	1541	0	0	0	0	56.2	201.5	2697	209.5	0
ABpraaaa			-109.8	62.8	66.5	92	70	-42.4	301.8	-45.6	69.2	144.9	80.8	48.4	21	16
ABpraaaapad	RMDR	Nervous	0	0	80.5	0	762	0	0	-59	1561.5	47.7	1	51.5	25.5	323
ABpraaaapa			-49.3	420	111	83	163.4	-4.7	5.8	-33.8	488.7	197.1	186	191	95	142
ABpraaaapav	AFDR	Nervous	0	0	33.2	42.5	0	0	0	37	1693.5	0	0	61.5	5.5	0
ABpraaaap			-91	310.8	87.3	48.8	77	-14.6	303.2	-36	45	166.2	276	136.6	85	119.8
ABpraaaappa	death	Death	125	692	103	291	551	-46	0	101	567	256.7	224	303	322	56
ABpraaaapp			-23.5	214.6	144.6	173.9	41.5	-79.9	103.9	-32	199	294.5	252.7	123.1	235.9	84.3
ABpraaaapppa	ASKR	Nervous	0	0	0	0	0	0	0	0	0	0	0	0	0	0
ABpraaaappp			40.2	255.8	115.9	79	1192.4	0	0	0	23	71.9	20.6	293	3420	332.2
ABpraaaapppp	death	Death	0	0	193.5	0	0	0	0	0	0	0	0	430	0	0
ABpraaa			-237.8	-171.6	-48.4	149.6	-85.4	-130.8	19.8	-97.4	8	54.4	64	-34.2	34.6	4
ABpraaapaad	ADLR	Nervous	0	0	93	0	0	0	0	-23	0	29.7	0	56	0	247
ABpraaapaa			-6	342.2	80.6	224.2	91.2	-10	0	40	121.6	175.2	142	255	244.2	19.6
ABpraaapaav	death	Death	0	1867	169	296	75	0	0	-5	69	150.3	2	215	207	115
ABpraaapa			-83.8	246.8	89.2	68.4	161	-24	80.6	-75.2	-14.6	236.1	85	134.6	133	106
ABpraaapapaa	OLLR	Nervous	0	0	0	0	0	0	0	0	0	0	0	0	0	0
ABpraaapapa			41	115	137.9	47	88.2	0	0	0	81.2	97	69	13.8	134.4	0
ABpraaapapap	death	Death	0	0	0	0	0	0	0	0	0	0	0	0	0	0
ABpraaapap			29.6	371.4	157	101	184	-24.4	133.8	-56.8	381	126.4	110	112	214	374
ABpraaapapp	death	Death	141	430	56	235	246	-64	0	0	274	182	152	157	125	258
ABpraaap			-144.8	47	53.3	135.2	3.2	-70.6	134	-91.6	-2	182.4	86.2	111.2	87.6	36.6
ABpraaappaa	ADFR	Nervous	0	0	15.5	0	383	0	0	0	0	0	0	122	0	59
ABpraaappa			-50.8	408	81.4	103.6	315.8	-12.4	50.4	-65.4	19	159.9	148.2	115	227	147.4
ABpraaappap	AWBR	Nervous	0	0	82	40	0	0	0	-67	0	95.3	0	6	34	0
ABpraaapp			-92	182.4	-6.3	141	88	-40.2	121.8	-62.2	132.8	64.3	105.6	175.8	104.4	8
ABpraaapppaa	ASER	Nervous	0	0	0	0	0	0	0	0	0	0	0	0	0	0
ABpraaapppa			5317.5	273	106.7	137.2	163	0	0	-0.9	88	165.8	133	147	143.8	13
ABpraaapppap	death	Death	0	0	192	0	0	0	0	0	0	0	0	250	0	0
ABpraaappp			46.4	186.8	15	108	204.2	-14.4	833.8	-24.2	58.4	138.7	133.4	106.8	164.2	81.4
ABpraaappppa	ASJR	Nervous	0	0	61	0	0	0	0	0	0	0	0	0	0	0
ABpraaapppp			4235.8	639.3	51.9	764	45.9	0	0	-50.9	83	122.6	149	140	121	1.3
ABpraaappppp	AUAR	Nervous	0	0	176	0	0	0	0	0	0	0	0	0	0	0
ABpraa			-276.6	-167	-69.9	21	-243	-247	56.7	-139	-16	579.7	35	-109	-10	-205
ABpraapaaaa	hyp3	Epidermis	0	170.5	56.5	0	2026	0	0	-62	326	184.5	0	12.5	109.5	3468
ABpraapaaa			-49.4	314	61	97	471.4	-50.4	226	-22.4	384	194.1	120	141.4	155.8	4121.8
ABpraapaaap	ILsoDR	Glia	0	0	48.8	0	2053.5	0	0	-23	1292	63.5	0	90	15	2083
ABpraapaa			-18.4	311.1	82.3	214.3	122.8	-43	232.7	-36.7	-20.3	138.6	156	91.4	144.2	703.5
ABpraapaapa	URBR	Nervous	0	137	48	0	743	0	0	24	369	30.3	40	33	46	3611
ABpraapaap			-32.6	349.6	106.8	198	347.1	-43	239	-4.9	187.7	170.4	172.1	89	195.1	3757
ABpraapaapp	AMshR	Glia	0	32	70.5	0	414	0	0	-44	0	0	0	935	100	8987
ABpraapa			-103.6	26.8	26.6	132.2	134.6	-86.2	94.8	-61.4	80	96.6	86.4	17.6	119	542
ABpraapapaa	AWAR	Nervous	0	0	58.5	0	882	0	0	-18	0	177.3	0	81	22	1216
ABpraapapa			-74	352.6	97	431.6	169	-5.8	413	-0.7	73.4	167.3	154	39.2	164	2743.8
ABpraapapap	ASGR	Nervous	0	0	53	0	1066	0	0	0	0	0	0	150	7	1426
ABpraapap			-82.8	230.8	69	448.9	111	-7	164.8	-20.9	78.6	150.1	138	143	102	718
ABpraapappa	AIBR	Nervous	0	29	53.5	7	0	0	0	30	0	0.7	0	146	17	1371
ABpraapapp			-38.9	203.1	106	386	152.8	-20.4	64.7	-24.8	78.8	169.3	115.7	117.7	138.6	1799
ABpraapapppa	ASIR	Nervous	0	0	2.2	0	0	0	0	0	0	0	0	2014.5	0	0
ABpraapappp			0	68.8	97.5	147.6	74.4	0	0	-41.4	58.6	171.3	77	753	225	2467.8
ABpraapapppp	death	Death	0	0	175	0	0	0	0	0	0	0	0	2303	0	0
ABpraap			-189	-135	-46.8	121	-97.8	-223.8	39.6	-129	-12	55.5	13	-89.6	-20	-106.6
ABpraappaa	hyp4	Epidermis	19	484	66.5	0	248	8	0	0	35	226	71	176	72	3196
ABpraappa			-65.5	212.5	38.6	159.6	110	-28	243.6	-72	46.3	169.3	105	101	136.6	1950.8
ABpraappap	hyp6	Epidermis	0	0	57.5	18	10	0	0	0	134	87	26	124	91	5755
ABpraapp			-179	-55	-18.5	41	74.8	-108.6	54	-101.2	75	34.1	53.2	-17.4	33.4	624
ABpraapppa	hyp7	Epidermis	0	0	59.5	42	25	0	0	-44	0	103.3	51	76	79	3295
ABpraappp			-73.8	72.8	9.2	59.1	107.5	-51.8	429.6	-31	53.2	121	82.9	55.3	52	2278
ABpraapppp	hyp7	Epidermis	0	117	63.5	1	33	0	0	43	26	95.7	9	34	64	3706
ABpra			-289	-75.9	-56.5	-51.8	-266.6	-276.4	-75.9	-113	-12	1373.7	0.4	-55	0.5	-239
ABprapaaaaa	death	Death	0	454	50.5	219	189	0	0	0	44	73	204	290	0	225
ABprapaaaa			5	504.6	92.5	188.4	236	19.9	33982.3	-3	45	114.7	91.4	95.2	159	121
ABprapaaaapa	ADER	Nervous	0	0	0	0	0	0	0	0	0	0	0	0	0	0
ABprapaaaap			0	199	58.6	35	95	0	0	0	0	0	0	138.6	168.8	3
ABprapaaaapp	ADAR	Nervous	0	0	0	0	0	0	0	0	0	0	0	0	0	0
ABprapaaa			-46.9	352.7	73	209.3	80.3	6.1	18103.9	34	90.1	155.1	54.4	88	63	127.3
ABprapaaapad	FLPR	Nervous	0	0	0	0	0	0	0	0	0	0	0	0	0	0
ABprapaaapa			0	730	73.5	120	153.1	0	0	0	0	94.8	3.5	159	103.6	0
ABprapaaapav	AIZR	Nervous	0	0	0	0	0	0	0	0	0	0	0	0	0	0
ABprapaaap			-80	355	35.5	113	79.8	16.8	26665	0	69.2	104.8	136	95.2	159.6	193
ABprapaaapp	RMGR	Nervous	0	0	40.5	0	22	0	0	0	0	25.7	0	70	0	0
ABprapaa			-144	83.6	30.1	128	76	-0.2	2216.8	-42.6	57	230.7	133.6	82.4	54.4	85.6
ABprapaapa	W	Epidermis	0	278	62.5	45	332.5	4.5	0	0	31	56.2	54	43	78	0
ABprapaap			-57.2	356.8	63.2	169.2	200	42.6	22512	-34.2	80.4	170.7	104	143.6	75	54.2
ABprapaapp	P1/2R	Epidermis	0	185.5	31	50	91	0	0	0	0	43.7	16	111	37	0
ABprapa			-182.6	-195	-34.3	103.4	-42.8	-170	71	-84.6	41	312.8	36.4	-23	99	-30
ABprapapaaa	QR	Nervous	0	0	0	0	0	0	0	0	0	0	0	0	0	0
ABprapapaa			0	169.2	47.6	31	94.2	0	2004.7	1	0	33	87	41	77.8	78
ABprapapaap	V5R	Epidermis	0	0	0	0	0	0	0	0	0	0	0	0	0	0
ABprapapa			-68	320.2	76	117.1	150	-71	3602.2	-68	33.9	107.6	105	75.2	63	144.9
ABprapapap	P9/10R	Epidermis	0	259	74.5	102	87	0	3596	116	42	14.7	30	49	95	231
ABprapap			-186	148.6	-14.8	129.4	106	-74	1051.8	-42.8	4	169.1	69.2	101	66	38.2
ABprapappa	P12	Epidermis	0	282	48.5	38	189	0	4232	83	11	126.7	107	58	23	1867
ABprapapp			-86.8	186.3	93	90.9	117.3	-24.2	3249	15	50	140.8	212	109	127.2	46.5
ABprapapppa	death	Death	0	439	100.2	120	295	0	0	0	212	34.7	150	126	161.5	893
ABprapappp			-33	409.8	89.7	87.4	183.3	9.1	6272.9	389.2	116.5	75	162.1	34	133	1194
ABprapappppaa	PLMR	Nervous	0	0	0	0	0	0	0	0	0	0	0	0	0	0
ABprapappppa			0	0	71.5	0	0	0	0	0	0	0	0	0	0	0
ABprapappppap	ALNR	Nervous	0	0	0	0	0	0	0	0	0	0	0	0	0	0
ABprapapppp			0	210	136.5	14.2	136	0	0	0	14	17.4	3	118	243.4	1666
ABprapappppp	death	Death	0	0	236	0	0	0	0	0	0	0	0	0	0	0
ABprap			-272.9	-269.2	-42.5	-40	-141	-173.4	44	-133	-9.9	571.3	2	6	-16	-201
ABprappaaa	P3/4R	Epidermis	0	146	86.7	0	141.2	0	0	0	21.6	18.3	10.4	85	81.6	18
ABprappaa			-62	244.5	45	173	114.5	-65	407.5	-27.5	52	138.8	119	98	56.5	4.5
ABprappaap	P5/6R	Epidermis	0	97.2	41.9	0	62	0	0	0	39	67.1	54.4	90.8	66.8	14
ABprappa			-164	68.8	-19.5	44	89.4	-121.8	180	-71.2	-4	195.3	47.6	35	40.6	62.6
ABprappapa	V3R	Epidermis	0	160.6	29.9	37	92	0	0	-15	27.2	1608.7	64	97.2	87.8	81.8
ABprappap			-69.5	237	31.8	25.5	120	-34	336	-52	36	276.2	117	2.5	95.5	78
ABprappapp	P7/8R	Epidermis	0	203.4	52.5	0	23.4	0	0	0	79	2119.3	48	89.2	70	73
ABprapp			-223	-143	-37.7	79.8	-24.8	-99.8	18	-94	-27.4	177.7	37	-17	84.2	-68.4
ABprapppaaa	PVQR	Nervous	0	0	34.5	0	0	0	0	0	0	0	0	25	0	-178
ABprapppaa			-42	544.5	80.7	92.6	167.3	9.1	9.1	40	74.2	152.3	183	69.2	60	-9.6
ABprapppaap	death	Death	0	204	296.5	276	293	0	0	0	41	16.7	0	73	251	0
ABprapppa			-56.7	315.8	55.6	115	289	-0.3	157	-50	209	151	160	83	81.8	122
ABprapppapa	death	Death	0	131	177	366	495	0	0	0	113	-38.3	330	23	255	228
ABprapppap			42.2	257.7	37.3	46	266.1	-27.3	173	-47.9	144.1	18.9	177.8	87.2	89.6	133.4
ABprapppappa	HSNR	Nervous	0	0	0	0	0	0	0	0	0	0	0	0	0	0
ABprapppapp			0	0	81.5	88	1.8	0	0	0	26	0	66.2	105	130.2	83
ABprapppappp	PHRB	Nervous	0	0	0	0	0	0	0	0	0	0	0	0	0	0
ABprappp			-129	136	18.3	187	46.6	-56.8	83	-80.8	3	124.3	25	10	36.8	86
ABprappppa	hyp7	Epidermis	0	0	60	65	121	3	0	0	69	143	38	51	107	1142
ABprapppp			-75	134.7	42.9	71.3	62.6	-23.7	93	0	132	95.5	153.8	99.8	137.2	176
ABprappppp	TR	Epidermis	0	0	85	20	7493	0	0	157	7	0	70	103	52	85
ABpr			-315	-182.8	-55.4	1.8	-306.2	-292.2	-111.9	-147.7	-102.9	1052.7	-22	-150.2	-40.1	-219
ABprpaaaaaa	SAAVR	Nervous	0	14708	37	0	34091	0	0	0	2255	126.3	0	28	128	0
ABprpaaaaa			67.6	15002.3	69.2	432.3	22406.2	2415.3	264.8	30.8	4057.2	152.5	273	183	140.4	107.7
ABprpaaaaap	AWCR	Nervous	0	12214	45.5	0	28052	0	0	0	2331	113.7	0	61	45	215
ABprpaaaa			32.4	7689	95.6	753	2435.1	-24.9	368	-10.8	1740	140.2	96.7	85.7	153	45.5
ABprpaaaapa	G1	Excretory	0	3608	1490	0	32901	0	0	-86	1969	33.7	0	0	74	937
ABprpaaaap			72	10969.2	131.6	436	14380.4	1306.5	250	3.6	3728	170.7	193	60.3	41.4	186
ABprpaaaapp	DB3/1	Nervous	0	3843	1412.5	0	35642	0	0	0	2277	190.7	0	98	47	1074
ABprpaaa			-127	3193.2	-12.5	824.8	6.4	-100.6	436	-59	184	105.3	68.4	-13	67.6	102.6
ABprpaaapaa	URAVR	Nervous	0	13046	92.5	0	17275	0	0	-84	0	0	0	487	0	0
ABprpaaapa			46.9	15462.3	71.1	1326.6	17909.4	-77	152	-19	1751.3	166.7	160	137	57	100.6
ABprpaaapap	CEPshVR	Glia	0	10904	35.5	0	21838	0	0	-41	0	122.3	0	3937	33	0
ABprpaaap			-22.9	8327.9	8.1	877.6	2244.2	-62.1	318.7	-14.9	1172.9	83.4	342	78	142.9	122
ABprpaaappaa	OLQVR	Nervous	0	0	0	0	0	0	0	0	0	0	0	0	0	0
ABprpaaappa			0	9756	38.2	763.5	18106	0	0	82	1679.5	58.3	0	221	226	51.5
ABprpaaappap	death	Death	0	0	212	0	0	0	0	0	0	0	0	0	0	0
ABprpaaapp			-28.7	11042.4	32.3	1601.5	10935.5	85.3	117.1	3	2037	138.2	157.2	169.6	151.5	111
ABprpaaappp	URYVR	Nervous	0	8741	48.5	406	18750	0	0	-19	1241	78	0	5393	19	0
ABprpaa			-174	150.2	-41	62.2	-112.8	-236	9.6	-133	3.8	59.9	-19.4	-29	34.8	-194
ABprpaapaaa	RIVR	Nervous	0	13425	78	0	17442	0	0	0	0	0	0	42	71	0
ABprpaapaa			-12	14816.3	51.1	633.1	13927	339.2	0	19.6	468	159.6	200.7	53	168.3	48.2
ABprpaapaap	AVBR	Nervous	0	10333	43.5	53	13399	0	0	-85	0	131	0	38	88	0
ABprpaapa			-56.9	8958.1	36.4	756.1	1442.7	-53.6	127.5	-48	157.9	166.2	180.1	49	106.6	20
ABprpaapapa	AMsoR	Glia	0	10454	69	0	10953	0	0	0	0	0	0	10	54	0
ABprpaapap			-24	13736.6	99.6	417.7	6701.6	-12	218	-15	228	188.8	226.7	237.5	106	121.3
ABprpaapapp	CEMVR	Nervous	0	12772	63	0	17946	0	0	27	110	0	0	675	80	0
ABprpaap			-92.6	2467.2	-15.2	596.2	60	-143.4	84.2	-49	25	41.7	29.6	35.2	52.2	-75
ABprpaappaa	ASHR	Nervous	0	8520	62	61	5626.2	0	0	0	0	0	0	32.9	19	0
ABprpaappa			65.5	12044.2	24.3	822	3718	-35.3	1562.7	-19	180.4	160.3	102.8	131.1	204	54
ABprpaappap	RIBR	Nervous	10.7	11104	479.5	217.6	5861.7	0	0	32	0	0	0	107.6	51.8	0
ABprpaapp			-51	7026	37.4	981.8	1226	-25	465.4	-33	130.8	133.1	93	70	63.6	-2
ABprpaapppa	AIMR	Nervous	0	11380	94.5	72	4460	0	0	10	0	94.7	11	58	38	0
ABprpaappp			40	11747	90.5	911.8	3768.2	58.2	2467.2	5.6	92.2	174.9	175.8	108.4	110	256
ABprpaappppa	CEPVR	Nervous	0	0	0	0	0	0	0	0	0	0	0	0	0	0
ABprpaapppp			59.6	8220	73.5	607.8	5008	0	0	15	0	84.3	56	121.4	115.4	0
ABprpaappppp	death	Death	0	0	138	0	0	0	0	0	0	0	0	0	0	0
ABprpa			-326.8	-29	-111.6	-42	-331	-409.6	26.3	-120	-86.9	507.8	-44	-177	-58	-423
ABprpapaaaa	SMDDR	Nervous	0	5202.8	63	0	28186	0	0	0	0	0	0	35.8	2925	0
ABprpapaaa			12909.8	6115.2	72.8	73.6	12295	341.9	118.3	51.9	144	163.9	143.3	26	342	45
ABprpapaaap	AIYR	Nervous	0	3789.4	40.2	14	28392	0	0	35	0	0	0	13	3112.2	0
ABprpapaa			6387.9	5074	16.5	57.4	306.9	-28.7	404.1	-33.8	90.4	161.7	158	24.6	30	-31.4
ABprpapaapa	SIADR	Nervous	0	4349	65	0	24196	0	0	0	0	128	0	0	134	0
ABprpapaap			14642.5	6379.5	55.6	195	10308.8	427.8	121	11	116.9	199.9	140.8	72.3	55	9.3
ABprpapaapp	SIBVR	Nervous	0	4609	42.5	0	26342	0	0	-3	0	0	0	93	0	0
ABprpapa			763.2	1657.8	2.1	13	35	-265	237.2	-184	25.6	57.1	57	-37.2	57.4	-113.8
ABprpapapaa	exc_gl_R	Excretory	10839	6092	87.5	58	2821	0	0	-29	0	15.7	0	197	19	0
ABprpapapa			11420	5290.6	69.1	68	2085.4	-64	302	-34	117.8	98.4	161	114	62	-62
ABprpapapap	AVKR	Nervous	11094	5865	75.8	147	2460.5	0	0	-35	0	234.3	0	159.5	6.5	0
ABprpapap			5284.4	3617.5	16.6	22.8	275.3	-144.5	603	-29.5	90.7	128.3	132	42	96	-34.8
ABprpapappa	SIAVR	Nervous	10686	3900	1693.5	0	4630	0	0	0	0	317.3	0	10	80	43
ABprpapapp			10506.8	4359.2	296.3	44.1	2233	-145	377	-74	57	158.7	219	-6	165	-124
ABprpapappp	DA8	Nervous	10974	4201	1546	0	5173	0	0	73	0	38	0	81	37	0
ABprpap			-231.6	153.4	-80.4	-113	-211.2	-227.2	-4.8	-207.2	-8	-12.3	6.6	-128.4	0.6	-243.4
ABprpappaaa	RIH	Nervous	20989.5	13729	54	14	3005.5	0	0	0	110	17.7	65.5	1320.5	40	8375
ABprpappaa			26951.2	7457	30.6	136.2	505.6	-142.6	921.9	-74	171	159	204	146.4	128.2	6222.3
ABprpappaap	AVL	Nervous	26719	11729	50.2	0	759.5	0	0	126	0	0	110	1101	0	8251
ABprpappa			8371	4011.4	65	1	82	-170.2	411.4	-130.4	116.4	94.1	49	62	47.4	2233.2
ABprpappapa	RIS	Nervous	28709	10795.5	1641	0	934	0	0	0	0	13.2	0	0	2.5	8429
ABprpappap			24028.3	9159	145.3	87	533.5	-99	301	-68	138.9	167.7	44.5	59	1	6214.9
ABprpappapp	DB4	Nervous	25848	6850.5	1552.5	0	1951.5	0	0	0	170	356	0	40	99	8519
ABprpapp			873.6	1050.4	-38.5	-36	-61.2	-192.4	317	-160	54.2	62	46.6	-72	2	-108.4
ABprpapppaa	RIR	Nervous	0	20599	72.5	0	740	0	0	0	0	0	702	0	0	4430
ABprpapppa			27867.2	12785	18.4	78.2	335	-129.1	205.7	-27.5	105	154	1201.9	10.3	76.5	6085.5
ABprpapppap	AVG	Nervous	0	16709	91.5	85	142	0	0	-30	152	0	974	74	19	5411
ABprpappp			9250.6	2916.4	-4.5	11.3	124	-39.7	341.5	-144.7	98	13.8	52.6	-33.6	85.6	2388.1
ABprpappppa	virR	Rectal	29271	17230	48.5	0	2017	0	0	33	0	0	1625.5	3.5	5.5	3617
ABprpapppp			29436.6	9212	15.6	147.2	353.2	-68.2	403.6	-54.4	128	129.6	1299	2	126	5955.4
ABprpappppp	virL	Rectal	29436.5	16466	93.2	0	179	0	0	0	0	0	1857	55	76	4259
ABprp			-308	-58.3	-103.9	-85	-278	-361	35.1	-140	-87	1197	-58.4	-243	-27	-318
ABprppaaaaa	SIBDR	Nervous	0	8683	59	0	11	0	0	23	0	76.7	0	0	38	0
ABprppaaaa			-47.8	9348.8	92.5	134	1135.7	-8	5588.4	-40	146.4	158	190.2	110.6	196	-11
ABprppaaaapa	death	Death	0	0	-8	0	0	0	0	0	0	0	0	115	0	0
ABprppaaaap			244.1	6984	123	152.5	924	0	0	44	100	77.7	27	104.8	185.2	0
ABprppaaaapp	RICR	Nervous	0	0	0	0	0	0	0	0	0	0	0	2	0	0
ABprppaaa			-92	7983.7	25.2	20.5	223	-42.3	5515.7	12.1	137.9	141.4	294	52	104	29
ABprppaaap	death	Death	-104	14731	150	199	835.5	64.5	8567	17.5	163	294	223	249.5	280	254
ABprppaa			-57	3879.6	-17.1	80	35.2	-77	719.8	-115.4	82	184.7	53.8	26.6	160.2	-15
ABprppaapaa	death	Death	0	14217.5	124.2	218.5	506.5	0	0	0	528	68.2	164	150	-87	73
ABprppaapa			-293.9	10600.6	83.7	119.7	665.5	-38	4380	-17.8	226.4	199.7	172	78	131.8	125.6
ABprppaapap	RIMR	Nervous	0	6929	14.5	0	315	0	0	0	0	0	0	8	59	122
ABprppaap			-92	5751	44.8	111	205	-155	4645	-46.8	73	134.9	187.4	-27	176.8	-39
ABprppaappa	AIAR	Nervous	0	0	1082.5	0	296.5	0	0	-87	7	0	0	0	381	0
ABprppaapp			-156.9	7335.1	272	144.3	513.6	-147.9	5171.5	-83.9	192.7	225.2	190.8	77	173	136.3
ABprppaappp	DB7	Nervous	0	0	960.8	0	0	0	0	-150	135	-52.7	0	46	16.5	0
ABprppa			-177.2	-5.2	-60.1	13	-95.8	-120	4	-104.6	-12	293.6	102	-4.4	28	-83
ABprppapaaaa	SABVR	Nervous	0	0	0	0	0	0	0	0	0	0	0	0	0	0
ABprppapaaa			0	6547	897	657	6574.3	0	0	0	40	46.9	143	139.5	101	0
ABprppapaaap	RIFR	Nervous	0	0	0	0	0	0	0	0	0	0	0	0	0	0
ABprppapaa			-51.9	8616.7	147.9	1919.9	577.1	-16.4	3884.3	-24.9	232.7	222.8	142.3	173	194.2	145.9
ABprppapaap	DA1	Nervous	0	6653	415	355	4247	0	0	-59	0	0	0	0	0	0
ABprppapa			-53.7	7560	39.8	1729.3	179	-42	3015	9.8	25.7	116.2	173.7	154.9	51	113.7
ABprppapapa	DA3	Nervous	0	4684.5	50.8	917.5	8240	0	0	22	0	173.3	0	0	41	0
ABprppapap			-11.8	11834	85.1	1926	1280.2	-71	2543.6	75.2	102	1151.3	130.8	33.6	177.4	33
ABprppapapp	DA5	Nervous	0	10599.5	29.8	878.5	10809	0	0	-55	0	1599.3	0	2	21.5	0
ABprppap			-102.8	3208	-21	24.4	181.8	-77	633.8	-69.2	117.2	182.3	90.2	-53.2	-38	12
ABprppappaa	RIGR	Nervous	0	3467.5	41	746	0	0	0	0	0	221.7	0	14	32	0
ABprppappa			-6	9778.6	152	2837	200	-103.4	2002.8	36	195	136.9	150	48	80	7.8
ABprppappap	DD2	Nervous	0	2379	115.5	823	289.5	0	0	17	0	0	0	33	38	103
ABprppapp			-38.7	7800.9	40.9	1694.8	167	-63	2804.8	-10.7	96	28.1	152	-25.4	73	41
ABprppapppa	DD4	Nervous	0	0	31.5	1353	0	0	0	0	0	0	0	44	0	0
ABprppappp			37.3	10931.1	95.5	3041	134.7	-59	2701.9	47.4	149.3	514	180.9	83	176.3	188.2
ABprppapppp	DD6	Nervous	0	3958	75	1523	2705	0	0	0	0	0	0	44	36	0
ABprpp			-246.5	-108.9	-69.7	-105.5	-144	-275.7	-29	-144	-39	492	-24	-198.4	-33.2	-168
ABprpppaaaa	PDA/Y	Rectal	0	7019.6	681.6	0	9695	0	0	0	0	0	0	58.4	0	150
ABprpppaaa			-91.8	14985.4	100.7	136	2718.2	-16.8	2505.2	-43	152.4	190.3	182	-22	112	22.2
ABprpppaaap	DA7	Nervous	0	12696	335	62	6978	0	0	0	0	0	0	7	0	347
ABprpppaa			-40	7648.4	64.6	105.6	65	-103.2	1489	-37.8	118	182.8	188.8	41.2	91	-13
ABprpppaapaa	PVCR	Nervous	0	0	0	0	0	0	0	0	0	0	0	0	0	0
ABprpppaapa			0	16448.9	50.6	3.4	5125.1	0	0	0	0	2694.4	73	177.8	16.3	0
ABprpppaapap	LUAR	Nervous	0	0	0	0	0	0	0	0	0	0	0	0	0	0
ABprpppaap			31.1	18684.3	34.3	139.2	2577.9	-134.5	3104	-60.6	124.4	1343.3	143.5	70	140.8	125
ABprpppaapp	PHAR	Nervous	0	23417	20	0	5294.5	0	0	0	178	1914.7	0	54	0	248
ABprpppa			-72.4	3328.2	1.7	38	30	-128	156	-66.8	54.6	202.9	112.8	-31.2	156	-35.8
ABprpppapaa	PHshR	Nervous	0	11376.5	46.8	0	690.5	0	0	0	0	2628.7	0	122	33	0
ABprpppapa			-92	13382.4	17.3	72.1	40.1	-184.5	3590	-105	124.7	2683.3	152	58	162.5	22.1
ABprpppapap	hyp8/9	Epidermis	0	6418	60	0	555	0	0	0	0	3279.3	0	0	33.5	0
ABprpppap			-54.6	7309	0.5	-11	150	-37	2469.2	-55	44	204.1	105	21.6	221.2	-40
ABprpppapp	death	Death	-69	22618	98	235	367	-240	8096	41	251	1173.3	189	102	235	148
ABprppp			-162	-15.2	-27.9	4.2	-112.6	-207	69.8	-124.2	-41	166	33	-166.8	-5.6	-196.8
ABprppppaaa	PVPR	Nervous	0	10782	55	0	35237	0	0	186	182	0	0	31	0	585
ABprppppaa			-212	11828.3	21	83.5	1143.4	-154	250.5	376.6	155.7	158.6	120.2	178	144.9	-95.7
ABprppppaap	rect_VR	Rectal	0	8772	62.5	0	33647	0	0	419	0	0	25	54	0	0
ABprppppa			-145.9	5087	-28.4	-8.5	-7	-83.9	263.4	-72.5	44	67.9	133.4	-83	56.6	-86
ABprppppapa	B	Rectal	0	10985	1138.5	0	2127	0	0	409	0	860.3	0	0	12	0
ABprppppap			-51.4	11593	239.7	169	109	-169.9	156	301	97.2	491.2	181.4	34.6	217	28.4
ABprppppapp	DVA	Nervous	0	8036	1030.5	293	2960	0	0	452	0	1477.7	0	0	0	-142
ABprpppp			-117	2559	-39	25.6	-12	-135.2	124.8	-97.2	-8.2	91.1	58.4	-89	74.6	-66
ABprpppppaa	mu_bod	Muscle	0	12506	46	0	0	0	0	0	0	1942	0	0	0	365
ABprpppppa			-150.8	16305.6	77	61	115.2	-43	86	1527	207.3	3448.1	186.1	79	100.3	148.5
ABprpppppap	mu_sph	Muscle	0	9958	54.5	0	0	0	0	2252	0	379	0	0	25	0
ABprppppp			-63.5	3157	60.1	17.3	-164.4	-182.9	175.8	-42	32.2	455.6	150	1	74.3	-50.1
ABprppppppa	spike	Epidermis	0	18647	71.5	0	0	0	0	1980	0	2625	0	35	57	0
ABprpppppp			-41.4	15280	40.5	62.1	173.5	-64.7	118	844.7	92	3257.6	192	-8.5	223.9	-5.6
ABprppppppp	hyp10	Epidermis	0	23582	69	0	1151	0	0	0	0	3990	0	43	0	273
P0			0	0	0	0	0	0	0	0	0	0	0	0	0	0
MSaaaaaal	GLRDL	Nervous	0	0	7	0	0	0	0	0	0	0	0	0	0	0
MSaaaaaa			200.4	2170.6	105.9	112.4	115.8	0	2112.6	26	660	335.6	763.6	105	147.2	107
MSaaaaaar	GLRDR	Nervous	0	0	13.2	0	0	0	0	0	0	0	0	0	0	0
MSaaaaa			-153	1695.6	-45.5	14	96.8	-38	1161.8	59	971	873.3	1088	-15	45.6	-17
MSaaaaapaa	I3	Pharynx	0	0	114	0	0	0	0	0	0	0	0	3348.5	0	0
MSaaaaapa			0	1128.8	85	116	166.6	0	0	-58.8	428	227	7315	408	142.2	179
MSaaaaapap	g1P	Pharynx	0	0	41	0	0	0	0	0	0	0	0	6280	0	0
MSaaaaap			-169	1194.2	-27.7	8	163	-61.9	2154	-8.5	712.3	351.5	1241.1	0	71	77
MSaaaaapp	m4DL	Pharynx	0	937	70.5	0	72	0	0	0	161	11	4320	71	138	162
MSaaaa			-123	1074	-46.8	-49.2	-23	-144.8	465.8	-2	792	1671.9	667.6	-73.2	7.6	38.8
MSaaaapaa	I4	Pharynx	0	1047	74	0	99.5	0	0	-93	0	0	1728	152.5	101	31.5
MSaaaapa			-68.5	1671	12.4	86.1	196.6	-5	2145	-10.7	636	318.2	1975.2	178	125.1	86
MSaaaapap	m5DL	Pharynx	0	629	70	0	44.5	0	0	0	125	6.7	2258.5	148.5	75.5	207
MSaaaap			-33.1	1534.5	5.8	53.9	160	-31	1188.6	-53	794.9	644	736.1	81	101	97
MSaaaappa	death	Death	0	2961	115.5	161	256	0	0	-129	242	250.7	4360	149	176	245
MSaaaapp			-15	1754	85.6	143	161	-33.6	2065	-53	580.6	275.5	2522.6	154.8	213.2	87
MSaaaappp	m7D	Pharynx	0	598	113.5	0	118	0	0	0	332	0	3704	48	53	175
MSaaa			-165.8	116	-73.1	-75.8	-110	-210.2	95	-75.6	341	2917.9	205.8	-88.6	-25	-342
MSaaapaaa	m3DL	Pharynx	0	2725.5	5.5	31	0	0	0	-44	200	3.3	2946	25	34	0
MSaaapaa			-197	2490.4	-23.8	56.8	30.6	-54.6	1215	-19.4	658.4	158	1891.6	26.4	117.6	-20.8
MSaaapaap	m4L	Pharynx	0	3192	108.2	18	47	0	0	46	57.5	0	2458	161	110	80
MSaaapa			-232	1550.8	-46.5	-15.8	55	-68.1	895.3	-58	890.2	358.3	1037	-41.6	49.3	11
MSaaapapa	mc3DL	Pharynx	27	2668	70.5	0	71	0	0	-39	335	0	4340	86	54	0
MSaaapap			-141.4	3160.4	-10.8	165	101	22.5	1621.8	-31.9	703	167.2	2010	174	92.1	-21
MSaaapapp	m8	Pharynx	0	2773	57.5	44	39	0	0	-49	52	0	3350	85	67	73
MSaaap			-186.3	1027.2	20	-18	-5.2	-159.9	549.9	-83.5	874.4	1095.2	543	-52	-24	-196
MSaaappa	death	Death	-439	5027	88.5	225	-30	-12	0	37	213	209.7	2242	213	290	128
MSaaapp			-111	3074.2	5.2	104	95.6	-19	1968	-23	681	223.1	1435	131	73.4	120
MSaaappp	vpi3D	Pharynx	0	3596	-7.5	19	97	0	0	0	345	24	2137	100	112	46
MSaa			-221	-75	-103.5	-53.5	-171	-248.5	-16	-141	2	4044.2	-7.5	-172	33	-457
MSaapaaaa	m4VL	Pharynx	3415	10940	40.5	0	32	0	0	0	66	8.3	2199	0	44	0
MSaapaaa			2166.8	10740.2	117.4	103.4	138.6	-66.8	575	-3.8	467	359.1	2026.6	102.2	78	16.6
MSaapaaap	m5VL	Pharynx	0	9841	85	0	38	0	0	-7	45	82	2352	5	48	0
MSaapaa			-97	3268	-11.5	-0.4	7.2	-68.8	156.6	-21.8	586	684.7	1148	21	49	-98.2
MSaapaapaa	g1AL	Pharynx	0	0	0	0	0	0	0	0	0	0	0	1024	0	0
MSaapaapa			0	10883	54.8	100.9	186	0	0	0	241.4	158.5	3799	816	180.8	43
MSaapaapap	death	Death	0	0	327.5	0	0	0	0	0	0	0	0	2249	410	0
MSaapaap			-120.6	8169.4	-15.9	24	126.4	-43.6	519.8	-29.8	364	367.5	1991	96.8	133	165
MSaapaapp	m7VL	Pharynx	0	9066	102.5	0	55.2	0	0	0	11.6	0	3141.2	0	95.2	0
MSaapa			-213.5	510	-29.8	-22	-130.5	-250.5	187	-218	643	1121	458	-79	56.5	-277.5
MSaapapaa	g2L	Pharynx	0	0	999.5	0	0	0	0	0	0	0	0	268	0	0
MSaapapa			773	16442	1934.1	1094	189	0	570	0	141.8	174.9	3232.2	142.2	156.8	142
MSaapapap	death	Death	0	0	1218	0	149.5	0	0	0	0	0	0	106	230	0
MSaapap			-28.6	3438.9	-1.5	196	97.8	-32.8	375	-39.8	540.9	499	1233.4	-3	96	-123.7
MSaapappa	m6VL	Pharynx	0	7900	5.5	27	105	0	0	-6	0	197.7	3316	58	32	0
MSaapapp			-12	8597.6	10.2	768.3	155.8	-32	352.1	-69.8	151.1	152.3	2940.6	-38.7	149.4	68.5
MSaapappp	vpi2DL	Pharynx	0	9086	46	0	83	0	0	-86	0	0	2848	19	87	0
MSaap			-225	332.4	-36.5	-40.8	-126.6	-298	36	-156.2	265	2319.6	368	-87.8	-31.2	-274.2
MSaappaa	vpi2V	Pharynx	0	12977	61	0	163	0	0	-34	97	65.7	1759	0	92	101
MSaappa			-63	6463	34.2	61.4	147.2	-36.2	412.8	16	487.2	344.3	1777.8	-87.6	107	-28
MSaappap	vpi3V	Pharynx	0	9351	50	15	0	0	0	0	140	0	2033	11	7	195
MSaapp			-136.4	1262.6	-2.5	24.6	-9	-319	162.4	-107	648.6	970.5	669	-75	28	-89
MSaapppaa	mu_bod	Muscle	0	0	84.5	0	0	0	0	0	0	0	0	44	15	0
MSaapppa			-54.9	7627.1	37.5	13.8	212.6	0	0	-35	349.6	275.7	272.5	-58.7	99.8	66.4
MSaapppap	mu_bod	Muscle	0	0	27.5	0	0	0	0	0	0	0	0	0	0	0
MSaappp			40	6182.4	38.7	51.6	124.6	-13.4	283	-28	569.4	340.4	674	2	72.8	26
MSaappppa	mu_bod	Muscle	0	0	0	0	0	0	0	0	0	0	0	0	0	0
MSaapppp			88.6	10029	131	137.6	287	0	0	13	302	308.3	381.8	93	181	-62.8
MSaappppp	mu_bod	Muscle	0	0	0	0	0	0	0	0	0	0	0	0	0	0
MSa			-286.6	-181.2	-115.6	-31	-260	-285	-28.8	-119	-63.8	3518.7	68	-114	-59	-364
MSapaaaad	GLRL	Nervous	0	0	2	0	0	0	0	0	0	0	0	0	0	0
MSapaaaa			0	1228	53.6	141	266	0	28419.6	-16	254	362.7	141.8	62.8	244.6	23.4
MSapaaaav	GLRVL	Nervous	0	0	0	0	0	0	0	0	0	0	0	0	0	0
MSapaaa			-133.9	1224.9	-26.8	50.6	238.5	-25	24405.3	-46.6	81.6	716	138.2	68.9	31.2	13.7
MSapaaap	mu_bod	Muscle	0	848	62	0	899	0	0	17	0	311	31	13	36	0
MSapaa			-132.7	1194.1	-2.5	4.5	79.4	-96.6	3612.9	-7	163	976.1	162	-66	63	-38.2
MSapaapa	death	Death	-1163	1945	77.8	248	4439.5	0	0	10	143	4495	90.5	138.5	95	58.5
MSapaap			-114.8	1350	73.3	111.9	206	-23.8	29832.1	0	178	1813.4	67.5	110.1	155.4	-29.8
MSapaapp	M	Muscle	0	26	13.5	0	16177	0	0	57	0	5858	0	0	0	59
MSapa			-132.2	191.6	-21.5	-52.4	-33.6	-126.4	18	-85.4	150	2552.1	68	-116.6	49.4	-180.4
MSapapaaa	ccAL	Other	0	0	0	0	0	0	0	0	0	0	0	0	0	0
MSapapaa			0	1269.2	74	80.9	1477	0	0	0	147.3	234.1	43.1	2925	184	38.2
MSapapaap	ccPL	Other	0	0	0	0	0	0	0	0	0	0	0	0	0	0
MSapapa			-125.9	1379.9	18.9	92.5	238.3	-35.6	20274.9	-30.9	166.6	309	166.3	4.4	70.4	13.6
MSapapap	mu_bod	Muscle	0	601	23.5	22	849	0	0	33	3	554	0	29	43	67
MSapap			-139.5	971.8	-14.4	-7.7	133	-162.1	2947.4	-76	154	967.5	94.3	16	25.4	-70
MSapappa	mu_bod	Muscle	0	858	35	4	2712	0	0	-24	-4	265.7	36	71	70	98
MSapapp			-55	1103.5	62.8	133	169	-40.8	27228.9	-38.2	168.7	312.4	104.4	147	114	165
MSapappp	mu_bod	Muscle	0	728	28.5	39	3193	0	0	0	0	238.3	24	121	51	0
MSap			-197.5	-1.2	-75.8	11.6	-94.5	-240.2	19	-126.7	-62.7	4066.8	-9	-182.6	-11	-326.2
MSappaaa	hmc	Muscle	0	894	57	0	234	0	0	11	124	97	0	0	111	0
MSappaa			-140.4	1313.2	17.5	134	151.8	-27	4659	-48	223.4	650.5	74.4	111	68	53.8
MSappaap	Z4	Gonad	0	774	60	0	137	0	0	0	15	711.7	0	131	4	0
MSappa			-133	968.2	-12.5	31.2	76	-91.2	174.4	-60.2	200.4	1077.6	205.2	-40	47	-83
MSappapa	death	Death	0	1759	115	278	802	0	0	0	327	514.3	272	248	317	0
MSappap			589.4	1314.6	44.5	32.4	251.2	-21.4	465	31.8	216.8	548.3	204.6	64.4	93	-1.8
MSappapp	mu_bod	Muscle	0	407	41.5	0	1498	0	0	0	74	160.3	0	29	38	0
MSapp			-139.6	312	-72.8	-35.2	-58.8	-179	92.2	-136	59.4	2472.7	106.6	-66.8	-5	-168
MSapppaa	mu_bod	Muscle	0	825	51.5	16	318	0	0	26	29	244.3	95	74	115	0
MSapppa			-18	1216.2	57.3	135	129	26.2	384.2	-30.2	202	462	132	35.3	106	21
MSapppap	mu_bod	Muscle	52	1028	45	16	574	0	0	-25	107	213.7	102	135	46	186
MSappp			-89.7	1137	23.6	17	75	-84.5	252.3	-29.7	160.6	998.9	73	69	72	12
MSappppa	mu_bod	Muscle	0	755	0	34	204	0	0	-15	0	202	0	12	64	0
MSapppp			14.9	1108.4	34	149	127	-27.3	693.3	24.8	167.8	406.1	124	115.4	56.9	68.2
MSappppp	mu_bod	Muscle	0	930	44.5	0	240	0	0	-45	0	123.3	10	101	79	186
MS			-296.7	-160.8	-122.5	-37	-290.5	-365.6	-25.3	-136	-120.4	1926.1	-37	-143	43	-170
MSpaaaaaa	M4	Pharynx	0	98	79	0	6	0	0	-90	93	0	0	31	0	172
MSpaaaaa			3020	953	89.1	70.3	125	0	8100.9	-21	46	327.5	1355	64.4	161.7	164
MSpaaaaap	death	Death	0	1058	58.5	199	253	0	0	-45	28	26.7	701	326	367	51
MSpaaaa			-144.4	874	16.1	56	109.3	-46	3586.5	-18	-56	781.1	1237.1	25	141	-77
MSpaaaapa	m3DR	Pharynx	681	199	48.5	0	49	0	0	0	0	60.7	4922	49	41	0
MSpaaaap			109.9	630.6	46.6	190	177	-69	5119	-47	27.6	244.9	1757	81	73.1	60.3
MSpaaaapp	m4DR	Pharynx	187	304	43.5	0	74	0	0	-55	0	31	3793	109	54	339
MSpaaa			-124	664.5	-22	135	33	-118	1440	-112	28	1071.7	528.5	30	34	-130.5
MSpaaapaa	I6	Pharynx	0	182	97	0	93	0	0	0	65	0	30	97	172	0
MSpaaapa			66	883	80.5	170	180	3	7180.8	-35.4	44.6	230.6	2131.6	97	186	176.6
MSpaaapap	M5	Pharynx	0	148	81.5	0	80	0	0	-40	0	0	0	39	22	0
MSpaaap			-82.2	753.2	-7	51.6	104	-39.2	4552.8	-48.2	-50.6	470.3	890	79	91	70.6
MSpaaappa	m5DR	Pharynx	0	404	45.5	50	80	0	0	-42	0	2	3874	64	75	0
MSpaaapp			29.6	811.6	37.9	242	142	-11	5814	-63.4	31.8	151.3	2447.4	71	185	165
MSpaaappp	m6D	Pharynx	0	365	61	73	45	0	0	17	0	0	3003	73	35	301
MSpaa			-119	64.4	-54.2	-75	-134.6	-221	164.2	-105	4.2	2615.7	286.4	-106.8	-37	-200.8
MSpaapaaa	M1	Pharynx	0	0	59	0	64	0	0	-15	0	0	0	48	43.5	0
MSpaapaa			-173.1	1170.6	2.6	69	227.4	0	4784	-29	38.3	149.5	1961	120.9	109.4	103
MSpaapaap	death	Death	0	505.5	190.2	168	267.5	0	0	-70	25	0	681.5	327	295	5
MSpaapa			-301.6	839.4	-16	112.4	161.2	-41.6	4488.8	-26	57.6	67.2	1019.6	44.8	73.4	30
MSpaapapa	mc3DR	Pharynx	0	369	48.5	0	55.5	0	0	0	0	124	3766	78	103	0
MSpaapap			20.2	721.8	46.1	109.3	114.2	-50.4	3225.7	-56.8	-13.1	83	2090	70.6	51.7	0
MSpaapapp	vpi1	Pharynx	0	142	17.5	2.5	12.5	0	0	-128	0	83	3870	23	15.5	0
MSpaap			-82.3	744.1	23.1	27	-70.2	-106.2	1070	-51	51.7	934.8	580	-30	7	-51
MSpaapp	death	Death	-45.5	996.5	101.5	71	275	36	5187	-15	164.5	203.3	1133.5	173	99.5	170
MSpa			-256	-45	-84	-11.5	-243	-292	-47	-142	-64	3385.8	-14	-96	-31	-377
MSpapaaaa	m4VR	Pharynx	7274	11968	48.5	0	0	0	0	-46	8	2.3	2527	80	22	0
MSpapaaa			-420	9954.5	13.2	8.5	185	-55.5	1111	-27.5	44	439.5	2078.5	90	55	5.5
MSpapaaap	m5VR	Pharynx	0	9708	41.5	0	0	0	0	1	0	0	2248	13	32	0
MSpapaa			-127.1	3242	37.5	-32	68	-109	1027	-37.1	47	650.1	973.6	5	134.6	-23.7
MSpapaapaa	g1AR	Pharynx	0	0	0	0	0	0	0	0	0	0	0	3255	0	0
MSpapaapa			0	11530.6	71.5	125.1	151.6	0	0	14	153.1	262.4	4211	554.3	113	0
MSpapaapap	death	Death	0	0	173.8	0	0	0	0	0	0	0	0	2544	0	0
MSpapaap			-169	8537	74	40	56	-43	905	-46	136	333.7	1835	108	103	194
MSpapaapp	m7VR	Pharynx	0	7891	77	0	56.5	0	0	-50	0	157.3	3158	1.5	120	182
MSpapa			-209	576	-32.8	-24	-196.5	-274.5	887	-186.5	27	1113.3	460	-131	-14	-271
MSpapapaa	g2R	Pharynx	0	0	987	0	0	0	0	0	0	0	0	182	0	0
MSpapapa			-73.8	15710.4	1484.5	522.4	114.6	0	1055	28.2	98	244.7	2356	117	71.8	0
MSpapapap	death	Death	-734	0	1179	77.5	487.5	0	0	0	0	0	0	146	146	0
MSpapap			-49	2481	26.4	49.1	153.9	-82.7	1044.6	-51.7	10.6	417.6	1319.3	-68.1	-28.6	-11.6
MSpapappa	m6VR	Pharynx	0	7420	15.5	0	34	0	0	6	0	182.7	3219	10	38	181
MSpapapp			-30.9	9614.8	64	302	66.9	0.6	1211	51.4	58.4	224.2	2464.1	15.1	136.3	150
MSpapappp	vpi2DR	Pharynx	0	11260	0	0	37	0	0	0	0	0	2244	23	12	91
MSpap			-256.8	-8	-29.6	-16.6	-202.8	-389.4	42	-210	-20	2105.7	323	-96.6	-43	-314
MSpappaa	mu_bod	Muscle	0	11586	61.5	0	33	0	0	0	0	56.7	0	98	44	0
MSpappa			-183	5537.2	77.2	67.4	56.2	-1.8	1560.8	-9	133	338.7	415	78.8	87	-221.6
MSpappap	mu_bod	Muscle	0	8092	47.5	0	0	0	0	0	0	111.7	38	0	76	0
MSpapp			-223	724.4	-30.5	-27.6	-31.2	-269.2	788.8	-144	-9	894.4	579	-58	49.8	-178.8
MSpapppaa	mu_bod	Muscle	0	0	44	0	0	0	0	0	0	0	0	0	0	0
MSpapppa			-197.8	7987	87.2	2.8	42	0	0	-45.4	75	294.3	304.4	39	71	180
MSpapppap	mu_bod	Muscle	0	0	47	0	0	0	0	0	0	0	0	0	0	0
MSpappp			-64.2	4616.4	21.3	67.4	29	-26.8	811	-48	67.6	185	545	-43.2	72	-30
MSpappppa	mu_bod	Muscle	0	0	24.5	0	0	0	0	0	0	0	0	0	0	0
MSpapppp			0	8562	73.2	23.4	113.6	0	0	-33	0.7	196.1	301.3	-88.9	71.5	53
MSpappppp	mu_bod	Muscle	0	0	16	0	0	0	0	0	0	0	0	0	0	0
MSp			-264.6	-64	-110	-65	-249.4	-343.8	14.4	-115	-55	3255.3	-47	-197	-92	-286.6
MSppaaaad	GLRR	Nervous	0	0	4.8	0	0	0	0	0	0	0	0	10	0	0
MSppaaaa			0	874.2	105	181	2974.2	0	19066.2	23	14.4	198.7	233	129.2	149	144.6
MSppaaaav	GLRVR	Nervous	0	0	18	0	0	0	0	0	0	0	0	0	0	0
MSppaaa			-93	737.1	73.8	53	89	8.2	13410.5	-44	156.3	429.4	29.1	36.3	94.1	153
MSppaaap	mu_bod	Muscle	0	503	37	43	3127	0	0	18	-77	143.3	0	0	126	-24
MSppaa			-134.7	496.9	-17.2	27	29.6	-118.1	2121.5	-70.9	70	802.3	55.6	0	52	-105.1
MSppaapa	death	Death	-258	677	69	109	7325	16	0	-5	43	3763.3	212	128	250	354
MSppaap			-61.9	530.1	56.4	78.3	114.8	-52.9	18363.5	-20.8	91	1740.6	230.1	34.2	81.2	64
MSppaapp	mu_int_R	Muscle	0	0	96	55	34328	0	0	-16	0	4250.3	0	0	60	0
MSppa			-199.8	110.4	-66.2	9.6	-177	-298.4	403	-145	-12	2096.3	155.6	-148	22.2	-189.8
MSppapaaa	ccAR	Other	0	0	0	0	0	0	0	0	0	0	0	0	0	0
MSppapaa			0	513.7	87.1	123.9	5752	0	8905	43	161.5	209.5	23.7	6432.8	136.5	55.7
MSppapaap	ccPR	Other	0	0	0	0	0	0	0	0	0	0	0	0	0	0
MSppapa			-29.9	612	39.8	100	630.2	-6.7	8912.4	-15.7	23.1	234.6	75.9	159.1	105	0
MSppapap	mu_bod	Muscle	0	130	84.5	69	4983	0	0	0	0	274	0	119	75	0
MSppap			-134.4	642.9	4.1	5.8	84.9	-89.8	1476.2	-32	56	642.8	64.3	-2.5	69.2	-22.8
MSppappa	mu_bod	Muscle	0	413	-9.5	0	5683	0	0	0	0	154	0	71	25	15
MSppapp			-68.7	618.2	27.8	64	731	-59.6	15098.6	-3	98	142.5	100.8	87	125.7	83.2
MSppappp	mu_bod	Muscle	0	421	83	40	5157	0	0	-19	0	106.3	0	64	90	98
MSpp			-374	-11.5	-16.3	-9.7	-221.7	-378.8	-61.5	-139.9	22	3531.8	-7.5	-153	-18.3	-351
MSpppaaa	death	Death	-46	154	-70	128	-226	-45	0	-82	-126	49.3	-484	-196	-31	-369
MSpppaa			-64	497.8	90.1	32.7	84.1	-54	227.4	-44	43	400.4	93	85	70.3	-11
MSpppaap	Z1	Gonad	0	122	62.5	0	16	0	0	-9	0	766.6	0	2	75	0
MSpppa			-105.4	424.6	2.7	42	63.8	-91.8	239	-77	113.8	778.8	95.6	13	120.4	-31
MSpppapa	death	Death	-15.2	862	166.5	181.4	1332	0	0	42.4	216.8	277.9	328	131	67	219
MSpppap			273.6	450.8	37.7	78.8	43	-27	197.6	8.6	101	271.3	54.6	68	108.6	8.4
MSpppapp	mu_bod	Muscle	0	61	94	0	3837	0	0	2	27	0	0	66	26	106
MSppp			-208.8	146.2	-26.4	1.6	-172	-308.6	210	-167.2	6	1867.9	12.2	-99.6	11.8	-288.8
MSppppaa	mu_bod	Muscle	0	161	44.5	7	2702	0	0	-31	0	48.7	0	45	125	0
MSppppa			-14.4	513.6	14.3	101.8	310	23.4	293.4	-24.2	156.8	261.5	152.2	34.6	59.2	129
MSppppap	mu_bod	Muscle	2	493	-22.5	50	2195	0	0	36	0	5	0	111	122	0
MSpppp			-80	476.6	3	-27	43.4	-64	145.6	-52	53	703.6	142	-2.4	36.6	-14.2
MSpppppa	mu_bod	Muscle	15	605	18	2	1037	0	0	-54	0	8.7	0	93	31	0
MSppppp			-58.4	662.6	35.8	85.4	199.4	-81	327	-78	99	145.5	124	141	62	41
MSpppppp	mu_bod	Muscle	0	372	55	19	878	0	0	0	65	0	0	56	66	109
EMS			0	0	0	0	0	0	-33	-145	0	513	0	-82	3	-170
Ealaad	int	Intestine	0	0	14.5	0	0	0	0	0	0	0	0	0	0	0
Ealaa			-35	89.4	28.5	98	114.6	0	90	-103	7.1	211.7	2546.7	75.4	73	181
Ealaav	int	Intestine	0	0	46	0	0	0	0	0	0	0	0	0	0	0
Eala			-98	-59.8	-26.6	57.7	63.4	-41.4	67.1	-87.9	-17.9	121.2	713	38.4	34.4	30.7
Ealap	int	Intestine	-52	0	11.5	8	90.7	0	171	0	72	102.8	1555	13.9	78.7	108.4
Eal			-164.8	-142.4	-32	-44	-3	-189.6	-9	-136.2	-8	607.7	-9.2	-54.4	-32.4	-103.6
Ealpa	int	Intestine	-95	0	2.5	0	14.6	-33	360	0	0	89.6	1521	0	11	64
Ealp			-96.3	-40	17.8	14.4	89	-74	132	-50.6	74.5	119.8	631	32	24.6	43.5
Ealpp	int	Intestine	0	0	7.5	0	0	0	123	0	20	1051.7	1293.4	2	8.4	52.4
Ea			-296.8	-149.2	-84.3	-33.8	-147	-306	-16.5	-124.5	-95.1	3473.9	-52	-184.3	-40.2	-257
Earaad	int	Intestine	0	0	10.5	0	0	0	0	0	0	0	0	4	0	0
Earaa			0	-92	24	51	74	0	166	0	114	137.7	2576	89.1	0	41
Earaav	int	Intestine	0	0	0	0	0	0	0	0	0	0	0	0	0	0
Eara			-107.3	-30	-22	58.4	63.9	-69	206	-86.3	4.9	112.7	662.9	33	100.7	0
Earap	int	Intestine	0	0	-16	0	89	-63	0	0	0	22.1	1762	49	0	199
Ear			-220	-129	-41.8	0	-36.2	-237	70	-144	-27.8	517.7	25	-46.8	29	-127
Earpa	int	Intestine	-127	0	0.6	0	39.8	0	285	0	0	40.7	1906.8	0	0	-2
Earp			-97	-33.9	3.5	89	120.7	-67.3	102.8	-61	-25	74	597.9	-15.8	23.4	14.8
Earpp	int	Intestine	-60	19	15	0	7.1	0	223	0	78.1	809	1453.1	46.7	39	236
E			-443	-183.6	-129.8	-53	-246	-318.6	-49.2	-134	-47.6	1892.5	-27	-105.4	-7.8	-209
Eplaa	int	Intestine	-85	0	21.9	0	23.6	-45	0	0	0	91.7	1321.6	55	13.8	0
Epla			-86	-38	-21.2	69.2	96.2	-46	81.2	-87.2	23.6	608.9	287	40	30	66.4
Eplap	int	Intestine	-85	0	6.5	0	23	-74	45	0	65	47.4	1583.2	0	62	209
Epl			-259.8	-155.4	-30	6.8	38.6	-178	3.2	-156	-31.8	1597.3	22.8	-41.2	-3.6	-30.2
Eplpa	int	Intestine	0	0	-16.5	0	0	-110	199	0	-35.8	2.6	1769.4	0	0	128
Eplp			-152.4	-60.4	-25.3	2	63.6	-78	102.2	-91	-8.8	391.2	522	-2	45.4	-4
Eplppa	int	Intestine	0	0	0	0	0	0	0	0	0	0	0	0	0	0
Eplpp			0	-22.8	17.5	3	-13.6	-101	80	0	20	34	2758	-122	16	0
Eplppp	int	Intestine	0	0	0	0	0	0	0	0	0	0	0	0	0	0
Ep			-396	-200	-105	-17	-33	-294	10	-136	-81	3205	-34	-123	-15	-197
Epraa	int	Intestine	-117	0	17	9.4	41.6	0	0	0	0	57.7	1584.6	63	75	0
Epra			-104.6	31	18.1	44.6	79.2	-58.6	37.6	-86.8	13.4	513	474.2	44	49	31.6
Eprap	int	Intestine	-126	0	33	0	10.4	-23	0	0	0	168.7	1733	0	35	49
Epr			-243.8	-141	-80.8	-20.4	-44	-215	59	-150.6	11	1549.7	44.2	-81	11.6	-72
Eprpa	int	Intestine	0	0	-60.5	0	0	0	141	0	0	0	1443.8	0	0	7
Eprp			-108	-50.4	-25.5	47	108.6	-68	114	-105.6	-5	400.3	415	-13	95	27.4
Eprppa	int	Intestine	0	0	0	0	0	0	0	0	0	0	0	0	0	0
Eprpp			0	166.6	17.6	0	-15	0	559	0	0	69	2372	-76	-10.8	-49
Eprppp	int	Intestine	0	0	0	0	0	0	0	0	0	0	0	0	0	0
P1			0	0	0	0	0	0	0	0	0	235.7	0	0	34	0
Caaaaa	hyp7	Epidermis	0	0	50	65	85.5	0	0	-49	50	1565.8	44	81	84.5	35
Caaaa			-91.2	-87.4	-21.5	52	144	-78	102.7	-83.5	82	3019.4	137.2	62	88.9	0
Caaaap	hyp7	Epidermis	0	0	61.5	19	99.5	0	0	-48	6	1461.7	69.5	93	124	1
Caaa			-170.4	-118.7	-41.5	56.8	124	-96.8	-144.7	-125.1	42.9	3220.4	32.2	48.5	47.2	6.2
Caaapa	hyp7	Epidermis	0	0	47	35	106	-59	287	65	0	2976.7	49	95	87	62
Caaap			-128.2	-75.4	-2.4	141.2	112.4	-113	75.2	-80	31.8	3597.5	50	62	86	62
Caaapp	hyp7	Epidermis	0	0	34.5	68	136	-67	201	163	1	3198.7	12	76	54	73
Caa			-197	-224	-35	38.3	73.1	-117	-176.9	-167	63.3	3805	14.5	36.6	48.4	24.1
Caapaa	DVC	Nervous	0	0	74.5	0	0	0	0	0	112	28	0	0	0	0
Caapa			-40.7	39.2	51.5	111	120.9	-73.2	179.6	-42.4	54.3	3399	168	54.2	85	140
Caapap	death	Death	0	1448	190.5	201	172.5	0	0	0	189	344.5	175	113.5	58	60
Caap			-208.8	-174.6	27.9	93	136	-130.6	14.8	-113	16	3861	89	30	100	69
Caappd	hyp7	Epidermis	0	0	44	0	27	-93	195	103.5	9.5	1778.7	22	28	67	0
Caapp			-67	-42.2	5.4	99.4	57	-121.8	93.2	-30	69.2	3742.1	140	60	96	-44
Caappv	PVR	Nervous	0	40	51	51.5	65.5	-88	244	6.5	1	1106	40	69.5	29.5	22.5
Ca			-252.8	-167	-61	18.1	30	-153	19.6	-169	11.5	3338	49.2	-14	-6	51
Capaaaa	mu_bod	Muscle	0	0	10	0	19	0	0	0	0	130.3	0	0	0	62
Capaaa			-118.6	72.6	-11.2	57.6	125.8	-21	0	16	31	3913.6	153.8	127	68	115
Capaaap	mu_bod	Muscle	0	0	47	0	0	0	0	0	287	180.3	0	91	11	0
Capaa			-29.4	118.2	7.4	73.2	44	-69	212	-27	3	5247.4	131	8.2	93.8	-45.6
Capaapa	mu_bod	Muscle	0	0	56.5	0	0	0	0	0	160	0	0	83	0	0
Capaap			-31.2	-32	54.7	57.6	73.6	-49	432	17	51.4	3609.3	68.6	9	130	62.4
Capaapp	mu_bod	Muscle	0	0	0	0	0	0	0	0	0	0	0	0	0	0
Capa			-184.4	-121.2	-2	91	-8.8	-140.6	112.2	-14	45.8	5979	45.8	37	72.2	-13
Capapaa	mu_bod	Muscle	0	0	42	0	132	0	0	0	0	0	0	34.5	0	0
Capapa			-17.7	46.1	3	76	135	0	74	-12.7	79.9	3475.1	148	3	69.6	183.2
Capapap	mu_bod	Muscle	0	0	38	0	63.5	0	0	0	0	0	0	29	66.5	0
Capap			-30.4	24.4	7.3	1.8	62.2	-54.2	356.2	-46.8	89	4925.5	83	-59	130	-80
Capappa	mu_bod	Muscle	0	0	113.5	0	0	0	0	0	0	0	0	0	0	345.9
Capapp			0	-153.5	52.8	10	119.5	-108	194	-18.5	128	3084.5	68	-67.5	77	236
Capappp	mu_bod	Muscle	0	0	76.5	0	0	0	0	0	0	0	0	0	0	471
Cap			-237	-228	-59	29.7	53	-131.4	-128.5	-139.5	4.5	4222.2	51.6	26.1	11	21.1
Cappaaa	mu_bod	Muscle	0	0	17	26	209	0	0	0	0	477	0	61	51	7
Cappaa			-87.9	29.3	60	83.3	171.2	-45	207	98.4	71.1	3166.6	157	194	112.4	212.1
Cappaap	mu_bod	Muscle	0	0	81	0	228	0	0	0	0	210	0	57	40	65
Cappa			-48	-36.8	24.9	75.4	92.2	-86.4	313.4	-5	45.8	4754.4	90.4	58.6	71.4	51.8
Cappapa	mu_bod	Muscle	0	0	29.5	0	481	0	0	0	0	413	0	0	0	0
Cappap			-59.7	69.7	33	155	182.7	-42.8	260	59	73	3088.4	43	56	77.4	60
Cappapp	mu_bod	Muscle	0	0	21.5	0	331	0	0	0	0	393	0	19	0	0
Capp			-225.9	-116	-9.6	45	15	-174	113.5	-121	25.3	5083.3	86	-3	70	48
Capppaa	mu_bod	Muscle	0	0	54.5	0	100	0	0	0	0	199	0	29	48	18
Capppa			-64	62.7	52.5	175.2	138	-84.8	78	92.5	102.4	2414.7	89	20.2	100	27.3
Capppap	mu_bod	Muscle	0	0	28	0	109	0	0	0	0	248.3	0	0	2	0
Cappp			-71	57.4	44.3	32.8	12.6	-86.6	223.6	18.6	107.4	4277.6	133.8	19.8	119.6	-32
Cappppd	mu_bod	Muscle	0	0	22.5	0	173	0	0	0	155	0	0	53	0	0
Capppp			0.1	49.2	-28.5	83.1	286	10.5	462	107	127	1863.8	55.1	75.6	84.1	72.4
Cappppv	mu_bod	Muscle	0	0	50	0	0	0	0	0	0	0	0	18	0	0
C			-316	-359.4	-66	3	0	-243.9	-87.2	-185	13.6	1665.3	24.4	3	-27	-54
Cpaaaa	hyp7	Epidermis	0	0	32	27	125	0	0	0	0	1067.7	18	89	57	70
Cpaaa			-52.6	-116.7	-1.2	59.2	155	-60.7	111	-28.4	52.8	2594.3	113.7	73	92	73
Cpaaap	hyp7	Epidermis	0	0	62	50	131	0	0	0	19	1002.3	35	95	65	0
Cpaa			-193	-289.8	-24	105.6	77.2	-180	71.8	-102	31.2	3715.1	88	76.8	62.4	16.2
Cpaapa	hyp7	Epidermis	0	0	24.3	60	118	-47	246	12.8	14	2095.4	50	131	56	46
Cpaap			-61	-7	-6.3	53	93	-83.4	120	-5.6	63.2	2798.9	136.6	82	73.8	71.5
Cpaapp	hyp7	Epidermis	0	0	29.9	38	75.4	0	211.4	31.6	0	2210.6	82.6	49.6	90	64.2
Cpa			-247	-308.9	-57.8	35.6	1.7	-198.4	-21.5	-149	8.8	4147.1	61	77	52.7	44.3
Cpapaa	hyp7	Epidermis	0	0	52.5	11	95	0	0	196	16	1875	14	26	78	78
Cpapa			-93.4	-61.9	32.4	156.4	111	-76.9	165.9	38.1	19	3814.8	230	63.3	35.2	61.7
Cpapap	hyp7	Epidermis	0	0	2.5	31	41	0	0	125	12	1718.3	6	50	62	61
Cpap			-257.8	-254.4	-26.5	103.4	38.4	-192.4	36	-152	10	4006.8	26	48	49.2	-4
Cpappd	hyp7	Epidermis	0	0	86.5	30.5	0	0	178	569	0	3419.3	1.5	59	66	34
Cpapp			-9	-69.4	27.9	89.8	51.8	-116.4	83	-5.6	39.8	3905.9	109.4	1	70.8	-65.2
Cpappv	hyp11	Epidermis	0	0	75	11	94.5	-149	0	584	0	2697.2	71	56	74	67.5
Cp			-337.5	-372	-55.5	-51	-54	-260.4	-59	-207	12	3656.7	21	5	-13.8	10
Cppaaaa	mu_bod	Muscle	0	0	40	0	0	0	0	0	0	0	0	0	0	264
Cppaaa			-27	77.8	-22.6	43	157.4	-92	381.6	133	132	3498	98.2	34	91.6	121
Cppaaap	mu_bod	Muscle	0	0	46	0	41	0	0	0	0	0	0	27	0	79
Cppaa			-46	35.2	3	2	-9.6	-92.8	136	24	62	4573.3	113	-0.6	80	-81.4
Cppaapa	mu_bod	Muscle	0	0	62	0	2	0	0	0	0	0	0	0	0	0
Cppaap			39	-37.6	48	72	90	0	198.4	152	78	3287.3	141	84.4	20.6	43
Cppaapp	mu_bod	Muscle	0	0	8	0	0	0	0	0	0	0	0	0	0	0
Cppa			-170.4	-238	6.1	42.8	27	-153.4	48.8	-25.8	5.8	5939.1	112.4	13	1	-72
Cppapaa	mu_bod	Muscle	0	0	63	0	212	0	0	0	0	0	0	0	0	0
Cppapa			4	90.4	52.8	118	177	-45	271	189.4	60	3403	115.6	78.8	107	104.8
Cppapap	mu_bod	Muscle	0	0	55.2	0	382.5	0	0	0	0	0	0	36	15.5	21
Cppap			15.2	5.9	38.3	-20	49	-51	281.2	67	73.8	4232.7	125.8	23.4	17.4	-22
Cppappa	mu_bod	Muscle	0	0	63.6	0	643	0	0	0	0	0	0	0	0	234
Cppapp			0	-191.1	24	38	166	0	317	147	186	2729.2	115	136	130.3	533
Cppappp	mu_bod	Muscle	0	0	68	0	649.8	0	0	0	0	0	0	0	0	665
Cpp			-330.7	-330.7	-44	27.5	-1	-302	71.8	-179	-36	5668.3	28.6	3	17.8	-41.1
Cpppaaa	mu_bod	Muscle	0	0	52.5	0	277	0	0	0	0	700.7	0	7	0	48
Cpppaa			-44.5	46.5	69.5	71.1	194	-93.8	563	144	95	2443.3	118	103	178	91.5
Cpppaap	mu_bod	Muscle	0	0	37	0	196	0	0	0	119	349	0	45	83	82
Cpppa			-40	-17.2	17.1	51.3	90	-81.8	119.8	34.2	101.2	4566.5	85	60.9	126.7	38.3
Cpppapa	mu_bod	Muscle	0	0	38.5	0	594	0	0	0	0	367.3	0	3	12	0
Cpppap			-85.9	35.7	28	146	180	-55	403	143	80.2	2710.2	62.1	110.5	37	-41.2
Cpppapp	mu_bod	Muscle	0	0	34	0	736	0	0	0	0	293.3	0	0	0	0
Cppp			-249.8	-192.4	-18.1	99.6	-65.8	-151	74.6	-92	-14	5245.3	36.2	-39	7.4	-18.6
Cppppaa	mu_bod	Muscle	0	0	23	69	409	0	0	267	0	362.7	0	80	0	0
Cppppa			-59.9	56.8	17.8	29.4	197	0	515	331	49	2708.4	124.4	63	86.6	25.2
Cppppap	mu_bod	Muscle	0	0	44.5	0	669	0	0	476	0	491	0	0	0	27
Cpppp			-13.7	-14	-14.1	-16.1	96.5	0.3	210	150.4	45	4088.2	65.1	-53	37	-23.4
Cpppppd	mu_bod	Muscle	0	0	0	0	556	0	0	0	0	0	0	0	0	0
Cppppp			-30	36.6	-24.1	68	274.3	-39	1691	247.3	189	1959.2	54	-14.5	85	-89.3
Cpppppv	mu_bod	Muscle	0	0	51.5	0	88	0	0	0	0	0	0	0	0	0
P2			0	0	0	0	0	0	191	-210.5	0	506	0	-39	-26	19
Daaaa	mu_bod	Muscle	5	0	77	17	226.5	0	0	29	0	2617.3	0	113	102	0
Daaa			-5	142.6	21.8	168.4	166	7.2	147.6	11	18.2	4775.1	134.6	77.2	71.8	42
Daaap	mu_bod	Muscle	0	0	46.5	48.5	259	0	0	0	0	2354.8	0	105	117	0
Daa			-106.4	45.4	4.2	44.4	-34	-124.1	182.6	-74.8	73.3	4363.5	116	-43.7	66.9	-8
Daapa	mu_bod	Muscle	0	0	42.5	0	675.5	-99	0	-28	0	585.3	0	15	51.5	1036
Daap			-59	51.8	35.2	91	352	-74	49.2	-68	148.4	3669.4	51.2	79.2	143.4	128
Daapp	mu_bod	Muscle	0	0	78.5	48	801	0	0	0	0	618.3	0	45.5	78.5	1373
Da			-323	-307	-92	70	-104	-218	101	-75	14	6121.8	13	-6	31	-179
Dapaa	mu_bod	Muscle	0	0	28	25	485	0	0	0	0	1140	15	144	27	0
Dapa			-96	18	54.3	117	253	63.2	17.6	-51.7	122	2968.3	184.8	64.9	152	138.3
Dapap	mu_bod	Muscle	0	0	51.5	0	203	0	0	-30	0	1204.7	0	102	134	0
Dap			-182.8	-13.4	-5.3	21	-34	-94.7	94.5	-49	17.7	4406.6	103.2	44	28.5	-64.3
Dappaa	mu_bod	Muscle	0	0	9.7	0	165.2	0	0	0	0	0	0	84	58.6	0
Dappa			0	43	74.5	51.1	275.9	-33	0	-63.3	93.8	1023	146	130.7	6	0
Dappap	mu_bod	Muscle	0	0	33.5	0	79	0	0	0	0	0	0	53.4	0	0
Dapp			-64	-26.1	74.9	111.5	105.6	-34.9	259.7	-74	156	2887.4	123.4	117.5	41.9	0
Dapppa	mu_bod	Muscle	0	0	17	0	0	0	0	0	0	0	0	15	0	0
Dappp			0	59.5	102	95	292	0	0	-18	111	1057.4	71	107.2	116.9	122.3
Dapppp	mu_bod	Muscle	0	0	59.5	0	0	0	0	0	0	0	0	39	0	0
D			-391	-535	-141.9	-26.5	-130.4	-416	12	-85	-91	5048.3	-22.6	-93.3	-75	-72.6
Dpaaa	mu_bod	Muscle	0	0	60.4	17.9	238	0	0	-14	0	1112.1	0	4.5	75	0
Dpaa			49	68	24.1	120.5	125	-59.6	28.7	-34.8	36	2406.6	66.4	137	8.1	33
Dpaap	mu_bod	Muscle	0	0	74.9	0	221.3	-159.7	0	0	0	1022.2	0	52	78	0
Dpa			-149.2	45.2	-32.3	-2	-83.8	-70.6	0	-33	-6.4	3861.9	145	-25.6	103	-35.4
Dpapa	mu_bod	Muscle	3	0	72	0	321	0	0	-3	0	162.3	0	2	91	845
Dpap			-16.5	-1	75	120	146	-61.5	48.5	-39	83	1812.5	110.5	-27	89	13
Dpapp	mu_bod	Muscle	0	0	80.8	14	273.5	0	0	0	0	196.8	0	0	68	1553
Dp			-257.5	-235.5	-83	-39.5	-211.5	-343	111.5	-35	-60	5429.2	67	-148	-22.5	-282
Dppaa	mu_bod	Muscle	0	37.5	92.5	0	308.5	-47	0	41	0	886.3	0	18.5	62	79
Dppa			-32	0.6	39	58.4	157	-49.4	64.8	-1	103	2321.8	114.2	-13.2	57	90
Dppap	mu_bod	Muscle	0	54.5	76.5	0	172	0	0	-7	0	910.5	20.5	94	27	0
Dpp			-166.6	-89.4	-22	73.6	-135.3	-139.5	131.6	-70.5	-12.8	3877.3	111.3	-9.1	50.2	-58
Dpppaa	mu_bod	Muscle	0	0	2	0	280	0	0	0	0	0	0	0	23	0
Dpppa			0	61	109.2	129	239.6	0	0	-15	56	1194.9	155	88.2	0	0
Dpppap	mu_bod	Muscle	0	0	17.5	0	119	0	0	0	0	0	0	103	0	0
Dppp			-79	52	29.6	54	78	-65.9	136.4	-28	163.2	2176.3	143	33	61	19
Dppppa	mu_bod	Muscle	0	0	0	0	105	0	0	0	0	0	0	79	0	0
Dpppp			0	2.8	63.7	139	226.1	0	0	-75	53.2	1172.1	108	117.8	2.5	0
Dppppp	mu_bod	Muscle	0	0	36	0	139	0	0	0	0	0	0	0	0	0
P3			-449	-460	-120.2	11	-61	-402.6	-28	-205	-83.2	2307.7	32	-83	-21	-32.2
Z2	Z2	Gonad	0	0	24.2	0	0	0	0	0	61	578	31.2	0	25	-10.4
P4			-236	-207	-63.5	-27	-144.8	-207	30.2	-137	-31.2	3510.9	-0.6	-146	-26.8	-245.2
Z3	Z3	Gonad	0	0	14.3	0	14.9	0	0	0	2.6	622.3	0	0	6.9	-123
