# Supplementary material for: Overlapping cell population expression profiling and regulatory inference in C. elegans
Source: BMC Genomics. 2016 Feb 29;17:159. doi: 10.1186/s12864-016-2482-z (PMC4772325; doi:10.1186/s12864-016-2482-z)
Supplement: Additional file 4: Table S3. — Total mapped reads for each experiment. (XLSX 5 kb) [file 12864_2016_2482_MOESM4_ESM.xlsx]

## Sheet: Sheet1
Experiment	Mapped reads
ceh-27 (-)	23455357
ceh-27 (+)	15765526
ceh-36 (-)	10386190
ceh-36 (+)	21713057
ceh-6 (-)	15539496
ceh-6 (+)	23710877
ceh-6 (-) hlh-16 (-)	15038334
ceh-6 (-) hlh-16 (+)	19191712
ceh-6 (+) hlh-16 (-)	15378941
ceh-6 (+) hlh-16 (+)	14192919
cnd-1 (-) rep. 1	16470017
cnd-1 (+) rep. 1	27545046
cnd-1 (-) rep. 2	10333285
cnd-1 (+) rep. 2	25826155
cnd-1 (-) rep. 3	22141001
cnd-1 (+) rep. 3	32714676
cnd-1 singlets	31633175
cnd-1 ungated	22025177
F21D5.9 (-)	12017510
F21D5.9 (+)	19439958
hlh-16 (+)	12339441
irx-1 (+)	24882381
mir-57 (-)	13440754
mir-57 (+)	32009925
mls-2 (-)	59574186
mls-2 (+)	37093243
pal-1 (-)	18590375
pal-1 (+)	36265794
pha-4 (-) rep. 1	9482566
pha-4 (+) rep. 1	2979593
pha-4 (-) rep. 2	20328901
pha-4 (+) rep. 2	28376604
pha-4 (-) rep. 3	26426186
pha-4 (+) rep. 3	24646254
pha-4 singlets	38414476
pha-4 ungated	67684499
pros-1 (-)	9321153
pros-1 (+)	32109062
ttx-3 (-)	15790110
ttx-3 (+)	23133177
unc-130 (-)	15211087
unc-130 (+)	22483309
