# Supplementary material for: Overlapping cell population expression profiling and regulatory inference in C. elegans
Source: BMC Genomics. 2016 Feb 29;17:159. doi: 10.1186/s12864-016-2482-z (PMC4772325; doi:10.1186/s12864-016-2482-z)
Supplement: Additional file 5: Table S4. — Reads per million for each gene. (XLSX 6277 kb) [file 12864_2016_2482_MOESM5_ESM.xlsx]

## Sheet: Sheet1
	ceh-27 (-)	ceh-27 (+)	ceh-36 (-)	ceh-36 (+)	ceh-6 (-)	ceh-6 (+)	ceh-6 (-) hlh-16 (-)	ceh-6 (-) hlh-16 (+)	ceh-6 (+) hlh-16 (-)	ceh-6 (+) hlh-16 (+)	cnd-1 rep. 2 (-)	cnd-1 rep. 2 (+)	cnd-1 rep. 3 (-)	cnd-1 rep. 3 (+)	cnd-1 rep. 1 (-)	cnd-1 rep. 1 (+)	cnd-1 singlets	cnd-1 ungated	F21D5.9 (-)	F21D5.9 (+)	hlh-16 (+)	irx-1 (+)	mir-57 (-)	mir-57 (+)	mls-2 (-)	mls-2 (+)	pal-1 (-)	pal-1 (+)	pha-4 rep. 3 (-)	pha-4 rep. 3 (+)	pha-4 rep. 1 (-)	pha-4 rep. 1 (+)	pha-4 rep. 2 (-)	pha-4 rep. 2 (+)	pha-4 singlets	pha-4 ungated	pros-1 (-)	pros-1 (+)	ttx-3 (-)	ttx-3 (+)	unc-130 (-)	unc-130 (+)
T19A6.1	102.001	124.361	97.137	116.932	123.708	95.482	82.304	130.305	83.189	84.997	135.811	70.81	134.574	76.308	144.749	76.669	106.29	91.088	101.408	143.918	145.108	108.782	103.835	132.36	126.117	84.08	96.953	102.443	85.472	172.19	31.658	30.126	72.106	145.452	99.314	76.259	94.036	102.133	87.012	118.483	129.093	106.154
Y34D9A.8	117.369	142.05	130.123	128.068	113.582	119.606	116.796	105.391	129.829	105.965	112.564	107.297	108.326	125.699	135.579	187.595	118.684	149.419	87.317	100.615	93.12	111.338	163.291	110.467	108.746	110.531	122.53	84.909	100.581	117.753	102.16	141.332	179.198	155.063	103.279	155.398	115.913	32.498	140.95	127.081	115.321	106.819
lpd-6	36.72	33.825	76.293	67.634	37.427	70.123	53.841	19.678	45.686	23.739	52.612	35.554	38.919	35.673	64.628	73.078	51.222	75.38	19.711	13.422	12.212	36.218	95.176	60.433	44.083	40.183	42.533	47.29	31.029	51.305	140.105	225.388	60.357	65.141	38.083	93.872	48.106	12.324	39.984	45.719	60.651	69.28
C18E3.5	5.077	3.173	13.255	5.376	5.679	6.615	6.169	6.339	3.887	3.07	5.098	4.837	5.335	4.865	7.019	7.517	3.616	7.71	4.638	5.326	8.82	5.028	12.293	4.701	5.885	4.108	4.507	5.726	5.874	1.544	2.582	1.116	8.63	4.64	5.597	8.13	8.819	6.394	7.983	9.314	6.608	3.991
C10G11.6	0.952	0.608	1.619	1.296	1.026	0.926	0.28	0.772	0.682	0.749	0.816	1.315	0.715	0.649	0.822	0.673	0.329	0.623	0.535	1.278	0.848	0.511	0.85	1.03	0.762	0.535	1.465	1.424	0.486	0.944	8.308	7.439	0.416	0.516	0.816	0.716	0.573	0.398	0.201	1.075	0.348	0.618
glb-18	49.867	90.064	23.272	46.369	48.785	68.183	42.204	286.462	69.347	249.149	48.635	15.231	60.642	16.377	41.104	11.631	48	26.531	46.824	330.288	225.845	32.085	23.195	18.674	64.893	34.977	54.476	5.548	28.315	19.218	4.603	2.232	14.92	34.209	29.758	16.674	23.022	12.854	26.097	38.688	40.828	11.309
C17E4.10	227.212	233.397	162.401	228.919	232.569	272.598	188.374	337.779	243.635	234.097	223.293	294.017	234.755	293.266	242.386	242.647	241.314	185.48	239.92	316.226	291.657	202.011	236.277	206.477	258.154	319.522	233.905	305.637	240.01	166.399	116.418	85.543	167.449	168.798	211.79	149.383	228.275	101.239	154.769	268.849	204.351	232.835
dys-1	80.603	28.153	131.439	90.435	68.217	59.891	63.376	9.591	40.64	9.96	99.004	18.625	67.359	31.684	138.994	54.491	96.131	86.49	60.56	49.056	7.802	73.927	139.4	160.564	97.277	42.856	73.856	113.034	61.329	31.916	1108.61	464.537	126.743	41.132	50.852	64.581	53.489	5.532	83.859	45.674	90.977	36.778
F33E2.4	0	0	0	0	0	0.088	0	0.22	0.068	0	0	0.085	0	0.032	0.19	0.075	0.066	0.048	0.089	0.16	0.085	0	0.077	0.161	0.071	0	0.113	0	0.203	0.043	0	0	0	0	0	0.032	0.229	0	0	0	0.07	0
unc-59	157.852	151.705	163.818	198.582	173.862	208.032	129.345	95.028	140.944	153.069	149.78	317.775	140.338	319.827	176.114	310.34	166.816	187.923	114.519	143.972	78.618	169.117	210.995	145.4	170.873	128.287	147.036	178.659	153.93	91.114	96.21	65.459	143.327	125.31	146.369	160.632	141.799	16.829	113.645	165.008	154.341	155.144
Y105E8B.9	6.528	2.768	10.726	7.584	6.226	6.571	3.435	1.433	5.591	29.58	15.702	3.14	5.812	2.335	17.959	10.21	7.562	32.47	5.173	7.51	2.12	8.564	21.88	31.681	10.937	2.195	6.31	6.26	9.56	4.461	4.491	1.86	12.893	10.679	8.55	39.076	13.057	12.787	14.893	13.165	17.945	13.257
mex-3	106.625	110.993	118.082	93.747	88.813	92.615	85.81	17.969	67.438	24.413	115.215	64.446	119.092	67.033	116.166	101.764	120.624	93.77	74.652	96.46	16.283	61.315	104.918	178.401	120.143	254.126	111.601	40.941	93.654	30.243	101.374	35.333	88.689	42.641	93.773	83.737	77.428	213.874	86.81	52.391	116.225	60.442
R119.5	20.309	15.731	26.106	27.937	19.637	56.363	19.209	11.245	35.867	9.061	29.263	33.178	25.819	29.544	40.598	39.045	33.468	34.625	15.162	6.764	3.816	21.347	44.457	41.566	24.053	43.954	29.914	32.931	18.917	31.315	73.87	69.55	36.027	26.329	22.782	31.566	29.895	3.213	24.755	29.778	27.961	40.912
Y65B4A.1	15.731	12.895	25.499	27.217	22.306	32.195	26.991	21.221	22.57	22.316	21.31	27.365	16.53	22.896	25.801	42.074	22.257	23.802	15.787	12.091	12.212	17.001	43.142	26.401	22.759	23.496	23.999	21.361	15.393	20.719	25.484	33.845	16.636	27.875	16.763	24.232	20.731	5.135	13.015	24.404	17.667	11.357
Y95B8A.12	11.243	15.191	10.321	14.544	9.99	27.079	11.988	11.851	28.843	14.004	12.541	3.521	13.815	5.448	10.055	4.488	16.701	8.333	8.562	15.873	9.329	32.298	5.799	4.218	17.708	40.605	19.943	2.611	7.251	2.402	19.534	4.835	6.758	6.076	4.978	4.391	8.705	1.557	5.166	59.063	9.529	6.795
smg-2	24.526	29.166	49.884	55.01	25.316	54.731	28.884	20.119	36.821	18.123	30.486	40.687	28.868	47.316	54.32	77.417	35.638	42.575	16.411	19.814	12.891	23.563	77.625	46.492	39.492	44.573	43.716	38.42	20.74	39.38	143.361	199.725	48.348	50.485	25.82	42.067	30.925	7.123	24.151	42.316	33.177	39.154
dapk-1	9.565	12.423	12.345	11.904	7.526	6.174	6.52	4.079	5.796	3.894	12.235	3.224	14.815	5.902	14.355	7.106	12.592	11.398	9.276	16.618	8.311	7.712	10.438	9.434	14.748	9.117	10.253	6.972	10.086	23.894	141.004	166.995	9.15	14.729	11.391	10.358	7.445	7.123	8.855	9.403	13.354	13.115
F37F2.2	85.59	68.459	47.051	40.561	98.05	46.749	73.471	69.287	76.848	83.799	87.788	87.738	61.166	61.261	54.953	44.692	68.219	75.476	89.546	58.004	106.435	51.728	42.678	41.501	68.349	62.948	74.025	58.356	85.229	74.942	32.557	27.895	46.528	46.14	83.479	77.293	111.102	140.197	74.064	37.838	50.427	55.928
src-1	50.728	98.976	61.723	62.354	64.249	74.93	48.443	65.759	72.825	47.778	70.964	74.841	70.598	82.989	68.232	82.466	67.726	61.348	37.727	84.157	54.447	44.783	70.899	55.829	52.166	61.09	84.053	65.981	46.382	65.204	419.755	391.268	66.803	52.952	54.199	76.482	62.767	11.33	51.389	58.077	72.963	84.676
Y71G12B.13	4.987	13.773	10.118	8.688	6.226	10.32	5.889	5.843	5.932	2.172	8.871	9.334	9.718	12.096	8.98	18.139	10.849	23.802	4.459	7.83	3.562	4.133	15.695	9.659	9.058	12.691	7.887	9.85	8.304	16.129	158.741	193.402	13.465	12.115	7.903	16.499	5.04	3.346	7.38	9.896	9.181	9.979
rpl-27	1115.3	420.546	956.093	768.888	961.887	589.651	1298.01	284.643	739.973	562.028	1106.68	607.083	872.28	645.913	893.723	509.904	914.593	1278.3	1569.65	309.142	464.836	1002.43	736.588	797.059	992.395	479.719	953.986	1033.36	1431.43	1114.52	161.548	362.257	1265.41	878.275	1477.36	1383.81	1543.63	2985.55	1486.64	535.549	991.012	977.907
gcy-17	0.68	0.54	0.101	3.312	0.479	0.353	1.402	0.606	0.273	0	1.427	0.467	0.857	0.195	0.632	0.299	0.493	0.527	0.268	0.533	0	6.136	0.541	0.354	0.815	0.281	1.183	0	0.608	0.172	2.919	0.372	0.78	0.7	1.097	0.398	0.229	0	0.335	0.403	1.461	0.048
nekl-1	5.893	9.384	7.69	7.68	6.295	4.763	5.819	9.04	2.455	1.722	7.239	2.121	8.289	2.238	8.031	2.543	8.022	4.31	4.459	11.505	20.015	10.908	4.794	5.86	10.086	28.393	9.69	0.504	3.848	2.574	14.033	2.975	4.731	4.971	3.488	1.957	5.841	0.563	2.818	33.136	7.025	1.616
Y23H5B.6	32.822	35.445	49.884	49.778	29.49	38.149	30.145	12.623	27.684	9.511	38.031	31.693	31.297	38.624	46.289	69.825	43.89	48.944	25.33	14.594	16.538	26.077	72.522	44.721	36.674	31.854	31.492	37.144	26.168	51.605	72.41	113.81	58.537	61.2	32.261	65.36	44.555	16.034	42.936	40.032	48.201	43.668
Y23H5A.3	38.443	40.644	60.002	55.394	32.638	22.625	40.171	21.277	29.525	25.611	32.729	52.991	36.109	43.813	43.823	134.862	30.772	71.644	26.311	13.209	13.4	39.158	74.069	48.198	24.745	36.44	37.069	28.718	41.237	39.423	33.342	46.119	67.375	59.543	38.083	99.775	63.683	6.261	75.54	46.614	35.821	25.754
arx-1	166.964	249.533	192.757	240.392	210.537	217.867	208.705	241.814	214.791	173.738	224.109	227.407	203.743	273.354	200.46	252.035	225.961	169.772	139.046	156.861	144.429	211.812	214.474	191.312	233.746	280.746	225.793	239.656	129.666	303.284	169.519	172.202	233.992	275.697	160.713	215.189	199.984	61.055	199.583	240.594	216.453	227.275
pqn-72	2.856	7.359	3.744	1.632	1.711	1.411	1.963	0.165	0.614	0.075	4.486	0.212	2.715	0.746	4.49	0.636	3.551	2.203	2.319	2.557	0.424	5.156	1.933	11.526	6.027	1.435	2.591	0.564	2.349	0.429	2.133	0.372	3.795	1.068	1.969	0.875	1.031	0.497	2.616	1.522	4.799	1.045
Y47G6A.5	0.091	0.068	0.202	0.048	0.068	0.221	0.07	0	0.068	0	0.204	0.127	0.048	0.227	0.253	0.187	0.197	0.479	0	0	0	0.383	0.155	1.9	0.355	0.084	0.056	0	0	0.129	0.561	2.975	0.104	0.847	0.141	0.461	0.458	0	0.067	0.537	0.209	0.095
smp-2	0.771	0.338	0.809	0.672	0.137	0.485	0.491	0	0.205	0.075	0.714	0	1.048	0.162	0.885	0.374	1.216	1.101	1.249	0.266	0	0.937	0.309	3.123	1.507	0.056	1.465	0.593	1.013	2.917	12.91	15.993	1.04	1.068	0.816	0.461	0.229	0.199	0.805	0.716	0.974	0.19
unc-11	10.563	14.651	13.053	17.521	12.316	28.711	11.147	16.095	19.843	10.334	16.11	11.582	18.15	19.004	16.505	12.978	22.389	13.361	6.511	30.573	24.425	15.339	15.927	17.386	22.015	21.245	12.281	17.563	10.816	14.371	356.214	279.318	9.41	14.95	9.057	9.403	9.507	2.882	9.392	15.762	12.798	19.53
unc-89	67.955	7.629	78.114	52.802	54.875	22.713	52.159	6.504	9.478	2.022	91.968	13.28	64.119	35.965	119.58	16.83	66.772	69.01	52.979	50.6	8.311	90.502	102.057	82.842	82.246	22.455	41.745	118.285	68.904	11.282	806.617	119.017	91.029	15.355	66.097	43.531	46.732	5.367	47.565	21.628	86.317	25.707
anc-1	133.553	143.198	125.772	187.206	129.114	293.811	152.55	170.653	222.701	178.98	150.086	161.688	182.068	223.412	190.089	130.636	183.188	192.616	134.676	273.935	173.434	197.921	214.861	237.45	217.509	204.995	168.781	214.379	209.467	124.273	578.609	296.798	83.023	164.011	144.428	91.31	108.697	120.254	57.695	273.237	167.418	260.633
eri-7	5.304	5.401	12.547	16.561	8.279	12.569	6.73	4.52	7.228	1.722	8.973	13.534	7.67	14.075	20.109	29.172	10.981	15.804	2.586	4.261	3.562	10.951	31.931	15.68	11.894	13.394	10.253	17.741	8.871	11.368	12.012	6.695	11.385	13.367	8.888	13.365	12.141	0.596	5.032	16.12	9.877	7.888
D1007.10	9.157	10.667	18.82	11.808	10.742	8.335	11.287	7.276	9.137	3.894	13.153	15.952	10.909	11.188	13.786	15.895	10.849	16.81	13.378	4.155	6.021	11.206	23.195	11.977	11.256	9.033	13.746	14.448	11.383	16.172	7.522	5.207	19.599	16.607	13.81	19.124	17.639	11.827	12.948	11.642	12.659	13.78
W09C3.1	0	0	0	0	0	0	0.07	0	0	0	0	0	0	0	0.063	0.037	0.033	0	0	0	0	0.043	0	0.064	0	0	0.113	0.03	0.041	0	0	0	0.052	0	0	0.08	0	0	0	0.045	0	0
F57C9.1	60.294	159.806	39.563	62.354	53.164	124.634	64.147	102.083	183.834	137.118	58.117	81.586	55.735	72.546	48.819	32.799	69.83	50.572	66.179	129.91	163.341	58.077	39.972	29.685	66.275	52.536	52.11	31.596	50.189	37.406	9.318	8.182	34.519	45.808	56.055	39.617	49.824	95.342	58.231	60.63	49.245	199.288
snf-1	347.165	569.415	358.295	445.166	423.605	658.098	326.272	892.567	536.365	329.129	444.752	558.928	481.371	622.563	380.621	306.9	395.998	214.981	257.847	612.266	447.62	369.211	307.485	348.174	542.115	552.938	463.98	343.968	332.206	232.332	328.597	139.845	221.775	289.616	290.825	157.307	199.411	114.424	247.081	944.643	465.806	553.244
Y110A7A.15	1.587	0.878	5.97	3.168	1.642	0.882	1.542	0.331	1.364	0.075	2.141	0.721	1.334	1.07	4.806	4.114	1.841	3.927	1.962	0.799	0.678	0.554	3.866	21.443	2.038	0.563	2.084	14.27	1.418	0.472	3.256	0.744	4.575	1.657	1.969	4.359	3.551	0.729	3.958	3.269	4.173	0.95
pqn-44	92.299	125.036	104.524	143.429	67.26	108.007	243.548	795.004	377.828	461.904	42.212	23.377	67.311	32.949	86.381	40.99	52.142	24.903	53.603	257.423	234.75	207.636	121.386	141.568	186.224	226.24	115.15	106.151	30.381	12.44	235.418	70.294	62.124	100.307	22.445	11.742	44.212	25.972	60.445	267.64	40.063	23.521
C09D4.1	39.984	17.486	25.701	28.369	49.264	12.878	29.585	6.118	7.023	3.894	50.98	8.485	64.024	9.924	43.697	12.304	49.019	31.656	36.033	19.814	4.834	7.925	28.375	15.487	54.541	52.424	45.35	5.459	38.807	23.679	14.37	8.182	8.058	43.562	37.211	22.72	28.176	10.601	14.424	20.419	68.789	8.458
F46F11.1	68.318	89.389	71.639	93.075	76.633	125.825	55.594	105.501	81.484	54.293	89.521	94.654	88.938	106.987	101.242	71.134	89.95	73.368	74.295	132.413	130.775	76.356	101.67	76.853	101.106	99.895	96.221	83.604	71.253	73.183	134.155	105.255	50.531	72.653	59.037	46.411	67.005	50.288	38.441	140.604	99.741	87.717
dhhc-11	3.763	2.431	2.833	1.968	4.653	0.353	4.837	8.874	1.432	0.674	3.569	1.867	5.812	2.011	5.565	0.823	3.945	1.868	4.638	5.113	9.583	3.366	1.856	0.934	4.095	10.046	5.746	0.92	4.01	0.815	1.572	2.232	2.131	2.173	3.15	2.307	3.894	0.099	2.013	9.851	3.895	1.33
vps-34	63.649	64.611	90.661	101.619	75.197	101.701	65.97	62.948	78.552	40.289	81.161	97.03	75.123	105.333	133.366	159.06	83.967	97.074	42.722	49.482	57.246	60.591	176.203	92.919	109.348	100.176	86.644	66.396	66.879	89.312	134.492	97.445	105.637	112.974	75.238	97.849	92.318	19.645	64.135	117.543	97.585	89.047
T09B4.7	0.091	0.405	0.607	0.048	0	0.044	0.07	0	0	0	0.408	0	0.238	0.032	0.063	0.037	0.099	0.144	0	0.16	0	0.043	0.077	0.322	0.266	0.169	0.225	0.089	0.284	0.086	0	0	0.104	0.037	0.197	0.08	0	0	0.537	0	0.348	0.095
ncbp-1	58.299	75.683	97.137	105.795	87.718	114.623	65.198	76.342	91.985	62.306	99.513	139.923	88.414	134.423	100.926	140.921	89.687	105.168	53.425	56.513	79.381	62.593	102.366	65.263	86.748	99.107	88.39	87.638	78.788	76.529	231.825	136.869	73.353	88.781	70.4	81.732	76.626	31.505	51.187	104.468	84.161	108.625
dad-1	278.938	344.66	266.925	281.433	352.788	244.902	389.648	336.015	338.007	416.897	241.442	395.162	322.169	301.147	238.023	272.679	242.826	315.025	403.226	193.773	266.808	295.369	203.418	213.463	244.647	229.645	331.14	329.905	361.128	289.256	17.289	21.944	275.893	328.391	394.92	330.524	395.616	932.021	362.001	250.356	262.846	304.206
teg-4	76.931	115.382	126.683	149.045	123.708	161.636	124.929	101.808	146.058	55.491	114.094	175.858	110.137	194.484	152.464	242.049	117.238	126.719	74.562	67.698	68.441	109.592	211.536	111.851	125.071	122.856	150.191	103.57	82.312	104.755	504.514	401.682	145.199	157.825	87.276	131.564	130.803	25.111	103.381	167.56	119.147	138.275
T10B11.7	8.296	7.562	15.178	14.64	8.416	13.495	7.431	8.874	7.296	6.291	9.074	16.716	9.337	16.669	17.833	22.814	10.323	17.911	7.314	6.072	6.445	11.973	23.272	13.651	11.805	10.383	11.267	21.064	10.046	10.896	33.791	31.614	14.244	13.146	11.222	15.481	14.546	2.617	8.252	14.777	12.172	11.547
kin-14	3.536	4.523	6.071	10.032	9.1	4.19	6.59	6.67	6.819	2.846	5.71	3.818	6.907	4.638	9.233	5.834	5.556	5.843	6.332	2.876	2.035	5.752	5.103	5.441	9.005	4.052	8.563	3.886	5.063	8.622	2.021	2.975	9.306	20.584	4.388	5.203	5.612	2.683	7.044	11.463	4.869	2.946
C01H6.3	5.848	7.224	3.238	4.704	7.253	4.234	6.73	23.316	5.932	18.048	6.424	4.328	5.812	3.243	6.387	1.272	5.293	2.538	6.065	10.546	35.959	6.264	3.634	4.411	6.736	5.346	9.126	1.454	3.646	1.673	1.908	0	1.248	1.804	4.894	2.593	2.291	0.828	3.421	5.194	5.564	8.886
wdr-23	72.897	46.382	74.775	89.283	80.739	96.452	97.026	81.248	87.348	56.54	90.337	89.478	74.933	86.167	146.646	101.128	87.386	67.334	54.941	70.361	68.865	86.838	135.689	116.841	120.338	89.145	72.673	82.506	63.841	68.464	94.863	89.263	96.643	102.848	61.146	49.036	65.516	35.844	84.127	128.693	88.96	88.762
F27D4.6	42.387	40.306	30.558	43.873	50.291	70.079	27.131	43.159	45.754	32.426	75.859	111.073	59.403	83.443	65.956	54.267	62.893	52.919	42.633	54.116	68.525	42.183	80.486	56.247	60.107	60.049	52.392	41.742	83.892	74.255	50.182	32.73	39.146	55.677	71.216	48.018	41.807	18.85	24.353	72.451	79.57	84.296
mau-2	44.79	64.881	46.848	63.698	62.196	58.789	45.008	59.475	56.528	44.109	45.678	70.513	50.59	75.465	54.763	82.653	55.792	58.858	44.238	43.729	51.394	49.81	71.44	45.687	59.558	72.177	62.307	58.445	48.164	52.592	27.28	17.481	42.681	60.243	46.408	43.213	51.084	14.278	29.787	56.779	48.827	49.988
sre-23	2.539	7.697	2.732	3.312	3.763	3.308	3.716	2.039	3.068	1.722	4.588	0.806	4.192	0.746	3.984	0.898	3.025	2.251	2.586	1.438	0.933	4.346	2.629	2.383	3.634	5.515	2.873	8.188	2.187	6.392	0.337	0.744	2.911	3.756	3.572	1.814	2.176	0.861	2.751	2.06	3.756	1.283
K02B12.5	7.072	6.211	16.797	12.816	13.411	13.76	9.534	5.181	8.592	5.542	13.561	16.037	9.813	13.329	24.852	15.409	11.474	15.038	9.454	4.368	3.308	7.073	22.422	15.326	12.532	9.933	12.337	15.754	10.613	26.339	15.492	15.249	8.89	16.755	12.882	13.222	14.088	5.102	6.306	9.851	14.815	10.834
sig-7	55.76	64.611	48.164	49.25	67.396	65.977	65.759	77.389	66.892	52.646	57.506	94.866	54.973	82.632	62.92	77.454	58.553	66.52	60.025	38.829	51.479	46.487	76.001	50.066	58.246	65.874	66.701	110.156	80.003	60.056	43.558	24.175	57.497	61.753	62.553	61.064	64.829	45.087	51.456	65.152	55.435	52.554
mfb-1	122.99	138.202	101.589	99.795	159.425	114.314	87.282	193.583	79.848	48.227	144.682	62.749	172.065	86.07	135.2	50.227	139.594	74.901	107.295	232.443	161.645	89.608	72.058	91.921	151.606	217.179	136.276	98.823	120.997	50.404	35.139	10.786	46.736	60.39	115.036	60.157	75.71	159.942	68.026	101.692	179.59	102.067
T08G11.1	27.064	19.039	37.641	34.225	23.264	29.725	25.729	16.812	18.888	11.982	21.208	8.061	21.532	11.318	39.523	37.96	20.055	22.556	25.062	25.513	26.291	24.16	51.802	57.085	35.522	27.774	21.52	74.14	18.634	15.057	174.57	107.115	25.006	22.352	19.013	20.047	28.749	17.988	11.606	29.016	25.387	25.422
C31H5.6	0.997	0.405	0	0	0.889	0.529	0.491	0.937	1.091	1.573	1.529	0.891	0.715	0.584	1.518	0.524	1.052	1.293	0.535	0.639	0.17	0.469	0.696	1.803	0.833	0.084	2.197	0.386	0.446	0.343	0	0	0.468	0.884	0.731	0.875	0.573	0	0	0.313	1.739	0.713
pyk-1	72.579	67.987	127.29	97.491	86.281	69.417	79.57	62.121	55.096	35.422	79.631	29.105	78.982	38.43	111.866	57.52	74.137	67.574	59.846	88.95	53.769	118.625	96.567	78.528	100.61	71.896	72.56	89.448	43.425	104.412	98.568	203.444	105.065	140.444	46.802	51.295	65.63	20.871	84.06	94.706	94.594	46.71
nmat-2	13.781	14.651	8.297	8.976	17.448	14.907	14.582	12.567	12.547	10.634	12.031	17.098	13.148	13.232	9.612	11.893	9.962	10.823	17.124	8.362	10.516	14.785	7.036	5.989	10.6	15.448	18.14	13.558	12.963	13.127	3.48	4.463	10.397	9.832	13.754	13.206	16.264	21.533	11.606	9.448	9.459	9.361
rig-5	275.448	237.448	140.545	174.63	321.655	240.315	243.337	1155.93	231.088	209.684	316.587	197.878	366.9	294.239	204.887	181.125	308.547	183.469	316.444	748.195	2531.2	266.394	147.364	58.727	260.032	453.943	322.07	32.694	349.705	56.882	50.631	10.786	139.792	89.481	306.182	157.1	179.711	51.415	163.625	126.051	374.203	98.361
C04F12.8	22.486	31.327	33.796	22.513	26.959	5.248	23.205	39.08	6.137	10.334	44.149	3.818	34.394	10.41	49.957	5.685	32.909	23.227	20.87	50.068	69.034	26.588	34.328	15.937	32.863	41.674	22.534	10.295	31.92	65.333	6.062	26.035	41.069	34.209	32.261	21.861	18.326	6.062	37.971	15.225	56.965	14.588
Y67A6A.1	0	0	0	0	0	0	0	0	0	0	0	0	0	0	0	0	0.033	0	0	0	0	0	0	0.097	0.035	0	0	0	0.284	0	0	0	0.468	0.442	0.113	0	0	0	0.067	0.224	0	0
tag-179	28.243	36.593	28.939	38.113	37.906	45.205	27.622	35.883	34.162	41.113	26.204	72.974	33.155	55.715	28.773	42.374	28.208	39.175	25.865	22.584	20.778	41.544	26.751	25.307	31.126	33.233	30.478	48.803	26.29	27.454	17.401	7.81	28.281	27.397	30.151	37.676	31.154	26.767	26.835	33.315	38.603	45.046
scpl-1	4.987	3.038	2.934	2.928	3.832	1.147	4.206	2.425	3.205	0.599	4.078	0.806	3.668	2.173	3.478	1.533	4.208	4.023	5.351	4.261	1.187	3.409	3.17	3.606	6.842	3.658	2.817	1.187	2.43	1.201	15.829	9.298	1.82	2.578	2.531	2.45	2.291	6.394	2.482	2.597	4.521	0.903
ced-12	92.979	149.814	105.434	135.268	150.051	160.489	124.858	185.867	153.491	123.714	135.2	125.371	111.042	132.607	162.076	169.419	110.663	102.773	92.4	202.189	127.298	121.352	172.646	129.624	124.769	119.677	135.543	149.11	108.318	159.878	108.672	70.666	106.521	148.435	115.655	107.968	125.305	49.327	78.223	151.798	142.308	141.269
lam-3	106.308	220.299	232.219	253.352	207.116	104.435	108.804	23.371	51.073	9.436	302.211	68.434	253.857	126.867	415.907	212.017	272.218	346.249	120.317	39.362	35.704	92.207	492.579	310.858	201.202	230.208	197.963	28.748	180.382	1114.56	221.048	3136.84	90.873	786.401	241.041	295.569	268.363	20.771	103.716	218.742	286.356	104.728
bath-25	0.045	0	0.101	0	0.068	0	0	0.055	0.068	0	0	0	0.048	0.032	0	0.187	0.033	0	0	0.053	0.254	0	0	0.032	0.035	0.084	0	0.119	0	0	0	0	0	0.037	0	0.032	0	0.232	0.067	0.045	0	0
F36D1.4	0	0	0	0	0	0	0	0	0	0	0	0	0	0	0	0	0	0	0	0	0	0	0	0	0	0	0	0	0	0	0	0	0	0	0	0	0	0.199	0	0	0	0
ego-2	11.741	23.022	23.778	19.297	14.164	21.434	10.866	9.591	17.661	7.339	16.823	13.831	17.53	19.847	18.655	26.105	16.668	16.474	15.43	21.998	10.516	11.803	22.576	20.735	15.51	17.052	16.394	16.258	10.005	22.135	166.6	258.49	17.831	20.953	12.713	15.942	17.41	8.514	13.82	18.449	14.954	17.676
T02G6.1	0.181	0.135	0	0.192	0.137	0	0	0	0	0	0	0	0.143	0	0	0.112	0.132	0.192	0	0.107	0	0	0.309	0.064	0.089	0.113	0	0.119	0.689	0.043	1.572	0.372	0	0.11	0.113	0.255	0.115	0.398	0.067	0	0	0.095
wve-1	2.856	5.874	6.779	6.624	1.232	2.734	4.136	2.921	2.659	2.172	3.161	1.824	3.43	4.832	6.134	14.361	4.11	4.119	1.873	1.598	0.594	1.364	8.195	5.441	5.566	7.176	4.056	3.679	2.674	5.662	132.247	105.255	7.954	9.243	3.966	6.889	2.291	0.729	2.013	2.597	4.938	3.706
ksr-2	4.669	4.321	10.726	6.672	4.379	4.543	5.889	6.614	6.069	6.216	4.486	4.921	4.24	4.086	9.106	12.117	4.274	8.86	4.549	3.089	3.562	5.582	13.84	11.526	5.708	4.193	5.014	5.103	4.901	4.719	5.052	2.232	12.269	10.237	5.203	6.746	5.383	3.379	5.904	9.538	5.982	4.277
R05D7.7	11.333	23.562	10.624	13.632	14.779	11.555	11.988	4.52	15.069	4.718	13.357	7.764	12.005	6.194	10.94	10.06	11.441	17.241	19.354	6.818	5.597	3.451	10.128	9.015	8.65	9.258	15.774	17.445	13.368	35.991	0.561	1.116	6.342	27.286	18.507	19.061	13.286	54.197	13.082	9.538	10.711	4.324
C47F8.6	0	0	0	0	0.068	0	0	0	0	0	0	0	0	0	0	0	0	0	0	0	0	0.043	0	0.258	0	0	0	0.059	0.081	0	0	0	0	0	0	0.048	0.458	0	0.067	0	0	0
C54C8.4	2.131	0.473	4.452	1.872	2.532	0.176	0.421	0.11	0.273	0	3.671	0.424	1.572	0.292	6.513	2.319	1.414	7.854	0.981	0.905	0	2.812	3.402	20.348	1.631	0.535	1.07	0.297	4.658	0.343	1.572	0	6.55	0.7	2.841	4.503	3.551	0.364	8.453	2.597	4.034	0.238
T06G6.4	0.861	0.338	0.506	0.432	0.274	0.221	0.14	0.22	0.068	0	0.102	0	0.381	0.292	0.316	0	0.427	0.192	0.535	0.32	0.763	0.554	0.387	0.097	0.408	1.576	0.394	0.415	0.162	0.129	0.112	0	0.468	0.81	0.647	0.255	0.344	0.663	0.268	1.836	0.556	0.475
Y18D10A.8	95.745	56.442	100.173	86.163	82.928	39.648	60.642	17.804	23.252	13.18	107.262	20.619	86.652	37.003	106.174	45.665	95.638	79.738	72.065	40.321	29.089	139.503	106.232	53.575	105.537	23.665	54.307	21.717	89.036	111.79	49.957	62.484	96.695	114.631	73.437	63.101	80.75	10.303	89.762	71.914	115.878	29.318
gale-1	85.182	41.656	82.162	57.89	89.36	57.025	77.747	45.64	58.505	50.474	73.106	48.366	67.502	50.364	85.939	51.798	70.126	89.747	95.522	60.348	27.054	91.61	79.558	112.72	92.598	48.146	73.912	120.095	55.334	44.613	40.303	39.796	99.762	56.966	65.168	73.363	95.067	72.948	101.368	53.421	77.901	48.135
C17H1.11	0	0	0	0	0	0	0	0	0	0	0	0	0	0	0	0	0	0	0	0	0	0	0	0	0	0	0	0	0	0	0	0	0	0	0	0	0	0	0	0	0	0
ZK1053.7	0	0	0	0	0	0	0	0	0	0	0	0	0	0	0	0	0	0	0	0	0.085	0	0	0	0	0	0	0	0	0	0	0	0	0	0	0	0	0	0	0	0	0
Y6B3B.4	3.853	4.726	6.678	6.864	1.916	6.571	2.173	1.268	1.773	4.493	4.792	3.564	4.049	5.967	7.019	3.777	4.833	5.029	5.084	7.936	5.428	1.577	7.345	4.99	5.53	5.178	1.972	5.489	4.334	6.778	139.544	172.946	4.783	5.376	4.078	5.648	6.758	3.843	2.683	3.672	3.895	4.609
Y71A12B.3	0	0.068	0	0	0	0	0.14	0	0.273	0	0	0.042	0.048	0	0	0.037	0	0.096	0	0	0	0.043	0.077	0.032	0.071	0.084	0	0.059	0.041	0	0	0	0	0.147	0.056	0.064	0	0.033	0.268	0	0	0.048
fipr-22	0.272	0	0	0	0.068	0.088	0.07	0	0.136	0	0.204	0	0	0	0.063	0	0.066	0.144	0.535	0.107	0.254	0.043	0.155	0.032	0.035	0.028	0	0.059	0.081	0	0.112	0	0.156	0.037	0	0.08	0	0	0.067	0	0.209	0
fbxb-68	0.907	0.203	0.911	0.336	0.821	0.132	0.21	0.276	0.205	0.225	0.51	0.509	0.667	0.357	1.707	0.898	0.592	1.868	0.446	0.107	0.339	0.256	2.01	0.193	1.241	0.281	0.113	0.148	0.122	0.129	0.225	0	0.312	0.442	0.338	1.384	1.374	0	0.939	0.224	0.835	0.285
apg-1	94.974	222.324	164.02	211.927	140.13	232.641	116.446	127.604	166.174	89.64	167.317	162.409	145.483	199.576	188.192	249.94	157.808	132.609	82.589	154.198	108.385	97.703	208.598	167.97	172.912	175.843	191.485	133.386	88.753	228.857	285.936	243.241	151.541	221.53	113.208	157.02	121.411	50.884	118.341	226.399	164.218	169.162
smp-1	131.014	132.53	159.973	188.55	134.724	327.638	96.746	80.256	170.606	122.291	201.78	170.937	183.783	201.975	217.155	169.681	195.385	130.741	102.925	202.136	235.005	188.249	192.671	135.097	217.208	168.751	146.698	135.344	134.851	166.785	141.004	124.596	147.07	133.19	120.464	109.114	103.772	16.431	128.807	96.094	217.149	250.084
kin-1	8.205	20.929	9.208	12.432	14.164	15.392	15.914	38.64	18.479	36.395	13.153	2.758	15.149	3.6	14.671	5.909	12.46	6.896	14.36	102.905	51.394	26.46	9.278	9.627	12.195	9.567	6.817	1.869	9.56	13.899	71.624	105.255	4.627	14.324	10.238	6.444	8.705	8.68	8.319	10.523	13.633	6.795
nlp-40	8.795	20.457	10.017	8.112	8.279	4.322	9.044	9.315	4.773	7.638	8.463	3.521	7.146	2.594	5.249	2.805	6.871	8.189	8.562	5.273	9.244	21.006	5.567	12.879	8.544	5.6	8.563	17.741	5.023	2.703	2.694	1.86	5.771	9.611	5.906	10.008	7.56	2.418	7.044	6.538	7.303	2.186
Y48G1C.12	47.872	61.438	44.926	49.106	46.185	61.258	48.583	78.051	68.46	69.046	44.761	65.634	54.449	72.222	38.195	64.402	41.786	41.09	45.219	40.267	52.242	40.223	38.349	27.432	42.842	51.551	60.504	49.812	49.055	43.069	29.638	12.274	37.898	42.973	50.683	48.416	42.608	18.055	34.818	47.465	46.949	51.841
Y48G1C.10	2.267	2.701	4.452	2.928	1.437	2.382	2.594	2.536	2.591	4.194	4.384	3.946	3.763	3.502	3.857	4.039	2.137	4.454	3.568	3.888	2.799	2.599	7.268	3.96	2.659	3.067	4.338	3.53	4.01	6.649	25.372	25.291	3.847	4.64	4.556	4.216	1.947	0.464	2.549	2.463	3.339	4.657
Y48G1C.7	66.55	156.633	102.095	120.34	107.561	182.188	99.901	74.027	114.283	39.69	91.051	129.062	88.891	131.861	91.124	198.553	93.501	97.936	69.389	71.64	41.556	89.352	120.845	90.762	77.974	124.629	93.63	100.277	87.052	128.006	290.876	379.366	93.108	131.828	75.913	115.335	104.917	28.821	87.817	140.335	95.916	87.812
F53G12.8	0.181	0.203	0.304	0	0.205	0.485	0.351	0.055	0.136	0.374	0	0.424	0	0.292	0.443	0.524	0.033	0	0.357	0.16	0.17	0.426	0.464	0.161	0.195	0.028	0.451	0.178	0.203	0.257	0.112	0	0.416	0.221	0.253	0.08	0.229	0.663	0.067	0.537	0.139	0.048
bli-3	20.536	23.225	27.219	18.241	21.143	11.158	22.644	5.622	8.933	15.427	27.937	5.388	21.389	6.972	35.096	9.911	17.227	23.179	22.565	25.62	3.392	19.728	33.014	40.89	32.455	15.786	20.112	24.476	20.497	20.419	35.139	34.589	24.018	16.939	17.354	17.804	27.947	3.147	22.877	18.135	22.814	15.538
ptr-11	39.894	51.041	56.36	39.121	38.864	21.213	31.197	7.441	20.865	32.651	53.427	7	42.54	7.978	41.989	13.015	37.479	27.25	42.454	61.466	5.767	30.125	28.452	60.497	63.085	19.782	42.815	19.343	29.611	46.544	50.856	58.765	26.253	22.573	28.154	19.172	28.406	92.427	38.508	16.747	44.863	62.865
F56C11.5	47.736	35.377	35.617	22.081	39.48	22.845	50.757	7.331	34.776	53.469	30.384	7.17	32.155	5.87	33.768	10.995	26.531	29.98	39.689	30.68	6.445	28.761	19.561	50.195	36.709	41.505	33.632	50.821	25.885	16.601	14.594	11.158	28.385	14.287	38.983	27.891	30.696	50.421	41.527	14.016	24.344	37.824
K10E9.1	0.453	0.135	0.708	1.296	0.411	0.441	0.28	0.276	0.273	0	0.204	0.679	1.096	1.33	1.771	4.039	0.723	2.682	0.446	0.107	0.17	0.341	4.02	1.9	0.922	0.422	0.845	0.504	0.081	1.759	63.766	62.112	2.339	1.362	0.422	1.957	1.145	0	1.208	0.448	0.07	0.38
puf-10	0.045	0.27	0.607	1.008	0.547	1.191	0.491	0.717	0.955	0.225	0.816	0.467	0.095	0.227	0.632	2.618	0.395	0.383	0	0.586	0.17	0.341	3.479	2.769	0.089	0.507	0.507	0.475	0.851	0.901	1.908	1.86	2.079	1.841	0.534	0.159	0.458	0.099	0.403	0.94	0.417	0.95
C53D5.1	112.79	90.469	117.779	93.939	106.124	108.139	97.167	69.176	85.576	104.542	107.262	74.968	102.658	89.248	120.972	55.725	105.698	90.609	67.962	102.905	48.341	199.924	98.5	95.688	145.686	71.53	91.207	204.559	73.968	44.785	36.149	11.158	118.79	54.72	93.098	74.286	79.49	29.716	92.312	89.064	127.563	83.203
imb-3	53.312	83.785	168.27	142.228	73.965	85.559	68.143	26.348	57.891	16.775	80.753	60.373	74.599	79.13	122.932	212.129	76.898	137.494	52.889	31.372	14.248	62.21	203.727	142.728	70.778	58.755	93.066	65.299	58.98	90.728	671.788	1253.4	139.272	162.502	60.753	146.742	97.014	43.596	116.865	107.558	84.3	78.736
Y48G1A.4	11.651	18.836	37.539	30.913	13.137	25.624	15.283	7.331	14.115	6.141	18.965	16.165	18.15	18.031	23.777	39.269	16.011	27.537	6.689	8.629	7.124	12.612	41.982	28.687	18.133	16.602	20.281	17.385	11.99	19.647	106.314	145.424	26.669	25.666	12.066	34.828	21.762	5.996	15.698	19.031	18.154	18.627
mbtr-1	1.269	0.135	3.845	1.344	1.711	0.573	0.841	0.331	0.205	0.374	0.816	1.103	1.381	0.746	2.213	2.88	1.348	3.688	1.249	5.167	0.339	1.15	3.943	1.159	1.471	1.491	1.408	0.623	1.863	0.987	1.459	0.744	1.82	1.436	1.097	2.132	2.291	0.066	1.677	1.209	2.295	0.238
R119.1	0.589	0.203	1.821	0.288	0.753	0.353	1.472	0.331	0.614	0	0.408	0.042	0.238	0.324	1.075	1.234	0.46	0.623	0.624	0.373	0	0.341	1.701	0.515	0.585	0.084	0.62	0.119	0.284	0.386	0.561	0.372	1.144	1.473	0.141	0.382	0.573	0	0.537	0.806	0	0
R119.3	29.376	34.365	44.319	42.097	30.859	32.415	34.422	23.206	29.253	24.263	29.263	30.377	30.488	30.484	31.112	32.014	30.674	35.247	29.611	16.032	14.417	38.902	35.875	23.697	29.318	24.425	34.646	37.797	23.252	38.307	5.95	15.621	41.537	56.045	25.904	33.571	50.741	13.417	45.418	34.076	32.899	25.137
otub-2	44.744	61.978	55.348	57.074	66.781	72.152	36.595	34.009	45.822	16.924	78.917	73.144	60.642	73.876	88.974	69.114	70.323	51.818	39.422	49.961	37.74	47.083	89.068	56.408	77.407	65.959	52.561	40.852	33.014	68.807	84.872	89.263	53.13	59.322	41.177	56.8	55.207	16.862	49.041	60.943	73.171	67.047
tol-1	239.045	417.103	255.086	266.36	317.276	490.244	256.938	142.928	335.347	246.753	312.611	292.447	371.282	423.182	267.175	220.133	320.678	208.228	246.252	347.812	78.957	411.607	232.025	223.766	304.364	320.451	295.367	231.29	216.069	165.755	461.068	225.016	220.891	144.79	222.928	153.616	197.464	143.742	246.947	297.104	311.117	642.672
haf-4	1.723	0.81	4.857	1.584	2.463	1.147	1.192	0.827	1.023	0.374	3.365	0.806	1.143	1.427	2.782	4.039	1.381	8.141	1.516	0.692	0.933	1.108	6.881	11.784	2.552	0.703	1.634	0.297	1.661	2.359	2.582	3.347	3.483	4.272	3.01	11.519	2.749	0.431	2.885	4.97	5.634	1.426
deps-1	3.219	1.418	22.767	5.712	4.242	2.205	1.753	0.276	2.318	0.225	6.729	1.358	4.192	2.692	8.853	17.204	3.879	25.334	2.586	0.373	0.594	0.554	26.829	8.081	4.591	1.463	3.267	0.534	4.294	1.03	12.125	11.158	11.229	3.425	3.91	22.847	9.392	0.364	7.514	10.478	10.364	1.473
wwp-1	82.145	176.752	148.337	177.606	124.119	184.349	115.464	122.368	143.467	82.601	116.847	117.988	124.618	128.716	120.15	163.697	123.55	118.194	75.276	154.305	99.565	117.73	146.823	137.158	135.033	146.493	149.008	113.034	65.096	143.234	298.734	373.787	112.031	159.814	84.913	104.166	99.877	41.178	103.515	156.232	122.138	159.041
grl-16	60.43	179.048	79.228	30.481	38.796	16.362	27.131	1.268	10.705	5.317	79.631	6.152	68.168	11.253	49.894	14.997	60.953	41.33	57.706	84.636	4.495	34.599	28.916	294.953	74.536	16.546	41.97	12.46	47.759	11.239	15.717	12.274	45.124	17.049	51.077	25.043	35.965	3.578	52.797	16.658	79.153	10.596
hum-7	10.925	4.658	8.297	10.608	6.705	13.716	7.501	1.598	14.388	1.947	12.643	28.765	9.384	29.447	16.252	31.116	12.131	10.153	7.403	2.61	1.103	12.314	12.912	9.434	13.471	6.106	10.309	11.185	6.481	2.831	61.745	14.505	17	5.118	5.485	6.762	8.247	0.994	9.124	5.239	9.807	6.272
eme-1	11.424	10.532	13.053	12.384	9.032	11.423	16.755	10.363	12.887	5.691	9.584	12.134	8.194	11.415	11.446	17.017	9.436	14.271	8.384	5.966	4.41	7.158	19.02	9.401	9.749	9.877	15.943	10.473	10.208	14.199	9.879	13.761	15.96	14.067	11.335	15.704	11.797	2.982	14.29	14.508	9.042	8.933
Y65B4A.2	20.219	59.007	32.683	75.506	40.233	23.992	24.327	8.544	15.683	7.114	30.282	11.201	35.728	15.761	35.349	27.9	39.123	29.022	17.214	19.175	11.619	34.982	23.968	20.155	43.286	9.989	32.956	5.192	9.479	98.664	3.929	13.017	11.905	122.438	19.97	25.345	30.009	26.27	27.841	40.748	33.038	8.506
Y18H1A.14	1.813	6.549	3.339	6.672	4.174	2.778	2.944	1.213	3.341	19.021	4.282	2.843	3.859	1.751	4.047	4.413	3.255	3.592	3.389	3.409	3.392	3.11	3.17	1.9	5.353	1.069	2.704	0.771	1.985	10.295	0.561	0.372	0.52	11.783	3.825	3.389	4.696	0.696	2.281	6.179	4.104	1.663
Y18H1A.3	37.083	77.709	54.033	56.162	48.033	66.595	45.429	33.238	48.618	27.109	46.596	36.275	49.447	46.959	41.673	51.237	49.052	38.696	33.446	50.121	21.541	41.672	46.621	52.126	41.513	43.278	45.35	35.987	28.315	79.617	168.059	345.521	42.837	68.786	32.88	50.595	42.265	62.678	43.137	53.6	47.297	50.178
pif-1	3.853	2.498	7.386	8.112	5.748	5.469	4.557	1.158	3.341	0.374	5.098	8.358	5.574	6.81	10.75	24.235	6.641	10.871	2.497	0.586	0.424	4.133	21.958	10.239	4.148	8.217	5.521	2.581	4.739	9.652	20.208	31.614	13.413	7.954	5.513	14.781	14.088	0.696	8.252	7.523	6.19	2.328
Y18H1A.9	31.008	78.992	43.914	67.874	48.512	27.829	25.799	11.851	17.933	21.717	44.149	12.94	49.257	15.761	44.708	31.939	48.559	33.428	27.827	46.286	18.828	30.04	25.592	39.988	55.498	21.104	33.689	16.733	23.292	108.873	4.491	39.424	9.67	89.186	28.942	23.484	35.392	49.427	31.195	47.286	55.783	23.949
T06A4.3	6.392	2.903	9.309	3.264	5.679	1.632	3.435	0.276	1.159	0.674	6.831	0.806	4.954	0.649	6.45	1.197	6.082	4.789	4.638	2.184	0.339	10.098	1.16	14.746	10.139	1.379	5.746	1.721	2.876	1.973	1.01	0.372	4.627	1.62	4.135	2.052	2.291	0.232	5.233	1.119	7.651	0.855
zfh-2	77.203	232.384	50.795	95.907	141.361	247.415	123.947	496.14	249.635	570.265	102.47	50.106	132.669	54.71	80.943	29.359	85.38	54.643	97.93	621.427	456.61	101.453	52.961	43.176	101.762	69.729	124.107	45.421	77.411	82.62	919.554	692.529	25.837	74.788	100.439	38.949	60.705	147.85	54.407	86.153	128.189	142.695
Y95B8A.7	4.488	5.401	7.386	5.568	2.668	8.688	4.487	2.425	4.5	1.198	2.957	5.982	4.764	7.589	7.399	10.285	5.458	6.465	2.408	3.302	3.562	2.983	10.283	5.924	5.761	5.149	5.408	6.201	3.362	8.065	109.682	86.659	6.914	6.923	4.416	10.724	5.383	0.596	5.702	4.791	5.564	6.89
Y95B8A.6	9.429	6.144	10.422	9.504	9.374	10.276	8.553	13.449	9.614	6.59	8.259	4.2	8.098	7.232	11.13	3.216	10.356	9.53	6.243	10.759	35.28	9.758	8.041	5.055	13.4	10.327	12.281	8.9	11.464	1.845	5.838	1.116	10.761	5.045	7.369	6.364	9.163	3.942	12.076	7.523	9.946	10.169
gpa-16	4.035	4.388	5.768	5.328	4.79	6.836	4.066	3.748	3.887	3.145	2.957	6.364	5.431	7.654	4.616	6.657	4.997	4.885	4.37	3.995	3.562	4.261	8.814	5.699	5.353	3.461	5.296	8.574	3.484	7.893	9.991	7.439	6.03	7.954	4.641	7.844	4.925	1.623	3.623	5.015	5.495	5.56
mig-1	80.059	161.089	70.526	157.253	67.875	439.879	78.238	27.836	352.19	455.538	88.298	310.775	79.839	298.942	111.17	203.528	115.364	93.147	60.916	85.062	13.061	194.597	120.767	151.453	113.372	67.619	82.588	194.62	55.698	26.039	81.055	40.54	118.322	48.865	74.984	82.878	69.983	6.327	110.492	46.883	100.784	315.278
cutl-20	191.308	71.565	150.563	72.05	160.657	88.426	157.738	40.348	59.255	48.227	161.505	145.99	195.311	108.155	116.419	134.301	174.575	134.525	159.114	290.287	33.415	52.282	115.201	66.937	163.978	420.092	146.81	21.687	197.274	27.84	52.764	9.67	150.553	46.029	160.544	150.449	156.001	27.861	164.094	69.675	171.452	76.598
spd-1	28.288	28.086	42.295	38.785	23.401	19.185	28.393	8.544	29.253	12.431	24.572	22.189	21.818	29.674	47.175	100.978	31.397	51.051	14.984	4.527	4.664	20.793	58.219	36.833	23.256	34.077	27.548	13.855	24.831	36.205	47.488	97.445	69.766	48.386	24.498	66.203	38.829	2.551	48.168	25.613	28.03	13.02
vps-4	20.264	49.353	30.76	32.065	24.153	37.575	23.345	27.009	34.98	14.903	23.655	33.008	27.248	31.49	28.709	55.351	27.682	26.005	18.551	30.36	19.336	20.112	32.086	26.337	26.269	29.828	38.083	26.315	14.704	27.068	178.724	156.953	34.935	31.963	18.254	31.264	28.291	9.243	30.39	33.539	25.666	30.031
npr-23	5.803	9.655	3.036	4.848	3.284	6.395	3.225	8.599	5.728	5.242	4.588	1.994	9.67	3.665	6.64	4.862	8.811	3.257	5.262	27.058	12.976	5.837	2.242	6.085	6.612	8.386	5.972	2.67	6.279	2.145	5.389	0.372	2.859	3.24	5.4	1.702	2.176	1.855	4.763	11.508	6.955	6.7
ZK993.2	0	0	0	0	0.205	0.265	0.14	0	0.068	0	0	0	0.048	0.13	0.253	0.075	0	0.239	0	0.266	0	0.17	0.309	0.773	0.266	0	0	0.178	0.122	0.043	0.112	0	0.208	0	0.141	0.207	0	0.033	0.134	0.09	0.348	0
ceh-45	11.605	111.804	12.648	17.809	32.159	28.093	26.78	12.071	31.503	16.625	20.086	10.692	20.532	8.853	15.936	27.414	23.836	17.72	31.662	15.287	21.372	3.877	15.927	6.536	21.678	22.202	16.45	2.433	19.201	77.43	1.235	16.737	5.511	31.705	31.445	23.802	30.696	12.357	19.724	15.001	22.883	3.754
Y48G8AL.10	4.125	8.237	10.827	11.616	5.337	8.6	4.767	5.236	5.046	3.07	6.424	4.412	6.002	9.34	11.572	17.241	7.036	6.848	3.122	5.007	2.29	5.752	11.907	9.273	9.855	8.076	8.507	5.222	2.998	6.52	65.225	75.129	9.929	10.384	3.263	5.107	4.811	0.497	6.239	11.105	5.912	6.367
haf-6	14.779	13.705	31.165	28.321	15.258	21.125	16.966	9.095	16.706	10.409	18.659	15.443	13.577	16.085	25.484	26.591	19.627	21.455	9.097	13.689	11.28	18.279	24.973	16.098	21.448	14.042	20.337	14.389	12.436	17.674	61.97	88.147	24.278	23.825	12.797	22.084	18.212	2.352	17.308	16.971	15.58	10.739
Y48G8AL.5	8.387	7.562	16.088	17.713	10.811	15.127	7.361	5.347	10.16	2.921	11.827	14.977	11.385	15.956	19.477	29.77	14.17	15.229	9.454	5.113	4.325	9.289	23.968	15.261	14.074	14.773	12.394	13.766	9.317	14.113	181.98	229.851	20.119	17.933	9.169	18.822	18.67	2.485	13.015	13.254	13.146	16.156
herc-1	14.779	21.402	23.981	19.633	16.627	26.462	16.054	15.985	24.548	10.559	19.576	18.583	17.054	23.739	19.224	24.459	19.364	18.103	12.932	16.778	10.601	18.833	28.22	27.174	18.683	17.362	17.52	19.937	13.165	18.918	24.923	23.06	21.522	25.592	11.56	15.322	19.357	9.706	18.315	23.912	19.336	23.616
Y48G8AL.13	94.838	121.931	102.804	118.036	76.086	126.618	122.335	51.372	131.193	59.311	45.067	82.265	75.6	92.167	82.714	176.862	79.101	114.363	64.484	25.194	11.364	59.866	122.855	110.048	68.668	149.786	82.926	79.687	48.002	106.9	84.872	126.827	118.738	157.936	66.687	134.937	127.596	32.134	124.714	92.96	50.149	58.636
grh-1	8.84	8.777	2.934	3.696	5.953	2.867	5.258	0.937	2.182	3.07	6.322	1.4	5.192	0.843	3.984	1.085	5.918	2.73	10.97	11.931	1.018	1.364	3.479	10.4	8.171	8.357	2.929	7.18	8.831	11.025	68.369	146.168	2.963	4.308	8.86	4.725	2.405	24.316	4.83	1.836	6.121	3.849
K12C11.1	28.832	25.655	29.344	20.017	22.648	26.021	26.78	20.009	24.752	22.841	25.898	14.086	19.722	12.259	28.899	26.703	26.268	32.374	21.941	30.946	27.732	21.731	29.844	37.573	26.411	23.102	21.408	17.919	18.026	24.237	8.083	5.579	30.412	32.294	17.579	30.93	25.886	11.263	32.068	34.748	28.935	20.718
Y92H12BM.1	2.312	2.701	2.53	3.456	2.463	3.264	1.823	2.205	2.046	0.674	2.753	3.309	3.001	4.8	3.921	4.712	4.701	5.412	1.962	3.302	3.138	1.96	4.252	2.544	4.254	4.221	2.366	3.293	3.241	6.392	21.33	6.695	4.991	4.051	3.544	5.25	4.009	0.729	2.616	2.552	4.869	4.419
set-29	14.552	16.136	20.844	20.305	18.064	19.096	18.438	13.449	15.615	13.03	14.58	15.358	16.006	16.864	20.299	19.223	16.603	24.568	8.027	10.173	10.601	18.024	21.107	13.458	18.115	13.141	19.098	16.614	11.99	29.985	8.981	9.67	18.663	25.519	13.022	22.338	23.824	9.508	20.73	16.747	14.746	14.54
spe-15	24.254	47.463	32.986	26.305	30.859	12.79	27.341	9.04	10.501	6.44	33.239	4.879	35.394	7.2	39.776	15.67	33.764	16.714	18.908	21.465	10.601	7.584	25.128	29.943	42.825	12.1	33.069	21.835	13.449	115.093	33.342	252.167	9.306	39.401	17.607	14.844	23.022	45.584	23.212	90.407	42.011	8.316
acs-16	8.16	0.878	9.714	2.448	4.653	1.632	3.646	0.551	1.227	0	5.914	0.721	5.05	2.951	9.928	2.02	4.899	3.209	6.778	2.237	0.424	1.364	7.654	5.634	9.146	1.238	5.07	3.204	4.213	0.386	1.347	0	13.569	0.7	4.135	2.896	3.78	0.066	7.514	1.478	6.886	2.423
dyb-1	192.94	227.793	178.894	210.775	208.005	238.992	165.66	257.248	224.679	187.967	224.211	186.592	208.793	244.427	224.49	176.75	225.205	144.342	144.309	273.882	263.076	218.629	182.079	148.008	292.807	247.457	209.85	199.871	184.757	177.209	91.944	42.4	168.333	200.835	146.003	103.386	155.314	45.12	171.608	267.685	212.072	187.836
Y92H12A.5	8.024	10.667	15.077	14.976	10.4	14.245	8.132	6.284	9.614	5.242	9.074	13.534	8.622	17.058	15.177	20.757	10.948	10.153	4.37	6.658	4.071	9.033	28.143	16.066	13.613	12.719	17.013	11.837	7.453	11.11	170.978	172.574	20.691	18.743	7.482	14.335	9.965	1.789	12.478	15.941	10.711	8.506
Y92H12A.4	0.952	1.688	2.53	2.544	0.547	1.941	1.122	0.661	1.773	0.225	1.529	2.121	2.334	1.978	2.529	3.777	1.578	2.826	0.446	0.905	1.187	1.193	4.252	2.383	1.968	1.491	2.084	3.085	0.972	2.745	45.916	33.473	2.183	2.799	0.844	2.689	0.458	0.298	1.006	1.299	0.904	2.138
Y73E7A.3	11.56	4.591	14.571	8.976	10.606	5.381	7.852	2.756	3.478	3.445	17.435	4.031	10.147	4.281	16.694	4.525	9.337	7.806	5.084	2.45	1.696	13.976	14.922	10.754	15.138	9.455	8.45	17.741	9.033	2.745	6.062	2.603	19.287	7.217	10.322	8.21	7.789	1.656	20.327	6.224	12.033	6.082
Y73E7A.2	25.206	16.676	21.957	29.281	21.827	26.638	18.157	12.678	25.98	11.233	22.125	23.165	19.245	25.912	34.59	39.344	27.255	39.366	17.838	10.759	16.538	19.515	42.214	24.083	28.573	28.336	22.14	31.982	17.135	24.451	24.024	17.109	31.556	30.711	20.87	32.219	32.071	10.303	27.506	27.404	20.936	26.372
bre-4	32.368	22.82	22.665	21.361	26.137	27.785	21.873	23.977	24.275	30.928	28.957	21.595	22.628	21.436	30.859	13.95	26.17	23.562	21.049	27.431	26.8	37.241	26.133	22.312	34.334	29.349	28.9	30.825	20.578	16.816	20.095	8.182	25.473	13.514	23.879	21.988	20.388	10.7	25.493	22.882	33.664	29.081
Y73E7A.8	8.251	2.025	13.963	6.912	11.084	2.602	7.361	2.37	1.227	1.797	16.722	0.976	8.813	2.011	17.39	2.805	8.91	10.201	7.849	3.143	2.629	19.686	7.113	34.064	13.613	1.351	5.746	1.899	10.532	0.772	9.542	0.744	14.4	1.105	8.157	5.791	11.683	0.331	10.801	3.493	13.215	2.233
Y71G12B.18	3.808	6.819	1.417	5.088	4.995	2.337	2.384	41.947	2.523	18.797	3.773	1.061	3.144	1.167	2.277	0.524	4.11	2.778	3.3	25.087	29.937	2.684	1.933	0.869	4.502	1.154	3.155	0.86	4.942	2.102	1.235	0.372	0.884	1.289	4.275	1.75	3.436	1.358	1.409	3.448	4.243	2.281
Y71G12B.23	55.715	65.286	41.587	35.713	52.549	64.037	67.792	150.81	96.758	169.919	52	82.689	52.115	65.801	37.563	34.071	56.844	35.631	64.127	100.935	129.672	75.206	28.298	38.411	48.337	78.199	60.73	51.236	51.324	22.521	32.22	10.414	43.721	31.116	56.337	33.221	35.163	29.053	49.309	78.272	46.88	84.058
Y71G12B.31	0.272	0.405	0.202	0.576	0.068	0.309	0.28	0.496	0.886	0.15	0.408	0.17	0.286	0.195	0.253	0.224	0.263	0.048	0.089	0.639	0.085	0.128	0.464	0.515	0.461	0.253	0.845	0.682	0.284	0.172	1.123	0.372	0.208	0.442	0.338	0.35	0	0	0.47	0.269	0.209	0.285
tln-1	135.91	178.778	215.22	154.709	114.198	138.306	120.792	63.278	115.033	56.69	172.823	100.763	144.34	134.877	167.893	128.317	152.284	141.325	104.352	115.263	47.408	123.695	176.203	155.896	143.966	83.686	162.697	149.377	116.582	126.118	2247.19	2450.63	204.723	110.544	116.864	146.838	124.045	21.931	140.48	103.662	158.306	164.172
Y71G12B.10	30.963	37.875	37.539	36.433	31.817	41.545	32.81	37.317	34.776	25.087	28.957	48.154	33.06	50.332	31.998	54.117	38.203	38.552	27.916	23.17	23.068	25.012	38.735	30.522	32.898	38.635	38.252	27.205	28.234	40.452	24.024	19.712	59.057	51.258	32.12	45.727	32.758	11.032	42.399	43.122	32.204	34.022
Y71G12B.8	26.112	25.318	52.515	44.785	25.932	41.721	31.618	17.253	36.549	12.955	37.623	39.584	28.106	41.511	55.269	75.023	36.329	55.122	18.997	18.802	19.421	28.889	83.114	46.878	39.386	32.445	32.618	37.144	23.333	34.189	66.011	82.94	49.283	54.499	27.339	52.632	51.542	13.582	29.25	50.196	35.612	45.854
Y71G12B.5	0	0.27	0.405	0.24	0.342	0.441	0.28	0.661	0.273	0.15	0	0	0.095	0.13	0.19	0.112	0.099	0.048	0	0	0.085	0.043	0.155	0.161	0.124	0.31	0.394	0	0	0	0.786	0	0.156	0.331	0.028	0.048	0	0.331	0	0.179	0	0.048
Y71G12B.30	0.227	0.81	0.809	0.24	0.616	0.662	0.911	0.386	0.818	0.15	0.204	0.085	0.524	0.195	0.569	1.01	0.296	0.287	0.535	0.32	0.17	0.256	0.696	0.354	0.567	0.084	0.451	0.089	0	0.772	1.572	1.86	0.52	0.295	0.253	0.843	0.229	1.292	0.738	0.493	0.487	0.095
scm-1	110.025	190.93	116.362	104.499	109.408	143.333	106.631	138.463	126.215	135.171	139.38	165.549	125.237	149.341	108.577	135.461	122.498	100.235	87.049	122.187	112.371	150.752	91.465	99.938	117.998	122.35	138.923	118.315	93.735	130.408	112.039	77.361	116.606	126.12	125.105	111.23	74.335	66.952	110.291	146.246	127.354	151.485
trpp-10	4.488	7.899	7.488	9.072	6.295	10.982	5.258	4.299	5.796	5.092	9.176	9.885	6.622	11.642	12.964	13.239	10.422	9.291	5.708	6.392	4.749	7.499	13.917	10.657	9.075	7.823	7.436	7.12	5.59	10.724	35.026	23.431	10.761	10.274	6.188	8.289	6.071	2.153	5.837	10.702	8.764	7.033
Y51F10.4	30.555	40.306	28.129	36.529	35.922	45.073	29.515	49.443	41.663	87.094	34.259	35.596	31.345	40.213	44.519	32.911	34.882	26.052	23.635	46.712	64.2	43.036	33.71	30.168	47.681	35.315	40.393	34.652	22.279	31.83	27.056	21.572	28.541	37.155	26.467	23.611	24.626	15.106	25.493	37.882	32.621	36.541
Y51F10.2	25.931	11.747	46.241	16.033	23.264	15.656	29.655	17.694	26.048	20.594	23.859	16.292	16.53	10.929	26.306	24.609	20.449	71.74	24.527	12.144	13.993	14.104	43.915	18.223	18.949	14.52	18.253	20.204	22.644	13.899	11.563	10.042	28.229	19.111	25.454	66.442	27.718	9.375	33.342	21.046	21.979	12.355
gap-3	2.539	2.498	3.137	2.544	2.19	1.147	1.542	0.772	0.682	0.075	2.447	0.679	2.763	1.784	5.691	2.169	2.433	2.395	2.497	0.692	0.678	1.747	4.562	3.381	3.332	2.842	1.634	5.548	1.539	5.534	27.28	31.986	3.691	2.062	2.391	3.691	1.604	0.265	2.616	1.343	2.017	0.903
crtc-1	24.118	53.404	22.868	28.945	18.474	24.301	18.368	29.765	26.661	12.656	26.306	7.255	26.486	14.237	29.468	22.327	28.471	17.289	19.978	87.565	55.719	17.512	29.071	23.665	24.78	44.291	24.619	20.56	10.167	18.832	85.657	95.213	21.263	32.257	15.948	11.837	17.639	6.096	19.656	31.255	22.883	17.819
linc-30	0	0	0	0.24	0.068	0.221	0.21	0.276	0.273	0.374	0.102	0.17	0.048	0.065	0.19	0	0.099	0.048	0.089	0.32	0.085	0.256	0.387	0.129	0.177	0.028	0.225	0.267	0.162	0.3	0.112	0	0.364	0.442	0.281	0.127	0.115	0.033	0.335	0.179	0.417	0.523
rpb-10	125.529	129.087	160.58	122.692	138.83	122.032	162.225	104.343	124.852	171.492	113.074	209.375	125.476	161.243	104.53	178.582	115.298	199.848	170.174	69.722	121.276	124.121	132.597	180.365	87.67	141.794	127.487	160.295	206.266	119.769	14.37	17.481	167.917	146.815	178.798	246.994	238.469	185.748	208.976	129.32	105.653	139.226
Y37E3.11	114.83	50.096	78.418	51.65	82.86	74.092	132.149	91.5	98.327	79.006	59.341	66.313	57.212	64.115	80.943	41.289	65.227	71.213	93.56	52.838	59.112	88.798	95.64	66.1	81.732	84.615	70.87	126.918	63.233	27.025	40.191	17.109	130.123	51.221	60.809	55.846	96.441	36.474	117.536	87.721	57.73	53.79
npp-13	51.816	101.879	87.626	99.219	64.796	89.308	66.25	53.632	80.257	33.999	71.576	104.073	78.887	126.705	91.187	164.37	76.997	90.513	44.06	45.594	32.482	70.774	129.813	72.281	68.757	69.251	99.038	69.363	44.194	71.038	175.356	155.094	118.738	102.185	54.846	89.48	85.789	23.852	90.098	93.811	79.64	187.789
Y37E3.17	35.995	70.552	53.021	51.65	46.938	72.108	51.948	42.388	57.005	40.065	44.149	45.439	41.301	47.608	54.257	67.319	43.726	43.916	35.854	53.69	37.994	53.091	70.667	61.785	50.677	47.19	55.603	37.055	30.665	43.412	116.193	133.15	61.24	58.586	28.942	42.926	41.119	30.511	57.292	68.421	43.263	70.326
afd-1	158.985	264.453	211.172	240.392	132.398	159.651	147.993	83.012	126.079	129.405	191.482	162.324	199.075	208.007	212.918	294.259	221.161	255.065	146.984	199.526	125.432	92.079	271.224	209.31	173.727	230.18	173.063	149.288	153.039	355.061	512.373	808.198	231.445	270.321	179.22	249.031	192.768	81.197	187.307	159.053	175.695	171.348
lgc-51	0.363	2.228	0	0.24	0	1.985	0.07	0.11	4.159	21.193	1.733	0.085	0.429	0.292	0.759	0.075	0.46	0.144	0.535	9.854	0.678	0.043	0.155	0.29	0.904	0.141	0.338	0.089	0.365	0.472	0.225	0	0.104	0.11	0.309	0.032	0.344	0	0.201	0.313	0.556	0.285
abt-2	7.163	15.731	8.398	11.184	9.305	8.688	9.815	11.245	11.183	4.194	8.769	8.57	7.765	10.053	9.422	10.173	8.712	6.753	7.67	13.689	9.414	6.391	10.902	6.858	11.132	9.961	12.619	5.34	5.833	10.038	51.305	77.361	7.59	17.565	5.906	6.062	8.132	2.451	7.983	15.225	6.329	8.03
Y39G10AR.11	44.155	85.541	66.681	57.938	64.933	62.626	63.936	60.192	82.439	44.183	47.819	38.439	51.877	45.143	47.87	51.723	45.468	39.079	47.895	75.528	54.447	45.805	59.842	41.791	47.327	51.185	72.56	41.327	34.837	56.41	1722.8	1549.82	63.684	56.598	38.533	51.916	60.133	27.662	53.334	50.599	54.183	49.038
Y39G10AR.21	16.139	17.149	32.885	28.993	20.732	22.669	20.821	10.142	17.797	10.409	16.823	14.849	16.863	18.096	27.761	50.676	22.192	39.893	13.914	7.51	7.463	21.603	34.483	31.939	18.559	22.54	20.844	20.975	12.922	28.655	20.32	24.547	26.617	34.724	13.107	43.42	30.582	5.135	26.499	24.673	16.206	12.402
Y39G10AR.15	10.109	8.304	16.291	11.664	9.579	8.115	15.914	10.363	9.069	13.18	7.137	11.201	6.86	6.291	10.75	22.552	6.608	18.007	12.219	7.404	9.499	7.499	13.994	8.983	6.7	8.442	10.985	9.879	15.758	8.279	4.827	5.207	25.525	20.474	13.894	22.259	18.784	10.071	20.059	11.284	7.373	5.94
zeel-1	12.376	12.423	21.653	25.009	14.985	10.276	17.456	3.142	14.251	1.947	10.706	10.819	11.528	12.421	31.745	51.649	13.249	34.242	8.205	2.29	3.053	5.071	57.832	13.651	14.73	17.559	18.422	4.598	5.914	20.591	32.107	39.796	16.428	49.859	7.903	21.606	28.062	17.359	11.069	19.031	8.764	2.423
dot-1.1	82.009	132.665	99.363	106.227	74.923	115.902	87.562	91.886	97.918	80.204	80.141	114.382	87.985	118.176	99.155	124.016	93.764	90.849	88.208	118.778	98.463	61.869	100.433	80.395	99.493	106.592	101.967	97.162	79.072	102.482	337.016	276.342	101.166	103.879	78.894	84.564	84.873	50.553	78.827	93.99	75.953	75.41
zwl-1	8.387	8.169	12.142	14.784	7.937	5.381	8.974	6.174	9.41	4.793	4.588	9.419	6.098	7.524	9.675	35.492	7.529	14.463	6.154	3.942	2.714	9.715	22.499	13.78	6.488	8.751	9.802	6.705	5.793	8.236	22.116	29.382	18.039	13.072	7.735	16.197	11.797	1.491	14.625	8.777	7.999	3.564
F23C8.7	0.091	0.203	0	0.624	0	0	0.631	0	0.273	0.075	0.204	0.085	0	0.032	0.379	0.15	0.099	0.144	0.089	0	0	0.085	0	0.386	0.213	0.225	0	0.771	0.243	0.129	0.112	1.116	0.104	0.258	0	0.159	0.115	0	0.201	0.313	0	0.048
F23C8.3	12.013	12.22	8.095	10.752	19.364	19.096	7.642	10.308	11.456	10.709	10.706	22.104	11.623	20.561	15.114	12.192	12.23	12.116	17.303	10.493	8.82	12.953	12.293	10.528	12.816	11.171	15.38	14.448	16.973	12.526	3.929	2.232	9.514	6.665	18.929	16.324	15.119	8.315	11.002	10.254	15.024	20.337
inx-19	93.705	144.48	43.003	96.003	98.802	38.457	67.372	427.405	21.616	49.276	100.737	19.559	113.281	29.674	92.452	20.644	102.476	52.728	83.392	464.512	1064.26	61.698	38.658	52.287	111.068	158.79	75.377	21.746	81.421	28.141	38.17	6.695	20.067	45.366	70.062	33.285	56.926	20.109	42.399	137.559	103.497	22.618
abtm-1	23.03	39.023	46.343	41.425	27.506	43.353	22.925	21.552	29.593	15.052	32.016	23.716	28.153	32.43	38.132	39.045	27.814	31.656	19.443	26.046	17.047	26.12	48.941	34.901	31.48	27.154	30.027	30.647	15.636	31.015	53.887	43.516	39.978	38.002	18.591	33.237	28.52	8.414	25.627	36.091	33.247	34.022
dmsr-2	1.405	2.971	0.607	1.248	0.753	0.485	2.243	2.15	1.568	0.524	1.122	0.424	1.524	0.649	2.087	0.748	1.315	1.006	1.338	1.225	1.103	1.875	0.619	0.58	1.028	5.909	0.507	0.564	0.203	0.601	0.898	0.744	0.104	0.994	0.281	0.334	0.916	0.795	0.537	3.806	1.182	0.238
aat-5	28.152	17.284	36.528	28.705	20.527	24.874	24.677	32.025	19.57	9.436	31.302	5.431	23.58	11.869	40.724	9.612	23.375	15.995	13.735	32.331	30.022	49.086	19.097	16.163	39.528	21.921	28.449	8.248	10.694	6.52	25.259	6.323	50.271	16.018	14.401	9.355	15.463	1.723	23.011	23.195	30.813	28.083
ptr-12	9.611	0.878	8.904	3.552	9.1	1.852	8.202	1.323	1.5	1.947	7.341	0.764	5.955	1.589	10.434	1.384	3.222	2.586	6.511	1.225	0.763	6.775	5.257	4.347	12.124	1.857	7.549	5.103	9.722	0.601	2.807	0	11.593	0.921	8.972	3.453	4.696	0.696	9.728	1.836	5.773	2.091
F40E3.5	0.045	0	0	0.576	0.137	0.221	0.07	0.165	0.205	1.273	0.408	0.17	0.143	0.032	0.379	0.15	0.395	0.048	0.178	0.479	0	0.426	0.077	0.612	0.691	0.281	0.451	0.86	0.081	0.601	0.112	1.116	0.156	0.736	0.113	0.175	0.229	0.894	0.268	0.179	0.278	0.333
F32B5.6	25.84	30.044	42.295	29.473	22.032	12.305	24.257	16.15	18.547	12.506	26.51	5.558	27.915	6.583	37.057	15.259	23.803	20.401	24.705	32.917	10.007	73.8	26.906	21.314	36.869	16.265	28.844	10.947	13.327	23.079	17.85	26.779	25.369	47.023	17.579	18.79	14.546	28.092	27.506	25.703	36.377	7.84
cpz-1	14.28	8.439	13.963	6.624	15.395	7.365	12.97	4.63	9.546	7.564	13.765	6.661	8.527	4.086	19.414	24.235	9.633	69.872	17.214	5.539	5.428	8.181	47.317	26.916	16.29	5.487	6.141	3.797	8.223	11.454	3.256	7.439	6.134	27.249	13.022	140.187	43.983	3.975	25.896	22.523	15.024	8.316
Y71F9B.21	0	0	0	0	0	0	0	0	0	0	0	0	0	0	0	0	0	0	0	0	0	0	0	0	0	0	0	0	0	0	0	0	0	0	0	0	0	0	0	0	0	0
dnj-30	70.267	65.556	60.61	68.642	96.544	90.719	97.447	127.714	97.918	135.021	70.863	106.151	69.55	102.025	69.181	75.061	73.446	74.757	86.781	73.397	114.492	63.701	74.378	49.229	70.033	86.5	81.461	76.543	70.646	67.349	28.627	20.828	71.222	65.951	78.106	71.374	92.891	39.654	72.856	84.094	60.651	75.172
lron-11	95.291	130.978	96.732	138.772	100.034	233.258	109.786	137.03	275.547	210.508	103.898	177.046	94.655	169.286	95.551	212.803	131.408	97.074	74.919	210.605	79.805	145.213	105.691	121.381	109.898	110.981	127.037	91.97	59.466	33.16	214.649	63.6	99.45	46.618	78.81	74.413	64.485	12.158	76.546	129.902	97.794	159.373
sop-3	43.702	56.509	71.74	78.866	49.401	73.828	41.292	31.253	51.959	20.22	60.972	76.198	56.688	83.248	63.743	125.812	80.416	69.872	35.141	39.096	38.249	46.998	67.342	66.937	51.032	81.407	65.8	50.91	49.987	69.193	507.77	595.456	64.567	71.842	49.052	60.142	45.243	14.444	50.248	85.93	48.688	57.734
W03D8.9	0.861	0.203	1.214	1.104	1.026	0.926	0.981	0.055	1.159	0.15	1.325	1.867	0.667	0.519	0.379	0.524	0.395	0.527	0.714	2.93	0.17	0.597	0.309	0.225	0.78	0.169	0.901	0.237	1.499	0.386	0.674	0	0.208	0.331	1.434	0.7	0.229	0.133	0.47	0.716	1.322	28.368
Y71F9AL.10	14.643	11.41	8.702	7.248	9.853	7.894	15.003	11.465	13.842	14.603	8.259	3.691	8.241	4.475	8.663	6.769	8.647	8.141	8.116	9.215	5.428	10.695	8.891	9.369	12.709	14.267	13.69	15.22	6.643	4.762	18.524	4.835	10.293	5.192	6.413	6.698	5.269	13.98	16.235	6.851	10.016	6.082
copa-1	124.305	171.149	234.242	214.567	165.241	194.007	140.282	77.61	145.649	62.081	210.854	178.234	171.683	160.594	214.119	249.155	167.802	199.895	115.054	101.254	74.716	157.953	274.703	264.173	168.835	123.56	188.161	127.156	145.018	217.661	805.382	1206.9	210.338	254.892	142.712	206.263	161.843	108.096	202.938	216.861	204.907	195.201
pme-1	6.029	4.253	8.601	10.944	6.979	6.395	7.992	3.638	4.841	6.44	5.914	7	5.145	7.783	12.458	18.214	4.142	9.434	6.332	2.983	2.544	7.031	19.097	10.496	6.027	6.022	5.07	5.607	9.114	4.89	9.767	7.439	11.437	10.016	7.172	10.294	7.56	2.319	7.514	8.866	5.912	3.611
Y71F9AL.2	0.363	0	0.405	0.048	0.889	0.882	0.561	0.441	0.477	0	0.918	0.509	0.857	0.162	0.759	0.187	0.822	0.239	0.892	1.119	0.254	0.469	0.928	0.58	0.567	0.45	0.451	0.267	0.405	0.129	1.01	0	0.676	0.184	0.563	0.398	0.458	0.066	0.604	0.448	0.487	1.853
cogc-3	26.022	28.761	40.575	37.873	24.427	32.371	23.836	17.969	32.73	16.475	30.69	18.625	28.582	21.858	42.179	40.616	25.151	30.219	22.387	15.5	12.976	26.588	45.152	40.986	33.058	24.284	32.506	20.382	18.35	46.157	67.695	117.901	38.938	59.617	21.348	32.887	28.635	29.451	37.233	38.241	32.134	29.698
Y71F9AR.4	9.429	4.388	6.375	3.696	4.653	4.587	16.124	5.512	8.728	7.039	4.384	5.473	4.859	5.059	5.628	5.423	4.8	7.615	7.67	2.557	4.325	5.88	5.644	4.572	5.353	4.136	5.915	11.185	8.426	5.405	0.898	1.116	10.293	5.892	8.86	12.506	9.278	10.17	12.143	4.97	4.104	4.942
dnj-28	1.224	0.608	4.452	2.448	1.711	0.926	1.122	0.882	2.387	0.899	2.345	1.655	1.096	1.07	2.34	5.722	1.249	3.4	0.892	0.692	0.424	2.599	6.804	3.542	1.4	1.21	1.07	1.216	1.215	1.115	2.582	1.488	3.379	2.467	1.519	3.93	2.978	0.431	3.891	0.985	2.504	0.523
Y54E10BR.5	168.369	156.093	120.41	126.244	198.084	138.57	261.635	220.152	256.386	233.947	146.619	243.402	148.198	189.522	130.141	164.183	155.736	163.163	225.917	113.398	160.967	188.334	135.689	136.449	141.875	169.342	185.457	167.089	168.513	179.954	88.464	72.526	176.495	201.387	185.07	202.174	210.522	320.778	203.877	155.381	139.457	200.428
mod-5	0	0.338	0.809	0.288	0	0.176	0	0.165	0.068	0.524	0.102	0.17	0.095	0.097	0.19	0.636	0.066	0.048	0	0	0	0.085	0.464	0.064	0.23	0.732	0.338	0.059	0	0.043	2.694	1.116	0.26	0.331	0	0.302	0	0	0.134	0.179	0	0
Y54E10BR.1	38.715	41.859	57.169	66.53	51.385	59.935	43.115	35.002	44.458	28.757	43.537	37.463	48.733	49.651	74.682	67.693	42.707	45.736	36.479	37.444	23.407	58.375	78.63	53.318	55.676	26.479	51.378	59.454	29.571	46.458	61.521	42.772	60.564	63.152	36.536	41.685	47.648	18.916	46.156	52.883	50.079	50.131
M01B12.4	67.638	98.368	103.512	108.387	75.881	74.048	74.382	40.458	74.256	47.778	82.282	36.487	79.125	72.092	106.301	92.863	75.287	74.566	50.392	81.92	27.817	93.059	106.464	140.184	93.555	92.944	96.841	86.659	41.723	45.042	217.006	107.859	108.964	75.562	41.796	57.66	60.934	13.881	78.961	105.184	89.656	74.935
vbh-1	72.761	121.526	101.893	107.091	92.713	98.613	86.16	94.918	131.602	37.593	103.898	107.679	81.412	88.21	108.957	172.187	77.654	71.836	68.765	114.677	37.74	86.838	242.385	138.478	72.054	83.321	111.037	68.71	57.683	115.608	952.897	724.143	159.599	173.549	86.263	116.878	80.291	17.425	113.511	170.695	144.951	147.446
Y54E10A.11	19.221	27.141	34.302	34.129	28.19	39.031	26.921	27.009	35.321	16.924	29.772	36.826	29.011	44.235	35.476	47.123	26.597	28.351	20.157	20.879	20.778	28.974	42.756	34.322	27.794	29.434	33.463	32.219	22.927	24.494	61.745	50.954	24.226	33.031	22.67	27.796	28.062	15.901	17.912	38.823	27.961	35.543
Y54E10A.12	0.589	0	3.137	1.296	0.889	1.103	0.911	3.583	0.205	0.824	1.224	0.255	0.81	0.259	0.885	3.179	0.427	2.682	0.535	1.598	3.816	1.278	3.247	1.062	0.993	0.45	0.958	0.148	0.851	0.214	0.898	0.372	1.716	1.215	0.844	1.623	0.916	0.298	0.47	1.567	0.278	0.048
fog-1	0.317	0.81	3.137	1.152	0.274	0.353	0.07	0	0.409	0	0.51	0.721	0.286	0.324	1.138	1.533	0.329	1.676	0.268	0.16	0.085	0.426	2.706	0.612	0.479	0.197	0.282	0.682	0.122	0.3	0.225	0	2.183	0.773	0.788	1.671	1.145	0	1.073	0.761	0.765	0.38
cdt-1	13.419	8.912	38.045	40.993	17.037	12.128	10.376	2.15	6.41	1.722	22.125	38.439	22.628	34.895	42.369	120.65	25.775	48.801	5.619	1.864	1.951	12.74	85.821	25.113	20.331	20.964	17.802	6.853	14.34	21.921	142.238	102.28	32.596	33.104	17.326	47.334	38.829	0.894	13.753	23.24	16.624	9.313
cogc-1	7.435	6.549	9.511	13.92	7.732	12.922	8.763	5.677	11.456	6.216	9.686	10.479	8.718	13.977	14.924	19.41	10.948	14.176	7.492	7.35	6.7	8.863	19.174	15.326	11.663	12.719	12.394	12.668	7.818	15.658	47.488	56.161	12.529	14.067	9.141	12.14	9.736	5.764	9.795	12.404	10.99	10.644
tyr-5	0.68	0.068	1.113	0.528	0.547	0.132	1.612	0.551	0.75	0.15	0.204	0.085	0.524	0.227	0.19	0.636	0.362	0.096	0.624	0.107	0.085	0.256	0.155	0.193	0.638	0.366	0.789	0.267	0.122	0.601	0.674	0.744	1.56	1.473	0.169	0.223	0.687	0.066	0.134	0.09	0.139	0.095
Y54E10A.21	0	0	0	0	0	0	0	0	0	0	0	0	0	0	0	0	0	0	0	0	0	0	0	0	0	0	0	0	0	0	0	0	0	0	0	0	0	0	0	0	0	0
W01B11.6	1.224	0.27	1.315	0.288	0.684	0	0.491	1.598	0.341	0.524	0.918	0.212	0.953	0.324	0.885	0.524	0.526	0.383	0.624	0.905	0.085	0.597	0.773	1.417	0.975	0.253	0.732	0.208	0.243	0.343	0	0	0.728	0.516	0.338	0.445	0.687	0.563	0.537	0.806	0.278	0.048
Y44E3A.4	14.053	18.026	16.797	20.017	15.737	25.712	10.937	8.985	14.456	6.59	14.478	12.558	19.531	15.275	12.394	9.948	19.956	17.911	11.149	16.458	11.364	11.377	10.979	16.227	20.597	12.212	21.408	18.928	11.302	24.194	104.742	109.347	7.226	10.09	13.838	13.381	8.247	6.791	7.38	15.001	19.267	18.864
Y44E3A.6	97.513	112.411	175.353	185.43	133.903	179.101	103.827	85.382	164.946	58.786	164.87	242.044	152.772	240.438	209.819	312.285	160.471	146.45	82.768	74.569	65.133	111.637	308.258	153.996	152.368	162.702	178.246	113.924	116.987	183.901	301.092	260.349	226.558	211.182	111.352	161.3	165.966	22.593	154.635	211.757	162.34	192.825
W05F2.7	0.453	0.473	0.304	0.912	0.205	0.353	0.351	0.331	0.136	0.15	0.918	0.17	0.191	0.454	0.569	1.047	0.263	0.431	0.624	0.16	0.339	0.383	1.005	0.805	0.319	0.366	1.014	0.178	1.053	0.987	2.358	0.744	0.988	1.031	0.253	0.398	0.687	0.133	0.201	0.493	0.904	0.475
W05F2.4	105.492	39.158	143.884	75.506	78.481	38.369	80.411	9.536	16.365	6.89	127.553	17.734	90.177	43.846	161.949	24.571	95.276	95.733	106.403	46.18	11.364	102.518	116.747	89.507	122.767	18.431	72.279	82.773	96.125	34.575	241.48	95.957	172.232	35.498	77.966	69.338	80.635	9.972	124.312	37.927	129.51	39.297
tag-63	3.309	4.051	12.243	6.72	3.011	1.411	3.575	1.654	2.182	0.899	2.651	3.352	3.477	4.573	6.324	18.288	4.208	10.44	3.211	1.385	1.357	2.514	20.875	5.28	2.588	4.981	3.267	1.513	2.917	3.861	13.808	15.993	5.667	8.69	2.784	11.551	7.33	0.364	4.092	3.224	3.13	1.426
Y47G6A.13	4.488	4.051	3.643	1.776	3.079	1.103	2.243	1.213	1.091	0.15	2.345	0.806	2.144	0.876	2.782	0.748	3.058	0.958	3.746	2.397	1.696	8.65	3.711	1.223	4.236	1.379	2.479	0.593	2.674	0.901	2.358	0.744	1.56	2.394	1.884	0.875	1.604	1.292	1.342	2.418	3.617	1.283
msh-6	5.848	5.334	21.552	14.256	6.774	4.895	5.468	4.63	4.569	1.498	9.992	7.128	6.717	8.821	18.465	50.639	8.153	22.03	4.192	3.302	2.968	5.411	40.436	12.75	7.25	11.115	6.591	4.094	7.778	6.992	25.933	32.73	14.348	16.939	8.241	19.761	13.859	0.398	7.245	12.314	6.469	4.989
spg-7	7.48	7.427	11.029	10.848	5.816	7.233	4.347	2.205	4.296	2.921	5.914	4.709	4.668	8.853	8.79	10.921	6.378	10.823	8.562	5.06	6.7	5.369	19.947	10.239	9.111	6.725	7.774	9.998	7.129	10.038	96.547	136.125	13.205	15.355	7.622	10.74	6.185	7.156	6.306	5.956	6.26	6.13
Y47G6A.15	2.539	2.701	1.518	1.92	2.874	0.573	4.627	7.717	2.864	5.766	2.957	0.552	1.667	0.843	1.897	0.374	2.729	1.197	1.695	3.249	1.696	0.511	1.16	1.352	2.659	0.563	2.929	1.335	1.823	0.772	0.449	0	0.572	0.994	2.391	1.034	1.031	52.872	1.677	1.075	1.391	4.324
Y47G6A.17	38.579	13.705	30.659	32.641	52.685	19.582	32.108	42.443	16.433	6.965	64.439	31.438	47.637	38.624	53.119	22.29	58.652	31.368	41.651	67.858	115.509	46.913	42.06	26.498	60.621	76.229	53.35	11.511	60.316	8.794	108.335	20.084	10.553	22.241	44.468	18.838	31.154	6.957	12.009	101.289	61.764	24.709
Y47G6A.7	92.209	129.222	80.948	94.179	116.592	115.064	81.884	167.787	99.35	110.234	109.506	109.503	100.657	117.138	98.27	96.677	100.832	86.059	103.103	124.371	132.386	89.821	102.985	91.052	112.06	116.075	94.925	73.368	112.653	108.659	51.978	52.442	71.534	102.406	103.42	86.744	80.635	62.678	82.651	124.797	103.497	122.547
pcaf-1	24.843	25.115	46.444	46.465	36.88	44.058	18.858	22.324	26.048	15.202	35.788	60.713	35.49	58.926	57.419	100.268	40.077	59.815	24.616	19.122	21.796	22.626	86.516	39.924	35.752	51.27	33.914	26.671	37.429	39.466	69.379	44.631	44.501	48.975	32.289	60.889	38.829	7.487	31.33	43.704	37.351	35.353
Y47G6A.21	19.312	11.545	23.981	13.056	24.632	12.481	22.714	18.3	19.161	22.466	16.416	15.104	16.482	12.486	24.22	14.399	10.981	24.855	23.992	7.297	12.212	18.194	21.88	69.802	18.789	11.171	16.506	44.264	19.606	10.21	3.48	0.744	25.785	11.599	17.298	25.027	37.798	13.45	46.625	12.851	17.319	10.121
lpd-3	29.15	27.208	40.474	55.106	41.806	60.509	32.599	40.238	50.732	32.127	38.439	59.228	44.826	64.504	54.131	66.085	46.455	44.634	23.1	40.693	44.44	44.399	62.471	49.551	47.752	46.43	51.378	50.049	29.976	35.691	168.508	133.894	28.437	43.488	29.392	26.65	28.291	16.001	17.845	67.347	39.646	43.526
Y47G6A.29	14.325	16.744	21.653	22.129	12.59	26.947	15.704	11.3	17.047	9.66	12.541	27.28	24.438	32.106	25.927	33.098	20.416	23.754	19.978	25.513	19.506	11.206	35.179	20.735	23.734	27.014	17.07	30.291	28.315	26.296	257.534	241.381	19.339	27.433	21.067	21.304	24.168	8.216	12.948	21.986	16.345	21.81
Y47G6A.31	38.216	55.497	38.754	42.673	44.612	58.965	55.944	28.718	68.87	53.694	26	58.337	40.015	57.142	25.611	59.128	40.537	50.429	39.333	10.12	7.802	33.108	35.72	23.375	30.169	48.118	44.787	30.587	41.561	42.811	3.592	4.835	37.95	38.002	43.033	60.11	67.578	11.926	48.034	41.286	33.525	47.565
Y47G6A.32	4.805	4.591	2.53	3.984	6.021	2.029	3.856	20.836	3	2.995	6.322	4.073	7.05	2.692	3.352	1.87	5.392	2.586	4.37	9.801	25.019	3.792	2.088	1.739	4.29	5.234	4.789	3.441	2.43	5.705	22.341	36.821	2.079	4.603	4.894	2.896	3.093	1.159	2.348	8.239	2.921	2.186
D1037.1	31.416	33.217	48.366	46.465	35.101	49.439	38.138	36.6	38.049	24.338	40.58	42.766	39.586	48.289	48.503	58.156	40.471	51.339	31.306	32.597	40.539	33.321	57.136	38.346	41.956	45.22	44.787	39.428	38.847	38.093	44.681	55.417	36.859	45.366	33.583	38.424	40.203	13.351	29.451	45.45	32.83	38.727
lin-59	61.79	106.537	62.431	79.779	102.497	115.284	102.635	151.857	124.511	102.67	55.161	94.611	78.125	85.81	63.995	66.421	61.611	56.894	95.522	146.901	148.246	83.813	73.063	55.088	67.853	83.911	46.759	73.665	90.13	71.081	539.541	576.488	45.904	65.951	78.416	60.364	74.794	43.398	40.319	89.109	69.068	81.777
larp-5	28.651	38.888	64.252	73.778	40.712	50.674	35.403	23.647	32.935	17.748	38.949	34.96	43.397	35.998	84.294	149.598	41.72	49.902	25.508	48.683	19.167	37.155	117.056	74.117	46.937	53.296	45.35	39.695	25.561	49.932	182.541	255.886	59.265	71.806	29.167	58.025	50.511	16.2	38.977	60.048	47.436	30.459
inx-13	356.006	370.586	317.922	267.512	350.666	516.309	280.423	39.577	420.991	312.953	457.599	60.5	438.784	70.892	374.108	100.193	369.204	351.661	372.009	319.422	43.592	234.182	260.245	846.964	350.698	488.864	255.256	466.436	340.388	516.741	71.175	87.403	342.02	197.521	357.062	319.148	369.615	804.412	494.028	166.128	396.321	786.032
F53F10.2	159.348	192.618	226.148	268.664	219.432	259.014	160.612	193.142	196.79	98.851	227.168	194.653	225.847	219.131	233.406	285.058	221.325	164.84	121.922	263.016	238.567	237.122	293.027	228.016	233.072	257.812	206.92	190.734	146.031	224.095	382.034	318.742	241.582	292.93	133.853	158.214	194.143	84.874	192.875	251.654	249.631	220.576
C50F2.2	16.728	20.052	35.111	34.849	19.432	30.475	26.29	18.3	23.866	10.859	22.125	29.656	19.531	28.766	35.096	76.444	25.315	30.171	16.5	12.517	10.601	16.959	51.183	34.805	22.121	26.845	26.985	24.268	18.512	32.216	125.287	187.451	31.14	39.475	21.235	36.53	30.238	8.05	19.053	28.569	21.075	22.143
fkb-5	628.642	139.957	609.738	311.098	425.179	269.599	478.051	45.695	111.351	105.741	537.332	72.21	514.622	140.812	621.047	138.789	476.579	672.145	416.961	264.401	54.447	508.331	476.188	675.549	413.269	147.169	259.932	751.335	689.405	109.431	72.972	11.902	728.593	81.711	592.478	876.508	867.285	48.135	784.514	126.678	652.49	393.111
lrp-2	176.167	183.031	212.69	290.121	252.343	329.49	206.532	488.809	293.889	137.942	229.207	503.01	245.711	530.818	247.192	492.7	247.232	241.034	190.42	250.765	272.151	246.709	330.834	161.53	273.734	302.892	304.606	238.795	182.529	35.905	2406.49	458.959	161.575	85.909	170.332	147.251	177.993	33.36	131.692	319.404	203.725	289.951
F47B3.3	0.499	0	0.405	0	0.274	0.221	0.28	0.22	0	0	0.204	0	0.238	0.032	0.316	0.075	0.099	0.144	0.892	0.213	0.085	0.128	0.077	0.064	0.248	0	0.113	0.267	0.405	0.3	0	0	0.468	0.074	0.591	0.255	0.115	0	0.335	0	0.139	0.19
unc-73	114.966	211.455	130.225	165.797	165.857	272.025	125.489	167.567	154.65	76.31	149.168	172.04	168.492	217.12	166.249	177.872	145.939	104.449	131.287	356.76	210.325	180.494	153.626	136.61	175.606	210.876	131.206	147.271	135.621	83.178	761.487	521.442	122.585	117.135	122.265	89.13	113.049	47.87	84.664	204.1	170.339	200.096
acd-2	0.272	0	0.304	0.048	0.068	0	0.421	0	0	0	0.51	0	0.191	0.032	1.707	0.112	0.132	0.144	0.624	0.16	0	0.639	0.155	3.155	0.744	0.169	0.113	0.119	0.324	0	0	0	0.52	0.037	0.281	0.064	0	0	1.006	0.045	0.209	0.048
delm-2	0	0	0	0	0	0	0	0	0	0	0	0	0	0	0	0	0	0	0	0	0	0	0	0	0	0	0	0	0	0.043	0	0	0	0	0	0	0	0	0	0	0	0
lin-44	41.344	8.844	2.732	75.842	39.89	7.938	27.411	0.937	4.159	1.872	39.255	4.497	35.871	4.638	27.318	3.179	35.868	23.754	37.906	6.711	1.187	7.798	1.237	421.679	44.278	4.474	2.366	421.193	32.73	1.244	8.644	1.116	34.467	4.529	31.445	17.199	29.436	1.557	41.661	7.075	47.784	3.041
R12E2.13	188.588	197.817	192.352	148.901	163.051	166.002	227.844	118.73	209.814	190.213	166.196	195.714	181.973	162.54	152.716	186.286	189.862	235.287	230.733	116.967	114.322	176.403	140.483	199.007	141.609	192.923	190.527	243.483	208.292	225.854	58.49	52.814	216.42	210.151	214.378	273.947	234.002	326.476	236.146	149.291	140.152	184.7
exoc-7	52.406	57.252	65.163	77.138	67.738	71.623	56.505	64.271	66.619	41.487	63.521	104.879	68.835	100.144	79.994	88.637	65.852	58.522	53.87	41.599	58.603	70.093	82.341	76.306	74.518	69.054	81.518	101.582	69.35	63.702	60.735	44.259	56.821	63.52	58.165	58.296	62.882	26.569	40.185	71.421	67.05	73.177
met-1	89.67	108.495	99.06	133.972	125.419	195.022	122.194	146.07	142.581	114.128	94.823	135.511	113.995	138.899	136.718	163.473	113.917	122.887	125.49	152.92	186.325	105.373	165.147	78.56	123.298	147.084	75.659	115.318	145.667	87.854	363.062	219.437	67.219	97.472	126.146	104.961	110.988	22.792	45.82	133.753	100.854	139.083
Y47D9A.3	0.136	0.068	0	0.048	0.068	0.088	0	0	0	0	0.102	0.127	0	0	0.063	0	0	0	0.089	0	0	0.085	0	0.097	0.106	0	0.056	0.059	0	0	0.112	0.744	0	0.147	0.028	0.016	0	0.066	0.403	0.045	0.07	0
cec-10	18.451	21.267	27.522	30.481	21.006	24.036	19.7	12.071	17.456	7.713	19.984	28.638	20.293	31.49	23.018	36.128	26.466	33.092	17.927	9.96	7.802	14.146	31.931	19.093	21.802	33.148	19.098	24.239	28.68	31.53	38.956	39.796	32.596	33.325	21.235	30.898	20.502	10.899	23.883	24.539	15.789	20.813
dhc-1	71.899	83.043	122.13	178.422	97.571	141.834	97.517	77.94	115.442	73.314	106.651	120.322	103.182	112.5	143.99	149.747	104.153	122.169	83.035	92.093	65.557	116.196	166.925	114.523	104.562	85.797	107.939	138.133	100.136	131.051	1576.97	2320.08	85.674	186.069	95.629	95.32	85.217	190.784	63.464	153.858	126.311	156.38
tiam-1	41.798	59.413	22.564	29.377	46.117	20.155	33.3	56.388	13.024	24.189	54.753	37.887	48.733	39.37	40.914	15.857	61.874	35.87	38.53	149.298	312.35	20.453	25.901	28.655	60.001	22.68	37.801	12.312	38.685	23.765	22.116	4.463	9.773	21.873	37.97	16.706	31.498	11.959	12.612	23.15	58.148	58.969
C41D11.3	48.96	61.303	77.103	81.939	57.544	59.362	46.2	25.521	39.208	19.695	55.059	54.73	57.879	72.903	111.233	123.418	58.093	67.526	41.83	43.303	29.683	52.708	121.927	69.577	66.01	55.575	58.138	35.364	55.901	61.601	100.589	85.543	111.147	87.64	49.98	63.753	66.432	16.365	50.919	66.944	59.539	40.485
gcy-28	19.901	36.053	17.201	30.817	24.016	37.796	11.497	28.332	22.979	18.797	28.651	15.91	33.584	24.225	37.31	25.17	33.698	25.813	19.354	95.342	100.159	25.395	31.313	17.708	36.603	30.025	23.943	18.987	21.874	21.105	122.255	98.561	14.192	22.978	16.651	15.449	16.837	7.123	10.667	28.658	31.439	27.75
Y119C1B.12	0.045	0	0	0	0.068	0	0.14	0	0	0.15	0	0	0	0	0	0	0	0.096	0	0.053	0	0.043	0	0.161	0.106	0.056	0.113	0	0.041	0	0	0	0.156	0.074	0	0.127	0	0.033	0.201	0	0	0.095
zig-9	3.355	0.203	4.047	1.152	2.737	1.103	0.491	0.276	0.75	0	2.141	0.509	1.905	1.135	1.897	1.421	1.447	5.555	3.211	0.373	1.187	1.321	3.557	12.042	1.932	0.45	0.507	0.267	2.066	2.445	0	0	0.936	3.756	2.419	6.921	2.749	0	5.099	3.269	4.104	1.235
Y119C1B.1	0	0	0	0	0	0	0	0	0	0	0	0	0	0	0	0	0	0	0	0	0	0	0.077	0	0	0	0	0	0	0	0	0	0	0	0.028	0.08	0	0.099	0	0	0	0
eaf-1	48.28	60.763	60.407	64.226	71.365	66.022	59.45	55.01	59.869	66.575	62.604	63.682	57.069	57.823	65.829	61.073	60.657	66.472	62.076	49.429	52.751	47.382	56.827	61.882	71.008	51.27	68.786	72.004	63.233	83.993	14.482	10.042	48.036	81.932	73.353	69.115	64.714	67.15	55.548	67.75	61.973	66.239
C44E4.1	88.129	84.798	99.363	136.948	126.171	194.669	107.332	123.746	167.605	59.311	174.556	180.865	128.429	178.917	169.601	205.809	148.273	125.234	93.381	129.218	117.714	123.908	208.753	153.385	139.393	149.11	161.739	122.142	137.362	143.534	695.924	607.358	84.79	152.523	110.339	95.399	89.684	39.853	45.149	226.041	162.41	161.892
acbp-1	46.694	39.496	50.997	41.281	63.154	57.863	105.72	70.665	80.189	113.903	51.286	68.646	53.592	50.818	34.274	37.287	51.09	56.415	92.935	49.216	62.843	59.483	44.302	60.014	48.621	39.423	54.42	41.386	51.526	45.686	9.093	21.944	46.528	48.644	61.09	65.869	79.261	94.912	80.102	59.958	53.696	54.217
xnp-1	191.354	189.445	187.799	315.226	224.29	361.332	174.283	196.725	207.359	148.801	229.615	385.234	243.758	362.408	315.741	548.425	270.87	346.872	180.43	229.3	248.235	155.738	476.343	279.016	280.08	383.454	194.527	279.5	312.316	362.053	344.538	311.675	210.182	287.112	290.094	327.692	274.205	82.919	120.018	324.061	255.682	295.273
linc-91	2.901	2.295	2.226	3.408	2.326	2.558	3.646	3.142	4.296	6.066	2.855	2.715	2.382	2.076	3.288	2.281	2.499	1.676	3.924	3.356	1.357	1.449	4.794	2.737	2.925	3.405	4.112	2.611	3.97	4.633	0.561	0.372	3.899	4.824	3.628	3.898	3.436	2.186	4.159	3.582	2.782	1.33
ugt-25	1.043	0.203	2.024	0.768	0.889	0.221	1.122	0.937	0.068	0.225	1.122	0.212	0.619	0.162	2.972	2.094	0.427	1.916	0.535	0.746	1.357	0.426	3.711	3.477	0.922	0.281	0.732	0.267	0.608	0.129	0.337	0	1.196	0.847	0.619	3.023	2.634	0.133	1.275	1.433	0.556	1.283
viln-1	70.449	93.372	71.942	97.539	90.181	49.792	68.704	35.222	37.64	24.039	111.953	78.447	92.844	98.296	93.97	100.343	89.326	75.284	79.557	69.403	18.743	64.425	86.362	134.936	110.908	68.66	97.799	55.004	83.325	73.226	76.115	86.659	45.228	68.712	80.469	47.811	61.736	218.479	40.386	88.258	109.618	100.214
M04F3.2	9.021	9.452	15.481	14.88	14.985	30.828	19.069	25.355	20.252	29.356	10.502	21.044	13.148	15.631	11.193	12.753	10.915	8.477	12.13	11.931	28.411	15.808	9.587	7.534	12.284	14.689	15.718	12.223	11.059	10.295	2.358	2.232	12.945	13.625	12.741	9.801	10.538	6.891	12.076	14.643	9.807	13.875
gnrr-1	4.488	7.899	1.518	5.04	5.063	4.322	4.206	6.559	4.432	3.744	4.588	4.37	5.192	4.638	4.3	2.394	6.148	1.868	4.995	7.297	2.629	5.113	2.397	1.32	5.318	11.368	5.859	0.504	3.889	0.729	1.123	0.372	1.04	2.872	3.797	1.607	3.894	1.06	1.61	24.583	4.869	2.281
F57C9.4	27.2	26.736	44.015	47.041	40.027	51.997	28.112	36.821	42.89	35.422	40.58	52.397	41.778	52.537	50.526	53.406	39.846	47.507	32.197	32.065	42.489	27.142	45.075	32.551	43.959	38.523	41.97	35.868	47.921	40.409	37.945	22.688	30.828	31.374	40.389	41.574	32.3	12.357	19.053	39.136	39.159	38.442
rga-6	16.547	9.587	15.178	14.016	9.921	65.228	12.409	8.985	72.961	20.22	21.004	4.158	16.197	5.87	20.552	5.797	20.811	10.249	15.965	21.572	13.061	8.394	12.293	12.911	23.096	8.076	20.788	5.162	12.152	4.976	20.993	4.091	5.147	11.231	11.644	4.471	6.414	1.292	6.91	16.837	22.049	6.89
unc-38	45.742	42.601	43.509	41.761	39.685	61.832	36.104	89.681	48.141	82.9	55.976	19.262	50.686	23.285	61.656	13.127	46.948	31.991	36.122	113.824	104.06	52.452	33.4	28.719	63.227	39.029	36.224	29.193	48.285	7.421	22.453	3.719	39.198	15.171	39.883	22.179	18.441	2.418	31.33	46.704	52.444	49.703
acl-11	6.709	16.473	11.839	11.424	11.427	13.363	11.217	10.418	16.024	39.391	7.953	13.619	13.195	12.226	9.233	10.846	8.778	10.488	11.059	15.606	12.212	9.545	14.999	9.208	10.086	5.966	13.746	11.956	10.208	8.408	6.736	5.951	10.865	12.336	9.366	12.172	13.172	51.978	11.874	10.12	10.016	13.923
F28B3.1	294.488	530.729	359.914	421.645	317.55	524.379	292.271	384.852	418.877	384.321	357.983	332.031	385.954	405.67	385.174	390.151	355.264	273.934	271.136	600.068	305.142	385.402	300.14	302.777	402.492	261.527	391.307	317.771	216.839	208.996	978.605	843.904	265.548	245.317	219.328	230.479	228.504	142.914	277.069	419.976	336.504	447.471
W03G9.2	0.635	0.068	2.833	1.056	1.026	0.485	0.28	0.717	0.546	0.899	1.427	0.721	0.286	0.259	1.265	2.394	0.789	3.209	0.624	0.373	0.254	0.341	4.871	1.835	1.223	0.872	0.225	0.415	0.891	0.257	1.123	0.744	2.495	1.289	0.591	1.766	2.405	0	0.671	1.657	1.113	0.285
mes-3	11.424	18.904	28.028	29.473	18.474	27.652	9.394	14.772	17.933	8.387	21.31	21.298	19.626	25.782	39.27	53.145	19.956	18.773	10.703	16.192	13.145	17.427	63.322	26.337	23.752	22.118	24.281	13.736	13.854	29.642	119.898	70.666	26.305	28.612	12.516	23.182	24.855	4.87	14.625	29.867	24.831	20.052
lfe-2	10.064	13.84	11.737	12.768	7.869	7.101	6.87	2.26	5.319	3.22	11.623	2.546	10.099	2.854	12.9	8.003	8.055	10.536	9.632	8.682	3.308	6.903	11.752	34.772	12.94	8.02	8	10.176	6.886	12.44	5.052	5.579	10.033	11.452	8.803	10.596	11.11	6.924	10.264	8.821	12.728	7.033
fhod-1	55.987	48.678	76.698	63.41	65.891	67.83	50.196	43.931	41.322	20.369	72.596	13.364	73.218	24.193	97.827	26.815	68.975	52.871	67.427	72.758	98.208	51.472	69.043	99.648	86.908	102.821	56.336	44.413	43.587	73.869	185.909	227.992	42.629	59.507	49.277	28.798	51.542	43.497	46.089	92.736	73.658	32.502
linc-156	0.317	0.068	0.202	0	0.068	0	0.561	0.055	0	0.449	0	0.127	0.048	0.032	0.569	0.075	0.033	0.192	0	0.107	0.085	0	0.232	0.225	0.053	0.281	0.056	0.267	0.081	0	0.225	0	0.468	0	0.169	0.08	0	0.199	0.067	0.09	0.139	0.048
prp-31	92.707	83.11	116.463	115.012	135.545	123.752	156.126	138.242	128.466	92.186	116.745	145.905	104.039	137.893	123.438	148.737	112.175	123.845	75.276	47.564	79.466	84.196	122.391	80.073	102.559	134.168	104.333	116.535	107.468	116.809	247.991	329.9	110.576	123.027	112.955	137.387	109.155	41.443	90.232	119.155	119.703	125.113
unc-63	6.211	4.523	5.262	2.592	3.353	2.823	4.767	6.89	4.5	8.013	4.078	1.952	7.288	2.303	3.857	1.122	3.485	2.778	8.562	10.972	6.53	5.539	3.479	1.803	4.999	2.983	4.112	5.222	4.78	2.188	21.555	2.232	4.731	3.204	3.853	4.2	4.811	0.795	5.3	3.179	4.869	3.659
ppw-2	4.125	1.013	14.469	3.024	4.447	4.19	2.944	1.433	3.478	0.899	10.196	3.776	2.811	5.189	4.869	15.446	3.945	10.153	3.389	0.959	0.763	0.597	15.463	5.634	6.807	1.548	6.76	1.899	5.914	3.089	22.116	4.835	8.526	5.634	5.428	14.256	5.269	0.464	4.897	14.643	9.946	3.326
npp-6	56.531	70.282	99.667	113.716	74.444	86.088	74.522	59.42	73.165	31.003	71.984	113.364	67.644	118.792	116.925	210.783	78.641	109.334	43.346	30.627	29.513	76.867	164.683	87.446	87.457	105.157	104.108	71.025	54.24	72.668	374.513	336.222	100.698	117.172	62.834	91.024	88.424	12.423	54.609	102.229	71.78	66.382
fncm-1	1.723	1.62	6.071	4.8	1.642	1.058	2.734	0.772	0.682	0.15	2.141	1.273	1.334	1.719	5.375	4.264	1.578	4.693	0.892	0.266	0.254	1.065	9.433	5.892	2.57	1.126	2.31	3.59	2.39	2.445	1.908	1.488	7.642	4.087	1.884	2.848	2.749	0.033	4.092	3.045	2.365	0.57
sem-2	54.491	110.453	117.678	72.626	82.107	30.651	58.889	11.741	18.615	10.784	85.545	58.506	92.225	63.433	109.399	105.766	81.008	64.509	39.154	29.455	7.463	42.311	83.424	160.21	86.039	68.547	74.645	7.15	52.134	208.309	79.483	176.666	56.198	109.586	64.24	69.274	74.564	34.751	49.376	43.032	111.078	21.003
let-363	86.995	88.376	100.072	136.708	117.482	200.711	108.033	140.943	146.263	100.648	130	188.501	121.522	191.5	171.498	163.024	133.051	123.079	84.908	114.091	105.248	118.199	210.84	129.785	141.502	128.991	157.514	136.501	110.749	83.993	570.862	404.285	82.295	108.077	99.848	76.498	87.049	41.377	54.676	186.726	133.614	150.725
cln-3.2	37.446	31.394	31.468	33.937	39.411	30.034	38.278	34.34	36.821	24.863	29.874	43.148	30.107	38.333	35.096	32.986	27.288	33.523	34.962	20.666	27.902	34.855	37.498	35.835	33.43	32.276	35.998	123.803	22.036	32.988	22.453	14.133	34.207	37.449	30.573	31.487	48.45	21.699	35.355	34.927	32.621	33.975
let-526	243.669	612.962	354.551	403.549	349.572	487.113	284.489	410.318	361.122	173.588	320.972	385.361	408.058	437.03	369.302	501.115	295.823	275.898	234.836	471.543	263.416	340.279	363.462	281.27	320.653	406.191	463.529	278.699	243.979	304.657	2077.89	2632.5	269.447	342.053	258.705	273.374	259.773	79.043	237.353	464.978	332.262	372.964
aman-3	5.939	10.6	6.375	22.129	9.784	18.126	4.417	2.811	8.592	0.674	9.482	2.503	11.004	5.092	11.066	6.283	9.436	5.22	5.708	4.581	2.205	6.391	8.505	3.445	10.883	6.979	10.366	1.038	3.767	17.073	4.042	11.158	1.975	18.08	5.063	4.344	3.322	90.34	3.019	15.001	10.016	2.471
F55A12.6	0	0	0.202	0.096	0	0	0	0	0.136	0	0.204	0	0.048	0.162	0.126	0.075	0.033	0.048	0	0	0.17	0.043	0.155	0	0.089	0.113	0	0.03	0.041	0	0	0	0	0.11	0	0	0.229	0	0	0	0.07	0
F55A12.13	0	0.068	0	0.048	0.068	0.044	0	0.055	0	0.15	0	0	0.048	0	0	0.112	0.066	0.096	0.089	0	0.085	0	0	0	0	0	0.056	0.089	0	0	0	0	0.156	0.037	0	0	0	0	0.134	0.045	0	0.095
frm-4	122.945	127.467	101.792	128.596	139.172	169.133	130.257	163.212	187.516	122.74	116.949	249.384	127.143	260.642	133.493	188.007	137.161	85.485	93.827	118.245	113.22	156.164	149.529	149.038	161.479	171.678	145.008	118.167	105.969	57.954	111.927	30.87	110.94	99.534	96.163	67.938	102.741	22.891	71.984	179.337	123.32	184.32
F27C1.6	38.715	31.259	58.687	71.618	43.38	56.098	38.909	30.151	42.822	22.541	57.404	62.579	47.256	70.049	86.824	113.619	56.449	85.341	34.16	26.152	25.103	39.03	106.077	67.742	51.032	47.387	42.421	65.091	52.782	69.065	32.557	30.87	43.929	66.282	48.405	64.517	54.291	16.597	27.64	60.272	56.27	63.531
F27C1.4	110.478	112.006	70.93	69.794	100.924	128.912	109.575	159.629	118.033	234.921	57.608	101.994	78.22	78.838	50.21	48.769	72.098	78.541	151.265	151.535	233.563	61.784	37.885	38.99	65.159	119.423	70.081	74.11	95.234	46.286	4.491	5.951	37.638	44.519	85.025	75.734	82.468	27.861	80.907	106.528	48.271	39.249
F27C1.11	4.352	3.038	3.036	6.96	3.626	1.367	3.015	42.167	0.886	4.868	6.016	1.655	6.526	1.751	6.513	1.72	8.679	4.023	2.765	51.879	150.79	4.857	4.484	2.383	7.338	8.217	5.521	0.148	2.917	3.089	8.869	1.488	1.456	4.382	4.5	1.623	2.749	0.961	1.073	7.478	6.538	1.045
ferl-1	0	0	0	0.096	0	0	0	0	0	0	0	0	0	0	0.063	0	0.132	0	0	0	0	0	0	0.032	0	0.141	0	0	0	0	0.674	0.372	0	0	0.028	0	0	0	0	0	0	0
C09D4.3	0.227	0.405	1.012	0.816	0.411	0.794	0.561	0.882	0.75	0	0.408	1.188	0.095	0.389	0.19	0.486	0.263	0.239	0	0.32	0.085	0.17	2.783	0.451	0.284	0.31	0.732	0.356	0.527	0.386	0.449	1.116	0.988	2.246	0.422	0.445	0.573	0.099	0.537	1.478	0.278	0.57
cpd-1	21.307	30.719	35.212	49.73	32.227	57.73	22.995	7.937	30.344	20.07	45.372	24.565	35.585	20.69	54.826	23.861	35.835	36.445	26.757	17.417	9.075	17.939	46.699	73.247	39.138	29.012	32.393	22.043	26.209	107.415	18.973	44.259	16.948	66.208	35.889	31.407	34.476	39.985	19.858	34.3	42.08	39.344
tom-1	24.344	38.821	27.623	43.057	31.269	57.422	18.999	53.908	39.753	31.752	34.667	31.99	39.586	39.597	43.444	31.752	35.375	22.892	24.349	82.452	72.172	38.391	36.261	39.988	47.079	40.352	42.026	19.254	27.748	34.618	40.078	27.895	11.749	41.5	23.513	16.436	17.524	29.649	14.692	58.167	47.227	50.463
tag-163	253.597	155.823	294.245	226.279	213.753	70.167	194.544	66.861	45.413	36.47	274.58	36.02	202.647	82.308	388.905	114.48	224.646	247.499	149.66	138.379	51.479	223.146	292.872	211.21	299.241	99.726	164.443	296.796	181.273	228.986	193.094	129.059	316.547	214.018	203.352	175.286	171.235	38.462	219.173	124.26	313.83	189.784
tag-83	0	1.485	0.607	0.768	0.205	0.265	0.07	0.276	0	0	0.51	0.127	0.333	0.032	1.201	0.337	0.427	0.766	0	0.373	0	0.17	0.619	0.225	1.117	0.31	0.169	0.059	0.243	2.102	0.225	9.298	0.052	2.688	0.056	0.318	0.229	0.133	0.403	0.672	0.348	0.048
cey-2	1.496	0	4.857	1.056	1.232	1.014	1.332	0.496	0.75	0.3	0.51	0.679	0.857	0.616	3.731	1.87	0.822	7.662	1.784	0.639	1.103	0.682	4.562	1.384	1.524	0.507	0.789	0.386	2.106	0.172	2.694	2.232	4.575	1.215	2.306	7.398	3.665	1.226	4.964	1.657	3.2	1.235
F55F8.3	30.328	35.107	58.282	57.266	40.301	52.085	27.972	19.623	32.594	9.735	42.925	44.803	37.204	51.759	68.675	71.508	38.696	59.336	26.935	18.376	20.184	28.506	88.759	52.738	48.266	37.116	42.308	42.633	36.376	45.857	66.797	60.252	42.473	57.665	32.373	52.091	47.304	16.498	26.298	44.331	48.34	49.466
unc-40	341.499	518.914	349.795	561.138	372.288	529.187	352.843	471.942	516.863	436.068	436.901	738.817	495.138	942.292	460.489	797.879	495.647	360.137	285.317	786.917	446.009	496.144	463.508	441.158	595.841	420.683	546.568	403.155	390.497	271.669	946.947	518.095	306.773	344.851	437.953	286.325	273.861	104.485	196.095	500.711	543.916	719.46
lim-7	177.527	189.715	103.714	84.483	186.11	39.604	136.426	393.34	41.731	49.5	206.776	152.269	178.162	162.702	137.16	82.578	191.44	106.078	159.738	315.427	153.588	24.245	115.355	31.07	176.191	532.818	189.851	20.827	159.237	205.435	63.541	47.235	52.455	122.917	172.695	91.994	110.53	25.442	78.022	75.586	199.83	107.199
F56H1.3	0	0	0	0	0	0	0	0	0	0	0	0.042	0.048	0	0.063	0	0	0	0	0	0	0	0	0	0.018	0.056	0.113	0	0	0.129	0	0	0.104	0	0	0	0	0.099	0.067	0	0	0
che-14	49.459	34.972	46.343	49.634	46.117	52.791	34.562	10.252	33.889	33.1	69.945	8.91	65.263	10.734	65.387	14.212	47.145	31.368	36.568	52.145	6.106	22.029	32.55	112.527	76.414	53.465	44.674	77.848	43.06	41.739	17.401	20.456	23.966	22.72	38.927	24.295	31.727	50.586	37.3	21.449	72.615	79.734
rnt-1	23.936	1.823	20.844	7.152	13.548	3.352	14.302	1.488	2.387	1.722	21.412	1.697	13.053	3.405	27.129	2.805	12.164	14.559	13.022	0.905	0.509	4.73	24.509	19.254	15.971	1.97	8.281	32.783	17.337	1.33	3.929	0	29.684	0.884	19.97	12.076	12.828	0.629	22.474	2.866	21.979	4.134
mtk-1	48.28	62.923	65.77	91.923	70.27	123.399	57.487	71.877	88.099	38.941	85.341	125.159	75.219	116.684	94.602	125.176	80.646	77.583	50.66	59.815	81.586	72.393	104.376	84.387	82.352	89.37	73.462	74.911	76.763	84.508	138.758	121.248	50.167	83.847	61.962	56.403	63.225	27.562	33.611	122.469	67.468	85.436
hmg-3	2.811	1.485	12.243	5.856	2.532	1.808	1.893	0.882	1.637	0.3	3.263	2.503	2.144	2.659	7.778	17.54	2.268	12.164	2.319	0.479	0.763	1.108	21.262	5.216	4.343	1.716	3.155	1.365	3.362	1.759	4.827	7.067	5.978	6.039	3.572	9.96	7.445	1.391	4.361	4.97	3.965	0.998
obr-4	32.912	37.268	49.985	60.338	42.08	59.186	33.16	33.072	39.072	18.647	45.678	39.669	36.871	41.057	64.818	75.098	44.646	52.823	23.011	37.018	39.521	40.01	66.182	57.31	52.999	57.01	36.167	53.224	35.687	46.544	55.009	66.203	36.443	53.136	31.248	44.438	36.423	15.504	28.847	56.824	46.115	44.999
F33D11.2	0	0	0	0.048	0	0	0	0	0	0	0	0	0	0	0	0	0	0	0	0	0	0	0	0.032	0	0	0	0.178	0	0	0	0	0	0.037	0	0.032	0	0	0	0	0	0
dhhc-3	113.153	183.369	86.513	96.771	131.303	134.689	105.579	143.92	113.26	116.524	117.662	197.454	134.146	169.318	122.047	111.974	124.208	96.452	126.917	141.255	113.728	108.654	89.222	84.645	104.988	107.239	122.812	134.484	91.224	124.617	30.76	26.779	73.717	101.007	118.974	104.182	106.063	27.596	98.215	142.843	121.651	141.317
hpo-27	10.563	12.018	9.309	12.432	18.885	21.169	13.18	14.938	15.138	7.339	12.745	18.286	14.72	18.453	12.331	10.06	12.625	15.086	12.397	14.488	11.11	17.385	11.597	8.339	15.315	13.788	11.549	16.11	15.312	16.987	120.122	90.75	7.746	13.072	14.935	11.471	12.37	10.866	6.105	12.001	14.467	15.348
B0207.5	0.181	0	0.202	0.288	0.068	0.176	0.07	0.055	0.136	0	0.408	0.297	0.238	0.551	0.379	0.524	0.164	0.239	0.357	0	0	0.256	1.624	1.159	0.195	0.141	0.169	0.237	0.081	0.257	0.337	1.116	0	0.295	0.197	0.398	0.229	0.033	0.067	0.045	0.348	0.238
B0207.11	0.091	0	0.101	0	0	0.088	0.07	1.102	0	0	0.612	0.085	0.048	0.032	0.316	0.112	0.033	0	0	0.107	0.085	0.085	0.309	0	0.106	0	0.732	0.059	0.162	0	0	0	0	0.037	0	0.111	0	0	0.067	0.09	0	0.143
C06A5.6	2.085	0.338	7.488	2.784	2.053	1.191	0.631	1.102	2.523	0.225	2.549	1.188	1.096	1.978	4.932	7.816	1.808	6.992	1.338	0.799	0.424	0.767	9.664	3.381	2.092	1.745	2.422	1.127	1.782	1.845	6.736	4.835	6.498	4.087	1.35	5.632	3.207	0.199	2.616	3.94	2.643	0.618
unc-94	62.379	75.616	80.644	103.443	78.686	67.653	55.243	60.302	60.892	47.478	84.219	39.414	81.173	51.013	129.762	63.317	73.578	55.457	48.43	70.415	55.55	73.842	97.341	67.323	105.75	63.342	62.42	69.897	48.934	105.098	54.448	30.126	72.261	101.817	54.312	47.811	54.291	25.045	58.298	97.706	95.429	66.287
C06A5.1	1.904	2.566	3.845	4.608	3.969	5.336	1.753	1.488	2.728	1.273	4.282	5.176	3.62	6.713	4.047	9.275	3.978	3.688	1.962	1.758	1.866	2.13	7.886	3.574	3.917	4.474	2.817	4.124	4.78	5.148	82.177	58.393	4.419	4.345	2.588	5.187	4.811	0.696	1.543	4.612	2.991	4.704
C27A12.2	33.91	39.968	37.236	46.705	49.675	50.85	34.071	34.671	36.958	23.065	47.819	65.846	49.59	63.466	50.716	58.941	47.441	46.119	32.822	33.822	35.874	34.769	54.74	39.763	50.181	49.947	36.111	37.53	46.058	49.847	29.525	22.688	26.981	39.696	42.949	39.283	34.705	15.305	19.992	51.54	46.462	49.323
C27A12.9	23.891	35.04	41.992	43.633	32.09	43.044	26.851	30.261	32.389	16.775	30.894	43.572	31.107	46.635	43.633	57.258	30.279	30.65	21.941	20.666	18.658	29.401	45.771	31.295	35.788	39.705	40.505	36.907	24.102	40.152	24.923	20.084	32.024	52.105	21.91	23.882	35.049	8.978	21.267	49.256	37.629	36.636
ZK484.4	66.006	69.135	81.858	110.019	66.302	117.004	45.429	48.506	70.506	36.994	99.004	134.747	102.086	163.189	113.257	147.578	123.254	118.434	71.173	74.409	72.511	63.999	139.246	84.001	101	103.44	80.109	90.249	83.122	135.77	325.902	273.367	75.537	96.256	90.426	111.851	92.318	13.218	56.621	108.408	102.315	117.938
usp-5	38.126	43.344	71.234	88.515	72.802	94.556	63.516	65.153	71.733	42.161	69.333	98.769	57.307	96.934	79.994	138.415	64.833	67.861	40.314	40.587	54.108	75.248	122.391	70.639	72.054	83.349	68.222	59.454	46.827	60.571	159.078	98.561	86.298	75.267	49.165	90.181	74.106	13.881	62.726	79.526	72.476	84.676
F56F4.3	0	0	0	0.048	0	2.514	0.14	0	1.637	0.599	0.204	0	0	0.097	0	0.075	0	0	0	0	0	0.043	0	0	0.071	0.591	0.056	0.03	0	0	0	0	0.208	0	0.169	0	0	0	0.134	0	0	0.57
T09B4.3	0.725	0.135	1.113	1.68	0.958	0.441	0.841	0.22	0.273	0.225	1.937	0.127	0.953	0.357	1.328	0.673	0.822	0.958	0.624	0.32	0.17	0.511	1.778	0.676	1.489	0.45	1.296	0.831	0.729	1.93	0.112	0	1.664	3.277	1.041	1.177	0.916	0.033	1.409	0.716	0.904	0.19
T05E7.4	33.683	6.481	27.725	9.6	16.695	5.16	20.261	9.15	4.773	2.696	25.286	3.861	16.101	9.697	20.995	2.394	13.775	10.68	32.822	8.256	14.163	10.652	8.659	12.042	24.319	6.81	23.041	4.866	23.495	2.274	1.796	0.372	29.372	2.246	17.691	8.655	13.286	5.963	23.48	3.09	14.885	13.02
T08B2.7	140.262	119.163	279.472	238.712	164.557	182.055	132.64	49.609	112.851	42.686	187.097	153.797	181.925	167.113	314.476	287.414	175.265	285.141	101.854	48.417	51.564	159.146	429.644	312.5	168.941	127.443	167.542	187.233	144.33	239.967	272.801	294.195	307.033	330.232	157.732	260.486	216.019	21.268	199.449	213.279	212.837	211.452
T08B2.4	0.907	1.62	2.732	3.792	3.421	6.174	3.996	5.402	7.092	3.969	3.059	7.128	2.239	4.767	3.288	5.273	3.156	2.155	1.516	3.782	3.562	2.812	4.175	3.574	2.588	2.251	4	2.996	2.309	1.802	1.235	0.372	3.223	2.062	3.291	2.721	2.863	0.464	3.757	4.254	4.104	5.75
C48E7.6	51.635	4.523	47.658	24.241	32.159	10.099	28.673	8.764	4.91	1.348	46.902	5.94	39.3	15.664	78.16	10.173	41.227	44.203	38.887	17.47	17.301	60.378	64.791	34.805	54.435	6.95	34.759	35.216	48.042	3.217	82.739	6.323	52.611	5.376	38.477	24.009	25.771	1.789	22.34	11.374	55.226	10.977
C10G11.9	0	0	0	0	0	0	0	0	0	0	0	0	0	0	0	0	0	0	0	0.107	0	0	0	0	0.018	0	0	0.03	0	0	0	0	0.052	0.037	0	0.016	0	0	0	0	0	0
C10G11.1	0.045	0	0	0	0	0	0	0	0	0	0	0	0	0	0.063	0	0	0	0	0	0	0	0	0	0	0	0	0	0	0	0	0	0	0	0	0	0	0	0	0	0	0
mut-2	2.221	1.148	6.172	5.232	3.969	2.867	3.646	1.543	2.25	1.123	3.976	6.449	2.572	5.254	5.628	11.407	4.34	8.429	2.586	0.586	0.678	2.003	6.958	3.252	2.765	2.786	4.789	1.928	3.97	4.504	5.838	1.86	4.055	3.646	3.516	7.207	3.78	0.331	2.549	4.836	2.365	1.378
gld-2	26.974	29.909	54.741	73.394	38.659	57.51	30.145	6.394	28.23	8.612	33.239	18.625	33.251	23.058	58.178	49.479	29.326	44.059	29.7	20.507	5.597	29.017	77.393	71.541	33.838	24.706	22.534	70.312	29.287	64.989	72.972	120.876	40.134	81.711	30.883	47.19	41.692	28.821	21.602	38.599	37.351	35.115
ZC328.2	5.213	4.794	3.845	3.648	4.584	5.557	6.099	1.984	3.409	0.974	4.69	1.061	4.573	1.394	5.691	1.384	4.208	2.538	3.835	10.014	1.272	9.715	5.18	1.932	7.055	2.082	5.07	1.721	5.266	3.217	1.123	1.86	1.352	3.866	3.319	2.609	2.863	5.102	2.08	2.866	8.625	1.806
ZC328.5	0	0.068	0	0	0	0	0	0	0	0	0.102	0.127	0.191	0.065	0	0.112	0	0	0.178	0	0	0	0	0	0.035	0	0	0.208	0.081	0	0	0	0	0.037	0	0.318	0	0	0.134	0	0.139	0
snt-4	68.409	123.889	55.753	91.875	73.897	137.732	65.829	390.199	183.016	151.122	99.819	45.948	118.759	58.374	75.694	39.718	101.786	44.538	50.66	387.227	641.238	104.436	36.338	36.414	98.908	168.048	98.08	27.65	48.934	36.12	74.656	28.266	26.929	64.662	46.268	28.321	43.066	11.893	38.642	114.006	90.421	78.023
mam-8	123.852	25.655	37.843	15.312	95.997	11.29	57.487	9.481	11.728	7.189	95.435	14.552	125.761	15.307	50.526	5.984	90.542	44.682	90.26	819.355	11.619	14.402	39.354	22.666	108.799	73.134	91.038	22.518	99.974	5.534	21.106	0.744	11.125	14.619	63.312	27.334	41.921	324.886	16.906	20.15	112.748	42.718
cdc-25.1	13.691	9.587	24.183	20.689	18.885	19.582	13.671	13.339	20.252	13.33	15.294	25.88	13.386	20.301	21.248	28.424	14.005	26.531	10.524	8.575	5.937	11.803	37.962	23.697	18.204	20.823	20.9	14.3	17.58	19.947	30.76	24.175	25.318	24.083	14.457	25.091	16.837	5.3	19.455	24.046	21.353	31.029
nmtn-1	76.161	174.457	47.051	109.347	92.576	284.02	76.626	170.929	209.95	193.958	96.557	271.53	94.893	284.218	64.818	114.517	99.123	58.379	82.589	138.379	178.098	106.14	51.956	49.068	128.598	105.185	104.784	94.047	71.821	34.833	110.131	31.986	27.501	44.483	74.197	33.81	56.124	30.047	46.692	140.917	99.463	174.674
che-1	1.859	1.215	1.113	3.408	3.353	0.882	2.874	0.606	0.614	0	1.733	0.255	2.477	0.746	2.656	0.224	1.447	2.442	2.676	0.533	0.254	13.081	1.237	0.869	2.109	0.225	1.859	0.267	2.268	0.686	1.796	0	2.235	1.362	2.334	2.18	2.863	0	1.342	2.105	1.878	0.143
T10E9.3	12.648	4.726	11.029	4.608	5.2	1.279	4.206	2.26	0.75	0.899	7.341	0.297	7.241	1.265	7.146	0.449	8.679	7.423	4.281	5.38	0.763	2.386	7.577	6.375	11.557	3.517	6.591	7.358	5.185	3.089	1.572	0.744	6.602	3.866	3.994	4.503	2.634	163.42	3.019	6	5.425	34.07
ipgm-1	158.577	103.094	158.86	129.748	117.413	107.213	109.225	130.526	87.621	108.961	125.717	32.838	98.227	70.341	203.875	43.084	114.641	97.362	130.663	184.772	159.186	137.927	199.629	123.828	214.992	99.304	160.669	48.833	62.99	46.415	181.643	97.445	230.769	78.802	60.809	48.05	84.758	42.768	156.715	117.857	120.468	71.989
try-6	2.856	2.431	10.928	8.736	2.19	3.352	9.254	5.677	12.206	1.797	5.71	4.2	6.05	3.632	6.134	3.441	5.622	6.896	3.122	2.876	3.223	5.326	11.984	8.886	9.235	6.134	11.154	4.777	2.147	6.649	2.919	1.86	13.465	28.354	3.403	4.169	6.529	2.186	6.776	10.389	7.164	8.411
maco-1	74.71	101.204	56.562	87.507	65.686	141.834	53.491	121.927	77.12	67.998	80.447	86.084	102.848	125.31	105.163	71.657	112.734	74.135	72.065	160.643	183.017	67.152	77.548	66.969	113.496	122.8	75.828	110.868	86.322	64.475	210.27	98.189	45.436	69.449	90.341	59.203	53.031	20.837	34.214	124.036	97.307	125.683
D2092.1	3.037	1.148	0.708	6.144	2.395	4.543	1.753	1.433	3.273	1.573	4.69	0.552	2.858	0.584	2.909	0.524	2.597	1.006	1.605	2.237	0.424	0.639	0.619	17.032	4.183	1.069	1.296	62.035	1.418	0.257	0.561	0	1.716	0.994	1.913	0.827	0.573	1.027	1.006	2.06	3.756	0.285
ZC581.3	37.31	38.483	17.505	35.713	32.432	18.567	25.378	24.694	18.888	28.532	58.016	8.613	47.256	11.253	41.799	6.956	47.013	21.072	30.86	52.518	47.832	35.323	24.277	5.312	61.95	41.112	42.083	56.428	40.143	11.11	16.727	1.86	4.211	14.95	28.042	11.09	14.661	3.379	6.44	35.599	47.714	14.54
ZC581.9	10.971	14.313	11.231	12.912	11.29	17.421	9.604	31.033	18.343	7.189	17.231	3.818	15.863	4.67	17.327	4.413	14.893	9.291	9.811	46.606	19.167	16.319	9.974	5.892	20.969	8.02	17.858	1.335	7.251	2.917	9.093	2.603	3.171	7.843	5.513	2.212	4.238	1.822	3.69	12.717	11.616	7.175
fnci-1	19.901	25.25	35.313	43.777	33.459	41.28	24.747	26.733	27.002	17.898	37.929	78.998	33.632	59.282	46.352	81.119	31.66	39.606	24.884	16.352	24.51	26.333	78.321	36.543	25.206	35.821	40.393	35.483	43.951	52.678	76.901	53.929	34.467	46.324	42.105	42.02	44.212	9.839	20.596	47.42	44.028	43.098
unc-87	307.136	47.26	302.845	151.397	200.615	78.106	212.14	45.419	55.437	39.915	304.658	31.608	210.365	112.922	267.365	43.084	230.037	118.769	249.106	91.986	33.839	200.307	156.41	154.125	353.977	63.004	201.005	93.157	181.638	32.43	99.017	14.877	410.851	36.897	172.273	101.35	187.385	17.425	304.038	73.705	238.502	89.095
cye-1	7.163	5.941	17.201	17.809	6.09	3.881	6.45	1.709	4.091	0.3	11.012	12.134	10.48	9.761	18.022	63.018	9.008	16.905	4.192	0.586	0.848	7.201	39.122	16.807	8.845	10.637	12.45	6.141	7.98	10.639	22.79	14.505	15.18	17.417	8.1	17.438	14.775	0.331	9.526	14.598	10.781	3.374
C37A2.8	81.691	91.279	75.079	85.539	92.713	121.414	83.917	132.4	100.986	100.274	100.533	162.239	89.986	143.731	85.875	111.114	99.912	95.733	93.917	97.313	119.75	69.837	95.408	71.476	88.805	99.782	99.094	85.087	129.504	101.366	32.444	26.035	61.136	73.242	125.471	88.414	88.767	41.708	52.059	105.901	94.038	99.929
syp-4	0.861	0.203	3.238	1.392	0.684	0.617	1.893	0.386	0.341	0.225	1.325	0.17	0.619	0.097	2.846	1.982	0.986	3.592	0.624	0.373	0.085	0.81	5.026	2.415	1.205	0.338	0.451	0.534	0.527	0.515	1.796	1.488	1.456	1.657	0.647	2.18	1.374	0.099	0.872	0.94	0.765	0.19
T21G5.6	3.128	4.186	4.452	3.6	2.942	0.882	3.085	0.827	0.477	2.322	4.69	0.382	2.953	0.324	5.755	1.608	1.907	2.347	4.549	1.971	0.594	6.136	1.933	10.464	5.832	0.929	2.817	0.534	3.565	1.501	0	0.372	3.067	1.694	3.263	1.718	2.863	0.398	4.428	1.343	5.147	0.998
asd-2	146.065	141.24	226.856	227.815	154.567	121.458	113.151	53.577	75.552	38.267	173.537	24.607	182.402	47.802	263.697	102.587	162.147	184.139	134.676	189.778	77.685	141.762	226.303	281.141	174.738	87.288	90.306	224.11	141.413	284.237	108.896	195.262	183.565	257.064	150.109	178.611	178.565	92.593	168.925	114.05	224.939	209.647
C30F12.5	13.464	4.929	11.636	8.688	8.758	6.527	8.553	2.921	2.932	2.995	13.561	2.715	13.338	2.724	13.786	4.75	9.173	12.499	9.097	24.714	1.866	5.241	10.051	18.61	12.922	6.359	9.633	6.319	11.221	1.63	8.308	2.975	10.241	3.093	10.294	10.103	4.811	91.996	9.929	6.762	14.05	53.742
chd-1	109.617	119.905	123.344	159.173	103.113	167.105	96.536	84.831	99.759	64.178	129.592	150.402	131.383	151.482	164.036	163.996	121.972	149.227	102.479	123.678	120.004	91.269	234.731	153.707	143.346	111.601	116.896	128.58	143.398	195.783	121.582	98.189	76.16	161.029	156.128	130.975	106.75	54.595	46.827	153.769	149.125	172.345
ubql-1	404.422	366.602	404.637	435.278	455.49	497.345	431.641	948.956	548.366	511.329	474.524	517.393	469.7	471.697	442.34	331.77	503.307	324.555	392.255	578.656	603.498	449.913	357.817	390.352	491.952	582.484	492.992	441.278	511.008	374.408	311.533	241.381	298.144	370.885	386.482	268.632	318.188	327.668	287.065	548.579	471.44	487.861
sem-4	112.11	276.808	126.076	224.647	139.993	253.81	99.761	749.419	203.199	101.098	177.819	138.777	190.834	174.021	176.241	119.117	160.208	96.739	90.171	615.089	197.604	146.449	131.978	164.106	193.615	74.513	167.317	125.791	129.22	37.449	212.067	55.789	79.124	102.222	119.283	73.586	68.15	7.884	84.328	243.863	219.027	186.411
prpf-4	63.83	46.517	64.353	102.291	73.965	101.436	75.925	84.996	96.281	61.482	74.533	99.49	71.312	95.28	113.194	140.996	79.397	90.513	53.603	58.803	79.89	63.872	120.071	83.454	88.698	100.682	78.644	87.668	76.601	67.606	138.085	101.164	59.525	78.287	69.528	61.653	76.397	39.522	29.787	116.916	75.675	78.594
gly-18	5.032	0.135	3.946	1.296	4.926	1.455	3.646	0.22	0.546	0.374	3.365	0.849	5.526	1.524	3.604	0.411	4.701	2.873	3.657	10.014	0.085	16.447	2.397	1.964	8.225	0.647	4.056	2.344	4.051	0.3	0.674	0	2.027	0.405	3.431	1.702	1.604	1.425	1.811	0.179	5.982	0.428
unc-14	135.502	241.701	158.657	212.935	160.999	270.834	130.257	330.172	233.543	224.287	237.058	176.707	214.176	218.742	245.611	164.67	210.114	126.335	110.417	422.647	335.842	206.911	196.537	172.542	219.618	142.047	213.962	123.803	134.203	113.892	242.827	142.448	153.621	153.259	118.158	85.821	113.393	32.366	134.979	324.195	233.981	338.561
hpo-11	2.04	2.768	1.417	2.4	2.053	3.175	1.823	0.551	0.955	0.599	1.937	2.758	2.763	3.211	4.11	3.516	2.433	2.969	2.408	2.131	2.205	1.023	4.02	2.705	2.783	2.251	1.183	4.005	2.349	4.075	173.223	127.943	3.015	2.688	3.881	3.771	2.634	1.391	2.214	1.925	3.2	3.279
xpa-1	45.198	58.602	38.45	42.001	64.317	69.947	48.093	95.744	58.437	56.315	54.855	96.224	43.683	79.227	36.74	34.856	43.792	42.718	56.814	71.906	81.586	44.271	41.519	26.659	46.99	47.921	52.223	57.17	60.721	34.404	20.993	7.439	30.464	37.854	56.421	57.437	56.353	19.214	36.361	45.405	43.889	62.533
M05B5.7	0	0.135	0	0.048	0	0.044	0	0	0	0	0.204	0	0.143	0.032	0.063	0.15	0	0	0	0	0	0	0.077	0.193	0.035	0.056	0	0	0.041	0.172	0	0	0	0.589	0.056	0.032	0	0.133	0.067	0.134	0.278	0.048
hlh-2	305.64	385.776	276.335	420.973	365.856	585.814	256.517	161.669	443.629	208.036	371.238	548.661	386.764	557.637	336.925	527.519	346.585	269.624	281.125	126.608	55.804	239.295	362.611	352.263	320.529	460.697	388.49	589.646	299.637	443.901	205.892	300.517	218.916	328.649	354.418	309.713	288.866	79.971	208.171	288.507	368.847	516.371
swsn-9	128.476	130.1	201.964	274.617	189.941	228.628	139.37	131.683	185.402	72.266	222.682	340.177	199.218	344.376	269.198	470.148	230.596	256.215	119.96	122.613	124.584	169.032	344.751	199.683	207.796	217.179	207.878	187.648	192.332	154.559	220.823	138.357	188.764	188.168	164.594	190.719	197.808	38.528	131.356	238.624	220.766	197.482
dhp-1	8.115	1.688	5.97	3.504	6.637	1.544	3.225	4.795	2.387	1.273	8.769	3.309	7.479	2.562	7.335	3.89	7.89	8.62	8.83	3.782	9.753	8.351	6.804	18.352	15.988	3.377	6.31	2.017	8.304	1.459	0.337	0	5.303	1.988	5.091	5.394	5.956	0.928	6.507	2.552	9.181	1.426
ztf-15	0.408	0.203	1.923	0.816	0.616	0.176	0.351	0.441	0.409	0.449	0.612	1.485	1	0.454	1.328	2.468	0.493	3.783	0.268	0.479	0	0.383	6.495	1.578	0.798	0.422	1.352	0.504	2.187	0.643	1.572	1.488	0.884	1.952	0.675	2.243	1.947	0.066	1.342	2.105	1.322	1.426
tyr-3	0	0	0	0.096	0	0	0	0	0	0	0	0	0	0	0	0	0	0	0	0	0	0	0	0	0	0.056	0	0	0	0	0	0	0	0	0.028	0	0	0	0	0	0	0
mrpl-13	59.432	66.974	49.378	50.354	61.512	42.912	60.782	51.152	52.982	43.135	49.961	59.185	57.545	62.331	60.77	52.471	52.372	49.854	70.906	42.025	43.168	52.197	59.456	39.441	47.345	59.655	57.012	60.522	57.764	60.442	10.553	7.067	63.424	58.623	59.206	64.724	80.864	55.787	67.02	50.152	57.174	44.476
scav-6	1.813	0.743	4.553	0.816	1.984	0.617	3.155	3.969	2.114	1.722	6.831	1.655	2.191	3.502	3.162	3.441	2.531	13.697	2.497	0.586	0.509	2.13	8.118	9.144	3.953	2.251	5.465	1.78	3.524	3.389	1.01	1.116	4.055	11.415	3.488	14.574	4.123	0.431	4.83	9.224	6.747	1.188
sol-1	43.611	73.253	35.111	44.257	43.722	85.427	26.009	95.634	66.892	182.65	55.466	56.046	57.974	57.11	50.779	34.781	52.734	30.458	32.376	255.133	102.11	27.994	23.581	14.102	46.618	112.445	58.476	5.311	40.265	20.591	11.339	1.116	15.388	30.085	35.917	19.713	25.313	7.089	21.937	34.524	63.155	24.186
C15A11.7	0.272	0.068	1.417	0.384	0.547	0.132	0.491	0.11	0.068	0	0.816	0.17	0.429	0.097	1.581	0.449	0.263	0.67	0.446	0.107	0	1.15	1.237	4.508	0.78	0.225	1.07	0.178	0.162	0	0.112	0	1.768	0.037	0.197	0.159	0.458	0.265	2.08	0.672	0.348	0.143
unc-13	70.539	200.18	54.64	97.491	83.886	87.632	62.534	209.954	75.62	108.811	114.4	55.833	123.094	62.363	93.97	39.382	114.279	58.139	73.403	296.039	387.66	90.801	55.049	43.015	141.307	76.117	95.32	26.938	76.641	23.379	153.802	49.094	29.84	48.46	61.399	26.22	53.146	9.64	30.994	96.542	110.174	424.425
spe-4	0.136	0.473	0.911	1.152	0.411	0.353	1.402	3.858	2.318	2.322	2.039	0.806	0.572	0.292	1.012	0.224	0.921	0.144	0	0.639	0.509	1.065	1.005	0.869	0.957	0.338	3.211	5.429	0.284	0.686	0.337	0.372	0.312	3.056	0.394	0.175	0.458	0.265	0.335	1.075	0.835	3.089
T28F4.4	6.619	9.047	6.273	13.92	7.458	11.952	5.398	5.126	6.341	2.995	11.623	13.195	9.718	13.523	14.228	14.399	10.718	10.823	4.816	8.789	8.226	6.221	15.231	13.201	11.77	10.468	7.493	8.515	8.345	11.539	18.411	18.596	4.939	12.336	9.31	7.144	6.414	4.936	3.22	10.702	12.798	13.447
C26C6.8	0.453	1.958	1.012	1.344	1.642	0.353	0.631	0.717	0.614	0.225	0.102	0.339	0.857	0.616	1.012	0.673	0.855	0.431	1.159	1.172	0.594	0.937	0.232	0.547	0.975	0.281	0.507	0.089	0.648	0.987	0.112	0.372	0.52	1.804	0.45	0.318	0.687	0.928	0.872	0.716	0.835	0.333
T25G3.1	18.859	26.263	23.272	23.617	24.906	26.329	20.331	22.214	16.706	22.915	18.761	49.597	21.532	35.511	19.856	26.815	21.37	24.807	26.4	17.47	25.443	16.831	20.102	14.553	20.703	20.26	24.675	23.616	28.761	17.717	6.062	4.091	14.296	17.381	31.895	31.646	24.969	22.262	18.382	18.135	15.58	19.245
mans-1	36.222	32.812	38.653	40.849	39.48	39.648	34.071	38.254	37.503	20.07	36.4	38.99	35.108	50.753	67.473	88.225	39.452	56.128	23.278	23.543	22.814	39.925	78.012	50.195	43.658	33.936	39.604	39.755	38.726	39.466	30.424	24.547	49.439	63.52	32.936	40.54	32.873	13.715	31.933	51.54	46.601	49.941
prg-1	2.675	0.878	12.85	3.792	2.532	1.235	1.963	0.386	1.364	0	8.463	1.697	1.905	0.843	6.893	7.255	2.301	14.367	2.586	0.426	0.17	0.511	19.252	9.981	2.074	0.675	2.76	0.979	8.628	9.566	13.808	8.926	10.449	9.795	7.482	24.168	3.093	0.133	9.124	8.105	12.798	10.596
lrp-1	24.707	23.292	59.092	57.17	41.327	19.67	21.312	4.52	13.569	6.89	44.455	7.594	30.535	11.156	81.069	33.51	37.183	57.756	27.381	28.176	8.905	43.76	76.233	174.216	44.491	8.836	20.844	10.295	27.019	73.783	168.396	423.254	42.317	75.746	28.576	39.872	49.137	9.541	28.109	44.823	50.427	23.521
capg-1	101.819	111.871	161.794	208.135	128.224	160.533	111.538	111.895	152.536	77.209	150.902	229.655	137.337	226.136	212.412	377.921	160.734	188.785	70.46	79.576	107.113	105.288	302.382	148.877	139.553	195.568	146.641	119.709	165.353	182.142	258.544	154.35	127.315	178.115	131.884	164.721	120.38	22.129	59.64	188.114	161.853	153.291
ego-1	0.68	0.405	2.732	1.2	1.232	1.058	0.491	1.047	1.023	0.3	1.325	0.721	0.476	0.713	1.518	2.356	0.69	3.304	0	0.107	0.17	0.469	4.484	1.449	0.603	0.591	0.845	0.267	0.689	0.214	3.143	1.86	1.664	0.884	1.209	2.132	1.718	0.364	0.671	2.552	1.948	0.57
rlbp-1	25.024	37.808	34.909	53.954	38.59	42.868	27.481	39.246	37.64	24.039	42.11	42.681	39.253	46.44	49.957	57.857	39.156	36.541	20.781	37.444	35.365	35.92	50.255	45.011	39.102	36.356	36.956	41.357	36.093	63.917	21.891	26.035	28.333	70.517	35.973	30.071	35.392	17.392	23.279	57.451	44.515	49.418
gna-2	9.792	13.84	11.029	12.288	12.042	3.528	7.852	6.504	4.296	6.141	10.4	5.176	10.766	4.411	8.663	4.974	8.647	9.195	10.524	9.055	6.7	2.13	7.268	7.051	10.671	3.377	10.816	5.637	5.509	24.666	1.347	4.091	3.223	14.877	6.919	7.239	9.392	3.313	7.782	9.627	11.963	2.518
VH15N14R.1	5.259	4.253	7.69	9.504	9.374	22.051	8.763	2.039	12.956	3.295	22.839	28.553	4.811	12.486	8.094	18.176	7.331	8.716	9.276	3.143	1.527	8.692	16.546	9.595	7.852	5.6	14.929	10.71	20.092	13.212	2.358	6.695	14.504	10.568	19.154	25.727	13.859	5.731	10.533	13.836	22.257	19.625
D2005.4	0.68	0	5.262	1.008	1.026	0.662	1.052	0	0.818	0.225	1.427	0.509	0.905	0.681	2.277	5.834	1.71	3.113	0.714	0.107	0.254	0.597	6.958	2.028	1.329	0.619	0.732	0.356	0.891	0.3	5.725	3.719	1.768	2.909	1.294	2.498	2.062	0.033	0.939	3.403	1.669	0.38
glna-3	16.093	27.613	7.589	13.008	19.158	56.451	10.446	7	29.457	10.185	21.412	8.4	19.674	7.654	14.734	5.872	21.731	11.733	14.27	30.147	6.361	56.372	8.505	4.25	28.857	8.273	16.394	2.967	12.112	6.091	7.185	3.347	2.807	8.469	11.391	5.966	7.445	0.928	4.495	7.568	14.746	22.286
F30F8.5	49.187	65.286	24.487	28.273	51.317	50.233	43.185	84.004	48.891	66.949	43.333	56.937	44.017	50.915	23.903	24.235	42.115	31.751	59.846	62.105	96.851	51.643	29.689	37.445	51.634	37.538	47.266	21.331	39.738	20.119	9.879	2.975	15.024	21.284	36.677	38.917	39.401	23.322	30.525	47.958	42.289	57.258
nhr-191	0	0	0	0	0.205	0.044	0	0.11	0.273	0	0	0	0	0	0.316	0	0	0	0.089	0	0	0	0.155	0.064	0.053	0.028	0.056	0	0.041	0	0	0	0.208	0.037	0.197	0	0.115	0	0.134	0.045	0.07	0
F55D12.5	25.432	150.084	55.146	109.107	49.88	40.618	31.898	23.702	27.616	24.338	47.514	21.722	55.545	22.28	64.501	53.668	57.337	40.659	39.868	48.949	35.874	35.281	46.931	65.649	80.864	21.639	46.026	195.659	19.16	152.972	19.758	80.336	12.685	143.685	37.802	29.323	33.216	58.471	27.103	91.93	64.686	21.858
F20G4.2	14.371	72.375	30.153	54.962	25.043	20.684	14.021	11.024	12.887	12.281	29.67	12.983	26.581	13.069	38.321	30.368	36.296	22.604	18.195	22.531	16.622	17.086	30.617	34.772	48.461	12.803	25.576	98.408	11.585	95.575	21.442	71.038	8.266	84.62	23.654	18.281	18.441	21.268	15.698	48.181	35.681	12.735
nmy-2	74.166	88.039	118.892	160.037	87.718	106.905	87.071	62.617	110.464	45.007	103.592	111.624	87.938	104.198	148.163	241.899	87.353	109.239	67.07	58.111	64.624	86.369	247.256	153.449	97.437	90.13	108.615	72.864	104.065	120.498	523.936	647.154	92.848	152.817	81.172	113.617	117.402	20.639	51.858	146.022	128.606	95.177
jph-1	96.742	103.634	157.038	135.7	102.224	105.89	64.918	110.462	47.868	36.395	134.486	51.506	154.248	98.718	185.663	57.333	142.06	123.462	94.452	263.495	178.268	119.392	138.936	95.753	146.04	79.184	101.291	141.812	130.962	86.567	176.703	97.817	127.523	89.849	109.27	88.08	78.688	18.386	92.714	136.26	140.57	94.179
rbg-2	54.672	50.703	72.145	72.338	67.26	85.471	60.431	59.31	69.279	45.307	72.698	83.538	76.076	89.216	81.196	89.16	70.027	68.1	56.814	54.169	61.571	61.997	90.846	73.408	77.655	75.188	70.645	64.082	75.831	68.593	112.713	91.866	51.883	69.375	60.331	47.731	56.467	38.064	42.265	91.527	69.624	68.9
iftb-1	259.445	315.967	247.396	224.311	290.728	215.044	301.034	303.494	257.75	260.757	230.839	242.765	222.512	248.772	229.865	212.616	206.958	249.271	299.944	189.885	229.323	227.151	215.17	200.231	229.102	259.36	266.467	312.075	267.96	239.839	104.742	71.038	273.866	259.9	278.843	303.206	315.782	215.597	312.759	240.952	236.276	240.343
F18C12.4	0.181	0.135	0	0	0.205	0	0.421	0.661	0.409	0	0.612	0.085	0.191	0.259	0.696	0.112	0.164	0.096	0.268	0.479	0.085	0.213	0.077	0.225	0.266	0.169	1.69	0.059	0.284	0.129	0.112	0	0.52	0.331	0.253	0.032	0.229	0.199	0.201	0.358	0.07	0
che-3	50.366	19.579	40.069	50.066	67.875	34.797	55.033	71.657	29.73	17.598	83.404	32.159	76.981	37.619	70.382	24.123	77.753	34.002	61.719	95.662	159.355	75.035	45.152	33.71	88.007	83.377	75.433	11.748	57.764	13.556	275.945	39.424	15.96	28.133	45.564	17.04	39.287	9.21	17.778	138.096	68.163	21.478
rme-8	42.75	44.492	57.675	57.41	67.396	64.698	52.79	43.215	58.71	32.875	61.992	61.391	62.357	66.06	65.45	62.681	59.145	49.71	47.181	37.391	39.69	68.431	86.826	54.187	63.227	52.902	49.575	47.172	51.931	57.997	281.67	284.896	33.583	60.832	44.046	38.456	52.573	26.668	27.371	70.257	62.529	64.766
lin-10	174.671	410.284	193.161	249.176	206.363	426.869	160.262	314.518	258.432	152.92	276.007	264.7	293.777	342.787	276.154	217.104	270.837	194.58	178.557	363.631	296.745	228.088	266.739	171.93	293.268	198.382	268.439	145.134	195.532	143.491	390.903	291.963	190.271	180.324	183.523	171.292	206.971	51.017	171.206	354.241	270.219	504.207
T28B8.3	0.045	0.068	0.202	0.096	0	0	0.07	0.11	0.205	0	0	0	0	0.13	0	0.112	0	0	0	0	0	0	0.232	0	0.106	0.028	0.113	0	0.243	0.172	0	0	0.884	0.552	0.281	0.032	0	0	0.067	0.985	0	0
H31B20.1	0.499	0.27	0.202	0.24	0.137	0.088	0.21	0.11	0.068	0.374	0	0.17	0.381	0.486	0.063	0.374	0.164	0	0.268	0.107	0.17	0.724	0.077	0	0.319	0.45	0.056	0	0.203	0	0.898	0	0.052	0	0	0.111	0	0	0	0.448	0.07	0.095
kcnl-2	22.304	55.834	21.653	27.457	25.864	57.995	21.522	23.371	35.185	14.977	26.612	9.631	33.155	11.934	27.255	7.816	28.668	16.187	21.495	97.206	23.153	35.238	16.468	13.007	35.965	56.644	35.548	5.845	19.687	5.062	20.32	5.579	7.174	16.386	15.469	8.13	15.921	6.427	10.063	83.601	30.743	13.067
spe-12	0	0	0	0	0.137	0	0	0	0	0	0.102	0.17	0.048	0.162	0	0.037	0	0.096	0	0.266	0	0.085	0	0.032	0.124	0	0.113	0	0.041	0.172	0	0	0	0.184	0.084	0.048	0	0	0	0	0	0.143
kin-10	461.316	575.424	498.638	528.305	586.999	535.361	614.197	607.704	585.255	568.468	456.375	664.359	482.61	608.65	468.773	678.238	469.773	504.959	559.575	353.564	390.12	507.01	491.496	461.377	480.466	610.201	595.016	569.145	423.916	461.961	314.676	212.371	693.034	644.373	477.611	589.753	555.969	353.872	684.689	575.804	513.729	518.129
abts-1	234.647	380.51	233.939	333.371	351.624	600.412	214.594	484.51	431.765	319.244	389.897	225.667	387.812	260.447	324.847	173.907	367.856	228.103	256.866	607.312	641.493	433.423	242.694	181.943	389.375	280.858	365.899	121.727	241.873	323.188	429.073	399.822	145.511	354.83	243.095	150.163	202.618	226.694	151.549	532.593	435.898	387.076
F52B5.3	3.944	4.321	14.065	11.616	9.1	10.805	5.048	6.559	8.864	4.793	5.71	9.928	6.002	8.075	8.284	12.791	4.603	11.015	5.084	5.167	11.704	9.118	10.438	9.562	6.789	4.671	6.253	8.574	8.871	4.676	14.707	7.81	6.55	9.095	5.597	7.605	9.278	8.116	3.824	8.463	7.025	12.069
C34B7.2	23.256	21.132	37.034	36.337	30.38	35.855	23.415	15.764	22.775	7.938	39.357	39.839	30.773	39.046	49.008	56.81	34.126	37.977	15.697	16.565	20.354	23.052	66.414	32.905	33.076	34.921	27.266	28.57	39.576	50.447	35.812	29.382	26.513	44.961	30.686	33.762	33.56	13.682	17.711	37.793	34.29	32.122
tba-5	5.667	5.266	5.565	4.32	5.679	2.117	4.978	4.189	1.023	0.075	10.196	1.909	8.336	2.659	6.071	1.384	6.181	4.31	3.478	6.019	5.089	8.778	3.788	3.606	7.746	10.834	6.817	0.623	6.117	3.346	33.455	7.439	3.483	4.419	5.006	2.498	1.833	0.53	2.549	11.911	9.459	1.473
F02E9.3	0.045	0.068	0.101	0.192	0.137	0.353	0.21	0.165	0.205	0.374	0.612	0.255	0.191	0.422	0.506	0.337	0.69	0.096	0	0.213	0.339	0.383	0.464	0.097	0.16	0.169	1.07	1.276	0.243	0.086	0.225	0	1.196	0.773	0.309	0.143	0.115	0.166	0.067	0.806	0.348	0.095
sin-3	64.646	62.788	69.615	96.867	82.655	121.194	76.345	81.193	89.053	58.936	78.306	101.188	68.073	106.631	97.448	145.745	78.246	85.15	61.273	75.368	88.71	67.451	117.443	67.066	90.932	94.436	84.503	71.915	76.925	69.408	216.108	198.981	60.253	74.383	70.372	67.079	75.71	28.424	37.636	103.259	76.371	81.777
F10D11.2	50.411	55.969	60.306	69.506	62.88	70.344	53.491	81.909	67.301	54.742	62.808	92.193	63.024	75.595	80.943	95.443	64.076	61.827	54.941	49.855	55.465	53.049	73.914	44.56	58.813	63.539	63.321	61.323	64.003	62.158	41.65	31.242	42.057	53.909	59.571	53.65	66.89	27.099	38.105	68.779	65.103	61.06
D1081.10	0	0	0	0.048	0	0	0.14	0	0	0	0	0	0	0	0	0.037	0.066	0	0	0	0	0	0	0	0	0	0	0.03	0	0	0	0	0	0	0	0.016	0	0	0	0	0	0
D1081.9	1.949	1.755	7.892	2.832	0.411	10.32	0.21	0.496	10.569	3.819	2.141	3.097	1.905	1.427	4.806	7.368	1.742	5.124	3.032	0.799	0.339	1.406	5.799	3.928	1.436	0.929	0.732	1.038	2.836	3.989	1.347	1.116	3.899	6.812	3.6	6.666	4.123	0.596	3.489	3.896	2.295	2.804
gon-2	16.955	26.263	23.272	27.745	20.185	27.917	13.25	4.961	11.66	4.418	21.412	16.08	19.579	25.49	32.251	20.682	16.636	19.827	9.454	6.658	5.004	18.024	31.777	35.094	26.322	10.524	14.366	32.872	20.781	22.307	67.695	64.715	16.688	21.947	17.382	21.24	18.67	6.924	12.747	23.419	30.952	22.998
daf-8	3.173	2.971	5.666	5.856	2.942	3.793	3.856	2.039	2.523	2.546	3.569	3.691	3.811	5.286	4.047	4.488	4.636	2.107	1.605	2.983	1.781	2.897	4.02	2.801	5.513	4.868	2.929	3.797	3.079	7.078	96.098	72.154	2.183	4.419	3.825	4.359	1.833	0.994	1.342	3.224	3.686	4.514
snrp-27	64.419	69	61.217	65.618	81.013	86.088	86.931	104.398	85.644	126.784	56.996	107.212	54.306	76.276	53.119	65.86	59.309	65.083	82.411	56.3	93.12	55.435	54.353	38.572	62.163	67.985	68.898	64.231	71.983	48.603	27.841	33.845	53.026	51.811	76.644	83.084	76.397	48.201	62.324	60.764	51.053	57.639
F43G9.8	0.091	0	0	0.192	0	0.088	0	0	0	0	0	0	0	0.032	0	0.075	0	0.048	0	0	0	0.128	0	0	0.071	0.113	0.113	0.059	0.162	0.043	0	0	0.156	0.147	0.113	0.048	0.115	0	0	0	0.139	0
ces-1	59.387	89.456	25.499	48.194	65.412	28.049	50.686	21.607	27.889	12.207	48.635	223.97	52.925	155.568	37.373	89.609	53.096	48.417	53.87	10.227	9.244	30.679	28.993	11.816	46.831	20.373	58.195	44.205	73.198	87.039	11.002	17.481	25.941	32.184	84.407	46.872	42.723	6.626	34.281	23.33	42.359	60.157
K07A12.1	22.395	21.402	38.349	40.033	29.901	34.312	33.3	38.64	33.753	23.814	30.282	40.772	25.962	36.873	53.561	46.749	32.778	37.307	27.827	27.378	32.058	33.747	52.961	48.295	38.659	37.341	38.59	43.404	32.366	41.267	44.906	41.284	48.348	64.22	32.429	37.867	41.234	24.051	25.828	47.823	38.95	35.305
hot-5	55.806	36.66	25.094	27.553	57.27	21.478	41.082	195.237	28.707	75.037	44.659	32.965	65.596	42.613	26.812	12.716	49.972	29.836	61.452	180.564	54.871	90.63	12.757	51.193	48.426	12.156	45.406	93.068	58.291	8.923	6.736	1.116	21.47	13.661	49.418	19.252	29.322	12.721	30.592	15.896	54.183	7.27
tlf-1	69.225	87.093	127.189	149.429	127.608	167.898	92.61	107.595	130.511	70.394	111.953	152.736	120.331	163.902	154.108	160.668	109.676	111.633	62.433	81.28	67.593	113.554	148.214	99.166	132.427	140.218	132.727	137.836	78.099	104.755	171.988	219.065	93.056	143.464	81.032	88.653	104.459	23.123	61.586	143.291	118.66	141.554
cle-1	70.041	81.085	46.646	99.747	104.139	113.344	89.806	24.253	101.054	145.805	140.094	55.027	130.811	57.434	93.906	43.159	123.09	63.455	74.652	122.08	26.715	45.763	80.099	39.795	129.094	57.657	142.642	25.633	99.001	15.229	138.085	13.389	44.605	33.693	82.269	47.763	54.177	51.779	40.185	48.137	123.668	362.177
C36B1.6	0	0	0	0.048	0.068	0	0	0.055	0.136	0	0	0.042	0	0.065	0.063	0	0.033	0.144	0	0	0	0	0	0.064	0.035	0.028	0	0	0	0.172	0	0	0.156	0.147	0.056	0.207	0	0	0	0.045	0.07	0
lmn-1	397.123	540.249	457.152	563.346	500.717	552.958	322.066	261.933	376.055	295.654	499.912	888.583	496.663	940.573	478.954	820.506	542.595	592.79	322.063	391.275	284.872	458.989	618.526	446.76	493.034	554.654	394.969	626.642	521.378	525.277	510.689	480.902	475.106	563.914	427.265	512.954	437.88	156.794	454.916	520.458	593.299	718.415
F36A2.7	736.083	776.684	628.356	579.858	674.238	583.653	699.866	765.404	778.022	1005.36	519.081	778.189	790.964	843.121	455.999	543.675	687.022	695.42	1147.69	695.357	924.838	672.59	496.677	542.545	552.786	771.467	716.419	844.225	1039.15	724.364	332.526	286.384	664.234	704.063	827.472	653.045	771.301	1133.34	850.46	645.569	572.99	633.929
F36A2.13	168.777	215.64	230.6	256.76	216.079	302.896	176.246	194.3	185.062	126.484	242.768	260.457	250.761	305.103	279.949	299.382	250.947	285.811	163.841	235.692	209.308	175.892	339.03	229.723	255.832	243.996	215.934	243.127	261.195	270.382	873.077	919.777	160.275	278.164	232.829	218.069	168.944	80.898	111.23	279.148	254.708	267
hum-1	37.536	42.939	58.181	61.49	63.428	51.909	37.016	35.222	35.048	18.797	51.694	40.942	53.687	52.796	81.891	79.025	57.402	56.271	37.46	36.059	25.273	32.937	83.81	61.206	60.497	76.595	56.561	35.839	57.035	73.354	89.138	108.975	46.32	95.888	44.664	44.74	61.622	13.483	33.946	65.108	49.105	61.392
F55H12.3	1.904	2.16	5.869	9.072	4.995	1.896	1.753	0.827	2.659	0.15	6.118	0.933	4.383	1.33	6.134	6.881	5.326	7.998	2.676	3.409	2.375	1.534	9.51	8.403	5.566	1.294	3.042	0.386	2.025	11.539	1.347	9.67	0.78	17.675	3.656	7.557	5.04	1.093	2.08	10.612	7.999	1.33
tsp-15	36.403	12.22	23.475	14.784	25.795	8.291	23.345	3.803	7.364	28.158	20.8	5.94	21.58	6.81	28.33	3.553	17.786	17.911	33.357	37.817	3.477	32.639	17.937	12.975	24.904	4.868	16.901	36.61	21.186	10.853	7.185	1.116	24.85	5.56	21.348	17.215	20.731	3.876	28.713	6.403	21.771	10.977
fip-6	1.315	0.203	2.53	0.912	1.095	0.088	2.594	0.165	0.205	0.449	0.714	0.339	1.048	0.097	2.087	0.374	0.658	0.575	1.249	0.426	0.17	0.81	0.387	4.797	1.773	0.141	0.563	0.059	0.608	0	0.225	0	0.468	0.184	0.45	0.477	1.26	0.298	1.006	0.448	1.6	0.143
fasn-1	138.268	182.626	503.191	225.127	217.516	391.013	164.118	15.489	163.582	66.425	267.136	33.517	215.652	50.753	397.506	177.198	185.72	365.501	140.295	141.681	21.033	172.611	534.484	1219.32	211.447	149.335	120.107	352.66	281.247	108.316	2319.49	813.405	385.065	106.862	185.773	434.34	367.21	74.571	272.373	159.456	301.519	468.473
tba-6	41.48	16.203	21.148	23.905	37.564	19.096	34.562	10.142	22.502	14.378	51.082	28.086	40.491	17.999	31.618	13.763	46.553	28.303	35.497	14.594	4.41	8.905	18.401	10.915	59.132	22.089	44.674	7.209	39.252	5.491	19.646	0.744	8.526	10.568	34.68	16.595	16.952	10.104	13.417	14.687	56.27	19.245
rbpl-1	135.004	124.834	230.802	278.169	158.193	222.321	171.759	132.841	172.242	88.816	140.502	202.29	154.391	206.71	238.845	377.996	165.829	208.899	121.387	109.776	118.393	125.868	273.157	164.943	205.296	189.068	192.33	174.446	146.031	177.423	411.335	540.783	174.623	239.978	148.563	168.81	185.209	73.113	99.423	196.308	137.579	121.264
C31H5.1	1.224	1.283	1.315	0.576	1.984	0.617	2.033	3.417	1.296	2.696	0.816	0.552	1.572	0.908	0.885	0.299	0.592	1.58	2.23	2.077	4.664	2.386	0.773	0.483	2.056	0.619	2.084	0.831	1.175	0.043	0	0	0.624	0.221	1.294	0.541	1.374	7.951	1.208	0.448	1.322	1.853
W06D4.3	0.317	0	0.708	0.432	0.274	0.265	0.491	0.165	0.477	0	0.102	0.212	0.286	0.097	0.696	1.159	0.197	0.335	0.714	0.053	0	0.554	0.773	0.998	0.248	0.056	1.183	0.534	0.405	0.558	0.225	0.372	0.936	1.105	0.281	0.589	0.344	0.232	1.677	0.716	0.348	0.238
nduf-7	338.461	322.313	231.611	200.934	334.519	223.379	388.456	332.818	365.759	445.653	247.356	333.643	271.483	253.248	215.005	169.606	251.572	246.828	449.337	263.921	324.732	296.945	200.016	200.971	272.068	271.347	275.594	285.344	290.685	262.66	108.222	80.336	300.795	283.356	344.574	294.598	350.717	365.567	399.301	245.654	268.272	281.018
ZK858.8	0.045	0.338	0.202	0.048	0	0	0.07	0.165	0	0	0.306	0.085	0	0.13	0.379	0.15	0.033	0.048	0	0.373	0	0	0.077	0.064	0.071	0.056	0.507	0.267	0	0.086	0	0	0.624	0.773	0.169	0.159	0.344	0.066	0	0.537	0.07	0
ZK858.6	87.766	121.796	161.693	179.862	130.893	141.702	120.302	103.351	136.648	74.588	124.086	108.57	116.377	122.132	194.706	194.514	121.183	163.834	79.468	88.577	63.267	130.087	185.017	177.21	146.27	134.731	133.628	135.018	86.768	152.886	108.222	108.231	141.352	189.972	102.576	135.669	128.168	93.52	106.534	143.067	140.848	147.019
ZK858.7	38.307	32.542	57.068	53.618	54.601	41.501	46.41	25.466	45.413	20.669	57.302	63.173	46.351	60.158	71.9	83.027	57.304	89.22	39.154	15.926	14.502	44.74	83.965	45.687	49.489	50.51	49.519	64.438	51.364	64.174	23.126	24.175	65.399	72.653	54.79	85.407	82.926	31.339	46.223	50.913	62.39	67.047
lim-9	110.297	173.984	85.096	125.62	118.166	125.472	82.094	257.468	114.965	142.36	153.552	53.118	142.768	70.309	153.602	38.895	111.682	72.698	104.441	321.18	374.091	164.089	91.233	101.001	176.032	63.707	140.67	49.1	106.86	32.259	89.699	20.456	99.399	53.431	86.91	42.656	68.723	20.109	66.282	90.855	159.627	156.094
aspm-1	36.856	26.263	76.698	72.77	48.649	36.385	47.251	9.756	28.025	5.092	60.055	85.193	57.164	80.946	90.365	191.298	62.071	95.254	29.7	3.942	3.732	41.161	148.137	62.139	44.509	59.093	57.124	20.797	57.157	67.477	136.513	178.897	56.925	86.572	52.287	96.561	84.071	4.174	31.262	66.854	59.121	30.411
tat-5	97.15	186.474	162.806	185.814	129.593	169.486	103.406	80.862	119.329	79.605	131.019	112.346	158.869	137.861	159.42	172.112	139.988	116.662	81.787	131.242	85.572	115.514	150.302	153.739	147.972	120.436	151.543	124.871	90.616	186.732	245.409	347.008	95.188	178.336	94.87	95.733	93.578	115.981	80.638	173.113	151.559	167.261
F36H2.3	3.037	2.093	5.565	3.12	4.447	2.382	1.823	1.047	2.455	2.322	9.686	0.679	5.764	0.519	6.26	1.384	6.608	3.304	1.07	2.344	0.339	2.94	3.866	18.932	9.554	1.463	5.915	5.607	2.43	13.513	20.095	157.697	1.612	4.382	2.531	2.259	2.062	2.982	2.147	2.373	9.738	3.754
F14B4.2	41.435	18.026	44.622	29.089	29.559	19.89	35.123	19.072	27.889	36.994	19.372	2.588	22.008	6.875	49.578	13.389	21.962	29.74	21.941	22.531	8.057	128.894	40.591	52.867	35.983	15.252	27.83	12.371	13.044	10.424	49.396	53.186	42.161	33.62	13.585	15.497	17.753	39.058	32.202	17.777	26.222	3.896
prom-1	1.179	0.54	5.262	1.056	1.916	0.794	0.771	0.772	0.682	1.498	0.612	0.467	1.239	0.973	2.024	2.132	0.46	3.975	0.714	0.746	0.254	0.426	3.866	0.869	0.869	0.253	0.845	0.415	1.256	0.472	1.235	1.116	1.3	0.736	1.997	2.227	0.916	0.961	1.208	0.806	1.461	0.76
uggt-2	0.544	0.608	1.417	0.432	0.684	0.617	1.542	1.433	2.387	0.374	0.51	0.424	1.096	0.357	1.644	1.459	1.611	1.054	0.446	0.533	0.17	0.469	3.015	3.928	1.453	0.535	1.69	0.564	1.256	0.472	1.459	0.372	1.872	2.025	1.294	0.636	0.916	0	0.738	1.612	0.835	0.57
hsp-70	4.125	1.755	6.172	3.792	0.821	1.191	56.786	112.722	48.004	16.251	1.02	3.649	0.762	4.054	4.174	5.086	1.742	1.054	0.803	6.285	4.156	31.105	33.555	25.468	11.327	19.247	18.084	33.495	1.58	0.129	6.287	1.116	18.819	11.857	0.816	0.732	0.916	0	7.581	15.09	0.209	0.238
lin-41	0.091	0	0.202	0.048	0	0	0.07	0	0	0	0.204	0	0	0	0.253	0.112	0.066	0	0.089	0.107	0	0	0.387	0.129	0.071	0.197	0.113	0	0	0.129	5.501	11.53	0.208	0.11	0.084	0.223	0.115	0	0.067	0.09	0	0
M04C9.4	2.176	0.473	0.708	1.776	2.258	0.485	4.697	7.607	2.182	0.374	1.937	1.018	1.763	1.394	3.352	1.459	2.137	0.67	1.516	1.172	5.343	1.747	0.85	0.676	2.765	4.671	2.76	0.801	1.58	0.429	0.898	0	2.547	3.646	1.209	0.7	2.176	1.723	1.744	5.194	2.504	0.428
ppfr-1	51.771	70.687	83.275	92.979	77.044	98.04	66.04	84.886	95.736	69.42	76.98	82.859	79.077	87.043	100.989	98.51	62.334	52.967	55.565	92.892	57.5	83.557	97.804	92.018	82.636	68.21	97.348	78.649	51.648	58.984	194.553	188.939	53.078	81.232	60.471	50.229	57.956	28.159	43.271	104.602	89.864	99.549
C17E4.11	8.613	8.034	15.38	12.432	9.784	8.291	21.242	17.859	19.57	13.929	11.114	15.316	10.718	9.859	10.75	17.69	8.614	14.415	15.965	5.326	6.87	11.121	18.478	10.142	12.124	10.215	21.069	15.012	10.167	11.84	3.929	2.975	22.562	24.929	11.532	16.595	21.877	14.477	20.73	18.001	7.581	9.646
skr-2	9.429	3.578	30.962	7.728	16.695	8.247	8.272	5.953	12.956	5.467	10.502	7.085	9.718	9.178	16.821	19.709	8.548	28.782	16.322	5.539	8.905	2.855	24.818	7.695	15.279	5.572	7.887	4.005	11.018	4.204	8.195	9.298	15.128	9.795	11.504	22.561	28.635	7.123	22.072	18.135	13.911	6.89
F30A10.4	1.043	2.836	0.101	0.96	0.821	0	0.28	0.11	0.205	0.075	1.325	0.042	1.143	0.357	0.632	0.224	0.69	0.527	0.535	0.16	0.848	0.085	0.619	0.129	1.028	0.422	0.958	0.208	0.284	0	0	0	0.208	0.037	0.197	0.318	0	13.98	0.47	0	0.765	0.19
stn-1	199.831	183.639	156.937	197.142	193.91	236.566	138.038	275.768	156.764	186.394	240.627	212.77	193.168	247.572	227.652	117.322	238.881	184.283	157.776	289.381	368.748	270.527	177.053	125.309	257.25	153.416	212.667	253.926	194.236	83.95	82.289	46.863	164.59	137.499	176.351	106.489	132.75	57.278	150.476	264.461	231.616	222.476
C41G7.7	3.128	0.945	2.833	1.872	1.711	1.499	2.384	0.937	2.728	1.048	2.957	4.115	2.525	2.659	2.277	3.74	2.203	1.245	1.784	1.225	0.17	2.557	3.866	1.642	2.57	1.21	3.042	2.017	1.782	2.188	1.235	0.744	2.755	3.977	0.816	1.352	1.031	1.292	1.878	2.642	3.478	4.086
swah-1	1.904	1.08	2.833	1.488	1.505	0.926	1.402	0.11	0.955	0.15	2.447	3.903	1.763	2.594	2.719	3.329	1.94	4.358	2.586	0.799	0.424	1.108	4.871	1.062	1.985	10.355	1.465	0.771	3.038	2.059	1.01	0	3.275	2.283	3.235	4.328	2.176	1.723	2.549	2.239	2.713	1.521
K07A1.13	0.816	0.81	2.327	1.872	1.163	1.72	2.243	1.709	4.091	0.899	0.918	1.061	0.857	0.94	3.288	4.338	0.789	1.58	0.803	0.266	0.509	0.895	3.247	3.155	1.329	1.21	3.662	2.255	0.365	0.858	2.807	1.116	3.431	4.456	0.422	1.591	2.062	0.232	2.214	3.672	1.182	0.808
rba-1	126.073	90.604	151.372	138.772	138.967	77.885	135.024	62.948	99.486	55.716	132.447	236.062	130.335	183.75	168.652	280.982	124.635	184.523	139.849	21.998	31.549	116.068	230.169	111.593	112.539	139.515	147.486	91.199	159.034	147.996	47.375	51.326	208.622	176.421	153.625	212.246	227.13	30.975	154.099	127.439	125.685	67.617
T05F1.5	0	0	0	0	0	0	0	0	0	0	0	0	0	0	0	0.075	0	0	0	0	0	0	0	0	0	0	0	0	0	0.043	0	0	0	0	0.028	0	0	0	0	0	0	0
cel-1	37.355	47.125	60.61	61.826	54.396	55.481	42.765	54.624	49.3	37.444	55.466	59.779	48.161	59.445	59.506	67.618	48.69	53.302	38.797	44.102	44.27	36.005	77.393	54.702	63.776	55.181	49.688	48.863	48.529	48.731	59.949	33.473	43.877	58.512	44.721	45.981	45.472	17.392	32.94	62.063	47.853	43.906
ocrl-1	41.662	68.392	59.699	63.746	53.986	63.023	40.311	49.388	51.823	33.175	53.529	57.743	56.116	60.223	67.79	50.788	50.86	46.741	34.427	46.073	46.814	52.41	58.219	48.778	64.414	44.01	66.814	58.564	50.999	63.66	36.261	23.06	39.822	66.577	50.121	41.367	37.569	28.656	35.824	63.809	61.138	57.496
K02A11.4	0.045	0	0	0	0	0	0	0	0.273	0	0	0.17	0	0	0	0	0.066	0.096	0	0	0	0	0	0.097	0	0	0.113	0.059	0	0	0	0	0.104	0.11	0.225	0.064	0	0	0.067	0.09	0	0
F26E4.3	22.894	20.929	30.254	19.633	17.721	5.16	15.914	13.008	4.841	3.819	38.439	3.309	24.104	6.129	43.886	6.844	22.126	34.529	16.322	8.256	4.24	39.201	20.566	45.301	30.417	3.94	17.52	5.578	24.75	2.617	6.399	0.744	26.461	8.69	18.338	15.688	16.035	1.292	22.139	6.941	32.065	12.069
gpx-1	32.232	23.36	31.165	24.673	39.685	21.346	39.189	91.555	26.457	38.941	17.027	25.201	23.723	21.047	43.191	22.514	20.515	25.909	43.97	51.027	180.642	43.078	44.92	32.937	29.265	26.564	39.548	23.141	24.912	13.427	26.045	11.158	33.116	27.838	24.329	24.359	41.005	49.924	37.77	42.763	21.214	20.147
F35C12.3	67.502	5.334	47.051	8.352	48.101	12.702	55.944	2.37	3.068	4.418	39.153	3.734	40.396	13.264	30.543	2.618	32.482	22.94	69.835	6.924	1.781	239.849	18.401	8.371	51.758	6.416	49.463	2.492	45.774	3.346	6.624	0.372	33.635	2.062	38.364	17.836	13.63	174.12	32.47	2.418	55.365	3.326
nhr-69	32.142	5.671	46.545	20.881	23.332	5.248	23.976	2.425	6.478	0.674	37.012	4.073	25.2	8.237	59.569	12.716	24.822	47.412	20.514	5.593	2.799	36.133	42.292	48.359	31.604	4.559	13.633	54.44	36.7	6.821	11.675	2.975	43.253	7.07	32.12	48.081	38.714	1.59	44.814	10.657	36.099	10.881
mom-4	76.206	75.818	72.448	89.091	99.487	97.996	62.114	62.727	73.029	40.289	93.396	154.178	91.796	152.13	96.246	131.945	91.364	80.648	60.916	61.946	57.5	75.291	104.84	75.179	79.144	94.21	79.264	87.401	106.455	114.064	32.107	24.547	48.919	90.991	90.735	79.505	77.542	29.649	47.9	107.692	99.254	90.188
F52F12.9	0.771	0.473	0.304	0.144	0.684	1.72	0.14	0.22	0.886	0.15	0.51	0.382	0.81	0.389	0.316	0.15	0.592	0.335	0.268	0.107	0	0.256	1.314	0.225	0.337	0.563	1.014	0	0.446	0.129	0.225	0.372	0.312	0.11	0.619	0.35	0.573	0.033	0.47	0.224	0.209	0.475
strl-1	52.451	21.132	45.533	40.849	45.638	30.872	47.532	15.82	28.639	11.832	37.419	82.986	25.914	71.055	47.807	48.021	26.071	39.893	44.327	13.635	10.856	41.715	39.276	28.269	36.621	12.606	34.534	166.436	43.546	16.558	18.86	8.926	50.583	22.425	41.092	42.02	48.679	16.663	41.862	14.508	31.3	15.491
eif-3.C	105.99	124.699	141.76	149.429	129.866	162.738	105.159	85.878	129.284	63.355	149.168	175.434	117.901	161.373	170.802	175.478	135.682	161.104	93.203	69.616	99.396	110.06	186.795	117.453	136.486	127.752	123.093	127.601	121.362	147.052	167.947	188.939	140.988	172.996	119.902	176.081	144.089	82.091	103.582	147.097	153.924	183.75
rae-1	72.987	89.186	84.186	73.826	82.107	78.767	70.036	78.822	70.37	55.866	70.557	85.32	65.739	79.778	82.081	130.225	73.907	80.6	65.198	54.382	57.161	70.476	98.964	69.48	63.563	174.098	101.742	86.57	68.945	68.593	57.704	42.028	91.237	80.68	57.912	99.711	81.208	25.409	91.104	80.377	71.78	54.883
ercc-1	34.998	35.31	35.819	31.777	36.811	37.399	40.661	44.152	35.048	41.113	29.467	29.232	26.438	26.852	36.108	50.564	32.811	39.318	30.592	35.154	40.539	27.185	37.73	29.524	36.727	33.148	35.21	27.443	22.198	37.621	14.707	13.017	33.999	39.806	28.267	47.922	41.463	20.539	36.294	35.778	31.925	29.888
F10G8.8	97.739	150.354	130.933	218.167	145.535	163.356	96.886	92.217	98.259	41.413	158.651	124.395	171.779	159.816	204.318	135.348	162.18	132.226	117.284	162.88	121.785	147.173	160.198	301.94	169.757	118.945	133.234	163.232	124.035	231.645	102.722	237.662	71.638	228.231	117.736	81.764	110.644	183.231	75.137	201.816	179.311	166.548
B0379.1	13.555	2.903	8.904	7.776	11.29	4.102	12.269	11.575	4.978	6.815	6.627	4.582	9.432	5.513	11.825	4.6	7.956	9.099	9.008	16.885	20.609	13.038	8.505	7.212	8.987	5.206	7.211	27.324	5.712	1.63	2.47	0.744	11.749	3.535	8.86	5.012	9.736	7.951	12.344	5.284	8.138	2.186
Y106G6D.1	2.312	2.566	4.857	5.376	2.737	1.632	2.103	1.709	1.227	0.449	3.569	0.594	2.001	1.038	7.588	4.338	2.663	7.806	2.141	0.107	0.848	1.023	17.628	5.699	2.57	1.548	3.605	2.789	2.795	0.386	2.807	0.372	6.342	1.878	2.278	11.71	5.269	0.663	3.824	3.358	3.478	0.523
Y106G6D.7	65.689	106.537	88.84	100.659	88.676	146.729	77.397	105.17	92.122	58.936	81.976	77.98	84.413	103.096	104.846	106.065	72.46	65.993	75.454	93.638	78.363	72.777	108.01	83.582	97.756	93.451	123.037	83.515	76.114	78.931	197.809	198.237	88.117	96.772	72.453	70.706	82.124	43.53	69.502	96.99	83.187	84.676
F16C3.3	0.725	1.08	0.202	0.816	0.684	0.309	0.771	0.11	0	0.899	0.816	0.339	1.429	0.195	0.632	0.075	1.052	0.527	0.624	4.421	0.254	0.085	0.773	0.225	1.471	1.041	0.789	0.089	0.932	0.386	5.052	4.091	0.156	0.626	0.45	0.239	0.916	0.133	0.671	1.254	0.696	0.76
dao-5	99.507	94.047	258.729	209.671	135.682	174.602	158.229	60.302	146.945	43.584	132.243	146.923	121.379	170.81	217.218	283.263	129.336	221.973	87.852	38.829	38.588	108.484	391.991	186.644	124.291	100.12	131.375	185.364	116.136	141.475	494.747	580.579	187.672	222.229	114.924	215.889	214.989	55.125	135.046	160.396	144.812	190.45
ZC247.2	77.566	15.326	88.941	75.554	69.996	19.052	42.694	6.614	8.319	3.894	104.917	16.843	69.931	34.019	138.551	27.638	71.178	65.514	52.087	55.607	9.329	98.47	86.13	102.063	103.074	18.938	41.745	169.877	83.163	35.819	39.292	14.877	125.028	50.19	73.916	58.201	68.952	4.671	74.668	32.643	111.009	24.566
ZC247.1	132.42	29.436	61.217	111.94	84.228	63.155	83.987	39.356	52.777	41.263	136.729	222.528	102.896	189.555	125.145	111.637	159.32	144.438	128.076	139.87	50.885	148.025	95.872	230.978	155.505	48.794	63.378	415.467	119.336	76.314	90.485	39.424	66.127	55.272	124.627	43.706	63.111	116.147	40.52	58.57	107.879	74.84
T20F10.4	0.181	0.54	0	0.384	0.342	0.662	0.07	0.827	0.614	0.3	0.306	0.17	0.286	0.292	0.569	0.037	0.296	0.287	0.268	1.119	1.696	0.256	0.077	0.225	0.319	0.31	0.732	0.148	0.081	0.086	0.112	0	0.104	0.258	0.056	0.064	0.229	0.066	0	0.761	0.626	0.523
Y106G6G.4	7.707	7.292	7.184	19.393	9.921	28.005	17.737	45.805	41.39	33.549	9.38	8.061	10.528	8.335	9.802	5.161	12.164	4.406	6.422	22.85	40.369	17.683	7.5	6.021	20.526	21.133	23.098	6.082	3.646	1.673	30.873	14.877	2.391	7.88	3.403	1.846	5.612	2.22	2.952	24.27	8.486	10.026
ears-1	161.705	110.453	189.721	193.398	158.809	167.016	166.992	94.697	163.446	77.733	179.756	189.774	168.206	195.068	219.684	294.483	201.796	199.417	128.79	76.806	74.123	140.824	286.532	151.775	171.299	190.7	211.146	144.571	143.722	225.897	413.356	323.949	239.866	243.182	160.263	177.975	183.49	42.636	158.795	223.981	161.714	155.334
sptf-1	101.275	17.959	93.292	77.474	87.718	14.818	110.977	121.431	22.434	15.352	68.11	305.387	73.17	181.35	77.971	326.422	83.079	125.521	75.633	15.606	12.212	136.989	103.294	28.397	63.103	127.499	98.249	15.843	84.378	5.834	43.671	5.579	115.15	23.272	81.819	123.624	117.173	10.8	95.599	27.225	60.512	8.458
mgl-2	1.224	5.739	1.518	3.216	0.547	1.455	1.262	14.772	4.023	14.378	1.631	0.467	2.239	0.908	2.34	1.459	2.367	2.155	0.624	20.08	16.198	0.937	2.319	1.867	2.677	1.266	2.197	0.119	0.405	0.944	4.827	2.975	0.624	1.399	0.619	1.002	0.687	0.066	0.134	4.747	1.669	0.428
F25D7.4	0.771	1.823	1.518	0.768	0.616	1.323	1.402	0.827	1.296	0.749	0.816	0.424	0.572	0.195	1.96	1.122	0.526	1.916	1.249	1.225	0.678	2.94	2.165	0.58	0.833	0.703	0.845	0.475	0.648	0.944	2.47	2.603	1.456	0.994	0.816	1.925	1.26	0.464	1.342	1.478	1.113	0.808
rpl-30	527.503	117.137	399.274	269.049	388.709	177.16	437.11	86.815	243.021	175.835	342.281	145.057	347.654	179.826	291.331	140.622	339.878	545.57	604.259	95.395	140.019	382.249	227.618	305.32	332.742	176.377	253.848	490.941	585.178	387.577	93.74	151.374	423.587	285.639	606.597	546.604	520.233	1675.38	564.335	178.486	312.856	317.844
duo-3	22.259	29.774	35.718	36.289	27.985	29.769	20.541	26.293	23.661	13.704	29.059	27.62	23.39	31.911	38.068	67.095	22.455	30.315	19.265	26.792	36.637	28.08	57.6	30.361	24.94	34.696	27.999	20.975	28.923	24.88	32.22	27.895	32.856	37.67	19.913	26.252	38.599	8.845	20.998	47.331	24.483	18.199
tag-68	24.299	42.669	11.231	25.153	18.474	15.215	14.091	26.017	14.865	17.823	24.471	14.34	31.917	19.361	21.753	16.306	27.715	13.601	13.111	71.906	37.909	25.48	15.463	22.28	34.033	11.65	21.182	20.589	13.732	13.856	19.085	8.554	10.345	14.067	12.882	10.549	13.859	1.358	9.661	11.06	29.213	11.737
exos-3	38.398	38.821	34.605	32.209	40.027	28.578	44.237	47.9	48.345	33.25	45.067	52.185	36.061	50.04	43.191	46.637	32.778	52.344	46.557	19.441	29.853	31.531	44.92	30.329	35.61	37.397	53.462	56.576	39.455	41.224	14.594	12.646	46.06	38.002	46.352	60.698	50.168	35.745	46.357	37.614	37.49	38.964
pash-1	6.891	8.102	11.94	14.928	12.316	12.922	9.604	8.048	9.41	6.89	13.765	13.958	8.527	14.561	11.003	9.799	8.778	12.595	5.887	4.634	4.919	8.138	11.597	6.761	11.486	8.976	9.183	10.087	12.071	12.312	9.879	13.761	7.902	13.183	11.504	12.712	11.225	4.042	5.233	9.762	8.764	9.931
B0511.13	24.843	24.103	25.701	28.081	30.038	25.844	28.533	33.789	28.434	23.29	30.894	41.281	25.486	30.095	30.986	34.333	24.855	30.075	22.208	20.4	29.089	23.776	40.127	26.144	25.294	24.397	31.21	19.462	26.573	35.819	4.603	6.323	28.437	31.594	26.776	36.785	29.436	18.32	26.835	36.853	30.187	31.837
B0511.11	1.36	3.038	4.553	6.384	3.49	5.645	1.893	2.866	3.341	5.017	3.365	2.418	2.429	3.211	4.869	3.852	3.025	3.065	2.676	4.208	4.834	4.815	2.861	4.636	4.431	2.307	2.873	2.403	2.836	3.089	1.684	1.86	2.131	3.314	1.856	2.912	3.436	3.379	3.019	4.254	3.965	3.706
B0511.14	11.107	9.317	11.636	15.024	5.748	8.424	8.974	7.496	3.546	4.793	9.176	10.267	12.624	12.745	17.074	18.775	10.323	20.066	10.881	9.907	8.481	4.9	19.252	11.398	13.241	17.249	9.746	14.923	11.747	19.561	101.936	93.354	11.697	18.559	19.379	18.17	11.225	3.777	8.252	9.896	10.781	12.687
B0205.1	34.136	33.757	50.795	54.818	45.091	49.792	35.894	38.199	39.753	29.805	33.035	49.257	32.869	45.175	55.901	89.459	31.825	43.724	38.708	27.591	34.856	42.226	70.048	33.323	40.06	48.681	37.632	42.811	41.885	28.741	69.94	59.508	43.877	50.374	36.17	35.671	35.278	10.965	28.982	56.152	35.403	36.446
rpn-10	111.612	152.312	126.784	141.988	143.414	178.13	151.078	199.261	151.513	175.236	128.164	180.737	147.008	190.073	127.991	171.214	156.295	125.952	103.638	138.965	170.041	162.725	120.458	128.98	152.669	185.185	148.219	141.96	108.804	135.684	98.68	89.635	138.233	147.294	109.439	128.636	124.503	95.806	145.78	176.024	146.203	172.203
daf-16	82.689	208.822	117.88	132.82	151.214	235.86	97.517	128.045	117.76	44.109	137.851	212.176	148.341	252.566	129.066	150.233	134.334	87.831	103.906	147.061	77.939	140.185	128.19	95.141	121.756	175.561	127.656	140.862	99.731	124.145	179.735	155.466	76.472	90.401	105.558	99.297	98.045	14.278	74.668	225.056	152.672	232.217
F55A3.2	14.507	17.959	39.158	35.617	20.937	25.932	28.533	29.214	32.798	14.528	26.102	28.426	23.914	29.187	45.657	48.657	22.126	29.644	13.111	13.263	14.757	24.756	52.575	24.985	30.098	22.765	32.731	25.336	21.955	26.725	28.291	23.06	32.44	44.961	20.954	28.225	16.379	9.342	24.822	34.076	21.145	20.48
Y37F4.5	0.091	0.203	0.405	0.288	0.342	0.176	0.21	0.11	0	0	0.918	0.212	0.333	0.065	0.316	0.037	0.263	0.192	0.089	0.533	0.085	0.213	0.155	0	0.284	0.141	0.451	0.119	0.284	0.515	0	0	0.26	0.368	0.169	0.111	0	0.232	0.268	0.403	0.348	0
F49D11.6	11.197	2.295	16.898	4.704	8.827	1.411	6.59	0.165	1.091	0.599	15.498	2.376	6.526	0.908	17.264	4.525	6.805	18.39	18.195	11.771	0.594	12.74	9.742	30.104	12.213	1.829	4.225	0.356	9.519	1.759	0.561	0	15.752	1.804	10.463	6.762	19.357	1.358	22.273	5.239	11.407	1.473
F49D11.10	16.456	20.119	40.271	33.553	18.406	26.814	16.825	11.851	19.365	12.132	23.145	17.098	20.913	21.112	34.211	39.756	20.712	28.782	10.614	9.374	9.159	18.237	49.405	34.483	25.56	18.15	21.464	28.57	16.082	20.505	57.255	75.873	33.479	33.988	19.632	37.74	28.176	9.972	24.554	25.524	25.735	28.51
Y95D11A.1	30.646	27.951	30.457	28.225	33.185	31.004	38.698	41.781	33.207	37.069	32.729	34.493	34.442	40.862	33.452	34.744	32.252	35.487	42.008	23.383	35.535	37.07	34.947	27.077	24.709	28.393	38.59	35.69	34.513	32.43	7.858	5.579	40.134	38.075	37.014	38.965	49.481	46.147	44.344	31.927	33.943	31.361
Y52B11A.3	9.656	9.925	16.088	16.657	14.027	14.466	10.025	14.166	14.524	9.66	11.725	14.849	9.766	15.567	17.517	20.607	10.882	19.875	8.562	11.026	14.672	10.865	26.442	11.72	15.776	16.884	17.182	14.656	11.383	9.523	18.86	17.109	15.024	15.724	11.391	14.16	11.912	5.069	10.398	15.001	10.572	10.501
Y52B11A.4	10.291	13.435	6.375	6.912	11.29	9.658	15.563	28.497	19.638	18.123	12.541	4.37	9.908	5.61	7.019	1.833	9.238	7.327	14.003	32.917	28.326	10.823	6.263	6.311	9.767	6.444	8.225	11.659	12.314	1.673	78.585	11.53	8.006	2.173	11.391	6.73	9.507	4.837	8.252	6.269	9.251	12.45
Y52B11A.10	21.171	23.495	34.706	40.033	22.101	34.224	20.12	14.166	22.638	9.885	28.753	33.008	23.818	41.251	43.064	55.089	30.148	50.668	16.322	14.434	17.81	19.643	60.306	37.445	29.566	30.728	26.703	33.406	19.93	29.599	66.797	67.319	34.103	38.996	24.667	37.31	36.08	9.972	20.663	34.524	26.987	32.454
hmr-1	332.704	763.181	447.033	544.529	519.671	1083.73	375.977	515.543	729.336	415.624	646.327	542.085	659.057	646.691	492.361	506.65	622.847	406.304	340.08	901.701	428.793	536.751	459.41	504.07	524.975	715.02	641.211	392.504	263.423	514.038	1456.18	1167.11	359.072	486.179	376.694	356.029	400.541	127.311	388.299	704.408	684.555	1089.9
clec-99	0	0.473	0.202	0.432	0	0.132	0.981	0.386	1.227	0.449	0.51	0.679	0.095	0.454	0.316	1.047	0.099	0.431	0.089	2.184	0	0.085	0.541	0.258	0.319	0.366	0.451	0.119	0.405	0.086	0.112	0.372	0.988	0.994	0.478	0.207	0.687	0	0.403	0.627	0.139	0.048
Y52B11C.1	29.966	44.154	35.516	38.161	29.832	41.986	38.698	32.907	37.503	33.325	28.345	56.555	36.776	45.11	30.796	50.414	40.142	42.144	37.549	23.116	27.393	35.962	35.411	26.723	27.297	46.092	37.463	43.968	43.141	52.378	35.7	38.309	35.663	47.87	42.583	53.38	48.221	22.428	37.971	37.659	34.29	45.854
rsr-1	41.208	77.979	63.443	65.81	46.391	69.814	48.443	35.387	46.368	37.668	52.102	95.757	60.308	78.514	57.545	109.992	69.731	70.782	48.341	36.805	39.436	50.748	67.574	55.893	45.129	66.324	58.307	57.407	59.79	86.138	57.591	61.368	58.069	71.806	67.475	91.485	67.005	30.445	56.621	64.526	64.547	82.015
F28D9.4	23.982	39.563	30.355	31.825	24.085	37.928	28.673	25.025	27.752	28.532	24.98	52.057	32.345	40.732	24.093	44.43	36.625	36.11	31.484	19.974	25.103	29.571	27.988	22.763	23.309	40.605	31.83	37.797	38.239	46.629	17.513	19.712	29.632	39.512	37.97	46.331	41.348	20.705	31.665	32.823	31.091	41.245
Y53H1A.2	8.931	16.406	7.184	8.736	13	14.554	9.745	18.355	11.865	18.048	11.42	16.462	9.384	15.729	9.359	11.145	10.652	8.908	10.703	17.204	17.471	9.63	8.659	5.667	11.504	13.451	12.45	12.905	10.613	8.322	8.869	2.232	10.345	10.937	7.566	9.276	8.247	7.851	11.673	12.269	8.138	9.408
scrm-6	0	0	0	0	0	0	0	0	0	0	0	0	0	0	0	0	0	0	0	0	0	0	0	0	0	0	0	0	0	0	0	0	0.052	0	0	0	0.344	0	0	0	0	0
Y53H1B.6	0	0	0	0	0	0	0	0	0	0	0.102	0.042	0	0	0	0	0	0	0	0	0	0	0	0	0	0	0	0	0	0	0	0	0	0	0	0	0	0	0	0	0	0
H25P06.1	25.296	38.416	29.04	34.081	23.127	38.943	20.401	34.009	36.139	28.682	26.612	20.916	21.58	30.03	29.658	27.825	31.068	23.466	16.857	42.345	39.097	28.037	36.57	30.522	35.983	31.713	32.618	22.844	16.608	16.644	44.12	13.389	27.189	20.732	17.663	20.922	24.168	7.487	20.059	31.345	28.656	40.01
F56G4.6	15.413	14.313	27.32	26.305	16.421	24.036	14.372	10.804	17.865	6.74	12.745	18.71	14.053	21.274	28.962	43.122	14.86	19.06	8.295	13.422	10.347	14.53	45.539	21.475	18.612	20.204	22.647	15.724	11.788	16.301	41.874	33.473	26.409	24.635	12.347	22.116	24.282	5.499	14.222	23.464	15.093	13.828
png-1	16.819	26.601	26.004	27.169	22.374	25.932	22.714	14.442	23.184	12.506	23.451	23.716	23.533	28.312	28.33	42.187	28.044	28.495	13.111	17.843	10.262	17.981	31.004	29.975	27.652	30.025	25.576	21.212	21.388	36.334	28.852	33.473	28.697	28.207	16.679	30.628	27.146	12.191	24.889	27.986	25.666	25.707
Y53H1C.3	0.589	0.27	1.113	1.056	1.163	4.278	0.14	1.543	3.614	0.449	0.204	0.127	0.333	0.227	1.328	0.561	0.164	0.575	1.159	0.586	0.763	1.577	0.696	0.064	1.4	2.786	1.127	0.119	0.041	0	0.898	0	0.468	0.331	0.169	0.223	0.687	0	0.604	0.224	0.139	0.048
K08C9.1	0	0	0	0	0	0	0	0	0	0	0	0	0	0	0	0	0	0.192	0	0	0	0	0	0	0	0	0	0	0	0	0	0	0	0	0	0	0	0	0	0	0	0
F32B4.4	5.803	9.452	6.577	9.408	4.174	6.439	7.221	7.055	5.182	5.392	3.976	6.406	6.193	7.945	5.565	9.425	6.773	10.057	5.53	6.125	7.294	2.642	8.427	5.763	6.682	9.539	4.901	8.633	5.955	9.609	244.735	313.535	5.355	9.942	7.735	9.674	6.3	3.71	5.769	6.403	4.243	5.369
F32B4.5	18.632	36.39	8.702	10.32	16.353	22.095	15.213	151.251	25.911	169.095	16.416	6.703	20.627	4.508	11.319	3.59	18.51	10.584	22.743	95.342	138.238	7.798	4.794	2.769	15.634	5.121	18.929	2.047	14.988	7.078	3.368	1.86	3.119	7.365	15.666	6.03	8.132	5.035	9.728	8.329	15.441	3.564
F15D3.4	1.088	8.507	0	2.256	2.258	0.573	1.332	0.386	0.818	0.3	0.612	0.212	1.334	0.259	0.696	0.299	1.414	0.575	3.478	1.225	0.17	0.341	0.619	0.386	1.453	0.253	1.803	0.297	3.281	0.257	0.561	0	0.676	0.295	3.066	0.716	0.115	451.169	1.878	0.313	1.391	1.188
spe-9	1.405	1.08	0.405	2.112	1.368	4.719	1.192	2.15	2.659	2.771	2.753	3.182	1.953	3.081	1.454	1.833	2.63	1.101	0.803	3.249	1.272	2.216	1.314	1.127	2.18	1.548	2.535	0.831	2.593	0.815	3.705	1.86	1.196	0.884	1.463	1.432	0.802	0.364	0.738	2.328	2.226	5.987
unc-75	31.734	52.121	18.213	47.618	28.738	81.369	24.397	31.694	68.392	43.135	48.635	90.835	55.973	112.371	40.029	80.409	67.167	41.042	18.373	66.846	32.312	38.902	36.261	26.627	46.866	56.813	37.238	42.514	33.743	28.913	174.907	50.954	34.883	25.555	35.861	36.324	24.74	1.723	32.47	61.615	57.382	115.325
W04G5.4	0.272	0	0	0.192	0	0	0.07	0	0	0	0.204	0	0.143	0.032	0.063	0.037	0.132	0.096	0	0	0.17	0.128	0.387	0	0.337	0	0	0.03	0.122	0.086	0	0	0	0	0.309	0.111	0.229	0	0.067	0	0	0.143
scrm-4	9.792	9.857	9.714	10.608	11.974	32.195	10.165	10.859	13.024	8.088	12.541	13.619	11.147	13.329	10.687	8.826	8.712	9.291	9.722	16.299	7.378	14.572	11.984	9.015	9.926	9.961	15.098	8.693	8.021	6.735	2.358	0.372	8.266	8.985	7.369	6.81	10.423	3.942	11.204	17.956	9.39	6.985
Y47H9B.2	0.272	0	0.405	0.24	0	0	0	0.055	0.136	0.3	0	0.212	0.095	0.032	0.316	0	0.033	0.383	0	0	0	0.128	0.464	0.064	0.16	0.056	0.225	0.059	0.203	0	0.225	0.372	0.104	0.037	0.422	0.764	0	0.398	0.604	0	0.07	0
vab-10	93.025	101.811	134.879	157.061	101.813	254.604	93.171	38.75	151.922	131.577	127.349	60.416	132.192	87.529	139.69	94.134	130.52	114.842	96.681	170.976	30.022	90.801	164.064	272.061	133.189	104.397	92.052	182.367	79.72	134.826	1648.48	2454.72	109.952	124.205	90.06	96.099	90.256	77.718	70.24	91.079	133.684	143.455
dhhc-2	11.469	11.005	5.565	6.96	7.39	3.528	4.417	3.142	3.887	1.947	8.055	2.291	8.479	2.692	6.577	3.516	5.622	4.789	11.149	10.972	2.799	8.096	3.093	9.305	11.947	3.686	6.31	3.857	5.307	5.748	2.358	2.232	3.639	6.776	7.144	5.155	3.322	9.607	4.629	2.687	8.694	2.328
ced-1	52.088	54.754	69.21	60.482	54.464	59.759	55.454	79.649	58.914	68.297	57.302	20.153	56.259	24.971	65.26	46.076	58.224	52.297	48.43	152.707	143.157	36.815	70.899	57.342	71.398	43.644	58.476	30.291	37.105	46.973	142.463	119.389	52.091	46.913	47.674	57.23	50.511	44.391	50.919	55.883	53.07	75.315
dnj-27	138.358	266.141	243.45	340.955	261.033	188.362	192.37	51.924	173.811	40.514	278.964	150.445	256.858	173.307	297.339	286.704	259.889	253.054	155.19	40.534	40.878	87.903	365.394	174.248	241.917	206.627	248.609	126.355	122.658	963.387	143.586	703.687	170.308	807.353	225.713	306.436	261.377	91.002	241.311	206.07	296.372	143.787
Y47H9C.8	50.955	55.227	68.502	77.714	60.144	73.96	58.889	71.161	65.051	58.038	54.855	78.574	56.497	78.87	60.581	111.001	61.085	70.591	48.697	34.302	71.833	60.25	83.346	48.778	64.078	83.124	67.715	62.006	66.757	48.388	23.463	16.365	71.378	63.115	50.177	70.117	70.097	20.142	57.493	64.526	46.81	33.5
hsf-1	55.035	50.231	79.936	78.578	69.107	104.347	67.021	42.608	72.688	34.897	77.592	51.463	65.167	65.444	97.954	79.997	68.613	58.379	40.492	51.559	40.539	80.021	89.996	126.178	95.31	71.896	61.068	65.951	49.501	52.077	153.128	125.711	75.017	62.821	47.815	53.873	54.406	13.516	47.967	75.541	81.1	66.097
fbxa-123	1.269	2.093	3.946	1.344	1.026	1.985	1.262	2.315	2.182	0.599	0.612	1.485	0.619	1.103	1.391	2.394	1.118	1.628	1.516	0.852	0.424	1.236	2.474	0.773	0.975	0.844	2.084	2.344	1.094	0.772	0.674	0	2.755	1.694	0.816	1.384	2.405	0.729	1.476	1.836	0.835	0.713
Y53C10A.10	0.227	0	0	0.144	0.068	0.309	0.07	0	0.068	0	0.204	0.806	0.286	0.324	0.569	0.711	0.23	0.718	0.089	0	0.085	0	2.474	0.386	0.23	0.084	0.282	0	0.446	0.172	0.561	1.116	0.832	0.736	0.253	1.114	0.802	0	0.403	0.627	0.07	0.095
F58D5.5	1.723	2.566	0.708	1.152	0.958	1.058	1.122	0.606	2.796	1.648	0.816	0.721	0.81	1.103	1.075	0.972	1.118	0.91	1.605	2.716	1.611	0.767	0.85	1.706	1.4	1.716	1.014	1.869	2.187	1.716	214.649	150.631	2.651	1.326	1.547	1.798	1.031	4.804	1.342	0.627	0.904	2.281
clp-3	0.227	0	0.101	0.144	0.068	0	0	0.055	0.136	0	0	0.127	0	0.065	0.379	0.486	0.132	0.144	0.089	0	0	0.128	0.928	0.097	0.124	0.169	0.282	0.03	0.203	0.043	0.898	0.372	0.052	0.184	0.169	0.207	0.229	0.033	0.067	0.045	0	0.19
M01G12.14	0	0	0.202	0	0	0	0	0	0.136	0.3	0	0	0	0	0	0	0	0	0.089	0	0	0	0	0.064	0	0.028	0	0.089	0.081	0	0	0	0	0.037	0	0.111	0	0	0.134	0	0	0
srw-111	0	0	0	0	0	0	0	0	0	0	0	0	0	0	0	0	0	0	0	0	0	0	0.232	0	0	0	0	0	0	0	0	0	0	0	0	0	0	0	0	0	0	0
oac-27	0	0	0	0	0	0	0.07	0.055	0	0	0	0	0	0	0.126	0	0	0	0	0	0	0.128	0	0.064	0.018	0	0	0	0	0	0	0	0	0	0	0	0	0	0	0	0	0
oac-25	0	0	0	0	0	0	0	0.331	0	0	0	0	0	0	0.063	0	0	0	0	0.16	0.594	0	0	0	0.071	0	0	0	0	0	0	0	0	0	0	0	0	0	0	0	0	0
F56H6.2	0.635	0.068	0.607	0.432	0.342	0.485	0.491	0.441	0.682	0.075	0.816	0.297	0.048	0.097	0.506	0.411	0.164	0.431	0	0	0	0.043	0.928	0.354	0.337	0.113	0.732	0.208	0.608	0.129	1.347	0.744	7.538	6.37	0.309	1.05	1.374	0	1.409	1.03	0.139	0.19
F56H6.9	0	0	0.202	0	0	0	0	0	0	0	0	0	0	0	0.126	0	0	0	0	0.213	0	0	0	0.193	0.071	0	0	0.208	0.041	0	0	0	0.468	0.331	0.028	0	0	0	0	0	0.07	0
oac-45	0	0	0.708	0.144	0.274	0	0	0.055	0	0	0.306	0	0.191	0.065	0.253	0.15	0	0.144	0	0	0	0.469	0.077	0.193	0.39	0	0.451	0	0	0	0	0	0	0.074	0.028	0.016	0	0	0	0.224	0.348	0
T09E11.14	0	0	0	0	0	0	0	0	0	0	0	0	0	0	0	0	0	0	0	0	0	0	0	0	0	0	0	0	0	0	0	0	0	0	0	0	0	0	0	0	0	0
T09E11.3	0	0	0	0	0	0	0	0	0	0	0	0	0.095	0	0	0	0	0	0	0	0	0	0	0	0.018	0	0	0	0	0	0	0	0	0	0	0	0	0	0	0	0	0
glct-3	0	0	0	0.096	0	0	0	0	0	0	0	0	0	0.065	0.253	0.075	0.033	0	0	0	0	0	0	0	0	0	0	0	0	0	0.112	0	0.104	0	0.169	0	0	0	0.134	0	0.139	0
sygl-1	0.771	0.135	1.619	0.672	0.411	0.176	0.14	0.055	0.136	0.075	0.612	0.212	0.476	0.097	0.949	1.047	0.362	0.862	0.446	0.32	0.339	0.256	1.392	0.869	3.935	2.139	0	0.119	0.608	0.086	1.684	2.603	1.716	0.295	0.506	1.543	1.031	0.099	1.006	0.896	0.974	0.19
K11D2.1	2.403	0.878	2.428	1.536	1.779	2.69	2.033	2.37	1.568	3.145	1.733	3.903	1.858	1.719	1.834	1.459	1.775	2.442	2.408	1.651	2.629	1.406	2.706	2.061	1.347	2.561	1.69	2.106	2.674	2.574	1.684	3.347	1.924	1.326	2.166	2.864	3.207	2.816	1.744	0.985	2.295	2.043
K11D2.5	8.885	9.79	11.434	12.96	8.416	10.541	7.291	9.591	7.978	11.383	11.318	12.176	7.765	11.221	9.802	13.651	8.285	10.727	6.689	7.67	6.954	10.908	10.438	11.011	7.923	9.764	8.112	12.549	7.697	8.322	6.062	6.695	12.789	12.078	7.566	9.642	10.194	3.545	9.258	13.478	9.599	8.791
W02D9.2	70.947	110.791	81.959	85.107	87.581	89.881	84.057	83.563	88.849	99.825	66.58	68.349	79.506	58.699	66.525	61.522	76.931	79.259	65.287	68.976	98.972	76.441	57.832	73.923	71.753	80.394	82.701	91.555	67.162	120.713	38.057	41.656	51.311	109.513	84.885	75.654	54.978	121.878	69.435	84.541	74.284	94.037
dlk-1	17.317	19.714	24.487	19.201	17.721	24.609	18.157	19.733	22.093	10.334	20.29	4.964	19.722	6.81	36.488	16.082	21.205	17.049	12.754	27.164	19.93	17.257	28.684	45.268	21.182	26.198	22.253	12.52	9.924	20.634	42.099	37.193	24.798	21.137	12.516	13.842	17.295	6.361	31.531	27.046	19.893	16.346
clec-15	0	0	0	0	0	0	0	0	0	0	0	0	0	0	0	0	0	0	0	0	0	0	0	0	0	0	0	0	0	0	0	0	0	0	0	0	0	0	0	0	0	0
mcrs-1	29.83	29.571	36.426	41.137	37.769	39.825	26.64	30.482	35.185	21.268	32.525	43.869	31.869	38.43	36.171	52.434	35.375	37.211	19.532	25.46	30.107	33.576	38.426	30.168	39.829	46.205	32.224	34.474	29.652	32.001	25.147	27.895	27.657	33.288	28.689	34.685	32.643	10.038	27.506	45.584	32.621	31.409
ndx-1	181.833	139.349	92.685	70.082	108.245	67.697	151.429	200.694	71.529	146.255	130.713	33.687	111.756	42.743	147.847	30.368	131.868	84.144	147.876	178.38	244.079	114.065	73.837	78.431	193.137	63.904	114.361	92.83	95.032	59.07	30.424	11.53	125.548	62.968	93.126	61.558	78.802	58.073	146.585	80.422	125.337	56.023
sra-20	0	0	0	0.096	0	0	0	0	0.068	0	0	0	0	0	0	0.075	0	0	0	0	0	0	0.077	0	0	0	0	0	0.041	0.043	0	0	0	0	0	0	0	0	0	0	0	0
W02A11.1	22.078	16.744	18.82	17.617	19.158	19.008	27.341	21.332	24.82	20.444	22.329	29.571	17.054	21.761	23.714	24.945	20.942	25.095	18.73	9.907	13.061	16.618	22.344	15.615	16.733	19.275	20.281	21.806	23.171	25.953	6.736	4.463	24.33	21.984	25.82	37.246	27.604	23.554	29.451	21.673	18.432	23.474
uba-2	2.04	2.295	1.821	3.12	1.026	2.426	1.472	1.764	1.296	0.3	1.02	2.206	2.239	2.757	1.771	3.628	2.4	3.831	1.159	1.651	2.714	0.81	3.711	2.286	2.18	1.913	2.084	3.412	2.755	3.475	102.609	91.866	3.379	3.646	2.166	4.248	4.238	1.159	2.683	2.508	1.391	2.281
amx-2	3.355	9.047	7.589	3.888	2.737	0.75	3.155	0.551	1.023	1.722	3.467	0.509	3.859	0.843	8.663	3.59	3.715	7.662	2.854	1.385	0.339	3.75	8.969	7.083	4.857	1.294	2.648	1.305	1.823	4.547	4.827	6.323	7.486	3.498	1.856	4.503	5.956	1.69	4.964	3.672	2.226	0.285
B0019.2	22.395	20.592	26.207	37.393	24.358	32.415	27.832	26.182	30.957	21.717	23.247	29.402	20.198	24.712	35.729	48.357	20.022	25.382	18.551	19.814	18.828	25.395	48.013	26.015	27.971	32.163	30.14	28.54	21.429	19.175	51.305	50.954	27.137	34.025	19.913	25.043	25.657	4.671	15.497	32.106	21.423	25.659
attf-6	10.427	9.655	19.731	19.537	11.7	14.113	12.829	9.15	15.41	7.938	13.765	16.759	12.195	16.442	23.398	30.63	12.066	19.875	11.505	11.398	9.244	9.545	29.844	18.449	15.864	14.604	9.408	13.736	15.393	18.617	111.029	79.964	18.975	19.885	16.848	19.427	16.837	5.93	11.338	18.896	15.858	16.298
Y18D10A.3	1.723	2.025	1.012	2.208	1.984	0.97	1.052	1.323	2.659	1.947	1.02	0.382	1.381	0.454	2.15	2.094	1.381	0.958	0.981	2.29	2.883	1.704	2.629	1.288	2.446	1.548	1.07	2.017	0.446	1.33	9.655	4.835	2.183	2.467	1.294	1.957	1.26	0.696	1.61	1.612	1.461	0.95
nhx-8	7.253	11.005	7.083	7.584	7.595	9.923	9.114	7.662	7.842	4.718	7.035	3.734	7.193	4.865	5.059	5.61	6.345	3.544	6.065	14.221	8.735	7.712	3.402	8.146	6.434	6.078	9.07	5.222	4.658	6.692	57.591	38.309	4.211	7.917	4.472	4.312	3.093	17.061	6.709	8.821	8.207	8.506
pad-1	28.606	62.316	52.717	46.705	43.791	53.232	39.89	41.451	37.571	23.889	34.055	26.092	40.396	34.538	44.266	42.486	33.83	32.422	32.465	52.358	25.019	40.692	45.694	36.962	46.529	39.648	38.872	35.987	25.277	58.812	244.399	422.882	29.268	51.111	30.742	29.275	28.978	29.418	29.854	49.346	40.968	40.675
F08A8.2	0.045	0	0.101	0.096	0	0.044	0.07	0	0.068	0	0.612	0.127	0.095	0	0.19	0.224	0.197	0.766	0.178	0.053	0	0.17	2.165	2.189	0.16	0	0.113	0.267	0.405	0	0.225	0.372	0.624	0.184	0.197	0.732	0.458	0	0.335	0.493	0.835	0.095
fbxa-101	6.437	1.958	17.91	9.792	6.637	3.484	11.988	7.276	10.842	3.669	6.322	6.534	5.812	6.259	13.849	21.355	5.326	16.618	9.454	1.704	1.357	6.306	25.05	9.112	6.133	5.149	10.478	7.447	7.494	5.534	7.185	3.347	32.18	22.205	6.919	17.151	18.899	1.789	17.577	19.882	6.886	3.326
nlp-15	12.603	66.231	8.803	20.065	17.037	7.012	19.419	115.919	11.251	27.259	17.945	3.479	21.484	6.518	10.308	4.301	17.194	8.429	22.03	207.142	17.81	10.056	5.953	5.892	20.615	17.165	21.802	2.255	15.92	4.075	3.817	0.372	3.899	11.157	11.785	6.078	8.819	4.969	3.556	131.648	13.772	8.743
pmr-1	19.176	31.597	35.01	38.497	29.285	72.946	26.71	34.175	64.506	52.121	33.035	24.904	30.488	27.274	36.93	38.821	28.899	26.388	18.016	56.246	35.365	41.587	46.235	39.183	31.144	24.734	37.801	19.462	13.246	18.703	104.405	89.635	31.556	38.112	17.832	23.659	28.749	10.8	28.579	40.524	28.378	28.653
nhr-85	0.136	0	0	0.288	0.137	0	0	0.055	0	0	0.204	0.042	0.048	0.065	0.19	0	0.099	0.144	0.178	0.266	0	0.128	0.232	0.322	0.177	0.056	0.451	0.03	0	0.086	3.929	0.372	0.26	0	0	0.08	0	0	0	0.179	0.139	0.048
Y26D4A.15	1.043	2.228	0.405	0.096	0.616	0.441	1.893	0.827	0.205	0	1.631	0.509	1.715	0.324	0.759	0	0.953	0.575	1.873	0.479	0.509	0.043	0.309	0.064	0.496	9.033	1.352	0.208	1.215	0.257	0.112	0	0.208	0.331	0.9	0.414	0.573	0.265	0.268	12.627	0.765	0.048
C17H1.2	0.045	0	0	0.144	0	0.088	0	0	0	0	0.102	0.127	0	0	0.253	0.187	0.066	0	0.178	0.107	0	0	0.541	0	0.018	0	0.056	0	0	0	0	0	0	0.147	0.197	0.016	0	0	0	0.134	0.139	0
Y26D4A.9	0.045	0	0	0.048	0	0.088	0	0	0	0	0.102	0.127	0	0	0.253	0.187	0	0	0.089	0	0	0	0.309	0	0.018	0	0.056	0	0	0	0	0	0	0.11	0.113	0	0	0	0	0	0.139	0
F22G12.1	0	0	0.101	0	0	0.044	0.07	0	0	0	0	0.042	0.048	0	0	0.037	0.099	0	0	0.107	0.17	0.256	0.077	0.097	0.284	0.084	0	0	0.041	0	0	0	0	0.11	0.084	0.175	0.115	0.232	0	0.403	0.07	0.048
F22G12.4	16.592	14.313	24.183	14.448	14.916	13.936	20.331	7.166	15.001	5.617	16.416	10.14	15.768	11.221	16.378	15.97	16.964	16.474	16.946	7.297	5.089	38.604	16.082	20.541	18.541	10.805	24.844	10.562	7.737	19.819	51.866	80.336	19.391	15.503	11.363	14.431	13.859	12.92	16.57	11.374	15.998	8.553
F22G12.9	0	0	0	0	0	0	0	0	0	0	0	0	0	0	0	0	0	0	0	0	0	0	0	0	0	0	0	0	0	0	0	0	0	0	0	0	0	0	0	0	0	0
F22G12.t2	0	0	0	0	0	0	0	0	0	0	0	0	0	0	0	0	0	0	0	0	0	0	0	0.032	0	0	0	0	0	0	0	0	0	0	0	0	0	0	0	0	0	0
F22G12.5	18.269	25.25	23.171	30.241	28.19	44.147	23.135	25.411	48.481	21.642	18.557	32.372	24.057	32.138	25.99	37.586	22.816	20.737	19.711	26.738	21.711	27.654	36.106	27.399	26.429	25.157	30.14	29.786	15.636	20.033	351.049	288.988	25.733	24.709	20.56	22.784	29.551	6.129	19.589	33.584	23.231	31.076
ZK1225.12	0	0	0	0	0	0	0	0	0	0	0	0	0	0	0	0	0	0	0	0	0	0	0	0	0	0	0	0	0	0	0	0	0	0	0	0	0	0	0	0	0	0
F44F1.3	0	0	0	0	0.274	0	0	0	0	0	0	0.042	0	0	0.126	0.075	0	0	0.357	0	0	0	0	0	0.071	0.028	0	0	0.041	0.043	0	0	0	0	0.141	0.048	0	0	0	0	0	0
vet-6	6.709	2.093	7.184	2.112	8.279	2.558	4.837	0.937	1.296	0.225	9.176	1.188	8.432	2.594	36.424	8.901	9.962	24.664	1.784	0.852	2.29	0.937	37.885	6.407	16.804	2.673	7.831	1.75	5.793	2.145	18.636	6.695	6.55	3.314	4.106	16.754	9.85	1.921	10.264	3.493	10.85	1.758
T04D3.1	2.584	4.118	3.238	4.656	2.668	13.407	2.804	0.276	7.501	1.872	2.855	4.964	1.905	4.086	6.134	3.703	2.992	5.891	1.249	0.586	0.254	2.13	8.427	8.693	4.165	4.643	2.929	14.389	1.944	2.874	3.705	4.835	4.939	2.799	2.334	5.107	4.696	0.994	3.958	1.791	2.017	2.946
Y40B1A.3	2.765	2.363	4.351	4.8	3.011	4.19	1.612	1.488	2.318	0.599	4.69	5.218	4.24	5.935	4.996	7.816	4.57	4.071	1.605	2.237	1.611	3.238	6.649	3.67	4.006	4.559	5.239	3.619	1.985	4.247	86.219	100.048	4.679	4.971	2.447	4.678	2.062	0.199	3.086	5.15	2.852	6.082
C01A2.5	179.612	188.635	150.158	169.493	208.826	174.867	188.304	200.033	179.811	172.24	185.874	284.301	192.31	261.323	171.877	195.15	184.635	185.816	171.69	119.044	178.098	144.957	191.589	125.728	187.961	218.755	181.119	170.115	195.815	177.681	76.003	62.484	176.235	171.413	210.721	200.376	216.821	95.673	171.139	183.546	184.25	168.496
W05H12.1	61.382	82.57	34.807	71.714	50.975	129.309	38.278	149.873	85.439	135.396	90.031	59.1	86.032	64.017	64.375	39.045	97.972	44.203	44.773	251.458	223.471	98.769	44.534	38.346	107.93	90.468	79.715	30.172	46.341	23.25	51.529	17.481	23.29	48.644	44.074	26.316	34.018	8.116	23.346	97.975	77.205	71.228
Y48G10A.4	9.293	13.638	14.571	16.705	12.727	18.479	15.213	11.851	13.706	10.709	11.929	19.05	10.242	19.037	12.205	18.999	12.033	13.649	8.295	6.605	9.923	12.272	18.478	14.424	12.691	15.111	16.337	14.923	8.345	11.84	42.099	33.845	15.7	15.797	10.463	14.765	14.775	7.388	11.472	15.18	10.572	12.45
Y48G10A.2	28.56	26.601	52.717	45.985	30.106	21.478	49.214	32.852	38.867	13.555	16.925	16.971	15.387	20.463	48.819	80.932	17.162	35.343	20.514	10.759	8.142	17.853	74.455	31.231	24.248	27.97	25.126	28.362	13.246	17.288	44.681	37.565	67.427	51.553	16.116	40.619	54.177	7.321	44.814	35.196	17.945	13.162
Y87G2A.1	22.123	26.331	38.551	41.905	30.653	52.658	33.721	26.072	38.935	25.462	31.302	40.178	27.534	47.154	47.364	84.485	35.638	41.186	17.749	17.684	26.63	29.912	61.157	36.575	34.724	41.505	39.717	26.671	17.621	26.124	95.537	111.206	36.703	30.453	17.523	32.346	31.04	7.752	28.982	51.406	24.831	23.093
vars-2	15.368	21.335	38.956	27.217	24.29	26.638	19.84	7.111	15.138	3.145	29.976	23.504	23.914	29.479	31.112	37.512	23.309	35.056	13.378	7.137	5.173	19.43	38.967	26.079	20.437	15.533	22.647	24.357	27.748	34.704	72.747	88.147	40.03	33.399	18.198	40.938	28.635	12.456	24.218	26.867	33.177	31.979
grd-15	24.843	13.368	0.809	45.985	24.495	5.204	17.106	7.276	5.728	51.223	23.655	2.546	19.531	3.665	11.193	1.758	19.989	9.099	27.381	46.659	5.597	13.848	3.634	16.034	32.916	4.249	29.576	0.564	17.945	5.191	4.715	0.372	5.095	5.487	14.597	5.68	9.965	3.942	12.881	4.612	19.127	2.804
ubc-14	227.303	200.382	149.348	155.621	226.206	187.789	286.522	313.14	264.637	397.576	181.897	280.016	193.168	229.606	139.879	146.082	173.588	179.302	282.196	218.008	321.849	195.236	155.482	131.137	185.727	232.065	222.638	155.518	221.578	156.189	29.638	21.572	194.898	165.484	212.1	203.956	262.178	315.775	264.926	177.501	176.181	193.633
Y87G2A.13	24.254	35.175	24.891	26.689	29.148	30.431	30.426	46.522	37.912	32.651	22.839	31.608	33.012	36.581	29.089	26.89	23.868	19.204	22.565	24.075	22.05	34.855	26.674	21.153	24.94	21.808	46.308	37.589	19.687	28.87	97.445	100.048	29.061	35.719	19.632	22.147	31.04	12.357	20.73	28.927	28.656	34.022
agef-1	40.982	75.548	65.365	78.818	71.023	101.789	53.841	52.254	69.756	37.518	65.561	65.04	73.123	87.983	72.406	80.259	69.994	62.832	44.416	64.822	50.716	61.954	87.521	83.067	69.182	70.067	70.588	62.866	49.987	91.714	156.721	184.476	47.412	85.357	46.521	54.08	61.736	37.965	34.818	90.228	64.06	72.987
dkf-1	60.475	61.776	61.621	55.97	63.702	45.337	50.546	19.458	43.64	33.25	72.698	23.165	57.974	24.679	86.95	36.165	64.537	58.187	50.303	63.703	17.047	27.952	54.585	100.679	90.524	65.171	56.505	58.979	48.731	77.258	38.057	54.673	43.721	70.775	48.18	42.974	52.115	70.894	62.659	45.271	72.476	54.692
W04A4.5	18.043	21.942	36.325	33.313	28.19	35.811	34.282	29.269	42.276	18.647	22.125	32.117	23.628	32.528	35.665	40.167	22.981	25.286	19.711	16.405	24.764	23.776	35.411	22.087	28.751	28.843	30.985	24.061	21.591	20.076	80.044	80.708	26.929	31.153	19.379	20.684	28.176	14.378	18.248	33.046	24.066	28.605
W04A4.3	0	0	0	0	0.068	0	0	0	0	0	0	0	0	0	0.063	0	0	0	0	0	0	0	0.155	0	0.035	0	0	0.059	0	0	0	0	0.052	0	0	0	0.115	0	0	0	0	0
Y6B3B.1	1.632	0.54	2.428	0.48	1.642	0.662	1.963	0.11	0.477	0	1.631	0.594	1.096	0.292	0.632	0.15	1.249	1.006	1.07	0.107	0.085	3.792	0.232	0.419	2.127	0.338	1.408	4.124	1.013	0.086	19.422	2.603	1.56	0.11	0.788	0.764	1.374	0.563	0.939	0.269	3.2	0
Y6B3B.3	0	0	0	0.096	0	0.044	0.07	0.055	0	0	0.204	0	0	0.195	0.063	0.075	0.099	0	0	0	0.085	0	0.309	0	0	0	0.113	0	0.122	0	0.225	0	0.208	0.037	0.028	0.016	0	0	0	0.09	0	0.095
lagr-1	39.078	31.192	17.707	18.433	33.596	10.849	26.851	14.827	12.819	9.66	33.545	12.516	37.681	11.545	20.362	9.499	33.205	17.384	34.606	18.696	6.276	8.522	10.592	9.176	53.035	11.903	28.844	4.747	14.218	54.737	2.807	12.646	4.939	21.763	16.623	9.196	14.661	7.354	12.21	14.643	26.431	9.979
Y6B3B.14	0	0	0	0	0	0	0	0	0	0	0	0	0	0	0	0	0	0	0	0	0	0	0	0	0	0	0	0	0	0	0	0	0	0	0	0	0	0	0	0	0	0
Y6B3B.9	12.965	17.756	21.046	21.745	16.079	17.773	13.32	21.332	20.252	20.744	15.294	17.607	16.101	19.62	24.156	19.522	16.833	15.181	10.435	15.713	14.842	19.771	20.102	19.189	21.661	17.109	17.858	17.623	7.413	12.955	16.391	16.365	16.324	19.958	10.547	13.206	15.005	12.025	14.96	21.135	18.015	19.292
Y37H9A.3	24.118	47.935	48.569	43.345	30.722	46.131	29.024	40.569	40.367	21.867	40.682	38.269	32.393	50.299	47.554	45.066	34.356	26.005	24.705	41.439	29.513	31.062	53.348	43.787	40.042	34.808	51.378	24.298	30.421	38.35	47.937	47.979	43.773	50.853	24.048	24.884	35.278	15.736	37.837	53.152	35.681	34.022
Y37H9A.4	0.68	0.54	2.125	0.72	0.205	0.838	2.243	1.819	1.773	1.048	0.612	0.891	0.238	0.422	1.075	1.309	0.329	1.006	0.089	0.479	0.763	0.724	0.928	0.58	0.337	0.366	1.239	0.682	0.243	0.386	1.123	1.116	1.664	0.552	0.844	0.843	0.687	0.099	1.14	1.075	0.765	0.57
maea-1	138.222	190.728	139.736	154.997	160.588	149.949	154.443	162.165	178.925	144.307	132.956	134.62	146.198	151.222	142.662	163.136	139.857	105.695	126.917	131.401	105.756	147.642	146.359	123.989	163.73	204.657	162.415	160.888	129.706	147.309	84.984	56.905	157.468	147.33	124.543	122.033	150.16	102.332	150.878	156.858	130.762	124.923
W09G3.8	88.083	116.665	94.203	99.315	87.992	82.957	110.206	99.768	106.646	117.049	78.713	90.963	89.653	88.08	80.69	106.177	83.901	81.654	97.662	72.226	75.904	95.743	83.424	95.238	90.63	119.986	95.601	129.47	98.07	92.272	48.049	36.077	93.472	99.939	89.469	96.163	105.719	159.643	100.496	86.601	70.459	79.354
W09G3.1	93.478	82.165	91.876	79.443	95.176	84.897	98.148	86.043	78.348	85.147	98.188	100.551	95.226	99.82	90.618	81.718	96.46	92.764	93.381	97.473	88.455	117.346	83.192	62.075	110.341	80.732	93.911	64.705	89.401	68.807	13.921	12.274	134.126	73.315	104.742	89.512	92.547	34.354	113.578	75.631	108.296	110.003
taf-1	49.006	51.311	59.395	69.89	59.049	79.561	63.656	47.128	61.574	29.206	57.608	66.907	51.496	72.903	88.089	130.075	60.361	69.106	49.5	46.18	57.585	45.763	119.298	66.711	68.828	76.905	59.378	64.676	60.195	64.217	256.186	280.805	53.754	85.909	59.29	62.974	65.86	22.925	33.007	74.69	58.217	50.416
trp-4	3.355	2.836	1.619	2.112	2.6	0.97	3.505	0.661	0.75	0	3.671	0.467	2.763	1.038	2.213	0.449	3.09	1.101	2.676	2.557	0.509	1.364	1.005	3.059	3.793	0.872	3.211	0.237	1.539	0.257	10.216	1.86	0.728	1.768	1.8	0.748	1.833	0.431	0.671	2.418	2.782	0.095
Y71A12B.10	0.045	0.135	0.101	0.192	0.068	0.132	0.14	0	0.068	0	0.204	0.042	0.143	0.13	0.126	0.075	0.132	0.144	0	0.053	0	0	0.464	0.29	0.106	0.113	0.169	0.03	0.122	0.172	0.112	0	0.312	0.184	0.281	0.111	0	0	0.134	0	0.07	0.475
Y71A12B.12	178.524	209.092	225.338	218.455	191.926	308.806	205.2	175.835	248.408	150.224	236.039	322.739	213.937	339.058	277.482	220.058	218.432	190.844	152.068	116.701	92.611	204.398	323.876	245.885	220.008	211.157	257.566	275.85	192.129	207.237	339.711	312.419	234.72	201.24	175.001	156.018	195.975	33.989	210.25	269.565	250.466	279.354
dnj-29	167.417	229.076	265.002	281.673	221.621	312.643	184.939	125.289	189.835	102.071	288.038	278.531	232.754	301.731	273.751	353.35	270.969	265.122	147.965	138.645	124.499	192.509	368.023	282.912	235.766	240.479	274.072	198.21	211.208	324.432	314.9	290.103	264.56	288.99	204.562	277.829	230.337	87.491	193.009	243.863	271.193	284.201
mys-2	11.469	21.74	23.475	22.993	10.742	23.463	9.745	12.567	14.388	12.656	19.271	20.959	16.959	23.058	26.686	54.042	19.759	18.773	5.708	15.34	12.382	12.698	34.019	23.922	19.994	26.732	19.436	11.363	7.413	15.915	77.911	68.435	19.963	21.91	8.522	14.813	11.339	3.743	15.497	24.001	17.945	19.53
kal-1	198.018	428.445	208.946	211.591	215.395	206.973	206.111	111.013	184.721	84.173	260.815	146.414	254.762	177.62	231.383	168.148	268.93	195.202	169.192	219.766	157.999	137.245	219.19	184.841	248.174	270.363	236.553	204.915	163.774	318.212	173.897	272.251	199.837	231.03	190.133	209.7	178.451	21.069	210.519	143.604	299.641	634.974
fipr-24	7.797	8.304	8.196	7.344	6.569	5.248	7.221	6.504	5.591	7.189	3.059	3.097	3.906	3.729	6.45	6.881	4.373	5.268	9.008	3.942	1.611	6.008	9.355	6.472	6.488	3.489	6.704	8.752	3.524	2.574	5.389	2.603	9.514	5.671	4.894	6.157	9.621	0.663	7.447	5.194	6.051	5.227
C37A5.11	3.445	0.675	2.024	0.624	1.847	0.617	2.243	2.039	1.841	3.145	1.02	0.424	1.763	0.389	1.834	0.636	1.019	1.101	4.638	1.438	0.17	1.96	1.392	0.483	2.163	1.126	1.859	3.827	1.296	0.043	0.449	1.488	2.547	0.516	1.547	0.796	2.405	0.331	3.019	0.493	1.739	1.235
gopc-1	9.792	50.973	3.845	11.52	10.263	16.759	11.287	19.733	14.66	25.312	10.808	3.437	10.194	4.248	6.45	4.002	10.849	5.747	7.938	60.827	16.792	8.82	3.247	7.148	12.496	22.708	12.619	1.839	7.656	2.831	4.378	0.744	1.716	4.382	5.513	3.914	7.789	1.789	4.428	6.672	8.277	3.184
eya-1	301.469	831.303	360.622	312.106	396.373	269.643	357.189	149.597	251.749	75.112	349.113	417.436	380.143	381.671	322.823	432.936	418.091	327.572	308.952	146.528	132.641	244.706	320.087	124.311	366.084	296.729	365.392	42.544	236.566	1104.22	141.565	370.44	216.524	506.727	356.021	359.863	354.611	76.492	319.065	497.621	358.066	152.246
C49A1.5	0.363	0.54	1.821	0.72	1.437	0.441	1.122	0.22	0.068	1.423	0.408	0.042	0.381	0.13	1.391	0.411	0.296	0.527	2.141	1.491	0.509	0.639	0.773	1.835	1.099	0.197	0.563	0	0	0.172	0.337	0.372	0.468	0	0.225	0.048	1.489	0	1.073	0.134	0.556	0.238
K04H8.2	0	0.135	0	0	0	0	0	0	0	0	0	0.042	0	0	0	0	0	0	0.089	0	0	0.043	0.077	0	0	0	0	0	0	0	0	0	0	0	0	0	0	0	0	0	0	0.095
pes-7	11.288	45.37	5.464	17.233	11.906	17.994	10.306	31.419	18.615	27.109	24.98	3.691	15.577	6.194	15.24	6.096	21.041	11.733	12.932	68.177	45.457	14.189	9.819	22.827	20.579	19.754	18.253	18.839	7.859	11.325	30.536	18.596	3.743	11.636	8.382	7.908	11.11	3.578	8.788	18.001	18.154	33.642
F49B2.4	3.491	0.135	3.339	1.008	2.6	0.221	2.664	0.11	0.273	0	2.141	0.085	0.953	0.454	2.846	1.571	1.315	2.921	1.784	0	0.085	0.724	5.103	1.03	1.4	0.535	3.324	0.564	0.932	0.3	3.705	0	4.263	1.731	1.491	4.503	4.696	0.497	3.153	11.956	0.974	5.94
F49B2.6	0.272	0.878	1.315	1.44	0.958	0.176	0.561	0.441	0.818	0.225	1.122	0.255	1	0.195	1.391	0.823	0.69	0.67	0.357	0.799	0.085	0.554	1.392	0.483	1.755	0.366	0.563	0.593	0.162	2.145	0.337	6.695	0.52	4.308	0.225	0.971	0.573	0.166	0.738	1.478	0.765	0.095
Y105E8A.2	45.47	33.149	46.848	44.449	50.564	52.085	45.148	37.427	51.141	34.448	54.549	40.814	44.493	45.532	59.126	43.458	50.268	50.237	30.77	34.355	34.348	49.171	62.317	61.785	61.897	53.127	47.04	56.428	39.171	38.35	26.831	12.646	43.825	44.961	42.189	38.997	40.088	33.824	28.579	47.644	55.296	55.785
ech-7	7.344	1.35	5.869	2.688	6.432	1.985	7.291	3.858	2.728	0.974	5.914	2.758	5.621	2.984	4.932	2.431	5.227	3.831	8.027	15.5	8.142	2.216	2.783	2.383	4.307	10.58	4.451	0.92	9.074	1.244	3.031	0.744	4.471	2.099	6.947	4.948	6.071	0.762	5.501	10.075	6.329	1.283
Y105E8A.8	10.835	11.275	17.303	11.52	8.758	7.674	10.306	7.662	9.205	6.89	6.118	8.57	6.764	9.891	10.371	21.243	7.792	16.043	7.403	4.048	3.477	8.564	21.88	10.625	9.82	11.622	11.436	11.007	9.722	9.18	19.534	19.34	16.012	12.078	9.366	17.724	10.423	0.828	11.941	10.523	7.512	4.752
catp-1	2.267	0.54	5.97	2.112	1.984	0.397	3.085	0	0.205	2.022	3.467	0.085	1.953	0.227	4.11	1.459	1.479	3.448	1.427	1.385	0.17	5.667	2.706	11.494	2.925	0.619	1.577	0.415	1.62	0.429	7.409	1.488	3.691	0.405	1.8	1.384	2.634	0.795	2.683	1.03	2.087	0.618
Y105E8A.14	4.216	2.498	5.16	5.808	3.9	4.234	3.155	0.937	1.841	0.899	5.404	6.279	3.096	4.767	4.237	6.881	2.992	7.231	2.586	0.692	0.848	1.79	7.268	3.091	3.35	4.615	4.676	3.412	6.076	9.051	26.382	53.929	6.238	5.266	5.456	11.758	5.269	0.232	4.83	2.552	5.843	6.985
Y105E8A.19	65.87	102.149	123.546	130.612	82.997	121.238	81.533	74.688	104.054	46.13	82.384	85.193	81.65	115.776	141.524	148.588	100.471	95.35	53.425	65.408	64.879	91.696	138.009	125.921	118.069	137.77	115.995	108.762	55.698	95.704	208.586	188.195	119.153	139.745	59.318	81.843	81.666	28.059	82.181	134.514	95.776	92.849
Y105E8A.21	37.99	60.56	47.152	51.842	42.696	81.105	33.02	53.467	61.164	31.827	38.031	49.597	41.111	66.06	46.289	66.047	42.279	41.713	37.549	52.838	57.246	42.482	57.368	40.503	50.039	55.716	42.195	42.662	38.321	34.532	67.583	73.27	37.534	46.066	34.539	41.335	42.952	28.987	32.738	60.137	41.315	55.31
exc-4	5.168	5.806	8.196	8.64	4.037	3.661	1.683	0.882	2.318	1.273	3.569	4.328	5.764	7.037	11.193	11.669	5.425	8.429	3.478	1.917	0.085	2.897	12.834	16.195	7.126	5.853	2.648	6.468	3.443	8.236	32.444	25.663	6.758	5.818	4.669	9.005	7.789	3.843	3.891	4.209	5.425	4.942
zoo-1	102.726	70.822	142.266	112.084	83.134	77.003	103.897	64.326	77.802	46.205	123.27	49.554	76.171	75.854	157.902	93.499	110.038	97.793	65.198	99.017	77.43	113.128	160.121	117.646	130.601	69.926	102.136	109.86	69.269	46.458	475.55	307.956	163.758	67.645	66.237	79.171	84.186	14.411	98.752	79.929	110.105	53.409
rpom-1	10.563	12.018	16.594	19.585	10.879	14.73	10.306	7.221	12.001	4.269	15.804	10.946	10.432	11.837	22.259	26.853	13.414	20.401	10.257	5.007	4.156	11.76	36.184	22.441	13.365	8.836	15.549	13.083	11.018	22.435	24.474	30.498	19.755	36.971	11.841	18.297	18.784	3.909	13.753	21.897	14.606	9.361
Y105E8A.29	18.949	25.655	28.838	33.409	13.206	25.491	15.634	6.559	12.956	5.092	18.965	18.753	30.249	27.955	36.235	38.372	27.583	32.997	17.392	14.914	9.838	9.672	38.271	32.647	24.55	33.317	17.858	17.712	24.831	78.502	110.131	228.735	25.318	54.13	25.651	32.155	28.635	3.942	18.717	21.762	20.31	16.821
Y105E8A.25	17.136	23.022	24.79	28.513	12.316	20.816	13.741	5.677	10.365	3.819	17.639	15.74	25.914	23.317	31.555	34.594	23.77	29.405	12.041	12.091	7.209	9.076	34.715	30.909	22.015	28.224	17.126	15.131	19.16	60.7	88.015	180.385	21.574	45.035	20.56	28.352	23.939	2.22	17.51	16.165	17.041	15.396
lev-11	262.437	153.46	279.978	225.319	402.189	261.528	615.529	172.693	166.719	139.889	171.294	39.202	186.213	82.502	256.298	61.896	190.783	149.227	495.448	570.294	124.16	455.026	312.433	201.712	258.916	126.993	121.966	325.336	374.415	91.886	559.187	139.473	344.672	99.534	283.287	167.855	305.817	76.294	259.76	123.543	277.661	181.564
Y54E5A.2	4.216	4.996	7.285	7.92	9.579	7.894	5.819	10.859	6.955	12.506	4.69	2.376	4.478	2.173	8.727	6.807	4.833	4.262	4.281	14.488	14.417	5.923	7.422	5.86	6.151	11.199	9.408	5.044	4.334	6.006	4.491	1.86	5.407	8.433	4.078	2.959	9.163	4.638	5.635	14.016	6.121	3.184
Y54E5A.7	79.47	129.425	103.512	115.252	103.866	155.814	84.337	102.304	105.555	68.297	121.231	147.051	117.473	181.155	111.233	147.316	137.556	95.063	66.446	107.166	103.721	88.713	123.009	100.131	133.774	132.818	129.177	86.659	100.055	93.516	106.314	65.087	81.723	96.109	88.232	98.597	93.692	32.697	65.343	138.186	114.974	110.335
K05C4.9	32.912	39.563	51.705	69.266	55.354	127.368	38.628	68.79	79.848	61.407	47.718	74.162	40.682	55.91	68.106	85.757	46.389	49.854	27.738	55.234	65.896	39.414	112.649	39.57	72.267	69.785	65.744	28.362	33.622	46.115	70.053	52.814	69.09	95.63	35.777	46.872	66.547	5.963	33.879	75.183	49.453	55.643
K05C4.5	41.571	41.184	81.656	74.066	51.522	56.936	48.934	31.419	48.754	15.202	69.129	54.518	49.114	56.266	96.815	85.832	51.813	77.726	31.484	24.661	24.34	40.862	122.546	73.73	60.976	43.25	59.941	61.026	56.914	58.297	67.471	60.996	58.797	80.864	47.73	75.861	66.318	24.183	46.022	66.093	68.581	74.745
F39B2.8	95.201	144.075	64.657	83.763	103.524	162.738	88.964	228.42	164.128	162.355	127.145	108.739	130.335	139.547	121.414	81.007	136.865	76.577	83.481	204.799	283.855	132.388	70.821	57.342	130.105	176.405	125.572	64.171	90.697	41.653	50.182	16.365	65.451	66.871	80.132	56.944	72.846	25.277	75.607	234.235	142.03	182.657
sur-2	46.422	56.239	79.632	88.995	66.233	101.524	51.037	49.443	79.78	39.915	63.317	99.533	65.358	108.284	79.678	128.766	72.263	64.365	37.727	44.049	37.909	56.628	103.912	76.66	75.28	79.578	77.687	68.532	51.607	61.858	231.376	257.002	51.519	73.868	41.542	49.116	56.238	12.39	31.531	100.841	58.495	71.466
srw-92	0.363	0.068	0	0.528	0.274	0.044	0.14	0.055	0	0	0.714	0.255	0.333	0.065	0.632	0.15	0.263	0.383	0.357	0.426	0.085	0.256	0.464	0.354	0.461	0.281	0.225	0.119	0.446	0.172	0.112	0	0.104	0.184	0.338	0.398	0.115	0	0.335	0.09	0.139	0.38
unc-54	160.844	22.415	224.529	111.7	148.272	65.139	128.083	9.536	22.366	6.291	194.643	21.892	131.287	74.168	216.965	34.108	167.243	144.294	174.901	99.39	12.891	195.961	160.276	146.559	194.59	34.358	80.504	178.392	169.283	13.298	2267.84	181.129	261.233	15.466	148.788	95.097	107.666	8.613	163.893	40.256	173.191	53.219
frm-1	112.11	137.324	108.267	186.87	118.303	158.505	119.601	155.66	136.921	84.398	119.192	58.718	111.566	73.844	136.528	126.597	118.75	97.649	107.563	282.564	150.705	165.538	158.807	172.606	179.506	185.072	160.613	116.564	81.097	130.837	743.188	432.924	97.267	156.094	99.173	80.332	83.498	142.086	69.77	195.278	155.941	123.022
ptr-23	14.28	8.574	40.575	15.024	11.632	11.864	8.693	2.205	16.979	4.044	21.106	4.328	15.958	3.373	26.686	13.389	12.855	38.552	12.665	25.62	0.678	13.635	51.183	50.034	19.87	39.423	14.422	9.019	8.912	2.917	43.558	11.902	25.318	5.671	11.588	36.483	26.115	0.497	20.193	9.896	17.945	20.1
F33H2.5	24.435	14.786	52.92	51.602	23.537	12.922	25.799	5.016	17.183	5.392	25.082	38.226	25.057	37.684	51.538	139.575	29.753	71.118	17.66	2.663	0.848	25.054	81.723	39.215	24.816	32.529	31.942	12.638	20.538	27.54	207.127	276.342	50.219	54.351	25.679	64.867	53.718	2.253	38.575	40.614	26.639	13.02
F33H2.2	29.92	39.631	47.86	52.706	47.143	55.481	35.824	30.537	39.413	19.546	42.925	46.372	45.97	57.239	50.779	66.047	43.003	48.801	32.911	23.329	31.803	31.744	61.002	37.123	40.822	47.555	43.097	29.727	44.721	68.035	54.448	84.428	33.999	75.304	37.38	48.638	41.577	23.223	26.365	57.406	43.75	40.627
cyn-5	3336.65	2968.13	2784.7	2697.25	2830.51	2805.85	3475.99	1436.5	2715.51	2133.31	2485.59	4051.11	3105.69	3288.13	2122.54	2508.98	3483.34	3897.48	3895.62	1113.53	1413.93	2595.89	2185.56	2746.89	2115.46	3443.38	2493.81	4677	4106.21	5300	935.496	1307.33	3418.64	3760.81	4085.27	4188.85	3599.83	4281.22	4388.69	2484.75	2313.38	2643.49
F31C3.6	15.64	3.376	20.035	11.328	9.853	4.454	6.099	0.717	3.478	2.022	23.451	5.431	14.625	5.383	30.923	8.826	11.671	24.951	8.384	1.385	0.254	28.634	17.396	105.09	10.866	1.688	5.465	9.939	17.013	1.416	3.705	0.372	27.189	2.872	15.469	16.483	17.524	2.087	28.109	4.747	25.526	7.175
Y74C9A.6	0.635	0.675	0.708	0.624	0.753	0.794	0.841	0.276	0.477	0.524	0.51	0.933	0.524	0.389	0.19	0.374	0.427	1.101	0.803	0.107	0.424	0.639	0.464	0.805	0.496	0.788	0.338	0.653	0.77	0.944	1.01	1.488	0.936	1.031	1.378	1.305	1.145	0.431	1.61	0.761	0.904	0.713
homt-1	58.843	36.525	65.972	60.338	66.233	35.062	79.5	31.143	52.164	24.788	44.863	73.525	41.587	73.876	65.323	135.648	47.868	81.701	48.787	8.895	15.605	50.151	76.311	42.854	44.136	66.043	55.378	43.819	50.918	40.924	14.819	11.902	103.246	61.79	59.628	98.279	103.886	19.015	89.158	58.928	36.794	24.709
rcor-1	36.539	39.023	23.981	35.137	30.653	42.691	24.116	36.931	31.775	28.832	31.098	46.075	30.059	48.126	38.448	67.768	33.107	42.096	26.043	34.781	30.701	24.884	64.559	41.469	29.867	39.451	23.548	30.795	36.417	34.404	44.681	21.572	38.106	32.883	38.645	43.372	38.37	6.427	27.304	46.614	40.689	49.988
sesn-1	59.84	73.388	79.025	94.131	54.122	68.756	40.101	46.687	42.822	30.329	80.039	38.948	69.693	53.186	82.081	69.039	71.605	54.5	40.849	108.711	52.073	65.533	74.687	74.535	85.437	71.108	60.054	138.192	56.428	33.76	41.089	11.53	75.173	46.14	42.752	40.779	46.274	24.813	48.235	54.585	75.606	64.386
Y74C9A.1	0.453	0	0.405	0.24	0.342	0.088	0.421	0.165	0.136	0.15	0.408	0	0.143	0.065	0.19	0.224	0.132	0.287	0.357	0	0.339	0.085	0.232	0	0.301	0	0.056	1.068	0.041	0	0.449	0.372	0.624	0.184	0.141	0.207	0.115	0.099	0.134	0.134	0	0.333
pgs-1	20.672	32.609	17.404	21.697	25.453	23.859	21.663	31.584	24.275	18.198	17.843	24.268	21.77	29.349	22.259	27.863	19.43	20.21	21.138	22.531	19.336	22.626	30.076	20.767	19.906	22.596	25.407	20.767	21.834	25.138	11.226	5.579	20.899	25.813	20.504	19.697	25.428	11.363	23.615	32.016	22.605	17.724
Y48G1C.5	0.045	0.473	0.101	0	0.274	0	0.28	0.055	0	0.524	0.102	0	0.238	0	0.569	0.037	0.197	0.287	0.178	0.426	0.17	0.043	0.155	0.161	0.266	0.028	0.056	0	0.243	0.129	0.674	0	0.104	0	0.225	0.095	0	0	0	0.045	0.904	0.048
csk-1	38.307	80.95	75.079	86.211	59.117	82.781	45.218	47.679	61.846	44.483	68.008	58.464	76.076	60.969	79.109	84.149	60.822	57.038	38.351	68.817	39.097	55.861	69.12	62.977	58.264	59.712	82.701	56.636	38.442	67.992	145.157	111.578	56.146	69.817	42.133	57.596	45.815	12.688	43.003	70.75	72.267	69.138
Y48G1C.11	3.853	5.199	5.97	5.664	3.49	5.557	4.627	3.032	4.705	3.295	5.302	5.261	5.526	4.411	6.007	7.742	4.307	5.555	2.497	5.113	1.866	3.281	13.453	7.341	4.68	4.868	7.324	4.569	5.712	7.507	40.976	33.845	6.654	7.107	4.95	5.966	4.811	1.656	4.159	4.03	6.051	6.605
Y48G1C.6	33.366	32.744	22.969	27.313	38.385	34.709	37.156	50.987	37.299	67.099	29.772	34.875	25.533	30.03	21.5	14.548	26.926	22.556	39.243	45.647	52.497	24.756	21.494	19.415	35.415	40.718	32.449	31.359	33.905	24.28	7.971	7.067	14.192	19.075	32.851	23.993	25.313	52.673	19.455	26.777	29.839	24.804
Y48G1C.9	47.419	72.105	30.962	31.969	50.564	55.569	60.081	66.806	53.868	82.601	41.09	69.622	39.3	43.359	35.223	42.822	43.2	37.642	90.171	58.484	73.529	39.669	33.168	41.018	41.814	50.932	51.885	43.345	52.903	53.364	5.389	8.182	39.146	50.338	56.646	48.113	77.428	98.522	58.03	45.584	39.785	35.21
Y48G1C.1	2.947	1.688	5.464	2.112	2.326	1.455	3.015	2.425	3.546	2.471	3.874	3.097	2.906	2.757	4.11	9.537	2.466	7.04	1.159	0.479	0.509	1.406	11.443	5.345	2.641	2.504	5.634	2.047	1.944	2.059	5.389	4.091	9.825	6.591	2.531	6.269	2.634	0.795	6.575	5.373	3.895	2.423
Y48G1C.13	0.227	0.135	0	0.576	0.068	0.176	0.841	0.496	0.75	0.075	0.204	0.127	0.143	0.227	0.253	0.224	0.23	0.239	0.089	0.213	0	0	0.464	0.258	0.23	0.281	0.338	0.771	0.203	0.086	0	0	1.456	1.326	0.253	0.095	1.145	0.265	0.335	0.358	1.043	0
Y48G1C.8	18.405	22.077	30.355	37.201	12.316	31.269	30.075	9.756	25.98	9.136	21.004	30.547	23.485	35.868	35.286	67.02	28.405	35.822	9.722	9.108	3.732	11.206	52.807	25.886	26.712	31.375	24.506	20.767	13.327	39.508	300.755	384.201	30.204	41.242	16.763	34.828	17.983	2.882	20.461	26.912	26.013	23.474
rab-11.1	336.104	439.923	303.655	323.05	611.152	487.598	630.672	735.198	664.012	635.267	359.411	477.469	360.421	454.542	347.675	301.664	342.245	348.835	505.704	470.638	473.487	479.186	435.288	314.818	334.993	452.705	369.843	341.505	460.616	568.389	884.64	1138.47	420.624	453.701	481.773	468.229	555.511	353.872	395.813	374.615	439.097	414.114
F53G12.16	0	0	0	0	0	0	0	0	0	0	0	0	0	0	0	0	0.066	0	0	0	0	0	0	0	0	0	0	0.03	0	0	0	0	0	0	0	0	0	0	0	0	0	0
F53G12.15	0	0	0	0	0	0	0	0	0	0	0	0	0	0	0	0	0	0	0	0	0	0	0	0	0	0	0	0	0	0	0	0	0	0	0	0	0	0	0	0	0.139	0
rpl-7	2441.04	899.02	2209.47	1842.06	1883.06	1186.58	2499.9	510.306	1502.04	1129.52	1919.51	1082.09	1723.36	1066.27	1734.08	1157.25	1823.2	2551.85	2625.38	565.873	781.766	2335.93	1533.94	2046.35	1607.08	1074.95	1391.77	2186.78	2920.38	2443.64	472.856	677.28	2502.27	1808.4	2769.61	3075.02	2627.28	5638.11	2764.32	1092.5	1816.62	1943.08
F53G12.17	0	0	0	0	0	0	0	0	0	0	0.204	0	0	0	0.253	0	0	0	0	0	0	0	0.077	0	0	0	0	0	0.041	0	0	0	0	0	0	0.016	0	0	0	0	0	0
F53G12.12	0.499	0.068	0.405	0.24	0.274	0.176	0.21	0.276	0.205	0.075	0.204	0.339	0.143	0.227	0.379	0.262	0.23	0.239	0.178	0.213	0	0	0.773	0.58	0.284	0.169	0.113	0.356	0.243	0.257	0.225	0.744	0.624	0.11	0.309	0.7	0.344	0.729	0.335	0	0.139	0.618
F53G12.9	4.307	2.836	5.565	3.504	6.158	9.394	3.786	1.047	8.251	6.291	5.914	9.291	4.049	6.356	5.249	3.441	2.992	7.71	5.53	1.917	1.187	6.775	4.484	4.797	4.13	2.392	5.014	6.557	7.21	5.662	0	0	7.59	5.339	8.832	8.417	6.872	10.468	8.654	4.567	6.469	4.277
F53G12.13	5.077	3.781	6.982	4.176	6.979	15.436	5.118	1.323	20.797	12.431	6.831	15.995	5.288	9.632	6.577	5.049	3.781	8.477	7.046	2.503	1.781	8.863	5.644	5.023	5.176	2.842	6.479	7.061	8.223	7.293	0	0.372	8.63	6.849	9.816	9.212	7.789	11.197	10.197	5.911	7.79	4.894
col-45	0.045	0	0.607	0	0.137	0.265	0.421	0.11	0.409	0.225	0.306	0.127	0	0.065	0.379	0.748	0.066	0.144	0.089	0	0	0.213	0.387	0.064	0	0.225	0	0.059	0.041	0.129	0.112	0	0.52	0.368	0.028	0.095	0.458	0	0.201	0.224	0	0.048
spe-8	0	0	0	0.384	0	0	0	0	0.136	0	0	0	0.048	0.065	0	0	0.164	0	0.089	0.107	0	0	0	0	0.018	0.056	0	0	0	0	0	0	0	0	0	0	0	0.795	0.134	0.09	0.07	0
F53G12.4	29.784	18.972	13.862	11.328	28.943	10.673	29.725	34.395	9.683	10.11	26.408	12.643	23.961	12.096	13.596	7.293	24.197	13.984	28.987	40.001	83.537	27.014	9.587	10.045	24.337	38.86	23.943	4.48	27.95	4.118	8.532	1.86	8.682	9.648	20.926	10.342	16.723	24.15	14.424	37.39	21.353	7.508
duox-2	0.816	0.405	0.607	1.056	0.616	0.529	2.734	2.039	1.568	0.3	5.098	0.636	1.477	1.265	3.288	2.618	1.118	0.575	0.357	0.533	0.509	0.81	4.098	0.966	2.393	2.392	3.831	0.415	0.77	0.901	2.807	0.372	6.602	3.646	0.703	0.827	1.489	3.578	2.885	9.269	2.434	2.518
F53G12.11	0.861	0.81	0.405	0.72	0.753	0.265	1.052	0.165	0.205	0.524	0.51	0.297	1	0.292	0.759	0.037	0.953	1.245	1.427	0.053	0	0.554	0.773	0.902	0.833	0.507	0.563	1.335	0.972	0.772	0	0	1.508	0.626	0.759	0.827	1.145	0.364	1.409	0.493	1.182	0.285
F56C11.6	16.048	10.465	18.112	7.68	11.153	4.498	9.254	1.268	3	2.172	13.255	1.782	10.194	2.108	18.655	7.48	9.337	12.164	14.003	9.747	1.527	13.55	13.84	38.668	18.824	2.589	10.985	4.48	12.071	12.998	3.592	4.091	14.504	8.617	11.082	10.517	14.317	18.982	16.57	7.12	16.832	18.769
F56C11.7	0	0	0	0	0	0	0	0	0	0	0	0	0	0	0	0	0	0	0	0	0	0	0	0	0	0	0	0	0	0	0	0	0	0	0	0	0	0	0	0	0	0
F56C11.3	27.155	24.035	24.082	19.681	22.785	24.742	19.489	15.82	16.706	26.66	13.153	23.929	18.531	18.388	12.394	17.84	12.888	18.294	34.962	19.654	31.294	19.046	12.448	9.659	20.757	15.336	18.76	19.432	16.203	12.483	0.786	2.232	16.688	19.664	18.591	19.188	23.939	14.146	19.656	17.284	10.99	11.119
F56C11.4	0.861	0.608	1.012	1.296	0.547	0.838	0.841	0.055	0	0	0.714	0.509	1.048	1.557	1.012	3.478	0.888	1.916	0.624	0.32	0.509	0.128	1.314	1.384	0.886	1.323	0.169	0.504	1.58	1.244	12.91	8.554	1.404	1.804	1.013	1.718	1.718	0.398	1.476	0.851	0.348	0.618
F56C11.t1	0	0	0	0	0	0	0	0	0	0	0	0	0	0	0	0	0	0	0	0	0	0	0	0	0	0	0	0	0	0	0	0	0	0	0	0	0	0	0	0	0	0
atm-1	7.933	9.79	20.844	19.009	9.374	9.041	7.501	3.803	3.75	1.498	11.623	11.879	11.528	17.901	20.805	51.312	10.751	18.725	4.905	3.942	2.714	10.865	30.385	21.185	8.969	11.622	13.633	7.061	8.669	11.582	22.565	27.895	16.22	19.295	6.835	18.377	18.67	0.729	10.197	16.837	9.877	6.367
Y48G1BL.7	1.179	1.283	1.417	1.152	1.779	0.353	1.683	0.606	0.136	2.172	1.937	0.552	1.286	0.389	1.075	0.187	0.888	1.293	1.427	1.012	0.339	0.724	1.392	0.515	1.064	0.197	1.239	0.386	0.891	0.129	0.449	0	1.3	0.479	0.9	0.859	0.229	41.443	1.275	1.522	0.696	12.592
snpc-3.3	0.544	0.203	1.012	0.768	0.274	0.221	1.052	0.937	0.682	0.374	0.408	0.933	0.048	0.13	0.569	0.673	0.296	0.287	0.981	0.16	0.17	0.128	1.082	0.386	0.142	0.113	0.056	0.326	0.689	0.386	0.449	0.372	0.936	0.847	0.309	0.589	0.573	0.166	1.006	0.627	0.07	0.38
Y48G1BL.4	0.635	0.878	1.72	1.2	2.463	1.941	0.771	1.378	1.909	1.048	1.122	2.333	0.476	1.622	1.328	3.478	1.479	1.245	0.714	1.917	1.357	1.108	2.319	2.028	0.904	1.126	1.183	1.839	2.228	2.102	1.01	1.488	3.847	2.246	2.25	2.227	2.062	0.364	2.616	2.776	1.53	1.806
Y48G1BL.5	0	0	0	0.144	0.068	0	0	0	0	0	0	0	0	0	0	0.037	0.033	0.096	0	0	0	0	0	0	0.018	0.056	0.225	0	0	0	0.112	0	0	0	0	0.016	0	0	0	0	0	0
Y48G1BL.6	0.045	0	0.202	0	0	0	0	0	0	0	0.102	0	0	0	0	0.075	0	0	0	0	0	0.043	0	0	0	0	0	0	0	0	0.449	0	0	0	0	0.016	0	0	0.067	0	0	0
Y48G1BM.6	0.589	0.473	2.428	1.632	1.026	1.941	2.313	1.268	1.909	0.449	0.714	1.358	0.857	0.649	1.834	1.833	0.723	1.245	0.714	0.959	0.763	1.065	1.933	0.644	1.755	2.392	3.155	1.721	0.932	1.244	2.47	0.744	0.728	0.81	1.041	0.907	2.749	0.795	0.805	1.478	1.461	1.426
Y48G1BM.7	0.589	0.135	0.708	0.192	0.753	0.132	1.262	0.11	0.341	0.3	0.408	0.17	0.429	0.357	0.316	0.262	0.559	0.383	1.784	1.438	0.848	0.298	0.464	0.193	0.62	1.323	0.732	0.178	0.729	0.172	0.561	0	0	0.11	0.591	0.318	1.031	1.623	0.537	0.806	0.487	0.428
Y48G1BM.2	1.813	1.013	5.059	2.496	4.653	2.955	3.365	1.488	1.364	0	2.855	3.649	3.62	3.211	5.628	4.6	3.616	2.011	2.23	0.692	0.424	0.767	4.639	1.352	4.024	14.661	5.634	1.068	3.808	1.33	2.582	0.372	1.196	1.988	2.447	2.768	2.176	1.656	1.946	2.776	3.06	1.806
Y48G1BM.8	0.136	0	0.911	0.24	0	0	0	0	0	0	0.204	0	0	0.032	0.316	0.486	0	0.335	0.178	0	0	0	1.314	0.419	0.018	0.028	0	0	0	0	0.337	0	0.26	0.258	0	0.175	0.458	0	0.335	0.179	0	0
snpc-3.2	0.091	0	0.809	0.048	0.137	0	0	0	0	0	0.408	0	0.143	0.032	0.063	0.524	0.164	0.383	0	0	0	0.043	0.928	0.064	0.089	0	0.056	0.059	0.041	0.043	0	0	0.208	0	0.028	0.318	0	0	0.201	0.09	0.417	0.095
Y48G1BM.9	0.907	1.148	2.631	2.304	1.437	1.279	0.421	0	0.273	0	1.02	0.127	1.477	0.292	1.897	0.972	1.479	1.245	0.624	0.533	0.17	1.364	0.85	2.544	1.968	1.069	0.451	0.059	0.243	4.247	10.104	30.126	0.78	2.835	0.45	0.907	0.458	0.563	1.006	1.522	0.904	0.19
Y48G1BR.1	0.544	0.405	1.214	1.008	0.753	0.176	0.07	0	0	0	0.408	0	0.429	0.097	1.075	0.598	0.822	0.623	0.535	0.213	0	0.17	0.387	1.417	0.922	0.619	0.169	0.03	0.041	1.93	7.185	21.572	0.312	1.326	0.169	0.334	0.115	0.066	0.403	0.224	0.07	0.048
C53D5.3	30.736	147.316	15.38	18.625	29.832	65.448	14.582	65.979	26.32	51.073	31.914	29.571	32.012	28.02	16.378	14.025	36.559	15.948	27.56	87.406	55.804	22.54	10.67	21.701	22.458	50.229	28.055	16.05	25.925	15.186	8.757	5.207	6.81	9.942	18.507	12.935	17.295	26.105	13.283	42.271	32.343	37.729
marc-4	216.242	424.935	98.25	145.733	235.511	253.105	154.513	519.567	276.842	576.781	203.819	247.432	202.409	196.138	122.553	71.657	189.106	96.308	208.882	491.144	360.267	157.186	84.352	118.805	211.287	210.707	207.033	139.883	177.83	83.135	43.109	10.786	54.482	62.526	169.488	90.308	120.723	272.146	101.1	230.161	214.993	230.887
ztf-3	25.523	29.369	23.475	27.121	29.353	31.533	27.552	29.159	34.503	36.17	26.204	36.784	24.342	31.036	23.461	25.581	25.085	24.568	23.457	28.336	25.019	24.927	24.586	20.38	28.928	36.44	23.548	26.82	23.9	35.39	12.574	11.902	20.275	24.193	24.667	24.518	21.533	14.179	20.193	31.166	26.292	28.225
C53D5.5	21.896	29.774	37.944	42.529	34.896	37.575	25.799	21.277	38.662	18.722	29.772	42.214	29.725	40.311	40.029	73.565	35.244	36.924	21.584	19.175	17.725	23.393	45.307	37.96	30.825	45.614	41.407	27.917	22.846	39.852	52.427	59.508	37.482	38.628	24.189	45.186	29.551	12.29	39.045	31.569	28.03	30.506
xpo-2	8.795	15.596	18.618	21.505	9.716	13.098	12.619	7.441	10.637	3.744	9.074	10.098	10.432	11.286	14.039	36.277	9.271	14.319	5.441	6.978	3.986	10.013	21.726	21.057	9.696	11.228	11.887	10.562	5.995	7.85	92.169	104.884	17.831	12.851	7.566	13.269	11.225	1.623	14.692	14.195	7.373	8.696
daf-25	126.572	108.158	157.038	115.204	154.43	84.412	169.095	344.889	127.17	122.89	111.545	106.194	124.713	133.288	128.687	109.692	142.224	116.709	97.484	170.018	424.637	128.723	117.984	94.497	184.877	343.131	159.092	61.531	105.726	58.855	114.846	50.582	92.276	93.274	109.861	92.265	107.781	21.566	104.119	216.458	115.113	83.108
Y48G1A.2	4.08	0.338	8.5	1.632	3.147	0.882	3.716	0.11	2.387	0.974	3.671	1.23	4.621	0.908	3.162	8.041	4.504	15.086	3.924	21.359	0.678	0.682	6.34	2.35	3.208	3.32	2.929	0.178	2.998	0.901	1.684	0.372	3.847	2.394	3.347	10.533	3.322	0.431	5.635	4.388	4.451	1.283
Y48G1A.1	1.088	1.215	1.417	0.72	1.232	1.367	0.561	0.496	0.818	0.974	0.816	0.255	0.762	0.551	1.012	0.935	0.427	0.67	0.089	1.332	0.763	0.597	0.619	1.771	1.329	0.45	1.296	1.127	0.405	0.686	8.308	2.603	0.988	1.362	0.338	0.366	1.031	0.563	0.604	0.94	0.626	0.428
rnp-8	2.629	2.025	9.005	4.272	2.874	2.823	5.118	2.646	3.409	3.744	1.325	2.333	1.763	2.076	6.387	11.482	1.71	5.172	4.103	1.758	1.272	1.79	11.984	6.761	2.712	2.476	3.38	1.958	1.701	1.373	6.624	7.067	7.642	6.444	1.631	4.932	5.383	1.226	7.38	5.911	2.991	0.665
R119.2	1.451	1.283	2.833	1.44	1.3	2.073	1.332	1.047	0.546	0.974	1.224	2.843	1	2.854	1.581	2.693	0.953	1.245	1.784	0.692	0.594	1.236	3.479	1.835	1.418	1.576	1.296	3.649	1.418	2.145	9.991	18.968	3.899	2.762	1.519	2.1	2.978	0.364	2.415	1.164	1.808	1.806
pqn-59	911.57	1057.34	1087.33	1151.75	972.766	1225.52	1102.97	637.469	1288.61	489.986	1020.42	1356.68	879.14	1316.15	1028.8	1914.62	1133.12	1048.47	833.922	548.083	525.644	858.112	1346.14	902.954	946.344	1145.24	979.619	749.318	1082.09	1119.02	1357.83	1697.11	1205.62	1296.63	929.655	1201.49	990.413	203.505	1143.63	1436.71	932.586	1251.18
taf-4	38.806	49.758	50.188	51.554	39.685	57.951	31.688	32.686	42.208	24.488	52.714	55.791	43.731	54.612	41.863	62.868	53.655	52.919	26.043	34.408	33.584	28.676	55.281	44.785	50.198	52.733	59.659	35.483	35.242	61.086	31.209	45.375	39.874	47.244	42.189	56.864	40.318	12.787	37.233	39.405	50.079	53.219
Y50C1A.2	33.547	19.917	18.112	12.048	36.332	10.849	31.057	50.49	12.547	10.035	23.043	11.455	25.914	17.447	19.793	10.696	22.751	11.254	28.451	35.261	58.857	21.518	12.525	8.661	24.55	46.599	25.914	7.328	26.735	4.161	7.746	2.232	13.621	9.574	25.145	10.58	15.119	4.77	16.638	52.391	20.31	6.842
C07F11.2	4.715	0.81	2.125	0.816	3.626	0.838	3.015	0.772	0.818	1.123	4.486	0.467	4.192	0.94	1.454	0.785	3.255	2.778	2.854	19.441	0.678	0.767	1.392	0.483	4.786	3.039	3.549	0.475	3.524	0.386	0.898	0.744	0.832	0.81	2.841	1.305	1.947	3.18	1.275	1.299	3.965	0.285
W04C9.4	76.206	60.695	83.781	81.027	67.328	86.132	98.008	50.38	86.394	98.402	69.129	88.884	55.688	73.714	81.575	71.508	62.104	80.217	91.419	43.57	38.164	81.128	69.971	73.827	70.14	52.283	82.588	108.079	73.036	48.989	29.525	35.333	65.659	60.685	78.753	89.13	119.005	110.614	70.173	67.705	56.478	103.493
W04C9.5	1.723	4.523	1.417	1.392	1.3	1.191	1.542	1.488	1.568	0.674	2.957	0.679	1.429	0.259	1.391	0.598	1.184	1.197	2.051	1.491	0.848	0.937	1.082	0.869	1.276	9.258	1.69	0.237	0.891	1.33	0.112	0.372	0.832	2.209	0.619	0.732	0.687	1.06	0.939	2.373	0.974	0.285
cutl-13	151.777	756.767	111.101	305.578	230.311	99.319	161.594	36.49	69.415	37.069	243.889	27.832	265.052	45.889	200.081	39.718	269.621	130.789	159.114	72.758	54.108	35.025	128.112	53.64	312.252	81.885	202.695	11.392	135.175	589.066	59.724	164.02	31.036	191.555	158.379	74.334	85.904	4379.68	161.21	117.051	258.047	31.647
W04C9.6	0.227	0.27	0.809	1.104	1.095	1.323	1.262	0.827	1.159	1.648	0.51	1.358	0.381	0.422	0.379	0.337	0.362	0.431	0.803	0.586	1.442	0.682	1.005	0.322	0.993	0.478	1.239	1.068	0.284	0.214	0.786	0.372	0.26	0.184	0.338	0.366	1.947	0.464	0.335	0.537	0.835	0.523
W04C9.2	119.318	139.552	130.933	132.628	135.135	132.484	161.944	168.614	164.332	198.151	109.404	172.125	139.481	151.319	105.542	126.597	140.12	131.172	198.357	170.018	218.128	171.418	98.655	113.686	101.797	157.918	140.05	171.153	189.253	123.887	67.583	115.298	141.872	153.259	159.166	118.74	163.561	204.201	158.862	124.842	105.375	113.186
Y65B4BL.3	0.544	0	2.53	0.192	0.411	0.044	0.771	0	0.273	0	0.204	0.127	0.381	0.032	0.822	1.159	0.427	1.868	0.892	0	0	0.085	2.474	0.741	0.23	0.056	0.225	0.089	0.446	0.129	0.561	1.116	1.248	0.184	0.169	1.368	0.802	0.033	1.14	1.164	0.696	0.095
Y65B4BL.4	0.589	0.068	4.149	1.296	0.821	0.353	0.421	0.055	0.273	0.225	1.122	0.297	0.381	0.292	1.391	2.094	0.625	3.64	0.357	0.16	0.085	0.213	2.474	1.449	0.656	0.169	0.901	0.415	0.527	0.086	1.347	0.744	2.079	1.105	0.675	1.893	1.947	0	1.744	1.925	1.113	0.143
Y65B4BL.7	1.496	0.068	1.821	1.776	1.026	0.926	2.384	1.158	2.046	0.599	1.02	0.424	0.762	0.357	1.707	0.86	0.263	0.814	2.141	0.533	0.509	1.917	2.088	2.801	1.152	0.591	1.296	2.017	0.972	0.429	0.561	0	2.131	1.547	1.097	1.448	1.947	0.298	2.147	1.254	1.043	0.428
acs-13	55.216	119.23	90.155	118.612	68.902	95.482	60.151	62.286	71.597	33.4	74.839	76.198	87.795	86.881	113.763	161.902	79.923	69.537	50.214	88.364	43.507	64.085	114.737	122.927	84.71	65.311	95.883	64.854	45.733	98.449	173.448	213.858	87.234	130.907	52.343	79.441	72.846	28.954	92.982	134.872	93.69	109.432
Y65B4BL.10	0	0	0	0	0	0	0	0	0	0	0	0	0	0	0	0	0	0	0	0	0	0	0	0	0	0	0	0	0	0	0	0	0	0	0	0	0	0	0	0	0	0
Y65B4BL.9	0.227	0	0.101	0.192	0.068	0	0	0	0	0	0	0	0.143	0.032	0.126	0.15	0.033	0.096	0.178	0.053	0	0	0	0	0.071	0.056	0.056	0.415	0.162	0.043	0	0	0.104	0.147	0.056	0.032	0.344	0.166	0.067	0	0	0.095
Y65B4BL.6	72.081	146.033	36.123	35.281	47.006	23.154	54.472	12.953	50.459	90.464	53.121	14.595	55.926	9.729	31.555	8.415	36.197	22.844	106.671	130.283	18.573	35.366	9.664	101.419	70.016	12.832	55.096	61.946	40.589	34.232	0.112	0.372	15.388	36.934	45.03	14.685	38.485	64.533	47.498	24.628	29.769	9.979
Y65B4BL.8	0	0	0	0	0	0	0	0	0	0	0	0	0	0	0	0	0	0	0	0	0	0	0	0	0	0	0	0	0	0	0	0	0	0	0	0	0	0	0	0	0	0
Y65B4BL.11	0	0	0	0	0	0	0	0	0	0	0	0	0	0	0	0	0	0	0	0	0	0	0	0	0	0	0	0	0	0	0	0	0	0	0	0	0	0	0	0	0	0
Y65B4BL.12	0	0	0	0	0	0	0	0	0	0	0	0	0	0	0	0	0	0	0	0	0	0	0	0	0	0	0	0	0	0	0	0	0	0	0	0	0	0	0	0	0	0
Y65B4BL.1	0.363	0.473	1.315	0.624	0.205	0.353	0.631	0	0.477	0.449	0.612	0.042	0.429	0.032	0.759	0.486	0.362	0.479	0.268	0.107	0.085	1.321	1.933	2.898	0.425	0.197	0.451	0.445	0.324	0	67.134	25.291	1.664	0.258	0.394	0.971	0.229	0	0.47	0.672	0.696	0.618
psf-3	16.093	16.406	19.529	14.976	14.916	6.042	17.036	7.055	11.319	4.194	12.847	28.977	13.529	20.917	18.592	44.954	13.71	26.052	17.035	2.077	1.951	17.427	27.37	22.151	9.714	21.33	17.013	9.138	21.024	14.285	18.411	27.895	37.015	21.358	18.366	38.79	35.736	3.346	36.294	17.061	13.841	7.46
icd-2	1736.42	3118.75	2526.07	2510.09	1874.51	2550.94	2729.01	1400.94	2358.27	1942.87	1072.52	1318.24	1940.92	1684.3	1339.98	3446.21	1893.2	1620	2781.55	1561.05	1805.66	1857.77	1503.71	2356.57	1425.46	2388.01	2085.6	2355.68	2156.52	1804.43	710.182	1181.61	2393.26	2796.52	1386.99	1602.65	2622.01	2250.68	2975.1	2127.6	1353.25	1366.5
Y65B4BR.10	0	0	0	0	0	0	0	0	0	0	0	0.042	0	0	0	0	0	0	0	0	0	0	0	0	0	0	0	0	0	0	0	0	0.052	0	0	0.032	0	0	0.067	0.09	0	0
ptr-21	19.403	42.939	25.397	31.345	25.932	45.337	24.397	27.23	33.003	22.616	26.408	31.481	28.439	35.771	22.575	37.325	25.151	17.336	14.627	44.901	20.524	27.696	24.973	19.93	24.727	24.537	31.548	17.207	14.259	11.496	224.079	146.539	20.119	19.038	14.147	13.46	19.357	25.84	19.724	40.659	25.457	48.943
Y65B4BR.11	0	0	0	0	0	0	0	0	0	0	0	0	0	0.032	0	0	0.033	0	0	0	0	0	0	0	0	0	0	0	0	0	0	0	0	0	0	0	0	0	0	0.09	0	0.095
lpr-1	54.808	35.242	32.784	27.649	50.222	28.755	44.097	12.016	27.889	71.218	61.788	11.964	52.02	11.059	45.151	6.807	47.375	33.045	47.538	110.203	12.212	42.354	22.344	110.016	60.302	33.626	39.942	59.276	57.238	22.435	10.328	1.488	35.299	17.491	57.968	26.189	40.776	266.879	43.606	25.479	75.884	67.285
Y65B4BR.1	0.317	0.135	1.113	0.576	0.137	0.044	2.874	2.977	3.068	1.498	2.345	0.424	1.715	1.005	1.96	1.608	1.249	0.431	0.357	1.598	0.763	1.364	1.469	2.157	1.152	1.294	2.929	0.979	0.486	0.172	0.337	0.744	4.055	3.425	0.9	0.414	0.344	1.524	2.482	2.776	2.017	2.946
ceh-9	3.219	3.241	0.911	1.776	2.942	0.706	1.332	51.042	0.477	5.392	3.976	0.594	3.287	1.589	2.024	0.748	2.926	1.197	2.141	84.583	251.373	0.426	1.005	0.612	1.861	0.647	1.915	0.237	3.038	1.287	0.674	0	0.624	0.736	2.419	1.209	2.52	0.994	1.946	2.239	1.739	25.659
F56A6.5	0.045	0	0	0	0	0.044	0	0.165	0.341	0	0.102	0.297	0	0.584	0.126	0.075	0.033	0.096	0.089	0.053	0	0	0.387	0.129	0.089	0.113	0.338	0.208	0.081	0	0	0	0.832	0.589	0.113	0	0.229	0.066	0.403	0.358	0.07	0
F56A6.7	0	0	0	0	0	0	0	0	0	0	0	0	0	0	0	0.075	0	0	0	0	0	0	0	0	0.053	0.028	0	0.089	0	0	0.112	0	0	0	0	0	0	0	0	0	0	0
F56A6.6	0	0	0	0	0	0.088	0	0	0	0	0.102	0.042	0	0	0	0	0.033	0.048	0	0	0	0	0	0	0	0.028	0	0.03	0.041	0	0	0	0	0.037	0.028	0.016	0	0	0	0.045	0	0.048
sago-2	0.272	0.338	0.304	0.096	0.274	0	0.21	0.11	0.136	0	0.51	0	0	0	0.19	0.262	0.033	0.096	0	0	0.085	0.085	0	0.483	0.071	0.056	0.056	0.03	0.081	0	0	0	0.312	0.442	0.056	0.366	0	0	0.134	0.716	0.417	0
Y65B4A.4	0	0.135	0	0.048	0	0	0	0	0	0	0.204	0	0.095	0	0	0	0.033	0.048	0.089	0	0	0.085	0	0	0.071	0.028	0	0	0	0.043	0	0	0.104	0	0.028	0	0	0	0.335	0.09	0	0.048
Y65B4A.6	5.349	6.009	13.458	10.848	5.2	3.352	6.099	2.977	6.819	3.744	6.016	2.418	5.526	4.346	10.055	17.877	6.871	8.046	1.159	1.917	1.611	3.707	17.551	8.339	7.285	7.373	6.648	4.242	4.334	11.11	278.751	462.678	16.064	13.514	5.569	14.431	9.278	0.629	9.996	4.343	7.651	4.704
vps-20	150.463	151.84	152.991	157.061	173.725	170.897	180.242	190.938	182.675	204.217	132.956	240.389	143.911	202.332	133.682	165.605	149.72	135.53	192.382	149.777	205.746	153.692	126.643	114.781	153.928	184.763	195.766	191.386	176.736	157.562	48.498	26.407	135.061	171.376	179.501	144.849	156.803	180.647	144.103	170.65	124.085	132.526
Y65B4A.7	0	0	0	0	0.137	0	0.14	0	0	0.374	0	0.17	0	0	0.063	0.075	0.033	0	0.089	0	0	0.043	0.309	0.225	0.248	0.169	0.056	0.119	0.041	0	0	0	0	0.074	0.028	0.223	0	0.066	0.268	0	0.139	0
Y65B4A.8	10.835	10.87	13.458	11.616	9.784	9.173	6.66	3.914	7.637	5.542	9.38	4.2	10.385	5.675	10.877	5.909	8.844	11.206	6.065	9.215	6.87	8.437	11.597	22.505	8.863	4.868	8.619	7.625	7.129	9.48	11.002	4.463	13.153	8.948	7.257	10.501	10.996	11.197	13.82	6.403	7.581	6.795
Y65B4A.9	0.091	0.473	0.304	1.632	0.274	0.441	0.351	0.055	0.546	0.599	0.816	0.255	0.333	0	0.949	0.524	0.46	0.67	0.357	0.799	0.339	0.554	0.85	0.58	0.408	0.056	0.338	0.119	0.162	1.587	0	1.116	0.104	3.425	0.169	0.302	1.604	0	0.939	1.209	1.182	0.38
Y18H1A.11	2.675	11.41	3.946	11.424	4.926	3.308	2.874	2.315	2.455	16.999	7.035	2.036	4.621	2.238	6.134	5.947	7.266	6.226	3.568	5.113	3.647	3.792	4.871	5.473	5.69	2.11	3.718	1.216	1.742	19.218	0.112	1.86	0.572	20.29	4.191	4.789	5.269	0.563	4.428	10.433	9.112	2.566
Y18H1A.10	0.272	0.135	0	0.144	0.342	0.088	0.14	0.165	0	0	0	0.127	0.286	0.227	0.253	0.112	0.296	0.239	0	0.053	0	0.085	0.619	0.225	0.142	0.141	0.338	0.267	0.243	0.257	0.337	0	0.676	0.331	0.141	0.111	0.458	0.497	0.335	0.313	0.139	0.143
Y18H1A.1	0.091	0.068	0.202	0.048	0	0.088	0	0	0	0	0.204	0	0.095	0	0.632	0.337	0.099	0.192	0.178	0	0.339	0.128	0.077	0.161	0.124	0.028	0	0.059	0	0.386	0	0	0	1.105	0.084	0.032	0	0	0.537	0.313	0.139	0.048
Y18H1A.4	95.609	102.824	50.188	61.778	86.418	72.196	112.029	127.273	109.919	145.506	78.102	102.969	70.36	80.07	60.834	45.029	85.216	65.993	118.087	109.617	108.64	87.562	69.043	72.861	63.989	81.182	84.785	87.193	79.355	102.096	10.777	11.53	70.39	96.293	87.247	80.061	109.499	212.251	113.31	79.168	76.44	82.775
Y18H1A.2	78.11	90.199	52.009	61.922	67.602	83.089	83.847	80.256	86.462	94.358	56.792	114	64.739	86.718	56.344	80.184	77.26	65.993	101.765	87.779	85.487	68.175	65.718	62.59	59.043	83.855	71.321	75.534	79.477	82.363	12.686	10.786	59.473	74.825	82.775	66.013	87.622	177.168	68.764	81.9	55.226	69.185
Y18H1A.7	1.133	0.675	7.994	4.464	2.463	1.455	1.262	1.323	1.841	2.097	1.631	1.358	1.763	2.076	3.921	5.573	2.005	5.938	2.497	0.799	1.272	1.364	7.19	3.445	1.595	1.885	1.803	3.352	1.053	1.716	3.143	2.975	3.327	2.541	1.8	3.643	2.176	0.199	1.744	3.448	1.461	1.521
Y18H1A.15	0	0	0	0.096	0	0	0	0	0	0	0	0	0	0	0	0.15	0	0.096	0	0	0	0.043	0	0	0.035	0	0.056	0	0	0	0	0	0.156	0.331	0	0	0	0	0.134	0	0.139	0
col-46	0.272	0.203	1.012	0.144	0.342	0	0.21	0.055	0.409	0.15	0.612	0.17	0.619	0.097	0.506	0.299	0.46	0.479	0.446	0.533	0.085	0.341	1.005	1.127	0.549	0.225	0.507	0.208	0.243	0.386	0	0.372	0.728	0.994	0.253	0.477	0.344	0.066	1.208	0.716	0.278	0.143
Y18H1A.17	0	0.068	0.101	0.096	0	0	0.07	0.055	0.068	0	0.204	0.17	0.048	0.065	0	0	0.066	0	0.178	0.107	0.085	0.043	0	0.064	0.089	0.084	0.113	0.119	0.081	0.129	0	0	0	0.147	0.113	0.08	0	0.066	0	0.134	0.139	0
col-47	0.453	0.135	0.101	0.24	0.205	0.088	0.28	0.055	0.205	0.3	0.306	0.127	0.191	0.065	0.316	0.075	0.197	0.144	0.268	0.213	0.085	0.085	0.232	0.547	0.284	0.225	0.338	0.119	0.567	0.429	0	0	0.156	0.221	0.422	0.286	0	0.828	0.403	0.09	0.556	0.238
Y18H1A.t1	0	0	0	0	0	0	0	0	0	0	0	0	0	0	0	0	0	0	0	0	0	0	0	0	0	0	0.113	0	0	0	0	0	0	0	0	0	0	0	0	0	0	0
Y18H1A.16	0	0	0	0	0	0	0	0	0	0	0	0	0	0	0	0	0	0	0	0	0	0	0.155	0	0	0.028	0.113	0.03	0	0	0	0	0	0	0	0	0	0	0	0	0	0
Y18H1A.8	0.816	1.418	0.809	1.008	0.958	2.999	0.701	0.165	2.25	0.824	0.918	0.17	0.857	0.227	0.696	0.524	0.625	0.479	2.141	0.959	0.763	0.554	0.077	0.58	1.329	0.253	0.507	1.009	0.122	1.802	0.112	0	0	1.436	0.478	0.43	0.687	4.572	0.47	0.985	1.808	0.428
mps-3	0.136	0	0.405	0.144	0.137	0.044	0.21	0	0	0	0.204	0.17	0.095	0	0.063	0	0.033	0.192	0	0	0	0.511	0.077	0.225	0.284	0.056	0.169	0.03	0	0	0	0	0.052	0	0.113	0	0.115	0	0.134	0.09	0	0
T06A4.1	11.605	46.045	18.416	50.258	16.695	13.584	8.202	6.449	10.296	11.158	24.776	6.406	16.625	5.935	16.947	25.506	21.238	14.559	12.843	21.625	9.838	18.961	16.546	20.477	26.801	9.933	15.436	1.513	5.469	66.062	2.133	90.006	3.379	80.422	11.447	8.783	15.119	4.737	12.478	29.867	15.928	5.132
T06A4.5	0	0	0	0.048	0	0	0	0	0	0	0	0.212	0	0	0	0.112	0	0	0	0	0	0.043	0	0.032	0	0	0	0.03	0	0.172	0	0	0	0	0	0.048	0	0	0.134	0.045	0	0
T06A4.4	0	0	0	0	0	0	0	0	0	0	0	0	0	0	0	0	0	0	0	0	0	0	0	0	0	0	0	0	0.041	0	0	0	0	0.037	0	0	0	0	0	0.045	0	0
T06A4.6	0.091	0	0	0.048	0.068	0.044	0	0	0	0	0	0	0.048	0.065	0	0	0.033	0	0.089	0	0.085	0.043	0	0	0.035	0.141	0.113	0	0.162	0	0	0	0.052	0.074	0.028	0	0	0	0	0	0	0.095
T06A4.7	0	0	0	0	0	0	0	0	0	0	0	0.042	0	0	0	0	0.033	0	0	0	0.17	0.085	0	0	0	0.141	0	0	0.081	0	0.337	0	0	0	0	0	0	0	0	0	0	0.048
Y73A3A.1	0	0	0	0	0	0	0	0	0	0	0	0.042	0	0	0	0	0	0	0	0	0	0	0	0	0	0	0	0	0	0	0	0	0	0	0	0	0	0	0	0	0	0
Y73A3A.2	0	0	0	0	0	0	0	0	0	0	0	0	0	0	0	0	0	0	0	0	0	0	0	0	0	0	0	0	0	0	0	0	0	0	0	0	0	0	0	0	0	0
ZC123.t1	0	0	0	0	0	0	0	0	0	0	0	0	0	0	0.063	0	0	0	0	0	0	0	0	0	0.018	0	0	0	0	0	0	0	0	0	0	0	0	0	0	0	0	0
ZC123.8	0	0.135	0.101	0	0.068	0	0	0.055	0.136	0	0	0.085	0.048	0.032	0.126	0.187	0.132	0.048	0.089	0.266	0.085	0.043	0	0.064	0.018	0.028	0.056	0.03	0	0.086	0	0	0.104	0.037	0	0.048	0.115	0.099	0	0.179	0.07	0.095
ZC123.10	0	0	0	0	0	0	0	0	0	0	0	0	0	0	0	0	0	0	0	0	0	0	0	0	0	0	0	0	0	0	0	0	0	0	0	0	0	0	0	0	0	0
ZC123.11	0	0	0	0	0	0	0	0	0	0	0	0	0	0	0	0	0	0	0	0	0	0	0	0	0	0	0	0	0	0	0.337	0	0	0	0	0	0	0	0	0	0	0
ZC123.7	0	0	0	0	0	0	0	0	0	0	0	0	0	0.032	0	0	0	0	0	0	0	0	0	0	0	0	0	0	0	0	0	0	0.104	0.037	0	0	0	0	0	0	0	0
ZC123.5	0	0	0	0	0	0	0	0.055	0	0	0	0	0	0	0	0	0	0	0	0	0	0	0	0	0	0	0	0.03	0.041	0	0	0	0	0.037	0	0	0	0	0	0	0	0
ZC123.9	0.045	0.068	0	0	0.068	0	0	0.11	0.068	0.449	0	0	0.143	0.065	0	0	0.066	0.048	0	0.213	0.509	0	0	0	0.071	0.028	0.169	0	0.203	0.043	0	0	0	0.074	0.028	0.016	0.115	0.364	0	0	0.348	0
ZC123.6	0.544	0.338	0.304	0.144	0.274	0.617	0.421	1.929	0.273	3.22	0.816	0.424	0.381	0.616	0.316	0.037	0.953	0.144	0.624	2.397	2.12	0.426	0	0.258	0.833	0.366	0.901	0.682	0.567	0.257	0	0	0	0.368	0.534	0.334	0.115	0.563	0.403	0.269	0.278	0.76
ZC123.1	28.107	7.899	66.074	21.025	27.095	8.688	25.098	2.48	4.364	3.894	46.8	3.055	33.965	4.962	39.333	16.306	33.271	35.439	33.981	15.5	4.325	66.812	17.783	105.379	51.634	5.797	34.421	6.557	30.827	6.435	13.584	5.579	37.742	7.033	23.513	18.042	30.582	4.207	46.491	11.015	40.411	9.551
ZC123.4	71.174	20.592	59.294	33.553	46.254	39.428	45.429	19.733	25.502	27.034	61.788	7.722	46.208	20.658	80.88	8.714	45.403	43.676	53.246	53.85	29.937	44.996	48.168	33.613	63.989	19.754	33.013	52.334	59.101	7.164	64.215	7.81	92.536	9.5	43.764	31.789	38.256	11.893	87.146	19.031	53	18.389
Y95B8A.17	0.045	0.203	0.304	0	0.068	0	0.14	0.055	0.068	0.075	0	0	0.048	0.13	0.063	0.037	0.263	0.048	0.268	0.053	0	0.128	0.077	0.032	0.035	0.028	0.169	0.059	0.041	0.172	0	0	0.052	0	0.084	0.064	0	0	0	0.269	0.07	0.143
Y95B8A.8	1.224	1.215	1.012	0.672	0.616	1.235	0.351	0.22	0.205	0.15	0.102	0.594	0.286	0.973	0.949	1.085	0.921	1.054	0.624	0.479	1.527	0.17	0.773	0.386	0.39	0.675	0.113	1.009	0.608	1.416	11.114	10.414	0.676	0.884	1.463	1.623	1.718	0.364	0.604	0.313	0.487	0.665
pde-6	4.125	4.118	2.833	3.456	2.053	4.19	1.893	3.362	2.387	1.797	4.996	1.739	5.383	3.373	3.478	1.533	6.181	4.885	2.854	8.469	6.785	3.366	2.938	2.544	4.68	6.5	6.028	1.691	4.415	2.231	28.627	5.207	2.339	1.988	4.163	4.169	1.489	0.729	2.013	2.149	4.382	5.417
him-19	1.224	0.675	4.25	2.592	1.026	2.646	2.243	2.15	3.478	1.273	1.122	1.739	1.286	1.784	1.391	2.506	1.775	1.964	1.249	2.29	1.696	1.96	3.015	3.284	1.613	1.463	2.535	2.611	1.418	1.845	3.817	1.488	2.287	2.32	1.013	1.798	1.489	0.994	2.013	3.537	1.6	1.996
Y95B8A.4	0.317	0.338	0.405	0.096	0.274	0.044	0.07	0.11	0.136	0	0	0.212	0	0.097	0.19	0.075	0.033	0.144	0	0.053	0	0	0.773	0.354	0.372	0.028	0.394	0.445	0	0	0	0	0.936	0.884	0.084	0.143	0.229	0	0.738	0.358	0.209	0.095
Y95B8A.16	0	0	0	0	0	0	0	0	0	0	0	0	0	0	0	0.037	0	0	0	0	0	0	0	0	0	0	0	0	0	0	0	0	0	0	0	0	0	0	0	0	0	0
Y95B8A.2	6.301	4.794	3.137	3.12	3.353	1.058	5.118	1.598	2.318	3.445	2.753	0.424	5.383	0.649	1.96	1.085	3.452	1.485	4.638	10.44	1.103	3.11	1.546	8.21	7.941	1.632	2.873	3.916	2.228	2.445	0.786	0	0.988	1.399	2.222	1.241	1.947	0.762	1.946	1.433	4.104	0.808
nas-30	1.813	0.54	0.607	1.104	1.026	0.309	0.841	0.331	0.614	1.123	1.02	0.127	1.048	0.357	1.518	0.299	1.216	0.67	1.338	2.397	0.17	1.491	1.392	5.055	2.34	0.535	1.07	0.712	0.891	0.343	0.786	0	0.78	0.221	0.506	0.43	0.687	0.563	1.409	0.134	1.669	0.095
Y95B8A.15	0	0	0	0	0	0	0.07	0	0	0	0	0	0.048	0	0	0	0	0	0	0	0	0	0	0	0	0	0	0	0	0	0	0	0	0	0	0	0	0	0	0	0	0
Y95B8A.14	0	0.27	0.101	0.096	0.068	0.088	0.07	0.055	0.477	0.075	0.102	0.636	0.095	0.227	0.063	0.224	0	0	0	0	0	0.043	0.232	0	0.089	0.141	0.451	1.098	0.081	0	0	0	0.416	0.258	0.141	0.048	0	0	0.067	0.09	0.209	0.095
Y95B8A.13	0.045	0	0	0	0	0	0	0	0	0	0	0	0	0	0	0	0	0.048	0	0	0	0	0	0.161	0	0	0	0	0	0	0	0	0	0	0	0	0	0	0	0	0.07	0
Y95B8A.t1	0	0	0	0	0	0	0	0	0	0	0	0	0	0	0	0	0	0	0	0	0	0	0	0	0	0	0	0	0	0	0	0	0	0	0	0	0	0	0	0	0	0
shc-1	31.054	22.617	25.499	18.433	30.106	24.256	35.544	24.308	25.298	22.017	28.447	22.062	35.251	20.107	22.196	22.14	28.307	20.832	29.611	40.693	21.287	18.279	23.349	18.835	27.953	48.54	25.351	13.706	22.765	15.786	32.22	28.638	21.47	16.497	26.185	25.218	24.855	8.149	27.707	22.926	31.995	21.905
F54A5.5	0	0	0	0	0	0	0	0	0	0	0	0	0	0	0	0	0	0	0	0	0	0	0	0	0	0	0	0	0	0	0	0	0	0	0	0	0	0.033	0	0	0	0
F54A5.4	0.091	0	0	0	0	0	0	0.055	0	0	0	0.085	0	0.065	0	0	0	0	0	0	0	0.085	0	0	0	0	0	0	0.041	0	0	0	0	0	0.028	0.016	0	0.033	0	0	0	0
hmbx-1	1.723	2.16	1.113	1.104	2.053	3.528	0.981	0.11	2.455	5.617	1.427	1.824	0.762	0.973	2.529	1.758	0.723	3.065	0.803	0.32	0.085	0.895	3.093	1.062	2.003	0.563	1.014	1.454	0.324	0.729	2.694	3.347	0.728	0.184	1.013	3.071	1.489	0	1.208	0.806	1.391	1.33
C54G6.3	0.045	0	0	0.24	0	0	0.07	0.055	0.068	0	0.408	0	0.095	0.097	0	0.075	0.362	0.048	0	0.32	0.085	0	0	0.032	0.106	0.056	0.056	0	0	0.129	0.561	0	0	0.147	0.056	0.032	0.229	0	0	0.045	0.139	0.095
C54G6.6	0	0	0	0	0	0	0.07	0	0	0	0	0	0	0	0	0	0	0	0	0	0	0	0	0	0	0	0	0	0	0.086	0	0	0	0	0	0.032	0	0	0	0	0	0
C54G6.7	0.045	0	0	0.048	0.068	0	0	0.22	0	0	0	0.042	0	0	0	0	0	0	0.089	0	0	0	0.155	0	0.053	0.028	0.056	0	0	0.172	0.112	0	0	0.037	0	0.032	0	0	0	0.09	0	0
C54G6.2	0.544	0.405	0.304	0.864	0.547	0.617	0.21	0.827	1.091	0	0.408	0.127	0.381	0.13	1.138	0.15	0.789	0.383	0.178	1.012	0.594	0.341	0.85	0.354	1.01	0.45	1.014	0.178	0.203	0.472	6.96	1.488	0.728	0.405	0.394	0.414	0.458	0.033	0.134	0.582	0.835	0.095
madf-6	0.453	0	2.327	0.288	0.547	0.088	0.771	0.496	0.341	0.15	0.204	0.212	0.572	0.13	0.379	1.459	0.329	2.538	0.446	0.107	0.678	0.426	2.474	0.451	0.815	0.31	0.507	0.326	0.122	0.129	0.898	0	3.379	2.283	0.309	1.114	1.145	0.563	0.939	2.194	1.461	0.475
spp-17	0.363	0	0.101	0.096	0.068	0	0.421	0.11	0.136	0	0	0	0	0.065	0.063	0	0.132	0	0	0.107	0	0.17	0.155	0.097	0.16	0.225	0.225	0	0.162	0	0	0.372	0	0.258	0.225	0.064	0	0.232	0.335	0.851	0.278	0.095
spp-23	0	0	0	0	0	0	0	0.11	0	0	0	0	0.095	0	0	0	0	0	0	0	0.085	0	0	0.032	0	0	0	0	0	0	0	0	0	0.037	0	0.016	0	0	0.134	0	0	0.095
mrpl-38	64.102	57.387	74.168	65.474	67.328	59.406	60.221	41.451	47.459	30.554	68.212	46.075	59.927	59.153	71.141	64.028	61.578	82.324	44.506	33.609	29.768	62.039	96.722	62.429	65.691	51.579	66.025	52.749	51.648	72.925	35.026	28.266	93.784	91.138	59.431	77.643	60.133	20.44	73.728	61.481	67.19	56.07
Y34D9A.3	12.104	15.798	23.981	23.185	17.243	18.964	12.058	11.134	16.842	6.815	15.498	23.886	16.959	21.793	25.927	48.619	15.649	20.114	10.703	10.972	12.043	15.467	35.565	16.742	16.591	16.377	17.577	8.188	11.464	15.186	30.087	15.249	28.333	24.451	12.994	21.32	18.555	2.816	19.455	23.374	18.988	15.538
Y34D9A.7	3.717	4.726	6.172	6.24	2.463	5.072	3.646	2.48	3.75	1.947	3.467	5.176	3.525	5.87	4.806	13.202	4.438	5.46	2.051	3.036	2.29	2.94	8.195	4.926	3.74	4.727	5.521	3.293	2.187	4.075	30.311	26.779	7.018	4.603	2.897	5.521	3.551	0.364	3.421	4.97	5.425	4.609
glrx-10	49.55	31.259	32.076	29.425	43.106	28.667	50.266	51.317	46.095	81.927	28.855	40.984	34.251	34.798	28.077	34.52	38.729	47.029	62.433	42.345	92.017	42.652	28.452	41.276	32.934	36.412	32.168	24.595	40.508	26.167	11.002	4.463	38.886	35.976	39.939	40.588	56.009	63.771	51.791	37.793	32.621	31.552
gsa-1	38.126	72.915	34.302	39.409	41.054	94.115	41.713	47.845	51.686	42.761	37.725	41.748	50.543	50.591	45.72	28.274	45.008	36.062	53.246	136.408	70.815	32.511	38.271	34.193	51.315	48.456	31.492	60.463	43.141	38.05	163.232	88.519	30.568	35.203	54.874	36.228	32.529	16.498	29.652	43.301	44.098	53.124
R06A10.3	0	0	0	0	0	0	0	0	0	0	0	0.127	0	0	0.19	0	0	0.048	0	0	0	0	0	0.032	0.053	0	0	0.03	0	0	0.112	0	0.104	0.037	0	0	0	0	0	0	0	0
R06A10.1	10.427	3.646	5.768	3.648	5.542	3.44	8.202	2.26	4.5	6.815	7.137	2.715	3.62	2.043	8.98	2.543	6.477	5.986	6.511	2.503	1.527	4.943	3.557	17.644	8.136	2.645	7.098	32.456	7.008	2.359	0.786	0	10.813	2.504	7.285	6.587	8.132	2.518	16.906	3.851	5.912	3.184
R06A10.5	0.544	0.068	0.101	0.192	0.411	0.132	0.771	0.386	0.75	0.449	0.408	0.297	0.191	0.324	1.707	0.673	0.296	0.479	0.268	0.053	0.17	0.511	0.541	1.739	0.833	0.141	0.451	1.632	0.608	0.386	0.225	0	2.027	1.178	0.731	0.461	1.489	0.133	1.946	0.716	0.209	0.19
R06A10.4	52.224	14.516	64.252	33.457	39.138	15.877	38.558	5.567	10.978	2.696	48.227	5.091	41.158	13.945	59	11.295	41.359	45.065	35.319	25.78	5.428	69.113	38.039	28.011	50.411	14.267	27.942	62.629	40.873	15.7	31.434	12.646	77.616	18.375	39.742	41.065	36.767	12.39	74.869	14.06	55.922	15.111
ZK993.4	0	0	0	0	0	0	0	0	0	0	0	0	0	0.032	0	0	0	0	0	0	0	0	0	0	0	0	0	0	0	0	0	0	0	0	0	0	0	0	0	0	0	0
Y48G8AL.9	26.203	20.997	31.57	27.265	28.053	37.09	32.319	33.183	46.436	34.373	26.714	34.493	25.772	36.938	35.729	33.472	26.992	21.407	24.616	23.915	29.344	29.187	31.854	20.38	30.612	26.479	39.097	19.521	16.892	18.875	41.201	54.301	25.577	22.978	17.044	16.976	25.886	6.626	25.627	34.121	20.866	27.18
aps-3	30.918	58.535	30.457	38.545	34.348	12.966	25.869	48.837	41.731	53.395	26.918	10.861	29.201	14.594	30.227	27.302	29.26	29.692	26.757	43.357	31.464	22.881	32.937	25.693	35.15	32.416	29.351	28.273	28.153	16.902	58.377	38.68	30.152	24.635	28.042	36.499	21.19	9.972	40.722	15.449	24.483	25.469
Y48G8AL.18	0	0	0	0.048	0	0	0	0	0	0	0	0	0	0	0	0	0	0	0	0	0	0	0	0	0	0	0	0	0	0	0	0	0	0	0	0	0	0	0	0	0	0
Y48G8AL.17	0	0	0	0	0	0	0	0	0	0	0	0	0	0	0	0	0.033	0	0	0	0	0	0	0	0.018	0	0	0	0	0	0	0	0	0	0.028	0.08	0	0	0	0	0	0
rpl-17	1131.8	459.704	874.437	671.781	717.754	443.892	998.797	229.687	627.327	483.771	874.821	513.235	583.838	355.273	715.08	370.74	878.758	1355.93	1325.09	275.693	408.438	895.693	609.326	877.486	645.543	474.26	609.269	1046.41	1448.61	1059.01	394.383	694.761	1124.52	972.543	1317.91	1580.86	1112.51	3258.93	1403.99	380.616	921.11	864.673
Y48G8AL.7	10.835	9.722	14.773	10.704	11.221	7.056	11.497	3.583	7.91	3.52	12.337	13.704	11.623	13.005	12.141	11.93	10.981	14.559	11.505	3.942	3.308	9.118	14.226	11.108	9.572	10.524	9.521	12.757	15.474	16.558	2.582	3.719	24.486	16.828	12.854	24.136	17.639	11.065	26.432	10.299	11.129	12.877
Y48G8AL.16	0.544	0.203	0.607	0.24	0.616	0.044	0.28	0.055	0	0.374	0.714	0.212	0.905	0.097	0.253	0.112	0.427	0.048	2.319	1.971	0.254	0.426	0.232	0.58	0.744	0.422	0.676	0.119	1.013	0.086	0.225	0	0.624	0.11	0.731	0.302	0.573	0.166	1.14	0.045	0.765	0.19
Y48G8AL.12	0.408	0.743	0	0.624	0.479	0.265	0.21	0.055	0.341	0.974	0.306	0.085	1.048	0.065	0.063	0.15	0.395	0.479	0.981	2.237	0.17	1.278	0.077	1.642	0.284	0.31	0.451	0	0.77	0.086	0	0	0.312	0.479	0.338	0.159	0.229	0.033	0.134	0.224	0.348	0.095
Y48G8AL.19	0	0	0	0	0	0	0.07	0	0	0	0	0	0.143	0	0	0.037	0	0	0.089	0	0	0	0	0.032	0.053	0	0.113	0	0.122	0.043	0	0	0.052	0	0.028	0.032	0	0.099	0.067	0	0.209	0.143
Y48G8AL.15	13.645	17.891	8.904	6.72	13.616	8.688	16.124	17.583	17.047	27.933	9.074	13.407	9.67	9.47	7.399	6.321	9.238	10.392	23.814	14.648	15.52	11.249	6.263	9.305	8.845	13.085	12.506	12.609	13.165	7.464	1.123	0.744	8.994	5.965	12.094	9.387	15.806	24.482	15.43	10.03	9.738	8.648
Y48G8AR.7	0.045	0	0.304	0	0	0.044	0	0	0	0	0.306	0	0.143	0.032	0.759	0.112	0.296	0.192	0	0.107	0	0	0.155	0.225	0.408	0.366	0.169	0	0	0.172	0	0	0	0.221	0.113	0.064	0.229	0	0	0	0.139	0.428
Y48G8AR.6	0	0	0	0	0	0	0.07	0	0	0	0	0	0	0	0	0	0	0	0	0	0	0	0.077	0	0	0	0	0	0	0	0	0	0	0	0	0	0	0	0	0	0	0
Y48G8AR.4	0	0	0	0	0	0	0	0	0	0	0	0	0	0	0	0	0	0	0	0	0	0	0	0	0	0	0	0	0	0	0	0	0	0	0	0	0	0	0	0	0	0
Y48G8AR.5	0.091	0.068	0.101	0.048	0	0	0.14	0	0.068	0	0.102	0	0.191	0.032	0.063	0.112	0.066	0	0.089	0.107	0	0	0.077	0.193	0.195	0.113	0.056	0.03	0	0	0	0	0	0.11	0	0	0	0.033	0	0.179	0.417	0.38
Y48G8AR.2	3.355	2.498	1.72	1.536	1.437	0.529	3.155	9.205	0.886	2.172	2.753	0.509	3.239	1.038	3.478	1.272	3.978	1.676	2.586	9.428	11.195	1.15	0.696	3.026	3.386	34.049	2.084	0.475	1.377	3.089	0.786	1.116	0.832	2.799	2.503	1.002	0.687	2.683	2.214	2.105	2.713	2.851
Y48G8AR.3	0.045	0.068	0.304	0.096	0.068	0	0	0.055	0	0.075	0.306	0	0.095	0	0.822	0.075	0.197	0	0	0.213	0.085	0	0	0.225	0.177	0.31	0.169	0	0	0.214	0	0	0.312	0.589	0.028	0.016	0	0.166	0.134	0	0.139	0.238
K12C11.8	0	0	0	0	0	0	0	0	0	0	0	0	0	0	0	0	0	0	0	0	0	0	0	0	0.018	0	0	0	0	0	0	0	0	0	0.056	0	0	0	0	0	0	0
K12C11.5	0	0	0	0	0	0	0	0	0	0	0	0	0	0	0	0	0	0	0	0	0	0	0.155	0	0	0.028	0	0.089	0	0	0	0	0.104	0.11	0	0	0	0	0	0.09	0	0
K12C11.3	0.453	0.068	0.809	0.192	0.411	0.132	0.28	0.11	0	0.225	0.306	0.085	0.381	0.292	0.443	0.299	0.592	0.958	1.07	0	0.085	0.128	0.155	1.996	0.355	0	0.225	0.119	0.365	0.214	0.225	0	0.312	1.068	0.45	1.718	0.687	0.166	0.335	0.09	0.487	0.143
K12C11.6	1.904	0.338	4.25	0.528	1.232	0.794	1.332	0.165	0.614	0.3	1.02	0.17	0.953	0.519	0.759	1.421	0.921	5.124	2.854	0.213	0.339	1.023	2.01	4.958	0.993	0.31	0.789	0.208	1.904	0.858	0	0	1.975	2.909	1.463	4.264	3.322	0.729	4.226	3.493	1.6	0.238
K12C11.7	0.907	0.203	2.327	0.336	1.163	0.485	1.262	0.386	1.637	0.599	0.918	0.382	0.191	0.551	0.949	1.047	0.395	2.347	0.892	0.266	0.085	0.767	1.392	2.125	0.798	0.45	0.676	0.445	0.486	0.472	0.112	0	0.728	1.657	0.9	2.737	3.207	0.563	2.415	1.075	0.556	0.19
smo-1	257.178	175.875	301.125	286.953	257.338	133.322	488.077	310.935	351.576	314.002	181.388	426.515	188.452	203.078	228.98	446.549	218.432	376.947	266.409	106.101	392.155	213.857	280.734	154.866	181.402	282.688	242.13	193.552	358.414	252.193	216.669	204.932	312.648	363.079	366.681	571.95	474.418	172.596	361.8	185.561	185.015	209.361
Y92H12BL.1	8.251	15.866	11.737	11.472	8.553	9.658	6.8	7.111	9.546	6.216	9.89	9.122	10.528	11.156	10.75	11.07	9.896	7.902	11.773	10.386	11.534	8.309	11.597	9.949	9.465	7.485	12.281	12.965	8.385	11.968	37.608	34.217	15.284	10.347	8.213	11.471	12.027	10.932	14.021	9.627	7.581	10.026
Y92H12BL.5	10.653	6.144	8.601	8.16	14.3	7.762	13.46	13.449	12.206	15.651	3.161	4.582	5.478	4.119	7.146	4.75	6.016	5.795	12.932	11.771	14.417	12.186	8.35	8.886	12.709	10.637	11.38	13.113	4.537	4.504	10.104	5.951	7.07	5.524	6.3	4.789	7.56	5.499	8.855	6.717	4.034	1.996
Y92H12BL.4	5.893	14.921	7.892	9.6	5.063	13.936	4.417	5.071	5.591	3.669	8.157	14.213	9.432	15.599	10.434	10.322	8.186	7.806	4.727	7.67	3.901	4.559	11.133	7.373	9.43	7.457	7.887	8.574	7.008	12.226	46.926	23.06	9.773	8.359	6.497	10.262	5.383	1.524	6.038	8.06	8.207	10.644
Y92H12BL.2	0	0	0	0	0	0	0	0	0	0	0	0	0	0.032	0	0	0	0	0	0	0	0	0	0	0	0	0	0.03	0	0	0	0	0	0	0	0	0	0	0	0	0	0
Y92H12BR.7	3.717	2.836	2.125	3.648	1.711	5.557	2.734	2.811	1.977	2.771	3.161	7.128	3.525	5.513	2.593	3.478	3.386	4.454	3.032	3.782	7.294	3.451	3.479	3.638	3.51	5.797	2.366	5.103	4.051	6.306	45.467	37.937	4.679	3.756	4.106	4.28	4.582	4.34	2.751	3.851	2.295	4.894
Y92H12BR.2	109.798	102.352	86.614	87.363	111.529	110.83	124.718	166.685	150.081	217.322	96.455	138.056	101.467	120.705	85.749	91.666	92.679	124.42	131.109	102.213	192.855	95.403	85.202	65.713	103.02	106.761	106.981	92.801	108.561	80.432	41.762	34.961	71.17	66.945	124.487	94.508	100.565	83.913	94.391	88.303	76.788	95.462
Y92H12BR.3	11.288	18.026	20.844	21.457	16.079	22.007	12.409	6.174	13.228	6.815	20.494	16.292	17.102	20.626	18.275	43.159	17.72	17.863	8.205	5.646	3.901	12.57	26.365	18.61	17.991	19.585	19.83	15.071	5.955	23.808	407.406	336.594	29.372	23.088	8.438	25.027	23.251	3.048	19.656	17.822	20.936	16.869
Y92H12BR.4	0.317	0.473	0.101	0.768	0.821	0.221	0.631	0.661	0.273	0	0.51	1.018	0.667	0.551	1.138	1.496	1.019	0.814	0.714	0.053	0.085	0.298	1.082	0.515	0.585	0.929	0.901	0.504	0.486	0.815	1.123	0.744	1.248	0.847	0.956	1.368	0.802	0.331	0.403	0.806	0.278	0.238
mrpl-15	56.078	74.738	43.307	40.417	53.986	40.045	46.62	35.057	34.298	28.382	45.474	43.063	47.113	41.673	37.689	33.398	37.479	54.978	43.703	24.341	27.308	42.95	44.147	38.089	46.512	39.086	43.547	51.206	45.652	67.735	35.363	18.224	44.033	53.283	49.277	81.843	64.485	20.374	57.225	35.33	42.359	31.742
F47G6.6	0	0	0	0	0	0	0	0	0	0	0	0	0	0	0	0	0	0	0	0	0	0	0	0	0	0	0	0	0	0	0	0	0	0	0	0	0	0	0	0	0	0
F47G6.t1	0	0	0	0	0	0	0	0	0	0	0	0	0	0	0	0	0	0	0	0	0	0	0	0	0	0	0	0	0	0	0	0	0	0	0	0	0	0	0	0	0	0
gst-25	0.045	0.203	0.607	0.048	0.137	0.044	0.14	0	0.205	0	0.102	0	0.095	0	0	0	0	0	0	0	0.17	0	0	0.161	0.089	0	0.113	0	0.162	0.086	0.112	0	0.364	0.074	0.113	0.08	0.115	0.199	0.268	0.09	0	0
F47G6.3	0	0	0	0	0.137	0	0	0	0	0	0	0	0	0	0.063	0	0.066	0	0	0	0	0	0	0	0.018	0	0	0.119	0	0.086	0	0	0.104	0.074	0	0	0.229	0.099	0	0.045	0	0
Y92H12A.3	0.227	0.338	1.417	0.816	1.163	1.235	1.402	0.606	0.75	0.524	1.122	1.103	0.857	0.811	1.201	1.683	0.986	1.006	0.981	1.065	0.254	1.236	2.551	0.58	0.744	1.21	0.676	0.653	0.284	1.501	15.941	13.761	1.612	2.504	0.9	1.114	0.916	0.066	1.006	1.164	0.765	1.14
Y92H12A.2	18.088	39.698	15.077	28.657	21.622	35.591	18.438	27.726	20.661	12.356	25.082	20.068	25.581	24.193	25.548	22.066	27.025	16.57	15.965	54.222	32.651	27.142	24.2	28.333	27.315	29.828	28.168	17.059	13.165	21.963	21.891	25.663	18.611	30.6	12.769	14.288	13.859	13.284	21.669	35.106	24.692	24.281
Y92H12A.8	0	0	0	0.048	0	0	0	0	0	0	0	0	0.048	0.032	0	0	0	0.048	0	0.107	0.254	0	0	0	0	0.056	0	0.03	0	0	0	0	0	0.074	0	0.016	0	0	0	0	0	0
Y92H12A.t1	0	0.27	0	0.048	0	0.044	0	0	0.068	0	0.204	0	0.143	0.032	0.253	0.037	0.066	0	0	0	0.17	0.043	0.155	0.032	0.16	0.084	0.056	0.059	0	0	0	0	0	0.037	0.056	0.048	0	0	0.134	0	0.209	0
cpx-1	21.443	33.285	8.196	13.248	16.558	31.445	20.892	68.184	29.048	56.615	18.659	9.334	22.866	9.859	9.865	4.974	18.74	8.764	24.438	77.552	93.29	25.693	4.33	7.598	18.364	38.635	18.365	5.726	11.302	3.003	2.021	0.372	4.367	7.622	10.547	5.123	8.819	18.055	6.373	25.613	17.041	13.115
Y73E7A.5	0.317	0.81	0.708	0.528	0.889	0.706	1.612	1.433	0.886	0.524	0.408	0.594	0.286	0.843	0.569	0.711	0.592	0.239	0.446	0.905	0.339	0.597	0.541	0.451	0.443	0.478	0.563	0.742	0.284	0	0.112	0	1.716	1.399	0.225	0.43	0.344	0.364	0.872	0.985	0.417	0.143
Y73E7A.6	14.688	28.153	18.82	20.353	17.653	18.964	19.209	17.583	18.888	19.546	11.42	17.862	17.435	13.718	11.572	16.344	13.282	15.038	19.443	20.453	19.676	17.214	11.907	15.809	13.737	16.855	14.929	21.242	15.758	17.459	4.154	5.951	12.737	18.191	16.116	17.104	19.815	22.428	15.43	21.046	10.085	16.679
adpr-1	0.589	1.013	0.911	1.344	0.958	1.411	0.701	0.331	0.614	0	0.714	0.764	0.857	0.973	0.696	1.085	1.151	0.431	0	0.32	0.339	0.341	1.082	0.869	0.833	0.929	0.62	1.127	0.243	0.515	39.629	38.68	1.196	0.994	0.675	1.4	0.573	0	1.14	1.075	0.835	0.76
Y73E7A.1	55.67	49.758	52.11	47.329	57.886	66.198	76.836	59.585	87.826	85.896	39.357	60.203	44.017	51.986	42.685	43.084	48.657	46.31	68.854	48.417	61.571	55.392	50.101	47.297	52.538	52.789	66.476	61.353	45.693	42.811	38.394	41.284	59.213	53.615	51.302	45.345	47.304	46.578	60.982	56.152	40.411	48.183
mab-20	195.479	404.41	233.939	329.722	330.619	481.556	309.657	524.307	470.223	357.212	251.435	345.48	262.051	353.878	241.438	369.132	267.878	194.388	227.968	488.534	339.319	221.697	280.115	238.706	277.616	398.79	258.242	201.592	235.392	239.453	777.203	503.218	267.263	248.779	227.738	250.065	261.949	65.958	243.592	356.256	302.284	355.002
pqn-88	0.227	0.068	0	0.336	0.411	0.706	0.21	0.22	1.159	0.899	0.306	0	0	0.065	0.253	0.15	0.296	0.048	0.624	0.213	0	0.17	0.155	0.032	0.053	0	0.169	0	0	0.472	0.225	0	0.364	1.105	0.084	0.08	0.229	2.054	0.403	0.09	0.209	0
Y71G12B.33	0	0	0	0.144	0.137	0	0.28	0.276	0.136	0	0	0.042	0	0	0	0.449	0	0	0	0	0	0.085	0.464	0.193	0.089	0.113	0.113	0.03	0	0	0.225	0.372	0.572	0.11	0.028	0	0.229	0	0.067	0.269	0	0.048
Y71G12B.22	0.136	0	0	0	0	0.044	0	0	0.136	0.3	0	0.085	0.238	0.065	0.253	0	0.23	0	0	0	0	0.128	0.077	0.258	0.124	0	0.113	0	0	0	0	0	0	0.074	0	0.032	0	0.133	0.134	0.045	0	0.143
Y71G12B.17	5.712	2.566	7.994	3.744	3.216	1.985	2.313	0.496	1.023	2.696	4.384	1.612	4.287	1.005	7.146	2.207	3.616	4.502	7.67	4.261	0.933	6.477	2.629	7.888	8.349	1.491	3.662	0.623	3.484	0.772	2.47	0.372	5.355	1.473	4.135	2.641	4.925	2.352	8.118	3.985	5.356	0.903
Y71G12B.35	16.909	28.356	14.267	14.688	21.758	26.55	16.545	40.844	28.571	36.844	18.863	31.947	19.436	25.231	14.608	15.109	19.299	13.649	20.246	25.513	38.842	16.319	13.608	13.812	19.321	26.676	24.281	18.928	23.13	9.909	15.156	18.596	15.232	12.851	19.238	15.847	15.692	9.011	22.206	25.658	15.024	18.959
drag-1	3.037	4.118	6.071	7.632	4.721	2.646	3.926	6.78	2.523	1.348	2.753	1.23	5.002	2.173	4.49	4.675	5.03	4.406	4.727	6.605	10.431	6.051	2.783	4.153	6.257	2.139	3.267	0.623	1.256	11.196	0.561	1.488	2.703	12.557	1.884	4.678	2.634	0.166	3.757	7.657	5.077	1.758
Y71G12B.37	0	0	0	0	0	0	0	0	0	0	0	0	0	0.13	0	0.112	0	0	0	0	0	0	0.387	0.032	0	0	0	0	0	0	0	0	0	0	0	0	0	0	0	0	0	0
linc-131	0.091	0.27	0	0	0	0.088	0.07	0	0	0	0	0.085	0.095	0.032	0	0	0	0	0.268	0.107	0	0.043	0	0.032	0.018	0	0	0.03	0	0.086	0.561	0	0	0	0.028	0	0.229	0.133	0	0.045	0	0
ubc-3	487.836	563.541	378.43	364.236	447.964	475.558	412.713	362.859	368.077	380.501	354.007	345.735	367.9	333.285	317.258	309.667	362.037	361.191	461.823	422.7	302.767	336.7	289.78	272.061	358.036	386.944	349.9	365.417	338.646	429.531	96.098	137.613	279.74	318.228	380.21	440.179	425.968	211.952	394.538	290.656	313.621	319.222
lsm-6	51.68	42.601	40.676	38.929	70.065	45.117	72.069	55.065	84.416	84.023	31.608	102.545	53.449	76.762	29.658	50.938	56.186	57.66	78.219	35.953	68.356	62.167	30.694	38.604	46.157	52.564	53.631	73.546	59.992	43.326	3.48	1.86	53.026	49.896	68.178	52.489	82.353	63.539	65.544	50.51	38.116	56.878
atg-5	69.134	57.185	50.997	53.234	72.186	55.128	111.679	96.461	103.986	108.961	51.082	78.701	42.873	60.288	60.012	65.449	50.137	49.327	71.173	45.487	54.617	50.023	46.776	34.772	53.265	65.733	65.856	64.468	50.311	41.696	68.93	59.508	55.938	45.587	61.765	58.678	55.322	46.611	58.701	58.57	42.08	51.461
Y71G12B.36	0	0	0	0	0	0	0	0.055	0	0	0	0	0	0	0	0	0	0	0	0	0	0	0	0	0	0	0	0	0	0	0	0	0	0	0	0	0	0	0	0	0	0
mppa-1	23.982	16.473	35.313	35.377	24.701	24.874	17.597	10.859	11.387	7.788	32.933	14.807	24.771	20.463	35.223	25.432	28.701	49.95	14.092	15.819	9.838	32.17	46.003	25.596	35.681	15.477	29.013	20.56	19.727	40.066	23.575	28.638	33.219	44.63	24.751	37.724	20.273	7.686	29.988	21.807	36.029	20.575
lin-65	31.371	67.784	58.687	54.722	43.175	70.785	37.997	38.419	48.686	22.691	53.223	76.877	43.921	71.476	52.233	95.368	51.024	46.406	28.006	32.384	21.881	38.349	65.95	43.111	42.24	48.765	60.335	40.081	30.989	45.3	129.328	136.869	61.76	53.431	34.792	53.889	53.146	12.986	45.82	67.526	51.401	60.014
Y71G12B.25	132.284	148.869	98.959	72.818	136.093	40.971	96.536	15.93	41.254	95.256	117.968	13.28	124.237	17.934	76.327	20.757	112.273	85.006	144.933	206.503	14.587	120.968	37.653	267.876	155.895	108.168	80.842	158.01	93.168	70.738	46.926	50.21	69.662	42.457	83.31	45.743	88.653	48.698	110.358	31.479	112.052	80.97
Y71G12B.26	3.853	7.562	2.428	10.944	4.926	3.087	2.173	0.992	2.318	1.348	3.569	0.509	4.859	1.167	3.415	1.982	5.194	4.166	2.23	1.971	1.103	1.236	2.242	1.256	5.619	1.576	3.662	0.267	1.215	9.137	1.01	4.463	0.624	9.611	2.925	2.212	1.833	89.644	2.348	2.328	3.756	1.14
Y71G12B.7	0	0	0	0	0	0	0	0	0	0	0	0	0	0.065	0	0	0	0	0	0	0	0	0.077	0	0	0	0	0.059	0	0	0	0	0	0	0	0.016	0	0	0	0	0	0
Y71G12B.6	74.166	36.66	133.867	44.497	68.149	34.224	64.988	8.985	29.73	56.09	73.921	14.298	57.545	17.253	158.534	46.525	55.266	175.998	51.016	17.098	6.106	64.511	148.292	293.633	58.334	45.051	51.829	79.806	64.246	11.368	31.209	4.091	181.537	20.768	59.234	148.222	203.993	32.2	165.705	49.793	61.695	62.295
Y71G12B.27	0	0	0	0	0	0	0	0	0	0	0	0	0	0	0	0	0	0	0	0	0	0	0	0	0	0	0	0	0	0	0	0	0	0	0	0	0	0.066	0	0	0	0
pghm-1	78.201	138.134	40.98	80.883	63.838	128.338	75.644	255.704	147.286	252.145	81.67	28.086	78.982	33.436	58.051	28.349	96.69	42.958	62.165	303.283	475.098	103.626	37.575	46.717	91.144	140.556	112.615	26.671	50.027	18.231	49.172	18.224	26.773	44.446	47.421	26.125	51.542	57.742	40.453	131.962	62.112	67.142
Y71G12B.3	0.091	0.068	0	0	0	0.265	0.14	0.717	0.409	0	0.408	0	0.048	0	0.126	0.037	0.23	0.096	0	0.32	0.17	0	0.464	0.032	0.177	0.225	0.563	0.119	0.122	0.129	0	0	0.312	0.184	0.056	0.032	0.115	0.066	0.067	0.806	0.07	0.285
Y71G12B.32	0	0	0	0	0	0	0	0	0	0	0	0	0	0	0	0	0	0	0	0	0	0	0	0	0.035	0	0	0	0	0	0	0	0.156	0.037	0	0	0.115	0	0.134	0	0	0
Y71G12B.2	0	0	0.101	0	0	0	0	0.055	0	0	0.102	0	0	0.065	0	0.037	0.033	0.048	0	0	0	0.085	0.077	0.097	0.018	0	0	0	0	0.129	0	0	0.052	0.147	0.028	0.08	0	0	0.067	0.134	0	0.143
anr-42	0.317	0.81	0.607	0.336	0.205	0.485	0.421	0.276	0.477	0.449	0.306	0.424	0.286	0.227	0.569	0.785	0.526	0.192	0.178	0.373	0.339	0.298	0.309	0.29	0.408	0.422	0.338	0.475	0.203	0.729	1.01	1.86	0.52	0.81	0.563	0.286	0.458	0.364	0.537	0.582	0.417	0.238
chaf-2	24.843	13.503	45.533	36.193	22.032	11.775	21.242	3.583	12.478	2.097	24.98	24.098	26.915	22.928	47.617	109.131	28.34	69.106	12.397	2.024	1.103	18.62	63.94	37.992	22.37	30.334	24.562	10.028	19.282	35.862	31.434	25.663	62.696	48.46	28.717	77.882	32.3	2.12	43.674	23.912	26.5	9.741
Y71G12B.28	0.091	0.203	0.101	0.384	0	0	0.421	0.11	0.273	0.075	0	0.17	0.048	0.065	0.443	0.337	0.263	0.096	0.268	0.213	0	0.085	1.16	0.129	0.248	0.197	0.338	0.267	0.081	0.086	0.112	0	0.988	0.221	0.225	0.445	0.802	0.066	0.201	0.493	0.278	0
C53H9.3	45.288	42.331	25.397	19.777	36.401	20.155	46.13	32.466	37.026	59.086	35.584	44.251	26.915	25.847	22.259	17.727	36	44.73	50.303	25.513	63.946	32.085	18.71	21.507	19.906	26.564	34.984	34.949	62.099	53.879	2.582	2.975	27.137	35.424	55.24	48.066	41.692	59.763	43.942	23.643	24.066	22.713
C53H9.2	62.016	66.367	118.689	122.116	61.58	72.946	53.491	32.356	56.937	25.911	80.447	60.119	61.785	87.367	138.678	137.929	85.808	148.03	39.868	18.909	22.305	59.781	160.971	108.02	101.283	104.481	91.32	77.284	49.744	111.705	122.929	158.441	111.875	128.956	63.087	122.495	88.653	28.059	85.469	89.154	89.586	77.121
egl-30	26.339	64.139	46.95	66.098	47.28	140.731	39.189	78.161	91.031	38.717	37.216	41.408	56.545	72.968	50.589	68.778	53.556	36.924	29.878	144.611	48.087	47.126	99.351	52.319	56.828	54.59	30.928	34.741	37.551	66.877	1331.11	978.169	37.482	49.933	44.186	41.924	40.776	12.39	27.304	54.271	46.741	45.094
M01D7.10	0	0	0	0	0	0	0	0	0	0	0	0	0	0	0	0	0	0	0	0	0	0	0	0	0	0	0	0	0.041	0	0.112	0.372	0	0	0	0	0	0	0	0	0	0
emr-1	37.718	32.339	37.236	32.449	3.626	4.939	7.501	9.977	10.91	14.828	23.553	40.56	28.82	26.268	29.658	59.951	27.912	49.663	50.392	23.543	24.849	36.644	43.065	40.986	24.266	35.005	41.914	57.941	38.077	33.717	24.361	51.326	42.577	39.622	36.227	55.114	5.04	5.599	5.367	6.179	25.457	25.992
nlp-12	6.029	20.254	2.226	8.736	5.816	5.777	10.726	17.418	25.434	34.223	10.604	4.582	9.623	2.465	3.288	2.356	8.351	4.262	9.097	18.482	13.739	3.238	1.546	48.456	5.991	3.658	14.478	47.379	11.828	5.705	0.561	0.372	4.367	8.138	6.553	3.548	3.551	24.747	4.897	7.12	5.286	1.568
tag-96	14.915	13.503	12.243	15.264	14.164	7.189	7.922	4.41	4.91	2.471	14.071	4.158	10.337	4.735	11.888	7.742	14.17	20.21	10.435	6.285	4.495	10.013	16.932	18.899	16.928	6.528	9.915	2.522	7.494	44.27	1.01	4.463	8.838	31.153	13.276	22.832	12.714	18.817	13.82	16.792	14.189	5.417
M01D7.9	0.136	0	0.202	0	0.205	0.088	0.07	0	0.273	0	0.102	0.085	0	0.195	0.632	0.486	0.132	0.192	0	0	0	0.043	0.232	0.097	0.248	0.141	0.507	0.059	0	0.129	0.112	0	0.416	0.442	0.169	0.414	0.802	0	0.134	0.045	0.139	0.048
M01D7.1	0.227	0	0	0.336	0.068	0.044	0.07	0.055	0.205	0	0.102	0.042	0.095	0.195	0.443	0.337	0.197	0.383	0.178	0	0	0.043	0.696	1.223	0.301	0	0.225	0.089	0.446	0.729	0	0.372	0.208	0.221	0.253	0.398	0.458	0	0.134	0.224	0.974	0.285
tub-2	4.216	3.916	3.238	3.936	2.053	3.705	3.015	1.378	3.546	0.599	3.365	3.055	3.573	4.865	4.743	6.582	5.26	3.496	0.892	2.024	1.781	2.684	6.958	4.186	4.378	4.277	4.225	2.878	2.876	6.906	505.637	538.551	7.226	5.929	3.6	5.155	2.405	0.431	4.964	3.403	5.495	4.039
Y71G12A.4	0.907	0.338	1.113	0.624	0.274	0.617	1.192	0.165	0.955	0	0.306	0.594	0.381	0.259	0.443	1.496	0.493	0.527	0.178	0.639	0.424	0.767	1.624	2.093	0.585	0.253	0.282	0.178	0.648	0.601	0.786	0.744	1.404	1.436	0.394	0.636	0.458	0	1.677	0.672	0.417	0.143
Y51F10.7	2.584	0.608	6.678	1.392	2.395	1.147	1.542	0.22	0.818	0.449	3.263	0.467	1.953	1.524	1.707	1.87	1.151	10.392	3.3	0.107	0.339	0.98	3.634	13.426	2.287	0.422	1.239	0.178	2.309	1.072	0.112	0.372	1.56	3.572	1.969	13.524	5.383	0.596	5.166	6.09	2.087	0.428
anr-19	0	0	0	0	0	0	0	0	0	0	0	0	0	0	0	0	0	0	0	0	0	0	0	0	0	0	0	0	0	0	0	0	0	0	0.056	0	0	0	0	0	0	0
Y51F10.6	11.741	11.815	12.446	13.92	11.974	16.583	12.198	9.536	16.024	9.735	16.314	14.383	13.053	18.355	15.303	14.548	15.156	12.452	11.773	10.813	9.668	14.956	15.695	16.646	14.677	9.539	14.366	13.439	8.304	17.03	11.339	9.298	9.462	16.35	10.885	9.689	10.423	7.288	9.392	19.702	13.911	15.063
hex-4	16.093	23.022	22.564	25.009	22.443	24.918	15.844	25.962	23.525	11.308	26	34.875	25.438	40.667	30.67	39.008	26.17	18.342	14.627	11.825	15.52	25.864	34.637	19.254	27.315	22.877	27.154	25.663	23.535	25.781	10.665	10.042	28.593	28.685	25.51	21.034	21.304	7.255	20.596	35.017	33.943	29.461
Y51F10.10	41.163	23.495	35.415	25.633	39.138	31.622	43.466	40.734	35.185	36.994	39.765	43.233	33.775	34.473	35.413	21.355	36.526	30.027	40.67	27.005	37.655	96.809	29.999	23.471	47.788	34.471	40.224	32.367	33.217	28.484	26.719	13.017	26.305	28.133	37.464	26.666	28.062	49.99	24.353	33.091	41.454	31.742
Y51F10.11	3.672	2.228	3.238	3.168	2.19	4.719	3.435	4.244	3.137	2.696	2.549	4.709	4.049	4.832	4.11	2.094	3.978	4.454	2.408	2.45	2.544	2.983	5.18	2.383	4.272	3.714	2.479	4.272	2.876	3.046	17.625	6.323	4.367	3.94	3.375	3.834	2.291	2.253	2.751	3.358	2.921	3.516
Y51F10.3	1.36	1.553	1.417	1.248	1.368	1.014	1.753	2.811	2.728	1.048	0.612	1.358	1.667	1.265	1.328	1.421	1.512	0.527	2.051	1.065	0.763	1.406	2.242	1.127	1.117	1.942	1.127	1.483	1.499	1.973	98.456	87.031	2.183	1.62	0.872	1.671	0.687	1.259	1.006	1.343	0.765	1.473
Y51F10.13	0	0	0	0.192	0	0	0	0.055	0	0	0	0.042	0	0	0.063	0	0	0.048	0	0	0	0	0.077	0	0	0.056	0	0.03	0.122	0	0	0	0	0.147	0.084	0	0	0.133	0	0	0	0
Y51F10.12	0	0.27	0.202	0.096	0	0.088	0	0.165	0	0.15	0.102	0.255	0.048	0.195	0.063	0.299	0.197	0.239	0	0.16	0.17	0.043	0.077	0.225	0.089	0.169	0	0.089	0.122	0.086	2.807	1.86	0	0	0.028	0.095	0	0	0	0.134	0.139	0.048
Y20F4.4	68.137	51.851	56.866	49.49	64.249	75.768	76.135	69.287	85.576	86.944	64.337	74.798	54.544	57.92	66.715	62.008	50.005	47.46	62.165	92.253	50.716	57.778	77.161	73.022	60.001	64.946	87.264	82.002	56.59	36.506	110.355	46.863	62.904	51.921	63.875	44.613	54.177	38.362	58.969	69.63	67.955	65.621
Y20F4.8	0.363	1.215	0.911	0.624	0.684	1.323	1.542	1.047	1.637	0.524	1.733	1.273	0.619	0.843	1.328	1.496	0.625	0.718	0.178	0.639	1.272	1.193	1.392	0.934	0.762	0.9	1.803	0.86	0.486	1.03	1.235	0.372	1.144	1.694	0.534	0.445	0.916	0.199	0.335	1.03	1.252	0.618
Y20F4.5	1.088	0.743	1.417	1.584	0.205	1.279	1.823	1.102	1.773	0.075	1.733	0.594	1.096	1.005	2.213	3.628	1.249	1.916	0.446	0.852	0.254	0.98	4.639	1.964	1.294	1.745	1.408	1.572	0.891	1.459	7.185	5.207	1.612	1.547	0.731	1.114	1.145	0	0.805	1.03	1.53	0.903
Y37E3.1	51.544	55.227	60.205	58.178	60.486	60.2	62.114	64.105	61.505	60.209	55.263	90.029	55.735	79.162	53.751	86.841	56.811	64.461	56.903	41.173	68.017	57.906	77.702	46.717	56.03	71.052	62.983	43.879	68.904	44.57	33.118	15.249	63.476	52.805	61.793	68.542	51.886	20.473	62.055	63.988	52.235	59.967
moag-4	133.19	126.994	176.061	108.435	147.998	117.974	169.516	113.714	140.671	155.166	134.588	248.662	119.997	173.469	122.047	170.167	140.186	197.357	206.206	78.67	116.273	134.007	155.869	230.946	95.239	153.5	141.853	169.966	206.388	143.449	8.981	8.926	206.803	158.451	185.605	271.114	283.941	131.518	245.135	137.29	115.321	137.61
arl-13	54.083	21.672	30.254	23.377	51.112	16.715	37.787	77.555	19.229	12.132	51.388	21.85	45.112	23.739	43.254	18.101	48.789	28.447	41.651	54.542	120.428	42.482	21.185	18.352	49.95	73.978	46.195	12.164	43.749	9.223	24.698	6.323	23.706	20.474	51.977	24.184	25.084	7.421	26.298	51.943	46.601	16.821
Y37E3.26	0.045	0.068	0	0.288	0	0.088	0	0	0	0	0	0	0	0.032	0	0.037	0	0	0.089	0	0.17	0	0.155	0	0	0.084	0.056	0.059	0.243	0.043	0	0	0	0.184	0	0.048	0	0	0	0	0	0
rla-1	627.736	179.453	369.627	277.065	373.178	248.077	592.885	92.327	320.823	288.016	520.712	284.131	297.921	171.426	311.504	212.503	539.965	836.937	628.964	111.321	188.36	540.288	254.446	463.76	263.56	261.499	306.691	559.978	826.159	640.242	39.629	40.912	575.96	412.938	770.573	909.936	588.956	2018.19	685.628	209.966	408.702	534.38
Y37E3.8	1769.65	445.864	993.228	707.782	1016.83	578.89	1652.46	250.358	890.191	709.406	1159.29	613.786	730.226	401.389	861.41	412.366	1051.46	1677.13	1867.98	294.282	424.043	1130.77	595.409	948.576	895.242	533.662	793.036	1330.33	1810.06	1269.2	251.022	277.83	1413.46	888.401	1826.91	2018.34	1490.72	4812.86	1696.09	473.262	972.928	1144.5
Y37E3.22	0.045	0	0.101	0.048	0.137	0.132	0	0	0	0	0	0.127	0.048	0.097	0.063	0.037	0.099	0.096	0.089	0	0	0.128	0	0.032	0.124	0	0.225	0.356	0	0.386	1.123	0.372	0.156	0.184	0.028	0.223	0.344	0.099	0	0	0	0.143
Y37E3.28	0	0	0	0	0	0	0	0.165	0	0	0	0	0.048	0.065	0	0	0.033	0	0	0	0	0	0	0	0	0.056	0.056	0	0	0	0	0	0.104	0.074	0	0	0	0	0	0	0.07	0
Y37E3.21	0.136	0.068	0.101	0.096	0.274	0	0.28	0.11	0.068	0.075	0	0	0.143	0.032	0	0	0.066	0.096	0	0	0	0.043	0	0	0.071	0.028	0.507	0.208	0.041	0.086	0.561	2.232	0.104	0.258	0.169	0.095	0.115	0	0.268	0.09	0	0.143
Y37E3.27	0	0	0	0.048	0	0	0	0	0	0	0	0	0	0.032	0.063	0	0	0	0	0	0	0	0	0	0	0	0	0.03	0	0	0	0	0	0	0	0	0	0.033	0	0.045	0	0
phb-1	247.431	128.952	209.654	197.046	189.805	139.011	192.16	114.044	153.627	145.056	186.486	145.396	196.217	138.477	154.108	95.144	203.966	237.825	212.895	81.706	125.856	279.049	181.228	147.042	186.862	140.64	155.711	217.108	169.89	219.677	81.279	79.592	240.126	226.795	222.366	235.666	202.847	177.334	230.51	167.113	214.367	202.234
Y37E3.10	49.459	113.559	101.589	96.531	60.759	58.436	50.056	47.459	54.618	30.03	53.121	44.887	62.976	46.472	76.896	96.603	49.183	72.698	45.219	47.138	35.196	52.793	90.459	70.317	57.572	59.74	71.715	68.799	35.971	52.807	175.469	170.343	88.325	81.306	40.98	76.609	68.838	33.062	79.095	62.197	58.982	48.515
Y37E3.29	0	0	0	0	0	0	0	0	0	0	0	0	0	0	0	0	0	0	0	0	0	0	0	0	0	0	0	0.03	0	0	0	0	0	0	0	0	0	0	0	0	0	0
Y37E3.20	0.181	0.203	0.607	0.288	0.274	0.221	0.14	0.165	0.614	0.524	0	0.255	0.048	0.097	0.19	0.374	0.164	0.239	0.535	0.107	0.17	0.426	0.232	0.225	0.071	0.225	0.507	0.682	0.081	0.043	0.561	1.116	0.416	0.736	0.084	0.239	0.115	0.133	0.335	0.269	0	0.095
iglr-3	130.062	384.899	73.561	124.516	132.809	161.812	109.996	105.611	151.377	141.087	179.247	159.864	192.215	183.587	77.718	70.386	208.898	81.222	129.949	328.743	329.058	142.699	59.533	41.888	201.078	74.119	139.994	75.831	129.382	36.763	83.749	21.2	48.192	50.338	134.19	58.264	68.608	66.024	76.68	146.47	162.271	1060.4
Y37E3.19	0	0	0	0	0	0.088	0.21	0	0.273	0	0	0.085	0.095	0	0	0	0.099	0.096	0	0	0	0.043	0.077	0.129	0.035	0	0	0	0	0.043	0	0	0	0.405	0	0.032	0.229	0	0	0	0.139	0.048
fpn-1.1	25.432	24.238	14.773	10.08	23.127	3.925	19.56	3.417	3.409	1.273	21.82	3.097	27.629	4.119	13.849	4.338	26.334	8.429	23.189	6.179	4.24	5.113	8.737	4.089	34.334	4.615	21.464	1.721	7.94	87.596	0.112	39.052	0.676	22.352	12.572	7.144	12.943	5.599	8.252	8.956	17.528	3.279
Y37E3.25	0	0	0	0	0	0	0.07	0	0	0	0	0	0	0	0	0	0	0	0	0	0.085	0	0.077	0	0	0.028	0	0	0	0.043	0	0	0	0	0	0.016	0	0	0	0	0	0
Y37E3.24	0	0	0	0.048	0	0	0.07	0	0	0.075	0	0	0	0	0.126	0.075	0	0	0	0	0.085	0	0	0.032	0	0	0	0	0	0.043	0	0	0.052	0	0.028	0.064	0	0	0	0	0	0
Y37E3.23	0	0	0.101	0.048	0	0	0	0	0	0.374	0	0.042	0	0	0	0	0	0	0	0	0	0	0.077	0	0	0.028	0	0	0	0	0	0	0	0	0	0	0	0	0	0	0	0
W03F11.5	2.221	0.203	1.214	0.576	1.916	0.617	1.612	1.323	1.091	1.348	2.243	1.103	1.572	0.422	2.972	0.935	1.677	2.442	2.051	0.692	0.509	2.855	0.928	3.67	1.471	0.647	1.352	1.068	1.377	0.3	0.112	0	2.131	0.957	1.744	1.289	1.947	0	1.811	1.075	1.6	0.713
W03F11.1	0	0.068	0	0.144	0	0.044	0	0	0.068	0	0	0	0.048	0.065	0.063	0	0.066	0.192	0.178	0	0.085	0.597	0	0.032	0.089	0	0.225	0	0.041	0	0	0	0.104	0	0.028	0.111	0	0	0.201	0.358	0	0.048
dct-9	0	0	0	0	0	0	0	0	0	0	0	0	0	0	0	0	0	0	0	0	0	0	0	0	0	0	0	0	0	0	0	0	0	0.037	0	0	0	0	0	0	0	0
W03F11.4	0	0	0	0	0	0.132	0	0	0	0.075	0	0	0.048	0	0	0.15	0	0	0	0.053	0	0	0.077	0.161	0	0	0.113	0.178	0	0	0.112	0	0.052	0.037	0.084	0	0	0	0.201	0	0	0
F12B6.2	0.861	1.418	2.428	0.816	0.547	0.617	0	0.22	0.682	0.599	0.204	0.212	0.191	0.065	0.632	0.748	0.329	1.149	0.268	0.426	1.442	0.213	1.933	4.153	1.01	0.366	0.225	0.03	0.284	0.643	0	0.372	0.52	1.399	0.281	1.464	1.145	0.166	1.073	2.373	1.182	0.238
Y39G10AL.6	0	0	0	0	0	0	0	0	0	0	0	0	0	0	0	0	0	0	0	0	0	0	0	0	0	0	0	0	0	0	0	0	0	0	0	0	0	0	0	0	0	0
Y39G10AL.4	0	0	0	0	0.068	0	0	0	0	0	0	0	0	0	0.063	0	0.033	0	0	0.053	0	0	0	0	0.035	0.028	0	0.03	0	0	0	0	0.052	0.037	0	0	0	0	0	0	0	0.095
Y39G10AL.5	0	0	0	0	0	0	0	0	0	0	0	0	0	0	0	0	0	0	0	0	0	0	0	0	0	0	0	0	0	0	0	0	0	0	0	0	0	0	0	0	0	0
Y39G10AL.t1	0	0	0	0	0	0	0	0	0	0	0	0	0	0	0	0	0	0	0	0.107	0	0	0	0	0	0	0	0	0	0	0	0	0	0	0	0	0	0	0	0	0	0
Y39G10AL.1	2.856	0.945	9.005	2.64	3.49	1.058	1.612	0.937	0.614	0	3.161	1.612	3.668	1.297	9.422	12.753	2.334	13.792	1.784	0.799	0.594	0.298	16.159	3.026	3.776	1.351	1.577	0.771	1.215	1.072	7.971	9.298	2.495	2.43	1.856	20.875	8.934	0.696	6.105	1.836	4.521	0.855
cdk-7	72.443	79.599	67.996	66.482	90.113	63.331	117.567	86.594	92.804	55.117	82.486	108.952	70.646	88.534	89.1	120.202	67.134	84.958	69.657	38.297	39.351	53.049	124.092	74.954	67.304	95.983	89.348	74.674	88.469	104.798	50.182	53.186	117.386	109.513	90.201	108.525	99.648	38.76	103.448	84.452	77.831	67.95
tpxl-1	18.995	15.123	30.76	27.073	18.611	11.114	26.57	7.276	16.365	4.643	15.804	21.51	16.721	25.555	18.465	63.766	20.515	26.627	17.392	4.048	2.544	15.084	33.864	24.276	15.333	29.04	13.802	11.57	24.264	27.283	91.271	96.329	32.128	28.575	20.757	38.599	28.749	2.816	26.633	21.314	13.702	8.886
epg-2	682.408	456.126	972.181	980.719	708.517	786.613	537.992	353.268	541.138	243.084	808.75	680.905	700.596	731.463	1171.59	1024	822.638	1003.16	473.507	344.935	443.804	647.664	1398.72	665.053	942.392	924.714	681.153	727.363	627.833	664.136	999.823	1216.95	815.411	872.31	611.941	844.273	868.888	219.704	520.125	810.801	798.624	659.113
icp-1	43.747	27.208	81.656	72.242	38.522	23.639	41.643	6.89	25.707	5.542	36.604	42.214	44.445	52.991	81.639	186.511	54.148	105.886	21.584	3.196	3.053	25.907	105.459	51.998	37.755	65.114	49.294	18.453	31.07	51.992	125.623	162.16	93.576	70.259	37.239	113.935	58.644	3.081	67.221	41.957	35.125	18.579
Y39G10AR.9	13.963	11.005	19.832	18.481	15.532	15.524	17.807	9.977	14.933	9.436	15.396	18.498	13.815	15.729	16.947	31.939	16.142	23.85	12.13	5.593	8.311	12.825	28.298	21.089	11.575	19.923	20.562	14.003	12.395	20.205	23.8	51.698	24.486	20.621	16.51	26.061	18.097	7.653	17.107	15.941	15.858	10.216
Y39G10AR.20	61.971	65.354	42.599	44.161	64.044	57.377	95.484	56.443	70.506	119.819	32.729	140.814	43.54	104.004	25.484	74.088	51.55	40.276	71.173	34.834	34.602	73.757	23.349	52.126	40.556	51.551	58.195	37.975	75.79	27.883	23.463	13.761	34.935	34.577	59.431	45.902	51.313	78.149	47.9	52.928	36.029	36.541
Y39G10AR.8	138.404	227.253	215.624	214.951	151.625	233.082	161.103	143.975	176.674	125.211	162.321	179.125	147.389	196.3	150.819	288.948	180.558	170.443	107.384	125.702	122.464	183.178	197.155	248.268	156.285	252.494	193.062	178.689	124.319	199.687	153.016	101.908	216.317	216.706	125.865	177.561	180.512	61.32	178.988	278.252	181.537	189.024
Y39G10AR.30	0.272	0.338	0.202	0.048	0.068	0.176	0.351	0.606	0.409	0.374	0	0.255	0	0.13	0.063	0.037	0.132	0	0.089	0.266	0.254	0.043	0.155	0.064	0.177	0.113	0	0.267	0.446	0.129	0	0	0.104	0.221	0.281	0.143	0.115	0.364	0.067	0.269	0.139	0.048
Y39G10AR.7	0.272	0.338	3.036	0.432	0.274	0.397	0.421	0.386	0.273	0	1.122	0.594	0.381	0.292	1.012	1.907	0.329	1.149	0.268	0.107	0.17	0.852	3.711	0.644	0.248	0.084	0.845	0.623	0.608	0.129	1.123	1.86	2.079	0.773	0.928	1.002	0.573	0.033	0.335	1.791	0	0.333
mcm-4	65.326	68.257	138.42	129.652	72.733	48.513	60.291	11.851	30.753	4.343	79.427	118.031	81.221	136.207	130.837	386.972	97.446	201.524	36.568	5.806	6.53	65.022	233.107	132.553	63.209	104.706	86.419	27.413	89.482	88.755	123.827	170.343	178.21	162.98	75.631	216.144	132.063	3.843	128.807	110.916	85.83	31.504
srbc-64	0.091	0.405	0.101	0.096	0.205	0.044	0.07	0	0.273	0	0	0.085	0.143	0	0.443	0.037	0.099	0.287	0.357	0	0	0.043	0.077	0.998	0.035	0	0	0	0.041	0	0	0	0.364	0.037	0.084	0.159	0.687	0	0.47	0.179	0.139	0.19
Y39G10AR.16	0.181	0.135	0.101	0.144	0	0.176	0.14	0.055	0.273	0.225	0	0	0.191	0	0	0.075	0.132	0	0	0	0	0.17	0	0.097	0.018	0.113	0	0.089	0	0	0	0	0.26	0.184	0.056	0.127	0.344	0.166	0.134	0.09	0	0.095
ugt-31	0.725	0.608	2.125	0.288	0.753	1.941	2.804	0.937	1.159	0.524	0.306	0.255	0.667	0.162	1.897	1.384	0.395	1.006	0.892	0.479	0	0.597	2.629	1.642	0.709	0.816	1.239	1.513	0.122	0.343	1.572	1.116	1.144	2.357	0.731	0.541	0.916	0.265	0.805	1.791	0.139	0.428
nspa-12	0.091	0	0.202	0	0.068	0	0	0	0	0	0	0	0	0.065	0	0.075	0	0	0	0	0	0.085	0	0	0.018	0.056	0	0	0	0.043	0	0	0.052	0.037	0.169	0.016	0	0	0	0	0	0
peel-1	0.725	1.013	1.72	1.248	1.163	2.337	1.683	3.969	4.159	2.022	0.306	0.17	0.476	0.292	0.316	0.561	0.329	0.479	0.981	2.184	2.375	2.471	0.464	0.097	0.993	3.911	2.817	1.038	0.365	0.214	0.337	0.372	0.78	0.7	0.169	0.159	1.031	0.696	0.537	0.672	0.07	0.048
Y39G10AR.31	0	0	0	0	0	0	0	0	0	0	0	0	0	0	0	0	0	0	0	0	0	0	0	0	0	0	0	0	0	0	0	0	0	0	0	0	0	0	0	0	0	0
Y39G10AR.29	0	0	0	0	0	0	0	0	0	0	0	0	0	0	0	0	0	0	0	0	0	0	0	0	0	0.028	0	0	0	0	0	0	0	0	0	0	0	0	0	0	0	0
Y39G10AR.28	0	0	0	0	0	0	0	0	0	0	0	0	0	0	0	0	0	0	0	0	0	0	0	0	0	0	0	0	0	0	0	0	0	0	0	0	0	0	0	0	0	0
Y39G10AR.27	0	0	0	0	0	0	0	0	0	0	0.102	0	0	0	0	0.037	0.066	0	0	0.107	0	0	0	0.032	0	0	0	0	0	0.043	0	0	0	0.037	0	0	0	0.199	0	0	0	0
sydn-1	8.069	12.018	11.636	13.584	7.595	16.274	7.151	7.386	12.547	6.665	10.604	11.922	10.194	16.475	11.003	15.783	14.268	10.153	6.154	15.34	10.262	11.334	11.211	13.78	11.592	15.786	10.253	8.871	6.967	12.354	53.55	58.021	8.11	9.095	8.213	8.798	5.383	2.451	6.776	10.075	10.155	15.776
Y39G10AR.24	0	0	0	0	0	0	0	0	0	0	0	0	0	0	0	0	0	0.048	0	0	0	0.043	0	0	0.018	0	0	0	0.122	0	0	0.372	0.104	0.037	0	0.016	0	0.033	0	0	0	0
Y39G10AR.26	0	0	0	0	0	0	0	0	0	0	0	0	0	0	0	0	0.033	0	0	0	0	0	0	0	0	0	0	0	0	0	0	0	0	0	0	0	0	0	0	0	0	0
F23C8.13	3.173	6.549	2.53	4.176	1.642	26.506	2.944	2.15	20.661	11.832	2.855	1.273	3.573	0.973	2.087	2.431	3.682	1.58	2.408	11.292	1.951	12.144	2.01	3.284	4.307	1.435	3.943	0.623	2.268	0.901	1.572	0	1.716	2.246	1.716	1.146	2.176	1.425	0.939	3.314	2.574	0.855
F23C8.5	174.761	119.568	155.723	114.868	110.366	101.436	183.327	101.863	147.217	160.109	97.78	119.092	123.38	110.263	96.562	89.085	139.43	157.416	194.968	80.322	105.926	146.108	106.85	126.468	103.907	104.341	108.953	137.688	117.757	148.51	44.681	40.912	163.914	158.414	133.712	153.854	159.437	105.579	193.68	116.871	92.925	92.231
did-2	115.057	100.394	105.434	99.699	117.345	111.932	123.316	121.486	127.511	124.088	97.474	166.1	99.514	117.592	91.63	107.897	116.547	141.613	130.841	82.665	140.019	120.414	87.908	96.397	93.059	142.891	104.277	123.388	133.231	115.394	26.719	23.06	106.469	102.038	138.043	128.7	127.367	126.88	110.291	99.856	88.682	105.013
F23C8.8	0.091	0	0.304	0.192	0	0	0	0	0	0.075	0	0.085	0	0	0.126	0.037	0.23	0	0.089	0	0	0	0	0.129	0.071	0	0.113	1.127	0.081	0.086	0.225	0	0.156	0.11	0.028	0.175	0.115	0.099	0	0.09	0.07	0
F23C8.9	12.104	5.266	25.195	19.873	12.248	5.866	12.829	3.032	7.023	3.295	10.4	16.546	8.336	13.913	26.623	66.758	9.468	24.281	9.454	1.012	1.357	11.121	39.354	20.187	9.838	13.422	13.746	6.735	10.613	9.137	6.399	3.347	23.134	24.009	12.376	30.803	21.877	1.921	14.021	21.449	8.833	4.467
ubxn-1	54.854	63.058	86.31	70.706	61.307	64.787	52.579	47.018	47.459	51.747	44.251	60.797	46.398	59.963	51.791	109.992	59.967	95.685	44.327	42.078	45.542	44.484	73.063	68.514	50.908	83.321	50.364	65.21	54.078	64.26	54.223	68.063	67.843	68.307	55.437	97.627	75.939	23.918	76.211	62.063	36.655	37.349
F23C8.10	0	0	0	0	0	0	0	0	0	0	0	0	0	0.032	0	0	0	0	0	0	0	0	0	0	0	0	0	0	0	0	0	0	0	0	0	0	0	0	0	0	0	0
F23C8.2	0.045	0	0	0	0	0	0	0	0.068	0	0	0	0	0	0	0.075	0.066	0	0.089	0.053	0	0	0	0	0	0	0	0.148	0	0	0.786	0.372	0	0.074	0	0.016	0.115	0	0	0	0	0.238
F23C8.1	2.675	1.485	2.53	2.832	2.258	6.527	2.103	3.252	3.068	1.423	3.161	3.224	3.239	4.638	6.956	6.919	2.992	2.73	1.427	2.077	2.799	3.196	5.335	4.121	3.634	3.405	3.605	3.263	3.808	2.316	2.358	1.488	2.755	1.878	2.953	1.766	2.405	0.298	1.878	4.12	3.965	4.609
F23C8.11	0.907	0.945	1.518	1.536	1.437	0.265	2.243	15.875	1.364	0.749	2.651	0.297	2.906	0.649	2.403	0.636	1.841	0.718	0.714	2.397	13.315	0.597	0.464	1.288	2.57	3.714	4.507	0.92	0.972	0.386	1.123	1.116	1.56	2.283	1.463	0.477	1.031	0.398	0.671	6.582	2.226	0.57
F23C8.12	0	0	0	0.144	0	0	0.21	0	0	0	0	0	0	0	0.126	0	0	0.048	0	0.32	0	0	0.077	0	0.071	0.197	0.169	0.059	0	0	0	0	0	0.258	0.028	0	0	0	0	0.269	0.07	0.048
Y74C10AL.2	241.221	267.356	163.008	179.094	269.722	218.396	315.827	397.419	328.529	490.211	199.639	318.285	238.709	252.534	156.637	148.326	215.966	193.239	297.09	273.136	429.301	269.76	126.875	148.298	173.337	303.454	247.651	271.43	239.24	184.673	27.392	10.042	191.623	175.39	293.075	205.197	219.914	280.097	234.133	206.204	190.301	264.909
Y74C10AR.2	0.045	0	0	0	0	0	0	0.165	0	0	0	0	0.333	0	0.063	0	0.033	0.144	0.268	0	0.085	0	0	0	0.106	0.225	0.056	0.03	0	0	0	0.744	0.104	0	0.113	0.048	0	0	0.403	0.045	0.07	0.095
eif-3.I	23.619	22.347	26.308	24.769	25.18	21.963	31.127	19.733	29.866	20.519	16.008	19.941	20.055	22.863	20.742	33.248	21.468	26.531	16.232	7.83	9.244	18.876	26.597	19.125	21.997	27.802	24.619	31.329	15.879	17.416	98.006	109.347	36.599	30.932	19.351	30.437	26.115	13.582	31.061	25.345	17.18	20.527
Y23H5B.5	13.509	15.258	29.546	23.905	15.121	18.964	12.269	7.827	14.047	7.414	19.372	16.292	17.149	21.08	29.215	27.825	17.819	26.196	10.435	6.019	7.378	12.399	33.168	21.636	16.467	12.1	18.309	21.924	12.112	22.607	80.381	75.501	25.733	23.972	12.038	31.137	28.978	7.354	14.021	16.792	22.536	25.659
Y23H5B.7	3.264	1.148	5.262	3.408	4.653	2.955	4.557	6.725	3.068	1.797	2.753	5.473	2.668	4.573	3.541	4.974	3.912	3.544	3.657	2.663	5.004	7.457	4.098	2.898	4.325	11.199	5.239	2.314	3.362	1.287	5.613	1.116	2.183	2.025	2.7	3.118	2.634	9.276	2.683	15.896	3.895	3.231
Y23H5B.13	0	0	0	0	0	0	0.14	0.055	0	0.225	0	0	0	0	0	0	0	0	0	0	0	0	0.077	0	0.035	0	0	0	0.041	0	0	0	0.104	0.11	0	0	0.115	0	0	0	0	0
Y23H5B.10	0	0	0	0	0	0	0	0	0	0	0	0	0	0	0	0.037	0	0	0.089	0	0	0	0	0	0	0	0	0	0	0	9.43	8.926	0.052	0	0	0	0	0.066	0	0	0	0
Y23H5B.3	0	0	0.304	0.432	0.137	0.221	0.351	0	0.068	2.546	0	0.042	0	0	0.316	0.075	0.099	0.096	0	0.266	0.339	0.724	0.464	0.515	0.106	0.056	0.113	0	0.324	0.043	0	0	0.416	0	0	0.191	0.458	7.089	0.403	0.179	0	0.998
Y23H5B.8	27.064	6.684	44.521	12	18.748	8.115	13.881	2.37	6.273	9.735	39.867	5.515	18.007	4.151	51.348	12.641	15.288	44.874	25.151	6.871	1.866	50.109	30.54	188.543	15.971	2.054	13.464	5.429	35.647	3.089	1.347	0.372	57.705	4.529	31.895	31.996	44.785	2.12	80.37	23.24	35.473	8.791
Y23H5B.2	0	0	0	0	0	0	0	0	0	0	0	0	0	0	0	0.075	0	0	0	0.053	0	0	0.155	0.097	0	0	0	0	0.081	0	0	0	0.156	0	0	0.032	0	0	0.268	0	0	0
nspd-8	0	0	0	0	0	0	0	0	0	0	0	0	0	0	0.063	0	0	0	0	0	0	0	0	0	0	0	0	0	0.041	0	0	0	0	0	0	0	0	0	0.067	0	0	0
Y23H5B.1	60.248	29.841	37.034	33.745	52.959	11.908	60.501	83.012	24.684	31.303	41.192	36.105	39.491	24.193	36.74	42.224	37.446	33.619	68.408	127.939	104.145	13.507	39.818	39.119	33.093	140.274	52.054	6.29	47.799	8.708	18.299	2.603	44.345	19.259	39.517	38.71	64.485	22.262	48.303	30.807	32.621	18.674
Y23H5B.12	0.045	0.135	0	0	0.068	0	0.351	0.165	0	0	0.102	0.297	0.238	0	0	0.262	0.033	0	0	0.32	0	0.043	0.077	0.129	0.035	0.169	0.62	0.059	0	0	0	0	0.104	0.331	0	0.064	0	0	0	0.269	0	0
C55C2.4	0	0	0	0	0	0	0	0	0	0	0	0	0	0	0	0	0	0	0	0	0	0	0	0	0	0	0	0	0	0	0	0	0	0	0	0	0	0	0	0	0	0
C55C2.3	0.227	0	0.202	0.432	0	0.088	0	0.055	0.136	0	0	0.212	0.048	0	0.19	0	0.066	0.144	0.089	0.053	0	0.085	0	0.032	0.018	0	0.056	3.204	0.081	0	0	0	0.26	0	0.056	0.08	0	0	0	0	0	0
ssp-19	0.136	0	0	0.096	0	0	0	0	0	0	0	0	0	0.032	0	0	0.066	0	0	0	0	0	0	0	0.035	0	0	0	0	0	0	0	0	0	0	0.08	0.115	0	0.134	0.045	0	0
scrt-1	1.995	0.135	0.202	4.512	0.753	0.221	1.332	0	0	0.075	1.122	0.212	0.429	0.227	1.897	0.785	0.69	3.927	1.159	0.053	0	0.128	2.319	0.483	0.479	0.253	0.732	0.593	0.851	2.788	0	1.86	0.26	3.056	1.125	3.039	2.176	0	1.878	0.179	0.417	0.048
fbp-1	292.584	106.267	193.667	124.516	186.589	87.985	201.694	89.626	91.372	102.52	175.27	53.118	141.577	72.157	209.629	57.558	155.999	169.629	245.628	122.453	81.756	207.423	193.289	209.632	210.029	93.113	132.276	180.558	132.137	131.48	109.682	71.038	306.617	109.108	155.988	149.383	202.275	129.365	337.179	99.632	172.843	111.381
K07A3.3	0.045	0.27	0	0.24	0.137	0	0.14	0.055	0.068	0	0.204	0	0.143	0	0.19	0.15	0.066	0.383	0.178	0	0	0.085	0.232	0.29	0.177	0.197	0.338	0	0.284	0.129	0.337	0	0.364	0.368	0	0.048	0.573	0.133	0.134	0.179	0	0.238
K07A3.5	0	0	0	0.048	0	0	0	0	0	0	0	0	0	0	0	0	0	0	0.089	0	0	0	0	0	0	0.056	0	0	0	0	0	0	0.052	0	0	0.016	0	0	0	0	0	0
K07A3.4	0	0	0	0	0	0	0	0	0	0	0	0	0	0	0	0	0	0	0	0	0	0	0	0	0	0	0	0	0	0	0	0	0	0	0	0	0	0	0	0	0	0
ctn-1	146.337	157.578	174.948	160.277	117.208	132.528	136.566	142.873	147.626	90.389	167.113	66.949	136.575	85.162	201.282	124.428	144.953	119.391	109.257	225.572	133.743	139.802	167.93	225.183	156.268	117.088	153.965	93.602	84.621	98.75	218.017	178.897	187.412	129.324	90.116	99.679	130.803	29.186	169.059	182.561	149.542	113.376
Y23H5A.11	0	0	0	0	0	0	0	0	0.068	0	0	0.085	0	0	0	0	0	0	0	0	0	0	0	0	0	0	0	0	0	0	0	0	0	0	0	0	0	0	0	0	0	0
Y23H5A.10	0.091	0	0	0.096	0.137	0.044	0	0	0.136	0	0.408	0.17	0.238	0.032	0.126	0.037	0.132	0	0.178	0.426	0.339	0.043	0.155	0.097	0.089	0.028	0.451	0.178	0.081	0	0	0	0.156	0.147	0.056	0	0	0	0	0.045	0.139	0.333
spe-47	1.451	5.469	0.708	4.368	1.368	6.042	4.697	10.308	17.661	60.284	3.874	1.952	4.383	1.849	2.15	2.655	3.222	2.107	1.962	16.245	3.477	5.497	2.938	2.994	3.456	2.251	7.605	2.195	2.268	0.772	4.827	1.116	5.199	4.603	1.772	1.225	1.374	1.093	5.568	11.598	2.991	3.184
Y23H5A.9	0	0	0	0	0	0	0	0.11	0	0	0	0	0	0	0	0	0	0	0	0.053	0	0	0	0	0	0	0.056	0	0	0	0	0	0	0	0	0	0	0	0	0	0	0
Y23H5A.2	7.888	5.739	6.071	7.296	6.705	3.528	9.815	4.079	6.751	7.938	5.098	15.571	2.334	5.805	7.146	19.074	8.745	18.438	7.135	1.704	5.428	7.499	11.056	8.596	3.882	9.792	5.183	6.705	13.611	7.893	1.235	0.372	12.269	10.347	11.307	19.856	7.56	3.445	11.271	6	5.147	4.989
cars-1	45.606	61.708	62.127	77.714	62.402	97.07	50.616	33.238	57.96	22.99	75.655	44.421	55.354	55.099	79.931	78.165	65.227	69.106	40.403	33.822	23.238	54.711	113.577	92.533	66.524	53.38	52.279	57.704	42.574	136.113	137.187	221.297	78.916	113.342	51.696	87.285	73.992	22.925	61.452	61.525	89.308	78.023
cars-2	23.891	17.351	33.29	33.889	20.732	23.683	24.116	8.213	21.07	4.793	27.325	44.166	22.723	46.181	28.836	79.025	33.896	37.594	12.041	2.024	2.629	27.398	52.884	32.422	28.52	41.14	30.252	17.059	31.637	33.374	32.557	26.779	72.365	49.859	27.732	43.706	32.758	4.737	39.112	33.27	37.42	18.294
Y23H5A.8	0.091	0.135	0.607	0.048	0.068	0.088	0.421	0	0.75	0.374	0.408	1.867	0.143	1.103	0.506	0.972	0.23	0.718	0.446	0	0	0	0.464	2.157	0.248	0.563	0.507	0.237	0.446	0.429	0.225	1.116	0.676	0.516	0.591	0.78	0	0.066	0.671	0.851	0.487	0.238
F40E3.7	0.272	0	0.101	0.144	0.205	0.441	0.28	0.386	0.477	0.3	0.51	0.297	0.095	0.259	0.379	0.411	0.164	0.527	0.268	0.266	0.424	0.213	0.541	0.483	0.124	0.281	0.113	0.148	0.122	0.172	0	0	0.052	0.221	0.084	0.334	0.573	0	0.335	0.269	0.07	0.333
F40E3.3	0	0	0	0	0	0	0	0	0	0	0	0	0	0	0	0.075	0	0	0	0	0.085	0	0	0.097	0	0	0	0	0	0	0	0	0	0.074	0	0	0	0	0	0	0	0
mage-1	27.654	24.238	33.796	28.657	34.69	29.152	41.012	40.073	33.889	49.276	28.141	40.263	30.345	32.268	31.429	35.941	28.274	37.45	40.314	24.555	46.136	33.406	32.318	27.206	26.641	27.661	37.125	30.558	31.596	27.969	21.667	14.505	32.752	35.571	35.495	37.835	41.577	22.494	34.617	32.823	29.074	25.042
linc-23	0	0	0	0	0	0	0	0	0	0	0	0	0	0	0	0	0	0.048	0	0	0	0	0.077	0	0	0	0	0.03	0	0	0	0	0	0	0	0	0	0	0	0	0	0
F40E3.6	0	0	0	0	0	0.088	0.07	0.11	0.136	0.075	0	0.085	0.095	0	0	0	0.132	0	0	0.053	0	0.085	0	0.032	0.195	0.028	0	0	0.081	0.129	0	0	0.104	0.184	0	0.064	0.229	0	0.201	0.134	0.139	0.095
F40E3.9	0	0	0	0	0	0	0	0	0	0	0	0.042	0	0	0	0	0	0	0	0	0	0	0	0.032	0	0	0	0	0	0	0	0	0	0	0	0	0	0	0	0	0	0
F40E3.8	0	0	0	0	0	0	0	0	0	0	0	0	0	0	0	0	0	0	0	0	0	0.043	0	0	0	0	0	0	0	0.172	0	0	0	0	0	0.111	0	0	0.134	0	0	0
F32B5.7	30.646	61.505	41.384	37.105	35.101	35.944	34.492	14.166	31.98	28.906	53.835	8.57	43.874	16.637	65.513	18.812	47.934	35.439	32.019	44.955	17.386	48.66	52.497	32.808	49.631	13.254	43.266	15.368	21.307	55.466	61.857	89.263	48.66	46.213	27.057	31.773	38.027	5.831	49.242	36.315	61.695	42.528
F32B5.12	0	0	0	0	0	0	0	0	0	0	0	0	0	0	0.063	0	0	0	0	0	0	0	0	0	0	0	0	0	0	0	0	0	0	0	0	0	0	0	0	0	0	0
F32B5.13	0	0	0	0	0	0	0	0	0	0.075	0	0.085	0	0	0	0.037	0.033	0.048	0	0	0	0	0	0	0	0.028	0	0.03	0	0.043	0	0	0	0	0	0.016	0	0.033	0	0	0	0
F32B5.14	0	0	0	0	0	0	0	0	0	0	0	0	0	0	0	0	0	0	0	0	0	0	0	0	0	0	0	0	0	0	0	0	0	0	0	0	0	0	0	0	0	0
F32B5.15	0	0	0	0	0	0	0	0	0	0	0	0	0	0	0	0	0	0	0	0	0	0	0	0	0	0	0	0	0	0	0	0	0	0	0	0	0	0	0	0	0	0
F32B5.9	0.317	1.215	0.101	0.528	0.137	0.044	0.981	1.158	0.409	1.123	0.51	1.443	0.095	0.195	0.253	0.15	0.329	0.048	0.268	0.479	0.17	0.17	0.541	0.419	0.23	0.619	0.676	0.356	0.284	0.129	0.225	0	1.248	2.209	0.422	0.27	0.344	0.331	0.201	0.627	0.348	0.428
F32B5.4	0.091	0	0	0.096	0	0	0.421	0.276	0.614	0.15	0	0.042	0	0	0.063	0.374	0	0.144	0	0	0	0	0.773	0.097	0.071	0.113	0.789	0.089	0	0	0.561	0.744	0.676	1.915	0.056	0.064	0.115	0	0.067	0.134	0	0.095
F32B5.3	0.227	0.135	0	0.432	0.068	0	0.351	0.165	0.068	0	0.306	0.255	0.095	0.032	0.126	0.075	0.164	0	0.357	0.107	0	0.852	0.387	0	0.355	0.056	0.282	0.03	0.081	0	1.459	0.744	1.612	1.215	0.084	0.111	0.458	0	0.47	0.313	0	0.048
F32B5.2	90.305	232.789	25.802	122.212	97.776	334.474	57.557	1013.23	239.203	275.21	109.098	146.881	129.477	124.727	76.896	47.684	100.767	45.4	111.754	107.06	696.618	27.611	40.127	19.576	126.489	181.105	111.15	15.605	81.502	21.148	55.122	16.365	27.709	48.091	76.363	36.101	61.622	13.814	45.082	84.407	91.742	53.409
F32B5.10	0	0	0	0	0	0	0	0	0	0	0	0	0	0	0	0	0	0	0	0	0	0	0	0	0.018	0	0	0	0	0	0	0	0	0	0	0	0	0	0	0	0	0
F32B5.1	0.363	0.405	0	0.48	0.342	0.706	0.421	2.921	0.546	0.449	0.408	0.806	0.381	0.486	0.253	0	0.296	0.527	0.268	0.479	1.357	0	0.309	0.676	0.443	0.338	0.394	0.119	0.648	0.086	0.337	0	0.936	0.405	0.45	0.127	0.229	0.331	0.537	0.448	0.139	0.238
F32B5.16	0	0	0	0	0	0	0	0	0	0	0	0	0	0	0	0	0	0	0	0	0	0	0	0	0	0	0	0	0	0	0	0	0	0	0	0	0	0	0	0	0	0
F32B5.11	0	0	0	0	0	0	0	0	0	0	0	0	0	0	0	0	0	0	0	0	0	0	0	0	0	0	0	0	0	0	0	0	0	0	0	0	0	0	0	0	0	0
lin-17	98.465	93.17	92.28	143.045	96.476	163.091	107.612	51.097	136.853	33.4	118.478	131.438	104.42	151.255	114.269	135.648	135.451	88.646	69.479	97.686	33.923	126.848	97.418	188.125	130.92	173.648	116.953	252.561	71.172	89.827	151.781	114.926	117.594	79.575	89.301	76.927	71.93	73.411	111.163	185.92	124.572	66.524
Y71F9B.6	0.635	0.945	1.113	2.688	1.026	0.617	0.771	0.496	1.091	0.225	0.714	0.509	0.762	0.681	1.897	2.132	0.986	0.91	0.178	0.639	0.254	1.321	2.01	1.352	1.01	0.985	1.352	0.712	0.243	1.244	59.388	57.649	2.027	0.994	0.759	1.591	0.458	0	1.006	0.537	1.669	0.903
snr-7	226.85	257.837	204.899	213.751	253.232	214.162	408.717	310.384	394.875	439.138	188.117	444.207	217.605	318.465	166.312	271.071	217.479	334.037	274.971	127.034	329.651	180.451	147.673	142.921	138.968	294.9	279.481	267.573	415.855	232.632	36.037	30.87	292.685	261.188	414.439	380.435	316.011	327.105	270.494	184.531	225.565	294.18
yop-1	294.352	277.686	328.344	326.218	361.683	321.993	496.489	481.699	476.019	624.184	174.148	182.265	247.76	176.68	275.901	255.438	215.276	249.175	376.736	357.719	378.925	515.83	248.57	263.014	235.819	314.147	194.076	462.253	273.064	255.496	99.915	93.354	283.171	287.738	306.407	285.577	381.756	403.399	269.287	200.696	233.007	220.718
Y71F9B.2	18.723	13.975	23.88	23.713	18.543	13.495	24.257	17.253	19.229	16.325	17.231	11.71	16.53	12.81	19.477	14.436	16.899	24.52	19.711	9.161	10.601	21.816	21.416	13.49	18.239	14.126	22.14	20.916	15.069	25.138	6.287	8.926	21.315	29.422	17.663	21.75	20.617	12.821	19.187	20.553	16.276	9.646
Y71F9B.17	0	0	0	0	0	0	0	0	0	0	0	0	0	0	0	0	0	0	0	0	0	0	0	0	0	0	0	0	0	0	0	0	0.052	0	0	0	0	0	0	0	0	0
Y71F9B.19	0	0	0	0	0	0	0	0	0	0	0	0	0	0	0	0	0	0	0	0	0	0	0	0	0	0	0	0	0	0	0	0	0	0	0	0	0	0	0	0	0	0
Y71F9B.22	0	0	0	0	0	0	0	0	0	0	0.102	0	0	0	0	0	0	0	0	0	0	0	0.077	0	0.018	0	0	0	0	0	0	0	0	0	0	0.032	0	0	0	0	0	0
Y71F9B.18	0	0	0	0	0	0	0	0	0	0	0	0	0	0	0	0	0	0	0	0	0	0	0	0	0	0	0	0	0	0	0	0	0	0	0	0	0	0	0	0	0	0
plk-2	2.675	0.27	6.779	1.68	2.463	1.676	1.823	0.551	1.227	0	1.631	0.891	1.429	0.454	5.691	4.6	2.071	6.178	1.249	1.065	0.848	0.81	7.345	8.275	2.038	0.563	1.521	0.415	1.782	0.172	5.276	1.86	9.15	1.326	1.294	6.189	5.841	0.431	4.562	2.015	1.739	4.039
Y71F9B.20	0	0	0	0	0	0	0	0	0	0	0	0	0	0	0	0	0	0	0	0	0	0	0	0	0	0	0	0	0	0	0	0	0	0	0	0	0	0	0.134	0	0	0
Y71F9B.9	15.277	4.861	18.618	6.144	9.305	3.484	8.974	1.984	3.682	1.348	17.027	4.412	9.384	2.659	18.275	8.041	10.586	28.734	23.635	4.368	3.138	7.499	15.618	45.784	12.745	2.673	5.521	3.174	10.978	4.118	1.684	2.603	16.324	10.789	10.688	30.914	31.269	6.029	34.147	12.896	17.041	5.227
Y71F9B.1	4.579	2.228	6.273	2.016	1.916	1.103	2.874	0.827	1.159	1.947	1.427	0.764	1.858	0.389	4.996	1.72	1.841	8.285	3.746	0.639	0.594	2.301	3.866	12.621	2.038	0.45	1.577	3.679	3.322	0.601	0.337	0.372	6.342	2.983	2.531	7.732	4.238	1.391	7.044	2.194	1.878	1.948
Y71F9B.13	1.405	0.405	2.125	1.104	0.205	0.573	1.332	0.496	0.477	0.449	0.306	1.739	1.096	0.649	1.138	2.581	1.118	1.437	2.676	0.799	0.085	1.662	1.237	1.964	1.276	1.182	1.296	0.771	1.661	0.601	0.112	0.372	0.832	1.142	0.731	1.05	2.291	1.458	1.208	1.164	0.556	0.333
Y71F9B.14	0	0	0	0	0	0	0	0	0	0	0	0.339	0	0.065	0	0	0	0	0	0	0	0	0	0.032	0	0	0	0	0.081	0	0	0	0	0.074	0.028	0	0	0	0	0	0	0
Y71F9B.15	0	0	0	0	0	0	0	0	0	0	0	0	0	0	0	0	0	0	0	0	0	0	0	0.032	0	0	0	0	0	0	0	0	0	0.037	0	0	0	0	0	0	0	0
W03D8.10	0.136	0.54	0.304	0.384	0.068	0	0.351	0	0.136	0	0.51	0.042	0.143	0.259	0.253	0.075	0.132	0.048	0.357	0.053	0	0	0	0	0.195	0.028	0.056	0.148	0.446	0	0	0	0.26	0.331	0.084	0.111	0.344	0	0.537	0	0.07	1.568
W03D8.1	0	0	0	0	0	0	0	0	0	0	0	0	0	0	0	0	0	0	0	0	0	0	0	0	0	0	0	0	0	0	0	0	0	0	0	0	0	0	0	0	0	0
W03D8.8	0.136	0.068	0	0.048	0.068	0	0	0	0	0	0.612	0	0	0	0	0.15	0.066	0.335	0	0	0	0.085	0.077	0.129	0.284	0	0.113	0	0.324	0.214	0	0	0.104	0.074	0.141	0.589	0.115	0	0	0.313	0.487	0.048
W03D8.7	0	0	0	0	0	0	0	0	0	0	0	0	0	0	0	0	0	0	0	0	0	0	0	0	0	0	0	0	0.122	0	0	0	0	0.037	0.084	0	0	0	0.067	0	0	0
W03D8.2	0.136	0	0	0.192	0.205	0.176	0.21	0	0.136	0	0.51	0.085	0	0	0.063	0	0.23	0.144	0.089	0	0	0.17	0.155	0.161	0.16	0.084	0.225	0	0.162	0.429	0.112	0	0.156	0.258	0.253	0.223	0.344	0	0.268	0.179	0.07	0.095
W03D8.12	0	0	0	0	0	0	0	0	0	0	0	0	0	0	0	0	0	0	0	0	0	0	0	0	0	0	0	0	0	0	0	0	0	0	0	0	0	0	0	0	0	0
itx-1	3.128	7.832	5.059	5.664	4.379	2.205	1.683	0.11	1.773	0.824	7.341	1.527	3.144	0.843	7.272	4.825	4.734	6.226	2.497	0.959	0.085	2.13	5.644	7.631	6.08	1.154	2.76	0.86	2.552	12.655	2.694	36.821	1.04	12.373	2.447	13.094	4.582	0.298	4.495	5.866	4.521	1.996
W03D8.5	0	0.135	0	0	0	0	0.07	0	0	0	0	0	0	0.032	0	0	0.033	0	0	0	0	0	0	0	0	0	0	0	0	0	0	0	0.052	0.184	0.084	0	0	0.298	0.067	0	0	0
W03D8.11	1.632	0.473	1.518	1.152	1.232	0.441	1.612	0	0.205	0.15	1.631	0.17	2.144	0.227	1.644	0.262	1.71	3.113	1.784	0.213	0	5.88	0.773	5.184	2.003	0.113	1.465	0.356	2.268	0.172	0.449	0.744	2.599	0.184	2.222	1.018	1.947	0.53	4.428	0.448	2.226	0.76
W03D8.3	42.614	101.204	60.306	60.53	73.281	65.801	65.899	28.387	64.437	14.977	52.102	76.495	72.885	97.323	55.459	88.674	52.405	47.124	33.803	23.01	7.633	64.809	51.879	38.475	38.5	57.404	74.532	38.776	32.933	53.665	47.488	50.582	58.849	58.034	54.452	56.116	69.181	5.035	54.407	79.347	56.339	79.544
pop-1	49.504	53.336	48.67	46.897	35.101	50.321	31.968	11.134	20.252	9.211	36.604	49.512	53.592	76.049	49.957	72.966	61.348	67.382	47.36	12.677	8.566	20.112	60.074	30.426	50.163	61.428	35.773	39.844	55.617	77.344	251.808	281.921	63.684	56.745	65.562	79.632	50.282	6.725	42.936	30.449	41.037	43.003
W10C8.14	0.091	0	0.101	0	0	0	0	0	0	0	0	0.085	0	0	0	0	0	0	0	0	0	0	0	0	0	0	0	0	0.041	0	0	0	0	0.037	0.028	0.016	0.115	0	0	0.045	0	0
W10C8.8	0	0	0	0	0	0.044	0.07	0.055	0	0	0	0	0.048	0	0	0	0	0	0	0	0	0.043	0.232	0	0	0	0	0	0.041	0	0	0	0	0	0.028	0.016	0	0	0	0	0	0
W10C8.12	0.045	0.135	0.101	0	0	0.044	0	0	0	0	0	0	0.143	0.065	0	0.187	0.066	0	0	0	0	0	0	0.032	0	0.141	0	0	0	0	0	0	0.104	0.037	0	0.016	0	0	0.067	0	0	0.048
W10C8.3	0.272	0.608	0.304	0.288	0.205	0.265	0.491	0	0.068	0	0.714	0.297	0.476	0.584	0.316	2.02	0.132	0.575	0	0	0	0.128	0.696	0.419	0.319	0.366	0.282	0.415	0.567	0.729	0.225	0	0.884	0.516	0.197	0.366	0.115	0	0.268	0.403	0.417	0.238
W10C8.13	0	0	0	0	0	0	0	0	0	0	0	0	0	0	0	0	0	0.048	0	0	0	0	0	0	0	0	0	0	0	0	0	0	0	0	0	0	0	0	0	0	0	0
W10C8.16	0	0	0	0	0	0	0	0	0	0	0	0	0	0	0	0	0	0	0	0	0	0	0	0	0	0.056	0	0	0	0	0	0	0	0	0	0	0	0	0	0	0	0
W10C8.15	0	0	0	0	0	0	0	0	0	0	0	0	0	0	0	0	0	0	0	0	0	0	0	0	0	0	0	0	0	0.043	0	0.372	0.052	0	0	0	0	0	0	0	0	0
W10C8.9	0	0	0	0	0	0	0	0	0	0	0	0	0	0	0	0	0	0	0	0	0	0	0	0	0	0	0	0	0	0	0	0	0	0	0	0	0	0	0	0	0	0
W10C8.11	0	0	0	0	0	0	0	0	0	0	0	0	0	0	0	0	0	0	0	0	0	0	0	0	0	0	0	0	0	0	0	0	0	0	0.028	0	0	0	0	0	0	0
W10C8.7	0	0	0.101	0	0	0	0	0	0	0	0	0	0	0	0	0	0	0	0	0	0	0	0	0	0.035	0.028	0	0	0	0	0.112	0	0	0	0	0.064	0	0	0	0.09	0	0
ccb-2	2.992	4.051	2.833	3.024	3.626	3.484	3.085	2.26	2.659	0.824	3.976	4.625	4.192	6.713	2.846	3.852	3.058	2.203	3.032	2.184	0.763	3.196	1.314	2.383	3.261	5.346	2.76	3.53	3.16	1.416	0.898	1.488	1.82	0.921	3.15	2.402	3.093	0.099	2.281	5.15	2.504	2.138
W10C8.4	3.083	15.191	6.881	11.856	10.879	4.146	10.235	4.189	4.5	4.269	6.627	1.824	9.194	2.432	7.968	6.919	7.726	7.998	7.759	4.527	3.647	2.301	4.562	3.928	5.584	1.716	6.479	0.564	2.957	23.25	0.225	7.067	0.416	23.751	5.85	6.889	9.392	41.973	10.331	13.165	8.138	1.426
W10C8.5	16.773	2.498	19.933	8.544	7.321	4.675	7.361	0.882	1.432	1.573	9.278	1.273	8.051	2.594	14.861	10.958	11.77	19.683	11.684	1.917	1.103	11.121	22.963	66.905	8.668	2.251	7.098	16.05	7.737	1.416	2.582	0.372	26.305	5.965	5.878	12.331	12.943	1.756	26.902	9.583	11.755	1.663
W10C8.10	0	0	0	0	0	0	0	0	0	0	0	0	0.143	0.032	0	0.037	0	0	0	0.107	0	0	0	0	0.018	0	0	0	0	0	0	0	0	0	0	0	0	0	0	0	0	0
W10C8.6	0.136	2.16	0.101	0.432	0.547	0.132	0.491	0.606	0.409	0	0.102	0.085	0.191	0	0.316	0.15	0.033	0.048	0.803	0.905	0.763	0	0.387	0.612	0.213	0.141	0.845	0.03	0	1.244	0	0	0.052	1.878	0.225	0.175	0.687	4.837	0.201	0.582	0.139	0
Y71F9AL.11	0.907	1.148	1.214	0.288	0.753	0.485	0.771	0.717	0.682	0.3	0.408	0.424	0.333	0.227	0.253	0.411	0.592	0.431	0.357	1.491	0.594	0.895	0.077	0.483	0.532	0.732	0.338	1.335	0.527	0.472	0.112	0.372	0.676	0.258	0.534	0.382	0.229	1.226	0.604	0.269	0.696	0.618
Y71F9AL.21	0	0.135	0	0.048	0.068	0	0	0.055	0.068	0	0	0	0.048	0.032	0	0.037	0	0	0	0.16	0	0.043	0	0	0.053	0.028	0.113	0.089	0	0	0.225	0.372	0.104	0.147	0.028	0.064	0.229	0.033	0.067	0.045	0.139	0.048
Y71F9AL.12	7.797	8.912	9.511	10.272	9.305	6.174	4.627	4.299	7.092	2.771	13.561	11.243	7.431	9.275	11.572	12.267	8.614	12.452	7.403	2.237	3.562	7.712	11.056	7.985	7.445	9.033	10.591	11.541	8.223	11.153	5.613	5.207	14.712	12.888	10.547	18.361	13.401	8.183	11.472	6.403	8.833	7.793
rpl-1	1292.51	954.179	984.323	767.208	977.008	759.887	1126.95	325.763	636.192	500.471	1021.13	674.371	939.4	692.223	849.648	501.825	1311.68	1641.12	1659.64	450.238	386.388	1278.62	733.495	1337.58	829.888	638.115	1049.93	1452.86	1611.65	1209.36	656.071	728.978	1578.21	1033.52	1474.09	1284.87	1136.34	3155.43	1801.75	593.134	1188.62	1149.92
Y71F9AL.19	0	0.27	0	0	0.068	0	0	0	0	0	0	0.127	0	0	0	0	0.033	0.048	0	0	0	0.043	0	0.064	0	0	0	0.059	0.041	0	0	0	0.052	0.037	0	0	0.115	0	0	0	0	0
Y71F9AL.20	0	0	0	0	0	0	0	0	0	0	0	0	0	0	0	0	0	0	0	0	0	0	0.155	0	0.018	0.028	0	0	0.041	0	0	0	0	0	0	0	0	0	0	0	0	0
Y71F9AL.9	377.04	389.355	333.201	362.891	456.516	345.367	462.278	239.885	375.851	306.064	352.783	278.107	370.901	287.267	366.962	316.399	389.686	381.449	397.607	217.742	175.299	413.056	405.367	358.284	372.27	446.88	251.144	511.323	448.787	710.165	707.488	1006.44	390.16	531.472	487.821	488.229	456.321	285.596	361.33	246.236	450.435	413.068
Y71F9AL.8	3.037	3.038	4.452	5.472	3.695	6.792	2.384	1.984	5.182	2.995	4.792	2.121	3.192	1.719	4.363	3.254	3.189	4.693	3.924	1.704	1.866	2.003	4.407	2.769	4.006	1.885	4.901	3.234	2.552	6.435	1.123	1.116	3.483	6.665	3.263	4.678	5.04	5.93	3.421	5.463	3.478	1.806
dnc-5	48.008	58.13	38.956	33.697	44.68	40.618	60.782	49.223	48.141	56.165	37.216	55.239	36.014	40.992	35.413	52.696	35.211	39.606	59.222	25.726	35.111	30.125	34.251	34.998	33.856	40.661	43.435	40.229	42.857	50.919	9.206	5.951	47.048	52.805	47.139	45.09	44.899	53.17	55.145	44.554	32.76	35.638
Y71F9AL.7	79.787	53.876	76.192	71.906	62.744	28.27	129.275	85.823	65.528	61.407	32.321	109.249	39.348	61.261	55.079	157.639	39.189	58.283	113.895	23.17	17.979	34.897	134.839	51.386	50.659	52.227	80.785	36.195	47.354	22.864	39.068	24.919	135.685	55.861	48.068	95.336	166.882	19.347	157.319	63.227	31.021	13.02
Y71F9AL.6	36.131	23.697	33.593	32.017	26.069	9.306	55.804	11.796	15.138	6.365	16.518	76.622	19.15	43.197	25.737	83.588	21.436	30.842	37.727	4.208	2.459	19.259	32.473	18.03	20.136	29.659	32.055	16.05	29.854	5.963	7.971	0.744	69.87	22.646	26.973	51.9	75.023	8.083	53.804	25.121	16.693	9.123
gst-43	19.539	41.791	26.612	29.713	31.885	39.207	20.681	26.348	24.275	24.563	24.165	44.378	35.775	42.354	20.299	27.002	26.663	27.537	39.6	32.864	37.401	26.205	26.442	37.702	24.993	17.897	37.35	25.069	46.787	44.184	5.95	6.323	15.648	27.212	36.395	38.758	32.873	45.849	25.56	24.583	35.89	37.586
Y71F9AL.4	2.856	1.08	3.643	2.496	2.053	2.249	4.697	4.52	5.523	5.017	4.792	6.152	1.381	2.886	2.403	4.937	1.907	3.161	2.943	3.089	2.629	2.77	4.794	3.542	1.932	2.476	3.887	2.136	6.603	4.504	2.245	1.488	6.29	3.498	5.963	4.073	4.238	0.762	5.3	4.747	3.756	3.944
Y71F9AL.1	11.741	11.41	15.582	12.72	11.221	10.585	6.45	6.449	8.933	9.885	11.114	12.473	9.242	11.253	15.177	15.97	9.205	15.421	10.078	5.06	6.53	10.226	21.494	12.363	10.405	9.061	13.521	14.715	10.411	11.754	7.971	4.091	12.269	14.84	11.279	15.417	19.701	7.421	10.667	10.836	10.85	11.594
trap-1	609.693	710.385	671.461	647.588	615.12	885.227	485.342	285.855	449.016	485.793	729.221	826.556	710.648	673.057	457.707	610.62	860.281	857.53	502.85	296.679	318.626	658.401	526.598	788.946	484.72	707.282	510.625	770.144	580.6	1578.92	233.397	536.691	646.558	889.653	833.913	996.107	692.957	649.042	642.021	523.951	686.502	908.389
nxt-1	102.046	103.567	86.412	81.363	96.887	81.281	149.606	100.044	116.26	111.582	72.188	101.697	75.838	79.584	73.987	85.832	64.997	84.096	111.576	45.807	75.819	70.86	65.718	65.81	74.465	74.316	100.165	106.982	116.379	94.76	10.665	9.67	102.986	95.741	110.255	111.278	114.538	211.952	103.247	67.167	70.946	67.712
Y71F9AM.7	0.136	0	0	0.048	0	0	0	0	0	0.075	0	0	0	0	0	0	0.033	0	0.089	0	0.085	0.043	0.077	0	0.053	0.028	0.169	0	0.081	0	0	0	0	0	0.084	0.127	0	0	0	0	0	0
Y71F9AM.8	0	0.203	0	0.096	0.205	0	0.14	0.055	0	0	0	0.17	0.095	0.065	0.063	0.075	0.033	0	0	0.053	0	0.043	0.464	0.483	0.106	0.169	0	0.059	0.081	0	0	0	0.052	0.479	0	0.032	0.458	0.265	0.067	0.403	0.348	0.095
bam-2	91.71	201.733	89.447	132.772	110.434	202.695	100.952	34.671	182.129	115.701	122.149	134.45	125.809	178.626	119.897	143.539	129.632	78.684	102.211	130.816	32.482	74.609	84.893	104.156	153.751	95.674	128.276	109.622	78.059	200.588	108.222	347.008	45.176	167.878	92.141	56.88	68.379	175.677	83.389	111.498	125.685	88.287
Y71F9AR.9	0	0	0	0	0	0	0	0	0	0	0	0	0	0	0	0	0	0	0	0	0	0	0	0	0	0	0	0	0	0	0	0	0	0	0	0	0	0	0	0	0	0
Y71F9AR.7	0	0	0	0	0	0	0	0	0	0	0	0	0	0	0	0	0	0	0	0	0	0	0	0	0	0	0	0	0	0	0	0	0.104	0	0	0	0	0	0	0	0	0
Y71F9AR.8	0	0	0	0	0	0	0	0	0	0	0	0	0	0	0	0	0	0	0	0	0	0	0	0	0	0	0	0	0	0	0	0	0	0	0	0	0	0	0	0	0	0
Y71F9AR.5	0	0	0	0	0	0	0	0	0	0	0	0	0	0	0	0	0	0	0	0	0	0	0	0	0	0	0	0	0	0	0	0	0	0	0	0	0	0	0	0	0	0
Y71F9AR.6	0	0	0	0	0	0	0	0	0	0	0	0	0	0.065	0	0	0	0	0	0	0	0	0	0	0	0	0	0	0	0	0	0	0	0	0	0	0	0	0	0	0	0
Y71F9AR.2	53.222	1.755	35.415	17.377	28.327	6.483	40.731	7.166	10.092	3.595	43.945	7.722	23.437	9.243	39.27	5.086	26.17	33.092	38.441	5.966	5.852	34.641	24.277	10.4	38.039	9.567	20.788	50.791	44.802	3.217	7.073	4.091	49.751	6.26	45.593	33.762	29.78	5.069	52.126	9.448	36.238	12.212
Y71F9AR.3	11.469	17.621	15.077	18.721	13.753	20.464	15.073	12.567	18.888	9.511	12.439	16.122	13.1	16.669	21.627	19.373	12.723	11.446	9.276	15.606	19.845	15.893	26.519	15.261	15.811	14.801	16.506	17.059	10.167	11.325	20.769	17.853	16.012	16.755	11.307	10.708	17.066	9.905	11.338	18.09	12.589	14.398
nduf-5	147.153	111.196	94.506	82.995	128.772	103.509	187.463	170.543	185.88	242.934	114.909	145.693	130.716	130.986	95.045	69.787	125.95	111.202	220.387	106.208	182.593	126.806	92.16	84.259	123.883	114.471	150.247	136.412	120.106	109.603	59.275	67.691	128.771	121.849	135.653	101.509	141.226	175.578	173.889	100.796	107.949	100.167
Y54E10BL.3	27.382	91.077	18.213	28.609	29.49	53.629	35.403	153.345	65.256	125.735	29.467	42.554	38.062	37.522	21.69	21.879	31.956	15.086	40.67	130.123	169.024	45.89	11.133	15.487	31.534	41.421	50.927	26.434	32.406	15.186	2.021	1.86	12.685	20.437	30.433	13.269	22.45	21.102	18.851	51.361	22.327	34.973
mek-2	33.547	60.088	46.343	45.649	43.654	48.733	42.484	58.373	45.89	39.99	36.502	36.699	39.443	41.122	32.757	31.565	33.337	30.698	30.949	50.281	44.185	39.669	31.777	27.528	36.284	42.715	50.42	43.671	27.869	32.302	82.626	44.259	36.547	40.322	32.992	29.928	32.071	19.877	31.061	41.062	33.038	36.873
Y54E10BL.8	0.136	0.068	0	0	0	0	0	0	0	0	0	0	0.048	0.065	0.063	0	0	0	0.089	0.053	0	0.043	0	0.032	0.106	0	0	0	0	0	0	0	0	0.074	0	0	0	0	0	0	0.07	0
col-48	134.278	176.01	61.723	57.218	68.354	26.638	96.606	15.599	22.297	89.116	65.051	14.977	94.512	13.199	40.345	9.873	104.252	49.232	135.3	179.658	20.693	47.424	22.731	79.397	133.225	47.133	58.476	4.687	85.674	17.759	9.318	3.719	22.354	21.799	66.406	26.793	45.357	9.64	52.73	21.359	54.044	15.206
Y54E10BL.1	0.136	0.27	0.101	0.336	0.137	0.044	0.21	0.11	0.205	0.374	0.102	0.085	0.143	0.032	0.253	0	0.263	0	0.089	0.16	0.085	0.085	0	0.225	0.479	0.084	0.338	0	0.122	0	0.112	0	0	0.221	0.169	0.016	0	0	0.067	0.134	0.07	0.048
Y54E10BR.4	195.66	136.514	190.328	169.685	185.22	180.027	255.045	145.629	250.249	151.047	99.819	120.025	148.103	156.897	163.909	174.057	129.731	165.51	223.42	102.959	98.717	163.492	190.738	146.656	159.547	172.522	201.4	252.443	131.124	153.1	105.079	88.519	242.154	204.922	135.962	177.449	227.13	137.547	242.318	179.606	97.585	108.53
Y54E10BR.3	73.758	78.249	75.787	77.762	73.828	76.209	98.008	101.642	93.485	93.16	65.459	69.198	72.98	71.865	72.153	73.826	70.586	63.934	66.446	66.153	59.62	71.456	80.718	64.393	82.352	81.407	82.982	70.698	51.85	66.834	40.527	69.179	69.246	87.75	62.665	63.149	73.648	37.898	72.185	78.138	66.007	61.868
rpb-7	184.191	148.599	134.272	140.5	174.41	148.934	232.19	181.071	231.566	277.382	120.721	242.001	142.434	170.194	122.173	176.114	154.849	193.143	197.02	88.684	179.54	132.089	97.882	99.648	137.532	190.869	159.824	175.129	174.832	118.182	42.099	66.203	156.584	156.094	188.98	225.992	196.09	183.297	189.386	144.41	106.418	143.645
Y54E10BR.2	1.949	2.971	3.643	1.44	1.3	1.323	2.524	2.536	1.432	1.947	1.427	2.418	1.239	2.238	3.099	2.431	1.414	3.304	2.141	1.598	2.883	1.619	3.093	2.061	2.216	2.364	2.817	3.115	2.106	2.016	9.542	8.926	1.716	3.167	2.166	3.23	3.322	2.683	2.885	2.015	1.739	1.235
ztf-23	16.955	13.975	17.91	22.225	22.237	25.624	19.279	18.576	18.615	14.528	25.694	30.59	18.054	28.895	22.386	30.518	22.192	22.509	17.303	14.434	17.386	17.342	25.128	17.29	18.878	21.358	20.844	22.34	20.983	20.162	13.808	15.249	19.027	17.565	17.607	21.4	26.344	7.918	13.82	22.3	20.936	21.953
arx-7	66.051	101.474	63.949	65.33	75.128	53.585	91.979	66.751	78.62	92.261	64.847	72.847	72.646	44.202	51.917	57.632	59.704	80.313	76.257	53.104	74.716	44.569	37.189	41.179	52.006	43.785	72.786	57.644	77.897	118.568	8.195	19.712	45.852	115.662	85.926	83.991	71.128	191.612	71.045	62.824	51.331	60.775
riok-1	177.209	127.264	201.964	197.958	153.13	161.239	155.004	75.625	115.169	90.239	145.803	95.205	159.917	159.135	193.125	190.924	155.802	130.694	141.722	115.369	64.455	176.105	220.659	225.247	199.642	201.674	163.598	190.971	122.374	116.08	114.958	50.954	207.999	164.748	139.534	117.801	147.296	50.255	144.908	233.429	159.419	143.265
C45E1.7	0	0	0	0	0	0	0	0	0	0	0	0	0	0	0	0	0	0	0	0	0	0	0	0	0	0	0	0	0	0	0	0.372	0	0	0	0	0	0	0	0	0	0
C45E1.6	0.045	0.135	0	0	0	0.088	0	0	0	0	0	0.042	0.095	0	0	0	0.033	0.048	0	0.107	0	0	0	0	0	0	0	0	0	0	0	0	0	0.147	0.056	0	0	0	0	0	0	0
C45E1.9	0.091	0	0	0	0.137	0	0	0	0	0	0	0	0	0	0	0.075	0	0.048	0	0	0	0	0	0	0	0	0.056	0.059	0.041	0.086	0	0	0.052	0.074	0	0	0	0	0	0	0.07	0
nhr-64	31.598	29.639	29.344	25.969	33.869	24.345	29.444	20.836	24.752	16.924	24.674	22.359	21.056	18.096	32.377	30.855	25.479	33.954	38.351	18.11	12.297	21.56	36.106	46.363	25.844	38.495	32.055	35.809	39.698	30.672	10.328	17.853	25.058	35.535	27.817	38.615	38.37	21.467	30.457	26.151	24.135	18.009
C45E1.5	0	0	0	0	0	0	0	0	0	0	0	0	0	0	0	0	0	0	0	0	0	0	0	0	0.035	0	0.056	0	0	0	0	0	0.052	0	0	0	0	0.166	0	0	0	0
C45E1.4	0.635	2.566	1.518	0.768	1.026	0.221	0.981	0.827	1.364	0.15	0.918	0.933	0.619	0.584	0.822	0.972	0.526	1.245	1.249	0.586	0.933	0.639	0.541	1.739	1.046	2.139	0.732	0.504	0.608	0.643	0.449	0	0.988	0.7	1.125	1.448	0.344	0.696	0.604	0.985	0.974	1.14
C45E1.8	0.045	0.203	0.101	0.048	0	0	0	0.055	0	0	0	0.042	0	0.065	0.063	0.037	0.099	0	0	0.053	0	0	0	0	0.035	0	0.113	0	0	0.214	0	0	0.052	0.037	0.113	0.111	0.115	0	0	0	0.07	0
linc-167	0.136	0	0.101	0.096	0	0.044	0.14	0.165	0.068	0	0.408	0.127	0.048	0.162	0.316	0.112	0.197	0.287	0	0.266	0	0.043	0.619	0.161	0.106	0.197	0.113	0.208	0.243	0.172	0.337	0	0.052	0.258	0.056	0.143	0.229	0.033	0	0.134	0.07	0.048
col-49	0	0.068	0.202	0	0	0	0	0	0	0	0	0	0	0	0	0	0	0	0.089	0	0	0	0	0.032	0	0	0	0	0	0	0	0	0	0.037	0	0.016	0	0.033	0	0.045	0	0
K09H9.8	0.861	0.945	1.113	0.912	0.068	0.176	0.28	0	0.136	0	0	0	0.762	0	0.253	0.15	0.296	0.096	1.249	1.119	0	0.17	0.155	2.028	0.656	0.056	0.62	1.098	0.041	0.172	0	0	0.624	0.11	0	0.111	0.115	3.247	0.604	0.179	0.139	0.048
K09H9.5	0.091	0	0	0.048	0.274	0	0	0.11	0	0	0	0.212	0	0.032	0.126	0	0	0.048	0	0	0.085	0.043	0.232	0.161	0.071	0	0.113	0.059	0	0.172	0	0	0.208	0.037	0.056	0.159	0	0	0	0.045	0	0.048
K09H9.2	16.048	11.14	32.076	32.593	18.816	10.055	24.257	5.843	12.683	2.621	14.988	17.649	12.719	21.274	27.065	67.207	17.227	40.468	8.919	1.758	1.951	14.7	49.714	22.473	16.662	20.682	19.041	9.998	12.071	16.086	29.638	27.151	36.755	25.592	16.96	37.549	23.939	0.994	25.694	20.105	13.424	5.274
K09H9.7	30.283	69.135	63.342	53.762	38.59	41.545	46.55	41.671	67.097	36.021	39.459	50.403	35.775	38.073	35.349	59.615	23.704	32.805	37.727	57.844	23.238	36.602	61.311	44.303	23.185	20.598	41.632	21.509	31.272	29.513	38.731	7.067	47.776	58.66	35.186	40.556	38.599	9.342	43.875	79.347	52.166	64.053
K09H9.1	0	0	0	0	0	0	0	0	0	0	0	0	0	0	0	0.075	0	0	0	0	0	0	0	0.032	0	0	0	0	0	0	0	0	0	0.074	0	0	0	0	0	0	0	0
mrpl-17	77.385	56.037	50.188	55.874	73.76	52.217	78.238	66.42	70.37	82.675	61.278	72.422	56.974	57.531	44.519	37.661	60.559	68.867	100.249	43.783	75.395	67.962	49.714	43.723	52.999	55.322	65.011	67.227	75.061	87.553	12.237	10.042	68.362	61.606	71.216	84.357	85.331	87.922	77.418	53.062	58.982	49.846
Y54E10A.6	6.165	10.87	7.892	8.832	6.637	4.763	6.59	6.559	6.887	3.969	5.608	6.788	6.002	10.443	9.169	12.379	8.581	8.525	4.549	4.368	3.308	3.877	12.989	8.21	8.455	6.866	7.774	10.028	6.886	9.352	35.588	27.151	10.501	8.58	7.06	9.403	4.582	1.756	8.319	5.776	7.303	9.028
dnc-6	50.048	58.737	50.289	49.826	63.154	56.098	79.29	89.902	72.006	88.891	46.698	68.095	54.449	56.364	43.127	52.397	47.277	50.333	81.252	52.411	67.084	50.833	50.719	43.691	45.803	56.138	71.828	58.445	71.456	61.043	20.32	15.249	61.136	60.354	63.171	65.217	61.507	63.771	67.221	54.54	49.871	51.224
Y54E10A.10	60.747	53.134	74.674	58.898	56.996	44.896	68.003	36.655	61.914	45.606	56.282	53.288	51.448	54.256	68.549	67.394	56.383	107.083	55.565	22.371	27.648	46.7	63.708	49.583	56.739	41.196	54.307	70.372	65.339	68.979	34.128	48.723	87.182	70.112	72.762	137.562	89.684	80.501	91.171	47.599	56.687	61.725
Y54E10A.13	0	0	0	0	0	0	0	0	0	0	0	0	0	0	0	0	0.033	0	0	0	0	0	0	0	0	0	0	0	0	0	0	0	0	0	0	0	0	0	0	0	0	0
Y54E10A.17	27.019	2.836	21.148	6.48	14.095	4.19	22.644	12.237	9.342	11.832	12.031	2.461	8.384	2.757	17.517	4.563	6.345	19.827	18.997	3.622	6.87	14.359	21.571	31.617	12.55	3.433	11.211	27.561	12.882	2.531	5.052	2.603	37.222	4.308	14.316	21.511	22.679	3.081	46.29	5.553	11.059	2.423
rom-5	23.256	25.318	32.581	27.937	25.385	17.817	28.954	26.293	19.024	20.594	20.392	30.165	25.39	21.728	29.721	57.109	23.605	44.299	26.043	18.003	25.273	20.836	33.864	25.178	19.675	24.988	19.886	18.186	21.834	26.124	12.012	11.902	27.813	28.428	25.904	50.182	33.789	13.086	33.678	23.285	17.945	22.761
Y54E10A.3	89.987	85.878	105.232	115.972	121.04	113.167	106	115.147	108.487	101.921	78.408	110.479	93.416	115.516	87.393	93.985	94.06	102.199	97.662	77.339	107.283	103.754	83.269	88.637	105.307	97.137	102.024	101.197	63.557	85.666	29.076	27.523	99.658	105.389	79.71	90.658	111.102	103.69	109.888	93.855	68.859	83.298
mab-31	107.033	172.094	139.028	171.941	170.715	118.239	88.964	65.759	63.824	55.117	218.093	30.25	194.93	38.138	263.001	92.526	180.361	140.32	103.995	168.846	118.563	85.048	151.848	300.298	181.987	245.769	127.825	87.787	114.637	380.928	34.016	103.024	62.54	197.742	148.028	126.377	82.468	204.3	119.079	184.89	221.531	170.492
Y54E10A.24	0	0	0	0	0	0.088	0	0	0	0	0	0	0	0	0	0.15	0	0	0	0	0.085	0	0.155	0.032	0	0.028	0	0	0	0	0	0.372	0.156	0.074	0.084	0.048	0	0.066	0	0	0.07	0
Y54E10A.25	0	0	0.202	0.048	0	0	0	0.055	0	0	0	0.042	0	0	0	0	0	0	0	0.053	0	0	0	0.032	0.053	0.028	0	0.059	0	0	0.561	0.744	0.156	0.037	0	0.064	0	0.166	0	0.09	0.07	0
Y54E10A.26	0	0	0	0	0	0	0	0	0	0	0	0	0	0	0	0	0	0	0	0	0	0	0	0.032	0.018	0	0	0	0	0	0	0	0	0	0	0	0	0	0	0	0	0
Y54E10A.27	0	0	0	0	0	0.088	0	0.055	0.273	0	0	0	0.048	0.032	0	0	0	0	0.178	0.053	0	0	0	0	0.035	0	0.113	0	0	0	0.225	0	0	0	0	0.016	0	0.099	0	0.045	0.07	0
Y54E10A.28	0	0	0	0	0	0	0	0	0	0	0	0	0	0	0	0	0	0	0	0	0	0	0	0	0	0	0	0	0	0	0	0	0	0	0	0	0	0	0	0	0	0
Y54E10A.19	0	0	0	0.048	0	0	0	0	0	0	0	0	0	0.065	0.063	0.037	0	0	0	0	0	0.043	0	0	0	0	0	0	0	0	0	0	0.052	0.037	0	0.032	0	0	0	0	0	0
Y54E10A.22	0.136	0.27	0	0.144	0	0.088	0.07	0	0	0.15	0.102	0.721	0.048	0.097	0	0.15	0.132	0.048	0	0.107	0	0.128	0.155	0.225	0.035	0.169	0.225	0.653	0.041	0.214	0.112	0.372	0.052	0.074	0.084	0.048	0	0.53	0.134	0.134	0	0.143
Y54E10A.20	0.045	0.203	0.101	0.192	0.205	0.132	0	0.22	0.068	0.075	0.102	0.17	0.286	0.389	0.19	0.112	0.099	0	0	0.266	0	0.128	0.077	0.032	0.018	0.253	0.056	0.119	0.324	0	0.112	0.372	0	0.037	0.056	0.127	0	0	0	0.403	0.278	0
Y54E10A.23	0	0	0	0	0	0	0	0.055	0	0	0	0	0	0	0	0	0	0	0	0	0	0	0	0	0	0	0	0	0	0	0	0	0	0	0	0	0	0	0	0	0	0
zip-4	37.672	44.762	35.921	31.585	41.875	33.915	46.831	61.57	43.845	64.178	32.016	41.748	31.821	36.549	34.148	36.053	31.2	26.196	38.797	38.882	61.741	34.343	28.53	25.049	38.907	43.532	37.069	31.181	36.7	23.207	14.931	10.414	28.645	27.949	38.167	31.439	31.956	28.358	40.789	42.898	27.961	29.603
nol-5	232.29	173.512	566.634	393.9	202.121	230.171	208.915	47.845	149.808	52.945	268.462	128.68	217.177	194.906	379.23	494.233	234.64	484.749	130.484	44.848	43.846	168.222	593.012	404.518	252.694	168.217	216.103	276.651	204.322	352.358	317.932	453.38	480.149	436.91	247.229	682.352	451.396	112.668	331.745	208.13	314.664	313.139
W01B11.7	0.045	0	0	0	0	0	0	0.055	0	0	0	0	0	0.032	0	0	0.033	0	0	0	0	0	0.232	0.032	0.053	0	0	0	0.081	0	0	0	0	0	0.028	0.032	0	0	0	0	0	0
sulp-6	0	0.203	0	0	0	0	0	0	0.136	0	0	0.212	0	0	0.063	0.075	0.066	0.192	0	0.107	0	0	0	0	0.053	0.028	0	0.03	0	0	0.225	0	0.156	0.221	0.056	0.048	0	0	0.134	0.134	0.07	0.095
W01B11.1	0	0	0	0	0	0	0	0	0	0	0	0	0	0	0	0	0	0	0	0.107	0	0	0	0	0	0	0	0	0	0	0	0	0	0	0	0	0	0	0	0	0	0
ace-2	8.976	37.74	6.071	13.824	14.232	10.893	12.128	6.725	7.501	2.022	10.808	1.952	15.911	3.729	10.497	1.459	8.745	5.076	8.651	17.684	4.834	2.897	4.407	13.941	7.161	23.553	17.182	13.736	6.765	6.134	42.548	20.828	4.159	10.09	7.622	5.744	7.903	0.961	5.971	74.153	11.129	14.73
trx-4	106.036	120.58	64.05	68.402	96.681	78.15	113.361	134.825	101.736	163.179	85.545	82.689	90.605	61.099	60.328	47.946	74.728	62.21	152.603	106.474	139.934	98.811	45.616	77.079	83.416	62.103	126.361	119.413	115.083	77.944	5.838	0.372	64.827	66.908	111.042	62.226	89.798	312.33	91.842	85.885	82.839	83.583
Y44E3A.1	163.065	201.868	100.982	103.683	212.863	172.75	146.381	374.214	188.812	266.448	165.176	256.511	166.348	226.168	116.861	108.271	130.98	107.179	203.709	160.057	284.363	155.823	102.985	97.749	142.566	219.543	206.357	165.131	184.959	67.048	19.422	5.579	131.942	89.739	195.168	91.756	148.671	195.09	161.948	228.549	148.707	160.894
W05F2.8	0.952	0.743	1.113	0.384	0.684	0.353	0.841	0.386	0.136	0.374	0.816	0.212	0.476	0.162	1.138	0.561	0.526	0.718	1.249	0.266	0	0.256	0.232	1.449	1.4	0.31	0.507	0.267	0.648	0.086	0.112	0	0.988	0.295	0.844	0.318	1.489	1.59	1.476	0.537	1.113	0.048
W05F2.2	0.136	0.27	0	0.096	0.137	0.441	0.21	0	0.818	0	0.204	0.127	0	0	0.19	0.374	0.099	0.096	0.357	0.266	0	0.128	0	0.258	0.106	0.253	0.169	0.148	0.081	0.172	0.225	0	0.364	0.405	0.197	0.111	0.115	0.265	0.268	0.09	0.209	0.285
W05F2.3	0.907	0.068	6.071	1.488	0.479	0.088	1.823	0.22	0.341	0.075	1.427	0.764	0.857	0.13	1.96	1.533	0.493	6.13	1.07	0.053	0.678	0.17	5.103	2.833	1.223	0.084	0.507	1.098	2.674	0.214	0.674	0.744	3.483	1.436	1.378	6.221	1.947	0.199	5.367	1.657	1.461	0.285
W05F2.6	3.083	0.608	15.38	2.784	3.695	1.941	2.664	0.22	2.455	0.749	5.914	1.273	3.144	1.784	4.363	8.415	3.353	16.666	3.211	1.651	1.103	1.278	12.989	4.636	3.9	1.21	1.803	1.839	4.618	0.601	4.266	2.603	9.098	2.541	3.881	11.615	7.445	0.961	5.971	9.314	5.634	1.758
fbxa-203	0.408	0	5.059	0.864	0.411	0.088	0.701	0	0.546	0	0.204	0.255	0.143	0.259	1.897	2.356	0.066	2.155	0.446	0.053	0	0	3.866	0.483	0.674	0.028	0.338	0.237	0	0	1.123	0	2.027	1.068	0.084	1.018	1.604	0	1.878	1.478	0	0
W05F2.9	0	0	0	0	0	0	0	0	0	0	0	0	0	0	0	0	0	0	0	0	0	0	0	0	0	0	0	0	0	0	0	0	0	0	0	0	0	0	0	0	0	0
F25F1.3	0.045	0	0	0	0	0	0	0	0	0	0	0	0	0	0	0	0	0	0	0	0	0	0	0.064	0	0	0	0	0	0	0	0	0	0	0	0	0	0	0	0	0	0
F25F1.4	0	0	0	0	0	0	0	0	0	0	0	0	0	0	0	0	0	0	0	0	0	0	0	0	0	0.056	0	0	0	0	0	0	0.104	0	0	0	0	0	0	0	0	0
K03E5.7	0	0	0	0	0	0	0	0	0	0	0	0	0	0	0	0	0	0	0	0	0	0	0	0	0	0	0	0	0	0	0	0	0	0	0	0	0	0	0	0	0	0
K03E5.6	0	0	0	0	0	0	0	0	0	0	0	0	0	0	0.063	0	0	0	0	0	0	0	0	0	0	0	0	0	0	0	0	0	0	0	0	0	0	0	0	0	0	0
cdk-2	5.984	4.523	7.589	8.112	4.858	3.837	5.608	2.591	2.728	4.343	5.2	8.103	4.811	7.394	7.968	13.576	6.115	10.727	6.6	0.852	1.357	6.69	13.917	6.793	4.414	9.089	5.014	4.45	7.615	6.263	11.9	11.158	15.96	10.384	8.86	15.576	13.974	1.159	16.168	7.657	5.982	3.279
anr-45	0.227	0.338	0.101	0.096	0.137	0.044	0.28	0.331	0.068	0.3	0.102	0.424	0.143	0.097	0	0.037	0	0.048	0.089	0	0.17	0.043	0.541	0.129	0.071	0.113	0.282	0.237	0.122	0.257	0.112	0	0.104	0.147	0.225	0.255	0	0.133	0.403	0.09	0.209	0.143
K03E5.2	3.672	10.06	6.172	12	8.211	5.248	6.239	8.158	4.364	12.281	6.424	1.4	6.812	2.076	4.932	3.89	6.608	6.8	10.078	11.665	21.457	2.514	2.783	4.572	6.771	3.799	4.282	1.098	3.727	12.655	0.225	4.091	1.3	12.115	5.963	4.312	8.59	2.683	5.635	9.538	7.234	1.426
neto-1	22.486	40.914	11.333	17.521	17.79	29.461	14.862	172.803	33.412	182.425	24.572	5.855	31.202	7.297	15.872	4.301	23.901	12.787	17.66	226.051	219.061	9.459	8.582	4.636	23.203	15.814	23.098	1.899	17.297	6.778	2.694	0.372	3.535	11.526	16.116	7.987	6.3	3.743	7.715	14.419	20.727	18.342
sep-1	13.555	15.258	25.802	24.721	12.385	10.893	12.409	9.26	10.228	3.894	14.988	14.807	13.862	20.431	24.346	59.315	15.057	28.686	10.257	5.326	11.364	13.507	38.581	17.74	11.965	21.808	19.83	8.099	14.704	18.703	83.973	90.378	31.088	26.071	13.304	34.367	26.115	1.822	24.755	19.255	13.563	8.933
Y47G6A.14	3.128	2.566	6.577	2.352	3.079	1.632	1.963	2.095	1.5	1.648	1.529	0.721	1.858	1.719	3.162	5.386	1.447	6.274	2.23	1.811	2.12	2.514	7.654	2.157	3.563	2.223	2.704	2.64	1.62	0.987	2.807	3.347	4.835	1.473	1.547	3.214	2.978	1.557	2.818	3.851	2.504	0.76
Y47G6A.9	45.878	43.547	32.379	42.769	39.275	43.265	50.336	42.277	50.459	48.752	33.035	41.451	33.632	42.289	44.266	53.444	32.581	41.856	48.608	25.833	28.75	35.068	42.833	33.549	34.387	37.341	45.632	51.028	34.958	33.631	18.074	15.621	52.507	42.899	36.592	52.473	60.018	38.064	47.296	38.509	33.177	33.12
crn-1	49.912	30.044	122.636	100.419	51.249	28.711	43.746	16.261	20.525	22.766	50.572	56.809	44.922	49.067	80.627	292.015	49.216	180.883	29.789	13.902	11.364	40.266	145.354	89.539	44.367	37.594	45.857	31.21	59.223	43.669	28.178	38.68	94.044	86.204	51.78	248.156	97.014	4.936	82.718	48.316	45.489	18.817
Y47G6A.18	135.23	161.899	151.271	131.956	154.156	136.145	113.291	103.075	117.897	106.19	139.89	60.458	124.189	74.654	133.05	90.17	124.175	106.7	106.492	136.035	82.01	128.212	92.006	148.684	163.606	123.757	105.235	124.308	83.932	134.612	48.947	67.319	121.129	147.588	100.889	95.113	91.974	133.903	158.191	115.304	145.717	102.352
Y47G6A.19	1.813	0.945	1.315	0.672	0.342	0.088	0.561	0.055	0.068	0.524	0.51	0.042	2.048	0.454	2.087	0.262	1.479	0.623	3.032	1.225	0	1.065	1.237	6.6	2.517	1.885	1.07	0.623	0.446	0.3	0.112	0	0.78	0.147	0.788	0.557	0.802	0	0.738	0.134	1.6	0.048
Y47G6A.30	0	0	0	0	0	0.044	0	0	0	0	0	0	0.191	0.032	0	0.075	0	0	0	0	0	0.043	0	0	0.035	0.056	0	0	0.081	0	0	0	0.104	0	0	0.064	0	0	0	0	0	0
rnp-6	170.681	209.564	217.243	215.287	236.948	215.838	205.901	223.404	208.518	186.918	212.893	280.44	181.401	275.008	217.787	294.296	210.509	230.067	174.276	158.14	188.784	160.041	261.791	162.013	213.344	252.578	226.525	176.434	218.095	194.754	248.777	239.893	233.316	224.66	199.696	252.515	233.429	107.036	194.082	236.161	197.882	186.981
rde-10	46.966	44.222	47.152	59.858	63.565	86.794	53.28	80.035	74.529	67.698	64.541	95.417	61.547	91.907	60.581	57.034	69.468	64.796	45.041	64.183	96.427	56.884	65.177	52.416	68.686	75.751	64.617	58.267	63.962	43.755	68.144	42.028	34.311	43.709	56.984	40.794	44.441	25.177	30.726	70.392	57.035	70.896
Y47G6A.34	0	0	0	0	0	0	0	0.055	0	0.15	0	0	0.048	0	0	0	0	0	0	0	0	0	0	0	0	0	0	0	0	0	0	0	0	0.037	0	0.016	0	0	0	0	0	0
miro-3	0.045	0.068	0.506	0.144	0.068	0	0.14	0.165	0.818	0	0.102	0.042	0.048	0.162	0.19	0.262	0.296	0.287	0	0	0	0.17	0.387	0.161	0.195	0.084	0.113	0.089	0.041	0.214	0.449	1.116	0.52	0.552	0.084	0.127	0	0	0	0.269	0.07	0
Y47G6A.22	22.848	16.946	17.808	19.105	23.195	16.979	29.374	32.797	33.957	44.183	15.498	21.086	21.818	22.669	15.683	17.802	15.748	17.624	20.87	11.398	25.443	20.666	21.107	14.295	15.368	14.632	23.999	23.764	17.418	18.06	4.827	5.207	25.837	21.873	16.791	19.156	28.864	24.68	29.518	18.986	15.511	13.495
Y47G6A.33	0.045	0.068	0.101	0.144	0	0	0	0.551	0.205	0.075	0.102	0.127	0	0.032	0	0	0.033	0	0.089	0.053	0.424	0.043	0.155	0.129	0.018	0.028	0.056	1.305	0.162	0.043	0	0	0	0.147	0.113	0.016	0.115	0.232	0	0.09	0	0.143
Y47G6A.35	0	0	0	0	0	0	0	0	0	0	0	0.042	0	0	0	0.037	0	0	0	0	0	0	0	0	0.018	0	0	0	0	0	0	0	0	0.11	0	0	0	0	0	0	0.07	0
Y47G6A.3	0.408	0.27	0.809	0.336	0.137	0.132	0.14	0.22	0.409	0.749	0.612	0.679	0.238	0.292	1.201	1.272	0.46	1.197	0.357	0	0.085	0.469	1.701	0.902	0.479	0.591	0.282	0.297	0.284	0.472	0.112	0	2.027	0.405	0.366	1.225	0.344	0.232	0.738	0.537	0.765	0.095
mis-12	39.168	48.003	58.181	58.226	47.075	22.757	45.078	13.394	28.162	6.216	36.91	65.719	43.254	58.991	40.408	130.861	39.978	74.757	34.784	5.273	5.343	38.988	55.513	37.67	29.424	49.497	48.28	27.502	57.562	54.136	17.962	15.249	71.326	59.728	51.668	99.647	85.217	10.137	54.206	47.107	37.212	15.015
Y47G6A.25	0.907	0.338	4.047	1.056	0.821	0.265	0.981	0.22	0.136	0.075	1.427	0.509	1.048	0.422	2.846	3.403	0.723	5.22	1.07	0.16	0.085	0.213	3.943	1.223	1.046	0.31	1.239	0.356	1.742	0.043	0.786	0.744	2.755	1.068	1.434	5.107	2.291	0.166	1.744	2.642	1.53	0.238
inx-22	2.267	0.81	3.036	2.64	1.3	0.97	2.103	0.661	1.568	0.374	1.835	2.758	1.381	2.465	4.616	9.499	1.71	4.55	1.159	0.16	0.085	2.258	11.056	6.021	1.879	1.21	2.028	0.89	2.066	1.416	2.245	0.372	7.33	5.413	3.235	6.205	3.551	0.265	4.763	3.358	1.669	0.618
inx-21	2.448	3.713	6.982	4.704	2.737	2.514	4.276	3.914	2.796	4.643	2.141	1.443	1.953	1.654	4.996	6.62	1.644	4.981	5.084	2.663	2.968	2.897	11.056	4.121	2.57	1.745	3.324	2.195	3.119	2.359	2.245	1.86	6.81	8.506	3.094	5.76	5.956	2.451	7.648	4.299	2.852	1.568
Y47G6A.26	0.136	0.135	0.607	0.336	0.274	0.265	0.351	1.488	0.068	0.075	0.918	0.297	0.238	0.097	0.253	0.262	0.164	0	0	0.692	2.12	0.469	0.155	0.097	0.372	0.31	0.732	0.089	0.486	0.086	0.561	0.372	0.208	0.295	0.113	0.239	0	0.133	0.134	0.537	0.139	0.095
cah-6	34.952	55.294	24.588	52.322	34.143	66.683	32.319	147.062	55.846	101.921	40.274	12.516	51.829	27.566	31.871	21.392	50.235	28.303	19.265	146.049	146.465	51.728	20.643	27.271	47.841	73.641	48.336	32.397	20.254	10.853	32.781	16.737	14.92	28.428	19.463	9.101	13.859	4.671	20.193	68.376	34.708	22.476
jmjc-1	33.638	30.044	52.515	54.194	33.869	37.178	29.795	16.702	32.048	9.211	38.235	50.403	29.154	50.818	58.494	84.223	31.298	54.691	19.532	13.795	18.743	27.654	84.352	34.869	34.653	32.248	34.027	33.703	38.321	37.793	82.626	114.182	46.372	52.731	32.795	60.842	62.767	22.096	34.885	43.838	38.603	34.212
T28F2.2	40.075	60.763	38.147	37.729	51.385	43.926	48.934	37.978	50.868	44.183	34.259	82.52	36.061	73.941	26.623	50.34	36.296	37.786	59.668	33.556	34.348	38.988	30.385	30.394	35.256	43.503	50.139	43.315	49.865	42.554	19.646	11.902	29.736	39.917	49.586	44.279	52.459	53.535	33.007	35.285	32.482	32.264
T28F2.t1	0	0	0	0	0	0	0	0	0	0	0	0	0	0	0	0	0	0	0	0	0	0	0	0	0	0	0	0	0	0	0	0	0	0	0	0	0	0	0	0	0	0
T28F2.1	0.045	0.405	0.101	0.048	0	0.088	0.07	0.331	0	0	0.204	0.297	0.095	0.065	0.316	0.337	0.066	0.048	0.446	0	0	0	0	0.097	0.089	0.084	0.056	0.326	0.041	0.129	0.112	0	0.416	0.258	0.253	0.127	0	0	0.134	0.224	0.139	0.238
ccb-1	128.294	158.186	141.861	151.685	123.229	147.435	83.566	115.422	107.805	76.61	163.239	56.682	157.345	86.135	167.893	71.62	159.714	103.013	101.23	310.314	226.863	147.77	120.226	80.395	167.576	94.295	107.77	91.733	134.122	108.873	50.407	45.375	116.762	116.288	101.564	79.091	97.587	19.777	106.4	148.037	170.13	89.143
col-50	0	0	0	0	0	0	0	0	0	0	0	0	0	0	0	0.075	0.066	0	0	0.107	0	0	0	0.064	0.035	0	0	0.178	0.243	0.086	0	0	0.208	0.221	0.028	0.032	0	0	0.067	0.358	0.278	0
col-51	0.136	0.068	0.506	0	0	0	0.07	0	0	0.075	0	0.042	0	0	0.063	0	0.099	0.048	0.089	0.053	0	0	0.077	0.225	0.053	0	0	0.059	0.041	0	0.112	0	0.104	0	0.056	0.159	0.115	0	0.268	0	0	0
acd-5	0.861	5.536	1.923	4.992	2.532	1.808	1.122	0.331	0.955	0	2.957	0.849	3.62	1.07	3.035	2.132	4.931	2.49	0.803	1.545	1.103	0.895	3.325	1.803	4.449	0.619	1.972	0.059	1.175	13.041	0.337	7.439	0.416	7.402	2.531	2.259	1.031	0.364	0.872	3.761	2.991	0.76
ftn-2	64.601	33.082	75.18	31.729	51.043	25.315	51.528	13.56	32.457	31.453	46.902	19.983	38.491	17.772	94.981	58.867	32.942	130.933	60.916	14.328	19.082	41.331	92.702	206.67	43.729	15.674	33.351	22.874	57.035	30.543	18.973	15.993	76.005	42.236	46.549	147.092	144.433	31.306	130.685	48.853	47.993	27.085
rab-8	205.362	218.881	198.322	177.03	210.058	167.016	222.796	211.167	195.221	176.209	155.388	191.005	170.683	174.248	168.273	200.423	163.824	183.9	206.652	108.764	117.375	212.365	180.842	142.728	182.218	217.742	208.385	204.055	138.821	182.828	81.504	83.312	219.748	207.205	178.461	193.821	185.209	99.384	231.316	173.292	178.199	180.471
D1037.5	0.091	0.27	0.506	0.816	0.479	0.132	0.351	0.055	0.273	0	0	0.17	0.048	0.227	0.569	2.88	0	0.479	0.089	0.053	0	0.085	1.546	0.386	0.301	0.366	0.282	0.119	0.284	0	0.898	0.372	1.196	0.331	0.056	0.573	1.031	0	0.335	0.09	0.139	0.095
msh-2	0.952	0.135	11.434	1.872	2.463	2.161	1.612	0.551	3.068	1.947	1.529	1.782	2.334	1.265	6.26	9.238	2.762	8.094	0.892	0.959	0.594	1.023	10.36	4.926	3.563	1.604	1.803	0.86	2.39	1.887	5.164	1.86	5.978	3.94	1.856	7.128	2.062	0	3.086	4.747	3.756	1.188
hus-1	0.861	0.608	2.732	0.912	0.821	0.485	0.771	0.661	0.409	0.749	0.204	0.933	0.905	0.454	1.012	1.571	0.329	1.916	1.516	0.639	0.339	0.554	1.856	0.934	0.603	0.675	1.07	0.712	0.932	0.3	0.674	0	1.872	0.773	0.675	1.83	1.833	0	1.543	1.119	0.626	0.428
linc-9	7.389	6.481	4.351	7.584	7.116	11.819	9.745	16.702	14.933	21.268	6.22	18.583	8.575	11.934	5.122	8.303	12.362	8.716	5.797	8.096	16.114	9.033	5.644	5.151	6.505	12.241	11.436	10.562	10.289	9.137	1.572	0	7.382	6.702	11.532	8.258	8.132	2.65	8.386	10.12	9.042	12.259
F21A9.2	11.197	12.76	8.095	9.552	11.29	18.788	7.151	4.63	20.661	60.883	12.745	10.988	10.385	10.929	13.153	8.34	8.745	14.607	12.308	14.701	3.223	13.507	11.597	22.988	10.511	3.799	10.309	6.379	13.084	2.059	3.256	1.488	11.073	5.671	8.944	11.44	14.203	2.783	12.679	5.597	11.685	11.784
F21A9.1	1.36	0.81	1.214	1.344	1.574	1.632	1.052	0.386	0.614	1.273	0.918	0.085	1.239	0.357	1.328	0.224	0.855	1.101	0.803	0.959	1.611	0.852	0.696	3.026	1.418	0.478	1.239	1.276	1.013	0.601	0.449	0.372	0.936	0.847	1.013	1.336	1.489	4.108	1.476	0.582	1.113	0.808
glh-4	1.995	1.08	9.107	2.88	3.216	3.837	3.155	2.646	4.091	0.449	3.773	2.588	1.572	2.984	3.541	8.003	2.466	7.615	3.3	1.119	0.933	0.682	5.644	1.9	4.75	2.533	2.704	1.127	2.39	1.544	9.093	3.347	5.407	3.535	3.291	6.332	4.925	1.159	3.623	5.956	5.077	2.376
T12F5.2	0.589	0	4.553	0.624	0.411	0.309	0.491	0.055	0.341	0.824	0.51	0.17	0.667	0.259	1.518	2.132	0.526	2.299	0.178	0.16	0.17	0.043	1.856	0.064	0.549	0.113	0.451	0.267	0.486	0.686	0.225	0.744	0.572	2.614	0.338	1.989	0.573	0.762	1.275	1.702	0.765	0.285
T12F5.1	13.691	7.427	15.279	17.281	14.916	5.116	14.372	4.189	8.387	2.396	12.643	21.85	10.337	12.972	21.627	43.309	13.052	34.338	10.97	1.278	1.866	11.931	26.674	12.653	10.99	13.704	13.07	6.883	11.099	12.998	4.378	3.347	24.954	19.406	16.426	40.954	22.335	1.126	23.615	11.418	8.347	3.611
math-46	0.045	0.135	0.202	0.144	0.068	0.132	0	0	0.205	0	0.102	0	0	0.032	0.063	0.112	0	0.239	0	0	0	0.085	0.077	0.225	0.071	0	0.056	0.148	0	0.043	0	0	0	0	0.141	0.541	0.115	0	0.268	0.045	0	0.095
Y8G1A.3	0	0	0.101	0	0	0	0	0	0.136	0	0	0	0	0	0	0	0	0	0	0	0	0	0	0	0	0	0	0	0	0	0	0	0	0	0	0	0	0	0	0	0	0
inx-12	335.56	405.896	332.695	252.296	332.398	501.137	230.648	29.049	351.167	184.672	420.893	46.881	400.817	68.882	397.063	105.691	326.99	359.85	297.358	293.27	34.772	203.844	300.526	882.799	392.105	422.821	297.79	425.049	351.933	553.933	60.847	72.154	392.603	199.509	370.788	356.442	380.955	490.956	459.075	149.336	358.553	648.469
asic-1	0.408	0.338	0.405	0.048	0	0.088	0.07	0.165	0.273	0.075	0.816	0.17	0.619	0.292	0.632	0.86	1.249	0.575	0.624	0.266	0.085	4.73	1.392	0.354	0.886	0.141	0.901	0.089	0.284	0.172	0.898	1.488	0.26	0.368	0.281	0.127	0.229	0	0	0.134	0.209	0.19
C32E8.12	0.363	0	0.202	0.144	0.753	0	0.421	0.11	0.136	0.225	0.306	0.17	0.286	0.032	0.063	0.075	0.197	0.144	0.268	1.012	0	0.043	0.387	0	0.195	0.169	0.676	0.297	0.122	0.043	0.112	0	0.156	0.074	0.534	0.286	0.229	0	0.134	0.134	0.835	0.19
C32E8.6	6.075	0.608	11.333	3.744	10.469	1.808	8.132	0.441	0.273	0	9.074	0.891	8.241	1.784	5.059	0.561	9.107	4.597	5.976	25.407	0.085	0.554	5.799	0.741	9.643	17.278	11.718	0.326	6.076	0.472	4.042	0	5.615	0.626	6.328	2.434	3.322	0.066	2.683	3.045	10.433	0.713
ric-19	76.75	121.391	47.557	68.93	80.944	119.694	76.135	213.041	142.171	198.526	70.659	84.302	72.98	105.268	56.344	56.062	71.539	44.921	75.633	153.772	200.912	83.515	41.441	39.763	80.58	97.728	78.194	41.535	60.762	28.055	26.719	9.67	32.856	48.128	59.656	29.721	49.252	19.38	48.504	137.738	70.32	107.817
C32E8.5	68.363	63.868	56.157	61.97	82.244	74.445	88.123	87.366	79.848	102.82	56.69	87.187	55.783	74.362	64.185	89.011	64.405	71.884	83.838	48.15	78.702	54.199	66.028	42.596	67.888	76.37	70.532	63.904	77.006	51.262	16.952	21.2	50.011	54.278	72.819	78.741	78.001	48.665	47.363	75.541	50.705	48.183
C32E8.4	0	0.068	0	0.144	0.068	0	0.351	0.276	0	0	0	0.042	0	0.032	0.063	0	0.066	0	0	0.107	0.509	0	0.077	0.032	0.089	0.056	0	0.089	0	0.043	0.225	0	0	0	0	0.064	0	0	0	0	0	0
C32E8.3	370.467	387.734	122.535	205.158	344.919	243.358	299.913	1102.41	444.243	1422.26	359.819	325.539	302.256	256.88	193.694	94.284	406.65	230.019	495.091	1064.47	2600.23	299.033	112.726	188.35	342.863	480.085	390.124	274.575	330.585	110.804	35.924	8.182	99.554	146.999	306.294	129.082	232.971	271.682	176.103	287.969	330.523	216.156
rpl-13	1307.29	1009.81	1629.17	1310.25	1015.74	1154.87	1193.48	443.059	829.777	721.463	1081.9	842.508	1358.61	952.54	867.607	854.539	1406.89	1609.65	1561.89	654.504	756.154	1597.34	818.852	1470.19	853.888	784.355	1013.42	1623.68	2187.91	1575.79	371.032	807.827	1543.54	1374.51	1592.95	1900.62	1579.14	3942.72	1734.33	921	1064.04	1338.85
ptr-2	35.224	22.212	35.819	24.097	26.548	8.909	28.323	5.181	11.115	18.946	30.69	7.679	30.869	7.135	41.167	18.887	25.052	21.982	24.616	70.202	4.919	27.313	30.462	81.715	46.476	51.185	29.689	12.698	28.315	2.488	43.895	9.67	23.602	9.942	19.041	15.147	21.304	1.756	24.956	15.135	24.483	11.214
C32E8.9	12.739	9.655	14.672	10.368	10.195	7.983	14.442	15.213	15.069	12.506	11.012	5.176	9.908	7.718	14.481	8.041	8.449	8.381	13.646	12.623	10.007	12.655	18.556	15.648	14.712	9.37	10.647	9.256	4.253	5.405	4.266	3.347	15.492	14.803	4.725	5.41	10.308	4.34	16.168	18.001	9.946	9.028
C32E8.1	0	0	0	0	0	0	0.07	0	0.068	0	0.306	0.127	0.095	0.032	0	0.337	0	0	0	0.16	0	0	0.077	0.064	0.018	0	0.282	0.089	0	0	0	0	0.624	0.957	0	0.143	0	0	0.067	0.179	0	0
ubr-1	61.744	80.004	84.793	86.931	88.813	130.103	69.265	84.445	96.008	64.403	82.792	81.12	93.035	104.425	100.357	84.41	77.326	73.416	68.23	108.232	96.512	97.618	91.465	73.634	95.239	84.953	99.432	78.026	53.835	65.633	282.681	263.325	60.876	85.283	51.612	51.9	66.776	24.283	50.584	110.379	90.908	109.86
npp-11	50.275	58.535	86.816	73.634	63.291	56.76	63.446	34.175	64.165	19.695	54.957	69.198	51.972	77.443	78.413	150.346	60.329	94.871	33.892	24.448	17.301	44.143	106.232	60.111	50.323	58.98	67.772	41.357	40.022	65.29	259.891	332.131	105.689	88.339	46.296	114.062	91.287	9.243	85.804	65.018	58.287	59.159
F53F10.7	0.045	0	0	0.144	0	0	0.14	0.165	0	0.15	0	0.127	0	0	0.063	0.037	0	0	0	0	0	0.043	0.155	0.032	0.035	0.084	0.056	0.059	0.081	0.086	0.225	0	0.208	0	0.084	0.048	0	0	0.067	0.045	0	0
unc-108	926.439	1544.12	756.557	992.095	1058.16	1167.84	965.287	2197.66	1300.07	1869.33	863.197	925.24	1118.13	937.849	660.191	589.003	871.196	627.655	1028.09	1815.23	2236.57	1046.62	552.653	517.593	991.651	1073.04	985.647	795.481	738.662	644.103	309.175	233.942	561.976	764.822	809.162	599.3	764.544	718.28	701.259	1291.05	848.356	1109.34
F53F10.3	43.883	64.544	40.17	37.057	40.917	34.179	74.032	86.87	70.097	98.701	38.235	55.918	43.35	43.197	32.251	43.72	37.578	47.412	63.325	56.3	55.295	50.151	37.498	41.083	33.891	39.423	58.533	53.936	46.989	52.463	8.981	4.835	36.599	51.442	47.027	50.213	50.855	52.872	58.433	61.391	40.272	43.573
F53F10.8	6.483	10.33	8.398	9.12	8.074	8.335	12.058	25.355	15.683	20.519	9.176	15.019	6.479	10.086	7.968	8.751	4.997	5.507	8.919	9.854	12.128	9.885	7.654	6.665	7.108	6.725	17.013	11.036	6.886	8.88	1.908	2.232	8.63	8.617	6.525	7.001	12.714	9.475	10.734	14.329	7.721	8.506
F53F10.6	3.536	6.346	5.16	5.52	4.516	4.454	6.169	12.843	7.432	10.934	4.384	6.534	3.335	4.411	5.502	4.937	2.564	2.73	4.37	6.072	6.7	4.943	4.098	3.381	3.155	3.152	8.732	6.023	3.848	4.847	0.449	0	4.939	4.419	4.022	3.516	5.956	6.361	5.367	7.03	4.451	4.704
F53F10.1	116.553	11.815	88.638	41.953	66.096	17.95	92.399	24.694	15.206	12.281	74.125	19.686	54.02	30.29	101.685	19.335	47.704	67.43	106.581	32.544	43.252	93.272	82.109	38.056	74.589	14.238	43.885	94.818	81.745	6.906	40.976	6.323	132.358	10.752	70.794	64.469	98.503	19.446	140.681	22.479	67.537	17.819
gsp-4	3.264	5.334	6.982	7.488	3.284	4.719	3.365	2.811	4.569	1.573	2.855	4.582	6.336	6.194	7.335	23.262	4.405	5.412	2.765	1.332	1.611	1.917	5.644	4.508	2.747	2.842	7.211	2.017	4.01	8.15	0.674	3.347	6.55	9.685	3.544	3.659	2.863	34.42	5.635	7.926	4.521	1.188
T03F1.6	50.819	52.256	79.025	74.642	46.801	55.349	66.11	40.348	76.643	35.347	66.376	85.278	77.41	102.577	116.292	292.276	86.202	106.03	47.181	21.891	18.828	33.576	95.098	50.774	58.139	50.763	82.25	25.247	45.531	103.683	37.159	78.105	98.723	106.125	62.018	76.482	39.172	25.575	107.004	85.571	58.287	20.718
T03F1.11	29.603	59.548	23.88	65.618	47.896	28.27	26.22	35.387	30.275	32.651	37.318	31.396	42.111	24.323	29.342	31.416	38.63	34.721	88.03	74.09	70.561	62.721	14.071	21.507	78.861	29.265	28.449	4.895	18.35	79.489	0.337	4.091	7.33	108.666	29.476	17.151	60.133	53.999	28.244	53.018	48.966	17.439
tfbm-1	20.536	21.47	26.814	24.385	20.185	19.229	25.028	32.356	25.707	15.202	23.553	21.298	20.246	23.123	29.974	24.833	19.463	23.562	19.889	13.582	14.248	21.177	28.993	20.187	17.903	17.587	27.942	32.694	20.011	31.83	9.879	10.786	28.853	38.886	21.32	29.275	29.436	19.082	34.147	27.449	19.614	20.527
guk-1	260.623	331.697	194.983	243.56	311.05	300.647	278.671	585.601	287.479	342.459	238.791	341.025	269.625	330.14	202.104	173.533	262.519	224.415	329.912	604.063	713.75	267.843	166.847	170.191	225.539	512.164	280.326	324.06	287.525	346.996	60.173	53.929	161.834	246.312	314.141	225.038	255.421	520.44	219.575	292.313	253.456	299.407
hcp-4	42.115	33.217	87.727	92.019	45.501	34.4	51.037	11.079	28.98	6.59	47.412	67.798	45.017	78.287	91.124	263.853	67.035	101.624	21.405	5.806	7.039	38.689	132.906	69.802	52.396	75.048	56.617	21.865	50.959	59.713	92.169	113.066	80.007	90.217	46.521	107.412	67.119	5.102	50.852	75.675	48.062	23.046
pgk-1	137.588	92.765	102.702	91.443	92.781	85.868	102.775	109.249	92.463	110.009	84.831	56.512	72.408	65.931	100.23	56.361	79.528	87.161	96.681	104.077	81.501	110.273	106.773	78.753	101.248	81.041	92.616	94.61	68.094	50.233	70.053	43.516	126.068	73.72	75.744	75.654	89.111	32.267	129.88	80.601	82.144	76.55
coq-4	18.768	20.862	21.653	20.497	21.827	16.009	24.747	19.347	21.956	25.911	19.372	27.111	18.817	18.712	19.477	24.571	16.175	21.742	29.611	13.742	14.417	15.339	27.447	20.831	14.712	16.208	22.591	26.108	23.616	24.537	6.287	7.439	29.788	25.703	22.36	31.041	49.137	16.465	28.78	22.747	18.571	18.199
linc-63	0	0	0	0	0	0	0	0.055	0.068	0	0	0	0	0	0	0.075	0	0	0	0	0	0	0	0	0.018	0	0.282	0.445	0.041	0	0	0	0.364	0.11	0	0	0	0	0	0.09	0	0
clec-53	0.408	0.27	0.304	0.144	0.342	0.044	0.351	0.11	0.273	0.3	0.306	0.255	0.381	0.097	0.063	0.187	0.132	0.431	0.803	0.053	0.085	0.128	0.619	0.773	0.213	0.141	0.676	0.089	0.648	0.214	0.112	0	0.312	0.331	0.647	0.7	0	0.099	0.671	0.313	0.209	0
uba-5	62.153	84.393	82.465	75.65	70.886	59.759	61.483	40.679	60.21	51.897	59.953	31.396	54.973	35.252	66.209	40.504	55.561	73.608	40.492	37.924	38.503	60.037	54.817	62.816	72.728	53.268	56.561	57.17	45.531	88.54	30.199	45.375	57.809	76.004	51.949	69.672	61.622	37.666	68.563	55.704	59.191	65.859
T03F1.12	11.379	10.465	8.5	7.008	14.506	10.452	11.427	10.749	10.296	15.277	7.749	12.686	7.908	7.102	6.83	6.919	7.956	10.727	12.308	7.084	11.619	8.011	6.726	7.309	10.033	7.907	11.267	12.015	11.99	9.609	3.143	0.744	9.514	7.549	13.838	11.169	11.339	36.938	11.069	7.344	7.581	8.173
C50F2.3	59.84	67.649	105.131	116.692	73.007	120.753	81.533	63.278	99.622	39.915	95.231	106.576	71.503	134.683	107.755	184.416	90.016	121.211	50.214	46.393	47.832	73.373	165.842	94.046	88.025	109.096	100.897	58.327	74.778	94.546	190.512	159.557	90.821	104.726	56.899	98.772	108.582	23.686	52.999	116.155	84.787	86.291
abf-2	0.453	0.135	0.405	0.144	0.205	0	0.701	0.276	0	0.374	0.51	0	0.191	0	0.759	0	0.099	0.623	0.268	0.053	0.085	0.043	0.541	0.097	0.355	0.056	0.676	0.771	0.284	0.3	0	0	2.599	0.147	0.141	0.08	0.229	0	1.208	0.134	0	0.048
abf-1	0.181	0	0.405	0	0.137	0.132	0.21	0.165	0.205	0	0.714	0	0.429	0.097	0.443	0.224	0.197	0.239	0.268	0	0	0.043	0.928	0.547	0.248	0.084	0.732	0.475	0.284	0	0.337	0	2.859	0.221	0.141	0.159	0.115	0	1.878	0.224	0.487	0.285
C50F2.4	7.525	2.16	11.737	4.32	7.184	2.47	6.59	2.756	1.773	0.374	14.58	1.824	9.146	3.6	14.924	2.992	6.378	6.657	8.027	1.917	1.018	3.579	9.51	10.432	10.033	2.082	8.901	5.044	9.074	0.901	26.158	2.232	22.822	1.178	9.985	8.401	8.361	0.166	15.363	2.149	14.676	4.752
C50F2.1	0.453	0	0	0.048	0.137	0.044	0.351	0.496	0	0	0.306	0.127	0	0	0.316	0.112	0.197	0.096	0.089	0.053	0.17	0	0.387	0.161	0.514	0.169	0.225	0.208	0.284	0.086	0	0	0.364	0.147	0.225	0.111	0.115	0	0.268	0.269	0.696	0.238
C50F2.5	0.363	0.135	0.101	0.096	0	5.028	0.421	0.11	6.751	1.947	0.51	0.17	0.381	0.259	0.316	0.075	0.559	0.144	0.714	0.586	0.085	0.17	0.309	0.29	0.532	0.084	0.338	1.216	0.284	0.129	0.225	0	0.78	0.184	0.281	0.159	0.229	0.298	0.268	0.09	0.765	0.143
C50F2.7	10.155	17.621	9.511	25.537	13.616	5.998	9.534	10.087	8.183	4.943	9.176	3.352	12.052	4.67	13.596	9.649	8.778	6.417	16.857	16.245	8.396	7.031	6.881	8.371	11.202	5.375	15.042	2.522	8.102	20.119	1.123	4.835	3.587	41.5	7.397	6.141	6.185	271.583	10.801	16.299	11.755	4.609
magu-3	185.641	239	124.457	208.951	239.548	343.647	146.1	481.478	267.364	251.771	245.827	265.718	234.707	301.05	180.857	138.415	257.456	140.942	161.165	308.663	410.898	230.134	154.322	122.154	277.598	419.079	260.834	181.329	225.71	45.085	88.464	13.017	80.891	82.853	192.721	107.857	127.939	24.78	118.006	343.36	236.902	255.691
pbs-4	78.427	98.571	65.466	58.85	89.018	79.693	95.344	133.447	96.554	158.162	58.933	87.229	59.308	58.764	48.313	44.842	51.32	51.435	93.56	88.311	132.98	69.453	39.508	42.049	72.036	70.039	78.701	62.035	67.77	44.056	17.289	15.249	50.843	54.867	74.141	64.071	69.525	121.811	81.98	67.66	47.784	59.444
mrrf-1	13.6	11.14	13.356	10.848	13.548	7.85	8.763	5.292	5.25	7.039	8.361	9.97	11.195	9.502	15.177	13.501	9.567	16.283	14.716	6.232	5.004	10.184	18.015	10.142	11.167	8.301	9.464	10.532	12.598	10.639	2.358	1.86	11.645	11.047	12.038	15.401	16.608	7.487	11.002	8.418	9.181	7.935
T20F5.8	0.952	1.148	1.012	0.144	1.711	0.044	1.262	0.276	0	0.599	1.02	0.042	0.715	0.13	0.569	0.037	0.559	0.335	0.892	0.905	0.085	1.79	0.155	0.161	1.17	0.113	0.789	0.178	0.608	0.086	0.112	0	0.416	0.368	0.563	0.286	0	0.166	0.604	0.09	0.209	0.095
T20F5.4	178.751	320.963	232.016	193.59	221.074	88.823	142.104	42.388	60.21	216.274	261.427	56.809	249.046	78.87	222.403	103.783	238.651	184.475	258.382	159.684	69.628	224.594	117.675	313.627	258.189	57.01	153.514	22.844	217.204	333.012	20.095	31.986	129.343	263.471	209.371	112.026	211.896	57.974	217.026	166.172	291.224	111.808
T20F5.1	0	0	0	0	0	0	0	0	0	0	0	0	0	0	0	0	0	0	0	0	0	0	0	0	0	0	0	0	0	0	0	0	0	0	0	0	0	0	0	0	0	0
T20F5.5	1.269	2.768	1.113	1.344	0.821	0.353	1.262	0.992	1.637	0.599	1.325	0.594	0.381	0.973	1.328	1.945	1.052	0.623	1.159	1.119	0.254	0.852	0.928	0.869	1.188	0.703	1.239	1.009	0.567	0.558	1.684	4.463	4.003	4.161	1.069	0.843	0.802	0.464	1.409	3.179	0.974	0.618
T20F5.6	51.907	67.244	64.455	67.25	66.644	85.338	63.586	71.657	76.302	46.954	77.592	88.587	68.407	85.291	67.031	77.978	74.893	59.241	49.946	86.394	77.515	66.428	85.279	56.247	60.869	89.877	73.687	88.706	50.27	46.844	137.86	122.736	61.968	65.693	51.33	56.769	58.987	22.825	59.036	91.034	77.136	94.322
T20F5.7	33.139	33.892	35.01	37.633	49.88	35.15	52.93	60.412	42.822	34.598	26.51	26.432	29.44	26.658	44.329	43.084	31.989	41.617	35.23	36.273	36.128	38.604	45.307	26.53	40.272	49.75	26.309	69.808	38.321	38.822	39.741	23.431	47.36	44.446	39.855	55.098	51.199	8.249	30.457	28.927	36.655	31.789
T21E3.2	0.181	0	0	0	0.137	0.044	0.07	0	0.068	0	0	0.255	0	0.162	0.063	0.075	0.066	0.096	0.089	0.107	0.085	0.085	0	0.129	0.018	0.028	0	0.089	0.405	0.086	0	0	0	0	0	0.159	0	0	0.067	0	0	0.048
egg-4	0.725	0.743	0.809	0.432	0.479	0.044	0.631	0.551	0.068	0.15	0.714	0.085	0.429	0.162	0.379	0.86	0.46	1.389	0.178	3.302	0.424	0.043	1.16	0.58	0.656	0.281	0.338	0.089	0.446	0.472	0.449	0.744	1.196	0.405	0.563	1.448	0.229	0.099	1.14	0.179	0.278	0.38
F47B3.4	0	0	0.101	0.096	0	0	0	0	0	0	0	0	0	0	0	0	0	0	0	0	0	0.043	0	0	0	0	0	0	0	0	0	0	0	0	0	0	0	0	0	0	0	0.095
F47B3.5	0	0	0	0	0	0	0	0	0	0	0	0	0	0	0	0	0	0	0	0	0	0	0	0	0	0	0	0	0	0	0	0	0	0	0	0	0	0	0	0	0	0
F47B3.6	0	0	0	0	0	0	0	0	0	0	0	0	0	0	0	0	0	0	0	0	0	0	0	0	0	0	0	0	0	0	0	0	0	0	0	0	0	0	0	0	0	0
F47B3.7	0	0.135	0	0	0	0	0	0	0	0	0	0.424	0	0.032	0.063	0	0	0	0	0	0	0	0	0.064	0.018	0	0	0.059	0.122	0	0	0	0	0	0	0.111	0	0	0.201	0	0.07	0.808
F47B3.2	0	0.135	0	0	0	0	0	0	0	0	0	0.085	0	0	0	0	0	0.048	0	0	0	0	0	0	0	0	0	0	0	0	0	0	0.104	0	0	0.064	0	0.066	0.134	0	0	0.048
F47B3.1	0	0	0	0	0	0	0	0	0	0	0	0	0	0	0	0	0	0	0	0	0	0	0	0	0	0	0	0	0	0	0	0	0	0	0	0	0	0	0	0.045	0	0
F28H1.4	25.704	15.933	18.112	11.088	17.721	4.719	17.176	7.607	4.773	3.295	17.333	2.97	13.338	6.421	16.252	4.189	12.23	10.153	19.978	13.849	4.24	10.141	8.582	10.947	21.714	5.853	11.154	22.34	15.758	15.486	1.572	1.488	21.263	9.721	14.907	10.596	12.943	2.12	24.688	9.403	15.441	5.464
F28H1.5	0.045	0	0.101	0.096	0	0.044	0	0.165	0.136	0	0.204	0	0.143	0.097	0.126	0.224	0.132	0.096	0	0	0	0	0.232	0	0.16	0.113	0.169	0.059	0.081	0	0	0	0.572	0.184	0.169	0.127	0.573	0.033	0.134	0	0.07	0
aars-2	75.481	119.298	176.365	163.157	104.139	120.312	103.686	67.412	93.281	65.976	110.627	78.956	103.229	108.187	131.469	141.145	102.312	116.805	73.671	121.707	68.186	123.653	193.985	155.349	120.657	79.409	124.558	121.845	88.753	109.259	431.543	583.926	146.446	159.887	73.972	120.713	105.146	60.723	129.478	122.827	121.581	117.51
cpn-3	1193.41	85.473	817.47	375.9	684.296	144.877	1122.95	112.666	133.307	131.052	741.66	83.835	703.455	206.937	775.344	78.015	656.052	608.977	1122.09	544.994	102.618	759.599	444.025	467.817	729.757	138.474	486.289	1826.4	1075.81	52.077	366.991	27.895	1172.92	54.425	859.199	464.538	684.023	162.956	1251.1	208.801	652.003	186.363
F28H1.1	98.963	88.106	121.32	134.932	119.808	96.541	97.868	153.07	101.191	50.025	83.302	119.389	88.986	100.047	110.791	269.725	82.093	112.735	86.157	69.775	79.72	82.748	127.262	49.969	75.794	172.156	119.093	35.779	77.127	34.532	127.42	120.505	111.563	91.58	78.556	112.742	129.657	30.61	101.905	172.352	75.675	54.597
F55C7.2	0.045	0.068	0	0.096	0	0	0.21	0.165	0	0.3	0	0	0	0	0.316	0.187	0	0.096	0	0	0	0.043	0.309	0.161	0.035	0.197	0.113	0	0.081	0	0.112	0	0.208	0.368	0.028	0.032	0	0.099	0.201	0.269	0	0
C09D1.5	0	0	0	0	0	0	0	0	0	0	0	0	0	0	0	0	0	0	0	0	0	0	0	0	0	0	0	0	0	0	0	0	0	0	0	0	0	0	0	0	0	0
C09D1.4	0	0	0	0	0	0	0	0	0	0	0	0	0	0	0	0	0	0	0	0	0	0	0	0	0	0	0	0	0	0	0	0	0	0	0	0	0	0	0	0	0	0
clec-89	0.68	0.338	0	0.96	0.547	0.176	1.402	0.276	0.068	0.449	0.51	0.085	0.762	0	1.707	0.15	0.395	0.383	0.268	0.746	0.17	0.383	0.387	2.415	1.099	0.338	0.676	2.314	0.284	1.416	0	0	0.572	1.252	0.534	0.445	0.458	3.147	0.537	0.403	0.626	0.428
acd-1	0	0	0	0	0	0	0	0	0	0	0	0.085	0	0	0	0	0	0	0	0	0	0	0.077	0	0	0	0	0	0	0	0	0	0.26	0	0	0.032	0	0	0.134	0	0	0
cyb-2.2	0.408	0.068	0.911	0.336	0.684	0.309	0.561	0.386	0.205	0	0.612	0.255	0.81	0.259	2.15	0.673	0.395	2.107	0.178	0.107	0.085	0	3.402	0.902	1.028	0.113	0.113	0.267	0.203	0.214	0.898	0	1.248	0.442	0.225	2.243	0.916	0.099	1.878	0.403	0.974	0.238
H31G24.3	0.227	0	1.72	0.384	0.616	0.088	0.14	0.22	0.068	0	0.102	0.085	0.381	0.324	0.822	0.374	0.329	0.862	0.803	0.586	0.085	0.469	1.082	1.223	0.656	0.197	0.169	0.237	1.904	0.214	0	0	1.56	0.295	0.478	0.764	0.458	0	1.543	0.269	0.556	0.143
H31G24.2	1.179	1.148	0.708	2.448	1.984	0.882	3.926	3.969	4.569	7.489	2.651	2.164	2.334	1.394	4.996	2.468	2.597	1.964	2.23	3.196	5.513	2.599	3.557	3.542	3.829	2.307	3.493	3.204	1.377	1.587	2.582	1.488	2.703	3.13	1.688	1.448	0.802	1.159	2.348	4.478	5.008	3.136
H31G24.1	1.995	0.27	0.202	1.728	1.642	0.353	1.122	0.055	0	0	0.714	0.17	1.143	0.097	1.454	0.112	1.479	1.341	4.103	0.479	0	0.511	0.232	14.714	1.046	0.225	0.169	8.722	2.836	0	0.786	0	1.924	0.295	1.772	0.827	0.458	0.364	2.751	0.403	1.322	0.143
let-504	67.865	57.05	81.656	98.835	84.502	106.728	114.062	79.043	91.713	66.425	87.278	114.085	75.314	101.474	87.646	145.633	79.627	103.923	56.546	41.652	59.281	58.716	113.113	82.52	80.155	96.208	94.362	90.843	94.708	80.432	131.237	206.792	77.252	88.708	97.57	103.386	82.009	25.575	55.212	94.169	83.187	95.462
E01A2.2	102.318	109.711	177.882	202.038	136.845	185.76	127.452	105.997	126.284	69.87	158.956	176.58	136.48	187.317	214.183	273.838	162.016	211.102	61.095	62.105	99.141	132.089	240.761	118.451	170.466	186.367	192.611	129.173	95.194	136.027	190.063	184.476	161.99	204.628	109.495	171.149	114.653	26.039	106.467	157.306	135.144	125.541
E01A2.5	15.595	12.085	21.957	15.889	18.611	13.848	19.139	13.449	18.138	12.506	20.392	16.674	14.767	13.394	21.627	19.261	13.841	21.886	18.462	8.149	11.704	12.357	18.247	14.102	18.505	11.031	20.224	25.366	20.983	16.644	2.919	4.835	25.629	16.718	17.776	29.243	32.758	15.106	25.694	13.478	17.806	17.201
akir-1	376.587	366.535	310.94	369.708	454.464	364.596	471.321	682.227	533.842	631.224	344.728	372.845	332.601	344.895	336.356	312.135	330.114	280.495	410.539	462.648	442.277	368.913	306.325	293.858	389.978	407.823	303.649	455.103	312.357	319.027	326.015	321.345	309.685	364.036	382.038	265.673	285.43	225.369	286.998	427.902	356.327	336.898
E01A2.9	0.045	0	0	0	0	0	0	0.165	0.136	0	0	0	0	0	0.063	0.187	0	0	0.089	0.053	0	0	0.077	0.161	0.035	0	0.056	0.089	0	0	0	0	0.052	0	0.084	0.032	0	0	0	0	0	0
E01A2.1	62.289	88.376	67.895	61.442	82.997	54.467	60.642	67.468	57.482	52.496	47.819	48.833	64.357	53.607	58.557	74.275	57.435	55.936	66.625	57.152	48.087	49.683	54.817	68.965	59.682	51.101	67.884	57.348	70.646	77.515	25.596	24.919	61.604	77.808	67.053	66.283	71.357	66.488	73.125	60.227	47.993	34.64
poml-2	0.861	0.54	1.012	0.288	0.411	0.397	0.21	0	0.205	0.449	0.51	0.382	0.476	0.097	1.012	1.758	0.395	2.203	0.357	0	0.085	0.128	1.005	0.998	0.815	0.338	0.169	0.267	0.689	0.558	0	0	0.52	1.289	0.113	3.309	1.947	1.159	0.47	1.03	0.765	0.19
poml-3	0.317	0.473	1.214	0	0.068	0.132	0.07	0	0.205	0	0.51	0.17	0.095	0.195	0.379	1.197	0.329	1.293	0.268	0	0.085	0	1.082	1.449	0.461	0.056	0.056	0.208	0.122	0.086	0.112	0	0.312	0.221	0.113	2.116	0.573	0.199	0.939	0.537	1.252	0.048
E01A2.8	0.227	0.135	0	0.048	0	0.176	0	0	0.136	0	0.102	1.23	0.143	0.649	0.19	0.898	0.099	0.239	0	0	0	0.128	0.232	0.193	0.266	0	0.507	0.178	0.324	0	0	0	0.156	0.037	0.394	0.239	0.687	0	0.201	0.134	0.139	0.38
R12E2.15	32.323	9.655	33.593	16.465	22.99	6.615	21.943	1.984	4.705	10.634	22.533	5.388	33.203	6.583	18.592	10.434	43.824	24.903	81.162	51.133	11.704	53.986	5.644	86.77	55.02	19.247	12.112	5.429	63.071	5.019	0.112	0	12.113	4.272	33.78	14.049	23.251	14.808	19.321	9.941	35.055	13.305
R12E2.14	19.04	11.477	23.374	9.168	13.548	5.248	12.759	2.315	6.41	5.916	12.031	2.843	24.628	4.897	10.181	7.293	19.2	11.925	56.635	39.894	8.82	26.801	4.948	47.909	33.448	8.357	7.267	5.637	31.88	2.145	0.225	0	6.342	2.062	17.916	6.794	13.172	8.945	11.271	6.314	22.675	4.514
R12E2.6	2.448	0.81	0.304	0.288	1.437	0.265	1.402	0.11	0.682	0.749	0.714	0.17	1.429	0.032	0.443	0.075	0.986	0.479	1.605	7.83	0.424	0.426	0.387	0.29	1.028	2.195	2.084	0.119	1.701	0.043	0.337	0	0.364	0.626	0.788	0.668	0.344	0.398	1.14	0.134	0.904	0.76
R12E2.7	78.019	320.963	64.96	24.097	61.17	31.71	72.7	11.3	78.825	105.441	65.968	16.631	77.886	13.296	29.026	12.678	67.035	34.481	146.538	222.163	26.8	41.076	14.613	55.958	73.49	33.43	77.123	27.68	87.497	15.572	5.389	1.488	18.715	26.255	55.212	21.941	50.397	23.62	50.449	33.136	45.28	50.131
R12E2.8	8.795	6.009	3.946	20.545	10.742	28.049	8.272	3.693	37.64	15.726	8.259	2.503	7.86	3.567	10.813	4.862	8.811	8.141	18.195	5.646	7.972	2.258	6.881	3.767	11.912	3.039	12.45	2.67	3.605	40.581	0.337	8.182	0.728	36.124	9.113	10.342	5.04	315.742	7.312	10.568	9.599	1.806
inx-15	13.328	8.169	25.6	8.592	14.437	6.351	5.188	2.26	2.728	4.493	16.212	6.322	13.243	4.8	16.315	16.269	10.027	67.622	19.889	2.876	1.187	10.226	38.426	42.564	17.867	2.364	3.831	1.365	16.122	16.601	1.908	2.232	6.602	37.781	19.52	102.957	37.569	3.777	25.359	29.285	24.622	8.458
inx-16	0.544	0.338	3.137	0.864	0.753	0.221	0.351	0.331	0.409	0.15	1.631	0.212	0.857	0.292	2.024	2.207	0.592	4.071	0.535	0.266	0.339	0.469	3.634	3.735	1.152	0.113	0.507	0.089	0.932	0.815	0.449	3.347	1.196	3.056	0.731	6.842	1.947	0.033	2.415	2.776	1.252	0.238
inx-17	7.117	2.228	8.904	4.32	5.884	3.175	2.033	0.717	2.046	0.3	6.424	3.182	3.906	1.849	6.703	6.096	3.551	28.112	8.384	1.651	0.678	4.73	19.484	21.411	7.586	1.323	1.465	0.386	5.104	5.319	0.225	1.116	2.339	16.165	7.257	38.79	10.079	1.623	9.392	13.926	8.694	3.041
egg-5	0.952	0.338	1.518	0.192	0.547	0.617	0.351	0.331	0.682	0.075	0.816	0.594	0.762	0.292	1.075	0.935	0.986	1.82	0.446	1.704	0.339	0.597	2.01	0.451	0.691	0.591	0.62	0.208	0.77	0.172	0.449	0.744	1.04	0.295	0.478	1.034	0.687	0.166	1.006	0.134	0.835	0.143
R12E2.18	0	0	0	0	0	0	0	0	0	0	0	0.042	0.048	0	0	0	0	0	0	0	0	0	0	0	0	0	0	0	0	0	0	0	0	0	0	0	0	0	0	0	0	0
sls-2.4	0.091	1.688	0.506	0.816	0.205	0	0.981	0.606	0.546	2.247	0.204	0.467	0.095	0.065	0	0.112	0.132	0.096	0.268	0.479	1.272	0.128	0.309	0.258	0.106	0.169	0.225	0.475	0.203	0.129	0.112	0	1.248	0.331	0.506	0.239	0.115	0.331	0.335	0.403	0	0.095
R12E2.11	52.587	54.687	54.437	59.378	64.796	56.363	60.992	76.783	68.12	55.192	52.102	63.682	57.879	66.19	57.672	62.569	47.013	57.469	73.849	45.487	54.617	55.264	80.95	71.058	52.077	47.499	72.391	56.28	40.224	50.747	23.463	25.663	60.72	71.99	50.88	58.582	74.794	66.952	71.716	59.242	55.087	55.168
mrps-6	80.377	80.207	74.269	64.514	76.086	52.658	84.548	65.814	71.12	64.403	56.792	74.841	71.503	67.844	60.265	54.267	60.855	87.161	81.965	30.573	48.511	62.593	62.858	40.568	61.95	50.988	81.011	75.326	74.656	79.789	16.952	17.481	81.515	81.637	89.807	100.952	114.08	74.803	95.599	57.674	70.876	62.39
rpn-8	144.614	144.278	144.39	174.534	164.967	150.698	155.915	169.22	155.809	186.918	154.266	205.005	147.198	189.717	160.621	183.108	153.895	157.895	141.811	111.428	148.5	151.477	164.992	120.351	148.858	164.446	172.499	170.026	136.876	150.612	68.818	68.807	165.214	179.551	144.569	153.25	174.213	76.857	144.237	150.724	140.5	151.438
R12E2.17	0.997	0.945	1.518	1.152	0.274	0.573	2.804	1.488	2.728	3.295	0.408	0.382	0.333	0.259	0.506	1.122	0.23	0.718	0.535	0.639	0.17	0.937	0.309	0.515	0.762	1.182	1.859	1.602	1.094	0.3	1.684	1.488	3.119	2.32	0.984	0.796	1.374	1.723	3.22	1.791	0.209	0.475
R12E2.2	40.936	48.003	47.86	66.146	46.391	58.039	41.713	46.246	50.323	37.294	51.694	65.507	48.875	69.628	62.541	72.069	55.003	48.561	34.873	40.8	50.122	54.114	71.053	48.649	59.345	62.132	51.322	44.531	48.447	45.514	78.585	56.161	40.914	47.429	43.596	46.093	35.392	28.755	28.042	62.466	59.608	57.544
R12E2.1	27.427	28.086	41.587	38.593	26.001	33.342	32.739	20.119	29.116	19.77	29.976	26.559	22.723	30.225	39.776	57.894	32.449	35.918	17.66	15.393	16.453	25.267	59.533	35.545	42.949	37.116	32.111	24.684	23.819	34.404	29.076	26.035	49.855	47.686	23.935	37.278	26.802	20.771	35.355	35.241	30.465	26.61
ppw-1	0.136	0.405	1.315	0.48	0.274	0.353	0.28	0.331	0	0.075	0.714	0.467	0.286	0.227	0.316	1.159	0.296	1.389	0	0.266	0.17	0.043	1.546	0.547	0.443	0.253	0.563	0.712	0	0.386	3.031	3.347	1.092	0.957	0.619	1.273	0.916	0.033	0.335	1.388	0.278	0.38
cas-2	6.075	6.279	14.166	9.504	9.511	10.629	6.45	14.662	10.774	13.105	7.239	10.182	7.384	8.562	8.853	17.69	5.786	12.452	9.365	9.215	10.177	7.499	13.453	7.019	8.721	6.979	12.506	7.061	13.003	5.705	6.624	3.719	10.605	9.427	9.254	12.028	11.912	2.816	7.178	11.329	10.99	7.508
C18E3.4	1.405	0.878	2.934	1.632	1.3	3.131	1.612	3.252	0.546	0.749	1.529	1.315	1.715	2.367	2.403	1.533	1.677	1.341	1.159	2.716	4.071	2.045	3.015	1.062	2.038	2.42	1.183	2.522	1.701	0.558	0.561	0	1.975	1.142	1.772	1.527	1.718	1.623	0.604	3.851	2.365	1.996
C18E3.3	29.603	24.845	34.909	31.873	33.664	33.738	34.632	37.592	34.503	29.281	25.49	20.789	27.725	26.787	42.116	41.663	24.559	28.208	20.781	26.099	41.302	43.973	50.333	34.772	32.438	32.473	25.351	39.903	29.895	11.925	57.816	25.291	33.167	22.904	21.742	24.582	37.912	34.056	25.694	69.899	26.639	17.534
hop-1	4.08	1.148	6.779	1.056	2.6	0.441	3.015	1.158	0.614	0.449	2.957	0.679	2.715	0.584	3.857	1.72	1.775	4.262	1.427	7.244	0.085	0.383	3.247	1.32	1.808	1.126	3.774	1.068	4.253	0.472	1.347	0.372	2.079	1.289	2.953	2.959	0.802	71.291	1.744	1.522	3.895	0.76
swsn-2.2	96.379	104.782	158.05	183.174	140.267	128.779	100.392	62.562	89.462	52.121	146.211	248.111	149.008	286.488	186.675	363.073	165.336	244.194	57.26	39.362	64.115	134.049	274.78	170.352	130.513	239.747	159.711	103.006	125.818	174.892	186.92	211.627	195.262	194.28	103.926	194.108	167.57	14.378	154.904	165.993	161.436	121.834
C18E3.10	0.091	0	0	0.096	0	0	0	0.11	0	0	0.102	0.042	0.048	0.032	0.063	0.037	0.099	0.048	0	0.053	0	0	0	0	0.018	0.056	0	0.237	0.122	0	0	0	0.156	0.331	0.113	0.08	0	0.199	0	0	0	0
C18E3.1	0.363	0.405	5.262	4.944	1.711	1.103	7.081	2.921	5.932	4.343	2.039	2.206	2.096	3.892	3.288	12.417	2.696	2.442	0.803	0.053	0.509	2.514	4.871	2.64	1.773	3.349	7.436	2.166	1.215	1.201	5.164	4.091	11.957	15.834	1.041	2.705	3.322	0.464	5.837	6.762	2.226	1.378
C18E3.9	12.829	7.832	14.874	12.288	13.479	10.055	17.316	11.575	10.637	15.127	12.439	13.025	9.337	9.275	15.05	17.391	10.784	15.469	9.989	10.546	12.212	8.948	13.376	9.047	14.517	14.604	15.943	13.35	8.709	9.652	7.971	3.719	11.801	11.71	12.066	11.615	14.088	17.26	7.715	11.732	7.79	7.888
nab-1	170.999	242.984	191.036	186.534	170.92	226.246	158.79	189.284	194.812	95.631	209.529	191.556	202.6	251.042	196.603	160.78	190.848	133.806	160.095	279.634	170.974	230.858	154.709	337.066	228.57	118.467	191.823	156.171	168.473	36.377	189.502	70.666	155.128	70.517	143.528	95.67	126.794	72.881	153.964	188.606	223.548	249.276
C43E11.5	1.995	0.878	1.518	1.152	2.053	1.941	1.683	4.355	2.796	0.749	3.161	3.309	2.668	3.016	1.454	1.646	2.433	1.245	2.497	1.864	2.12	2.812	2.088	2.447	2.428	1.548	4	2.492	1.944	0.558	0.337	0	2.183	1.915	1.688	1.161	3.551	1.988	1.476	2.418	2.434	1.616
ndx-7	29.512	21.132	31.064	27.601	32.501	24.256	28.954	32.025	27.207	25.312	28.039	31.226	25.248	26.885	27.065	24.945	26.86	29.405	31.841	16.885	26.715	38.689	34.096	27.077	29.282	23.215	36.674	33.347	30.665	32.087	26.494	30.126	26.409	26.513	32.233	31.153	27.947	25.906	26.231	23.509	28.865	25.089
tufm-2	33.048	22.347	47.354	42.193	36.264	25.05	25.448	16.426	16.842	7.039	37.012	15.995	25.343	24.517	40.345	29.172	30.542	45.831	21.762	13.849	13.739	43.036	48.554	33.903	36.674	18.234	32.168	31.655	25.642	42.811	17.625	29.01	42.889	51.332	33.639	43.642	32.873	17.392	27.439	29.151	39.437	23.996
cogc-5	40.71	31.664	54.741	47.954	48.649	41.412	41.222	25.135	41.322	20.07	48.431	38.396	45.017	40.311	64.312	64.364	43.298	53.781	39.065	23.756	21.626	44.101	68.502	68.031	46.263	32.642	44.054	38.449	44.154	63.874	36.037	55.417	48.504	70.701	47.055	43.038	60.133	40.184	38.441	44.286	46.949	36.826
C43E11.12	21.715	54.484	29.748	27.505	23.948	29.505	25.939	28.718	26.525	30.18	22.329	21.171	19.531	20.69	23.208	40.466	21.567	26.867	28.808	28.762	30.446	20.282	24.2	31.327	20.969	25.719	25.689	49.159	37.956	33.975	11.563	23.06	21.47	19.885	25.623	30.103	27.489	46.512	28.713	24.852	23.788	18.342
mus-81	22.531	32.002	32.885	33.361	31.338	26.903	31.828	38.64	33.617	25.986	36.706	36.105	26.248	32.787	39.649	37.025	27.518	28.303	28.897	21.359	24.255	32.98	36.416	25.661	26.641	31.6	41.012	46.875	24.791	24.237	18.074	19.712	26.305	35.498	27.001	21.415	32.414	8.216	23.682	34.032	26.987	28.368
C43E11.9	62.742	61.303	77.912	65.522	65.07	56.584	74.593	46.522	65.665	47.104	73.31	81.883	64.072	70.114	74.303	77.641	63.748	139.41	71.976	18.749	34.348	47.552	85.434	64.78	46.689	49.694	64.504	84.82	100.379	74.427	53.325	88.147	80.527	78.655	83	159.582	125.42	119.459	98.148	48.137	83.535	101.83
cdc-6	43.656	45.37	61.824	70.946	56.791	61.038	56.856	40.514	52.164	26.51	44.965	71.871	48.685	65.639	69.054	129.439	50.071	81.414	33.714	21.252	20.778	37.88	93.166	58.855	50.624	62.751	55.998	50.999	50.149	36.591	58.265	52.814	72.261	60.832	47.758	61.605	54.978	10.8	43.539	64.884	47.367	41.958
acin-1	92.843	115.652	166.853	183.03	107.15	183.246	115.815	76.342	116.601	58.562	119.6	187.271	130.001	203.954	153.981	294.894	139.331	168.671	77.506	71.533	68.865	97.15	205.351	126.726	127.942	145.959	133.515	122.498	134.932	148.639	230.029	256.258	177.067	174.58	123.84	188.221	144.204	43.629	126.995	161.694	124.502	128.724
Y47D9A.4	0	0	0	0	0	0	0	0	0	0.075	0	0	0	0	0	0	0	0	0	0	0	0	0	0	0	0	0	0	0	0	0	0	0	0	0	0	0	0	0	0	0	0
Y47D9A.5	0	0	0	0.048	0.068	0.132	0	0	0.546	0.225	0.102	0.042	0.143	0.13	0.126	0	0.033	0	0	0	0	0	0.155	0	0.053	0	0	0	0	0.043	0	0	0.052	0.074	0	0	0	0	0.067	0.045	0.209	0
linc-85	0.227	0.135	0.202	0.432	0.274	0.088	0.14	0.551	0.409	1.198	0.408	0.127	0.238	0.519	0.253	0.411	0.164	0.479	0	0	0.339	0.043	0.309	0.193	0.106	0.028	0.338	0.148	0.203	0.129	0.112	0	0.208	0.221	0.394	0.08	0.115	0.133	0.134	0.224	0.07	0.238
scpl-3	139.038	141.24	114.541	166.037	177.42	201.24	193.913	374.489	285.502	236.344	112.462	111.285	144.959	138.445	205.962	197.843	128.153	97.649	124.954	277.078	200.997	208.147	182.079	127.112	171.441	166.219	130.36	145.965	96.611	104.24	175.581	123.852	129.759	134.81	105.473	75.591	122.785	40.78	95.8	188.92	151.629	123.117
Y47D9A.1	103.406	93.575	125.165	125.284	94.15	91.557	92.82	68.735	97.577	101.921	106.243	74.416	85.699	68.168	191.164	131.908	91.89	115.321	68.587	80.322	39.86	125.485	158.575	260.31	133.863	123.391	118.136	107.812	61.167	80.904	68.256	72.898	121.909	124.684	75.153	79.298	109.384	62.181	107.473	109.17	105.862	83.203
T03A1.5	0.045	0.068	0	0	0	0	0	0	0.136	0	0	0	0.095	0	0	0	0	0.048	0	0	0.085	0	0	0.129	0.018	0	0	0	0	0.043	0	0	0	0	0	0.016	0	0.099	0	0.045	0.07	0.048
ZK973.19	0	0	0	0	0	0	0	0	0	0	0	0	0	0	0	0	0	0.048	0	0	0	0	0	0	0	0	0	0	0	0	0	0	0	0	0	0	0	0	0	0	0	0.048
ZK973.24	0	0	0	0	0	0	0	0	0	0	0	0	0	0	0	0	0	0	0	0	0	0	0	0	0	0	0	0	0	0	0	0	0	0	0	0	0	0	0	0	0	0
ZK973.23	0	0	0	0	0	0	0	0	0	0	0	0	0	0	0	0	0	0	0	0	0	0	0	0	0	0	0	0	0	0	0	0	0	0	0	0	0	0	0	0	0	0
ZK973.15	0	0	0	0	0	0	0	0	0	0	0	0	0	0	0	0	0	0	0	0	0	0	0	0	0	0	0	0	0	0	0	0	0	0	0	0	0	0	0	0	0	0
ZK973.16	0	0	0	0	0	0	0	0	0	0	0	0	0	0	0	0	0	0	0	0	0	0	0	0	0	0	0	0	0	0	0	0	0	0	0	0	0	0	0	0	0	0
ZK973.13	0	0	0	0	0	0	0	0	0	0	0	0	0	0	0	0	0	0	0	0	0	0	0	0	0	0	0	0	0	0	0	0	0	0	0	0	0	0	0	0	0	0
ZK973.18	0	0	0	0	0	0	0	0	0	0	0	0	0	0	0	0	0	0	0	0	0	0	0	0	0	0	0	0	0	0	0	0	0	0	0	0	0	0	0	0	0	0
ZK973.17	0	0	0	0	0	0	0	0	0	0	0	0	0	0	0	0	0	0	0	0	0	0	0	0	0	0	0	0	0	0	0	0	0	0	0	0	0	0	0	0	0	0
ZK973.22	0	0	0	0	0	0	0	0	0	0	0	0	0	0	0	0	0	0	0	0	0	0	0	0	0	0	0	0	0	0	0	0	0	0	0	0	0	0	0	0	0	0
ZK973.20	0	0	0	0	0	0	0	0	0	0	0	0	0	0	0	0	0	0	0	0	0	0	0	0	0	0	0	0	0	0	0	0	0	0	0	0	0	0	0	0	0	0
ZK973.21	0	0	0	0	0	0	0	0	0	0	0	0	0	0	0	0	0	0	0	0	0	0	0	0	0	0	0	0	0	0	0	0	0	0	0	0	0	0	0	0	0	0
ZK973.25	0	0	0	0	0	0	0	0	0	0	0	0	0	0	0	0	0	0	0	0	0	0	0	0	0	0	0	0	0	0	0	0	0	0	0	0	0	0	0	0	0	0
ZK973.12	0	0	0	0	0	0	0	0	0	0	0	0	0	0	0	0	0	0	0	0	0	0	0	0.064	0	0	0	0	0	0	0	0	0	0	0	0	0	0	0	0	0	0
ZK973.14	0	0	0	0	0	0	0	0	0	0	0	0	0	0	0	0	0	0	0	0	0	0	0	0	0	0	0	0	0	0	0	0	0	0	0	0	0	0	0	0	0	0
acr-6	0.045	0.81	0	1.632	0.889	0.441	0.421	0.717	0.068	0.075	1.529	0.424	0.667	0.422	0.885	0.411	0.526	0.287	0.981	0.746	0	4.091	0.696	0.515	0.869	0.253	1.07	0.059	0.203	0.172	0.561	0	0.676	0.479	0.591	0.286	0.229	0	0.201	0.672	0.209	0.095
ZK973.4	0.045	0	0	0	0	0	0.07	0.055	0.068	0.15	0.102	0.042	0	0.097	0.443	0.262	0.066	0	0	0	0	0	0.387	0.129	0.035	0.056	0	0.03	0.041	0.172	0	0	0.052	0.147	0	0.048	0.229	0.066	0.134	0.134	0.07	0.048
ZK973.8	0.635	0	1.214	1.152	0.684	1.941	0.841	1.323	0.614	1.498	1.02	1.527	0.524	1.459	0.696	1.795	1.019	1.293	0.357	0.533	0.339	1.023	1.624	0.58	1.028	1.463	1.803	1.276	0.648	0.472	2.582	2.975	0.988	0.442	0.872	0.843	0.458	0.066	0.604	1.433	0.348	0.333
pdp-1	55.216	55.767	69.311	64.994	52.959	61.92	51.878	43.6	48.141	46.58	61.686	63.979	58.355	70.763	57.482	62.083	57.172	62.88	44.684	34.728	41.726	51.6	51.802	43.015	58.175	61.878	52.279	63.163	60.114	71.038	21.779	22.688	49.647	47.318	55.409	69.672	41.005	15.935	51.858	53.018	62.808	54.978
ZK973.9	74.166	86.823	62.836	76.466	81.902	85.206	94.993	169.055	86.326	111.507	86.361	123.419	85.413	105.106	63.11	104.718	103.824	78.349	99.892	114.89	190.819	82.492	58.837	54.831	59.292	156.004	88.841	61.917	100.986	74.899	42.997	58.393	65.711	69.486	107.611	75.352	71.586	78.977	73.796	157.485	65.173	76.598
lpd-5	188.362	115.517	126.38	112.852	177.078	100.245	185.22	124.021	131.602	143.708	163.035	195.714	138.766	149.601	133.303	91.591	167.901	183.086	233.855	96.354	158.338	144.318	124.788	95.785	142.211	136.11	154.078	132.822	193.425	199.215	35.251	37.937	184.709	160.035	218.259	223.081	213.156	180.514	206.091	126.767	166.096	124.923
ZK973.11	319.965	289.366	347.974	443.102	362.367	508.767	314.425	706.811	445.334	515.972	422.014	757.57	387.908	756.337	386.566	507.921	389.818	316.94	246.698	354.416	537.517	433.892	406.217	274.186	451.414	444.573	470.233	370.906	363.559	207.237	278.415	125.711	367.546	259.089	367.103	308.806	246.83	41.973	269.153	508.637	430.473	472.607
ZK973.1	12.331	7.697	43.712	25.969	15.669	19.846	13.951	6.118	12.137	5.242	16.925	20.619	15.387	22.085	26.306	42.299	17.425	43.437	9.632	5.806	7.124	9.289	43.993	19.028	20.562	20.57	16.619	15.16	21.55	14.285	13.247	13.761	18.871	21.947	16.594	33.523	24.282	3.346	12.277	21.673	18.223	17.201
T21E12.3	0	0	0	0.144	0	0	0.07	0.331	0.068	0	0	0.042	0	0	0.316	0.262	0.033	0.048	0.178	0	0	0.128	1.469	0.225	0.106	0.056	0.338	0.267	0	0	0.225	0	1.456	2.283	0.028	0.064	0.344	0	0.872	0.537	0.209	0.095
T21E12.2	0.725	1.148	1.619	2.112	1.163	0.265	0.421	1.323	0.273	0	1.427	1.782	0.333	1.07	2.466	0.935	1.973	1.485	0.803	4.474	5.173	0.895	3.943	1.996	4.325	1.097	0.789	0	0.689	0.3	10.216	0	0.208	0.7	1.406	0.461	0.802	0	0.403	0.627	1.669	1.996
T21E12.8	0	0	0	0	0	0	0	0	0	0	0	0	0	0	0	0	0	0	0	0	0	0	0	0	0	0	0	0	0	0	0	0	0	0	0	0	0	0	0	0	0	0
T21E12.7	0	0	0	0	0	0	0	0	0	0	0	0	0	0	0	0	0	0	0	0	0	0	0	0	0	0	0	0	0	0	0	0	0	0	0	0	0	0	0	0	0	0
T21E12.6	0	0	0	0	0	0	0	0	0	0	0	0	0	0	0.063	0	0	0	0	0.16	0	0	0	0	0	0	0	0	0	0	0	0	0	0	0	0	0	0	0	0	0	0
T21E12.5	0.317	0.27	0.607	0	0.479	0.176	0.911	0.331	0.068	0.15	2.039	0.297	1.143	0.097	1.075	0.15	1.315	0.623	0.357	0	0.17	0.213	0.928	0.29	0.993	0.028	0.845	0	1.094	0.472	0.225	0	1.352	0.663	2.109	1.098	1.26	0	1.677	0.358	0.765	25.564
C41D11.10	0.408	0.878	0.405	0.576	0	0.088	0.701	0.661	0.205	0.075	0.612	0.509	0.762	0.778	0.632	0.262	0.362	0.096	0.714	2.876	2.035	0	0.464	0.934	0.674	0.084	1.465	0.119	0.405	0.386	0	0	0.104	0.479	0.759	0.143	0	0.232	0.067	0.224	0.696	1.806
C41D11.4	4.352	3.443	4.351	4.512	2.942	2.646	5.048	1.984	2.591	3.295	3.161	4.625	3.525	6.162	6.45	8.751	3.321	8.86	4.014	2.024	1.696	2.13	10.515	4.443	3.793	5.994	3.605	4.955	6.117	4.204	31.434	27.151	5.199	5.045	5.738	7.446	4.811	0.994	2.147	3.045	3.269	2.804
eif-3.H	35.406	46.855	47.051	46.801	44.543	52.923	40.101	42.553	40.776	34.074	44.149	46.287	50.352	56.656	43.064	54.267	44.482	49.184	25.687	24.395	27.139	32.298	41.982	35.77	41.336	43.391	38.984	42.098	44.194	63.788	94.077	69.922	46.996	44.556	45.368	59.187	42.15	19.314	37.233	47.465	52.027	62.58
cps-6	43.656	33.285	53.223	45.313	42.833	31.71	61.833	31.033	49.845	41.188	25.898	33.432	36.919	38.787	41.989	49.666	35.145	47.22	63.503	21.519	25.273	47.126	71.131	43.465	39.421	32.332	46.026	50.227	26.776	42.082	9.093	4.463	76.16	75.451	32.683	51.454	72.388	32.101	75.271	55.794	35.334	31.361
C41D11.9	26.203	32.069	28.838	25.777	24.564	19.317	32.88	24.308	30.003	24.263	19.372	45.142	19.817	30.484	22.828	52.097	15.748	25.19	32.643	11.398	11.873	19.771	35.333	21.861	16.272	25.241	27.041	21.746	21.712	23.379	10.777	7.81	35.559	31.668	26.27	37.39	41.119	11.396	36.428	25.613	16.345	15.253
C41D11.5	25.478	23.09	23.07	19.345	27.164	16.891	30.145	21.883	25.843	20.369	18.863	31.226	18.388	23.317	25.864	36.464	15.189	30.985	21.584	5.912	14.078	15.638	27.061	11.043	17.141	18.628	26.252	16.495	23.292	20.033	5.95	3.719	30.152	23.309	28.801	39.267	29.207	8.812	33.007	19.12	18.988	14.398
eri-6	26.928	24.305	38.754	39.505	37.564	33.165	34.772	32.852	31.366	13.929	25.898	25.329	31.964	25.879	41.167	42.037	30.641	31.512	28.451	21.412	28.75	23.776	45.616	24.824	36.692	37.313	44.618	27.294	28.437	19.132	47.488	38.68	35.611	30.895	25.426	28.384	28.864	13.45	27.573	49.167	24.761	19.577
C41D11.6	0.136	0.068	0	0.336	0.137	0.132	0	0.331	0.068	0.225	0	0.255	0.048	0	0	0.075	0	0.096	0	0.16	0	0.17	0.309	0	0.071	0	0	0	0.041	0.086	0.337	0	0.208	0.074	0	0.159	0	0	0	0.045	0.278	0.048
linc-104	0.181	0	0.101	0	0.068	0	0.14	0.496	0.068	0.075	0	0	0.286	0	0.063	0	0.066	0.096	0.268	0.107	0.085	0.043	0.077	0.225	0.018	0.591	0.169	0	0.041	0	0	0	0.26	0.074	0	0.032	0.115	0.166	0	0.313	0.07	0
T01A4.5	0	0.068	0	0	0.068	0.044	0.07	0	0	0	0	0	0	0.032	0	0	0.033	0	0.089	0.053	0	0	0.077	0.032	0.035	0.056	0	0.059	0	0	0.112	0	0	0.11	0	0.032	0.115	0.033	0	0.045	0	0.048
T01A4.6	0.091	0	0	0	0	0	0	0	0	0	0	0.042	0	0	0	0	0	0	0	0	0	0	0	0	0	0	0	0.03	0	0	0	0	0	0	0	0	0	0.066	0	0.09	0	0
mrpl-19	57.03	42.466	40.373	47.522	61.444	39.031	65.198	47.845	52.845	59.385	67.294	68.689	52.162	51.953	54.573	37.1	51.55	59.767	58.776	31.798	46.051	47.978	56.363	37.509	52.84	43.56	48.111	49.604	48.61	66.748	19.422	10.786	61.188	51.7	58.643	70.277	55.78	46.942	64.538	43.345	65.451	53.077
Y119C1B.5	19.221	16.068	37.236	36.241	21.895	24.962	18.858	15.875	17.251	6.291	28.039	25.032	24.009	29.382	49.008	55.501	23.408	33.092	15.43	11.398	12.552	21.006	56.441	32.68	27.634	30.587	21.577	22.013	16.649	25.567	42.211	30.126	28.541	34.393	16.454	32.123	24.053	4.274	25.158	27.27	29.769	25.137
Y119C1B.6	4.896	7.629	1.113	2.4	3.421	0.75	4.487	1.378	0.75	1.722	6.424	0.933	4.621	0.649	1.96	0.15	3.682	1.82	4.281	2.77	1.187	1.364	2.165	1.127	3.882	3.799	5.07	0.801	3.119	0.815	0.112	0	0.884	0.368	2.784	1.114	1.031	1.06	1.409	1.97	3.269	1.521
bet-1	135.865	130.573	132.248	176.31	120.424	148.89	123.947	103.516	107.6	84.473	130.815	156.257	143.292	176.583	206.215	213.999	166.29	241.225	106.671	159.045	167.497	79.211	214.01	140.892	189.202	180.401	118.924	158.218	142.466	181.842	269.209	299.402	144.003	177.857	150.222	187.012	142.257	67.879	119.146	143.201	143.074	134.427
Y119C1B.3	1.179	0.81	0	2.064	0.753	0.485	1.192	0.11	0.273	0.599	0.918	0.467	1.429	0.097	0.822	0.15	1.151	0.958	0.357	1.278	0.17	1.321	0.309	1.61	1.276	0.281	1.915	0.237	0.689	0.257	0.449	0	0.26	0.589	0.956	0.239	0.802	0.066	0.067	0.134	1.043	0.048
Y119C1B.11	0.136	0.068	0	0.048	0.068	0	0.14	0	0	0	0.102	0	0	0	0	0.187	0.033	0	0	0	0	0	0.077	0.097	0.035	0	0.056	0.059	0	0.043	0	0	0.052	0.074	0	0.048	0	0	0.134	0.045	0	0
Y119C1B.10	84.321	71.092	72.549	81.171	107.561	128.868	99.69	168.669	113.874	108.437	115.215	162.749	93.273	129.234	78.793	74.948	90.082	88.693	70.103	97.046	117.29	103.839	57.832	56.086	114.985	101.639	124.164	101.315	94.424	104.541	54.448	75.501	59.473	80.385	111.97	74.588	87.278	45.286	54.206	105.632	112.191	118.366
D1007.15	22.667	30.651	28.534	33.697	28.943	41.104	21.382	34.45	28.298	23.889	30.894	34.111	28.535	35.349	40.408	24.945	28.504	24.376	19.443	40.906	38.758	33.448	39.663	22.666	40.024	26.451	40.224	18.305	18.512	22.521	57.367	34.589	13.88	27.544	21.067	18.711	20.388	7.123	14.893	38.912	34.151	36.493
pqn-24	31.598	2.093	32.885	13.632	23.058	5.204	29.094	4.63	5.046	1.198	32.729	2.418	19.531	9.502	46.289	4.338	19.956	20.976	27.56	3.143	2.29	21.646	30.617	13.201	32.225	5.262	21.295	11.748	24.831	2.274	10.104	0	52.195	3.793	26.27	17.517	22.679	2.22	33.074	6.851	26.848	11.262
D1007.13	12.557	14.11	4.149	5.424	5.474	2.955	10.586	8.323	4.841	2.172	5.098	0.806	7.336	1.07	3.604	1.197	5.721	1.916	9.008	37.711	3.223	2.429	2.165	1.384	14.145	2.336	6.929	0.86	2.957	7.979	1.235	4.463	0.52	3.13	3.6	1.225	2.062	13.649	1.543	2.328	3.617	0.713
ceh-17	28.742	117.947	5.97	38.593	33.732	160.445	24.257	144.14	150.559	59.311	38.847	16.504	45.398	16.669	26.876	8.452	40.734	18.917	43.079	213.001	10.177	6.732	12.139	7.083	38.641	15.42	36.393	4.035	36.66	6.006	17.625	4.091	6.706	9.905	32.064	15.274	32.185	7.851	21.937	21.941	38.394	8.363
col-52	0	0.135	0	0.192	0.137	0.176	0	0.055	0.546	0.075	0.102	0.17	0	0.065	0	0.187	0.099	0	0.357	0.16	0	0	0	0	0	0	0.056	0	0.041	0	0.112	0	0	0.037	0.113	0.064	0	0.033	0.067	0	0	0
D1007.3	0.816	1.755	1.214	0.96	1.847	0.132	1.753	3.032	0.955	0	1.122	0.255	2.477	0.681	1.707	0.262	1.512	0.575	1.338	2.131	5.513	2.983	0.464	0.676	1.648	3.827	2.197	0.267	0.446	0.3	2.021	2.232	0.572	0.552	0.872	0.382	0.802	0.166	0.872	5.15	0.974	0.238
D1007.18	1.949	0.675	0.911	0.336	0.342	0	1.753	0.496	0.273	0.075	0.816	0.509	1.81	0.259	0.253	0.037	0.953	0.575	0.803	0.16	0.085	0.17	0.232	0.386	1.241	0.253	0.563	0.178	0.527	0.172	0.225	0.372	0.156	0.295	0.309	0.286	0.573	0.099	0.134	0.134	0.487	0
D1007.4	13.011	9.317	12.648	9.696	13.411	8.071	17.246	17.639	15.069	10.709	12.847	19.304	10.432	13.232	13.406	14.399	8.219	13.026	12.576	6.179	8.82	10.056	14.535	7.888	13.33	12.578	18.253	14.27	15.596	14.757	1.796	0.372	14.4	12.704	17.466	18.568	16.379	15.802	17.443	10.389	17.25	13.305
D1007.5	45.742	54.349	59.598	56.978	51.112	59.671	55.173	30.978	59.596	31.977	60.972	72.422	53.592	73.195	61.087	85.009	60.131	73.033	32.554	15.287	17.301	44.186	83.501	85.675	44.296	56.532	52.955	62.569	54.564	57.568	35.475	17.853	73.925	56.561	51.133	69.417	59.789	31.77	63.397	59.555	66.911	107.104
rps-10	1157.78	623.224	875.348	724.487	871.5	609.542	1268	432.531	1084.32	976.154	784.382	697.748	794.298	574.177	608.526	562.936	1093.84	1332.7	1147.6	424.565	758.02	1113.04	522.577	846.127	605.005	701.907	695.237	1223.41	1481.05	1232.22	311.533	511.4	1013.01	989.518	1448.05	1328.67	1166.57	3030.38	1283.24	575.177	785.409	1039.92
D1007.22	0	0	0	0	0	0	0	0	0	0	0	0	0	0	0	0	0	0	0	0	0	0	0	0	0	0	0	0	0	0	0	0	0	0	0	0	0	0	0	0	0	0
rpl-24.1	1131.35	286.395	728.428	520.24	729.591	392.91	886.909	212.821	648.329	473.137	837.911	479.845	631.475	449.288	603.467	376.949	858.572	1108.14	1177.3	199.792	395.548	867.614	467.451	609.836	600.414	484.362	521.498	909.316	1392.87	1055.66	198.258	265.556	994.453	626.55	1284.86	1321.03	1089.38	2997.88	1167.38	389.795	687.128	756.809
D1007.20	0.045	0.068	0	0.048	0.137	0.088	0	0	0.136	0	0	0.127	0.095	0.097	0	0.112	0	0.383	0	0	0	0.128	0.232	0.032	0.089	0.056	0.056	0.148	0	0.129	0	0	0.208	0	0.028	0.302	0.229	0	0.403	0.09	0	0
D1007.19	2.992	5.199	1.417	2.352	3.216	1.147	2.944	5.236	2.523	1.947	2.957	1.782	3.62	1.654	3.415	2.057	2.137	1.724	3.746	5.486	6.87	1.278	1.082	0.612	3.474	1.21	2.929	1.009	1.863	1.587	0.112	0	0.832	3.167	2.222	0.971	2.291	3.048	2.147	1.836	1.878	1.426
D1007.9	0	0	0	0.096	0	0	0	0	0	0	0	0	0	0	0	0	0	0	0.089	0	0	0	0.077	0	0	0	0	0.03	0	0	0	0	0	0	0	0	0	0	0.134	0	0	0
nrd-1	80.377	101.406	104.22	118.324	105.987	161.459	87.352	101.477	106.646	84.697	113.38	156.172	111.47	172.334	106.617	172.112	119.605	109.861	71.619	104.45	115.764	102.604	137.004	95.592	107.044	137.658	107.545	87.312	76.236	95.704	318.942	408.376	97.683	105.573	85.954	90.403	91.173	31.505	76.68	140.022	93.133	105.393
D1007.8	10.744	14.313	12.345	13.296	13.069	17.156	13.18	19.017	20.047	21.493	11.114	21.68	11.433	19.685	12.331	13.726	9.962	13.649	11.149	8.309	11.619	10.823	10.051	10.11	10.883	10.327	15.492	18.246	13.489	10.038	4.154	1.86	12.893	8.653	14.401	14.574	17.181	5.002	16.638	14.777	12.52	16.298
C44E4.5	20.763	21.267	28.838	33.553	26.822	36.208	24.467	35.553	30.071	24.338	33.749	40.73	27.963	33.598	35.413	35.118	32.909	33.284	20.424	18.482	36.637	28.548	33.014	27.914	27.545	26.085	33.52	40.318	31.718	36.334	16.952	9.67	27.605	36.418	31.839	27.573	28.291	12.655	20.596	31.121	37.977	45.284
C44E4.8	1.949	2.025	5.363	7.056	2.6	9.262	3.996	10.363	6.069	4.269	7.545	6.831	3.573	6.421	3.984	3.815	5.655	4.071	1.873	1.491	5.173	4.218	6.572	3.477	5.849	4.953	5.577	5.281	4.051	6.091	3.817	0.372	3.951	6.591	2.306	3.468	2.749	0.928	3.153	6.493	5.843	6.225
C44E4.7	4.851	5.064	6.071	8.88	4.379	9.835	3.295	2.646	3.273	1.872	6.627	8.782	7.527	10.637	10.118	9.836	7.825	7.71	5.619	5.326	6.021	2.983	11.829	5.055	7.764	5.994	4.845	8.277	9.033	10.81	199.381	129.059	6.498	8.248	7.903	8.258	6.872	3.478	2.751	5.508	5.843	8.743
C44E4.2	1.995	2.228	2.428	4.896	3.147	3.925	1.683	1.874	1.568	1.648	1.325	4.285	3.049	5.643	7.019	4.039	2.729	6.226	2.141	1.651	2.883	0.682	6.649	3.381	3.634	4.981	1.296	5.4	3.686	5.148	60.398	29.754	2.755	3.24	4.894	5.457	2.634	1.325	1.342	3.448	3.547	3.279
C44E4.4	155.54	181.141	295.155	261.368	204.721	215.926	248.665	156.322	228.838	105.666	220.235	211.624	193.025	238.459	235.683	417.003	236.58	370.051	86.514	42.931	57.076	151.519	319.469	238.512	189.698	256.602	176.443	186.462	164.665	275.358	332.975	326.18	326.06	395.925	197.811	469.47	266.187	80.236	264.926	268.804	248.031	378.951
got-2.1	16.456	9.52	19.023	12.864	11.906	15.392	17.386	20.56	17.115	19.021	19.882	17.268	14.339	14.042	17.706	17.279	14.466	18.103	13.289	9.161	13.824	14.572	22.654	14.392	16.254	13.422	18.647	12.905	13.651	13.856	3.592	2.603	24.902	18.117	14.372	19.268	19.701	6.427	18.449	22.21	17.458	17.059
C44E4.10	0	0	0	0	0	0	0	0	0	0	0	0	0	0	0	0	0	0	0	0	0.17	0	0	0	0.018	0	0	0	0	0	0	0	0	0	0	0	0	0	0	0	0	0
Y119C1A.1	16.411	18.499	29.445	37.153	23.469	19.582	18.298	21.938	25.298	23.664	16.008	18.074	23.056	20.885	29.089	32.163	22.718	24.041	14.36	19.228	14.248	17.64	29.689	21.894	27.599	24.903	25.464	27.146	10.046	17.802	38.507	91.866	24.226	32.11	14.007	20.206	21.304	4.34	19.992	22.12	17.25	14.35
lmd-2	41.526	42.466	25.296	33.265	45.227	40.133	41.713	95.855	66.415	129.105	42.721	59.737	45.636	44.624	42.874	27.489	42.246	34.673	54.316	62.585	112.541	36.602	31.699	31.424	43.356	35.033	49.632	38.687	48.691	32.945	4.154	2.232	29.684	30.269	54.48	29.625	29.207	72.418	39.447	39.36	40.62	46.282
rpl-4	1697.93	579.677	1773.66	1280.1	1210.47	1088.45	1457.29	434.571	956.742	818.666	1520.64	653.285	1347.6	860.438	1037.9	877.091	1481.25	1545.19	1428.99	489.067	543.708	1886.75	979.591	1577.92	1256.5	870.349	1064.52	1674.33	1556.32	1718.34	821.885	1151.49	1634.93	1248.24	1722.76	1442.97	1165.31	2699.13	1592.31	990.228	1051.45	1264.34
B0041.9	0	0	0	0	0	0	0.07	0	0	0	0	0	0.048	0	0	0	0	0.048	0	0	0	0	0	0	0	0	0	0	0	0.043	0	0	0	0	0	0	0	0	0	0	0	0
B0041.8	41.344	43.682	55.044	42.625	55.422	45.558	50.406	48.727	47.731	41.787	40.376	70.131	45.207	62.396	47.554	73.639	42.937	58.858	53.425	25.62	35.365	35.195	50.333	30.877	37.968	45.811	55.153	42.455	48.65	44.399	22.902	20.084	54.482	45.587	53.552	76.084	80.062	30.411	48.235	36.673	32.412	30.744
B0041.5	132.828	164.33	102.095	125.476	140.746	137.688	114.483	200.088	129.216	150.523	150.698	178.956	166.11	182.647	142.219	142.529	147.188	122.6	122.992	157.394	164.614	148.196	113.809	93.917	147.706	161.829	139.938	130.835	131.61	145.679	40.864	39.052	95.344	141.291	147.775	105.152	106.177	81.362	101.301	185.875	159.141	176.052
ptps-1	3.763	0.945	6.678	2.112	3.832	2.117	4.066	1.378	2.387	5.242	2.957	0.891	2.62	0.843	4.553	1.833	2.203	6.13	3.389	2.344	1.357	1.875	3.247	7.824	4.36	2.336	2.253	3.679	3.281	0.944	0.112	0	3.483	2.025	2.475	6.348	6.758	1.391	6.642	2.597	4.104	1.806
ain-2	153.364	308.27	326.725	364.764	233.253	358.598	231.63	191.985	310.868	135.546	179.043	137.462	187.261	180.669	282.352	352.564	163.988	181.889	134.676	243.468	97.869	217.606	338.179	319.551	206.484	229.054	287.368	257.516	112.085	196.041	1345.04	1627.93	261.545	336.198	129.043	175.97	199.984	52.044	203.34	319.314	198.022	219.198
B0041.10	0	0.203	0.202	0.192	0.068	0	0.07	0.165	0.068	0.075	0	0.042	0.095	0.162	0	0.075	0.033	0.144	0.089	0.053	0	0.085	0.155	0.097	0.177	0.028	0.113	0.178	0.081	0.129	0	0	0	0.258	0	0.048	0	0	0	0.224	0.209	0.095
B0041.1	0.136	0.135	0.202	0.192	0.068	0.309	0.911	0.717	1.432	0	0.714	0.042	0.333	0.649	0.506	0.374	0.296	0.096	0.089	0.213	0.254	0.724	2.01	1.256	0.461	0.703	0.507	0.386	0	0	0.786	0.372	2.807	4.492	0.253	0.191	1.26	0.033	1.811	2.642	0.348	0.333
unc-57	108.71	153.46	74.877	125.092	109.066	158.637	77.677	304.045	164.605	243.009	122.047	87.781	120.093	98.718	100.293	59.764	113.95	61.061	81.787	354.363	338.471	143.509	70.899	78.27	135.086	140.021	103.657	102.739	93.33	53.879	61.857	31.242	45.332	69.486	70.484	36.944	69.868	40.714	40.118	143.425	105.931	125.921
T04D1.2	2.811	3.578	4.25	5.328	2.668	2.47	4.978	3.087	3.068	0.225	3.365	6.958	2.811	4.346	7.335	17.353	3.353	6.609	3.122	1.065	1.018	1.065	9.819	1.996	2.872	5.121	4.225	2.344	2.633	4.418	1.908	1.116	6.29	4.345	2.503	9.053	7.216	0.696	3.354	2.552	3.408	1.521
linc-39	0.136	0.135	0.101	0.144	0.137	0	0	0	0.136	0.524	0.102	0.085	0.238	0	0.19	0.112	0.132	0.192	0.446	0.266	0.085	0.256	0.232	2.672	0.266	0.084	0.451	0.119	0.243	0	0	0	0.468	0.11	0.169	0.35	0.229	0.066	0.872	0.269	0.209	0
chd-7	368.246	818.543	623.702	778.873	530.481	971.932	357.259	525.74	568.208	237.168	627.771	780.82	735.514	1071.43	678.339	1185.3	708.49	551.269	312.342	822.657	493.841	522.733	680.92	597.44	577.088	706.1	643.803	465.605	368.825	560.753	4130.98	4979.74	365.726	642.826	379.113	427.976	437.537	101.802	277.337	1113.5	604.985	896.937
W09C3.4	23.528	26.533	36.426	27.457	29.422	23.286	29.865	23.922	23.184	17.299	27.529	28.341	29.106	25.393	34.843	35.941	26.137	50.668	28.987	12.197	10.516	17.726	33.014	22.699	25.72	34.414	39.886	34.177	25.601	30.714	10.777	5.951	35.507	38.407	28.576	47.827	32.3	33.294	35.422	42.898	24.97	28.51
W09C3.3	3.853	7.629	2.327	10.56	4.037	18.567	2.103	1.929	15.547	3.295	4.588	1.697	4.764	1.719	6.45	1.87	4.11	2.921	4.192	3.515	2.12	2.003	2.551	1.127	4.786	1.548	7.662	0.386	1.256	14.885	0.449	0	0.312	12.041	3.572	2.959	2.062	109.985	2.214	3.851	3.547	1.14
gsp-3	0	0	0	0	0	0	0	0	0	0	0	0	0	0	0	0.299	0	0	0	0	0	0.085	0	0.032	0	0	0	0	0	0	0	0	0	0.184	0	0	0	0	0.134	0	0	0
W09C3.2	0	0	0	0	0	0.044	0	0	0.068	0	0.102	0.17	0	0	0.253	0	0.164	0	0.089	0	0	0	0	0	0.053	0	0.225	0	0.203	0.086	0	0	0	0.295	0.113	0.032	0	0.431	0	0	0	0
W09C3.7	0.317	0.135	0.405	0.24	0.274	0.176	0.351	0	0	0	0.102	0	0	0.13	0.063	0	0.066	0.335	0.268	0.213	0.17	0.937	1.082	0.032	0.16	0.084	0.113	0.682	0.081	0.086	0.112	0	0.312	0.11	0.028	0.095	0.573	0	0.47	0.134	0.139	0.095
W09C3.8	0.045	0	0.101	0.048	0.205	0.265	0.21	0.11	0.136	0	0.102	0.127	0.191	0.097	0.063	0	0.033	0	0	0	0.17	0.767	0.077	0.129	0.071	0.028	0.394	0.326	0.122	0.086	0	0	0.156	0.037	0.056	0.064	0.229	0.033	0.134	0	0.07	0
C10H11.7	0	0	0	0	0	0	0	0.165	0	0	0	0	0	0	0	0.037	0	0	0	0.107	0	0	0.077	0	0.053	0	0	0	0	0	0	0	0.052	0	0.084	0	0	0	0.335	0.313	0	0
ugt-26	1.859	0.743	7.69	2.544	3.353	1.411	6.8	2.205	1.705	1.722	2.345	0.509	1.381	0.357	8.347	2.955	1.381	3.448	1.07	0.905	0.339	3.707	4.407	9.498	2.464	0.253	7.324	6.23	3.565	1.201	1.459	4.463	6.966	7.438	2.334	4.614	2.405	0.265	4.562	3.94	3.617	0.713
ugt-27	0	0	0	0	0	0	0.21	0	0	0	0.204	0	0	0.032	0	0	0	0	0	0	0	0	0.232	0.129	0.106	0	0	0.059	0.041	0.086	0.112	0	0.416	0.11	0.028	0.064	0	0	0.201	0.134	0	0
ugt-28	1.496	2.363	1.619	1.008	1.779	0.265	3.295	3.252	0.886	0.524	2.141	0.255	1.524	0.324	5.375	2.431	0.921	1.58	0.892	0.533	1.272	0.724	3.479	4.218	1.914	0.422	1.746	2.225	1.985	1.244	1.684	2.603	3.431	3.425	3.066	2.418	2.749	4.406	3.958	3.627	2.574	0.998
C10H11.8	8.568	11.95	12.749	10.992	10.332	11.731	6.94	12.733	9.205	4.119	15.192	16.165	9.908	16.604	11.446	20.083	12.822	12.643	5.619	10.067	7.633	10.865	14.071	13.394	11.22	11.002	13.352	11.392	6.481	10.252	19.646	8.554	11.177	10.9	7.988	10.294	9.392	2.319	9.862	11.777	15.232	12.355
let-502	89.579	115.854	159.77	198.87	123.708	125.384	103.757	49.939	110.737	41.562	145.6	131.226	124.428	138.023	202.8	312.809	114.016	151.957	70.727	100.349	38.503	109.464	234.267	290.446	136.167	120.633	133.008	131.25	71.902	122.257	287.171	342.173	105.845	171.045	89.582	99.854	106.406	36.076	89.896	165.545	150.446	121.977
C10H11.11	0	0.135	0.202	0	0	0	0	0	0	0	0	0	0.048	0	0	0.037	0	0	0	0	0	0	0	0.097	0	0.056	0	0	0	0.086	0.225	0.372	0.052	0.074	0	0	0	0	0	0	0	0
C10H11.12	0	0.135	0	0	0	0	0	0	0.068	0	0	0.042	0	0	0	0	0.033	0	0	0	0	0	0.077	0	0.106	0.084	0	0	0	0.086	0.112	0.372	0	0	0	0.08	0	0	0	0	0	0.048
C10H11.14	0	0	0.101	0	0.137	0.044	0	0	0	0	0.102	0	0.048	0.097	0	0	0.066	0	0	0	0	0.043	0	0	0.018	0	0	0	0.162	0	0	0	0	0	0	0.032	0	0	0	0	0	0
C10H11.13	0	0.068	0	0	0	0	0	0	0	0	0	0	0	0	0	0.037	0	0	0	0	0	0	0	0	0	0	0	0.059	0	0	0	0	0	0	0	0	0	0	0	0	0	0
kca-1	1.043	0.878	4.857	3.168	0.821	9.041	0.911	0.772	12.819	0.599	1.937	0.976	0.953	1.2	2.024	4.151	0.789	4.55	1.07	0.639	0.594	0.341	3.866	1.223	1.613	0.619	0.845	4.717	1.742	1.673	1.01	0.372	2.547	2.688	1.547	4.757	2.749	0.033	3.287	1.925	3.06	0.238
M04F3.6	0	0	0	0	0	0	0	0	0	0	0	0	0	0	0	0	0	0	0	0	0	0	0	0	0	0	0	0	0	0	0	0	0	0	0	0	0	0	0	0	0	0
M04F3.3	1.36	0.743	2.125	1.872	2.121	3.043	2.103	1.709	0.955	1.048	1.937	1.952	1.096	1.103	2.34	4.002	1.644	2.251	1.962	0.479	0.339	1.236	4.639	1.867	1.613	1.942	1.296	1.602	0.891	1.072	0.898	1.116	2.911	3.204	1.097	2.975	2.749	0.298	1.275	2.731	1.461	1.14
rpa-2	264.613	182.964	254.58	231.895	248.922	172.838	312.251	190.331	217.314	210.657	196.172	385.743	208.602	269.754	214.435	415.246	236.415	389.686	256.777	77.925	173.943	178.874	310.732	170.513	186.809	276.581	221.342	155.043	289.632	264.033	119.337	147.283	380.023	325.408	312.735	577.375	412.224	195.19	378.504	194.92	191.97	167.784
M04F3.4	154.452	139.349	123.243	127.156	171.467	129.97	204.779	222.797	191.88	283.672	111.851	176.792	145.96	158.195	127.801	126.335	125.654	147.312	167.855	98.857	197.011	134.816	97.418	104.671	147.653	145.874	147.937	148.22	143.277	110.589	34.577	20.084	165.63	122.033	174.607	156.384	169.288	394.52	187.172	134.604	113.374	154.289
M04F3.5	57.664	71.16	64.252	58.946	62.949	52.041	49.425	34.891	30.821	19.77	68.517	48.578	71.217	61.715	88.974	68.927	88.372	55.457	43.792	49.056	32.142	59.398	91.001	69.545	90.63	143.848	67.152	41.238	46.706	92.143	71.512	98.933	52.507	73.72	53.552	47.954	42.723	53.733	45.082	97.214	68.511	59.254
F54D7.8	0	0	0	0	0	0	0	0.055	0	0	0	0	0	0	0	0	0	0	0	0	0	0	0	0	0	0	0	0	0	0	0	0	0.052	0.074	0.084	0	0	0	0	0	0	0
F54D7.9	0	0	0	0	0	0	0	0	0	0	0	0	0	0	0	0	0	0	0	0	0	0	0	0	0	0	0	0	0	0	0	0	0	0	0	0	0	0	0	0	0	0
F54D7.6	617.853	590.142	627.648	643.076	639.205	528.437	766.116	496.802	731.041	726.18	465.246	887.438	658.104	786.497	467.698	826.864	578.003	722.286	1038.61	491.197	579.582	706.72	497.141	511.701	456.306	854.113	676.59	809.751	1309.14	632.563	55.683	55.045	783.023	757.715	862.405	874.185	1147.79	969.555	971.284	629.986	559.705	551.106
F54D7.7	1454.31	879.373	1312.77	1074.95	1121.24	857.53	1512.74	422.995	1045.86	1121.81	1074.26	852.054	1277.19	802.842	894.672	724.015	1185.04	1724.59	2054.66	596.66	798.219	1544.59	741.613	1269.22	983.515	744.341	1005.7	1779.5	2505.86	1308.67	193.768	245.1	1353.89	1271.07	2206.7	2080.42	1780.15	5562.18	1721.79	785.367	1048.95	1496.56
zig-7	38.307	6.211	48.164	14.496	33.322	12.172	35.684	7.221	9.478	4.343	29.263	6.237	24.152	14.042	34.78	6.246	21.238	21.311	43.079	7.191	4.156	36.218	30.926	14.263	37.348	8.132	26.534	24.713	31.799	4.118	14.482	1.116	53.338	4.492	27.648	21.113	36.652	6.096	47.766	11.06	28.448	9.456
F54D7.2	79.47	52.053	81.049	65.714	94.834	63.508	75.153	62.396	62.46	51.897	65.968	81.459	79.411	84.319	89.923	80.895	73.578	73.608	59.311	46.126	38.758	93.4	81.104	71.798	86.5	68.716	83.771	74.792	66.474	48.217	34.241	17.481	93.264	63.447	70.597	79.711	60.133	32.399	82.316	68.959	75.258	64.576
F57C9.6	8.387	16.406	4.857	7.632	10.879	5.601	5.749	4.079	6.955	4.343	8.973	8.613	11.481	6.681	6.83	2.73	7.923	5.268	10.435	29.721	5.004	1.917	4.871	2.286	12.869	6.275	10.028	1.543	10.451	4.29	1.796	0.744	2.079	3.719	6.722	3.739	3.436	0.894	4.897	5.15	9.529	18.579
F57C9.7	0.453	0.405	4.553	1.44	0.342	0.265	0.631	0	0.205	0	0.408	0.552	0.429	0.616	1.707	3.478	0.658	3.927	0.268	0.32	0.594	0.341	3.17	1.513	0.922	0.169	0.056	0.267	0.486	0.172	0.449	0.372	2.339	1.362	0.281	1.655	2.749	0	0.805	1.388	0.556	0.333
htp-3	1.677	1.485	7.994	1.344	1.437	0.75	1.402	0.441	0.477	0.15	2.957	1.061	2.001	0.649	3.984	5.61	1.447	8.141	0.892	0.479	0.254	0.341	7.19	2.254	2.428	0.253	1.296	0.267	1.013	1.887	3.592	1.86	4.055	2.688	0.788	4.885	2.52	0.199	3.489	4.881	1.739	0.523
glo-2	0.635	0.945	0.304	0.816	0.753	3.308	0.701	0.386	1.5	3.52	1.835	0.976	1.286	1.297	0.696	0.898	2.104	1.628	0.446	1.598	1.611	0.554	0.85	1.256	0.922	0.844	0.789	0.831	1.418	2.145	0.674	0.372	0.728	0.626	1.406	1.321	1.031	0.762	0.537	1.209	1.391	1.948
clec-90	3.037	4.321	2.732	3.168	2.532	7.145	2.734	3.087	11.046	15.876	3.365	3.14	4.097	2.789	2.719	2.394	4.964	2.73	2.141	2.983	1.272	4.304	2.474	4.25	5.849	2.139	5.07	1.691	2.917	2.059	9.767	8.554	2.703	2.32	3.122	2.005	1.031	1.425	1.006	2.866	4.66	4.942
C01F4.6	0	0	0	0	0	0	0	0	0	0	0	0	0	0	0	0.037	0	0	0	0	0	0	0	0	0	0	0	0	0	0	0.112	0	0	0	0	0	0	0	0	0	0	0
C01F4.7	0	0	0	0	0	0	0	0	0	0	0	0	0	0	0	0	0	0	0	0	0	0	0	0	0	0	0	0	0	0	0	0	0	0	0	0	0	0	0	0	0	0
C01F4.4	0	0	0	0	0	0	0	0	0	0	0	0	0	0	0	0	0	0	0	0	0	0	0	0	0	0	0	0	0	0	0	0	0	0	0	0	0	0	0	0	0	0
C01F4.8	0	0	0	0	0	0	0	0	0	0	0	0	0	0	0.063	0	0	0	0	0	0	0	0	0	0	0	0	0	0	0	0	0	0	0	0	0	0	0	0	0	0	0
C01F4.5	0	0	0	0	0	0	0	0	0	0	0	0	0	0	0	0	0	0	0	0	0	0	0	0	0	0	0	0	0	0	0	0	0	0	0	0	0	0	0	0	0	0
C01F4.9	0	0	0	0.048	0	0	0	0	0	0	0	0	0	0	0	0	0	0	0	0	0	0	0	0	0	0	0	0	0	0	0	0	0	0	0	0	0	0	0	0	0	0
F25F8.6	0	0	0	0	0	0	0	0	0	0	0	0	0	0	0	0	0	0	0	0.053	0	0	0	0	0	0	0	0	0	0	0	0	0	0	0	0.016	0	0	0	0	0	0
F25F8.5	0	0	0	0	0	0	0	0	0	0	0	0	0	0	0	0	0	0	0	0	0	0	0	0	0	0	0	0	0	0	0	0	0	0	0	0.016	0	0	0.067	0	0	0
F25F8.1	81.827	101.676	68.603	95.475	95.723	104.744	84.197	160.401	105.759	96.754	124.596	34.747	99.799	43.683	142.915	42.374	106.454	82.228	73.225	188.021	240.433	163.279	97.495	80.266	123.99	72.909	93.911	39.873	93.978	95.018	39.966	26.779	82.399	116.951	84.294	62.21	64.943	26.867	71.112	114.095	127.146	173.486
glc-2	4.851	5.334	6.476	4.8	6.842	2.337	5.048	1.709	3.341	3.22	6.525	5.982	6.193	10.864	4.11	8.564	5.819	2.921	4.192	10.28	2.629	5.965	3.557	2.801	7.197	3.574	4.507	1.068	2.957	7.378	1.123	2.603	1.56	5.892	4.472	2.434	2.749	0.629	2.281	6.896	6.747	0.998
F21F3.4	1.813	0.27	2.226	1.68	1.847	1.235	1.192	2.591	2.523	1.123	2.243	1.952	1.334	0.811	4.047	1.795	1.315	3.209	0.357	0.479	1.611	2.088	2.938	1.835	1.879	0.816	2.535	1.127	1.053	1.416	0.112	1.116	2.599	3.02	1.575	3.389	1.604	0	2.415	3.627	4.243	2.851
F21F3.3	0.453	0	0.304	0.048	0.274	0.265	0.351	0.11	0.477	0.15	0.204	0.127	0.286	0.065	0.253	0.486	0.263	0.144	0.178	0.533	0	1.023	0.387	0.354	0.496	0.056	0.62	0	0.162	0.129	0.112	0	0.468	0.405	0.225	0.127	0.687	0	0.134	0.493	0.07	0
F21F3.2	0	0	0	0	0	0	0	0	0	0	0	0	0	0	0.063	0	0	0	0	0	0	0	0.155	0	0	0	0.113	0	0	0	0	0	0	0	0	0	0	0	0	0.09	0	0
pgal-1	61.971	91.144	39.968	79.01	70.27	124.105	91.839	267.059	270.501	727.678	70.047	21.001	87.652	25.133	67.537	15.596	67.068	31.416	75.008	223.015	253.578	79.552	32.937	30.522	82.228	46.43	127.6	23.319	58.25	16.129	52.09	12.646	28.437	49.012	48.743	22.497	38.37	41.012	32.604	72.317	62.321	69.898
F21F3.6	254.095	238.595	157.544	191.382	269.791	257.162	324.309	434.515	394.671	591.758	200.352	283.877	204.172	239.497	183.702	138.453	214.947	157.369	265.16	407.946	344.238	266.906	179.45	175.987	226.265	262.512	243.82	169.225	194.6	174.077	323.994	216.462	162.614	172.186	223.35	158.596	159.437	268.502	170.736	291.462	207.968	259.872
F21F3.7	103.905	119.365	60.61	72.05	107.287	110.742	90.086	174.346	131.125	181.152	102.062	139.838	102.467	106.76	70.003	53.219	91.726	62.832	112.557	164.798	167.412	97.32	41.673	54.058	98.288	92.86	100.728	89.982	88.712	59.241	19.422	10.414	39.822	49.933	103.195	52.25	55.207	110.051	64.806	99.856	92.299	138.085
imb-1	16.048	26.668	26.713	28.513	33.39	40.927	35.684	27.836	37.64	18.048	15.6	23.674	20.389	23.544	27.634	44.842	15.353	20.593	20.424	18.749	12.043	27.355	39.972	23.439	19.055	23.44	21.52	26.167	15.636	20.248	157.057	159.929	26.617	30.6	18.62	29.053	27.718	6.659	16.57	31.39	20.797	23.664
F28B3.5	9.384	11.612	10.22	12.96	13.753	10.717	7.571	6.78	8.114	5.916	9.38	11.582	10.671	9.826	9.675	13.464	9.107	11.925	6.6	4.634	4.834	9.161	10.206	7.598	8.171	8.864	12.845	14.27	11.302	12.912	7.634	3.347	7.59	10.716	8.635	11.599	9.507	5.797	6.44	6.941	8.973	8.981
F28B3.4	6.8	6.616	7.285	7.488	5.269	9.482	3.856	3.858	5.796	5.392	4.792	9.885	7.717	10.605	8.537	9.051	8.712	8.285	5.441	5.859	9.159	3.537	7.732	4.057	7.303	5.74	5.239	6.557	7.778	9.866	133.819	126.455	7.59	5.266	8.1	9.419	6.414	2.948	4.629	3.717	7.025	7.983
F28B3.10	128.294	73.455	108.571	93.939	92.097	53.144	136.776	91.114	102.418	114.353	87.482	75.986	90.463	70.082	89.417	72.031	84.986	125.473	142.525	68.391	78.278	115.173	84.661	69.448	73.915	76.061	99.489	123.892	94.829	80.861	25.147	20.456	146.758	130.649	112.899	111.135	112.362	101.073	160.74	82.392	99.602	73.985
F28B3.6	31.87	25.25	29.344	22.513	30.517	25.579	42.484	40.624	38.867	55.491	26.51	46.287	29.059	32.333	28.077	31.116	22.751	24.328	40.67	23.596	33.33	41.97	25.437	17.773	32.65	21.611	30.985	27.858	26.573	21.063	5.276	4.091	31.764	24.23	32.204	34.414	34.591	21.036	39.38	33.136	29.908	33.5
him-1	122.854	118.082	185.876	246.392	158.467	200.182	146.451	130.746	164.878	94.582	175.168	291.683	197.265	303.547	227.209	431.627	195.911	230.593	110.773	116.488	138.153	168.307	335.241	182.973	173.922	225.143	201.569	157.536	196.018	176.565	437.156	418.418	139.376	206.395	165.129	184.498	162.301	37.17	81.846	232.31	189.605	179.473
W03G9.8	31.19	32.474	23.677	23.713	32.159	20.552	38.278	36.49	40.504	43.959	17.231	39.287	26.105	33.533	24.346	33.136	16.241	27.537	30.681	18.056	18.997	16.064	18.478	16.871	20.987	26.338	32.224	27.116	38.523	21.62	8.757	9.67	29.736	26.255	34.201	36.451	37.798	34.884	40.588	21.449	20.31	24.044
W03G9.3	2.221	1.688	2.226	2.448	1.642	4.587	2.804	1.378	3.273	1.947	1.937	0.721	1.524	0.973	3.225	5.012	0.986	1.485	1.784	1.598	0.509	3.494	2.319	1.706	2.322	1.885	2.253	0.742	0.648	0.601	3.256	2.603	3.223	3.093	1.209	1.177	1.489	1.756	1.61	5.373	1.322	0.998
app-1	11.923	14.448	21.046	20.161	17.106	18.744	9.324	9.37	12.206	8.762	14.784	15.189	12.529	19.491	17.2	24.347	14.564	27.106	10.97	7.191	12.043	13.635	23.349	18.996	17.655	16.321	12.563	14.567	13.125	15.658	17.85	21.944	18.611	17.012	11.926	23.42	15.692	3.114	15.027	16.21	14.606	13.637
W03G9.5	0.091	0.068	0	0.048	0	0.044	0	0.661	0.068	0	0.204	0.127	0.095	0	0	0	0	0.048	0	0.107	0.678	0	0	0	0.053	0	0.056	0.059	0.041	0.086	0	0	0.052	0	0.056	0.032	0	0.133	0	0.045	0	0.048
W03G9.9	0.544	0.54	0.202	0.048	0.068	0.044	0.701	0.441	0.136	0	0.714	0.17	0.143	0.227	0.316	0.262	0.164	0	0	0.213	0.339	0	0.155	0.097	0.337	0.31	0.451	0	0.891	0.257	0.112	0.372	0.26	0.295	0.225	0.032	0.458	0.199	0.134	0.403	0.417	0.57
W03G9.11	0	0	0	0.048	0	0	0	0	0.068	0	0	0	0	0	0	0	0	0	0	0	0	0	0	0	0.018	0	0	0	0	0	0	0	0	0	0.028	0	0	0	0	0	0	0
W03G9.10	0.045	0	0	0.336	0.137	0.221	0.07	0.606	0.068	0	0.408	0.552	0.286	0.195	0.126	0.112	0.099	0.096	0.178	0.16	0.254	0.085	0	0.193	0.106	0.253	0.282	0.208	0.203	0.257	0	0	0	0.074	0.366	0.286	0	0.033	0	0	0.417	0.475
paf-1	0.635	0.068	0.202	0.72	0.547	0.397	0.981	0.827	0.614	0	0.714	0.806	0.953	0.519	1.391	0.785	0.723	0.431	0.624	0.32	0.424	0.085	1.005	0.225	1.081	0.732	0.676	0.208	0.608	0.043	0.449	0	0.728	1.142	0.422	0.143	0.344	0	1.006	3.672	0.696	0.475
W03G9.7	5.531	2.971	2.631	5.184	4.105	2.558	4.837	5.788	4.023	1.722	8.055	5.303	7.098	3.956	10.181	5.386	8.318	3.975	4.995	4.421	6.021	4.431	4.948	3.123	8.189	8.02	8.45	2.255	6.967	1.416	1.572	0.372	2.807	4.419	4.191	1.814	2.863	1.093	1.677	13.254	8.764	3.754
dyf-1	96.787	44.222	66.883	63.41	117.071	38.457	71.157	146.07	27.207	12.207	113.074	61.476	99.799	76.924	93.084	45.253	105.139	55.745	85.979	126.022	210.156	101.197	67.033	45.365	114.595	176.63	104.953	26.731	101.918	24.451	48.835	11.53	39.406	51.774	81.144	40.031	71.128	13.814	37.233	175.441	119.286	35.163
dom-3	18.043	20.727	15.684	17.569	24.358	18.479	18.438	17.528	17.729	18.647	23.655	24.989	15.577	18.355	26.37	28.012	19.233	17.72	16.589	14.008	15.944	16.405	24.896	21.121	17.3	18.488	15.887	18.661	13.651	24.923	7.073	10.042	17.675	22.646	18.451	22.434	27.26	12.622	18.046	20.464	19.545	15.776
F54C1.8	0	0	0	0	0	0	0	0.165	0	0	0.204	0.085	0.095	0.097	0.126	0.037	0.033	0	0	0	0	0	0	0	0.053	0	0	0	0	0	0	0	0	0.074	0	0.032	0	0	0.067	0.179	0.07	0
sst-20	0.045	0	0	0.048	0	0	0.21	0.441	0	0.3	0	0	0	0	0	0.075	0	0	0	0	0	0	0	0.193	0	0.056	0.225	0.119	0	0	0	0.372	0	0	0.113	0	0	0	0	0.045	0.07	0
F54C1.1	0.136	0.135	0	0	0	0	0	0.055	0	0.15	0.102	0	0.238	0	0.253	0	0.033	0.096	0.178	0	0.17	0.17	0.155	0.129	0.106	0	0.056	0	0	0	0	0	0	0.295	0.084	0.048	0	0	0	0	0.139	0
F54C1.6	6.437	3.646	3.238	5.76	3.147	1.499	5.258	12.457	1.773	2.322	5.812	1.485	6.145	2.53	6.007	1.945	7.792	2.921	3.122	12.251	20.693	6.221	3.093	2.189	5.708	6.05	4.394	2.255	3.322	1.973	8.308	1.86	2.495	3.609	4.697	1.75	3.436	0.828	2.818	4.075	4.034	2.328
pat-10	2979.38	299.763	2010.03	906.269	1848.23	520.763	2095.95	309.998	264.296	216.574	2306.96	420.236	1892.71	934.509	1973.11	212.129	1744.13	1642.94	3138.04	1216.76	262.737	2319.49	1270.14	1275.24	2070.39	464.13	1387.55	4170.57	2846.45	186.689	261.575	18.968	3433.41	159.188	2563.9	1643.65	2369.45	369.443	3188.03	376.362	2291.54	607.794
C46H11.6	0.589	0.27	0.607	0.096	0.411	0.132	0.351	0	0.068	0	0.816	0.127	0.381	0.032	0.759	0.075	0.395	0.335	0.535	0.16	0	0.469	0.928	0.161	0.603	0.028	0.056	0.564	1.256	0.043	0	0	0.988	0	0.478	0.509	0	0	0.47	0.09	0.209	0.143
C46H11.3	1.768	0.473	0.202	0.912	0.821	0	0.771	0.551	0.068	0.075	1.427	0.085	0.619	0.259	0.632	0.187	0.756	0.287	1.07	1.172	0	0.469	0.541	0.644	1.259	0.084	0.282	0.059	0.81	0.515	0.112	0	0.156	0.147	0.872	0.255	0.687	0.298	0.872	0.179	0.626	0.048
C46H11.7	59.296	49.42	80.341	118.372	66.781	21.346	44.657	42.884	26.389	2.921	45.984	8.867	56.64	15.404	54.953	42.486	42.477	38.887	70.46	52.678	28.496	15.552	30.153	22.538	61.986	15.589	54.702	4.747	19.889	104.712	4.827	91.494	5.563	204.591	34.736	30.882	17.181	1439.97	29.183	54.63	49.94	6.985
phat-1	96.515	116.125	159.062	240.488	122.614	53.673	88.754	80.586	51.073	10.11	82.996	14.934	112.566	35.673	90.049	94.695	79.989	51.004	118.354	112.972	52.836	32.596	52.961	51.611	116.97	29.631	101.348	7.506	31.677	217.532	7.858	176.666	8.63	359.507	56.196	49.259	37.454	2119.46	49.242	118.976	95.498	11.737
C46H11.12	0	0	0	0	0	0	0	0	0	0	0	0	0	0	0	0	0	0	0	0	0	0	0	0	0	0	0	0	0	0	0	0	0	0	0	0	0	0	0	0	0	0
phat-2	214.7	205.108	63.038	626.66	261.922	92.836	155.074	96.902	115.169	112.331	152.227	34.238	197.407	63.142	203.053	159.845	157.446	144.103	269.62	215.718	114.746	43.121	110.175	65.488	203.222	47.809	295.931	12.816	43.627	434.249	1.347	80.336	16.116	705.573	88.119	105.661	33.674	4798.38	142.761	221.205	152.394	23.854
anr-10	0.181	0.27	0.405	0.672	0.137	0.176	0.421	0.496	0.136	0.15	0.102	0	0.333	0.162	0.253	0.112	0.296	0.192	0.089	0.586	0.339	0.085	0.232	0.225	0.408	0.281	0.282	0	0.324	0.386	0	0	0.052	1.142	0.084	0.239	0.229	9.143	0	0.09	0.556	0
C46H11.2	6.619	7.089	2.631	20.929	10.058	4.102	4.417	2.536	1.364	1.573	7.443	1.23	7.098	3.859	9.802	7.629	7.397	9.051	6.6	6.924	3.053	0.98	9.819	9.015	8.296	1.548	6.422	3.619	3.889	16.73	0.786	2.232	3.899	21.873	4.303	7.987	4.696	101.67	4.763	9.806	7.303	1.235
C46H11.10	10.653	13.233	9.41	14.064	10.879	10.452	5.048	11.024	6.887	12.506	14.173	7.764	12.338	6.908	11.952	4.376	11.277	8.094	10.257	24.555	9.499	15.893	8.427	7.663	14.996	5.009	12.845	2.67	9.195	9.137	2.133	1.86	4.731	13.477	8.944	7.637	5.841	2.253	5.702	16.434	15.093	7.223
C46H11.1	0	0	0	0	0	0	0	0	0	0	0	0	0	0.065	0	0	0	0	0	0	0	0	0	0	0	0	0	0	0	0	0	0	0	0	0	0	0	0	0	0	0	0
vha-16	346.485	418.318	328.647	340.811	444.2	408.919	346.813	647.171	445.47	486.841	394.587	458.802	404.723	430.316	319.092	301.215	369.96	305.686	386.28	434.099	453.387	459.372	276.868	294.148	400.347	469.983	431.361	379.124	328.965	240.096	253.155	121.992	340.149	260.526	323.929	297.892	356.902	370.238	334.831	446.529	443.062	545.974
C30F8.6	0	0	0.202	0	0.068	0.088	0.14	0.055	0.068	0	0	0.17	0.191	0.162	0.063	0.037	0.033	0	0.178	0.107	0	0.17	0.077	0.064	0.035	0	0	0.208	0.081	0	0.112	0	0.26	0.258	0.141	0.095	0	0.033	0.403	0.09	0.139	0.048
kin-32	69.134	71.025	96.429	97.587	91.892	144.215	63.376	59.089	97.508	28.008	115.419	109.376	99.656	129.656	132.607	107.299	111.09	105.503	84.195	72.332	34.687	85.773	132.829	97.813	110.483	93.619	94.475	95.263	100.136	135.813	57.367	75.501	96.227	100.16	89.835	94.301	90.829	38.263	86.005	67.391	114.069	87.432
C30F8.5	0	0	0	0	0	0	0	0	0	0	0	0	0	0	0	0	0	0	0	0	0	0	0	0	0	0	0	0	0	0	0	0	0	0	0	0	0	0	0	0	0	0
C30F8.3	4.352	69.135	2.53	32.977	9.511	10.011	4.206	1.654	20.525	3.819	30.18	3.734	11.242	2.27	20.678	2.244	15.452	6.226	19.087	23.862	4.58	3.451	2.706	193.856	24.39	6.669	2.591	83.989	13.53	60.271	1.459	8.182	6.03	32.184	23.485	8.989	11.683	2.253	19.388	22.389	21.145	18.959
ift-20	33.003	18.836	15.077	13.488	36.538	11.555	38.698	76.783	10.365	11.982	26.51	18.413	26.153	19.88	22.512	8.303	23.342	9.482	44.952	58.111	112.117	21.134	13.84	13.877	27.918	55.941	31.942	7.595	32.082	3.818	13.023	1.86	12.061	11.968	26.748	7.86	26.344	13.317	15.833	56.6	22.397	7.508
spe-5	0.997	0.405	4.756	1.776	1.779	1.147	5.118	6.449	7.092	5.092	3.263	2.8	1.62	1.33	1.834	4.002	1.71	2.969	0.714	1.491	2.035	1.79	3.557	1.739	2.446	2.11	4.958	4.598	2.066	1.416	2.694	2.603	5.303	4.419	0.984	3.739	2.634	0.265	2.482	5.15	1.182	1.045
chp-1	107.985	96.68	130.022	109.347	139.719	80.178	178.069	240.381	155.059	156.514	88.706	82.52	89.081	78.189	102.001	105.803	93.074	95.542	111.398	95.555	173.943	117.986	112.263	70.285	132.923	174.126	133.459	111.669	62.382	78.202	52.652	72.898	112.915	109.145	69.472	94.938	125.878	43.331	103.045	94.751	58.217	54.217
Y110A7A.23	0	0	0	0	0	0	0	0	0	0	0	0	0	0.13	0	0	0.033	0	0	0	0	0	0	0	0.018	0.028	0.056	0.059	0	0	0	0	0	0	0	0	0	0	0	0.09	0	0
pas-3	105.537	134.421	135.992	118.996	123.092	109.595	138.459	160.456	113.123	159.135	82.282	121.807	107.659	125.829	102.886	147.428	103.857	126.862	127.719	108.445	175.978	114.832	109.866	115.232	117.732	132.874	111.319	99.446	106.536	75.499	53.55	58.021	125.34	112.569	100.073	125.12	156.23	165.673	145.243	120.275	94.038	104.918
use-1	24.299	24.575	31.266	27.457	39.959	30.387	31.127	30.923	29.116	29.281	29.161	52.185	27.105	39.111	37.626	40.092	30.937	42.287	30.324	16.192	24.086	29.145	33.014	23.6	29.176	31.432	41.576	36.165	34.351	37.278	7.522	1.86	32.96	32.626	38.758	47.143	37.683	23.918	32.805	29.151	35.751	31.171
aap-1	45.243	47.665	54.943	56.306	60.828	65.536	61.833	84.059	74.052	70.768	50.165	76.071	51.924	77.897	66.146	75.248	56.745	47.364	44.327	47.618	66.999	59.44	61.93	49.068	60.373	79.353	61.349	61.828	44.599	42.125	33.342	18.596	53.234	62.6	37.914	41.654	47.763	16.299	40.99	78.676	57.73	58.731
Y110A7A.21	1.723	0.54	2.833	1.488	1.642	1.411	2.103	0.717	1.227	0.449	1.529	0.891	1.524	0.908	1.96	1.982	1.414	4.358	2.319	0.32	0.594	0.639	2.551	8.822	1.453	0.732	1.239	3.768	2.552	1.33	0.225	0	1.716	2.835	2.222	7.605	2.062	0.795	3.086	3.448	1.53	0.713
elpc-1	21.035	19.039	39.361	38.497	23.264	30.916	22.995	22.324	22.979	13.929	20.8	28.808	25.105	31.165	41.294	41.551	28.372	37.067	16.857	13.955	18.828	20.154	48.709	32.003	24.993	27.999	29.971	35.661	23.697	29.084	54.785	61.74	26.305	37.634	24.414	35.767	33.789	13.616	16.503	30.718	24.9	29.033
Y110A7A.9	52.859	94.587	96.631	105.603	84.639	83.618	64.287	46.301	61.369	36.32	78.917	88.078	76.267	100.631	96.626	134.675	89.885	95.59	55.208	40.906	47.747	48.745	118.834	82.456	86.394	78.987	84.447	65.922	71.091	122.815	79.371	146.539	62.592	128.219	64.718	99.934	96.212	28.192	50.852	76.884	70.041	65.146
mat-1	173.537	266.614	265.002	268.856	208.005	299.148	208.845	192.261	259.727	153.818	231.654	266.609	252.714	328.907	294.683	338.614	252.065	267.661	154.655	183.547	182.084	211.726	306.402	237.128	251.613	261.977	269.397	185.245	177.992	253.223	238.785	282.293	234.98	262.624	185.802	220.758	194.486	55.986	188.313	263.789	247.336	250.749
Y110A7A.7	38.896	19.782	35.718	28.225	35.785	37.531	55.664	45.64	61.574	60.434	51.286	70.683	39.11	53.315	50.273	37.437	40.866	44.826	33.803	18.749	30.616	46.956	49.869	25.371	44.154	37.285	44.674	28.481	52.782	39.165	33.342	19.34	66.595	38.922	53.44	53.396	35.163	10.137	58.164	40.659	67.259	82.585
Y110A7A.6	79.107	42.331	103.512	76.418	71.707	51.997	76.415	47.018	58.232	39.54	78	36.402	51.829	46.343	119.77	65.486	59.835	85.485	49.411	44.688	25.188	92.676	120.071	100.904	94.636	52.395	69.349	89.775	54.119	35.776	59.051	33.845	127.263	58.917	58.727	59.426	81.551	8.911	77.754	55.077	88.891	50.416
mtm-1	78.971	89.591	79.329	93.747	100.308	98.657	66.671	81.082	67.983	60.659	94.823	70.895	86.652	75.595	106.68	68.291	82.586	81.031	76.346	82.985	82.688	75.078	95.253	72.603	103.446	74.4	78.194	78.145	96.49	119.769	34.465	30.498	56.769	106.162	88.091	60.683	71.014	58.371	52.395	97.438	96.333	79.544
Y110A7A.4	38.307	19.107	59.294	47.57	38.864	12.878	37.366	12.016	15.751	8.912	22.125	46.584	35.013	44.494	41.23	107.374	30.805	90.322	27.827	5.539	6.7	28.548	87.599	43.916	28.68	37.453	30.252	12.075	42.128	18.575	19.871	20.456	66.595	39.585	35.608	90.403	73.534	3.611	67.422	32.912	30.534	14.35
Y110A7A.2	0.861	1.215	1.315	0.336	1.3	0.882	1.402	0.386	0.546	1.648	0.714	1.018	0.619	0.876	1.075	0.636	0.592	0.958	1.695	1.065	1.442	0.724	1.16	0.934	1.134	1.238	1.183	1.928	1.782	1.158	0.112	0.372	1.456	2.541	1.406	1.448	1.145	2.716	1.409	0.851	0.765	1.426
Y110A7A.19	29.558	45.91	59.598	59.378	35.717	41.148	30.216	22.82	25.298	14.079	43.231	31.693	36.109	42.873	58.051	56.847	42.312	53.685	21.227	22.957	23.662	42.822	70.435	37.026	48.656	27.295	42.421	37.263	40.224	54.008	46.702	58.765	44.605	68.933	35.861	46.029	43.754	17.624	33.611	44.778	44.445	35.305
hcp-6	66.686	56.307	124.153	151.685	87.034	61.523	72.069	19.347	41.935	10.634	91.255	153.881	91.892	148.238	155.309	390.599	105.698	213.353	62.611	11.132	16.283	78.146	263.415	125.599	82.902	113.261	95.545	51.325	122.01	106.643	253.38	262.581	135.165	155.542	102.914	189.366	140.768	11.363	73.728	113.916	81.379	42.1
spd-5	39.848	24.71	63.443	64.37	60.007	37.355	37.997	21.166	28.025	6.89	69.537	94.017	62.595	104.587	84.674	154.048	67.068	83.665	31.395	11.878	30.277	51.6	158.729	72.539	51.12	77.89	71.884	25.04	78.828	60.957	198.483	186.708	68.155	70.996	64.943	93.235	77.199	5.996	40.789	85.93	75.467	34.545
slx-1	23.392	17.756	23.475	23.569	26.685	17.685	32.319	16.977	23.593	15.726	18.659	26.092	18.769	25.523	27.698	39.868	21.6	26.771	18.819	9.481	11.619	18.535	38.194	19.769	24.053	25.663	23.886	22.577	20.375	24.108	20.32	28.266	32.44	26.697	23.148	26.364	28.176	5.764	23.547	22.658	24.275	14.73
bro-1	2.675	0.203	2.833	1.776	1.711	0.529	2.804	0.276	0.341	0.225	2.549	0.552	1.572	0.973	3.478	0.337	1.71	2.347	2.319	0.266	0	0.043	2.01	4.411	2.535	0.338	0.676	3.797	1.701	0.343	6.399	0	5.407	0.7	3.488	2.387	2.062	0	5.904	0.537	2.782	0.238
pde-5	16.32	9.452	13.862	16.705	22.511	6.439	13.881	67.633	5.728	6.89	21.514	5.303	27.248	6.616	26.306	5.012	26.4	13.361	12.843	69.829	180.218	26.077	13.917	3.413	11.202	155.948	16.732	1.394	19.565	5.491	17.85	2.603	5.407	13.551	14.935	6.396	8.247	2.485	3.824	40.256	21.631	9.931
C32E12.8	0	0	0	0	0	0	0	0	0	0	0	0	0	0	0.063	0	0	0	0.178	0	0.17	0	0	0	0	0.084	0	0	0	0	0	0	0	0.037	0	0	0	0	0	0.045	0	0
C32E12.6	0.68	0.338	0.304	0.576	0.411	0	0.351	0.937	0.136	0.524	0.51	0.085	0.619	0.259	0.885	0.075	0.69	0.335	0.268	0.586	2.375	0.554	0.155	0.129	0.337	3.349	0.338	0.03	0.162	0.129	0	0	0.104	0.221	0.309	0.159	0.115	0	0.067	0.806	0.417	0.333
osr-1	6.573	1.823	14.571	6.24	6.569	2.293	7.782	0.661	1.5	0.15	14.784	3.012	8.622	2.4	16.821	5.124	11.047	11.35	9.008	1.278	1.272	14.232	7.113	22.892	12.053	3.236	6.704	1.038	8.223	4.247	2.021	1.116	10.137	3.535	7.622	4.471	10.308	1.425	8.118	4.388	13.215	1.473
C32E12.7	0	0	0	0	0	0	0	0	0	0	0	0	0	0	0	0	0	0	0	0	0	0	0	0	0	0	0	0	0	0	0	0	0	0	0	0	0	0	0	0	0	0.048
C32E12.4	49.414	4.321	51.604	32.449	25.522	12.437	29.374	3.858	3.205	2.846	49.247	3.479	32.536	13.296	97.827	8.714	39.09	46.454	38.173	24.821	5.343	30.423	74.455	43.465	69.307	6.782	26.872	48.299	52.782	3.174	86.331	13.389	53.702	3.572	44.889	27.923	25.542	0.762	29.719	9.224	55.504	13.637
C32E12.1	0.091	1.35	0.202	0.144	0.205	0.088	0.21	0.11	0	0	0.204	0	0.429	0	0.443	0.075	0.559	0.096	0.089	0.16	0	0	0.155	0.064	0.461	0	0.451	0.148	0.203	0	0	0	0.208	0.258	0.197	0.159	0.458	0	0.134	0.09	0.348	0
mrpl-47	81.963	68.527	63.342	53.762	83.202	58.745	99.48	75.46	91.917	88.067	57.914	54.391	67.597	62.85	59.442	51.275	56.778	64.604	97.127	37.604	61.571	72.947	63.631	46.685	63.971	60.106	82.644	78.797	62.504	74.212	25.596	18.968	74.081	72.063	71.891	64.183	92.776	71.821	81.309	63.54	53.696	44.096
B0261.5	0.091	0	0	0	0.205	0.088	0	0	0	0.075	0	0	0	0.097	0.063	0.037	0.099	0.048	0	0.16	0	0	0.309	0	0.124	0.084	0.169	0	0	0	0	0	0.364	0.221	0.028	0.016	0.115	0	0	0.045	0.139	0
B0261.6	0.045	0	0	0.528	0.205	0.309	0.981	0	0.409	0	0	0	0.095	0.13	0.063	0.411	0.132	0.192	0.178	0.32	0.17	0.085	0.387	0.29	0.248	0.113	0.225	0.059	0.203	0.043	0	0	0.624	0.552	0.197	0.048	0	0	0.201	0.358	0	0
B0261.1	42.976	53.336	62.229	73.298	51.864	65.228	50.686	47.183	67.369	33.774	52.306	51.76	52.829	62.59	76.39	100.081	57.468	52.68	39.957	52.624	41.641	49.427	87.29	67.742	61.88	57.432	75.94	61.294	40.265	49.804	105.753	91.122	56.665	74.089	37.436	37.771	48.45	19.015	41.326	82.616	58.634	54.36
B0261.9	0	0	0	0.096	0	0.044	0	0	0.068	0	0.102	0	0.095	0.065	0	0.112	0	0	0	0	0	0	0.232	0.129	0	0	0	0.593	0	0	0.112	0	0.052	0.037	0	0	0.344	0.331	0	0.134	0.07	0
B0261.7	5.395	1.553	26.51	5.04	7.869	1.279	3.015	0.165	2.659	0.3	10.706	1.782	4.383	2.27	11.319	13.202	4.471	40.611	5.441	0.959	0.424	0.852	21.494	6.89	6.399	1.435	2.028	1.424	9.033	2.231	4.603	7.81	13.776	3.277	7.453	30.58	17.524	0	11.002	9.09	9.529	2.423
B0261.8	105.31	78.587	93.697	107.235	132.398	143.201	133.902	123.58	132.08	146.255	120.313	223.503	111.947	191.371	106.807	106.14	126.147	127.006	119.781	77.925	130.351	115.685	112.649	96.332	106.831	110.447	126.473	274.871	119.904	74.513	22.565	11.158	101.166	80.606	160.432	117.96	136.873	34.917	103.515	117.677	124.92	161.131
C01G8.1	1.043	0.203	1.923	0.96	1.163	0.617	0.841	0.772	1.5	1.348	1.835	1.527	1.334	0.94	2.15	1.945	1.019	2.73	0.892	0.692	0.848	1.15	4.33	1.352	1.259	1.069	1.859	2.878	2.187	0.472	1.908	0.744	2.391	1.657	1.659	2.609	0.802	0	2.281	1.119	0.626	1.378
dhs-1	29.875	30.314	29.951	27.937	31.406	27.299	33.09	40.018	34.844	32.726	25.796	31.226	22.77	28.798	28.077	26.479	22.192	24.807	22.03	22.211	26.46	30.253	34.096	30.877	29.761	28.702	28.111	32.308	19.687	28.655	14.033	8.182	35.819	35.682	23.288	26.284	23.709	14.576	36.16	33.942	25.318	25.612
dnj-4	8.251	11.883	13.66	10.704	6.979	8.776	11.357	10.252	8.728	10.334	8.667	9.801	8.575	10.864	12.141	12.342	8.778	12.595	11.238	7.67	7.972	10.269	14.381	17.032	9.235	9.286	13.464	10.443	7.089	11.411	2.021	1.488	9.981	11.121	9.816	9.658	12.714	4.373	7.514	12.851	8.138	6.747
erm-1	63.649	81.557	128.808	155.285	105.234	109.859	82.304	36.38	91.099	30.105	81.976	57.488	82.555	74.298	119.833	154.946	89.819	125.665	53.96	54.968	36.213	90.289	190.429	230.335	119.026	92.944	62.476	121.964	59.547	126.075	136.738	157.325	113.383	145.268	64.606	102.591	124.045	15.537	63.464	86.556	97.794	62.2
C01G8.10	0	0	0	0	0	0	0	0	0	0	0	0	0	0.032	0	0	0	0	0	0	0	0	0	0	0	0	0	0	0	0	0	0	0	0	0	0	0	0	0	0	0	0
hpo-32	5.123	2.768	12.547	6.192	5.542	2.602	8.553	7.055	9.342	7.114	6.118	5.176	4.287	4.183	5.628	6.283	5.162	8.908	4.995	3.409	1.272	5.113	9.664	6.954	5.601	5.769	8.112	6.052	2.755	1.072	6.175	6.323	16.74	15.724	3.741	5.123	12.828	5.002	16.436	20.508	5.495	2.708
F48C1.12	0	0	0	0.144	0	0.044	0	0	0.341	0	0.102	0.042	0	0	0	0	0	0	0	0	0	0.043	0	0	0	0	0	0.089	0	0	0.337	0	0.104	0	0.028	0	0	0	0	0	0	0
F48C1.4	0.181	0.203	0.304	0.48	0	0	0	0.055	0.136	0.15	0.204	0.17	0.238	0.422	0.379	0.299	0.395	0.335	0.089	0.32	0.339	0.043	0.309	0.29	0.301	0.197	0.282	0.237	0.243	0.429	98.343	149.143	0.52	0.589	0.225	0.652	0.229	0.431	0.067	0.045	0.417	0.285
F48C1.3	0.045	0	0	0.336	0.137	0.044	0.07	0.331	0	0.075	0	0	0.143	0	0.253	0	0.164	0	0	0.373	0.339	0	0	0	0.089	0.338	0	0.089	0.162	0	0	0	0.104	0.184	0.056	0	0	0	0.134	0.985	0.278	0
F48C1.13	0	0	0	0	0	0	0	0	0	0.075	0	0	0	0	0	0	0	0	0	0	0	0	0	0	0	0	0	0	0	0	0.225	0	0	0	0	0	0	0	0	0	0	0
F48C1.5	4.896	7.427	5.768	4.848	7.595	9.57	8.272	12.733	8.66	16.101	6.424	12.049	5.002	6.778	5.691	5.872	3.945	5.364	7.224	8.575	9.329	6.349	4.175	6.053	6.363	4.84	9.239	12.46	9.155	5.662	2.245	2.603	5.978	4.934	8.353	7.51	7.674	16.564	5.837	6.224	5.982	9.266
F48C1.6	22.576	19.377	19.225	20.881	24.974	17.332	23.906	21.221	17.183	36.62	18.965	20.153	16.435	12.032	18.465	9.499	14.236	19.204	24.884	21.092	29.513	21.986	17.319	17.418	19.551	12.241	22.534	34.711	22.482	20.162	14.37	25.291	17.468	18.007	25.764	21.797	21.304	21.699	20.26	12.762	19.267	18.912
fbxa-145	0.227	0.135	2.833	0.48	0.342	0.088	0.491	3.803	0.818	0.3	1.835	0.467	0.429	0.486	0.885	1.272	0.723	1.389	0.714	0.373	0	0.256	1.237	0.934	0.709	0.478	1.408	0.682	0.648	0.086	0.674	0	2.131	2.357	0.844	1.098	2.749	0.265	0.335	5.194	0.626	0.428
spe-11	0.045	0.068	0	0	0	0	0	0	0.068	0	0	0	0	0	0	0	0	0.048	0	0	0	0	0.232	0	0.053	0	0	0	0	0.043	0	0	0	0	0.028	0.032	0	0	0	0	0	0
F48C1.9	0	0	0	0	0	0	0	0	0	0	0	0	0	0	0	0	0	0	0.178	0	0	0	0	0	0.053	0	0	0	0	0	0	0	0	0	0	0	0	0	0.067	0	0	0
F48C1.11	0	0	0	0	0	0	0.07	0	0	0	0.102	0	0	0	0	0	0	0	0	0	0	0	0.077	0	0	0.028	0	0	0	0	0	0	0	0.074	0	0	0	0	0	0	0	0
F48C1.8	0	0	0	0	0	0	0	0.055	0	0	0	0	0	0	0.063	0	0.033	0	0	0.16	0	0	0	0	0	0	0	0	0	0	0	0	0	0.037	0	0.016	0	0	0	0	0	0
F48C1.14	0	0	0	0	0	0	0	0	0	0	0	0	0	0	0	0	0	0	0	0	0	0	0	0	0	0	0	0	0	0	0	0	0	0	0	0	0	0	0	0	0	0
apm-1	74.665	102.217	88.132	112.276	120.835	69.065	71.298	50.931	58.301	39.391	101.145	21.977	96.703	31.425	122.679	42.336	92.285	86.155	74.206	71.906	59.96	49.47	91.928	157.796	125.673	91.537	72.617	84.434	64.813	189.091	21.442	60.252	57.549	199.583	74.9	82.257	84.3	140.231	97.88	119.692	108.644	63.341
F55A12.11	0	0.203	0	0	0	0	0.28	0	0	0	0	0	0	0	0	0.112	0	0	0	0	0	0.085	0	0	0	0	0	0.03	0	0.257	0	0	0	0	0	0	0	0	0	0	0	0
F55A12.15	0	0	0.101	0	0	0	0	0	0	0	0	0	0	0.032	0	0	0.066	0	0	0	0	0.043	0	0	0	0.113	0.056	0	0	0	0	0	0.052	0	0	0.032	0	0	0	0	0	0
F55A12.16	0	0	0	0.144	0	0.044	0	0	0	0	0	0	0	0	0	0	0.132	0	0	0.107	0.254	0	0	0	0	0	0	0	0	0.043	0	0	0	0	0	0	0	0.033	0	0.134	0	0
F55A12.5	25.387	37.943	36.325	45.313	36.264	43.088	26.851	33.513	36.412	26.136	37.012	46.542	38.491	42.354	42.938	43.047	35.835	29.644	27.47	40.64	34.602	35.962	53.348	37.541	42.009	39.142	41.97	35.661	39.333	43.069	55.795	43.144	19.963	41.39	31.473	23.77	23.939	24.945	16.906	54.227	38.742	43.383
nath-10	30.918	23.157	69.109	56.354	37.085	41.986	30.216	15.985	31.162	11.458	49.961	40.39	36.014	43.619	69.876	84.223	42.575	76.529	21.673	13.582	14.757	27.824	111.412	49.39	40.627	29.209	43.998	37.025	33.054	43.627	207.239	243.984	55.886	59.875	34.792	74.461	59.789	14.974	38.977	43.793	43.402	44.714
dhs-2	2.176	2.025	2.732	2.64	1.847	1.058	1.823	2.756	1.568	11.233	1.224	0.509	1	0.616	2.972	3.815	1.447	3.735	1.784	6.285	1.103	3.664	6.572	6.053	2.216	0.366	1.577	0.623	1.094	0.901	0.674	2.975	0.52	6.37	1.181	5.505	3.665	0.099	2.147	2.284	1.322	0.38
anr-38	0	0.27	0	0	0.137	0.044	0.07	0.22	0.205	0.15	0	0.042	0.095	0.097	0.19	0	0	0.239	0	0.16	0.339	0	0	0.032	0.035	0.084	0	0.059	0.041	0	0	0	0	0	0.056	0.095	0.115	0	0	0.134	0.07	0.095
F55A12.14	0	0	0	0	0	0	0	0	0	0	0	0	0	0	0	0	0	0	0	0	0	0	0	0	0	0	0	0	0	0	0	0	0	0	0	0	0	0	0	0	0	0
F55A12.12	0	0	0	0	0	0	0	0	0	0.075	0	0	0	0.032	0	0	0	0	0	0	0	0	0	0	0	0	0	0	0	0	0	0	0	0	0	0	0	0	0	0	0	0
ppk-1	65.87	97.018	70.829	96.963	93.534	130.72	69.124	96.075	101.668	69.57	97.066	115.825	86.89	110.944	96.12	114.031	98.301	75.619	56.011	115.209	102.194	87.477	89.686	75.855	109.242	109.884	88.559	83.663	69.471	82.92	99.017	46.491	51.259	80.827	69.134	62.528	65.401	18.883	38.642	122.424	107.323	127.251
F55A12.2	19.04	19.242	22.969	23.857	20.116	19.846	22.714	27.174	24.548	17.374	21.616	34.96	19.341	21.923	22.512	24.646	17.983	22.604	24.795	14.754	13.739	25.693	23.117	18.416	15.864	14.492	24.619	25.574	25.034	30.714	6.175	8.182	20.379	25.15	25.904	25.218	34.82	11.396	24.285	27.852	28.656	23.569
F55A12.10	0.544	0.54	1.518	0.384	0.547	0.088	0.841	0.661	0.546	0.449	0.102	0.382	0.333	0.065	0.379	1.01	0.329	1.341	0.624	0.32	0.254	1.023	1.237	0.902	0.603	0.563	1.014	0.534	0.203	0.086	0.112	0	2.027	1.105	0.169	1.257	0.916	0.398	1.006	2.776	0.348	0.143
wago-2	0.136	0.338	5.768	0.72	0.479	0.176	0.701	0.331	0.068	0.15	0.816	0.806	0.286	0.065	2.909	4.077	0.296	4.933	0.268	0.16	0.17	0.17	6.649	1.288	0.408	0.056	0.507	0.475	0.446	0.515	3.705	1.86	4.419	0.921	0.816	3.564	0.687	0.265	1.878	1.299	0.487	0.333
C24A11.2	0.091	0	0.101	0	0.068	0	0.28	0.331	0.409	0.225	0.204	0.042	0	0.032	0.253	0.075	0.066	0	0.089	0.16	0	0	0.232	0.064	0.16	0.281	0.169	0.178	0	0.043	0	0	0.572	0.11	0.056	0.032	0	0	0.403	0.627	0	0
C24A11.5	0	0	0	0	0	0	0	0	0	0	0	0	0	0	0	0	0	0	0	0	0	0	0	0	0	0	0	0	0.041	0	0	0	0	0	0	0	0	0	0	0	0	0
C24A11.6	0.045	0	0	0	0	0	0	0	0	0	0.102	0	0	0	0	0	0	0	0	0	0	0	0	0	0	0	0	0	0	0	0	0	0	0	0	0	0	0	0	0	0	0
C24A11.1	0.136	0	0	0.192	0	0.132	0.21	0.22	0.136	0.15	0.204	0.127	0.048	0.292	0.126	0.299	0.099	0.192	0.089	0.266	0.339	0.085	0.773	0.032	0.106	0	0.338	0.03	0.486	0.086	0	0	0.78	0.442	0.675	0.143	0.573	0.099	0.47	0.851	0.209	0.19
C24A11.11	0	0	0	0	0	0	0	0	0	0	0	0	0	0	0	0	0	0	0	0	0	0	0	0	0	0	0	0	0	0	0	0	0	0	0	0.016	0	0	0	0	0	0
C24A11.12	0	0	0	0	0	0.088	0	0.055	0	0.075	0	0.042	0.048	0.065	0	0.037	0.033	0	0	0.213	0	0	0	0	0	0	0.056	0	0	0	0.112	0	0	0	0.084	0.016	0	0	0	0.134	0	0
C24A11.13	0	0	0	0	0	0	0	0	0	0	0	0	0	0	0	0	0.033	0	0	0	0	0	0	0	0	0	0	0.03	0	0	0	0	0	0.037	0.056	0.016	0	0.066	0	0	0	0
coq-1	42.523	32.272	44.926	41.281	40.438	31.048	34.071	35.553	35.799	31.827	43.639	23.971	40.634	29.252	46.289	22.066	36.657	34.577	39.6	40.853	31.04	53.773	42.06	34.772	45.838	28.027	34.759	42.128	29.935	38.479	17.289	4.091	38.73	51.332	29.814	31.996	40.776	25.774	29.25	42.405	44.445	29.318
C30H7.2	100.187	171.824	107.559	145.157	128.156	148.67	97.167	131.683	111.214	115.176	105.019	100.169	117.949	120.673	108.704	95.742	124.01	94.153	78.041	163.679	105.502	138.949	95.253	95.817	136.486	109.687	117.854	117.306	83.689	161.122	48.049	49.094	73.561	182.607	97.626	68.654	72.846	130.557	83.121	165.725	127.146	122.927
F27C1.3	0.091	0	0	0.048	0	0	0.14	0.055	0	0	0.204	0	0	0	0	0.037	0	0	0	0	0	0	0.155	0	0.018	0.028	0	0.03	0	0	0	0	0	0	0.056	0.159	0	0.033	0	0	0	0
atp-3	1018.42	646.449	832.85	844.203	966.608	762.004	1037.01	820.635	1057.66	1097.92	782.547	1053.41	956.55	1117.29	740.754	836.961	1058.03	958.196	1222.16	662.227	825.782	1124.12	803.775	745.351	855.466	988.534	932.635	1098.48	904.016	891.835	364.409	351.471	1060.22	891.495	1030.88	897.86	1053.41	695.09	1231.24	847.116	890.853	858.876
F27C1.17	0	0	0	0	0.068	0	0	0	0	0	0	0	0	0	0	0	0	0.048	0	0	0	0	0	0	0	0.056	0	0	0	0	0	0	0.052	0	0	0	0	0	0	0	0	0
F27C1.16	0	0	0	0	0	0	0.07	0	0	0	0	0	0	0	0	0	0	0	0	0	0	0	0	0	0.018	0	0.056	0.03	0	0	0	0	0	0	0	0	0	0	0	0	0	0
F27C1.2	369.243	369.235	340.688	336.539	414.573	343.956	473.214	515.267	486.247	519.717	272.846	474.542	345.844	428.565	290.889	326.422	316.963	328.913	474.131	282.404	348.224	408.71	354.106	253.774	312.518	386.353	420.939	394.047	304.174	369.045	178.5	124.596	429.982	439.745	360.831	352.21	425.51	243.788	431.503	361.898	287.886	366.216
dpy-5	1.541	0.338	0.304	1.488	0.958	0.529	1.262	2.921	0.205	0.524	0.816	0.424	0.333	0.13	1.518	0.636	1.414	1.245	2.497	1.278	1.696	0.554	0.309	10.915	0.869	0.31	0.958	0.89	2.106	0.172	0	0	3.899	1.031	1.603	1.432	1.718	0.066	4.025	1.209	2.713	0.38
F27C1.10	7.389	8.574	3.44	11.232	8.279	2.911	4.837	74.799	1.841	5.991	11.623	2.461	12.29	4.443	10.877	2.543	9.436	5.364	7.046	76.806	212.53	10.184	5.567	1.996	10.104	10.665	10.309	0.682	6.886	2.445	2.021	0	2.183	7.328	5.513	2.53	1.947	0.629	2.549	15.359	10.016	2.471
F27C1.1	0	0	0	0	0	0	0	0	0	0	0	0	0.048	0	0	0	0	0	0	0	0	0	0.155	0.097	0	0	0	0	0	0	0	0	0	0.074	0.113	0	0	0	0	0	0	0
F27C1.13	0.499	0.338	0.708	1.536	0.547	0.132	0.351	0.496	0.136	0.225	0.306	0.17	1.143	0.259	1.138	0.224	1.019	0.814	0.446	0.799	0.509	1.108	0.464	0.322	1.064	2.786	0.732	0.148	0.324	0.472	1.459	0	0.208	1.031	0.281	0.159	0.115	0	0.134	2.194	0.278	0.333
hil-8	0	0	0	0	0	0	0	0	0	0	0	0	0	0	0.063	0	0	0	0	0	0	0	0	0	0	0	0	0	0	0	0	0	0	0	0	0	0	0	0	0	0	0
T05E8.3	18.995	16.338	33.492	31.969	26.89	30.387	19.349	16.702	23.047	7.339	29.263	32.753	26.629	36.679	41.926	48.47	23.145	32.614	18.641	12.57	14.926	22.626	57.987	30.265	27.616	20.626	26.703	28.066	26.047	30.8	48.835	38.68	22.77	30.416	23.598	28.75	30.696	9.508	14.155	36.673	29.213	34.355
C09D4.4	16.184	19.377	36.528	28.465	23.058	37.664	21.242	21.387	30.753	11.158	24.369	37.463	23.056	41.673	31.998	42.523	25.578	27.824	8.83	15.287	12.806	22.668	39.508	34.322	25.613	25.466	31.154	28.006	16.325	22.736	51.754	26.035	24.382	27.728	17.073	24.104	27.375	4.34	16.436	42.002	28.378	40.152
rpl-19	1464.82	611.071	1263.29	952.686	1237.84	760.505	1306	531.087	1015.86	878.201	1270.84	880.31	1092.03	899.128	1000.66	683.474	1283.27	1586.38	1419.45	486.51	804.325	1392.18	886.426	1036.51	1105.94	858.052	1005.42	1428.06	1654.75	1505.57	631.485	866.219	1544.94	1217.38	1657.56	1749.04	1723	2854.14	1679.72	798.756	1071.21	1182.28
C09D4.6	0	0	0	0	0	0	0	0	0	0	0	0	0	0	0	0	0	0	0	0	0	0	0	0	0.035	0	0	0	0	0	0	0	0.052	0	0	0	0	0	0	0	0	0
C09D4.2	5.712	1.755	4.047	1.632	3.353	1.455	4.557	1.102	0.955	0.15	3.976	3.776	2.953	3.956	2.593	1.72	2.203	4.741	5.976	0.426	0.933	4.261	5.876	2.222	2.854	0.619	3.662	13.35	5.712	2.274	1.572	0	5.667	1.178	5.428	6.826	5.498	0.696	4.361	1.209	4.243	0.238
C09D4.8	0	0	0	0	0	0	0	0	0	0	0	0	0	0	0	0	0	0	0	0	0	0	0	0	0	0	0	0	0	0	0	0	0	0	0	0	0	0	0	0.045	0	0
mrpl-24	33.456	32.407	39.563	38.497	41.533	33.562	38.348	31.419	28.98	31.677	37.827	25.329	33.441	28.02	36.424	23.412	37.644	39.653	39.422	28.603	27.308	47.126	38.039	21.572	39.191	22.68	32.618	30.35	28.396	50.962	17.625	27.151	31.556	45.661	36.395	42.608	44.326	21.235	38.105	36.584	42.985	33.547
F59A3.4	142.348	189.58	173.329	159.413	168.525	144.436	151.008	134.053	141.012	112.48	142.439	161.773	165.538	168.605	153.222	179.854	145.873	146.593	138.511	99.603	68.865	142.486	151.462	181.396	139.393	163.349	176.218	177.294	133.19	192.351	79.371	91.866	182.941	179.367	152.528	181.698	151.534	139.535	190.124	166.441	164.844	163.27
rpa-4	0.363	0.54	1.72	2.208	0.753	1.411	0.771	0.496	0.477	0.899	0.714	0.382	0.905	0.778	2.277	1.608	1.545	2.059	0.535	0.479	1.781	1.619	1.16	1.578	1.294	0.647	0.676	1.394	0.972	1.887	0.225	0.744	0.572	1.326	0.759	1.209	1.374	0.364	0	0.448	1.043	2.518
rpa-3	0.363	0.54	1.72	2.208	0.753	1.411	0.771	0.496	0.477	0.899	0.714	0.382	0.905	0.778	2.277	1.608	1.545	2.059	0.535	0.479	1.781	1.619	1.16	1.578	1.294	0.647	0.676	1.394	0.972	1.887	0.225	0.744	0.572	1.326	0.759	1.209	1.374	0.364	0	0.448	1.043	2.518
F59A3.2	4.76	3.443	8.095	7.344	5.269	5.16	3.996	3.417	4.364	6.74	7.443	6.067	5.955	4.475	10.181	6.358	4.701	7.854	4.014	3.675	3.138	6.178	10.747	7.534	6.576	3.996	6.366	9.167	6.319	7.936	10.777	9.298	6.55	8.764	6.582	7.08	6.643	3.743	2.482	6	6.955	8.078
F59A3.12	2.176	2.295	8.702	2.736	3.969	2.955	2.874	3.803	1.5	1.947	4.792	3.564	2.953	2.4	4.68	6.208	2.4	8.86	2.676	0.959	1.866	2.003	7.19	3.67	2.588	1.52	3.549	5.963	4.658	6.392	1.796	1.86	5.147	5.376	4.81	9.912	7.674	1.955	6.172	4.747	5.982	3.896
F59A3.13	0.181	0.068	0.202	0.336	0.342	0.088	0.07	0	0.068	0	0.102	0.085	0.048	0.065	0.063	0.262	0.066	0	0.981	0.373	0.085	0.043	0.077	0.161	0.549	0	0.62	0.415	0.041	0.3	0.112	0	0	0.736	0.084	0.095	0.458	7.619	0	0.134	0.07	0
F59A3.7	0.227	0.135	0.101	0.192	0.137	0.265	0.28	0	0.136	1.198	0.306	0.085	0.048	0.065	0.19	0.337	0.526	0.144	0.089	0.746	0.17	0.469	0.077	1.03	0.301	0.281	0.225	0.237	0.243	0.3	0.225	0	0.364	0.331	0.45	0.159	0.115	0.928	0.403	0.179	0.348	0.143
F59A3.14	0	0	0	0	0	0	0	0	0	0	0	0	0	0	0	0	0	0	0	0	0	0	0	0	0	0	0	0	0	0	0	0	0	0	0	0	0	0	0	0	0	0
F59A3.8	0.045	0	0	0	0	0	0	0	0	0	0	0	0	0	0	0	0	0	0	0	0	0	0.077	0	0	0	0	0	0	0	0	0	0	0	0.028	0	0	0	0.134	0	0	0
pup-3	13.917	2.093	17.404	9.168	9.237	4.587	8.343	3.803	3.819	4.718	13.255	2.63	8.908	3.502	20.046	5.236	8.318	14.511	7.581	3.782	7.294	5.284	20.411	7.888	11.858	4.953	5.972	17.949	15.677	2.188	8.42	1.86	21.367	3.94	9.732	13.667	13.401	1.557	14.491	13.03	14.398	4.894
F59A3.10	0	0	0	0	0	0.044	0	0.055	0	0	0	0.042	0.095	0.065	0	0	0.033	0.048	0	0	0	0	0	0	0	0	0.169	0.148	0	0.043	0	0	0	0.037	0.028	0	0	0	0	0	0	0.095
ostd-1	380.304	437.29	345.646	410.077	445.09	356.437	400.795	417.814	462.381	447.076	344.219	477.257	417.776	423.539	347.612	416.667	367.659	427.472	419.904	241.391	293.947	395.032	352.173	320.002	351.212	359.311	422.967	419.709	347.599	541.535	270.219	402.426	366.454	539.168	412.358	453.13	456.665	760.253	410.236	384.019	364.396	419.198
M01A10.7	0	0	0	0	0	0	0	0	0	0	0	0	0	0	0	0	0	0	0	0	0	0	0	0	0	0	0	0	0	0	0	0	0	0	0	0	0	0	0	0	0	0
M01A10.1	1.451	0.54	8.5	2.832	1.3	1.147	1.402	3.032	3	1.648	3.874	2.843	2.239	3.146	4.743	8.228	2.203	5.268	0.624	0.479	0.933	1.704	10.515	3.22	3.067	2.026	4.282	2.225	1.053	1.759	3.929	1.116	6.082	8.028	0.816	2.864	4.352	0.629	3.757	8.15	3.825	1.806
pqn-52	187.41	17.216	180.614	51.266	207.8	41.809	227.213	17.087	22.979	18.572	152.431	9.758	139.91	34.441	124.766	11.631	144.986	80.025	223.33	638.738	10.007	166.646	65.718	43.143	210.188	73.641	158.528	26.998	137.038	11.196	60.061	4.835	177.015	10.09	127.243	72.106	104.574	6.626	121.83	17.687	178.685	20.765
cey-3	4.261	1.553	40.271	5.328	5.884	1.764	3.505	0.717	1.091	0.3	5.302	1.655	5.478	2.367	9.928	14.623	5.293	44.442	4.459	1.012	2.629	0.767	15.618	5.731	4.963	1.463	3.493	3.145	7.818	0.343	7.971	14.133	11.593	4.492	6.328	31.598	28.291	0.696	11.472	7.971	9.251	2.328
M01E11.3	0.635	0.135	4.25	1.68	0.479	0.397	0	0	0.136	0.075	1.02	0.255	0.429	0.454	1.581	2.768	0.395	2.634	0.268	0.053	0.254	0.128	2.165	0.966	0.443	0.253	0.169	0.148	0.81	0.043	0.561	1.86	1.404	0.81	0.563	1.082	0.573	0	0.403	1.791	0.626	0.333
klp-15	1.224	1.553	5.768	4.272	1.847	3.484	1.542	1.488	2.455	4.493	2.651	2.376	1.667	2.205	2.656	6.694	2.367	5.412	0.357	2.716	3.223	1.491	6.263	3.091	1.507	1.379	2.253	2.255	1.337	2.531	4.715	4.463	5.511	2.651	1.575	6.046	2.749	0.497	1.946	1.702	2.782	1.568
M01E11.2	44.518	46.045	50.086	57.122	64.454	53.452	42.274	55.727	46.845	36.994	50.165	61.052	43.731	65.314	57.798	79.062	49.709	54.835	39.689	38.243	53.769	47.424	68.115	39.763	53.868	60.19	45.97	50.109	53.633	53.364	37.833	22.316	39.562	56.892	52.315	51.645	58.185	21.102	34.818	57.809	41.385	45.854
M01E11.1	55.171	66.974	41.283	44.353	72.118	50.277	70.667	111.509	68.801	92.635	45.984	95.163	49.828	81.692	49.957	79.997	41.129	54.021	58.597	42.984	59.196	49.47	53.812	28.462	46.76	47.893	56.223	41.861	49.136	35.648	31.097	15.621	61.188	38.48	54.959	60.333	64.256	27.927	64.538	51.629	52.792	66.287
M01E11.9	0.136	0	0.304	0.096	0.205	0.088	0.07	0	0.068	0	0.408	0	0.191	0.097	0.885	0.075	0.197	0.096	0.089	0.373	0.339	0.469	0.928	1.03	0.337	0.675	0.338	0.326	0.77	1.459	0.225	0.372	0.468	1.105	0.253	0.461	0.229	0	0.268	0.09	1.391	0.38
F46F11.11	0	0.405	0.202	0.672	0.411	0.088	0	0.11	0	0	0.204	0.042	0.524	0.065	0.443	0.075	0.23	0.335	0	0.16	0.17	0.17	0.155	0.064	0.425	0.225	0.113	0.059	0.365	1.973	0	2.603	0	1.215	0.422	0.286	0.687	0.099	0.201	0.224	0.696	0
ubl-5	23.891	22.685	21.249	21.697	37.838	22.669	37.787	54.349	33.344	37.219	26.102	32.287	25.772	27.274	24.726	27.339	17.753	23.945	31.395	20.666	37.146	20.623	23.349	18.481	20.951	25.016	35.998	32.664	33.662	27.583	8.532	1.116	28.385	30.158	42.414	34.558	35.507	40.449	33.879	19.568	26.5	25.184
vha-10	326.403	261.55	281.799	305.914	345.466	286.093	361.325	398.522	450.994	610.33	305.983	305.344	337.079	306.628	230.751	195.749	298.256	284.327	430.696	400.063	501.134	462.568	198.47	311.502	304.701	252.382	335.028	280.063	320.62	204.234	73.533	58.021	239.711	196.232	326.854	251.799	337.888	1018.88	320.944	292.85	340.747	388.264
trpp-8	18.224	21.402	20.439	21.697	17.311	26.197	15.984	21.442	19.706	14.603	22.839	13.704	22.485	13.134	25.611	13.127	18.838	15.038	18.284	35.74	32.482	19.771	21.416	29.235	23.327	15.786	24.281	20.233	18.35	18.274	53.438	45.003	16.896	21.284	16.791	13.842	14.89	16.895	12.344	24.986	25.318	25.469
F46F11.12	0.181	0	0.202	0.144	0	0.088	0	0.165	0	0	0	0.085	0.095	0	0.063	0	0.033	0	0	0.107	0.254	0.341	0.155	0.322	0.177	0.028	0.056	0	0.041	0.172	16.503	16.737	0.156	0.221	0	0.016	0	0	0	0	0.139	0.143
F46F11.6	36.584	28.018	35.01	35.089	37.29	30.563	33.581	45.75	38.594	35.571	35.074	14.128	34.537	16.637	55.964	24.085	35.572	32.135	28.987	44.422	43.168	36.772	36.106	53.414	47.185	35.681	35.942	37.47	28.113	27.54	24.361	12.274	36.339	37.044	27.311	25.234	24.855	41.443	39.715	43.614	44.445	32.977
F46F11.7	21.534	3.106	38.045	11.808	25.659	3.528	20.401	3.032	4.432	6.515	26	2.758	15.673	3.308	38.954	11.856	14.071	25.813	23.368	3.036	2.629	41.629	17.241	93.885	20.721	3.18	13.802	5.785	22.482	1.459	2.47	0	45.488	5.634	21.32	27.971	36.08	3.015	62.458	9.314	26.292	5.892
F46F11.10	3.581	3.308	5.363	3.792	4.242	2.734	2.804	3.803	3.068	2.471	2.753	3.224	3.049	2.659	3.541	3.142	2.367	2.826	4.37	2.663	2.035	3.238	4.175	3.123	3.315	2.42	3.831	5.548	3.443	2.788	1.572	2.603	2.703	2.983	1.969	3.866	4.811	1.491	3.354	2.821	2.365	1.758
F46F11.8	10.789	12.22	13.963	13.44	12.042	16.935	10.516	24.584	17.729	18.647	11.929	20.238	10.194	13.945	15.303	9.873	11.638	14.511	6.868	19.761	21.033	11.76	16.236	10.367	14.304	12.832	15.098	13.855	14.704	10.553	12.012	7.439	7.642	11.157	13.051	11.821	11.225	2.418	8.118	19.971	14.676	11.974
M01A12.4	0.045	0	0.304	0.576	0.411	0.573	0	0.22	0.409	0	0.102	0.424	0.238	0.94	0.253	0.374	0.789	0.383	0.089	0	0.085	0.256	0.619	0.29	0.213	0.478	1.014	0.504	0.041	0.214	0.786	0	0.364	0.11	0.253	0.27	0	0	0.268	0.448	0.348	0.238
M01A12.3	8.296	5.401	8.904	2.496	14.027	4.763	9.815	2.977	3.273	2.172	13.153	3.988	14.386	3.275	5.818	1.346	10.093	5.268	13.824	39.096	1.442	1.875	2.319	1.964	15.049	2.448	11.211	1.276	8.669	1.459	1.684	0.372	2.183	2.651	8.944	3.898	9.965	3.313	7.916	4.791	7.86	11.499
col-53	27.246	11.275	26.612	9.12	36.401	14.642	29.094	6.89	12.069	7.564	33.443	9.461	32.584	8.789	17.959	4.525	27.978	13.505	46.557	103.598	4.071	5.539	8.273	4.411	42.86	5.74	29.745	4.569	29.328	3.689	10.89	1.86	4.835	7.586	25.932	12.426	23.366	9.11	21.199	11.105	18.432	30.696
F55F8.2	41.39	40.711	71.639	76.946	38.659	60.332	33.16	19.402	37.094	12.806	50.165	53.415	48.542	57.628	89.859	124.091	49.676	71.405	30.949	19.495	19.591	33.363	135.225	76.113	49.277	42.237	42.083	70.016	47.637	59.713	70.165	69.179	69.35	74.346	52.118	86.203	79.49	23.289	33.409	62.466	58.913	65.004
cir-1	142.484	118.082	142.67	199.59	152.72	209.002	144.698	147.944	167.128	119.295	160.486	255.875	154.058	230.319	198.753	326.684	192.492	221.542	121.03	104.024	145.277	127.402	235.581	141.633	158.359	226.747	176.218	189.992	172.402	188.405	149.76	162.904	148.578	177.82	190.049	190.607	171.578	44.557	81.98	206.07	164.496	164.315
tag-345	57.211	48.07	75.281	67.202	74.239	53.717	62.184	43.27	49.777	18.422	69.945	70.852	62.785	80.038	88.152	87.739	63.32	110.819	47.181	20.879	29.598	47.552	113.422	60.014	63.829	60.95	62.645	84.968	79.234	85.923	60.173	61.74	97.007	96.404	75.744	132.948	117.745	33.062	72.588	60.316	82.631	88.145
mff-2	28.606	28.896	39.158	35.233	32.911	24.212	32.529	28.663	26.934	19.396	32.627	37.505	33.346	33.695	37.499	47.647	32.252	52.871	22.03	11.452	17.216	23.606	52.729	32.164	29.548	31.122	28.337	35.216	30.178	44.27	33.118	33.845	43.929	45.919	32.964	57.628	45.128	16.63	35.556	31.524	37.42	35.876
F55F8.7	0.136	0	0	0	0.205	0.044	0	0	0.068	0	0.306	0.042	0	0	0.19	0	0.263	0.096	0	0	0	0.043	0.232	0.451	0.337	0	0	0.059	0.081	0.257	0	0	0.156	0.074	0.141	0.048	0	0	0.067	0	0.209	0.048
ptr-10	46.059	23.427	39.766	26.881	47.691	24.918	32.529	10.804	16.297	14.303	60.157	7.552	57.545	10.28	63.49	16.194	45.107	34.05	35.141	75.528	5.343	22.242	35.952	112.978	55.374	129.975	32.449	58.178	61.856	13.813	27.056	3.719	26.253	15.613	50.599	22.784	33.445	96.667	35.288	19.792	66.285	69.85
F55F8.8	2.493	3.376	0	7.728	2.19	0.75	2.734	4.189	1.5	12.132	2.651	1.23	3.811	0.649	2.719	0.711	1.973	1.006	2.854	10.919	1.781	4.687	0.541	4.218	5.654	0.985	3.324	2.7	1.863	0.386	2.47	0	1.612	1.031	1.575	0.573	1.947	10.137	1.811	2.328	3.339	0.523
F55F8.9	40.256	68.594	51.705	57.602	43.106	53.011	36.104	57.325	45.618	30.404	44.965	65.04	46.494	62.72	53.245	75.547	38.794	48.13	29.7	28.549	37.061	54.412	60.461	44.624	42.949	54.196	50.702	66.04	44.64	41.01	42.548	34.217	60.357	62.195	37.295	53.761	49.252	14.808	37.569	45.271	50.705	68.235
T19B4.5	3.672	2.768	4.351	3.456	5.679	4.234	8.202	6.67	8.728	5.691	3.467	4.582	1.81	3.113	3.604	3.815	3.288	2.347	3.211	2.45	2.968	3.622	7.113	4.218	4.36	4.699	3.605	4.064	4.172	2.445	45.804	51.326	3.795	4.345	4.388	4.725	3.78	0.928	1.878	2.463	3.2	1.948
dnj-21	40.982	44.762	36.831	39.889	48.512	29.152	55.874	41.892	38.662	38.567	34.361	41.875	35.966	40.408	25.674	33.136	31.627	39.845	61.987	31.372	44.525	37.837	32.395	24.856	35.415	33.767	43.04	32.575	50.27	45.814	12.012	12.274	47.464	49.233	54.255	54	59.674	64.964	50.919	36.763	43.332	29.983
T19B4.3	86.542	85.203	65.669	62.162	84.57	56.628	94.643	60.688	80.734	56.989	56.69	65.761	57.784	55.975	65.323	72.891	58.948	71.501	104.708	70.148	71.579	68.133	67.961	62.751	60.018	71.192	71.264	69.956	66.028	68.164	12.461	14.505	83.231	91.801	73.466	97.531	113.508	84.708	98.081	74.019	61.556	46.282
npp-7	42.16	82.502	57.372	67.682	67.465	97.775	68.073	74.413	78.348	50.025	40.988	57.361	48.733	61.326	51.095	70.647	41.096	42.575	46.735	83.837	54.193	67.749	58.992	43.015	46.086	51.692	62.983	57.526	32.447	42.039	625.647	654.22	39.874	49.896	37.408	40.874	51.428	21.368	38.709	64.212	42.08	59.492
[truncated: 28,673 more rows]
