# Supplementary material for: Overlapping cell population expression profiling and regulatory inference in C. elegans
Source: BMC Genomics. 2016 Feb 29;17:159. doi: 10.1186/s12864-016-2482-z (PMC4772325; doi:10.1186/s12864-016-2482-z)
Supplement: Additional file 7: Table S5. — Computed enrichments for each gene. (XLSX 5515 kb) [file 12864_2016_2482_MOESM7_ESM.xlsx]

## Sheet: Sheet1
	cnd-1 rep. 1	cnd-1 rep. 2	cnd-1 rep. 3	pha-4 rep. 1	pha-4 rep. 2	pha-4 rep. 3	ceh-27	ceh-36	ceh-6	F21D5.9	mir-57	mls-2	pal-1	pros-1	ttx-3	unc-130	hlh-16	irx-1	ceh-6 (+) hlh-16 (+)	ceh-6 (+) hlh-16 (-)	ceh-6 (-) hlh-16 (+)	cnd-1 singlets	pha-4 singlets	0	60	120	150	180	240	330	390	420	480	540	570	600	630	660
T19A6.1	-0.8911	-0.9112	-0.7947	-0.0652	0.983	0.9856	0.2785	0.2602	-0.3636	0.4928	0.3414	-0.5683	0.0771	0.1156	0.4326	-0.2752	0.4861	0.0801	0.0448	0.0149	0.644	0.2161	0.3684	0.553	-0.3978	-1.1636	-0.9909	-0.7625	-0.7473	-0.3351	-0.5232	0.0505	-0.0487	0.5171	0.5424	1.157	1.3792	0.7698
Y34D9A.8	0.4598	-0.0673	0.2092	0.4568	-0.205	0.2213	0.2691	-0.0224	0.0727	0.1982	-0.5514	0.0229	-0.5139	-1.7441	-0.1462	-0.1076	-0.2426	0.0078	-0.1367	0.149	-0.1443	-0.3249	-0.5757	0.4266	0.1781	-0.3015	-0.636	-0.5442	-0.5051	-0.8592	-0.1652	-0.1258	-0.0173	-0.0042	0.3219	0.2755	0.8427	1.1134
lpd-6	0.1699	-0.5285	-0.1163	0.6744	0.105	0.6743	-0.1092	-0.1668	0.855	-0.4677	-0.6301	-0.1248	0.1434	-1.7377	0.1807	0.1834	-1.6335	-0.2672	-1.088	-0.2234	-1.3256	-0.5316	-1.2375	0.5932	0.8274	0.5763	0.3914	0.582	0.5632	0.7194	0.8089	0.4015	0.3489	-0.454	-0.5688	-1.5349	-2.0682	-1.1862
C18E3.5	0.07	-0.0473	-0.0839	-0.4396	-0.6062	-0.9655	-0.3879	-0.9565	0.1478	0.1245	-0.9898	-0.3218	0.2171	-0.3314	0.165	-0.4586	0.6482	0.0901	-0.595	-0.413	0.0264	-0.6949	-0.3726	3.5055	3.2615	2.4092	0.4752	-1.1886	-0.7342	-0.9421	-1.0514	-1.134	-0.7385	-2.0776	-1.3017	-0.7521	-0.131	0.3997
C10G11.6	-0.0573	0.1775	-0.0258	-0.1154	0.0415	0.178	-0.1315	-0.1046	-0.0364	0.2753	0.0658	-0.09	-0.0132	-0.0725	0.348	0.1119	0.1107	-0.0214	0.1926	0.1666	0.2013	-0.122	0.0382	1.1863	0.4975	-0.0413	-0.2648	-0.215	-0.1204	-0.0221	0.0473	-0.0439	-0.0749	-0.0997	-0.3065	-0.5567	-0.1195	0.1337
glb-18	-1.5919	-1.5019	-1.7156	-0.5393	1.0541	-0.4951	0.8159	0.9101	0.459	2.7418	-0.2733	-0.8381	-2.7493	-0.7149	0.5188	-1.6149	2.4851	-0.2203	2.4798	0.6785	2.6789	0.7882	0.7355	-0.6684	-0.7026	-0.7086	-1.2301	-1.6347	-1.2832	-0.8001	-0.6304	0.2155	-0.4665	0.6177	1.2127	1.8601	2.1911	2.0276
C17E4.10	0.0015	0.3923	0.3174	-0.4316	0.0114	-0.5206	0.0382	0.4877	0.2264	0.3941	-0.1919	0.3045	0.3816	-1.1497	0.785	0.1857	0.3632	-0.1601	0.3091	0.366	0.8324	0.3743	0.4952	0.1798	0.0787	-0.505	-0.1526	-0.5151	-2.1313	0.0056	0.6263	0.616	0.6356	0.4078	0.316	0.5319	-0.0664	-0.0273
dys-1	-1.3044	-2.2378	-1.0204	-1.2495	-1.5558	-0.8816	-1.4242	-0.5249	-0.1794	-0.2881	0.1999	-1.1288	0.5943	-2.727	-0.8355	-1.2403	-2.7578	0.0743	-2.3566	-0.605	-2.3983	0.1476	-0.3276	-1.589	-1.9094	-1.3061	-0.8562	-0.6324	-0.7782	0.2959	0.9371	1.1935	1.3142	1.3737	1.4482	0.34	0.1212	0.0475
F33E2.4	-0.0529	0.0402	0.0155	0	0	-0.0738	0	0	0.0418	0.0326	0.0387	-0.0337	-0.0532	-0.1062	0	-0.0331	0.0246	-0.0156	0	0.0324	0.1023	0.0084	-0.0152	-0.2652	-0.2652	-0.209	-0.1023	-0.0226	0.0863	0.2813	0.2767	0.2084	0.0684	0.0364	-0.0553	-0.1092	0.0208	0.0506
unc-59	0.8069	1.0701	1.1713	-0.5352	-0.1896	-0.7376	-0.0562	0.2731	0.2548	0.3226	-0.5281	-0.4053	0.2759	-2.8684	0.5264	0.0073	-0.9645	0.112	0.2379	0.1212	-0.433	-0.169	-0.1316	0.4527	0.349	0.3619	0.5914	0.8046	0.6965	0.7291	0.4811	0.1581	-0.2215	-0.5628	-0.8306	-0.8777	-1.1873	-0.9445
Y105E8B.9	-0.6659	-1.607	-0.7239	-0.6242	-0.2164	-0.7513	-0.7241	-0.3749	0.0529	0.3629	0.4792	-1.4237	-0.0077	-0.0245	-0.1466	-0.3655	-1.1091	0.0663	2.34	0.4169	-0.5377	-1.7478	-1.8651	-1.9892	-0.8349	-0.4568	-0.2752	-0.3232	-0.7026	0.0372	0.4059	0.9027	1.1342	1.3033	1.2025	0.9402	-0.2106	-1.1335
mex-3	-0.1858	-0.8096	-0.8019	-1.4451	-1.0064	-1.5398	0.0564	-0.3237	0.0585	0.3571	0.7493	1.0621	-1.383	1.4311	-0.6972	-0.9102	-2.5039	-0.7661	-1.6958	-0.3344	-2.0824	0.3533	0.158	2.1845	1.0577	-0.0581	-0.6181	-0.3019	-0.5597	-0.061	-0.2715	-0.121	-0.1797	0.0069	-0.2169	-0.3878	-0.5639	0.0906
R119.5	-0.0523	0.1652	0.1754	-0.0834	-0.4121	0.6468	-0.3155	0.088	1.3909	-0.8953	-0.0907	0.7954	0.1265	-2.4044	0.24	0.5042	-2.1694	-0.3327	-0.8808	0.8074	-0.6407	-0.045	-0.423	-1.7623	-1.8816	-0.6369	-0.1411	0.6528	0.9749	1.5511	1.828	1.4447	1.0325	0.1209	-0.3676	-0.7989	-1.5382	-0.4782
Y65B4A.1	0.6462	0.3209	0.407	0.3713	0.653	0.3669	-0.2368	0.0845	0.4759	-0.316	-0.6502	0.0407	-0.1483	-1.5446	0.775	-0.5256	-0.5545	-0.1597	-0.2444	-0.2301	-0.3082	-0.0856	-0.4625	0.9977	0.6399	0.6246	0.4301	0.3564	0.3265	0.4623	0.3364	-0.2054	-0.244	-0.5181	-0.7431	-0.9438	-0.9508	-0.5687
Y95B8A.12	-0.8019	-1.2528	-0.993	-1.5241	-0.1046	-0.9241	0.353	0.3973	1.2114	0.7069	-0.2857	1.0743	-2.0318	-1.361	2.9261	-0.3552	-0.0242	1.4934	0.182	1.0872	-0.0133	0.7978	0.1103	-0.5341	-0.8542	-0.548	-0.6019	-0.4237	-0.7007	-0.7231	-0.5291	-0.2241	0.0789	0.618	1.0015	0.6255	1.3056	1.5094
smg-2	0.4885	0.3836	0.6589	0.47	0.0588	0.836	0.2248	0.1335	1.0277	0.2331	-0.704	0.1629	-0.1736	-1.7448	0.739	0.2206	-1.0703	-0.3291	-0.594	0.3207	-0.4637	-0.2382	-0.645	0.8231	0.6404	0.0831	-0.0053	0.3919	0.2552	0.5465	0.7198	0.5683	0.253	-0.172	-0.6193	-1.2692	-1.3736	-0.8418
dapk-1	-0.7801	-1.2914	-1.0008	0.2394	0.5452	1.0392	0.2956	-0.042	-0.1983	0.6764	-0.112	-0.5506	-0.4104	-0.0452	0.0652	-0.0213	-0.4052	-0.4837	-0.4656	-0.1141	-0.4274	0.1149	0.1075	-1.1782	-1.6509	-1.3121	-1.4478	-0.9562	-1.1745	-0.3968	-0.0822	0.6188	0.9677	1.4852	1.8955	1.1047	1.1168	1.0101
F37F2.2	-0.2811	-0.0008	0.0021	-0.2028	-0.0114	-0.1789	-0.31	-0.2003	-1.0223	-0.6013	-0.0377	-0.1136	-0.3281	0.3277	-0.9162	0.1414	0.4797	-0.52	0.1828	0.0623	-0.0812	-0.14	0.1071	0.4433	0.4635	0.2645	1.2777	1.9193	2.0919	1.4866	1.2398	0.7204	0.3845	-0.1024	-2.9584	-1.2718	-4.6125	-1.3464
src-1	0.2628	0.0737	0.2245	-0.1006	-0.3191	0.4659	0.9245	0.014	0.2127	1.0976	-0.329	0.2163	-0.3357	-2.1984	0.1673	0.2069	-0.1469	-0.4126	-0.0188	0.5597	0.4186	0.1363	-0.4746	-1.3394	-0.8533	-0.3631	0.2499	0.4142	0.2823	0.7883	1.0827	0.9138	0.8534	0.6887	0.3428	-0.5993	-1.5338	-0.9272
Y71G12B.13	0.8193	0.0552	0.2473	0.2801	-0.1234	0.7589	1.0705	-0.1665	0.5297	0.5379	-0.5625	0.38	0.2391	-0.3413	0.3132	0.0915	-0.9051	-0.7847	-0.7814	0.007	-0.0075	-0.9525	-0.8386	0.0918	0.2081	0.3357	0.4013	0.507	0.4116	0.3908	0.4746	0.2509	-0.031	-0.2105	-0.552	-0.862	-0.9527	-0.4635
rpl-27	-0.806	-0.8631	-0.4317	1.1504	-0.5254	-0.3602	-1.4007	-0.3133	-0.7032	-2.3329	0.1134	-1.0441	0.1149	0.9503	-1.4678	-0.0191	-1.3169	-0.2131	-1.2032	-0.8082	-2.1773	-0.4817	0.0942	-9.2694	-1.1977	-0.0766	0.2905	0.4368	0.6122	0.355	0.2762	0.1589	0.8685	1.2849	1.3382	1.7679	1.6317	1.5229
gcy-17	-0.1388	-0.3529	-0.272	-0.8117	-0.0309	-0.1858	-0.0559	1.0253	-0.0533	0.1125	-0.0783	-0.2175	-0.4796	-0.1062	0.0289	-0.5496	-0.3346	1.272	-0.5532	-0.4277	-0.2877	-0.0138	0.27	-0.0638	-0.1147	-0.1431	-0.1109	-0.099	-0.0852	-0.0985	-0.0732	-0.0204	-0.0172	0.0353	0.1614	0.1688	0.235	0.2254
nekl-1	-0.9928	-0.9995	-1.1079	-1.5112	0.0442	-0.2971	0.4777	-0.0013	-0.2598	0.9594	0.185	1.2624	-1.8564	-1.3111	2.6349	-1.119	1.4445	0.7178	-0.9011	-0.6931	0.4492	0.5924	0.3882	-0.1079	-0.2162	-0.1241	-0.1005	-0.277	-0.2437	-0.2428	-0.1713	-0.2114	0.1126	-0.1105	0.8331	-0.1921	0.9479	0.1039
Y23H5B.6	0.5632	-0.2421	0.2793	0.6313	0.0611	0.9047	0.102	-0.0029	0.3408	-0.6872	-0.6623	-0.1869	0.2189	-1.321	-0.0942	-0.1337	-1.0574	-0.4838	-1.4057	-0.1113	-1.0852	-0.1477	-0.9551	0.155	0.0726	-0.0115	0.0775	0.2385	0.2142	0.544	0.77	0.5188	0.3379	-0.1008	-0.3974	-0.8686	-0.9535	-0.5967
Y23H5A.3	1.5579	0.6481	0.2594	0.4346	-0.1702	-0.0604	0.0746	-0.1096	-0.4759	-0.8546	-0.59	0.5075	-0.3372	-2.8481	-0.6627	-0.433	-1.1835	0.1786	-0.5935	-0.4085	-0.8305	-1.1442	-1.3229	2.8294	2.7109	2.2829	1.5549	1.2554	1.56	0.5551	-0.0336	-0.3535	-3.0034	-1.479	-1.609	-4.3059	-1.832	-0.1321
arx-1	0.3259	0.0208	0.4187	0.0223	0.2339	1.2071	0.5712	0.3142	0.0487	0.1705	-0.1625	0.2613	0.0849	-1.664	0.266	0.0694	-0.3931	0.1499	-0.2604	0.0409	0.2096	0.4062	-0.4144	-0.1814	-0.9373	-1.163	-0.9219	-0.151	0.0902	0.5948	0.7667	0.6221	0.5638	0.3232	0.3439	0.067	0.0954	-0.1125
pqn-72	-1.0427	-1.2207	-0.6095	-0.6062	-0.7402	-0.6416	0.8229	-0.5419	-0.0947	0.0631	1.5582	-1.0252	-0.6498	-0.205	-0.3125	-0.9471	-0.7366	0.5155	-0.6907	-0.4577	-0.6488	0.3323	0.3587	-1.372	-0.5383	-0.714	-0.3793	-0.9304	-0.9308	-0.7354	-1.1459	-0.6182	0.1254	0.8851	1.2724	0.7855	2.0329	2.2632
Y47G6A.5	-0.0295	-0.0349	0.0825	0.7466	0.3096	0.0606	-0.0108	-0.0713	0.0698	0	0.6352	-0.1211	-0.0268	-0.205	0.2058	-0.052	-0.079	0.0946	-0.0333	-0.0009	-0.0333	-0.1218	-0.1403	-0.7523	-0.6458	-1.0859	-0.8945	-0.7237	-0.5728	-0.5419	-0.1276	0.0136	0.5201	0.6847	0.9642	0.8756	1.2126	1.0738
smp-2	-0.2036	-0.3079	-0.3563	0.2555	0.01	0.5603	-0.176	-0.053	0.1519	-0.3793	0.8877	-0.5603	-0.3132	-0.0136	-0.034	-0.3169	-0.419	-0.0267	-0.183	-0.1234	-0.2186	0.0399	0.1406	-1.3541	-1.2214	-1.6994	-0.8461	-1.5491	-1.2305	-0.5599	-0.2314	0.4878	1.0826	1.3936	1.7267	1.4642	1.4426	1.0944
unc-11	-0.2878	-0.3901	0.0571	-0.3475	0.5326	0.3303	0.3801	0.3542	1.0499	1.8197	0.1071	-0.0451	0.4283	-1.0883	0.5984	0.5121	0.6485	0.0679	-0.0853	0.6913	0.4327	0.6339	-0.0409	0.3679	-1.0215	-2.3846	-1.9375	-1.7848	-0.9316	-0.1072	0.5008	0.9221	1.2207	1.3392	1.4544	0.6415	0.8392	0.8814
unc-89	-2.628	-2.5444	-0.7845	-2.7302	-2.3569	-2.3319	-2.7389	-0.5397	-1.1705	-0.0626	-0.2914	-1.7437	1.4386	-2.5714	-1.0378	-1.6375	-2.6179	0.4294	-3.4573	-2.1442	-2.5369	-0.0456	0.5704	-1.8507	-1.5557	-1.7202	-1.3315	-1.1771	-1.2825	-0.4156	0.2293	0.8513	1.3781	1.7015	2.0295	0.9874	1.0171	1.1392
anc-1	-0.531	0.1054	0.2909	-0.9561	0.9572	-0.7393	0.0985	0.5627	1.1678	1.0083	0.1423	-0.0843	0.3396	0.142	2.1863	0.6295	0.0907	0.2782	0.2264	0.537	0.1588	-0.0713	0.6445	-1.9199	-2.1399	-1.7309	-0.7905	-0.1307	-0.381	0.3916	1.0219	1.0358	1.2094	1.3587	1.322	-0.045	0.2182	0.5803
eri-7	0.4773	0.4657	0.6784	-0.6309	0.1862	0.2754	0.0168	0.3313	0.465	0.3782	-0.9031	0.1385	0.6462	-2.0739	1.2514	-0.242	-0.9743	0.1139	-1.0429	0.072	-0.3718	-0.4276	-0.4611	0.9607	0.8791	0.7278	0.517	0.3201	-0.056	0.0655	0.0176	-0.2973	-0.3533	-0.4918	-0.5305	-0.7538	-0.6393	-0.3656
D1007.10	0.1708	0.2306	0.0287	-0.3584	-0.2049	0.4147	0.1689	-0.5593	-0.2778	-1.1949	-0.8065	-0.2446	0.0593	-0.4772	-0.1232	0.0998	-0.7581	-0.103	-1.0513	-0.2353	-0.4754	-0.5164	-0.3963	0.6497	0.3212	0.0755	0.1376	0.2704	0.2272	0.4048	0.278	0.0204	-0.0819	-0.2648	-0.4739	-0.503	-0.5982	-0.4629
W09C3.1	-0.0122	0	0	0	-0.0248	-0.0193	0	0	0	0	0.0306	0	-0.039	0	0.0214	0	-0.0079	0.0125	-0.0333	-0.0333	-0.0333	0.0157	-0.0378	-0.1643	-0.0769	-0.0692	-0.014	-0.0468	-0.0133	-0.0275	0.0533	-0.0488	-0.1046	0.0028	0.1215	0.0936	0.132	0.1622
F57C9.1	-0.5335	0.4688	0.3631	-0.1395	0.3795	-0.3966	1.363	0.6187	1.1843	0.9421	-0.3948	-0.3189	-0.6717	0.8966	0.0554	1.9531	1.3428	-0.1027	1.0613	1.4764	0.6461	0.443	0.4706	0.2257	0.0149	-0.2935	-0.6096	-0.4403	-0.377	0.0057	0.0972	0.0704	0.1857	0.2012	0.1508	0.1812	0.2723	0.3153
snf-1	-0.3079	0.3277	0.369	-1.215	0.3805	-0.5104	0.709	0.3109	0.632	1.238	0.1777	0.0284	-0.4286	-0.7856	1.9219	0.2467	0.3962	0.1205	0.0125	0.712	1.4435	0.8722	0.8741	-0.6452	-0.9385	-1.0578	-1.3147	-0.7709	-1.3821	0.029	0.466	1.0576	1.1804	1.2207	1.0709	0.7625	0.4095	-0.0875
Y110A7A.15	-0.1339	-0.4663	-0.0905	-0.7406	-0.7018	-0.3476	-0.2423	-0.5403	-0.258	-0.3854	1.8319	-0.5	1.7641	-0.8129	-0.1505	-0.8607	-0.415	-0.4647	-0.5629	-0.0579	-0.4476	-0.5169	-0.5667	2.1861	1.6552	0.4406	-0.412	-0.3987	-1.0245	-0.3178	-0.3566	-0.4239	-0.3474	-0.1981	-0.5166	-0.3076	-0.2192	0.2404
pqn-44	-1.0228	-0.7774	-0.9678	-1.7017	0.6657	-1.1123	0.426	0.4455	0.6599	2.2019	0.2169	0.2768	-0.1143	-0.7045	2.0928	-0.6993	2.6661	2.4914	0.9151	0.6273	1.6945	0.9827	0.7874	-0.7879	-0.9465	-0.4023	-0.3705	-2.5605	-0.6216	-0.5072	0.212	-0.2699	-0.9009	-0.0334	0.7873	1.2697	2.202	2.9298
C09D4.1	-1.6094	-2.2326	-2.3747	-0.6353	2.0741	-0.648	-1.0692	0.1282	-1.7188	-0.7748	-0.7631	-0.0541	-2.515	-1.1968	0.4266	-2.6474	-2.5455	-2.0656	-2.2408	-1.7008	-1.8373	0.5859	0.6447	-0.8982	-0.6525	-0.5926	-0.8205	-0.6287	-0.7051	-0.7029	-0.5605	0.1336	0.2049	0.975	0.9381	1.2507	1.2899	0.7688
F46F11.1	-0.4917	0.0779	0.2586	-0.3414	0.499	0.037	0.3735	0.3642	0.694	0.8089	-0.3904	-0.0169	-0.1962	-0.3936	1.793	-0.1796	0.8169	0.0635	-0.0324	0.5279	0.8889	0.2835	0.3283	0.1248	-0.8391	-1.6879	-1.6052	-1.3374	-1.1271	-0.0307	0.7208	0.8388	0.89	1.0989	1.281	0.809	0.5057	0.3584
dhhc-11	-1.1638	-0.4326	-0.8144	0.1945	0.0115	-0.8778	-0.3165	-0.2316	-1.1906	0.0871	-0.3038	0.8788	-1.1579	-1.1534	1.3583	-0.671	0.9451	-0.0379	-1.093	-0.8224	0.5994	0.5128	0.2127	-0.3085	-0.3695	-0.2916	-0.2368	-0.2409	-0.2116	-0.0494	-0.1078	-0.0334	-0.0073	0.0761	0.0775	0.3707	0.6253	0.7072
vps-34	0.249	0.2492	0.4716	-0.4529	0.0943	0.4017	0.0207	0.1596	0.4211	0.1989	-0.9017	-0.1229	-0.3693	-2.0736	0.8444	-0.128	-0.4533	-0.3753	-0.672	0.2418	-0.0646	-0.2025	-0.3663	-1.2295	-0.7625	0.3819	0.9066	1.0923	0.5518	0.7633	0.5579	0.2053	0.2056	-0.1535	-0.3145	-0.6097	-1.0443	-0.5509
T09B4.7	-0.0122	-0.1839	-0.0947	0	-0.0316	-0.0896	0.1398	-0.243	0.0211	0.0749	0.1104	-0.0435	-0.0623	0	-0.2374	-0.1132	-0.0692	-0.0488	-0.0333	-0.0333	-0.0333	-0.0208	0.0539	-0.3703	-0.087	-0.2885	-0.2612	-0.3493	-0.2591	-0.3634	-0.2222	-0.4064	-0.1445	0.1456	-0.1119	0.5459	1.3465	0.8257
ncbp-1	0.4697	0.4794	0.5881	-0.7475	0.2655	-0.0404	0.3602	0.1196	0.3747	0.0769	-0.6262	0.1861	-0.0119	-1.2065	0.9879	0.3569	-0.0018	-0.3305	-0.0625	0.478	0.2183	-0.2228	-0.2071	0.7814	0.7698	0.6779	0.4763	0.489	0.1269	0.1992	0.2391	0.0695	-0.16	-0.3127	-0.4731	-0.8814	-1.0584	-0.9434
dad-1	0.1938	0.7039	-0.0964	0.298	0.2488	-0.3172	0.3023	0.0755	-0.5212	-1.0457	0.0686	-0.0902	-0.0053	1.23	-0.5267	0.2086	-0.2131	-0.068	0.0968	-0.2034	-0.2119	-0.3715	0.2547	0.9711	1.0555	0.7564	0.4947	0.1481	-0.2292	0.093	-0.1199	-0.2695	-0.207	-0.6858	-0.7807	-0.4036	-0.4956	-0.3275
teg-4	0.6565	0.6112	0.8037	-0.3267	0.118	0.3369	0.5666	0.2295	0.3778	-0.1337	-0.9015	-0.0252	-0.5235	-2.2509	0.681	0.2099	-0.5443	0.1119	-1.129	0.2205	-0.2876	-0.1095	-0.5759	0.5516	0.8593	0.9806	1.0015	1.1267	0.7927	1.0128	1.1683	0.5994	0.232	-0.2567	-1.0368	-2.0232	-2.5151	-2.4931
T10B11.7	0.3093	0.7074	0.673	-0.088	-0.095	0.0911	-0.097	-0.0433	0.531	-0.185	-0.6579	-0.1457	0.7542	-1.6433	0.6599	-0.0607	-0.5434	0.1213	-0.1671	-0.0188	0.1869	-0.6503	-0.3779	0.5637	0.4195	0.4692	0.6505	0.5095	0.0295	0.0211	-0.3665	-0.2003	-0.325	-0.4708	-0.6433	-0.5545	-0.1594	0.0567
kin-14	-0.4695	-0.3532	-0.3754	0.2511	0.9385	0.5274	0.203	0.5227	-0.751	-0.6674	0.059	-0.7675	-0.7477	-0.5997	0.526	-0.4042	-0.6589	0.1386	-0.7141	0.034	0.0119	-0.0475	-0.151	-0.3836	-0.363	-0.025	-0.6614	-0.7506	-0.7748	-0.5097	0.0153	0.2029	0.3167	0.8405	0.843	0.5118	0.3633	0.3747
C01H6.3	-1.1359	-0.3629	-0.4972	-0.7103	0.1777	-0.5081	0.2085	0.3046	-0.5032	0.5795	0.1598	-0.2221	-1.4451	-0.4668	0.3517	0.4728	2.2675	0.1952	1.1131	-0.1234	1.4354	0.5825	0.497	-0.5489	-0.7019	-0.725	-0.578	-0.3766	-0.4861	-0.196	0.1326	0.3794	0.6308	0.5576	0.6192	0.5676	0.5453	0.1801
wdr-23	-0.5232	-0.0133	0.1943	-0.085	0.0871	0.0965	-0.62	0.2467	0.2481	0.3404	-0.2107	-0.4206	0.1762	-0.8187	0.596	-0.0031	-0.0835	0.2386	-0.7485	-0.1468	-0.2477	0.3619	0.3019	0.8478	0.6034	-0.2591	-0.7553	-0.4652	-0.625	-0.0731	0.2099	0.1611	0.0546	0.0155	0.1247	0.1081	-0.0367	0.0892
F27D4.6	-0.268	0.5326	0.4701	-0.5738	0.4774	-0.1696	-0.0677	0.4821	0.4556	0.3238	-0.4948	-0.0013	-0.308	-1.0361	1.4639	0.0803	0.0325	-0.6301	0.2336	0.6943	0.6154	0.2368	0.5407	-2.7443	-2.3389	-1.7895	-1.1809	-0.1541	0.1351	1.0081	1.4289	1.2439	1.2509	1.1576	1.1252	0.709	0.3357	-0.1867
mau-2	0.5684	0.5947	0.5501	-0.5641	0.4693	0.1198	0.5063	0.4201	-0.0774	-0.0156	-0.6125	0.2651	-0.0879	-1.6463	0.8665	0.032	0.0133	-0.0294	-0.0273	0.3103	0.38	-0.0733	0.0965	0.8976	0.5794	0.3137	-0.0333	0.1029	0.1353	0.1966	0.2555	-0.0145	-0.1648	-0.2869	-0.3457	-0.5156	-0.5887	-0.5313
sre-23	-0.8415	-0.9954	-0.9411	0.1661	0.1927	0.8564	0.9495	0.1391	-0.1006	-0.332	-0.0645	0.3602	0.9298	-0.4228	-0.1846	-0.6575	-0.678	0.2234	-0.508	-0.1462	-0.4142	0.1983	0.4492	-0.4232	-0.5797	-0.575	-0.5119	-0.3396	-0.6318	-0.4649	-0.0694	-0.1158	0.4116	0.3125	0.4728	0.8659	0.9761	0.6722
K02B12.5	-0.5974	0.2011	0.3498	-0.0191	0.7325	1.1078	-0.1289	-0.3238	0.0304	-0.7573	-0.4722	-0.2642	0.2901	-1.0767	0.4656	-0.3649	-1.2653	-0.5899	-0.5533	-0.1128	-0.6155	-0.3176	-0.0305	0.8469	0.688	0.0377	-0.4655	-0.1125	-0.2658	0.1692	0.3552	0.1583	-0.0786	-0.1087	-0.1741	-0.3652	-0.4788	-0.2062
sig-7	0.2874	0.6937	0.5628	-0.7767	0.0981	-0.3965	0.2024	0.0303	-0.0294	-0.5914	-0.5741	0.1694	0.6991	-0.4962	0.3237	-0.0729	-0.2215	-0.3602	-0.3053	0.0236	0.2254	-0.1756	0.0331	0.9494	0.8432	0.584	0.3987	0.2474	0.0979	0.2953	0.0784	-0.0783	-0.1953	-0.5023	-0.6211	-0.7628	-0.9206	-0.4139
mfb-1	-1.3765	-1.1675	-0.9749	-1.4681	0.35	-1.2153	0.1644	-0.025	-0.4694	1.094	0.3387	0.5101	-0.4519	1.0497	0.5597	-0.7973	0.3438	-0.4864	-0.8175	-0.124	1.1226	0.8722	0.9022	-1.0008	-1.3519	-1.1035	-1.5927	-1.1277	-1.5917	-0.7858	-0.2097	0.6188	0.7146	1.1268	1.298	1.6945	1.9085	1.4028
T08G11.1	-0.054	-1.13	-0.7768	-0.6894	-0.1436	-0.2607	-0.448	-0.1266	0.3173	0.023	0.1328	-0.324	1.6535	-0.5971	1.1322	0.0017	0.3787	0.2697	-0.9393	-0.3924	-0.5361	-0.1486	-0.0662	1.1602	0.5249	-0.0146	-0.1984	-0.396	-0.5163	-0.3714	-0.2423	-0.3163	-0.007	0.224	0.1554	-0.2628	-0.0233	0.2838
C31H5.6	-0.3585	-0.2192	-0.0517	0	0.1634	-0.0435	-0.2313	0	-0.1402	0.0418	0.378	-0.3135	-0.6183	-0.252	0.1434	-0.352	-0.2949	-0.1648	0.3895	0.2289	0.1736	-0.0833	-0.0546	-1.0927	-0.4175	0.1843	0.6274	-0.6114	-0.9718	-1.2785	-0.186	-0.6194	-0.901	-0.6064	0.2383	1.1732	2.1376	2.3238
pyk-1	-0.9245	-1.3639	-0.9846	1.0233	0.4086	1.2102	-0.0904	-0.3747	-0.302	0.549	-0.2884	-0.4682	0.291	-1.5236	0.1664	-0.9733	-0.1267	0.9726	-1.1037	-0.5072	-0.3425	0.1283	-0.1246	1.99	1.0234	-0.1127	-1.5113	-0.9555	-1.5155	-0.139	0.0272	0.2353	0.1008	0.18	0.1509	-0.1099	0.4352	0.2011
nmat-2	0.2398	0.4191	0.0075	0.2037	-0.0622	0.0147	0.0728	0.0842	-0.1914	-0.8247	-0.159	0.4399	-0.3524	0.3488	-0.2306	-0.0114	-0.1247	0.2713	-0.3669	-0.1775	-0.1756	-0.0929	0.048	0.3992	0.122	0.1139	0.2413	0.4156	0.3686	0.3848	0.4102	0.0853	-0.2583	-0.5284	-0.5121	-0.5456	-0.4843	-0.2121
rig-5	-0.1751	-0.6699	-0.3155	-1.9599	-0.6267	-2.5583	-0.2117	0.3074	-0.4161	1.2336	-1.2845	0.7968	-3.187	-1.7475	-0.3687	-1.8958	3.0295	-0.2042	-0.2119	-0.0736	2.2341	0.7405	0.9495	-1.4987	-1.6361	-1.2158	-0.9361	-0.4189	-0.2663	0.3687	0.7157	0.9978	0.8985	0.9498	0.9164	0.7747	0.4163	-0.066
C04F12.8	-2.6083	-2.7897	-1.4795	1.6798	-0.2441	0.9685	0.4296	-0.5283	-1.8608	1.1526	-0.979	0.3169	-0.9416	-1.2347	-1.1687	-1.7695	1.0175	-0.2662	-0.9747	-1.5201	0.6833	0.4533	0.5042	-1.4828	-1.7854	-1.3431	-1.8796	-0.8309	-0.8205	0.1136	0.5641	0.7472	1.0556	1.2775	1.2866	0.9592	1.0337	1.1049
Y67A6A.1	0	0	0	0	-0.0109	-0.1303	0	0	0	0	0.0457	-0.0169	0	0	0.0719	0	-0.0344	-0.0344	0	0	0	0.0157	0.0531	0.1852	0.1126	0.021	-0.009	-0.0533	-0.074	-0.0447	-0.0509	-0.0401	-0.0066	0.0224	0.0177	-0.0253	-0.0262	-0.0288
tag-179	0.5141	1.3793	0.6995	-0.9162	-0.0414	0.0563	0.3417	0.3643	0.2369	-0.1741	-0.0718	0.0864	0.6299	-0.1983	0.2836	0.2078	-0.4359	0.4697	0.5267	0.2793	0.3446	-0.4345	-0.2951	0.4861	0.166	0.0606	0.2841	0.4201	0.6681	0.7593	0.3138	0.1313	-0.1994	-0.4822	-0.4965	-0.6342	-0.7883	-0.6886
scpl-1	-0.515	-0.8951	-0.3663	-0.6145	0.2108	-0.3703	-0.4035	-0.0015	-0.7203	-0.2018	0.0985	-0.5638	-0.4744	0.8282	0.0299	-0.9464	-0.5926	0.0214	-1.0016	-0.2159	-0.4096	0.0376	0.0213	1.6161	-0.0537	-0.4399	-1.5251	-2.4993	-1.6119	-2.5749	-1.4693	-0.8643	0.0658	1.0944	2.0218	1.9271	2.2104	2.1026
ced-12	0.0628	-0.1064	0.2499	-0.6002	0.4675	0.5491	0.671	0.3506	0.0952	1.1049	-0.4053	-0.0587	0.1348	-1.2939	0.9304	-0.0104	0.166	0.0987	-0.013	0.2915	0.5628	0.1038	0.0966	-0.316	-0.4115	-0.6704	-0.9083	-0.7956	-0.892	0.1489	0.3895	0.4077	0.8144	0.718	0.6376	0.0508	0.4476	0.3793
lam-3	-0.9622	-2.0951	-0.9839	3.8088	3.072	2.6074	1.0306	0.1241	-0.9677	-1.5415	-0.659	0.1916	-2.6622	-3.5129	1.0551	-1.4254	-2.7433	-1.4447	-3.1684	-1.048	-2.0839	-0.3437	-0.2909	-4.5783	-1.6567	-1.3312	-0.5624	0.477	0.4596	1.7197	2.2318	1.8224	1.7141	1.4867	0.81	-0.0912	-1.9726	-0.5289
bath-25	0.0872	0	-0.0072	0	0.0176	0	-0.0216	-0.0479	-0.0325	0.0254	0.0154	0.0231	0.056	0.1074	-0.0105	0	0.1096	-0.0079	0	0.0324	0.0263	0.0157	-0.0152	-0.0309	-0.0393	-0.0325	-0.0351	-0.0318	-0.0256	-0.0023	0.005	-0.0069	0.0003	0.0287	0.0438	0.0161	0.0371	0.0734
F36D1.4	0	0	0	0	0	0	0	0	0	0	0	0	0	0.0926	0	0	0	0	0	0	0	0	0	-0.1162	-0.0288	-0.0365	-0.0512	-0.0363	0.0187	0.0872	0.0414	0.0122	0.0023	-0.0512	0.0165	0.0201	0.0518	0.07
ego-2	0.4266	-0.2361	0.1543	0.6246	0.2014	0.9506	0.8199	-0.2642	0.5095	0.4398	-0.1078	0.1155	-0.0101	-0.8259	0.3507	0.2037	-0.3792	-0.248	-0.4235	0.5753	-0.1392	0.0143	-0.2696	0.3554	-0.2304	-0.9462	-1.1118	-0.7919	-0.6962	0.3659	0.5352	0.474	0.5542	0.6705	0.7982	0.1008	-0.1092	0.0316
T02G6.1	0.053	0	-0.0671	-0.4392	0.0522	-0.2776	-0.0212	0.0895	-0.0644	0.0503	-0.1109	0.0111	0.056	0.1255	-0.0319	0.045	-0.0575	-0.0575	0	0	0	-0.0274	-0.0644	-0.9284	-0.8282	-0.8787	-0.7986	-0.7917	-0.4562	-0.0881	0.3131	0.3987	0.5111	0.6663	0.8156	0.4768	0.7552	0.8332
wve-1	0.9266	-0.3528	0.2846	-0.3212	0.1605	0.6105	0.5996	-0.0231	0.4384	-0.0838	-0.4074	0.2484	-0.0793	-0.5048	0.1591	-0.2433	-0.9696	-0.6895	-0.4645	-0.3345	-0.2692	-0.0018	-0.5056	1.0327	1.2094	1.1426	0.8648	1.0124	0.8869	0.7402	0.959	0.44	0.0326	-0.767	-0.9391	-2.4916	-2.5355	-1.5874
ksr-2	0.3205	0.0815	-0.0309	-0.6221	-0.206	-0.0338	-0.0671	-0.5049	0.0316	-0.3099	-0.2132	-0.2757	0.0159	-0.3942	0.4938	-0.3037	-0.2353	0.1518	0.0521	0.0289	0.1132	-0.7053	-0.2486	1.892	1.3984	0.2258	0.1355	-0.3178	-0.704	-0.5175	0.1715	-0.5225	0.0598	-0.4173	-0.3905	-0.8174	-0.339	0.1429
R05D7.7	-0.094	-0.6037	-0.7066	0.2088	1.6968	1.2523	0.89	0.2878	-0.2887	-1.1871	-0.1278	0.0734	0.123	1.8123	-0.3592	-0.9047	-1.0355	-1.4498	-0.9575	0.2697	-0.995	-0.4871	-0.0367	-1.7469	-0.2311	0.4991	1.8936	1.6524	1.2911	0.9297	0.3912	-0.1314	0.1975	-0.7289	-0.8988	-0.2996	-1.6695	-1.1483
C47F8.6	0	0	0	0	0	-0.0384	0	0	-0.0325	0	0.1188	0	0.0283	-0.205	-0.0319	0	0	0.0203	0	0	0	0	-0.0228	0.056	0.0364	0.0006	-0.0598	-0.072	-0.0604	-0.1248	-0.087	-0.0136	0.0488	-0.0078	0.1035	0.0292	0.052	0.0988
C54C8.4	-0.8389	-0.962	-0.4739	-0.6078	-1.3682	-1.1958	-0.5631	-0.6131	-0.8003	-0.0277	1.8667	-0.3897	-0.3041	-0.9613	-1.033	-1.1195	-0.7591	0.195	-0.1893	-0.0638	-0.1372	-1.2982	-0.3613	-1.1343	-1.2083	-1.0837	-0.9998	-0.6768	-1.2543	-0.7006	0.3001	0.7456	1.3688	1.5835	1.4795	1.4623	0.5741	-0.4561
T06G6.4	-0.1446	-0.0482	-0.0386	-0.053	0.1358	-0.0153	-0.2103	-0.0307	-0.0236	-0.0908	-0.1291	0.4252	0.0089	0.1314	0.5652	-0.0333	0.0901	0.0075	-0.0659	-0.0335	0.0364	0.1028	0.1642	0.0735	-0.0769	-0.0862	-0.1033	-0.1159	-0.0968	-0.1082	-0.1076	-0.0729	0.007	0.0596	0.0566	0.0494	0.2272	0.2944
Y18D10A.8	-1.1657	-2.2229	-1.1642	0.3063	0.2387	0.3187	-0.7322	-0.2105	-1.0106	-0.7931	-0.9492	-2.0252	-1.2132	-2.6544	-0.3083	-1.8791	-1.4361	0.7147	-1.9757	-1.2775	-1.6131	0.2536	0.2096	-1.4897	-1.4223	-1.8647	-1.0689	-1.2662	-1.3111	-0.7626	-0.2709	0.5576	1.0886	1.5018	1.7353	1.5856	1.6689	1.3186
gale-1	-0.6987	-0.5672	-0.4018	-0.017	-0.7771	-0.293	-0.9816	-0.484	-0.6217	-0.6372	0.4872	-0.9023	0.6785	-0.3688	-0.8874	-0.6618	-1.2322	0.4223	-0.5946	-0.3927	-0.7313	-0.3429	-0.1638	0.1638	0.2105	-0.1767	-1.2726	-0.6437	-0.8131	-0.2178	-0.1206	0.084	0.373	0.6955	0.5941	1.0066	0.4619	-0.3449
C17H1.11	0	0	0	0	0	0	0	0	0	0	0	0	0	0	0	0	0	0	0	0	0	0	0
ZK1053.7	0	0	0	0	0	0	0	0	0	0	0	0	0	0	0	0	0.0402	0	0	0	0	0	0	-0.0103	-0.0174	-0.0201	-0.0201	-0.0141	0.0057	-0.0092	-0.0068	-0.0077	-0.0201	-0.0154	-0.0064	-0.0029	0.0716	0.0732
Y6B3B.4	-0.564	-0.2475	0.3472	0.3037	0.106	0.4148	0.1729	0.0275	0.9613	0.436	-0.3726	-0.0609	0.7718	-0.512	0.2313	0.1422	0.1787	-0.7022	0.5345	-0.1162	-0.2776	-0.0356	-0.289	0.9275	0.5721	0.0086	-0.3915	-0.2234	-0.6545	-0.0762	0.438	0.2607	0.3623	0.2236	0.0603	-0.715	-0.8242	0.0315
Y71A12B.3	0.0179	0.0203	-0.0227	0	0.0691	-0.0193	0.0321	0	0	0	-0.0213	0.0063	0.0283	0.0158	-0.1236	0.0227	-0.0134	0.0069	-0.0659	0.0596	-0.0659	-0.0453	-0.0035
fipr-22	-0.0301	-0.0949	0	-0.053	-0.0555	-0.0384	-0.1252	0	0.0093	-0.1865	-0.0571	-0.0035	0.0283	0	-0.0319	-0.097	0.1018	0.0047	-0.0333	0.0308	-0.0333	-0.0362	-0.0378	-1.1706	-0.8633	-0.3805	0.233	0.4578	0.5947	0.962	1.0362	0.1658	-0.3267	-0.0204	-1.1374	-0.4367	0.2508	0.6353
fbxb-68	-0.2723	-0.0003	-0.1275	-0.1041	0.0555	0.0033	-0.2867	-0.2293	-0.2868	-0.1496	-0.6499	-0.37	0.0164	-0.5441	-0.2891	-0.2232	-0.0522	-0.0888	0.0064	-0.0026	0.029	-0.4386	-0.3935	0.4803	1.9543	2.2574	1.5663	-0.4867	-0.3808	-0.234	-0.6513	-0.6717	-0.8559	-0.7309	-0.9221	-1.0209	-0.1425	-0.1615
apg-1	0.4038	-0.0422	0.4482	-0.2307	0.5389	1.3374	1.2015	0.3638	0.7193	0.8771	-0.3076	0.0238	-0.512	-1.2072	0.9188	0.042	-0.2955	-0.4409	-0.3666	0.5021	0.1288	0.2459	-0.4615	-1.2149	-1.5365	-1.3909	-0.4566	0.1009	0.0431	0.5806	0.9947	0.8669	0.9311	0.8532	0.6514	0.0484	-0.4028	-0.0687
smp-1	-0.3504	-0.2355	0.1341	-0.1745	-0.14	0.3006	0.0162	0.2331	1.2635	0.9535	-0.5027	-0.3585	-0.1138	-2.4581	-0.4116	0.2011	0.6048	0.2892	0.3289	0.7995	-0.2607	0.5689	0.1391	-1.2999	-1.7245	-1.4525	-1.2903	-0.6881	-0.53	0.3032	0.7911	1.088	1.0973	0.9172	0.9517	0.5813	0.6163	0.6392
kin-1	-0.988	-1.4882	-1.4594	0.5367	1.1836	0.4281	1.0946	0.3382	0.0997	2.609	0.0404	-0.2739	-1.0116	-0.0031	0.2567	-0.7639	1.9268	1.0422	1.0586	0.1835	1.1385	0.6436	0.4872	-1.5974	-3.1723	-1.1232	-1.7929	-1.7258	-1.5824	-0.4882	0.2369	0.2693	0.9752	1.6862	2.3937	1.8146	2.0213	2.0849
nlp-40	-0.5069	-0.8137	-0.8588	-0.2287	0.5239	-0.4925	0.9919	-0.2283	-0.6233	-0.4829	0.8903	-0.4247	0.843	-0.9626	-0.0746	-0.9905	0.385	1.3563	-0.179	-0.6317	0.0322	-0.1808	-0.5464	-0.3755	-0.0641	0.1705	-0.5215	-0.3869	-0.7398	-1.2484	-1.8217	-0.6726	-0.8303	0.2883	0.7739	1.7498	2.1004	1.5779
Y48G1C.12	0.7103	0.5231	0.3889	-1.0955	0.1687	-0.1762	0.341	0.1206	0.3857	-0.1563	-0.4423	0.2509	-0.266	-1.1152	0.4162	0.1348	0.172	-0.182	0.482	0.4702	0.6519	0.0226	0.0623	-0.2432	-0.4946	-0.1676	0.1583	0.563	0.7245	0.8316	0.8858	0.5641	0.3515	-0.187	-0.5866	-0.6999	-1.0354	-0.6646
Y48G1C.10	0.0377	-0.0883	-0.0567	-0.0041	0.1581	0.4609	0.1142	-0.3301	0.2785	0.0688	-0.5609	0.1005	-0.1682	-0.5142	-0.0227	0.2726	-0.1036	-0.1541	0.3629	-0.0007	-0.0151	-0.5371	0.0665	-0.064	-0.8996	-0.9725	-1.0532	-0.0993	-0.1675	0.5975	0.7574	0.9011	0.4631	0.5076	0.5189	-0.0479	-0.2115	-0.2301
Y48G1C.7	1.0985	0.4897	0.5535	0.3797	0.4884	0.5408	1.1986	0.2309	0.7442	0.0442	-0.4015	0.6564	0.096	-1.7619	0.6584	-0.1233	-0.9698	0.0817	-1.2693	0.1887	-0.4178	-0.0648	-0.5845	1.1422	0.9507	0.8437	0.6066	0.852	0.6492	0.7952	0.9978	0.5469	0.0889	-0.4184	-0.8988	-1.9869	-2.7172	-1.4518
F53G12.8	0.0335	0.1908	0.1339	-0.053	-0.0848	0.0245	0.0096	-0.1391	0.1208	-0.0872	-0.132	-0.0774	-0.1188	0.1817	0.2058	-0.0427	0.013	0.1253	0.0103	-0.0953	-0.1332	0.0157	0.0791	0.1407	-0.0351	0.0205	0.0194	-0.0189	0.0248	-0.4394	-0.1317	-0.2413	-0.1109	-0.0043	0.2098	0.2242	0.133	0.2091
bli-3	-1.5611	-1.8829	-1.2902	-0.0209	-0.4383	-0.0048	0.1561	-0.5086	-0.77	0.1628	0.2853	-0.9163	0.2495	-2.3318	-0.292	-0.4776	-1.6664	0.1637	-0.4768	-1.1037	-1.5725	-0.3721	-0.0315	-2.1897	-1.7601	-1.4698	-0.7779	-0.507	-0.6016	0.0129	0.5168	0.57	0.8409	1.1372	1.414	0.8503	0.8833	1.0808
ptr-11	-1.4902	-2.4963	-2.0525	0.1977	-0.194	0.6033	0.3333	-0.4949	-0.7899	0.5041	1.0135	-1.5364	-1.036	1.6034	-1.0717	0.4606	-2.0182	-0.1004	0.0601	-0.5189	-1.7116	0.4203	0.4907	-1.8095	-1.4289	-2.5497	-1.6172	-1.2178	-1.8233	-0.9389	-1.0843	-0.133	0.6493	1.5388	2.4545	2.2681	2.8732	2.8188
F56C11.5	-1.3935	-1.7148	-1.9867	-0.3135	-0.8603	-0.5594	-0.4028	-0.6227	-0.7169	-0.342	1.2375	0.1645	0.555	0.6648	-1.3878	0.5782	-1.8983	-0.1488	0.071	-0.509	-2.3795	-0.1593	0.4426	1.0208	0.2832	-0.5165	-0.9224	-1.0586	-0.527	-0.1589	0.1069	0.3516	0.4625	0.4059	0.313	0.3952	0.1481	-0.3039
K10E9.1	0.5612	0.1994	0.0802	-0.0362	-0.2915	0.6272	-0.1395	0.2123	0.0128	-0.1496	-0.5189	-0.1966	-0.1338	-0.4665	-0.2873	0.1391	-0.1714	-0.0955	-0.1289	-0.0034	-0.0021	-0.6098	-0.5347	0.705	0.8038	0.5103	0.2544	0.4656	0.2981	0.3718	0.3577	-0.2633	-0.2285	-0.2542	-0.3	-0.9016	-1.0963	-0.7228
puf-10	0.6291	-0.1384	0.0601	-0.0144	-0.0693	0.0187	0.1027	0.1521	0.2405	0.2574	-0.1675	0.1831	-0.0134	-0.158	0.2117	0.2091	-0.128	-0.0521	-0.1144	0.18	0.0904	0.0049	0.1619
C53D5.1	-1.078	-0.5	-0.1958	-1.4674	-1.0773	-0.6877	-0.309	-0.3172	0.0264	0.5776	-0.0405	-0.9964	1.1396	-1.3342	-0.05	-0.5989	-0.9933	0.9895	0.1025	-0.1774	-0.4728	0.2156	0.3143	0.3689	-0.304	-0.832	-1.0804	-0.8894	-1.1387	-0.0861	0.5143	0.6781	0.5744	0.5123	0.4489	0.5069	0.3871	0.3396
imb-3	0.7726	-0.4023	0.0819	0.8968	0.2182	0.5967	0.624	-0.2379	0.2024	-0.7013	-0.5045	-0.2566	-0.4922	-1.1019	-0.1166	-0.095	-2.0489	-0.1302	-1.8471	-0.2245	-1.2775	-0.8143	-1.2319	1.4907	1.8688	1.7343	1.2175	1.1392	0.5254	0.3919	0.2786	0.0195	-0.247	-0.5106	-0.6004	-1.0868	-5.2652	-0.956
Y48G1A.4	0.6586	-0.1967	-0.0081	0.4412	-0.0496	0.5953	0.5758	-0.2575	0.8268	0.2632	-0.5055	-0.1085	-0.1916	-1.4608	0.2366	0.0319	-0.7413	-0.1164	-1.0001	-0.0953	-0.8235	-0.6837	-1.3281	-0.1258	-0.0422	0.2607	0.4798	0.6264	0.4611	0.6973	0.8322	0.3733	0.205	-0.2735	-0.4735	-0.8223	-1.4885	-0.7098
mbtr-1	0.1736	0.1048	-0.2261	-0.2523	-0.1196	-0.2868	-0.4455	-0.656	-0.3986	0.9427	-0.7393	0.0065	-0.2831	-0.787	-0.1522	-0.7098	-0.3379	-0.0242	-0.1869	-0.2615	-0.2057	-0.6212	-0.325	2.4417	2.3826	1.5966	-0.1023	-0.21	-0.507	-0.3091	-0.195	-0.5244	-0.6585	-0.764	-1.1889	-1.2799	-1.0403	0.3584
R119.1	0.0553	-0.1636	0.0379	-0.0788	0.1103	0.0444	-0.1645	-0.5522	-0.1625	-0.1037	-0.4194	-0.217	-0.2149	-0.252	0.1059	0	-0.136	0.0193	-0.576	-0.3075	-0.4252	-0.0661	-0.1068	0.2989	0.1243	-0.011	-0.0767	-0.1348	-0.1328	-0.0956	-0.0204	-0.0603	-0.0904	-0.0198	-0.0399	-0.0896	0.0972	0.2509
R119.3	0.0376	0.049	-0.0001	1.057	0.4068	0.654	0.2067	-0.0694	0.0649	-0.7769	-0.5422	-0.2368	0.1159	-1.7108	-0.385	-0.3515	-0.8409	0.4256	-0.4569	-0.2145	-0.514	-0.1837	-0.3394	0.8908	-0.7325	-1.6763	-1.3832	-0.5564	0.9342	0.1416	0.0349	0.8029	1.0438	0.4706	0.5689	0.3974	-0.3318	-0.6049
otub-2	-0.3509	-0.1054	0.2726	0.0703	0.151	0.9956	0.4446	0.0421	0.107	0.3201	-0.632	-0.2216	-0.3414	-1.5512	0.2972	-0.1209	-0.4823	-0.1844	-0.9908	0.3022	-0.0974	0.4196	-0.4369	-0.6983	-0.5879	-0.7302	-0.9454	-0.4559	-0.3897	0.5578	0.8463	0.6709	0.6398	0.4527	0.5052	0.1184	-0.1044	0.1208
tol-1	-0.276	-0.0952	0.1873	-1.0252	-0.5993	-0.3765	0.7955	0.0617	0.623	0.4931	-0.0516	0.0736	-0.3488	-0.4501	0.2638	1.0395	-1.7223	0.6165	-0.0577	0.3803	-0.8329	0.6158	0.5286	-0.4149	-0.7598	-0.9934	-0.4381	-0.3434	-0.5518	0.1219	0.7152	0.8016	0.9206	0.76	0.6487	0.0163	-0.3124	-0.1707
haf-4	0.2837	-0.7418	0.0955	0.1854	0.1656	0.2015	-0.3098	-0.7773	-0.3978	-0.2905	0.5813	-0.5842	-0.4912	-0.7448	0.4377	-0.9642	-0.3836	-0.3208	-0.3129	-0.0594	-0.1314	-1.3467	-1.2726	-1.8227	-1.2856	-1.3991	-1.5039	-1.6485	-1.0854	-0.5348	0.0645	0.4781	1.2367	1.3709	1.597	1.4296	1.5474	1.5558
deps-1	0.7694	-1.1588	-0.3375	-0.0953	-1.1472	-0.8561	-0.4933	-1.5644	-0.4765	-0.728	-1.4286	-0.7662	-0.8266	-1.881	0.3583	-1.579	-0.94	-0.956	-0.5596	0.1623	-0.537	-2.0422	-1.9034	3.093	2.2387	1.1605	-0.4553	0.249	-1.2255	-0.2254	-0.4506	-0.7991	-0.6736	-0.2282	-0.2807	-0.9489	-1.7167	0.2628
wwp-1	0.4368	0.0137	0.0456	0.3205	0.5012	1.1026	1.078	0.2551	0.5595	1.0069	-0.0962	0.1151	-0.3896	-1.2195	0.5801	0.3728	-0.0404	0.1949	-0.4688	0.3061	0.0817	0.0624	-0.2857	0.9225	0.7536	0.4892	0.0018	0.0702	-0.3304	0.166	0.2672	0.2397	0.1097	0.1031	-0.0745	-0.8686	-1.013	-0.8363
grl-16	-1.5553	-3.1745	-2.3199	-0.2933	-1.2632	-1.8338	1.5211	-1.2963	-1.1101	0.5297	3.2227	-1.988	-1.5404	-2.5665	-1.5051	-2.5951	-2.972	-0.6453	-1.8571	-1.1365	-2.8197	0.5287	0.9474	-1.7047	-2.3488	-1.3697	-2.2268	-0.402	-0.6555	-1.5286	-1.5575	-1.163	-0.5546	0.4739	2.374	3.2649	3.9271	3.4714
hum-7	0.8255	1.0219	1.3895	-1.887	-1.3007	-0.7013	-0.8626	0.2685	0.7844	-0.8909	-0.3558	-0.855	0.0919	-1.4937	-0.5573	-0.466	-1.4657	0.4346	-1.0859	0.7275	-1.1913	0.2022	-0.2023	-0.9983	0.0755	0.6003	0.4404	-0.1945	-1.8894	-1.2458	-0.8127	-0.5014	-0.0736	-0.1124	0.8169	0.9864	1.3999	1.5088
eme-1	0.4706	0.2662	0.3649	0.3801	-0.1518	0.3809	-0.0921	-0.0614	0.2615	-0.3445	-0.8283	0.0144	-0.4916	-1.3068	0.0181	-0.0131	-0.8494	-0.3943	-1.1846	-0.3143	-0.564	-0.4739	-0.3838	1.1006	1.1676	0.9029	0.4557	-0.3534	-0.4161	-0.0614	-0.04	-0.3051	-0.1906	-0.3375	-0.5318	-1.0238	-0.7485	0.3811
Y65B4A.2	-0.3116	-1.2288	-1.0456	1.2089	3.0731	3.0262	1.4171	1.1376	-0.6796	0.1336	-0.2199	-1.8332	-2.134	-0.1734	0.5044	-1.6472	-1.0893	0.2882	-1.4339	-0.5486	-1.2432	0.3956	-0.3034	-0.9966	-1.0611	-0.942	-1.385	-0.9892	-1.0143	-1.4253	-0.3245	0.2297	0.6551	1.3089	1.248	1.5078	1.703	1.4856
Y18H1A.14	0.073	-0.3178	-0.5296	-0.0788	2.0704	1.4153	0.9883	0.6096	-0.312	0.0044	-0.3326	-1.0375	-0.5969	-1.0583	0.7976	-0.6073	-0.0316	-0.0966	1.8893	0.0932	-0.4968	-0.0757	0.0953	-0.7806	-0.8628	-0.6689	-1.0035	-0.5443	-0.7232	-0.6571	-0.2209	-0.363	0.4347	1.028	1.3482	1.3009	1.2956	0.4169
Y18H1A.3	0.2799	-0.3366	-0.0701	1.0267	0.6472	1.3996	1.0097	0.0529	0.4476	0.5435	0.1518	0.0561	-0.3105	0.537	0.2949	0.0804	-0.8163	0.0478	-0.6857	0.092	-0.4184	0.3201	-0.5789	0.4777	0.2214	-0.1246	-1.0585	-0.3851	-0.8375	0.0308	0.5819	0.7165	0.7959	0.5155	0.641	-0.2509	-0.8472	-0.4768
pif-1	0.986	0.4881	0.1944	0.5768	-0.5834	0.7091	-0.3179	0.0974	-0.0467	-0.6164	-0.9147	0.6501	-0.6105	-2.2091	-0.0966	-0.7864	-1.4037	-0.3449	-1.1631	-0.253	-0.8621	-0.5248	-1.0626	1.3581	1.6679	1.4051	0.9464	1.0242	1.0685	0.905	0.7455	-0.0313	-0.555	-0.9861	-2.1171	-2.5436	-2.1193	-0.7682
Y18H1A.9	-0.4494	-1.5646	-1.4779	2.5017	2.8632	2.0892	1.2696	0.5952	-0.7406	0.677	0.5884	-1.2791	-0.8948	0.4495	0.5564	-1.1252	-0.8947	-0.2966	-0.2205	-0.4602	-0.9555	0.5012	0.2703	-1.7015	-2.2951	-1.5074	-1.5678	-1.0655	-0.7914	-0.2448	0.1204	0.4943	0.6636	1.4807	1.5658	1.6956	1.7155	1.4374
T06A4.3	-1.1711	-1.3691	-1.1244	-0.2502	-0.7231	-0.2407	-0.67	-0.9745	-0.906	-0.5592	2.0929	-1.5852	-0.8897	-0.7111	-0.9989	-1.4661	-1.2694	0.7024	-0.8086	-0.6297	-0.9742	0.2216	0.4978	-1.7279	-0.7174	-1.5261	-1.9273	-0.4022	-1.1784	-2.0058	-1.3772	-0.7839	0.3992	0.9192	2.3047	2.3917	2.9134	2.718
zfh-2	-1.3753	-0.9899	-1.2332	-0.4075	1.4316	0.0906	1.5533	0.8786	0.7946	2.6292	-0.2773	-0.5265	-1.3923	1.2436	0.6351	0.1513	2.2651	0.1276	2.175	0.9928	1.9752	0.6166	1.3021	-1.0492	-1.0282	-2.0152	-1.436	-0.7663	-2.066	-0.594	-0.3983	0.6641	1.3525	1.7031	2.1745	1.205	1.3648	0.8891
Y95B8A.7	0.3534	0.5925	0.4477	-0.3297	0.0012	0.7984	0.166	-0.2776	1.044	0.2208	-0.5738	-0.1043	0.1299	-1.221	-0.1596	0.2076	-0.2713	-0.4046	-0.8346	0.0026	-0.4646	-0.1624	-0.888	0.8654	1.3014	0.9013	0.0629	-0.1585	-0.3709	0.0616	0.3289	0.2889	0.1275	-0.1837	-0.3567	-0.7207	-1.8268	-0.3208
Y95B8A.6	-1.1846	-0.6449	-0.1173	-1.1025	-0.7745	-1.578	-0.4429	-0.1022	0.1015	0.5739	-0.4549	-0.2994	-0.3608	-0.809	-0.5187	0.0246	1.7017	0.1165	-0.2686	0.1268	0.5098	0.0921	0.1471	-0.2422	-0.4587	-0.4637	-0.458	-0.4505	-0.4465	-0.2171	0.038	0.1615	0.3085	0.423	0.6294	0.1725	0.4412	0.5627
gpa-16	0.3425	0.6526	0.3376	-0.3156	0.2786	0.7485	0.0708	-0.0742	0.3365	-0.0754	-0.4416	-0.3705	0.4805	-0.7775	0.2753	0.011	-0.2525	-0.1065	-0.2014	-0.0371	-0.0664	0.0204	-0.5051	1.6547	1.3552	0.1553	-0.7387	-0.104	-0.437	-0.1966	0.1484	-0.0802	-0.0491	-0.2312	-0.1439	-0.4863	-0.6669	-0.1797
mig-1	0.8552	1.7811	1.8659	-0.949	-1.226	-1.0153	0.9823	1.124	2.6436	0.4623	0.3195	-0.7206	1.2073	-2.968	-1.186	1.6167	-2.5807	1.0403	2.4968	2.1284	-1.3975	0.2999	-0.1391	-1.8765	-1.6168	-1.1718	-0.7983	0.0846	-0.0733	0.6425	0.9546	1.1665	1.1538	0.8501	0.7005	0.2364	-0.1325	-0.1198
cutl-20	0.2013	-0.1429	-0.8352	-2.1379	-1.647	-2.6991	-1.3818	-1.0329	-0.84	0.8553	-0.7571	1.3413	-2.6013	-2.3652	-1.2011	-1.132	-2.2265	-1.6242	-1.6497	-1.3684	-1.8907	0.3687	0.0919	-2.0637	-1.9093	-1.5521	-0.5822	0.5341	0.836	1.584	1.5384	0.9906	0.2436	-0.0199	-0.4931	-0.1629	0.1057	0.951
spd-1	1.0513	-0.1304	0.3968	0.9924	-0.5019	0.4943	-0.0094	-0.1164	-0.251	-1.2565	-0.62	0.4979	-0.8579	-2.9137	-0.8386	-0.9538	-2.0045	-0.3702	-1.0246	0.039	-1.4433	-0.652	-1.3315	-0.2711	0.5721	0.9923	1.1369	1.321	0.9171	0.6078	0.3108	-0.1504	-0.5266	-0.7446	-0.7634	-1.1924	-1.6366	-0.5729
vps-4	0.8798	0.4339	0.1893	-0.1841	-0.1177	0.7641	1.1702	0.0547	0.5795	0.6303	-0.2582	0.1655	-0.4869	-1.3538	0.13	0.2045	-0.1932	-0.1439	-0.5574	0.5277	0.1879	0.0811	-0.689	-0.2685	-0.6548	-0.6049	-0.4133	-0.071	0.0323	0.1228	0.4396	0.3481	0.3699	0.2291	0.2753	-0.1037	0.0126	0.2864
npr-23	-0.2941	-0.6036	-0.9269	-1.3149	0.0909	-0.8508	0.5236	0.3789	0.5801	1.8632	0.7934	0.2444	-0.662	-0.0924	0.9021	-0.0375	0.6816	-0.1726	0.405	0.4876	0.8979	0.9167	0.837	-1.2975	-0.9329	-0.2868	-0.7557	-0.2754	-0.1509	-0.0639	0.2013	0.0549	0.1217	0.3344	1.08	-1.1664	1.6428	1.4944
ZK993.2	-0.0813	0	0.0383	-0.053	-0.0967	-0.0368	0	0	0.0265	0.1227	0.1891	-0.1225	0.0832	0.0158	-0.0207	-0.1582	-0.033	0.0467	-0.0659	-0.0335	-0.0659	-0.1108	-0.0301	-0.0813	-0.0296	-0.0322	-0.0073	0.0291	-0.0058	-0.0619	-0.0135	-0.0573	-0.0486	-0.0523	-0.0139	-0.0134	0.1538	0.2344
ceh-45	0.6836	-0.7538	-0.9893	2.2205	2.0278	1.8571	2.9746	0.4112	-0.1773	-0.9226	-0.989	0.0303	-1.84	-1.1337	-0.3361	-1.9382	-0.319	-2.1443	-0.6017	0.2123	-0.9826	0.3732	0.362	-3.0874	-2.0294	-1.2848	0.0743	0.7525	1.1215	0.9713	0.9327	0.9208	0.55	0.5849	0.3999	0.0682	0.0571	-0.0316
Y48G8AL.10	0.4741	-0.3463	0.455	0.1956	0.0499	0.6666	0.6572	0.0801	0.4765	0.3873	-0.2805	-0.2149	-0.485	-1.1594	0.6104	0.0719	-0.5837	0.1427	-0.3556	0.0509	0.0846	0.0272	-0.3724	0.6736	0.0204	-0.2807	-0.2769	0.0461	0.0832	0.3972	0.591	0.5536	0.4987	0.1398	0.0604	-0.8826	-0.9704	-0.6536
haf-6	0.055	-0.2319	0.2033	0.4884	-0.0242	0.4215	-0.0898	-0.1254	0.402	0.4642	-0.5506	-0.5207	-0.4245	-1.9867	-0.0242	-0.4355	-0.4049	0.1706	-0.5743	-0.0189	-0.7231	-0.1121	-0.6671	-0.6932	-0.8032	-1.0491	-0.6805	-0.2188	0.0465	0.5641	0.7756	0.6884	0.5947	0.4604	0.4402	0.0609	-0.0097	-0.1762
Y48G8AL.5	0.5439	0.2779	0.398	0.332	-0.1433	0.4745	-0.1085	0.1178	0.3924	-0.6183	-0.5625	0.0579	0.1232	-1.9822	0.0214	0.2466	-0.9806	-0.2342	-0.8074	0.345	-0.3119	-0.0864	-0.8426	0.6188	0.8792	0.774	0.2264	-0.0008	0.0891	0.381	0.981	0.7452	0.3688	-0.1785	-0.6869	-1.4369	-1.8975	-0.8628
herc-1	0.3052	-0.0649	0.415	-0.0996	0.2215	0.4392	0.4568	-0.2535	0.586	0.3119	-0.0492	-0.0907	0.1606	-0.8152	0.3364	0.2529	-0.4079	0.2749	-0.4909	0.5318	-0.0053	0.0838	-0.3316	0.7613	0.8379	0.3235	-0.4111	-0.6037	-0.6373	-0.2665	0.113	0.2034	0.2841	0.2727	0.0329	-0.2918	-0.5566	-0.062
Y48G8AL.13	1.0693	0.8269	0.2759	0.5631	0.4027	1.1076	0.3527	0.194	0.7128	-1.2592	-0.1548	1.0921	-0.0554	-1.8942	-0.4124	0.2137	-2.3967	-0.2669	-1.0082	0.0985	-1.2048	-0.5155	-0.985	0.3993	0.8636	1.8663	1.9146	1.8557	1.7228	0.9126	0.7058	-0.497	-4.5901	-2.2382	-1.3726	-0.8793	-0.615	-0.0485
grh-1	-0.7738	-1.083	-1.092	1.0636	0.2934	0.2454	-0.0077	0.1742	-0.6098	0.096	1.0483	0.0238	0.7797	2.3373	-0.6953	-0.4133	-1.356	-1.2369	-0.444	-0.6723	-1.0687	0.6382	0.6184	-1.2476	-1.7686	-1.0224	-1.681	-0.8141	-1.3988	-1.0391	-0.3833	0.5731	1.2822	1.6738	2.1885	1.6503	1.2772	0.7097
K12C11.1	-0.1029	-0.7582	-0.5744	-0.3695	0.0791	0.3734	-0.1517	-0.4908	0.1782	0.4448	0.3049	-0.1722	-0.2225	-1.018	0.1063	-0.4292	0.3245	0.0111	-0.2047	-0.1018	-0.3722	-0.2733	-0.7214	1.4856	1.5266	1.7129	1.4652	0.6681	0.9027	0.3875	0.1661	-0.5335	-1.6428	-1.6664	-1.302	-1.5216	-1.3191	-0.3293
Y92H12BM.1	0.1563	0.1332	0.3782	-1.3275	-0.1806	0.5897	0.1018	0.2235	0.1972	0.3449	-0.3876	-0.0066	0.2299	-0.9105	-0.0165	-0.0849	-0.2099	-0.5173	-0.3925	0.0652	0.11	-0.1273	-0.3343	-1.2752	-0.613	-0.3295	-0.695	-0.1268	-0.0521	0.3341	0.6024	0.6901	0.7133	0.7682	0.6602	0.1214	-0.3906	-0.4074
set-29	-0.0682	0.0625	0.0637	0.0807	0.3967	1.1378	0.1246	-0.033	0.0691	0.2566	-0.5507	-0.3876	-0.172	-1.1007	-0.2651	-0.0168	-0.3818	0.2465	-0.4194	-0.2037	-0.3821	-0.4919	-0.6612	0.0289	-0.3231	-0.5176	-0.4081	0.0271	0.1024	0.5187	0.7045	0.6379	0.3223	0.0693	-0.0616	-0.3377	-0.4941	-0.2691
spe-15	-1.196	-2.2015	-1.9124	2.8117	1.7848	2.8439	0.8888	-0.2963	-1.1005	0.1593	0.228	-1.6016	-0.5384	0.9007	1.8333	-1.992	-1.017	-1.3788	-1.6844	-1.1682	-1.3335	0.8991	0.2077	-0.361	-0.3568	-0.2917	-0.5709	-0.4529	-0.6333	-0.5362	-0.3005	-0.2621	0.3634	0.7966	1.1758	0.443	0.6639	0.3226
acs-16	-1.3649	-1.2602	-0.4357	-0.5351	-2.163	-1.091	-1.5251	-1.2226	-0.7244	-0.9008	-0.3033	-1.519	-0.3794	-1.1448	-1.2314	-0.8662	-1.1325	-0.7827	-1.1474	-0.6526	-0.9041	0.3473	0.2752	-0.9457	-0.7579	-0.4322	-0.4746	-0.9234	-0.8121	-0.4131	-0.2163	-0.1499	-0.1443	0.6268	0.6049	0.8311	1.5992	1.6073
dyb-1	-0.3398	-0.2611	0.2243	-1.0644	0.2506	-0.0592	0.2362	0.233	0.1977	0.9104	-0.2935	-0.2401	-0.0693	-1.7181	0.6325	-0.1725	0.529	0.2653	0.1792	0.4329	0.6258	0.6312	0.486	-1.0863	-0.8523	-0.7008	-0.6584	-0.5371	-0.6008	0.0116	0.5667	0.6224	0.8051	0.8561	0.8835	0.3893	0.1614	0.1395
Y92H12A.5	0.3862	0.4535	0.7873	0.0132	-0.1238	0.4328	0.3101	-0.008	0.3639	0.39	-0.7079	-0.0798	-0.4317	-1.4368	0.2913	-0.253	-0.774	-0.0069	-0.4337	0.1803	-0.262	0.0847	-0.7259	0.6672	0.8178	0.4483	-0.1256	-0.2261	-0.5434	-0.0215	0.4137	0.354	0.323	0.0901	-0.088	-1.0259	-0.8943	-0.1892
Y92H12A.4	0.2936	0.1772	-0.0996	-0.4235	0.1618	0.5325	0.2463	0.0038	0.4779	0.1806	-0.4302	-0.1454	0.2593	-0.0683	0.1016	0.3963	-0.0026	-0.0006	-0.3541	0.2116	-0.1708	-0.3477	-0.5656	1.077	0.9945	0.3047	-0.2652	0.1418	-0.0568	0.5404	0.883	0.2241	0.4043	-0.2922	-0.7048	-1.3221	-1.5408	-0.3879
Y73E7A.3	-1.388	-1.5394	-0.8525	-0.6935	-1.1252	-1.0665	-0.9397	-0.553	-0.6991	-0.5687	-0.3819	-0.5423	0.8571	-1.2122	-1.3385	-0.727	-1.4489	0.4051	-0.7517	-0.7444	-0.9148	0.1911	0.2491	-0.8417	-1.0929	-0.8056	-0.6769	-0.405	-0.3277	0.2304	0.5788	0.5461	0.4334	0.5885	0.5757	0.408	0.437	0.352
Y73E7A.2	0.1718	0.0585	0.3782	-0.4265	-0.0357	0.4472	-0.5195	0.3712	0.2555	-0.5988	-0.7394	-0.0109	0.4766	-1.3985	-0.0048	0.2953	-0.4599	-0.2553	-0.5719	0.4539	-0.4324	-0.4858	-0.5612	-0.2436	-0.086	-0.0323	0.214	0.4595	0.3121	0.5958	0.7296	0.4093	0.2054	-0.0868	-0.3298	-0.8443	-0.8136	-0.4894
bre-4	-0.9983	-0.3777	-0.0687	-1.0464	-0.7859	-0.2508	-0.454	-0.0753	0.0793	0.3396	-0.2028	-0.2068	0.0845	-0.7715	-0.1387	-0.1927	0.0898	0.5232	0.4479	0.133	0.1172	0.1351	0.1052	0.9723	0.5963	-0.1071	-1.7924	-2.2378	-1.108	-0.1234	0.5988	0.7735	0.6043	0.4736	0.5007	0.2179	0.189	0.4424
Y73E7A.8	-1.8125	-2.3104	-1.2373	-1.7442	-2.0838	-1.8429	-1.1627	-0.7752	-1.3301	-0.8206	1.8738	-1.933	-0.8363	-2.14	-1.0879	-1.6316	-1.034	0.9768	-1.1109	-1.2933	-0.9481	-0.1485	0.3437	-0.9706	-2.1681	-1.1378	-1.5195	-1.7601	-1.4345	-0.8723	-0.8157	0.2481	1.4214	2.3272	2.5684	1.9721	1.6257	0.5157
Y71G12B.18	-0.5825	-0.738	-0.56	-0.3288	0.1431	-0.6384	0.5283	0.8729	-0.5829	2.1565	-0.3504	-0.8529	-0.673	-0.5625	0.5484	-0.4558	2.1953	-0.3394	2.0175	0.0369	3.0616	0.2993	0.615	-0.2426	-0.108	-0.1767	-0.1852	-0.2828	-0.281	-0.2325	-0.2873	-0.1549	0.1558	0.565	0.5731	0.409	0.2266	0.0215
Y71G12B.23	-0.1299	0.6397	0.32	-1.3926	-0.4536	-1.0899	0.2179	-0.2038	0.2712	0.6307	0.4039	0.6615	-0.2327	-0.2517	0.6357	0.8035	1.1547	0.3922	1.2884	0.4948	1.1195	0.6315	0.7121	-0.695	-0.8266	-1.0483	-0.6887	-0.4269	-0.2241	0.0423	0.5227	0.5737	0.6137	0.664	0.6271	0.2993	0.3163	0.2506
Y71G12B.31	-0.0127	-0.1045	-0.0406	-0.29	0.1015	-0.0501	0.0575	0.1592	0.1088	0.2364	0.0212	-0.0892	-0.0624	0	-0.0861	0.034	-0.0973	-0.0773	-0.0586	0.2446	0.0919	0.0984	-0.0054	-0.3149	-0.2279	-0.2067	-0.1615	-0.186	-0.3483	-0.3358	-0.1611	0.0878	0.3707	0.3755	0.2605	0.0915	0.225	0.5315
tln-1	-0.38	-0.7608	-0.0958	0.1249	-0.8714	0.1107	0.388	-0.4685	0.2699	0.1396	-0.1735	-0.7616	-0.1209	-2.3493	-0.4278	0.0515	-1.4364	-0.1068	-1.0524	-0.0687	-0.9013	0.1056	-0.322	-2.2924	-2.4435	-1.2212	-0.4741	0.0839	-0.2049	0.5477	0.957	1.1746	1.3033	1.1926	1.2739	0.0709	-0.2569	0.289
Y71G12B.10	0.7067	0.6787	0.5646	-0.2508	-0.1937	0.4763	0.2673	-0.0399	0.3555	-0.2405	-0.3161	0.2139	-0.4497	-1.3496	0.0228	0.0727	-0.5452	-0.4415	-0.3504	0.0771	0.171	-0.0122	-0.4724	1.6587	1.0956	0.8265	0.6139	0.6171	0.4932	0.388	0.0268	-0.2209	-0.446	-0.8713	-1.2053	-1.0337	-1.3628	-0.5797
Y71G12B.8	0.4212	0.068	0.517	0.3165	0.1372	0.498	-0.0399	-0.2163	0.6283	-0.0129	-0.7878	-0.258	0.1726	-1.7177	0.722	0.3394	-0.6235	-0.1153	-1.1175	0.1921	-0.7734	-0.5635	-0.8748	0.0885	0.426	0.3148	0.2891	0.4208	0.3219	0.6163	0.9294	0.5143	0.2038	-0.2311	-0.6345	-1.3068	-1.2347	-0.7178
Y71G12B.5	-0.0355	0	0.016	-0.3357	0.0781	0	0.1244	-0.0715	0.0421	0	0.0029	0.0832	-0.1782	0.1511	0.0837	0.0227	0.0102	-0.0097	-0.0586	-0.0034	0.1585	0.0238	-0.0093	0.0822	0.1904	0.1761	0.0145	-0.0343	-0.0325	-0.0568	-0.0333	-0.0597	-0.0533	-0.0528	-0.0223	-0.0681	-0.0281	-0.0224
Y71G12B.30	0.168	-0.0546	-0.1416	0.0881	-0.0954	0.3304	0.2398	-0.2336	0.0181	-0.0908	-0.14	-0.2098	-0.1597	0.4105	-0.098	-0.172	-0.0469	-0.0083	-0.3124	-0.0348	-0.2082	0.0037	-0.2405	0.5985	0.6291	0.7204	0.5501	0.3087	-0.0224	-0.2511	-0.3123	-0.3567	-0.3739	-0.2104	-0.4489	-0.4504	-0.2037	-0.1769
scm-1	0.3114	0.2434	0.2485	-0.5176	0.1104	0.4637	0.7789	-0.151	0.3805	0.4753	0.1239	0.051	-0.2264	-0.1448	0.3977	0.245	-0.1362	0.2781	0.3338	0.2371	0.3678	0.2817	0.1654	-0.273	-0.0018	-0.0821	-0.186	0.0593	0.0756	0.3904	0.7006	0.5522	0.4375	0.347	-0.0536	-0.7575	-0.7194	-0.489
trpp-10	0.0247	0.0816	0.6058	-0.5247	-0.052	0.676	0.5416	0.203	0.589	0.109	-0.3088	-0.158	-0.0444	-0.8157	0.6328	-0.2297	-0.5191	-0.0809	-0.0292	0.0911	-0.178	0.127	-0.2972	0.1791	-0.3111	-0.8767	-0.7597	-0.487	-0.4201	0.3157	0.5749	0.4984	0.649	0.4668	0.368	0.017	-0.1511	-0.0632
Y51F10.4	-0.404	0.0509	0.3314	-0.2906	0.3484	0.4624	0.368	0.3446	0.3046	0.9003	-0.1464	-0.4036	-0.2047	-0.6095	0.5209	0.1506	1.0082	0.4624	1.4703	0.458	0.6897	0.3829	0.1471	0.6063	0.5315	-0.1965	-0.8167	-0.637	-0.7942	-0.0963	0.0143	0.2785	0.3783	0.344	0.2899	0.0258	-0.0591	0.1313
Y51F10.2	-0.0861	-0.4774	-0.4876	-0.1592	-0.4981	-0.6017	-0.9721	-1.3714	-0.4934	-0.8621	-1.1444	-0.3251	0.1267	-1.3116	-0.5959	-0.7021	-0.6041	-0.5948	-0.4689	-0.1689	-0.6581	-1.6723	-1.2872	3.4095	2.1023	1.5857	0.7099	0.909	-0.0207	0.033	-0.4709	-0.6778	-1.2085	0.2099	-1.6866	-0.6663	-4.3945	0.1659
gap-3	-0.7496	-0.5662	-0.2687	0.2084	-0.4025	0.9107	-0.0106	-0.1465	-0.3237	-0.5742	-0.245	-0.1163	0.8834	-0.4956	-0.3708	-0.3623	-0.557	-0.1891	-0.5629	-0.303	-0.2682	0.0102	-0.3118	0.7097	0.04	-0.7537	-1.3339	-0.846	-0.8865	-0.0653	0.4611	0.6023	0.714	0.6992	0.5892	-0.0973	-0.0009	0.168
crtc-1	-0.3583	-1.5149	-0.7745	0.1477	0.5392	0.7295	1.0566	0.3044	0.3463	1.9787	-0.2663	0.7675	-0.2293	-1.1821	0.5964	-0.3141	1.2658	-0.2515	-0.4487	0.4732	0.6167	0.6334	0.3528	-0.8895	-1.053	-1.5273	-2.0057	-0.922	-0.8079	-0.244	0.0946	0.4149	0.7176	1.3187	1.418	0.907	1.2041	1.3744
linc-30	-0.0885	0.0312	0.0081	-0.053	0.0331	0.0617	0	0.111	0.0698	0.1038	-0.1142	-0.0693	0.0185	-0.0382	-0.0693	0.0438	-0.0478	0.03	0.0719	0.0278	0.029	0.0238	0.0693
rpb-10	0.7559	0.8716	0.3543	0.2377	-0.1901	-0.7694	0.0394	-0.3801	-0.1819	-1.2518	0.4354	0.6753	0.3236	-0.3554	-0.6799	0.3885	-0.2388	-0.2062	0.0787	-0.37	-0.6222	-0.778	-0.4596	1.9607	1.8411	1.9481	1.704	1.3815	1.0336	0.6835	-0.3006	-0.9582	-1.2905	-0.8279	-0.7984	-1.0872	-3.1344	-2.1554
Y37E3.11	-0.9225	0.1529	0.1566	-1.1029	-1.2958	-1.1414	-1.15	-0.5751	-0.1554	-0.7902	-0.5135	0.0483	0.8145	-1.3329	-0.41	-0.0968	-0.0872	0.4764	-0.7208	-0.4155	-0.5162	-0.1213	0.1168	0.6921	0.6163	-0.004	-0.6693	-0.4024	-0.7002	0.0617	0.1699	0.109	0.0931	0.0103	-0.0012	-0.0067	-0.1056	0.1371
npp-13	0.8294	0.5218	0.6635	-0.174	-0.2108	0.6497	0.936	0.1737	0.4452	0.0463	-0.819	0.0099	-0.4958	-1.7253	0.0564	1.2071	-0.939	0.117	-0.9043	0.2658	-0.2902	-0.2252	-0.6769	1.1316	1.4566	1.3133	0.659	0.6454	0.6342	0.7342	0.8897	0.3122	0.2072	-0.3655	-1.0204	-1.368	-3.9004	-1.3293
Y37E3.17	0.2965	0.0389	0.192	0.1919	-0.0609	0.4633	0.9155	-0.0357	0.5888	0.545	-0.1853	-0.0969	-0.549	-0.3968	0.2444	0.6645	0.0856	0.5379	-0.3516	0.127	-0.2758	-0.0059	-0.5239	1.398	1.0003	0.1444	-1.9144	-0.7395	-1.3971	0.1701	0.2279	0.3737	0.3687	0.4327	0.273	-0.1451	-0.2665	0.0736
afd-1	0.4612	-0.2343	0.0624	0.6544	0.2213	1.1983	0.7234	0.1845	0.2646	0.4333	-0.3692	0.3999	-0.2093	-1.2173	-0.2319	-0.0355	-0.6541	-1.0879	-0.1895	-0.2262	-0.8119	-0.2032	-0.4679	-1.1245	-1.7718	-1.5716	-0.5414	0.5699	0.4335	1.0778	1.4237	1.1025	0.8089	0.4678	0.5471	-0.5842	-0.9246	0.0869
lgc-51	-0.2898	-0.6177	-0.0588	-0.1041	0.003	0.0453	0.6366	0.111	0.7325	1.8624	0.0605	-0.3139	-0.1118	-0.1564	0.0497	-0.1145	0.1204	-0.1534	2.9782	1.2216	0.0187	0.1384	0.1264	-0.1019	-0.0457	-0.0536	-0.085	-0.0051	-0.0828	-0.1003	-0.0673	-0.0664	-0.0483	-0.0956	0.0652	-0.0487	0.3215	0.4139
abt-2	0.0846	-0.0245	0.2781	0.5654	0.9575	0.5617	0.8821	0.3155	-0.0742	0.6453	-0.4959	-0.1247	-0.9052	-1.03	0.7306	0.2416	0.2815	-0.1211	-0.833	0.1463	0.1526	0.2642	-0.025	-0.381	-0.376	0.4209	-0.0955	-0.3973	-0.6075	-0.1324	-0.0801	-0.0983	-0.0239	-0.0848	-0.062	-0.0901	1.0192	0.9888
Y39G10AR.11	0.1053	-0.2944	-0.1889	-0.1524	-0.1621	0.6509	0.9089	-0.1934	-0.0499	0.6257	-0.4885	0.1066	-0.7694	-1.0419	-0.0718	-0.136	0.3566	0.1214	-0.5045	0.3521	-0.0831	0.2039	-0.403	-2.141	-1.3153	-0.7651	-0.0138	0.3185	0.1605	0.6157	0.7755	0.7239	0.6333	0.6581	0.5836	-0.1391	-0.2433	0.1484
Y39G10AR.21	0.8032	-0.1513	0.0869	0.2404	0.3491	0.9914	0.0742	-0.1656	0.1132	-0.6864	-0.1014	0.2445	0.0079	-2.0455	-0.0922	-0.3185	-0.945	0.2885	-0.829	-0.1959	-0.8581	-0.7678	-1.5271	0.4983	0.4298	0.0359	0.2556	0.5585	0.6945	0.7289	0.6755	0.4059	-0.14	-0.7293	-1.1018	-1.1279	-0.9622	-0.2216
Y39G10AR.15	0.894	0.4863	-0.0856	0.0683	-0.2812	-0.7338	-0.2137	-0.3956	-0.1785	-0.5488	-0.5041	0.2382	-0.1189	-0.7369	-0.6909	-0.2145	-0.0277	-0.2792	-0.2252	-0.6482	-0.5012	-1.1285	-0.5802	1.8558	1.7302	1.2226	1.4209	0.9835	0.4871	-0.2866	-0.592	-1.1317	-1.0978	-0.7542	-0.9703	-0.8142	-1.4576	-0.5958
zeel-1	0.6534	0.0118	0.086	0.2857	1.444	1.404	0.0044	0.1841	-0.438	-1.0828	-1.8692	0.2136	-1.4953	-0.6095	0.647	-1.1171	-1.1368	-0.7218	-2.0479	-0.2458	-1.7358	-1.1965	-1.1742	-0.6787	-0.2374	1.0497	1.6925	2.0429	1.8173	1.662	0.4435	-0.4174	-0.9127	-1.1542	-1.8979	-1.2861	-1.2712	-0.8523
dot-1.1	0.3143	0.4976	0.4134	-0.2836	0.0371	0.362	0.6744	0.0936	0.6096	0.417	-0.3107	0.0966	-0.0676	-0.7144	0.2453	-0.01	0.1888	-0.4566	-0.1223	0.1562	0.0673	0.0441	-0.0966	-0.7704	-0.5352	-0.1713	-0.1669	0.1669	-0.0101	0.4339	0.801	0.823	0.748	0.6179	0.2536	-0.9924	-0.8961	-0.3019
zwl-1	1.6026	0.7107	0.2101	0.3666	-0.3885	0.3538	-0.0278	0.232	-0.3841	-0.3992	-0.6037	0.3087	-0.3996	-1.7203	-0.5817	-0.7447	-0.8958	0.2582	-0.6196	0.0516	-0.3843	-0.73	-0.8386	2.4041	1.7962	1.2248	1.0106	1.2657	0.8366	0.483	0.0606	-0.1934	-2.1894	-0.8744	-1.6854	-1.4093	-2.5495	-0.1801
F23C8.7	-0.1016	-0.0546	0.0155	0.4032	0.0698	-0.0518	0.0513	0.2726	0	-0.0423	0.1748	0.0056	0.3301	-0.0541	0.0497	0.0227	-0.0233	0.0171	-0.2398	-0.1498	-0.2754	-0.0208	-0.0746	0.0739	0.0582	0.0968	0.0749	0.018	0.0064	-0.0811	-0.0982	-0.0904	-0.002	0.0041	-0.0008	-0.035	0.0052	-0.0301
F23C8.3	-0.2537	0.8731	0.6881	-0.4055	-0.3726	-0.3634	0.0197	0.3098	-0.0173	-0.5895	-0.1769	-0.1584	-0.075	-0.6793	-0.0792	0.3727	-0.6286	-0.196	0.3654	0.4419	0.3225	0.0108	0.1824	-2.7028	-1.083	0.1921	0.3461	0.4554	0.6826	1.2097	1.258	0.8802	0.7042	0.1682	-0.341	-0.582	-0.7132	-0.4744
inx-19	-2.0133	-2.2012	-1.8314	-2.0863	1.0682	-1.4388	0.6089	1.1057	-1.2961	2.436	0.4084	0.5042	-1.6632	-1.3747	1.6304	-2.0556	3.6038	-0.4403	-0.4289	-1.5154	2.6126	0.9205	1.0098	-0.9344	-0.8438	-1.0124	-0.982	-0.6454	-1.1311	-0.7411	-0.5556	-0.0339	0.3584	1.1879	1.4787	1.5563	1.4846	0.8139
abtm-1	0.0317	-0.3903	0.1856	-0.2904	-0.0679	0.8681	0.691	-0.1514	0.6036	0.3721	-0.4546	-0.1934	0.0268	-1.4654	0.4495	0.0305	-0.3637	0.175	-0.5221	0.3303	-0.0785	-0.1695	-0.747	0.5434	0.0937	-0.8209	-0.7678	-0.4826	-0.173	0.4003	0.8703	0.5228	0.3703	0.1619	0.0898	-0.2466	-0.3949	-0.1667
dmsr-2	-0.4406	-0.2674	-0.3104	-0.0583	0.3638	0.169	0.4386	0.236	-0.1067	-0.038	-0.0156	1.1452	0.0231	-0.0454	0.9444	-0.3694	0.1247	0.3735	-0.5732	-0.1988	-0.026	0.1073	-0.0231	-0.0976	-0.1622	-0.218	-0.0595	0.0504	-0.1835	-0.2435	-0.0824	-0.137	-0.1406	-0.1195	-0.0091	-0.2121	0.735	0.8795
aat-5	-1.7937	-2.0246	-0.838	-1.5999	-1.486	-0.5245	-0.619	-0.3182	0.2446	1.0781	-0.2056	-0.7711	-1.4834	-1.9669	0.0102	-0.1214	0.6243	1.2817	-1.1542	-0.2943	0.3397	0.4735	0.494	-1.3283	-0.7602	-0.9457	-1.4866	-0.8998	-0.8849	-1.1207	-0.3786	-0.503	0.3122	1.0797	1.2945	1.7212	2.0509	1.8493
ptr-12	-1.6156	-1.4582	-0.9644	-0.9527	-1.8961	-1.821	-1.7014	-0.8614	-1.3183	-1.1706	-0.1686	-1.6387	-0.3806	-1.0583	-1.3961	-0.7852	-1.1975	0.1796	-1.1792	-1.3158	-1.3737	0.1555	0.8917	-0.3334	-0.2716	-0.1428	-0.2046	-0.2439	-0.3135	-0.2596	-0.3321	-0.3009	-0.1467	-0.0136	0.3136	0.3496	0.8524	1.047
F40E3.5	-0.1016	-0.1045	-0.0516	0.4032	0.2436	0.2248	-0.0216	0.2534	0.038	0.1305	0.231	-0.1698	0.1619	0.2703	-0.0399	0.0237	-0.1157	0.0759	0.477	0.0618	0.0441	0.1554	-0.0287	-0.0216	-0.0952	-0.1572	-0.1667	-0.175	-0.2573	-0.2817	-0.2925	-0.2724	0.08	0.2	0.259	0.2177	0.3887	0.5742
F32B5.6	-1.1334	-1.7859	-1.6897	0.5142	0.8183	0.6756	0.1963	-0.4801	-0.7098	0.3745	-0.2986	-1.0493	-1.191	0.8254	-0.0879	-1.8609	-0.8524	1.7093	-0.8138	-0.3391	-0.5092	0.1958	-0.0825	-0.9893	-1.1417	-1.1349	-1.3181	-0.9101	-0.8861	-0.8732	-0.4384	0.0924	0.3987	0.7314	1.4249	1.1786	1.8672	1.9986
cpz-1	0.2811	-0.7952	-0.7019	0.7387	1.7275	0.365	-0.5951	-0.8177	-0.8276	-1.2431	-0.7501	-1.1845	-0.4273	-2.7518	-0.179	-0.6716	-0.7554	-0.3476	-0.5962	-0.3481	-1.0655	-2.5282	-3.1597	-4.3391	-2.3022	-2.1145	-0.5629	0.7899	1.1626	2.2646	2.3072	2.4286	1.723	1.1227	0.4163	-0.3384	-2.9823	0.4245
Y71F9B.21	0	0	0	0	0	0	0	0	0	0	0	0	0	0	0	0	0	0	0	0	0	0	0
dnj-30	0.113	0.5634	0.5337	-0.4085	-0.1063	-0.0661	-0.0959	0.1716	-0.087	-0.2329	-0.5671	0.2933	-0.0866	-1.1687	0.1993	0.2965	0.5774	-0.2394	0.4585	0.0067	0.38	-0.0245	0.125	0.8899	0.8979	0.4229	0.1736	0.0763	0.2811	0.6652	0.3454	-0.1684	-0.1696	-0.5952	-0.5524	-0.7182	-0.8206	-0.7281
lron-11	1.1308	0.7521	0.819	-1.7084	-1.046	-0.7887	0.4469	0.5074	1.1972	1.4549	0.1945	0.0138	-0.4534	-2.1545	0.7405	0.6879	-0.3407	0.4992	0.9207	1.3043	0.3121	0.4255	0.0797	-4.6403	-1.2093	0.0313	0.6596	0.8472	0.652	1.2712	1.2665	1.2281	1.0016	0.5681	0.1919	-0.9132	-0.8579	-0.0968
sop-3	0.9486	0.308	0.5311	0.2286	0.1475	0.4462	0.3496	0.1314	0.552	0.1423	-0.0083	0.6436	-0.3519	-1.4676	0.7399	0.2327	-0.6758	-0.3983	-0.9317	0.3113	-0.3708	0.195	-0.2786	0.1005	0.3653	0.1963	0.1138	0.4171	0.1502	0.6303	0.8911	0.6273	0.4944	0.1646	-0.1488	-1.5518	-1.671	-0.7793
W03D8.9	0.0603	0.1701	-0.0594	-0.2922	0.0545	-0.4099	-0.2699	-0.0382	-0.0364	0.6751	-0.037	-0.2544	-0.2692	-0.0438	0.0992	2.8597	-0.2917	-0.1094	-0.3381	0.063	-0.3821	-0.0552	0.2612	0.1809	0.165	0.0491	-0.0745	-0.0783	-0.1495	-0.1847	-0.0788	0.0025	0.0691	0.1053	0.0565	0.0132	-0.0201	-0.0557
Y71F9AL.10	-0.2557	-0.7507	-0.5886	-1.4579	-0.6984	-0.3132	-0.292	-0.1914	-0.2385	0.1359	0.0568	0.1364	0.1265	1.0381	-0.9654	-0.5192	-0.3131	0.3873	-0.0324	-0.0961	-0.3156	0.064	-0.0431	1.6447	1.0711	0.0581	-1.5476	-1.3737	-1.8353	-0.5725	-0.3336	0.1451	0.3401	0.4845	0.6019	0.3174	0.516	0.484
copa-1	0.2158	-0.2388	-0.0946	0.5818	0.2736	0.5761	0.452	-0.1249	0.2277	-0.1793	-0.0558	-0.4412	-0.5545	-0.5693	0.0944	-0.069	-1.0214	0.0289	-1.1385	0.0531	-0.8298	-0.2484	-0.5222	-1.8252	-2.0838	-1.0108	-0.3581	0.5822	0.4017	0.9082	1.0685	0.9075	0.8087	0.7855	0.8464	-0.0492	-0.6631	-0.3185
pme-1	0.4567	0.166	0.4048	-0.2905	-0.1495	-0.6186	-0.316	0.2655	-0.087	-0.6414	-0.7113	-0.0008	0.0929	-0.9893	0.1746	-0.4308	-0.6205	0.2348	-0.2196	-0.4873	-0.7277	-0.7999	-0.3862	1.0794	0.2406	0.0912	0.349	0.3906	0.2265	0.1919	0.3262	-0.128	-0.0638	-0.2451	-0.5589	-0.7973	-0.7625	-0.3397
Y71F9AL.2	-0.2381	-0.1589	-0.2867	-0.4188	-0.2072	-0.1221	-0.1646	-0.1597	-0.0028	0.0817	-0.1339	-0.0481	-0.0789	-0.1735	-0.0638	0.477	-0.1812	-0.0892	-0.2473	-0.0342	-0.0494	0.2385	0.0683	-0.4961	-0.3143	-0.0815	0.0311	0.1463	0.1325	0.3424	0.3096	0.3326	0.2316	0.0667	-0.1418	-0.2353	-0.2008	-0.123
cogc-3	-0.0508	-0.6396	-0.3454	0.7741	0.5783	1.2032	0.1301	-0.0923	0.367	-0.4566	-0.1306	-0.4023	-0.6027	0.0367	0.0357	-0.1037	-0.7126	0.1765	-0.4625	0.413	-0.3559	-0.2388	-0.5597	0.5903	0.1976	-0.1826	-0.6884	-0.4082	-0.6268	0.2291	0.3815	0.3993	0.4073	0.2782	0.213	-0.2109	-0.3764	-0.2031
Y71F9AR.4	-0.0347	0.1984	0.0363	0.0784	-0.5802	-0.4429	-0.7504	-0.4854	-0.0125	-0.9413	-0.191	-0.2271	0.67	0.1013	-0.9259	0.1609	-0.3929	-0.1152	-0.9297	-0.7054	-1.1678	-0.4445	-0.3867	1.1309	0.8484	0.3839	-0.1894	0.1256	0.2951	0.4309	0.3131	0.1569	0.1082	-0.3568	-0.552	-1.1275	-1.1369	-0.4304
dnj-28	0.7079	-0.1995	-0.009	-0.3148	-0.2226	-0.0346	-0.2276	-0.4519	-0.2628	-0.0759	-0.5837	-0.0638	0.0508	-0.8012	-0.7901	-0.6438	-0.3559	0.3536	-0.0803	0.3861	-0.0865	-0.5909	-0.6169	1.346	0.7611	0.1289	-0.0814	0.1026	-0.2169	-0.2338	-0.1602	-0.167	-0.2142	-0.3747	-0.3302	-0.7167	-0.3597	0.5161
Y54E10BR.5	0.3285	0.7197	0.3486	-0.2762	0.1874	0.0932	-0.1072	0.0666	-0.5063	-0.9758	0.0079	0.2505	-0.1479	0.6006	-0.3854	0.514	-0.0755	0.1471	-0.1594	-0.0289	-0.246	-0.066	-0.1256	1.2613	0.8981	0.6895	0.633	0.6398	0.8815	0.2645	0.4821	0.0467	-0.5128	-0.5597	-1.1792	-0.9368	-1.2618	-1.3463
mod-5	0.1888	0.0312	0.0009	-0.4684	0.0313	0.0205	0.1538	-0.2124	0.0824	0	-0.1768	0.2081	-0.1258	0	0.0205	0	-0.0156	0.0248	0.2323	0.0324	0.0774	0.0084	-0.1385	0.0346	0.1891	0.3596	0.1964	0.1467	0.0743	-0.2247	-0.2132	-0.3195	-0.342	-0.4321	-0.2462	-0.1362	0.354	0.5593
Y54E10BR.1	-0.136	-0.2018	0.0254	-0.4953	0.0576	0.6026	0.1048	0.2086	0.2107	0.0349	-0.5355	-0.9931	0.1998	-1.2085	0.1851	0.0014	-0.6869	0.5299	-0.5382	0.0414	-0.2792	-0.0926	-0.1766	-0.7597	-0.4096	-0.5302	-0.3444	-0.0167	-0.2039	0.7351	0.8651	0.8614	0.6802	0.4652	0.1993	-0.2903	-0.7969	-0.4547
M01B12.4	-0.1893	-1.1109	-0.1292	-0.9888	-0.5111	0.1033	0.5211	0.0646	-0.0339	0.6695	0.3874	-0.0092	-0.1552	-1.9212	0.4005	-0.2496	-0.9423	0.6979	-0.6078	-0.0023	-0.8324	0.0134	-0.4374	0.0472	-0.5786	-1.2001	-1.3704	-0.575	-0.5699	0.2006	0.6939	0.8171	0.7657	0.7077	0.7171	0.1339	0.0659	0.1449
vbh-1	0.646	0.0501	0.1118	-0.3946	0.1187	0.9668	0.7169	0.0698	0.0863	0.7135	-0.7945	0.2018	-0.6693	-2.0278	0.5761	0.0241	-1.0585	0.0824	-1.1352	0.5942	0.1352	0.108	-0.4254	-0.3811	-0.2626	-0.1286	0.0565	0.4049	0.1105	0.5449	0.8057	0.6603	0.5331	0.1464	-0.046	-0.7206	-1.0661	-0.6571
Y54E10A.11	0.3815	0.2812	0.5613	-0.263	0.4042	0.0847	0.4398	-0.0067	0.4304	0.0443	-0.2939	0.0749	-0.0501	-0.7167	0.9999	0.316	-0.2131	0.2142	-0.5866	0.357	0.0043	-0.0831	-0.2627	0.4592	0.1278	-0.2781	-0.3719	-0.0105	-0.021	0.3855	0.7902	0.588	0.4439	0.0801	-0.2912	-0.4389	-0.8289	-0.6343
Y54E10A.12	0.6693	-0.376	-0.2251	-0.2092	-0.1618	-0.2605	-0.2588	-0.5145	0.0769	0.3792	-0.6209	-0.2106	-0.3301	-0.2478	0.3966	-0.1053	0.9092	0.2372	-0.0327	-0.2875	0.751	-0.7293	-0.2663	1.3108	0.6262	-0.0621	-0.1541	-0.1702	-0.2503	-0.1926	0.0296	-0.0317	-0.1679	-0.0749	-0.1771	-0.3059	-0.5145	0.1349
fog-1	0.1316	0.0844	0.0168	-0.1041	-0.4581	0.0803	0.1998	-0.5636	0.0345	-0.0484	-0.6598	-0.1218	0.1662	-0.4665	-0.115	-0.1556	-0.2029	-0.0516	-0.0333	0.1511	-0.0333	-0.4903	-0.3023	1.456	0.6459	0.1454	-0.2845	-0.1666	-0.4971	-0.1726	-0.1076	-0.1033	-0.1055	-0.0922	-0.282	-0.1681	-0.3728	0.1051
cdt-1	1.4465	0.7218	0.5643	-0.4642	0.0205	0.5232	-0.4629	0.1001	-0.4054	-0.8253	-1.6596	0.0386	-1.0781	-3.425	0.6474	-0.6724	-2.2884	-0.6196	-1.502	-0.5074	-1.377	-0.8481	-1.3082	0.6512	0.9883	1.1948	1.3403	1.2997	1.1998	0.7024	0.0414	-0.5455	-0.6533	-0.9392	-1.3129	-1.981	-1.4364	-0.5496
cogc-1	0.3223	0.0875	0.5349	0.2287	0.1362	0.7863	-0.128	0.4355	0.5691	-0.0196	-0.275	0.1003	0.0255	-0.5392	0.2677	-0.0361	-0.4239	-0.1335	-0.3521	0.2973	-0.4389	-0.3003	-0.3184	0.8944	0.4831	-0.2759	-0.5012	-0.0571	-0.1649	0.0518	0.0721	0.0993	0.1138	0.1296	0.1495	-0.145	-0.5985	-0.251
tyr-5	0.1888	-0.0546	-0.127	0.0273	-0.0277	0.206	-0.2626	-0.2213	-0.1795	-0.2224	0.0175	-0.1122	-0.2137	-0.2661	-0.0207	-0.0204	-0.0814	-0.0036	-0.5503	-0.2986	-0.3772	0.1189	-0.0244	0.2012	0.1624	0.0191	0.0069	-0.0139	-0.1091	-0.1377	-0.0616	-0.0318	-0.054	-0.0607	-0.0791	-0.0879	0.1008	0.1456
Y54E10A.21	0	0	0	0	0	0	0	0	0	0	0	0	0	0	0	0	0	0	0	0	0	0	0
W01B11.6	-0.141	-0.2865	-0.2498	0	-0.0846	0.0439	-0.3693	-0.3923	-0.2964	0.1078	0.2272	-0.289	-0.2186	-0.0494	0.1059	-0.1053	-0.1532	0.0682	0.0138	-0.0633	0.3976	0.0597	-0.0459	-0.8407	-0.243	-1.2408	-0.5628	-0.2942	-0.3242	-0.97	-0.3101	-0.3053	0.3623	0.258	0.3305	0.7946	1.5546	1.791
Y44E3A.4	-0.2496	-0.1679	-0.3021	0.0604	0.3562	0.9271	0.3021	0.2174	0.6157	0.4597	0.4599	-0.6333	-0.1546	-0.1999	0.7943	-0.0263	-0.4528	-0.4516	-0.5393	0.3248	-0.2177	0.1346	0.0397	0.4394	-0.0396	-0.5479	-0.7024	-0.558	-1.2266	-0.4981	-0.2118	0.3878	0.6885	0.7492	0.8488	0.3225	0.2477	0.1007
Y44E3A.6	0.567	0.5457	0.6441	-0.2075	-0.1	0.6394	0.1994	0.0793	0.4116	-0.145	-0.9874	0.0929	-0.6324	-2.7229	0.4461	0.2441	-1.0048	-0.2542	-0.7899	0.6527	-0.2735	0.1294	-0.5229	0.2824	0.5577	0.6556	0.4732	0.8578	0.5627	0.6729	0.7403	0.5094	0.1439	-0.5823	-0.7119	-1.4522	-1.6759	-1.0335
W05F2.7	0.1813	-0.3056	0.1145	-0.517	0.0156	-0.0239	0.008	0.2439	0.0649	-0.1979	-0.074	0.0202	-0.3369	-0.2352	0.1256	-0.1679	0.0355	0.0545	-0.0891	-0.0953	-0.0086	-0.0724	-0.0628	-0.0414	0.0071	-0.0168	-0.0092	-0.0197	-0.0277	-0.0139	-0.0254	-0.0357	-0.0035	0.0138	0.0064	-0.0251	0.047	0.1441
W05F2.4	-2.5808	-2.6545	-0.9921	-1.3048	-2.1864	-1.3995	-1.3637	-0.9038	-0.9779	-1.1535	-0.3724	-2.553	0.1883	-2.6888	-1.6372	-1.6475	-2.6346	0.2423	-3.0763	-2.1068	-2.7342	-0.0067	0.1626	-1.3862	-1.5938	-1.4276	-1.2948	-1.2486	-1.7217	-0.5013	-0.2436	0.3936	0.852	1.4057	2.1498	1.521	1.8171	1.2783
tag-63	1.1911	0.1686	0.2254	0.1763	0.4318	0.2136	0.1603	-0.6491	-0.4463	-0.5023	-1.5278	0.5142	-0.4738	-1.6185	-0.1884	-0.47	-0.5676	-0.2278	-0.7541	-0.3436	-0.4987	-0.8988	-1.3309	1.0201	1.1945	1.0358	1.2726	1.4091	0.923	0.1817	-0.6445	-1.004	-0.909	-0.9248	-1.0389	-1.3739	-0.688	-0.4536
Y47G6A.13	-0.6256	-0.4899	-0.4084	-0.517	0.2423	-0.5405	-0.0868	-0.4759	-0.5673	-0.3219	-0.6681	-0.7247	-0.6085	-0.1011	0.3195	-0.6275	-0.212	1.0988	-0.7353	-0.358	-0.3158	0.614	0.334	-0.1871	0.3307	0.5151	0.6382	0.549	0.1828	-0.201	-0.3076	-0.5151	-0.4631	-0.3091	-0.2713	-0.4355	0.0009	0.4733
msh-6	1.3213	-0.3593	0.2828	0.3044	0.2008	-0.1091	-0.0864	-0.5087	-0.3079	-0.1905	-1.4636	0.4616	-0.4351	-2.311	0.5799	-0.2451	-0.9077	-0.4127	-0.9129	-0.162	-0.1504	-1.1662	-1.0178	1.7906	1.02	0.4256	0.7239	1.0271	0.4851	0.2326	-0.0312	-0.4817	-1.0477	-0.826	-0.9373	-1.2599	-1.0199	-0.1011
spg-7	0.2397	-0.2094	0.6283	0.4829	0.1798	0.3642	-0.0074	-0.0187	0.215	-0.5206	-0.7936	-0.3165	0.2707	0.1449	-0.0554	-0.0204	-0.0412	-0.2541	-0.3113	-0.01	-0.4972	-0.5597	-0.3713	0.6739	0.1332	-0.4078	-0.9901	-0.2864	-0.4142	0.3025	0.4724	0.5038	0.454	0.1867	0.2846	-0.1743	-0.5183	-0.2199
Y47G6A.15	-0.5375	-0.7461	-0.2803	-0.2012	0.1612	-0.3545	0.0416	0.1231	-0.717	0.4126	0.0653	-0.6675	-0.4519	3.793	-0.1989	0.7381	-0.2429	-0.6623	0.2009	-0.3793	0.4907	0.4488	0.4182	-0.4892	-0.3634	-0.1555	-0.2682	-0.1694	0.1797	-0.0051	0.0169	0.1878	0.1149	0.2076	0.2004	0.2139	0.2053	0.1244
Y47G6A.17	-1.1499	-0.9696	-0.2828	-2.2699	0.8971	-2.4245	-1.3155	0.0826	-1.3022	0.6662	-0.6112	0.3165	-1.9573	-1.7783	2.7967	-1.2248	1.1314	-0.1161	-1.8169	-0.8533	0.3722	0.8431	1.1201	-0.7055	-0.9075	-0.7608	-0.5538	-0.8104	-0.6369	-0.4432	-0.0461	0.524	0.9035	1.3025	1.1009	0.2425	0.3143	0.4764
Y47G6A.7	-0.0229	0	0.2129	0.0121	0.5	-0.0507	0.4738	0.2112	-0.0186	0.2636	-0.1723	0.0495	-0.3587	-0.3487	0.5773	0.2374	0.3651	-0.1795	0.4157	0.2699	1.0086	0.2214	0.2459	-0.6863	-0.1727	0.3429	0.554	0.4783	0.1197	0.1094	0.0991	-0.0369	-0.0206	0.1207	0.0082	-0.1283	-0.4564	-0.3309
pcaf-1	0.7733	0.716	0.6861	-0.6037	0.1299	0.0709	0.014	0.0006	0.2388	-0.3201	-1.0604	0.4859	-0.3151	-1.9959	0.4441	-0.0733	-0.653	-0.6055	-0.2641	0.4102	0.2123	-0.5442	-0.8564	0.3415	0.135	0.2825	0.5605	0.8409	0.7533	0.7125	0.5116	0.0885	-0.1986	-0.5029	-0.8363	-0.9767	-0.9408	-0.771
Y47G6A.21	-0.6457	-0.1009	-0.3312	-0.7915	-0.9794	-0.7751	-0.6173	-0.7488	-0.8358	-1.3903	1.549	-0.6206	1.2768	-1.3104	-1.6465	-0.6309	-0.1471	0.3313	-0.014	-0.2146	-0.2717	-0.9945	-0.4655	-0.0764	-0.6678	-0.711	-0.625	-0.9698	-0.268	0.6488	0.9079	1.326	1.6683	1.0619	0.0687	-0.445	-1.0898	-0.8287
lpd-3	0.2741	0.5866	0.4972	-0.3252	0.5644	0.2306	-0.0899	0.4185	0.5033	0.7434	-0.3172	-0.0381	-0.0357	-0.7197	1.7548	0.1256	0.2452	0.244	-0.0193	0.5939	0.2805	0.0541	0.1276	0.0483	-0.0847	-0.8164	-1.6949	-1.204	-0.6326	0.8377	1.0958	0.8683	1.0212	0.8336	0.6157	-0.3048	-0.3963	-0.187
Y47G6A.29	0.3195	0.9623	0.3556	-0.0923	0.4461	-0.0962	0.1885	0.0275	0.9418	0.3114	-0.6858	0.1669	0.7301	-1.2764	0.6478	0.359	-0.077	-0.7407	-0.563	0.1001	-0.3873	-0.1922	-0.0142	0.2493	-0.1356	-0.7577	-0.842	-0.5265	-0.2026	0.7691	1.1713	0.9026	0.9845	0.8481	0.5342	-0.7317	-0.9719	-1.291
Y47G6A.31	1.1187	1.0807	0.4835	0.2491	0.0018	0.0399	0.5051	0.1294	0.3801	-1.69	-0.5539	0.624	-0.5087	-2.2414	-0.2046	0.4692	-2.0511	-0.3102	-0.0562	0.286	-0.8941	-0.2954	-0.4552	-0.0239	1.277	1.2736	1.8343	0.4895	0.8998	0.3755	0.0183	-0.2347	-0.4664	-0.751	-0.7299	-1.0237	-2.9099	-0.0285
Y47G6A.32	-0.3832	-0.3983	-0.8203	0.6521	0.5819	0.6808	-0.0402	0.3369	-0.8431	0.7964	-0.1025	0.1757	-0.274	-0.5506	1.0715	-0.1913	1.7834	-0.261	-0.1935	-0.1923	1.7977	0.5871	0.4211	-0.9495	-0.9228	-0.9932	-1.0304	-1.0672	-0.8741	-0.5284	0.2605	0.6643	0.9806	0.9324	1.12	0.974	0.9003	0.5338
D1037.1	0.2479	0.0706	0.2682	0.293	0.2791	-0.0262	0.0736	-0.0544	0.4608	0.0533	-0.5405	0.1011	-0.1716	-1.4018	0.5782	0.2198	0.1267	-0.1348	-0.5895	-0.0031	-0.055	-0.3219	-0.1793	0.8491	0.8618	0.4682	0.0946	0.0731	-0.065	-0.0607	0.319	0.0841	0.0424	-0.3123	-0.4016	-1.0144	-0.6961	-0.2422
lin-59	0.0513	0.747	0.1306	0.095	0.4956	-0.3301	0.7576	0.3393	0.1651	0.6055	-0.389	0.2947	0.6236	-0.7456	1.0883	0.2343	1.0603	0.2594	0.0005	0.2715	0.5519	0.1094	0.3616	-2.5967	-1.7595	-1.4068	-0.3295	0.0698	-0.1781	0.7998	1.0449	0.9184	0.9439	0.947	1.0197	0.2084	0.1531	0.1655
larp-5	0.8058	-0.1442	-0.2507	0.4806	0.2647	0.8901	0.4043	0.1911	0.2962	0.8583	-0.6386	0.1729	-0.1794	-1.4788	0.5868	-0.5921	-0.7749	0.0823	-0.8882	-0.0959	-0.5273	-0.2424	-0.9238	1.5996	1.117	0.9348	0.6864	0.6349	-0.0345	-0.0594	-0.0995	-0.5766	-0.784	-0.5796	-0.5364	-0.9829	-1.074	-0.2458
inx-13	-1.8696	-2.8587	-2.5798	0.2854	-0.7829	0.598	0.0574	-0.2465	0.5542	-0.218	1.691	0.4757	0.8621	1.1156	-1.5552	0.9825	-2.974	-0.6262	0.1568	0.5811	-2.7348	0.0697	0.1605	-1.7043	-1.6128	-1.3692	-1.4154	-0.9233	-0.5977	0.6402	1.1051	1.4623	1.3972	1.1319	0.9703	0.5864	0.3251	0.0039
F53F10.2	0.2851	-0.2197	-0.043	-0.2591	0.2749	0.6077	0.269	0.2455	0.2363	1.0905	-0.3577	0.1438	-0.1158	-1.1657	0.3786	-0.1763	0.4633	0.4547	-0.6838	0.2882	0.2616	0.4185	-0.2364	-2.8512	-1.8526	-1.0198	-0.5113	-0.0238	-0.072	0.5241	0.5925	0.6656	0.61	0.7353	0.9054	0.5416	0.7935	0.9627
C50F2.2	1.0603	0.3782	0.4955	0.5701	0.3151	0.7111	0.2246	-0.01	0.5775	-0.3296	-0.5193	0.2486	-0.137	-1.5888	0.5175	0.0626	-0.9456	-0.3923	-1.0796	-0.1246	-0.4595	-0.2284	-0.7059	1.0594	0.6376	0.2145	0.1764	0.5498	0.3787	0.3302	0.1878	-0.153	-0.2581	-0.3636	-0.5501	-1.0235	-0.7648	-0.4213
fkb-5	-2.1379	-2.8448	-1.8477	-2.35	-3.1104	-2.6226	-2.1435	-0.9641	-0.6514	-0.6513	0.5019	-1.4709	1.5205	-4.0891	-2.6024	-0.7267	-3.2176	-0.0637	-2.1453	-2.0727	-3.3043	-0.4934	-0.5626	-5.4911	-2.3674	-1.5077	0.0476	0.9523	1.3085	1.9456	2.0453	2.0026	1.5547	1.417	0.9851	0.7105	-2.3026	-1.3003
lrp-2	0.9864	1.1238	1.1019	-2.3829	-0.8883	-2.2536	0.0542	0.4425	0.3809	0.3918	-1.0208	0.1445	-0.3473	-2.3155	1.2592	0.5029	0.4018	0.2618	-0.5721	0.5028	1.2309	0.0362	0.2062	-2.9515	-1.6971	-0.6532	0.1012	1.1482	0.6951	1.2436	1.6696	1.1941	1.2521	0.8514	0.6184	-0.9908	-1.482	-0.9992
F47B3.3	-0.109	-0.0949	-0.0947	0	-0.1741	-0.0451	-0.2218	-0.1826	-0.0236	-0.2765	-0.0061	-0.1147	0.0698	-0.0541	-0.1529	0.0232	-0.1128	-0.0928	-0.1289	-0.1289	-0.0266	-0.0208	0.1418
unc-73	0.0958	0.202	0.3602	-0.5437	-0.064	-0.6858	0.8623	0.3414	0.7038	1.4217	-0.1659	0.26	0.1631	-1.1899	1.2403	0.2286	0.6432	0.4259	-0.6961	0.2951	0.4087	0.4711	0.4432	-2.2197	-1.8795	-0.9312	-0.6166	0.1643	-0.0717	0.6889	1.1079	0.9608	1.1544	1.0381	0.9878	-0.3285	-0.2831	0.2283
acd-2	-0.597	-0.2264	-0.0733	0	-0.213	-0.148	-0.1252	-0.1162	-0.0325	-0.1979	0.9643	-0.2408	0.0028	0	-0.3959	-0.0743	-0.0956	0.183	-0.1893	-0.1893	-0.1893	-0.0056	0.099	-0.913	-0.7635	-0.7653	-0.7278	-0.4994	-0.8571	-0.7446	-0.15	-0.0974	0.5884	0.9911	1.2605	1.154	1.1461	0.378
delm-2	0	0	0	0	0	0.0205	0	0	0	0	0	0	0	0	0	0	0	0	0	0	0	0	0	-0.0418	-0.0516	-0.0394	-0.0333	-0.0032	0.0128	-0.0269	-0.0219	-0.0146	0.0081	0.0463	0.0242	0.028	0.0413	0.072
lin-44	-2.2948	-2.4947	-2.3475	-1.5004	-2.315	-3.0736	-1.9045	3.7819	-1.9712	-2.0746	6.6472	-2.6612	6.3047	-2.8315	-2.1482	-3.0715	-3.1273	-1.7607	-2.642	-2.0867	-2.9494	0.5389	0.77	-0.8938	-1.28	-0.9001	-0.7704	-0.6903	-0.9957	-0.4212	0.3041	0.4933	0.9052	0.8818	0.888	0.8747	0.9959	0.6085
R12E2.13	0.2816	0.232	-0.1601	-0.1397	-0.0418	0.1152	0.0679	-0.3629	0.0254	-0.9622	0.4935	0.4381	0.349	0.4753	-0.6511	0.3909	-0.8034	-0.1907	-0.2567	-0.1173	-0.9232	-0.3051	-0.3494	0.3845	0.5948	0.7872	0.8177	1.0291	1.2079	0.9719	0.8755	0.1325	-0.5916	-0.8678	-1.4779	-0.976	-1.6688	-1.219
exoc-7	0.1429	0.6975	0.5219	-0.4315	0.1531	-0.1172	0.121	0.2335	0.0771	-0.3507	-0.1058	-0.1055	0.3073	-1.1558	0.7852	0.121	-0.0751	0.1716	-0.4196	0.2265	0.177	0.1624	-0.0031	-0.1312	-0.4554	-0.838	-0.3907	0.2301	0.0908	0.8093	0.8773	0.689	0.6188	0.3012	-0.0569	-0.2816	-0.7322	-0.7306
met-1	0.2528	0.5017	0.2784	-0.7187	0.5169	-0.7105	0.2668	0.4245	0.6248	0.2792	-1.0438	0.2489	0.589	-2.1439	1.486	0.4522	0.6236	-0.1812	-0.0961	0.2176	0.2518	-0.1066	0.2585	0.7019	0.5844	0.8445	1.0359	0.699	0.1118	-0.0204	0.0963	-0.0485	-0.3125	-0.2882	-0.5598	-1.2344	-1.0363	-0.5738
Y47D9A.3	-0.0301	0.0117	0	0.2666	0.0691	0	-0.0319	0.0229	0.0093	-0.0423	0.0457	-0.0503	0.0014	0.0315	-0.1603	-0.0331	-0.0067	0.0337	0	0	0	0	0.0058	-0.1114	-0.09	-0.0444	-0.041	0.1218	0.0713	-0.1527	-0.095	-0.2909	-0.1018	-0.0205	0.123	0.2095	0.1646	0.2577
cec-10	0.5887	0.461	0.5663	0.0286	0.0293	0.1243	0.178	0.1335	0.1715	-0.6913	-0.661	0.5434	0.3017	-0.7578	0.0348	0.3418	-1.3067	-0.6402	-1.0833	-0.1501	-0.5909	-0.2927	-0.4841	1.9049	1.4079	0.2642	-0.5958	0.1783	-0.4476	0.3198	0.1087	-0.1719	-0.5903	-0.4326	-0.5935	-0.7045	-0.9016	0.2539
dhc-1	0.0554	0.1695	0.1214	0.5561	1.0923	0.3782	0.2001	0.5359	0.5262	0.1444	-0.5319	-0.2766	0.3473	1.1353	1.2388	0.3016	-0.5845	0.2135	-0.3974	0.2367	-0.3125	-0.2242	0.0045	1.023	0.8352	0.3633	-0.4632	-0.4106	-0.5224	0.0833	0.6515	0.5474	0.7087	0.4383	0.2431	-0.9171	-1.7345	-0.8462
tiam-1	-1.2196	-0.4982	-0.288	-1.7508	0.9614	-0.6392	0.4784	0.3408	-1.0849	1.8747	0.1313	-1.2947	-1.4139	-1.2055	0.7441	0.0193	2.6128	-1.1364	-0.417	-1.1798	0.7102	0.739	1.0559
C41D11.3	0.1462	-0.0082	0.3182	-0.2264	-0.3327	0.1333	0.3075	0.0846	0.0427	0.0467	-0.7835	-0.2365	-0.6723	-1.8421	0.3754	-0.5242	-0.7997	-0.0303	-1.1163	-0.2211	-0.7866	-0.2071	-0.3334	0.8052	0.6495	0.5128	0.536	0.5259	0.2997	0.2273	0.1424	-0.0156	-0.321	-0.2997	-0.5962	-0.9471	-0.8925	-0.6265
gcy-28	-0.517	-0.7431	-0.4263	-0.3025	0.5955	-0.0453	0.77	0.7433	0.5946	2.1373	-0.7286	-0.2621	-0.2932	-0.9706	1.2119	-0.1634	1.9416	0.0805	0.5883	0.8416	1.1118	0.349	0.091	0.7125	-0.1935	-1.1769	-2.4927	-1.8508	-1.5682	-0.5667	0.08	0.0709	0.5749	0.764	1.3571	1.1821	1.4996	1.6075
Y119C1B.12	0	0	0	0	-0.0381	-0.0193	-0.0216	0	-0.0325	0.0254	0.0754	-0.0234	-0.0532	0.0158	-0.0937	0.045	0	0.0203	0.0044	-0.0659	-0.0659	-0.0453	-0.0599	-0.0368	-0.0192	-0.0458	-0.0297	-0.0059	-0.0457	-0.0378	-0.0324	-0.0271	-0.0702	0.0038	0.023	-0.0656	0.1787	0.2107
zig-9	-0.1475	-0.551	-0.2465	0	0.7795	0.1042	-0.9886	-0.7633	-0.4837	-0.8808	1.1979	-0.5155	-0.1023	-0.9383	-0.3695	-0.7461	-0.2293	-0.184	-0.2186	0.1034	-0.0918	-0.9441	-0.8725	-0.4766	-0.6701	-1.0084	-0.8924	-0.7651	-0.8181	-1.734	-0.8585	-1.2248	-0.7239	0.5038	1.1934	2.2639	2.7184	2.4923
Y119C1B.1	0	0	0	0	0	0	0	0	0	0	-0.0367	0	0	0.047	0	0	-0.0067	-0.0067	0	0	0	0	-0.0243	-0.117	0.0863	0.1016	0.0771	0.0664	0.1852	0.0183	-0.0377	-0.1015	-0.0948	-0.0997	-0.0823	-0.0418	-0.0253	0.0653
eaf-1	-0.1033	0.0235	0.018	-0.4227	0.7348	0.3933	0.3143	0.0844	-0.1076	-0.3118	0.117	-0.4475	0.0633	0.051	0.2731	0.0917	-0.3225	-0.4686	0.1559	0.0096	-0.1064	-0.1261	0.0824	0.943	0.7245	0.4203	0.0025	-0.0941	-0.2077	-0.0048	0.0471	-0.0512	-0.0784	-0.1288	-0.1874	-0.4375	-0.5713	-0.3765
C44E4.1	0.2747	0.0504	0.469	-0.1955	0.825	0.0621	-0.0537	0.4512	0.6138	0.4561	-0.4373	0.0952	-0.3966	-1.1129	2.25	-0.0045	-0.1173	-0.0451	-0.8243	0.6288	0.2001	0.2384	0.2039	-2.6953	-2.1413	-0.918	-0.2203	-0.1354	0.1818	0.9329	1.3229	1.1838	1.262	1.1215	0.8409	0.0679	-0.3933	-0.4101
acbp-1	0.1121	0.4003	-0.0725	1.0445	0.0603	-0.1635	-0.2257	-0.2862	-0.1203	-0.8776	0.4138	-0.2831	-0.3714	0.2513	-0.4005	0.0132	0.1613	0.0857	0.1047	-0.3862	-0.5616	-0.1355	-0.1038	1.2492	1.2623	0.9881	0.6272	-0.3044	-0.6627	-0.6207	-0.3756	-0.9169	-0.8885	-0.7329	-0.3856	0.2356	0.2177	0.307
xnp-1	0.7908	0.739	0.5664	-0.1433	0.4445	0.2113	-0.0142	0.738	0.6807	0.3408	-0.7653	0.4491	0.5162	-1.6899	1.4107	0.2055	-0.1734	-0.8358	-0.2239	0.2468	0.172	-0.3533	-0.1741	-0.1368	-0.1099	0.8934	1.3155	1.3639	0.987	0.8959	0.8109	0.0448	0.1204	-0.1541	-0.6013	-1.9747	-2.0224	-1.4325
linc-91	-0.2518	-0.0348	-0.0845	-0.0788	0.1815	0.1311	-0.1563	0.2942	0.0614	-0.1236	-0.4421	0.1124	-0.3422	-0.3115	-0.1213	-0.4171	-0.4705	-0.4405	0.4481	0.1347	-0.1137	0.2337	-0.0576
ugt-25	-0.2293	-0.3597	-0.1948	-0.1535	-0.1252	-0.2055	-0.3361	-0.4149	-0.2723	0.0835	-0.0512	-0.2572	-0.1921	-0.8469	0.0524	0.2682	0.307	-0.0397	-0.3541	-0.4259	-0.0661	-0.5203	-0.735	-1.51	-0.3785	0.3308	0.6581	0.5876	0.0546	0.9756	1.3772	0.9872	0.219	-0.8133	-0.8705	-0.6417	-0.5627	-0.4135
viln-1	0.0918	-0.4971	0.0798	0.1805	0.5723	-0.1795	0.3919	0.4239	-0.8197	-0.1894	0.6263	-0.6686	-0.7973	1.7745	1.0727	-0.1258	-2.0135	-0.3807	-1.407	-0.8192	-0.9076	0.238	0.7161	-0.1749	-0.5575	-1.1866	-0.875	-0.5294	-1.4804	-0.5476	-0.4084	0.3739	0.8987	1.3684	1.5975	0.9516	0.5	0.0696
M04F3.2	0.1505	0.8325	0.2064	-0.0343	0.0602	-0.0805	0.0508	-0.0477	0.9114	-0.0191	-0.2569	0.2108	-0.2981	-0.4528	0.2268	0.3979	1.0857	0.3458	0.552	0.0753	0.3616	0.2779	0.2983	-1.3419	-0.5685	-0.1495	0.1301	0.4554	0.2147	0.7147	0.7048	0.51	0.1859	0.025	-0.1286	-0.2377	-0.2894	-0.2249
gnrr-1	-0.4367	-0.0421	-0.1012	-0.29	0.5396	-0.8854	0.5416	0.8316	-0.1391	0.3651	-0.321	0.7886	-1.338	-0.7639	2.5809	-0.5754	-0.4863	0.0411	-0.0956	0.0445	0.4076	0.9102	0.5611	-0.57	-0.3223	-0.199	-0.1614	-0.1229	-0.3466	-0.4749	-0.1786	-0.1832	-0.0084	0.3555	0.3733	0.4088	0.6871	0.7425
F57C9.4	0.0756	0.3461	0.3107	-0.6726	0.0231	-0.2303	-0.0224	0.09	0.3541	-0.0054	-0.4354	-0.1775	-0.2104	-1.2008	0.9341	-0.0248	0.0773	-0.5165	0.3044	0.5607	0.356	-0.2373	-0.0389	0.8121	0.5227	0.4828	0.3224	0.1762	-0.0001	-0.0376	0.0221	-0.1589	-0.1258	-0.1521	-0.3336	-0.46	-0.5764	-0.4937
rga-6	-1.4208	-1.7457	-1.1139	-1.7585	0.8048	-0.9258	-0.635	-0.0952	2.4006	0.3737	0.0571	-1.2364	-1.5432	-1.1332	1.0012	-1.3407	-0.2175	-0.7127	0.5916	2.3015	-0.3626	0.8458	0.971	-0.3927	-0.1928	0.1707	0.08	-0.3246	-0.7168	-0.7409	-0.4745	-0.5568	-0.3445	0.0175	1.0337	0.1038	1.4637	0.8741
unc-38	-2.0033	-1.4056	-1.0303	-1.9214	-1.2155	-2.299	-0.0961	-0.0553	0.603	1.5783	-0.1986	-0.656	-0.285	-1.9844	0.5339	-0.0731	1.2099	0.2608	1.1353	0.3871	1.2449	0.5134	0.7682	-1.024	-1.3435	-0.8848	-1.0338	-1.4715	-0.9349	-0.6194	-0.4033	0.4087	0.6812	1.1849	1.3989	1.5012	1.5557	0.9847
acl-11	0.1787	0.6015	-0.089	-0.1213	0.1454	-0.2114	1.0041	-0.0408	0.1817	0.4042	-0.5601	-0.5455	-0.1631	1.7654	-0.1811	0.3787	0.334	0.0558	1.5761	0.4202	-0.0835	-0.1956	-0.295	0.7169	0.3015	-0.1577	-0.0258	0.091	-0.333	0.2647	0.3267	0.2169	0.2884	0.0018	-0.2092	-0.477	-0.436	-0.5691
F28B3.1	0.0184	-0.1076	0.0713	-0.2129	-0.113	-0.0524	0.8433	0.2266	0.7183	1.1374	0.0125	-0.6163	-0.2978	-0.6659	0.5948	0.408	0.1267	0.4607	0.3915	0.5148	0.3935	0.3715	-0.0706	-2.4654	-1.9329	-1.192	-0.5895	0.0761	-0.1414	0.4185	0.7965	0.9186	1.0998	1.1338	1.3026	0.2842	-0.0218	0.3129
W03G9.2	0.3388	-0.2507	-0.0116	-0.139	-0.3576	-0.2565	-0.2448	-0.5242	-0.2083	-0.1037	-0.703	-0.1251	0.0826	-0.8494	0.3432	-0.3242	-0.1806	-0.1428	0.2491	0.1121	0.1801	-0.7125	-0.4086	1.8009	1.2138	0.1746	-0.7007	-0.0727	-0.3169	-0.2326	-0.3784	-0.2988	-0.5449	-0.268	-0.1714	-0.4918	-0.262	0.5488
mes-3	0.4095	-0.0007	0.3472	-0.7384	0.1093	0.9537	0.6027	0.0657	0.5134	0.4861	-1.1768	-0.091	-0.7049	-1.8235	0.899	-0.2718	-0.2252	0.1142	-0.1222	0.7561	0.52	0.0763	-0.7548	0.572	0.5075	0.3464	0.3369	0.3553	0.1965	0.3477	0.3855	0.1466	0.0148	-0.1617	-0.6418	-1.0178	-0.9553	-0.4327
lfe-2	-0.5311	-1.3989	-1.162	0.0915	0.1491	0.6432	0.3663	0.0976	-0.1057	-0.1129	1.3564	-0.5325	0.2605	-0.5078	-0.1662	-0.6487	-0.8568	-0.206	-0.6662	-0.2468	-0.9081	-0.2921	-0.204	-0.8296	-1.2155	-1.3002	-1.4932	-1.0088	-1.2043	-0.2068	0.3044	0.9548	0.9485	1.0676	1.1054	0.7859	1.0023	1.0895
fhod-1	-1.7578	-2.2077	-1.4869	0.2901	0.4541	0.7225	-0.1909	-0.2631	0.04	0.1053	0.5108	0.2351	-0.3236	-0.2302	0.9637	-1.1105	0.7224	-0.1713	-1.1867	-0.2633	-0.1808	0.3654	0.7172	-1.6276	-1.3901	-0.9574	-1.2064	-1.0907	-1.5195	-0.4586	0.0077	0.7448	1.4324	1.6909	2.0272	0.9764	0.7393	0.6315
linc-156	-0.2151	0.0599	-0.0072	-0.1041	-0.2091	-0.0384	-0.113	-0.0942	-0.0325	0.0503	-0.0029	0.104	0.0962	0.0926	0.0105	-0.0427	-0.0071	-0.0473	-0.0459	-0.2473	-0.221	-0.0736	0.0412
prp-31	0.2631	0.3144	0.3965	0.4075	0.1501	0.1171	-0.1524	-0.0176	-0.1284	-0.6304	-0.594	0.3779	0.1553	-1.3355	0.3898	0.0622	-0.4868	-0.4064	-0.7413	-0.2755	-0.172	-0.1392	-0.2758	0.9948	1.1719	1.0265	0.6048	0.3737	0.3532	0.3248	0.0103	-0.1265	-0.3555	-0.5755	-0.818	-1.0065	-1.174	-0.804
unc-63	-0.7343	-0.5155	-0.9563	-2.2307	-0.3175	-0.5846	-0.2919	-0.563	-0.1257	0.2732	-0.4319	-0.4189	0.209	-1.0413	-0.4257	-0.2409	0.5156	0.3572	0.5037	-0.0504	0.3486	0.1666	-0.0713	-0.8057	-0.8397	-1.0884	-0.959	-0.9989	-1.0812	-0.4846	-0.0847	0.356	0.6429	1.0177	1.0664	1.368	1.3492	0.5421
ppw-2	1.229	-0.9616	0.495	-1.6806	-0.4168	-0.55	-0.8284	-1.536	-0.0508	-0.6906	-1.0965	-1.1086	-0.9945	-1.2553	1.1596	-1.0331	-1.0236	-1.089	-0.6086	0.1239	-0.4232	-0.9213	-1.0338	-0.2054	-0.6804	-0.6422	-0.6976	-0.4655	-0.83	-0.1937	0.2684	0.5039	0.7013	0.7773	0.8315	0.3421	0.2585	0.0319
npp-6	0.834	0.634	0.7858	-0.1543	0.2127	0.4027	0.2998	0.185	0.2021	-0.4628	-0.8906	0.2578	-0.533	-2.5675	0.8692	-0.1081	-1.173	0.1235	-1.1889	-0.0255	-0.3126	-0.4604	-0.5142	0.7123	0.918	0.8362	1.01	1.3546	0.8187	0.9301	0.872	0.2167	-0.2062	-0.7631	-1.2587	-1.8587	-2.2665	-1.3154
fncm-1	-0.2054	-0.2669	0.1228	-0.1293	-0.5864	0.0147	-0.0316	-0.2178	-0.1939	-0.2528	-0.4835	-0.4331	0.3116	-0.9225	-0.2305	-0.5875	-0.5391	-0.2181	-0.8643	-0.6391	-0.6044	-0.7489	-0.2597	1.0295	0.9352	0.2246	-0.1491	-0.2712	-0.2387	-0.1596	-0.0611	-0.2555	-0.0661	-0.2606	-0.289	-0.3611	-0.2054	0.1283
sem-2	-0.0474	-0.5257	-0.5194	1.1231	0.9274	1.9383	0.9807	-0.6742	-1.3386	-0.3772	0.9172	-0.3155	-2.9354	-1.0389	-0.1863	-2.2488	-2.8446	-0.7301	-2.1667	-1.5176	-2.0699	0.3155	-0.1042	-1.9854	-0.8	-0.9551	-0.5158	0.1484	0.1916	0.4753	-0.1517	-0.2603	0.3048	0.909	1.2004	0.3566	0.463	0.6192
let-363	-0.0718	0.5259	0.6434	-0.4947	0.381	-0.3869	0.022	0.4388	0.7577	0.4136	-0.6874	-0.1307	-0.2024	-1.0209	1.7179	0.1702	-0.128	0.035	-0.0993	0.4269	0.3745	0.1098	0.3715	-0.5588	-0.9006	-1.3844	-1.4171	-0.7977	-0.4886	0.9141	1.1006	0.9979	0.7254	0.7302	0.6921	0.2668	-0.0296	0.1497
cln-3.2	-0.0822	0.4893	0.3202	-0.571	0.1205	0.5235	-0.2338	0.0998	-0.3605	-0.6817	-0.0605	-0.0465	1.7011	-1.0587	-0.0162	0.0538	-0.0453	0.2474	-0.567	-0.0518	-0.1446	-0.2701	-0.0387	-0.0655	0.042	-0.0687	0.0176	0.3067	0.442	0.523	0.5644	0.3213	0.0715	-0.3145	-0.3053	-0.5735	-0.5425	-0.4186
let-526	0.4373	0.2615	0.0983	0.3409	0.3408	0.3169	1.3203	0.1853	0.4752	0.9966	-0.3664	0.3383	-0.7278	-1.6794	0.9613	0.1653	-0.0699	0.2958	-0.7031	0.3409	0.5237	0.0996	-0.0787	-2.064	-1.4775	-0.5922	0.1221	0.7822	0.3815	0.8158	1.1241	0.8206	0.8407	0.6784	0.3827	-0.9353	-0.6377	-0.2415
aman-3	-0.5996	-1.1816	-0.7914	1.0076	2.083	1.5686	0.6054	1.4225	0.7246	-0.2	-0.836	-0.4765	-1.7267	3.8841	1.5805	-1.2504	-0.9439	-0.0925	-1.0134	0.6442	-0.3519	0.5972	0.1348	-0.3429	-0.4653	-0.4059	-0.4188	-0.3591	-0.4633	-0.3569	-0.3541	-0.2861	-0.2012	0.1438	0.6896	0.5398	1.1166	1.1638
F55A12.6	-0.024	-0.0949	0.0532	0	0.0522	-0.0193	0	-0.0487	0	0	-0.0725	0.0111	0.0142	-0.1062	0	-0.0331	0.0715	0.0125	0	0.0641	0	-0.0071	0	-0.0082	-0.0009	-0.0023	-0.0137	-0.0111	-0.0251	-0.0333	-0.0283	-0.0255	-0.0016	-0.0051	0.0177	0.0087	0.036	0.093
F55A12.13	0.053	0	-0.0227	0	-0.0555	0	0.0321	0.0229	-0.0115	-0.0423	0	0	0.0153	0	-0.0417	0.045	0.0246	-0.0156	0.0703	0	0.0263	-0.0141	0
frm-4	0.4848	1.0732	1.0185	-1.7626	-0.1522	-0.8381	0.0509	0.3286	0.2759	0.3244	-0.0046	0.0868	-0.2887	-2.03	1.2819	0.5684	-0.0206	0.433	-0.0838	0.5157	0.3188	0.6636	0.4833	0.8086	0.3062	-0.9684	-2.054	-0.8597	-0.6115	0.5115	0.9276	0.8643	0.6619	0.4198	0.19	-0.1177	0.0106	-0.0893
F27C1.6	0.3766	0.1186	0.5396	-0.0701	0.562	0.3695	-0.2841	0.2746	0.3496	-0.3501	-0.6247	-0.1008	0.5841	-1.5477	1.0462	0.1667	-0.976	-0.3954	-0.7144	0.1288	-0.3382	-0.5714	-0.3933	0.914	0.6052	0.3766	0.156	0.3194	0.399	0.6037	0.6814	0.3673	-0.0525	-0.2782	-0.5176	-1.254	-1.2995	-1.0207
F27C1.4	-0.0396	0.7927	0.0109	0.2569	0.2257	-0.995	0.0193	-0.0223	0.3441	0.0025	0.0385	0.8449	0.0774	-1.4696	0.3844	-0.2792	1.5408	-0.3277	1.0796	0.1045	0.5307	-0.1187	0.1609	0.2804	0.6206	1.341	1.604	0.5031	0.4982	0.7313	0.4517	-0.4398	0.0606	-1.0598	-1.1612	-0.7514	-1.6917	-0.987
F27C1.11	-1.0111	-0.9538	-1.0036	-1.4031	0.7284	0.0414	-0.284	0.7227	-0.6015	3.2509	-0.4756	0.1176	-1.4364	-0.5375	1.3631	-1.2374	4.0384	-0.2523	0.3875	-0.63	2.9087	0.7338	0.6981	-0.406	-0.3212	-0.4294	-0.416	-0.604	-0.4969	-0.3306	-0.1962	-0.2733	-0.1024	0.2188	0.9392	0.5871	0.9771	0.8538
ferl-1	-0.0301	0	0	-0.1236	0	0	0	0.0454	0	0	0.0154	0.0661	0	0	0	0	-0.0377	-0.0377	0	0	0	0.0619	0.0135	-0.0662	-0.0598	-0.0398	-0.0788	-0.0131	0.0447	0.0235	0.0162	-0.0388	0.0515	0.1093	0.0923	-0.008	-0.0419	0.0089
C09D4.3	0.1282	0.2974	0.1309	0.255	0.3957	-0.0587	0.0776	-0.0722	0.1537	0.146	-0.745	0.0113	-0.1533	-0.205	0.3404	0.1231	-0.1153	-0.0758	-0.2473	0.0747	0.1246	0.0105	-0.0099	-0.0646	-0.1395	-0.0984	-0.0536	-0.0423	-0.063	0.0313	0.0477	0.0328	-0.0818	0.0868	0.1209	0.058	0.0994	0.0662
cpd-1	-1.1062	-0.8113	-0.7037	1.1049	1.7947	1.9185	0.4722	0.4646	0.7857	-0.5434	0.6175	-0.3965	-0.499	0.1979	0.7065	-0.0903	-1.6864	-0.8922	-0.1722	0.3592	-1.249	-0.0225	0.1766	-1.5344	-1.3649	-1.0444	-0.8597	-0.778	-0.5313	0.3112	0.9803	1.0376	1.0676	1.1979	0.9729	0.6039	0.1439	-0.2024
tom-1	-0.4184	-0.1064	0.0004	-0.4796	1.5932	0.2909	0.613	0.5888	0.8182	1.6436	0.1308	-0.2081	-1.0167	0.6697	1.7897	0.0901	1.2367	0.3759	0.6597	0.9586	1.3712	0.5677	0.448	-1.3478	-1.6868	-1.9298	-1.3784	-1.1044	-0.9007	-0.0244	0.5597	0.7321	0.9391	1.1555	1.373	1.0108	1.2484	1.3535
tag-163	-1.7381	-2.8306	-1.2694	-0.5704	-0.5582	0.3322	-0.6921	-0.3745	-1.5668	-0.1108	-0.466	-1.5569	0.8403	-2.0712	-0.8039	-0.7167	-1.9922	0.0613	-2.3233	-2.0287	-1.4996	-0.138	0.2109	-1.0566	-1.1589	-1.1062	-1.4292	-1.0082	-1.3093	-0.274	0.3535	0.7997	1.067	1.1922	1.2746	0.9815	0.8975	0.7763
tag-83	-0.3325	-0.1665	-0.1365	1.9313	0.8982	0.6537	0.5802	0.063	0.0265	0.169	-0.1659	-0.3149	-0.0508	-0.0438	0.1098	-0.1356	-0.1095	-0.0298	-0.0333	-0.0333	0.0935	-0.136	-0.1186	-1.1757	-1.4586	-1.6499	-1.3463	-1.0853	-2.1965	-0.9736	0.0038	0.4453	1.0739	1.5053	1.8835	1.4881	1.8238	1.6622
cey-2	-0.4669	0.0679	-0.0932	-0.1223	-0.8456	-0.6871	-0.5837	-0.9539	-0.076	-0.3945	-0.7863	-0.3677	-0.1623	-0.6575	-0.7742	-0.5496	-0.1345	-0.2906	-0.3928	-0.2081	-0.3093	-1.4802	-0.9706	2.9364	1.713	-0.0483	0.139	0.1771	-0.1974	-0.3451	-0.2282	0.0689	0.1065	0.0845	-0.0896	0.0568	-5.2591	0.8853
F55F8.3	0.0559	0.0578	0.4457	-0.142	0.4159	0.3112	0.1933	-0.0241	0.3473	-0.4859	-0.7192	-0.3538	0.0103	-1.3674	0.692	0.0313	-0.7281	-0.2857	-1.2821	0.2006	-0.4532	-0.5802	-0.6392	-1.654	-1.5868	-0.1648	0.6391	1.2235	1.1079	1.3006	1.6229	1.168	0.3386	-0.0253	-0.8249	-1.1851	-1.2399	-0.7197
unc-40	0.789	0.7539	0.9242	-0.8663	0.1673	-0.5187	0.5993	0.6772	0.5039	1.454	-0.0708	-0.4992	-0.4363	-1.365	1.3391	0.4016	-0.0626	0.0901	0.3032	0.5469	0.4165	0.4575	0.6079	0.0086	-0.9583	-0.946	-0.8742	-0.5742	-0.9612	0.2899	0.6287	0.4568	0.5939	0.5909	1.1085	0.5308	0.2516	-0.1459
lim-7	-0.7118	-0.4341	-0.1287	-0.4056	1.1831	0.3615	0.0943	-0.2867	-2.1502	0.9684	-1.7966	1.5802	-3.0168	-1.997	-0.044	-0.8802	-0.2392	-2.7621	-1.4091	-1.6402	1.5072	0.834	0.8872	-2.8932	-1.4815	-0.8176	-0.789	-0.7301	-0.5323	0.6576	1.0778	1.1301	1.0839	1.1104	0.9195	0.7444	0.4493	0.0706
F56H1.3	-0.0301	0.0203	-0.0227	0	-0.0492	0.0606	0	0	0	0	0	0.0183	-0.0532	0.047	-0.0319	0	0	0	0	0	0	0	0	-0.0332	-0.0292	-0.0361	-0.022	-0.0286	0.0085	0.0055	0.0179	0.0055	0.0035	0.0076	0.0427	0.016	0.0141	0.0278
che-14	-1.9903	-2.6147	-2.3133	0.2013	-0.0682	-0.042	-0.4662	0.0932	0.1838	0.4789	1.7003	-0.4921	0.762	0.6258	-0.721	0.1298	-2.3321	-0.8734	-0.0573	-0.0261	-1.503	0.545	0.6192	-1.0965	-1.0909	-0.8053	-0.853	-0.413	-0.8712	-0.0835	-0.0554	0.4948	0.6483	1.1069	1.0614	1.3528	0.77	-0.1653
rnt-1	-2.3758	-2.3777	-1.3255	-1.2077	-3.0731	-2.2318	-2.4816	-1.2318	-1.3814	-2.0365	-0.3059	-1.9325	1.6653	-2.1247	-2.1186	-1.8079	-2.4111	-1.2717	-1.8733	-1.6835	-1.9467	-0.2115	0.6075	-1.3529	-1.0904	-1.1247	-0.9503	-1.3597	-0.741	0.1354	0.6101	1.0664	1.3473	1.2524	0.8017	0.5107	0.5766	0.3184
mtk-1	0.3931	0.5368	0.6136	-0.1902	0.7079	0.1337	0.3624	0.465	0.7867	0.2273	-0.2972	0.114	0.0271	-1.1156	1.777	0.3277	0.1985	0.0325	-0.5282	0.5908	0.3079	0.0538	0.1291	0.0408	-0.1764	-0.3098	-0.7203	-0.1195	0.1662	1.063	1.3506	1.0263	0.7652	0.7005	0.1969	-0.4043	-1.3667	-2.2124
hmg-3	0.9304	-0.1865	0.1378	0.363	0.0097	-0.4189	-0.3735	-0.7834	-0.2022	-0.6123	-1.5622	-0.6386	-0.4958	-1.2501	0.1148	-0.8008	-0.6449	-0.5185	-0.5684	-0.0776	-0.3339	-1.5252	-0.9797	1.2469	0.9117	0.857	0.7503	0.6644	0.5723	0.2971	0.0569	-0.4178	-0.5716	-0.6963	-0.9908	-1.19	-1.1154	-0.3746
obr-4	0.2036	-0.1901	0.144	0.2546	0.5092	0.3568	0.1652	0.2575	0.4641	0.6215	-0.198	0.0998	0.5215	-1.0912	0.9095	-0.0331	0.074	0.0905	-0.7402	0.2184	-0.0035	-0.2285	-0.47	0.7933	0.0537	-0.4892	-0.0783	0.3641	0.0207	0.5876	0.6665	0.1649	0.283	-0.2518	-0.711	-0.3362	-0.6746	-0.3927
F33D11.2	0	0	0	0	0.0176	0	0	0.0229	0	0	0.0154	0	0.0832	0	0	0	0	0	0	0	0	0	-0.0152	-0.0179	-0.0111	-0.0098	-0.0193	-0.0148	-0.007	-0.0099	0.0055	-0.0022	-0.0193	-0.0145	-0.0101	-0.0078	0.0489	0.0893
dhhc-3	-0.1212	0.7323	0.3294	-0.181	0.4391	0.4377	0.6821	0.1565	0.0359	0.151	-0.0734	0.0298	0.128	-1.8338	0.527	0.2113	-0.0937	-0.1578	0.1386	0.0986	0.4363	0.3551	0.1865	0.9049	0.8052	-0.1973	-0.1943	0.0086	-0.1737	0.2369	0.228	0.2353	-0.0674	-0.1277	-0.2915	-0.0516	-0.8011	-0.5144
hpo-27	-0.2313	0.435	0.2758	-0.3932	0.5808	0.1263	0.147	0.3263	0.1433	0.1837	-0.3644	-0.1256	0.3934	-0.1486	0.7203	0.071	-0.2466	0.2842	-0.6461	0.1648	0.1488	-0.211	0.3096	-0.4799	-0.9825	-0.2873	-0.505	-0.3062	-1.7064	0.7589	0.4897	0.5105	0.1893	0.2927	0.6251	0.3741	0.6845	0.3424
B0207.5	0.0603	-0.0477	0.1332	0.3027	0.1351	0.0803	-0.0847	0.0381	0.0499	-0.1621	-0.1528	-0.0247	0.0308	-0.0903	-0.0105	-0.0483	-0.0843	0.0337	-0.0333	0.0308	-0.0071	-0.0338	-0.0879	-0.0713	-0.0645	-0.0217	0.0017	0.0254	0.056	0.0368	0.0667	0.0442	-0.0224	0.0191	-0.0071	-0.0215	-0.0284	-0.0132
B0207.11	-0.0916	-0.2275	-0.0072	0	0.0176	-0.0759	-0.043	-0.0479	0.0418	0.0503	-0.1415	-0.0503	-0.2869	0	0.0105	0.067	0.0324	0.0325	-0.0333	-0.0333	0.4182	0.0157	-0.0526	-0.0341	-0.0594	-0.0354	-0.0148	-0.0041	-0.0193	-0.0798	-0.0274	-0.0565	-0.0402	0.0092	0.0004	-0.0637	0.1596	0.2655
C06A5.6	0.4474	-0.406	0.2815	-0.3134	-0.4224	0.0187	-0.6075	-0.8585	-0.2698	-0.1914	-0.989	-0.1018	-0.3937	-0.9564	0.3054	-0.6414	-0.4176	-0.2799	-0.1712	0.6051	0.1761	-1.0553	-0.9887	1.8587	0.9366	0.204	-0.7559	-0.2383	-0.6032	-0.0895	-0.1304	-0.0679	-0.4705	-0.1485	-0.1082	-0.2326	-0.5073	0.3531
unc-94	-1.0014	-1.0401	-0.6401	-0.7943	0.4779	1.0576	0.266	0.3477	-0.2093	0.5135	-0.5128	-0.713	0.1561	-1.0306	0.7162	-0.5065	-0.1782	0.214	-0.2064	0.1335	0.1202	0.3895	0.1737	0.5597	-0.4538	-1.4766	-1.7209	-0.8142	-1.2686	-0.3648	0.1601	0.3327	0.8416	0.7853	1.1527	0.4858	0.8502	0.9307
C06A5.1	0.8006	0.167	0.553	-0.4724	-0.0144	0.0666	0.1826	0.1525	0.2586	-0.0607	-0.7277	0.1117	0.2924	-1.0796	0.7447	0.3629	-0.3599	-0.2834	-0.1535	0.2692	-0.0826	0.0613	-0.5511	1.0744	0.7336	0.2738	0.1124	0.3098	0.0545	0.1614	0.4476	0.0271	0.0098	-0.2969	-0.3298	-0.9103	-1.0611	-0.6061
C27A12.2	0.2056	0.438	0.3378	-0.3405	0.51	0.1073	0.2193	0.3049	0.0318	0.0397	-0.4332	-0.0063	0.0514	-1.0425	1.2462	0.0811	-0.3085	-0.3501	-0.5082	0.1082	0.0231	0.0383	0.1199	0.9589	0.5813	0.2251	0.0792	0.0982	0.1013	0.3892	0.4573	0.1143	-0.0052	-0.3965	-0.5962	-0.7259	-0.7959	-0.4851
C27A12.9	0.3698	0.4584	0.5413	-0.2745	0.6539	0.671	0.5004	0.0517	0.3919	-0.0757	-0.508	0.1388	-0.1246	-1.6675	1.1066	-0.0357	-0.4108	0.1703	-0.5941	0.2456	0.1561	-0.016	-0.1099	0.1251	-0.1579	-0.3793	-1.2218	-0.3143	-0.5696	0.7734	0.9902	1.0343	0.652	0.3659	0.0542	-0.6423	-0.5081	-0.2017
ZK484.4	0.3732	0.4334	0.6613	-0.2511	0.3378	0.6882	0.064	0.4134	0.7921	0.0616	-0.7093	0.0335	0.1661	-2.5551	0.902	0.1996	-0.5243	-0.6969	-0.2761	0.602	0.0889	0.0562	-0.2979	0.6412	0.3427	-0.2724	-0.2111	0.0712	0.0742	0.4797	0.7504	0.6952	0.8182	0.5886	0.078	-0.7373	-1.4077	-1.9109
usp-5	0.7689	0.4926	0.7286	-0.6743	-0.1902	0.3514	0.1723	0.3019	0.364	0.0091	-0.7679	0.2022	-0.1895	-2.1915	0.3284	0.2162	-0.0588	0.3955	-0.5586	0.1681	0.0351	-0.063	-0.837	2.0488	2.1467	1.3224	-0.6141	0.4393	0.1704	0.6495	0.4156	0.1972	-0.516	-0.1403	-0.6335	-1.2606	-4.2159	-0.0096
F56F4.3	0.0355	-0.0949	0.046	0	-0.0967	0	0	0.0229	0.8781	0	0	0.2257	-0.0126	0	-0.0631	0.251	-0.0395	-0.0191	0.1968	0.5622	-0.0659	0	0.079	0.0518	0.0286	-0.0111	-0.027	-0.0355	-0.0232	-0.0261	0.0056	0.0076	0.0056	0.0051	-0.0052	-0.0115	0.0026	0.0326
T09B4.3	-0.2367	-0.6588	-0.2358	-0.053	0.4287	0.4029	-0.2489	0.1863	-0.2019	-0.1267	-0.3783	-0.3797	-0.1653	-0.3687	-0.2465	-0.2914	-0.3101	-0.1624	-0.2524	-0.2311	-0.2543	-0.0504	-0.048	-1.0092	-1.2085	-0.3957	-0.2236	0.1222	0.4329	1.1157	0.9353	0.2842	-0.225	-0.8429	-0.7263	-0.29	0.948	1.0828
T05E7.4	-2.1534	-2.0436	-0.5892	-0.5083	-2.6254	-2.3289	-1.9519	-1.2859	-1.2712	-1.6702	0.3675	-1.4776	-1.7272	-0.8616	-2.1205	-0.1589	-0.1184	-0.4485	-2.0299	-1.5813	-0.9369	0.2943	0.828	-0.622	-0.8463	-0.9168	-1.1229	-0.694	-0.5381	-0.6381	-0.6049	-0.2464	-0.5709	-0.0169	0.8512	1.8645	2.1683	1.9335
T08B2.7	-0.1285	-0.2778	-0.1205	0.1078	0.1041	0.7217	-0.2299	-0.2248	0.1433	-1.0281	-0.4555	-0.3985	0.1576	-3.1739	0.0953	-0.0093	-1.6333	-0.062	-1.57	-0.2275	-1.3664	-0.6928	-0.7131	0.9643	1.0817	0.5452	-0.1288	0.3013	0.1332	1.0229	0.9254	0.4648	-0.3619	-0.6362	-0.9766	-0.8618	-2.1501	-0.3236
T08B2.4	0.3958	0.7412	0.5681	-0.3288	-0.2979	-0.1449	0.2421	0.2448	0.5148	0.5865	-0.1263	-0.0897	-0.2232	-0.7594	0.1024	0.3006	0.0765	-0.0985	-0.0056	0.5285	0.2642	0.256	0.137	-1.9259	-1.5528	-0.842	-0.227	0.1154	0.0251	0.4871	0.7356	0.6401	0.7244	0.5976	0.6673	0.2913	0.2157	0.048
C48E7.6	-2.6232	-2.4808	-1.1804	-3.2011	-2.731	-3.0373	-2.8604	-0.895	-1.4244	-1.0329	-0.8425	-2.5291	0.0173	-2.5869	-0.818	-2.0587	-1.0771	0.5654	-2.8649	-2.0016	-1.4289	-0.0939	0.6189	-1.3329	-1.0374	-1.4218	-0.9905	-0.9268	-1.3724	-0.3578	0.238	0.7424	1.2071	1.543	1.4038	0.7343	0.8378	0.7334
C10G11.9	0	0	0	0	-0.0072	0	0	0	0	0.0503	0	-0.0085	0.0142	0	0	0	0	0	0	0	0	0	-0.0076	0.1442	-0.0088	-0.0256	-0.0504	-0.0949	-0.0623	-0.0656	-0.0298	-0.0308	-0.0663	-0.0315	0.0419	0.0181	0.0918	0.17
C10G11.1	-0.0301	0	0	0	0	0	-0.0216	0	0	0	0	0	0	0	0	0	0	0	0	0	0	0	0	0.0052	0.3469	0.292	-0.0887	-0.1818	0.2574	-0.0722	-0.0914	-0.0406	-0.0947	-0.0217	-0.0787	-0.142	-0.0261	-0.0636
mut-2	0.7396	0.4376	0.5667	-0.8628	-0.0863	0.1066	-0.3321	-0.156	-0.2483	-0.6396	-0.6716	0.0052	-0.6602	-1.0252	0.4978	-0.2933	-0.9107	-0.4671	-0.6886	-0.34	-0.5486	-0.6389	-0.6476	1.3082	0.5557	0.1582	0.2242	0.2512	0.0257	0.1483	-0.0195	-0.1606	-0.3777	-0.4563	-0.3398	-0.6532	-0.6183	-0.0462
gld-2	-0.2213	-0.7448	-0.4763	0.7054	0.9737	1.0743	0.1348	0.4039	0.5385	-0.4762	-0.109	-0.411	1.5216	-0.49	0.7578	-0.0822	-1.9446	-0.0478	-1.5132	-0.0859	-1.819	-0.5418	-0.5669	1.1712	0.4844	-0.2834	-0.2427	-0.2106	-0.4431	-0.0404	0.1911	0.0307	0.2188	0.1145	-0.0048	-0.5877	-0.3973	-0.0006
ZC328.2	-0.9874	-0.9213	-0.7852	0.2373	0.658	-0.4109	-0.0757	-0.0421	0.1741	0.929	-0.73	-0.9843	-0.7736	0.4665	0.2076	-1.2744	-0.6597	0.9138	-1.1953	-0.5056	-0.8683	0.3802	0.1718	0.306	-0.2812	-1.0064	-0.8745	-1.0283	-1.058	0.0718	0.4061	0.4338	0.3524	0.269	0.2057	0.298	0.8816	1.024
ZC328.5	0.053	0.0117	-0.058	0	0.0176	-0.0384	0.0321	0	0	-0.0833	0	-0.0169	0.0966	0	-0.0631	-0.0654	0	0	0	0	0	0	-0.1454	-0.3481	-0.1459	-0.105	-0.1065	-0.271	-0.1604	-0.106	0.1224	0.274	0.1626	0.2402	0.1993	0.0934	0.0855	0.0656
snt-4	-0.8814	-1.0708	-0.9883	-1.3125	1.1768	-0.4088	0.8294	0.6914	0.872	2.8624	0.0028	0.7471	-1.7215	-1.6291	1.4905	-0.2054	3.1645	0.5804	1.163	1.4343	2.5142	1.1403	0.6535	-2.2479	-1.1277	-0.9607	-0.822	-1.0091	-2.0724	-0.8192	-1.1078	-1.0834	0.5657	1.1438	2.0029	2.42	2.6191	2.4988
mam-8	-2.5748	-2.4875	-2.8142	-2.6868	0.3189	-3.593	-2.1463	-1.1573	-2.7924	3.1404	-0.7226	-0.5543	-1.8817	2.8677	0.2178	-1.3401	-2.4296	-2.1782	-2.5696	-2.038	-2.2769	0.9722	1.1283	-0.7911	-1.0126	-0.5372	-1.0015	-0.7241	-0.7785	-0.8536	-0.7233	-0.5804	0.0953	0.7977	1.1272	1.8623	2.3493	0.7706
cdc-25.1	0.374	0.6587	0.5079	-0.313	-0.0643	0.157	-0.4071	-0.1985	0.0452	-0.2245	-0.6176	0.168	-0.4663	-1.2569	0.2684	0.4826	-0.9471	-0.219	-0.0298	0.48	-0.029	-0.7963	-0.6863	2.7263	2.3651	1.0579	-0.43	0.264	-0.508	0.0136	-0.0722	-0.2941	-1.056	-1.2376	-1.1721	-0.7767	-0.9058	0.0256
nmtn-1	0.7931	1.4634	1.5529	-1.6932	0.6385	-0.9838	1.1646	1.1665	1.5864	0.7241	-0.0779	-0.2826	-0.1514	-0.8392	1.5341	0.7941	1.0283	0.2977	1.3066	1.4192	1.1272	0.7345	1.0685	-0.954	-1.1879	-1.153	-1.114	-0.8358	-0.7789	0.0309	0.5742	0.9132	1.1546	1.2382	1.1184	0.6026	0.2316	0.1599
che-1	-0.8107	-0.5404	-0.5481	-0.6769	-0.2632	-0.5152	-0.2049	0.6397	-0.7106	-0.684	-0.131	-0.6638	-0.5727	-0.9668	0.2335	-0.6343	-0.5816	1.7233	-0.9695	-0.701	-0.7039	-0.2916	0.0425	-0.9264	-0.7725	-0.7998	-0.4635	-0.3932	-0.1559	0.4243	1.0623	0.9773	0.6108	0.0425	-0.3227	0.1215	0.3809	0.2144
T10E9.3	-1.5567	-1.6492	-1.2638	-0.2882	-0.4838	-0.4269	-1.0182	-0.8828	-0.9384	0.2027	-0.174	-1.1593	0.1109	4.8844	0.5805	2.1375	-1.264	-0.7467	-0.8863	-0.9424	-0.4542	0.1642	-0.1013	-1.1588	-0.5349	-0.5472	-0.2801	-0.1947	-0.0111	-0.3399	-0.5017	-1.2891	-0.4998	-0.4051	-0.3845	1.4715	2.3978	2.2776
ipgm-1	-2.1664	-1.8446	-0.4649	-0.8783	-1.5149	-0.4173	-0.6069	-0.2861	-0.1277	0.4904	-0.676	-1.0914	-1.6588	-0.9392	-0.4022	-0.7194	0.9045	0.7018	-0.0034	-0.3085	0.2507	0.2292	0.3219	0.4923	-0.3289	-2.0362	-1.2102	-1.1823	-1.9398	-0.7654	-0.2216	-0.0544	0.0859	0.6856	1.1932	1.7017	2.1128	1.4672
try-6	-0.504	-0.2746	-0.4484	-0.2845	0.9293	0.9067	-0.1088	-0.247	0.2916	-0.059	-0.3341	-0.4216	-0.8641	-0.8775	0.4537	0.1669	-0.2559	0.1642	-1.353	0.3114	-0.4979	-0.1989	-0.1629	-0.2969	-0.1259	-0.0006	0.0362	0.0457	-0.0193	-0.1209	0.0753	-0.0691	-0.0799	-0.0569	-0.053	0.0233	0.2139	0.4281
maco-1	-0.5348	0.0943	0.2776	-1.0756	0.5809	-0.4047	0.4232	0.6036	1.0763	1.1243	-0.2031	0.1108	0.5306	-1.233	1.7713	0.3594	0.8397	-0.5671	0.3298	0.5042	1.145	0.5854	0.5855	0.5694	-0.0965	-0.4737	-1.4891	-1.0199	-1.0465	-0.1241	0.1606	0.4327	0.7573	0.8307	0.9479	0.3959	0.0471	0.1083
D2092.1	-0.7458	-1.1146	-0.709	-0.2474	-0.2395	-0.4396	-0.5416	1.3021	0.4835	0.1854	2.4688	-0.8198	3.9202	0.1727	0.3368	-1.0402	-0.6149	-0.527	-0.0557	0.4004	-0.1004	0.4827	0.3601	-0.1457	-0.3498	-0.1079	-0.3039	-0.2827	-0.1502	-0.1961	-0.2689	-0.2171	-0.092	-0.1912	0.0755	0.297	0.9849	0.9483
ZC581.3	-2.1698	-2.3935	-1.818	-2.0213	1.3158	-1.6124	0.0414	0.9169	-0.7162	0.7134	-1.7143	-0.5582	0.3986	-1.4691	2.0316	-1.5317	0.3675	-0.04	0.152	-0.3746	-0.0352	1.055	1.1396	-0.5562	-0.8248	-0.7668	-0.745	-0.5297	-1.0281	-0.5681	-0.5537	-0.4645	-0.3286	0.2783	1.0704	1.4064	2.4623	1.1481
ZC581.9	-1.4552	-1.5691	-1.2983	-1.1098	0.8132	-0.7928	0.3094	0.1611	0.515	1.9531	-0.545	-1.1211	-2.2665	-0.5859	1.2323	-0.5225	0.8448	0.6465	-0.3069	0.7598	1.433	0.5418	0.7079	-0.6978	-0.8498	-0.5614	-0.4584	-0.8173	-0.643	-0.4671	-0.6137	-0.5092	-0.3791	0.4214	0.8236	1.3778	1.7229	1.651
fnci-1	0.7693	1.0025	0.7657	-0.489	0.3967	0.2459	0.3028	0.288	0.2804	-0.527	-1.0402	0.4609	-0.1732	-1.8786	1.0955	-0.0288	-0.5233	-0.4308	-0.409	0.1127	0.0997	-0.2978	0.0027	0.4847	0.3969	0.4687	0.6705	0.8016	0.4162	0.8537	1.0426	0.4631	0.1413	-0.4292	-0.7884	-1.5562	-1.8989	-1.0664
unc-87	-2.5526	-3.1522	-0.8802	-2.5126	-3.3748	-2.3816	-2.6254	-0.9862	-1.328	-1.4082	-0.0208	-2.4352	-1.0851	-3.2205	-2.001	-1.3908	-2.4558	0.0086	-2.3257	-1.8803	-2.1516	0.9364	0.7482	-3.7239	-0.4082	-2.5857	-0.6601	-1.4973	-1.3137	-1.6884	-1.2368	0.0631	0.5598	1.5408	2.1724	2.655	3.0426	3.0805
cye-1	1.6509	0.1112	-0.079	-0.559	0.1674	0.3128	-0.1847	0.0427	-0.4016	-1.004	-1.0886	0.2032	-0.7572	-2.4157	0.4904	-1.1125	-1.5851	-0.1786	-1.518	-0.4142	-1.0049	-0.7291	-0.8806	1.2173	0.7741	0.8708	1.2581	1.4078	1.146	0.9769	0.3757	-0.4861	-0.7194	-1.4207	-1.5459	-1.8151	-1.2425	-0.7972
C37A2.8	0.3606	0.6745	0.6581	-0.2878	0.2494	-0.3444	0.1547	0.1814	0.3784	0.0497	-0.402	0.163	-0.2129	-1.0374	0.984	0.085	0.0943	-0.6587	0.2488	0.2587	0.6395	0.0598	0.4909	0.075	-0.1554	0.1404	0.4739	0.5428	0.5	0.9105	0.998	0.4813	0.4503	0.0785	-0.8545	-1.6617	-1.3195	-0.6596
syp-4	-0.2306	-0.4485	-0.2247	-0.0959	0.0638	-0.0049	-0.2699	-0.5062	-0.0264	-0.1037	-0.5677	-0.3334	0.0344	-0.4971	0.0252	-0.2391	-0.3057	-0.0012	-0.6015	-0.5504	-0.5312	-0.7256	-0.5062	1.5612	0.8717	-0.0903	-0.2082	-0.142	-0.2767	-0.2137	-0.2615	-0.2705	-0.1329	-0.1133	-0.2206	-0.1956	-0.7252	0.4177
T21G5.6	-0.9258	-1.1852	-0.8407	0.1686	-0.3703	-0.5444	0.2297	-0.1752	-0.6142	-0.6028	1.4486	-1.1687	-0.7189	-0.7873	-0.7741	-1.027	-0.6253	0.7207	-0.1933	-0.8072	-0.669	-0.1238	0.4085	-0.7834	-0.8471	-0.931	-1.658	-1.0974	-1.4941	-0.9313	-0.3346	-0.0914	0.5181	0.8518	0.8772	1.6727	2.2362	2.0121
asd-2	-1.3368	-2.6768	-1.8677	0.8252	0.4792	0.992	-0.0475	0.006	-0.3403	0.4857	0.3093	-0.9771	1.2834	-0.9255	-0.5546	-0.1002	-0.9788	-0.1355	-1.4929	-0.5643	-1.0377	-0.1804	-0.2463	-2.1336	-3.2075	-1.6296	-1.2022	-0.465	-0.2073	0.8007	1.3057	1.3452	1.3653	1.2073	1.1147	0.4655	0.6835	0.5574
C30F12.5	-1.115	-1.5349	-1.5131	-0.9202	-1.1198	-1.6189	-1.0542	-0.3245	-0.3035	1.1959	0.7275	-0.7665	-0.439	3.6044	-0.4054	1.7346	-1.3865	-0.6263	-0.9463	-0.9616	-0.9642	-0.3486	0.0209	-2.9922	-1.613	-0.8445	-0.2605	-0.2357	-0.2432	0.0755	0.213	0.3882	0.4866	0.7981	1.1166	1.0601	1.0831	0.968
chd-1	-0.0003	0.2103	0.2011	-0.3	1.0511	0.4413	0.1261	0.3602	0.6808	0.2642	-0.6013	-0.3528	0.1342	-0.9302	1.6536	0.2049	-0.1972	-0.581	-0.5672	0.046	-0.1805	-0.2846	0.2482	-0.7123	-1.2723	-0.9304	-0.6126	0.1687	0.5171	1.1389	1.5146	1.3605	1.3598	1.0176	0.7189	-0.1566	-1.2687	-2.8434
ubql-1	-0.4117	0.124	0.0061	-0.3641	0.3121	-0.4457	-0.1405	0.1046	0.126	0.5574	0.1246	0.2423	-0.1589	0.042	0.9272	0.0491	0.4497	0.0284	0.2429	0.3432	1.1311	0.6283	0.5199	0.2232	0.3911	0.2704	-0.4334	-0.5452	-0.807	0.0283	0.0477	0.0801	0.1958	0.1896	0.2769	0.148	0.0912	-0.1567
sem-4	-0.5536	-0.3509	-0.1309	-1.8712	0.3576	-1.7088	1.2814	0.8186	0.8448	2.7299	0.308	-1.3429	-0.4032	-2.7086	1.4992	-0.2292	0.5059	0.0812	0.0187	1.0048	2.8723	0.7105	0.6751	-1.6134	-1.6494	-1.5146	-1.7618	-0.9264	-1.1321	-0.1016	0.451	1.0558	1.4313	1.5375	1.6183	0.8221	0.9643	0.8189
prpf-4	0.3095	0.4026	0.4033	-0.4377	0.3786	-0.173	-0.4326	0.6446	0.4403	0.1268	-0.5095	0.1772	0.1512	-0.9009	1.8708	0.0525	0.1006	-0.2092	-0.2916	0.331	0.157	-0.1826	0.1658	1.2034	0.6278	0.1934	0.2799	0.4867	0.2665	0.2648	0.4617	0.2559	-0.1227	-0.3101	-0.5612	-1.2206	-1.1878	-0.6376
gly-18	-0.9531	-0.7258	-0.9142	-0.2922	-0.5622	-1.0952	-1.3573	-0.6932	-0.8311	0.9671	-0.1206	-1.6218	-0.401	-0.0572	-0.5978	-1.3898	-1.1899	1.4664	-0.9777	-0.9064	-1.0451	0.3909	0.4517	-0.5305	-0.5935	-0.6019	-0.5565	-0.376	-0.4383	-0.3542	0.0791	0.3504	0.4368	0.2076	0.4085	0.4306	0.7633	0.7746
unc-14	-0.5683	-0.4177	0.03	-0.7571	-0.0033	-0.2311	0.8211	0.4177	0.7396	1.908	-0.1848	-0.618	-0.7749	-1.7186	1.2457	0.5274	1.0764	0.3855	0.7703	0.8279	1.3221	0.7205	0.4479	-1.674	-1.6413	-1.6906	-1.7401	-1.3613	-0.8062	-0.4268	0.171	0.6809	1.0934	1.3713	1.7308	1.4536	1.6337	1.2055
hpo-11	-0.126	0.2218	0.1079	-0.4285	-0.0807	0.4034	0.1947	0.29	0.2895	-0.076	-0.2995	-0.1392	0.7439	-0.3596	-0.0821	0.0183	-0.2323	-0.6041	-0.4222	-0.2863	-0.4415	-0.1358	0.0234	0.0645	0.1761	0.2545	0.256	0.2421	0.11	0.8089	1.0101	0.8156	0.4642	0.2515	-0.159	-1.0438	-1.8537	-1.3971
xpa-1	-0.0701	0.7782	0.8167	-1.2007	0.2879	-0.7686	0.354	0.1186	0.1159	0.3246	-0.5859	0.0266	0.1238	-1.4178	0.2984	0.483	0.6818	-0.1577	0.2153	0.266	0.9506	0.0335	-0.0245	0.9541	-0.0892	-0.3051	0.4971	0.7074	0.626	0.544	-0.1838	-0.1666	-0.4126	-0.7665	-0.5645	0.096	-0.2802	-0.656
M05B5.7	0.0401	-0.0949	-0.0516	0	0.2587	0.0609	0.0635	0.0229	0.0211	0	0.0533	0.0099	0	0.0624	0.0313	-0.1053	-0.0134	-0.0134	0	0	0	0	0.0116	-0.1509	-0.1525	-0.1551	-0.1303	-0.1178	-0.1588	-0.015	-0.0016	0.0754	0.1058	0.1498	0.096	0.3136	0.1999	-0.0582
hlh-2	0.6422	0.5598	0.5245	0.539	0.5796	0.5624	0.333	0.602	0.6748	-1.1324	-0.0414	0.5193	0.5982	-1.8146	0.4651	0.4821	-2.5876	-0.5449	-0.2983	0.7832	-0.6563	0.3587	0.1928	-0.2647	0.3838	0.9115	1.1473	1.4428	1.2659	1.4999	0.8954	0.8303	0.0203	-1.0366	-1.4869	-2.0486	-2.2704	-1.2901
swsn-9	0.7976	0.6047	0.7806	-0.663	-0.0045	-0.31	0.0177	0.4377	0.2636	0.0308	-0.7788	0.0628	-0.1455	-2.2737	0.8467	-0.1585	-0.633	-0.2018	-0.9196	0.4042	-0.0801	-0.1501	-0.209
dhp-1	-0.5851	-0.8994	-0.9138	-0.1535	-0.735	-1.3422	-1.2455	-0.4637	-1.0848	-0.8027	1.123	-1.5742	-0.8918	-1.1892	-0.776	-1.4607	0.4421	0.2742	-0.5428	-0.2087	0.3246	-0.0936	-0.053	-1.7488	-1.5259	-1.1384	-0.855	-0.5076	-0.3381	-0.4988	-0.1819	0.2749	0.276	0.9742	1.1045	1.7634	1.7075	0.6938
ztf-15	0.3374	0.3124	-0.2119	-0.0267	0.3504	-0.5097	-0.0897	-0.3673	-0.1869	0.0906	-1.0525	-0.1502	-0.3125	-0.6901	0.2335	0.0343	-0.2562	-0.0826	0.0419	0.025	0.0384	-0.9575	-0.5127	1.5212	0.8094	0.1886	-0.0513	-0.0982	-0.3711	-0.1681	-0.2463	-0.155	-0.2684	-0.2108	-0.1646	-0.3562	-0.805	0.3758
tyr-3	0	0	0	0	0	0	0	0.0454	0	0	0	0.0268	0	0	0	0	-0.0067	-0.0067	0	0	0	0	0.0135	-0.0208	-0.0349	-0.0336	-0.039	-0.0404	-0.0227	-0.0295	0.0023	0.0133	0.0178	0.0411	0.0484	0.0228	0.0349	0.0404
mrpl-13	-0.2011	0.2316	0.1097	-0.429	-0.1082	0.0622	0.1645	0.0266	-0.4907	-0.715	-0.5574	0.3156	0.082	-0.5125	-0.3976	-0.3419	-0.3462	-0.0885	-0.4673	-0.1882	-0.2361	0.0672	-0.1226	-0.2745	-0.261	0.0518	1.0969	1.7657	1.6058	1.079	1.12	0.7667	0.5994	0.0745	-0.9776	-0.686	-0.707	-5.2536
scav-6	0.0639	-1.0787	0.3249	0.0374	1.0309	-0.0302	-0.363	-0.985	-0.4624	-0.6164	0.1273	-0.405	-0.8244	-1.0541	0.6426	-1.2187	-0.7717	-0.2236	-0.3822	-0.2673	0.1792	-1.5938	-1.4377	-0.9546	-1.4001	-0.9766	-0.6338	-0.7856	-1.3033	-0.3483	-0.0573	0.6567	0.8376	1.2924	1.1738	1.2764	0.9642	0.2584
sol-1	-0.5094	0.0142	-0.0206	-1.8007	0.8474	-0.875	0.7101	0.3103	0.9204	2.8673	-0.6362	1.2183	-2.887	-1.4886	0.5895	-1.283	1.1743	-0.5875	2.678	1.2686	1.7656	0.7362	0.7769	-0.9822	-1.6104	-0.9191	-1.0493	-1.1666	-1.05	-0.9129	-0.4003	0.0988	0.333	0.974	1.3821	1.6351	1.9303	1.7375
C15A11.7	-0.4095	-0.2676	-0.1467	-0.053	-0.6507	-0.0759	-0.0931	-0.3842	-0.1795	-0.1496	0.8253	-0.229	-0.357	-0.0829	-0.4683	-0.0913	-0.1065	0.3618	-0.2186	-0.1861	-0.1665	-0.1698	0.0172	-0.3762	-0.1439	-0.2145	-0.1336	-0.3093	-0.2626	-0.2214	-0.0406	0.1197	0.0939	0.1542	0.0578	0.0935	0.4831	0.7
unc-13	-1.1941	-0.9967	-0.9479	-1.5897	0.648	-1.5941	1.4662	0.8019	0.0609	1.9686	-0.3352	-0.8671	-1.7155	-2.1512	1.55	1.9171	2.1684	0.1101	0.7707	0.2626	1.7002	0.9398	1.1401	-1.2916	-1.7654	-1.147	-1.1579	-1.5499	-1.4426	-1.7735	-0.5779	-0.0567	0.3654	1.6249	2.2746	2.0591	2.3239	2.1145
spe-4	-0.3152	-0.4049	-0.1177	0.0151	0.8708	0.1669	0.1471	0.0864	-0.0246	0.2786	-0.0498	-0.2456	0.4405	-0.0829	0.2888	0.667	-0.056	0.1564	0.2736	0.2728	0.6397	0.3186	0.0961	0.0001	-0.0203	-0.0603	-0.0712	-0.0652	-0.0535	-0.0419	-0.0237	-0.0403	-0.01	0.0414	0.0986	0.0598	0.0845	0.1019
T28F4.4	0.0142	0.1472	0.3776	0.0124	0.9499	0.358	0.3247	0.8676	0.5157	0.5928	-0.1704	-0.1331	0.1341	-0.2464	1.1394	0.0581	-0.211	-0.4949	-0.4862	0.1536	-0.0475	-0.0111	0.2792	-2.0003	-0.9723	-0.3354	0.1228	0.4243	0.2841	0.7823	0.7811	0.5008	0.4652	0.4363	0.1648	-0.1146	-0.27	-0.2692
C26C6.8	-0.1272	0.1064	-0.0932	0.1156	0.4488	0.128	0.5217	0.1148	-0.4694	0.0043	0.1343	-0.2766	-0.1831	0.0911	-0.0592	-0.2024	-0.0212	0.1106	-0.1712	-0.0069	0.0336	0.168	0.0562	-0.0647	-0.3561	-0.0497	-0.0912	-0.2646	-0.1692	-0.2322	-0.2213	-0.1299	-0.0938	-0.3212	-0.0062	0.3793	1.6872	-0.0663
T25G3.1	0.3835	1.2732	0.6506	-0.3538	0.2367	-0.6165	0.4209	0.0188	0.0718	-0.5223	-0.3963	-0.0272	-0.0563	-0.1469	-0.0167	0.2597	-0.036	-0.5563	0.1516	-0.2436	0.112	-0.1904	0.0103	1.2667	1.2434	0.8433	0.6397	0.4263	0.0956	0.481	0.124	-0.2196	-0.4547	-0.8628	-0.6544	-1.0456	-1.1876	-0.6952
mans-1	0.3724	0.0919	0.4962	-0.279	0.3431	0.0254	-0.1312	0.0742	0.0057	0.0144	-0.6069	-0.3371	0.0051	-1.1017	0.6427	0.094	-0.5975	0.1362	-0.6843	0.1277	0.1542	-0.478	-0.2769	0.9798	0.8738	0.296	0.0146	0.2241	-0.0768	0.3409	0.258	0.0093	-0.1296	-0.2404	-0.3834	-0.4349	-1.0482	-0.6832
prg-1	0.0519	-1.2871	-0.3521	-0.495	-0.072	0.1119	-0.5493	-1.2226	-0.3854	-0.7054	-0.7775	-0.4652	-0.5338	-0.9597	-0.1267	-0.2165	-1.2338	-1.0861	-0.7262	-0.1856	-0.5517	-1.7119	-1.3741	3.5158	3.0287	1.8515	-2.8578	0.6087	-0.6479	-0.0189	0.385	0.3966	-1.1705	-0.2884	-1.0276	-1.5563	-2.9601	0.7413
lrp-1	-1.2033	-2.1633	-1.2443	1.3144	0.7971	1.3549	-0.0756	-0.0454	-0.9674	0.0373	1.1613	-2.0045	-0.8428	-2.0557	0.6204	-1.0104	-1.5812	0.3926	-1.2977	-0.5532	-1.6929	-0.5964	-0.4412	-1.5564	-1.7454	-1.284	-1.0637	-0.4609	-0.8809	0.303	0.7473	0.8195	1.1643	1.4085	1.5956	0.5622	0.1606	0.2305
capg-1	0.8224	0.5962	0.7073	-0.7331	0.4749	0.1371	0.1321	0.3575	0.3176	0.1688	-1.0077	0.4781	-0.2863	-2.2957	1.6093	-0.0769	-0.4325	-0.4567	-0.514	0.4414	0.0045	-0.2281	-0.3143	0.4141	0.7363	1.0805	1.3192	1.4713	1.2378	1.0702	0.9472	0.4788	-0.2559	-0.5547	-1.4841	-2.4917	-2.1727	-1.7962
ego-1	0.2456	-0.2171	0.0952	-0.3382	-0.264	-0.1985	-0.112	-0.4486	-0.0603	0.0503	-0.7504	-0.0047	-0.235	-0.4878	0.597	-0.4707	-0.3144	-0.1843	-0.0813	0.2047	0.2134	-0.7726	-0.2859	0.9303	0.3756	0.0002	-0.0981	-0.0531	-0.2189	-0.0715	-0.0179	-0.0714	-0.08	-0.0332	-0.1016	-0.2758	-0.3633	0.0787
rlbp-1	0.2006	0.0182	0.2266	0.2221	1.2304	0.7755	0.5422	0.5873	0.1412	0.7661	-0.1496	-0.0973	0.1507	-0.9128	1.2018	0.1417	-0.0793	-0.0586	-0.1729	0.415	0.4709	0.0924	0.2369	1.385	0.1834	-0.6392	-0.7671	-0.5443	-0.2882	-0.041	0.2795	-0.0269	0.4179	0.02	0.0506	0.1378	-0.0096	-0.1579
gna-2	-0.5486	-0.7128	-0.8935	0.706	1.5224	1.701	0.3967	0.124	-1.2043	-0.1659	-0.0308	-1.1002	-0.6778	-0.9731	0.2279	-1.4391	-0.148	-1.0669	-0.2476	-0.5728	-0.1913	-0.0664	-0.0458	2.8805	2.1902	0.8344	-0.2986	-0.4044	-0.352	-0.6785	-0.2411	-0.7597	-0.7084	-0.2158	-0.7849	-0.6832	-0.9143	0.1357
VH15N14R.1	0.9326	0.2882	0.9873	0.8556	-0.3675	-0.5103	-0.1873	0.2262	1.0176	-0.9989	-0.634	-0.3356	-0.3871	-0.9493	0.3151	-0.1588	-1.7408	-0.3717	-0.902	0.4398	-1.2229	-0.1814	-0.3749	-0.0733	1.1148	1.217	1.3692	1.3958	0.7752	0.2235	0.7435	0.3012	-0.2867	-0.6072	-1.4697	-2.3463	-2.5955	0.2385
D2005.4	0.7435	-0.3354	-0.0852	-0.3769	0.3097	-0.2376	-0.2947	-1.0435	-0.137	-0.2575	-0.9858	-0.2586	-0.1533	-0.7388	0.7009	-0.4661	-0.4665	-0.3223	-0.3293	-0.0856	-0.4335	-0.3763	-0.3566	1.6255	1.7297	1.0737	-0.1378	-0.5118	-0.8987	-0.2434	-0.3758	-0.2874	-0.3726	-0.3179	-0.4442	-0.5395	-0.8337	0.534
glna-3	-0.9992	-1.0985	-1.0897	-0.6822	0.9819	-0.7331	0.6811	0.5963	1.4239	0.9406	-0.6662	-1.4987	-1.7006	-1.4111	0.4957	0.5109	-1.0111	1.654	-0.0283	1.2714	-0.4271	0.7473	0.6826	-0.3411	-0.2255	-0.4201	-0.3252	-0.563	-0.6605	-0.5938	-0.9278	-0.5069	-0.2819	0.1965	0.7432	1.0832	1.4954	1.3275
F30F8.5	0.0177	0.3714	0.1975	-1.1079	0.4301	-0.8865	0.3879	0.1862	-0.0291	0.051	0.3071	-0.4305	-1.0468	-0.6878	0.6041	0.412	1.2388	0.3691	0.5989	0.168	0.9136	0.3765	-0.0792	-0.7151	-0.5988	-1.0851	-0.8788	-0.4444	-0.3976	0.2542	-0.1063	0.0321	0.3985	0.7387	0.9083	0.8149	0.6964	0.3832
nhr-191	-0.1446	0	0	0	-0.0791	-0.0193	0	0	-0.0744	-0.0423	-0.0419	-0.0119	-0.0268	-0.0541	-0.0417	-0.0331	-0.0459	-0.0459	0	0.1255	0.0521	0	0.0917
F55D12.5	-0.2524	-1.0309	-1.2116	1.8725	3.2253	2.8152	2.4287	0.9471	-0.2778	0.2772	0.4593	-1.7671	2.0187	0.7633	1.657	-1.4451	-0.352	-0.3742	-0.3522	-0.1889	-0.3862	0.4668	0.3361	1.1046	-0.6696	-1.8518	-2.2909	-1.3904	-2.9556	-1.0083	-0.2112	0.2776	0.7444	1.3889	1.9903	1.148	1.8757	1.8483
F20G4.2	-0.3084	-1.0315	-0.8804	1.5989	2.9593	2.7567	2.1174	0.806	-0.2437	0.2685	0.1681	-1.7033	1.8273	0.1787	1.4527	-1.2977	-0.7219	-0.6881	-0.1555	-0.0994	-0.2794	0.618	0.3248	0.7965	-0.7081	-1.8816	-2.2211	-2.414	-1.1281	-0.5747	0.1813	0.1192	0.5985	1.1502	1.8318	1.1226	1.7973	1.33
nmy-2	0.6961	0.1048	0.2373	0.3032	0.701	0.206	0.2385	0.4196	0.2768	-0.1974	-0.6777	-0.109	-0.557	-2.3486	1.4417	-0.4228	-0.3669	0.0353	-0.9078	0.3331	-0.457	-0.3129	-0.4704	1.129	0.911	0.4449	0.2351	0.4014	0.162	0.1098	0.2606	-0.0955	-0.115	-0.2568	-0.405	-0.9795	-1.1266	-0.6754
jph-1	-1.6448	-1.3348	-0.6285	-0.8339	-0.4913	-0.5808	0.0964	-0.2064	0.0494	1.4514	-0.5234	-0.8588	0.4736	-1.9335	0.541	-0.563	0.5063	-0.0603	-0.7858	-0.417	0.7403	0.1979	0.3018	-1.892	-2.1456	-2.1252	-1.1932	-1.3538	-1.2807	-0.2644	0.547	0.8521	1.3033	1.6019	1.7958	1.4037	1.3478	1.4033
rbg-2	0.1304	0.1931	0.2218	-0.2866	0.3991	-0.1389	-0.1029	0.0037	0.3325	-0.0652	-0.2966	-0.0448	-0.1347	-0.5342	1.0623	-0.0145	-0.0748	-0.0653	-0.393	0.1884	-0.0257	0.0386	0.32	-0.6227	-0.6923	-0.4324	-0.4373	-0.0961	-0.2073	0.9279	1.1392	0.6628	0.4293	0.3871	0.2478	-0.1877	-0.5868	-0.5313
iftb-1	-0.111	0.0718	0.1589	-0.5412	-0.0747	-0.1581	0.2814	-0.1395	-0.4299	-0.6513	-0.1023	0.1768	0.2256	-0.5443	-0.3722	0.0243	-0.0664	-0.0799	-0.205	-0.2216	0.0116	-0.2649	-0.1196	1.3204	1.3593	0.9096	0.2606	-0.2233	-0.3047	-0.0992	-0.2485	0.0246	-0.2019	-0.6019	-0.5876	0.0178	-0.4383	-1.1869
F18C12.4	-0.2479	-0.2275	0.0308	-0.053	-0.0794	-0.0697	-0.0212	0	-0.0955	0.0906	0.0678	-0.0435	-0.6164	-0.0136	0.0691	-0.0331	-0.0567	0.0021	-0.1893	-0.0049	0.0981	0.0316	0.1016	-0.3445	0.0716	0.2693	0.4414	0.36	0.0669	-0.3296	-0.2628	-0.4889	-0.1313	-0.0797	0.1248	0.0816	0.1215	0.0997
che-3	-1.4359	-1.2972	-0.9775	-2.717	0.7155	-1.8759	-1.2409	0.3011	-0.907	0.6083	-0.3914	-0.0753	-2.4109	-1.7922	2.7636	-1.5397	1.3744	0.3174	-1.4943	-0.8263	0.3634	1.1259	1.277	-0.6765	-0.9897	-0.728	-0.6426	-0.6056	-0.6691	-0.4745	-0.5544	0.2109	0.5595	1.1003	1.4133	0.9219	0.7314	0.4032
rme-8	-0.0596	-0.0134	0.0795	0.0163	0.8031	0.1511	0.0539	-0.0063	-0.0564	-0.3131	-0.6514	-0.2445	-0.0675	-0.9055	1.2703	0.0484	-0.3409	0.4017	-0.637	0.1455	-0.2717	0.2375	0.1825	-1.533	-2.9646	-1.1215	-0.3235	0.1319	-0.0576	0.8343	1.0858	0.8596	0.6916	0.7946	0.7908	0.2251	0.2097	0.3769
lin-10	-0.3429	-0.0597	0.2205	-0.4173	-0.0762	-0.4386	1.2179	0.3624	1.0379	1.0139	-0.6248	-0.557	-0.8737	-1.9587	1.0361	0.8925	0.4074	0.0321	-0.0664	0.6792	0.9597	0.4709	0.0978	-2.1694	-1.2333	-0.9379	-0.519	-0.0021	-0.2136	0.736	1.0389	0.9193	0.8394	1.0247	0.8575	0.2362	-0.3162	-0.2606
T28B8.3	0.053	0	0.0611	0	-0.1287	-0.0321	0.0105	-0.0487	0	0	-0.1074	-0.0368	-0.0532	0	0.3778	0	-0.0646	-0.0646	-0.0333	0.0618	0.0187	0	0.1141	-0.0386	-0.0334	-0.0374	-0.0442	-0.0383	-0.013	-0.0164	-0.0032	0.0094	0.0201	0.0192	0.0287	0.0012	0.0556	0.0902
H31B20.1	0.1394	0.0794	0.0443	-0.3778	-0.0248	-0.0943	-0.0975	0.0169	-0.0225	-0.0729	-0.0367	0.0559	-0.0268	0	0.2007	0.0119	0.0409	0.2735	0.0719	-0.0653	-0.0457	0.077	-0.0526	-0.2419	-0.2074	-0.2397	-0.2662	-0.2672	-0.3012	-0.2252	-0.2504	-0.1222	0.0145	0.1352	0.3235	0.2771	0.6075	0.7637
kcnl-2	-1.4839	-1.2292	-1.2756	-1.4427	0.9301	-1.4927	1.2173	0.305	1.0794	2.0324	-0.2824	0.6142	-2.1238	-1.0051	2.7289	-1.0705	0.1129	0.6609	-0.4479	0.6389	0.1049	0.7229	0.7307	-0.752	-0.6316	-0.7431	-0.4561	-0.4361	-0.8432	-0.4368	-0.4167	-0.3112	-0.187	0.2898	0.8407	0.8675	1.5875	1.6284
spe-12	0.0179	0.0312	0.0532	0	0.0859	0.0609	0	0	-0.0644	0.1227	0.0154	-0.0585	-0.0532	0	0	0.067	-0.02	0.0204	0	0	0	-0.0453	0.0172	-0.0487	-0.0351	-0.031	-0.0346	-0.0353	-0.0404	-0.0331	-0.0157	-0.03	-0.0248	0.0178	0.084	0.044	0.0811	0.1019
kin-10	0.5301	0.5388	0.3329	-0.5607	-0.1046	0.1232	0.317	0.0829	-0.1321	-0.6579	-0.0907	0.3429	-0.0638	-0.6474	-0.2487	0.0122	-0.278	0.0975	-0.1111	-0.0693	-0.0153	-0.1036	-0.3026	1.5567	1.6938	1.6144	1.0945	0.7222	1.162	0.7107	0.658	0.5613	-0.1269	-1.045	-1.0133	-2.2102	-3.5861	-1.7922
abts-1	-0.89	-0.7809	-0.569	-0.1011	1.2687	0.4137	0.6904	0.5055	0.7669	1.2318	-0.4098	-0.4671	-1.5645	0.1597	1.7931	-0.1701	1.0931	0.5307	0.5665	0.9986	1.1638	0.6823	0.6841	0.6112	0.6185	0.213	-0.8645	-2.4549	-3.3032	-1.602	-0.5506	0.2627	0.7984	1.3299	1.6662	0.9663	1.1763	1.1327
F52B5.3	0.4848	0.5698	0.299	-0.7119	0.3408	-0.6291	0.0762	-0.2234	0.1902	0.0147	-0.0972	-0.3517	0.3229	-0.1433	0.7483	0.588	0.8629	0.5839	-0.0464	0.56	0.2484	-0.8824	-0.3028	1.4657	1.2627	0.4412	-0.1864	-0.1577	-0.5459	-0.2905	-0.0855	-0.1846	-0.2978	-0.3091	-0.2689	-0.7082	-0.3959	0.2611
C34B7.2	0.2016	0.0163	0.3161	-0.2613	0.7005	0.3281	-0.1217	-0.0253	0.2191	0.0654	-0.9511	0.072	0.0608	-1.132	0.9779	-0.0864	-0.5986	-0.4409	-1.272	-0.0354	-0.4934	-0.1424	-0.1261	1.2112	0.7226	0.1459	-0.2178	0.0288	0.1318	0.3207	0.4557	0.273	0.0846	-0.1536	-0.7881	-0.765	-0.9547	-0.4953
tba-5	-1.049	-1.4265	-1.0023	-1.8042	0.1945	-0.5227	-0.0683	-0.2266	-0.7623	0.4773	-0.0393	0.3644	-1.438	-0.4531	1.426	-1.4779	-0.084	0.4581	-1.3754	-0.9877	-0.1501	0.3287	0.5423	-0.6606	-0.6681	-0.4735	-0.6846	-0.9864	-0.7859	-0.8865	-0.222	-0.5879	-0.1926	0.4195	1.1509	1.6022	1.8842	1.0913
F02E9.3	-0.0714	-0.1502	0.1009	-0.1041	-0.1531	-0.0717	0.0105	0.0416	0.0961	0.099	-0.1617	0.0042	0.071	0.0235	0.3114	-0.1132	-0.0657	-0.0467	0.0719	-0.0026	-0.0203	0.2535	0.0743	-0.0586	-0.0361	-0.0201	-0.0075	-0.0418	-0.0426	-0.0406	-0.0453	0.0165	-0.018	0.0175	0.0275	0.0425	0.085	0.1217
sin-3	0.5664	0.3578	0.6253	-0.1174	0.2909	-0.1425	-0.0402	0.4597	0.536	0.286	-0.7816	0.0528	-0.2241	-1.3247	1.3868	0.0951	0.2483	-0.1321	-0.3574	0.2143	0.0856	-0.1177	0.0663	1.0417	0.6314	0.1099	0.3235	0.7157	0.3066	0.3841	0.5239	0.1356	-0.2045	-0.1568	-0.6462	-1.1054	-1.1954	-0.8639
F10D11.2	0.2299	0.5326	0.2515	-0.3829	0.3369	-0.0403	0.1428	0.1958	0.1548	-0.1325	-0.6935	0.1063	-0.0441	-1.2154	0.8042	-0.0883	-0.1481	-0.209	0.0316	0.3155	0.5879	0.0492	0.1434	1.0077	0.4421	0.2428	0.205	0.3967	0.2982	0.2293	0.157	-0.0528	-0.1142	-0.2829	-0.44	-0.6028	-0.8052	-0.681
D1081.10	0.0179	0	0	0	0	0	0	0.0229	0	0	0	0	0.0142	0	0	0	-0.0156	-0.0156	-0.0659	-0.0659	-0.0659	0.0313	-0.0076	-0.0209	-0.0195	-0.0046	-0.0096	-0.0075	-0.0086	-0.0131	-0.006	-0.0084	-0.0033	0.0042	0.0331	0.0167	0.016	0.0316
D1081.9	0.4094	0.246	-0.1481	-0.0789	0.5082	0.2603	-0.0577	-0.9012	1.9655	-0.6671	-0.3449	-0.1752	0.1137	-0.986	0.0878	0.1322	-0.7445	-0.3446	1.0869	2.0795	0.123	-0.7766	-0.5505	1.1021	0.1662	-0.0959	-0.0414	0.0195	-0.1509	0.1196	0.0663	-0.1015	-0.1451	-0.0605	-0.1754	-0.2793	-0.436	0.0124
gon-2	-0.5739	-0.3555	0.3355	-0.0621	0.3416	0.0897	0.5523	0.2268	0.4152	-0.3668	0.1315	-1.1165	1.0466	-1.1267	0.7465	-0.3851	-1.3216	0.0716	-1.1313	-0.1485	-1.0294	-0.2173	-0.2501	-0.0324	-0.5573	-0.8847	-1.167	-0.9508	-1.0221	0.1103	0.6429	1.0848	1.2339	1.0674	0.9633	0.1051	-0.2804	-0.3132
daf-8	0.0875	0.0267	0.2828	-0.399	0.5173	0.7294	-0.0482	0.0313	0.193	0.3775	-0.2752	-0.1136	0.1971	-0.275	0.5196	0.1684	-0.5945	-0.2917	-0.3058	-0.3119	-0.4441	0.5802	-0.1087	-2.5361	-1.5042	-0.5521	-0.0711	0.5519	0.4688	0.8855	1.0221	0.8694	0.7512	0.3828	0.3286	-0.0147	-0.2409	-0.3412
snrp-27	0.2952	0.8773	0.4682	0.2566	-0.0317	-0.5391	0.0948	0.0956	0.0846	-0.5264	-0.4643	0.1234	-0.0968	-0.6329	-0.0349	0.1659	0.4483	-0.2697	0.5292	-0.0208	0.2561	-0.1279	-0.1122	2.2397	2.0907	1.7605	1.4668	1.5151	0.888	0.487	-0.196	-0.6779	-1.3611	-2.2735	-2.7035	-0.9049	-0.9833	-1.3476
F43G9.8	0.0355	0	0.0155	0	-0.004	-0.0554	-0.043	0.0895	0.0418	0	0	0.0194	-0.0249	-0.0541	0	-0.0654	-0.0266	0.0336	0	0	0	-0.0228	0.0303	-0.0907	-0.1199	-0.0506	-0.0335	-0.0714	0.0373	0.1892	0.1062	0.0071	-0.0252	0.0627	0.028	0.0016	-0.0142	-0.0266
ces-1	1.1978	2.1361	1.5035	0.5486	0.2818	0.2408	0.5675	0.8451	-1.1397	-2.1042	-1.1106	-1.0922	-0.3745	-2.248	-0.5018	0.4776	-2.5157	-1.056	-1.8199	-0.7975	-1.1255	0.1256	0.8095	-2.6529	-2.7909	-1.15	-0.5657	0.6197	1.0814	2.0623	2.4256	1.5105	1.1382	0.2896	0.1165	-0.4001	-1.4493	-0.2348
K07A12.1	-0.1851	0.3953	0.4613	-0.1134	0.3886	0.3239	-0.0575	0.0576	0.1815	-0.0212	-0.1256	-0.0464	0.158	-0.7095	0.818	-0.1311	-0.0223	0.0456	-0.437	0.0179	0.198	-0.172	-0.206	0.9007	0.8345	0.345	-0.0391	-0.3168	-0.3851	-0.1208	0.0028	-0.1749	-0.1664	-0.0792	-0.1816	-0.3598	-0.3302	0.0709
hot-5	-0.9237	-0.4061	-0.5887	-1.2421	-0.5545	-2.362	-0.5683	0.1211	-1.3	1.51	1.7821	-1.7626	0.9889	-1.0398	-0.83	-2.4771	0.1352	0.8293	0.824	-0.4754	2.169	0.69	1.2361	-0.6304	-1.0704	-0.801	-0.3946	-1.0148	-1.0433	-0.3745	-0.8014	-0.0143	-0.1447	0.7978	0.5882	1.8815	1.9757	1.0462
tlf-1	0.059	0.4381	0.4365	0.3437	0.6086	0.41	0.3189	0.2275	0.3879	0.3652	-0.5657	0.0807	0.0533	-2.0404	1.1795	0.2488	-0.463	0.2604	-0.3815	0.4817	0.2101	-0.0248	-0.1253	0.6268	0.6435	0.5542	0.4241	0.4522	0.2203	0.2596	0.3393	0.0856	-0.1053	-0.3867	-0.5926	-1.0843	-0.8987	-0.538
cle-1	-1.07	-1.3022	-1.1468	-3.1057	-0.3756	-2.4843	0.2031	1.0493	0.1189	0.6878	-0.9574	-1.1228	-2.3467	-0.0618	0.2438	1.5275	-1.803	-1.0884	0.6811	0.1651	-1.7678	0.924	0.7482	-1.429	-1.479	-1.2576	-1.1983	-0.8014	-0.724	-0.2245	0.3005	0.7295	1.0783	1.3164	1.3953	0.7553	0.7794	0.7591
C36B1.6	-0.0301	0.0203	0.0309	0	-0.004	0.0802	0	0.0229	-0.0325	0	0.0306	-0.0035	0	0	0.0214	-0.0331	-0.0213	-0.0213	0	0.0641	0.0263	-0.0518	-0.0694	-0.1063	-0.183	-0.1622	-0.0724	-0.1724	-0.0782	-0.0104	-0.0335	-0.1312	-0.0687	-0.1051	-0.2004	0.1028	0.5603	0.6608
lmn-1	0.7729	0.8261	0.9172	-0.0862	0.2458	0.0107	0.4412	0.2996	0.1424	0.2785	-0.4667	0.1689	0.6619	-1.4642	0.193	0.2748	-0.7511	-0.0687	-0.1223	0.2217	-0.2951	-0.127	-0.262	0.5452	0.9016	0.888	0.537	0.4352	-0.0879	-0.0432	-0.267	-0.287	-0.3189	-0.2632	-0.5563	-0.7285	-0.5892	-0.1657
F36A2.7	0.2522	0.5814	0.0918	-0.2134	0.0836	-0.5188	0.0772	-0.1153	-0.2072	-0.7205	0.1267	0.4787	0.2359	0.5534	-0.3961	0.1451	0.2936	-0.1641	0.5207	0.1521	0.1286	-0.0175	0.3401	1.3856	0.9495	1.3582	0.571	-0.8356	0.7775	-0.9167	-0.1484	-0.6193	-0.4018	-0.3167	-0.5635	-0.4995	-0.0739	-0.6665
F36A2.13	0.0958	0.1003	0.2799	0.0749	0.7841	0.0493	0.348	0.1531	0.4816	0.5167	-0.5555	-0.0675	0.1689	-1.0352	1.3045	0.0672	-0.205	-0.452	-0.4692	0.0693	0.1385	-0.1856	0.0932	1.0297	0.893	0.5493	0.0782	-0.0016	-0.2362	0.0814	0.4632	0.2167	0.2914	0.1612	0.0958	-0.9188	-1.2902	-1.4132
hum-1	-0.0496	-0.3158	-0.0228	0.2813	1.0036	0.3469	0.1805	0.076	-0.2748	-0.0508	-0.4352	0.326	-0.6169	-1.971	0.8824	0.3055	-0.9243	-0.5783	-0.8765	-0.0727	-0.0662	0.0273	-0.0023	-0.3734	-2.6905	-2.9416	-0.8762	0.3374	0.3001	1.1283	1.3665	0.8887	0.4736	0.3787	0.4973	0.3239	0.5101	0.677
F55H12.3	0.1135	-1.2129	-0.7699	1.5433	2.4515	1.5327	0.0735	0.4449	-0.7073	0.1753	-0.1336	-0.9961	-0.8356	-0.9739	1.4221	-1.3447	-0.47	-0.7154	-0.5935	0.2519	-0.3126	-0.4015	-0.6654	-1.1187	-1.2224	-0.792	-1.0714	-1.1486	-1.0695	-0.4644	-0.0257	0.5171	1.0217	1.4571	1.6329	1.0596	0.8501	0.3741
tsp-15	-2.2573	-1.4127	-1.3251	-1.3072	-1.7019	-0.804	-1.3723	-0.574	-1.3506	0.1669	-0.3902	-1.8264	0.993	-1.7872	-1.7538	-0.8256	-1.7963	0.6637	0.242	-1.3459	-1.9532	-0.0086	0.2684	-1.4078	-1.3018	-1.773	-1.2416	-2.2495	-1.2035	-0.2865	0.1662	0.623	0.8156	0.9263	1.2887	1.4879	1.9811	2.175
fip-6	-0.5923	-0.1533	-0.3862	-0.1041	-0.1232	-0.2661	-0.43	-0.4993	-0.407	-0.3104	1.2031	-0.6037	-0.22	-0.3692	-0.2166	-0.5496	-0.1644	0.1009	-0.6975	-0.8037	-0.8215	0.0331	-0.0114	0.0114	-1.2141	-0.7938	0.1431	-1.0854	-0.3229	-0.9523	-0.5038	-1.1062	-0.4926	-1.4664	-0.138	1.7177	2.9532	3.2502
fasn-1	-1.1522	-2.887	-2.0242	-1.5083	-1.8206	-1.3525	0.394	-1.1498	0.8374	0.0139	1.1853	-0.4934	1.5306	-2.2548	-0.7613	0.6306	-2.9734	-0.1041	-1.2673	-0.0046	-3.1761	-0.9654	-1.2121	-3.3565	-5.5546	-0.9888	-1.9069	1.2623	1.0269	2.101	2.7439	2.457	2.0924	1.4429	0.6457	-0.1216	-1.3072	-0.5366
tba-6	-1.0463	-0.7989	-1.0504	-2.5967	0.2354	-2.315	-1.2118	0.156	-0.8764	-1.1297	-0.6211	-1.3083	-2.2233	-0.6065	0.1075	-1.4138	-2.5438	-1.8598	-1.112	-0.5587	-1.5151	0.6627	0.9433	-0.8244	-1.3063	-0.7919	-0.6751	-0.5072	-0.5866	-0.5606	-0.0826	-0.0898	0.3957	0.6832	1.1825	1.4174	1.1872	0.5586
rbpl-1	0.6557	0.5166	0.414	0.3922	0.452	0.2758	-0.1104	0.2661	0.4832	-0.1414	-0.7175	-0.117	-0.1385	-1.3061	0.9605	-0.178	-0.3981	-0.3118	-0.9285	0.004	-0.3635	-0.3278	-0.1809
C31H5.1	-0.2359	-0.1035	-0.2264	0	-0.17	-0.4562	0.0199	-0.2711	-0.4624	-0.0427	-0.1155	-0.4824	-0.4085	1.3238	-0.2873	0.1674	0.9647	0.4558	0.1785	-0.2286	0.3506	-0.3508	0.2781	-0.1857	-0.0184	-0.1216	-0.1072	-0.1315	-0.1108	-0.0718	-0.0751	-0.0993	-0.0394	-0.0157	0.1286	0.1391	0.2861	0.4226
W06D4.3	0.1706	0.0504	-0.0852	0.0645	0.0606	0.0632	-0.1451	-0.1117	-0.004	-0.2824	0.0835	-0.0878	-0.2432	-0.049	-0.3317	-0.0483	-0.1106	0.1339	-0.2186	-0.0056	-0.1412	-0.061	-0.1292	-0.0709	-0.3347	-0.1993	0.1705	0.3154	0.3997	0.4708	0.4169	0.0046	-0.4263	-0.4159	-0.5285	-0.1136	0.0389	0.2726
nduf-7	-0.3369	0.4272	-0.0992	-0.4164	-0.0853	-0.1447	-0.0699	-0.2022	-0.5762	-0.761	0.0068	-0.0038	0.0496	0.0593	-0.6941	0.0662	0.1398	0.012	0.1967	-0.0862	-0.2212	0.0271	0.224	1.4821	1.5573	1.6903	1.2988	1.0056	0.6603	-0.0785	-0.4045	0.3163	0.1935	0.1813	0.042	-0.5505	-0.8166	-6.5774
ZK858.8	-0.1016	-0.0998	0.0611	0	0.0583	0.0407	0.1322	-0.0713	0	0.169	-0.0061	-0.0069	-0.1023	-0.1249	0.2377	-0.0331	-0.0473	-0.0473	-0.0333	-0.0333	0.0441	-0.0071	0.0044	0.0258	0.0189	0.0613	0.0752	0.0744	0.043	-0.0521	-0.0979	-0.1001	-0.093	-0.1325	-0.0294	-0.0227	0.0856	0.1434
ZK858.6	-0.0014	-0.1879	0.0679	0.0001	0.4188	0.7962	0.4593	0.151	0.112	0.1512	-0.0612	-0.1161	0.0146	-0.4425	0.4152	0.0606	-0.789	0.217	-0.6683	0.1796	-0.2134	-0.4259	-0.3934	1.2498	0.8204	0.0881	-1.1746	-0.4258	-0.8724	-0.1128	0.0378	0.1866	0.2963	0.2616	0.2547	-0.0395	-0.1731	-0.3972
ZK858.7	0.1998	0.134	0.3559	0.0568	0.1454	0.3053	-0.2169	-0.0853	-0.3723	-1.1553	-0.8369	0.0278	0.3607	-1.3232	0.1313	0.0992	-1.754	-0.3063	-1.0618	-0.0294	-0.7956	-0.6128	-0.6134	0.4918	0.0837	-0.2785	0.4633	1.0441	0.9971	1.1231	0.7286	0.3132	-0.1148	-0.7592	-1.1974	-0.7699	-1.3424	-0.7828
lim-9	-1.9022	-1.4801	-0.9916	-1.9826	-0.8596	-1.6396	0.6435	0.546	0.0845	1.5933	0.1423	-1.4243	-1.4634	-1.634	0.438	-0.0317	1.8928	0.7185	0.7725	0.4712	1.614	0.5993	0.9777	-1.8537	-3.3168	-1.6188	-1.6146	-1.568	-1.8381	-1.4083	-0.9427	0.1772	1.2951	1.9116	2.7073	2.5201	2.7807	2.7689
aspm-1	1.0573	0.4841	0.4806	0.3827	0.5799	0.2284	-0.4457	-0.0729	-0.3911	-2.236	-1.2143	0.3862	-1.3372	-3.6013	1.0277	-0.8948	-3.1555	-0.4417	-2.6345	-0.6957	-1.9779	-0.5945	-0.8486	0.4132	0.8341	1.1527	1.4906	1.7727	1.3095	1.1434	0.8426	0.0687	-0.6646	-1.5293	-1.7749	-2.4926	-1.7335	-0.8326
tat-5	0.1086	-0.2165	-0.2006	0.4947	0.8851	1.0191	0.9198	0.1875	0.3795	0.6629	0.032	-0.2905	-0.2733	0.301	1.0743	0.1396	-0.4175	0.0026	-0.3653	0.2012	-0.3435	0.2569	-0.0127	-0.2061	-0.55	-0.5234	-0.5077	-0.4464	-1.4921	0.3522	0.4724	0.4128	0.4843	0.6127	0.8898	0.4333	0.0894	-0.0211
F36H2.3	-1.0789	-1.7859	-1.3165	2.7987	0.6787	1.6044	-0.2454	-0.4849	-0.4687	0.3927	1.6755	-1.492	-0.0507	0.2409	0.0621	-0.9153	-1.1264	-0.2955	0.142	0.1777	-0.2529	0.6079	0.0728	-0.8978	-1.3124	-1.2917	-1.1831	-1.08	-0.9359	-0.4412	-0.1983	0.3478	0.8221	1.1155	1.5481	0.8842	1.3447	1.278
F14B4.2	-1.6817	-2.0013	-1.3405	0.1007	-0.3025	-0.2572	-1.0795	-0.5696	-0.5083	0.0337	0.358	-1.0948	-1.0041	1.019	-0.7607	-2.0831	-0.8799	2.6965	0.0691	-0.3036	-0.7885	-0.3914	-0.1574	1.8471	0.5997	-0.1551	-0.8287	-0.1185	-1.6706	0.0361	0.4003	0.243	-0.0198	-0.058	0.0058	-0.5204	0.0764	0.1624
prom-1	0.0307	-0.0591	-0.0934	-0.0412	-0.2025	-0.2937	-0.2393	-1.0264	-0.3738	0.0124	-0.8273	-0.2499	-0.171	0.0163	-0.1447	-0.2464	-0.3536	-0.2794	0.2542	-0.0346	0.0002	-1.0113	-0.0651	2.0552	1.5217	0.1227	-0.9317	0.0258	-0.7409	-0.3888	-0.4378	-0.4138	-0.2519	0.0033	-0.3117	-0.0484	-0.7169	0.5131
uggt-2	-0.0588	-0.0356	-0.287	-0.4033	0.0448	-0.2937	0.0257	-0.3639	-0.0264	0.0358	0.2038	-0.3334	-0.3962	-0.3845	0.3031	-0.1031	-0.4894	-0.3593	-0.4288	0.2459	-0.0351	0.1859	0.2397	-0.1339	-0.0572	-0.037	-0.0148	-0.0525	-0.0376	-0.0223	-0.0168	-0.0495	-0.029	0.0081	0.0748	0.0749	0.1485	0.1442
hsp-70	0.1728	0.726	0.9068	-1.174	-0.5544	-0.5497	-0.5834	-0.4334	0.1332	1.2879	-0.3608	0.6349	0.7916	-0.3845	0.7738	0.0129	0.7503	3.0031	-1.6349	-0.2292	0.9528	0.2264	0.032	0.7547	-0.2543	-0.6567	-0.1282	-0.9661	-1.0117	-0.6776	-0.8601	-0.7536	-0.7129	0.1206	0.3155	0.6029	1.8099	2.4175
lin-41	-0.0638	-0.0949	0	0.7733	-0.0445	0.0606	-0.043	-0.0713	0	0.0081	-0.1142	0.058	-0.0532	-0.0541	0.0105	0	-0.0356	-0.0356	-0.0333	-0.0333	-0.0333	0.0313	-0.0633	1.7666	0.1947	0.1946	-0.7998	-0.066	-0.8677	-0.2298	-0.1357	-0.6434	-0.3406	-0.0005	-0.1104	-0.8963	1.1909	0.7433
M04C9.4	-0.5105	-0.2971	-0.116	-0.3778	0.2606	-0.4175	-0.5758	0.3651	-0.5933	-0.1144	-0.0668	0.4121	-0.5998	-0.1323	0.7884	-0.6832	0.8433	0.0297	-1.1897	-0.5708	0.4626	0.485	0.1861	-0.1078	-0.1231	-0.0503	-0.0705	-0.1289	-0.1604	-0.1522	-0.1301	-0.084	0.0635	0.1544	0.1137	0.123	0.2713	0.2814
ppfr-1	-0.0348	0.1023	0.1336	-0.0416	0.5869	0.1817	0.428	0.1538	0.3361	0.7114	-0.0853	-0.2661	-0.2975	-0.9681	1.2175	0.1431	-0.09	0.4267	0.069	0.5161	0.3482	0.2233	0.2539	0.8443	0.6141	-0.1307	-0.802	-0.6739	-0.8269	-0.0768	0.2179	0.2233	0.3079	0.3466	0.3349	-0.13	-0.1923	-0.0563
C17E4.11	0.5895	0.376	-0.0933	-0.2137	0.1278	0.1725	-0.0738	-0.2522	-0.1792	-1.1876	-0.7087	-0.1947	-0.4183	-0.5094	-0.1763	0.2571	-0.3965	0.1203	-0.518	-0.1031	-0.2168	-0.5845	-0.4313	1.4614	1.2416	1.0849	1.2831	1.2959	1.3059	0.6912	-0.2664	-0.5427	-0.4512	-1.2248	-2.6982	-2.3661	-0.4805	-0.334
skr-2	0.1963	-0.4209	-0.0626	0.1356	-0.5026	-0.9604	-0.918	-1.6625	-0.8083	-1.178	-1.3791	-1.0926	-0.6361	-1.6439	-0.2464	-0.7739	-0.1205	-1.1443	-0.4129	0.5013	-0.3324	-1.4606	-0.8175	4.0485	3.9237	3.598	2.7576	-1.0912	0.8442	-3.1919	-1.2433	-1.4413	-2.0559	-1.6972	-2.1484	-1.2754	-1.2292	0.2018
F30A10.4	-0.1719	-0.5076	-0.3037	0	-0.0791	-0.1303	0.5296	0.3527	-0.349	-0.1619	-0.2098	-0.2352	-0.3031	2.5008	-0.2098	-0.2391	0.1639	-0.1549	-0.0933	-0.0338	-0.0769	0.0654	-0.0537	-0.1286	-0.0464	0.0265	0.0011	-0.0701	-0.0356	-0.0661	-0.0619	-0.0825	-0.0506	-0.0131	-0.0184	0.0981	0.2126	0.2352
stn-1	-0.9388	-0.1752	0.3531	-0.7744	-0.2544	-1.1817	-0.12	0.3235	0.2829	0.8628	-0.4888	-0.7345	0.2525	-1.1712	0.8013	-0.0573	0.8358	0.3931	0.4253	0.1799	0.983	0.3691	0.712	-1.1495	-1.1527	-0.9047	-0.5051	-0.3032	-0.3879	-0.0952	0.2082	0.5381	0.7694	0.8359	0.6804	0.8027	0.5706	0.0929
C41G7.7	0.3531	0.2564	0.0347	-0.1778	0.2777	0.1174	-0.6353	-0.2597	-0.0661	-0.1792	-0.5647	-0.4039	-0.2681	0.0906	0.2098	0.1296	-0.4913	0.3186	-0.4112	0.0893	-0.4515	0.2935	-0.1899	-0.746	-0.5958	-0.5799	-0.6663	-0.7194	-0.1308	-0.3899	-0.3584	-0.3158	-0.4303	0.1466	0.8009	0.6764	1.4993	1.8095
swah-1	0.1461	0.3418	0.2322	-0.4188	-0.2483	-0.2552	-0.2653	-0.3782	-0.1985	-0.5563	-0.9542	1.4217	-0.2435	-0.1323	-0.083	-0.3377	-0.6967	-0.434	-0.4829	-0.1547	-0.5012	-0.5749	-0.2331	1.8917	1.1016	-0.1674	-0.1544	-0.3121	-0.4892	-0.3439	-0.2218	-0.5787	0.0119	-0.1945	-0.3021	-0.1488	-0.2922	0.1998
K07A1.13	0.2228	0.0517	0.0307	-0.4965	0.2133	0.1974	-0.0022	-0.1289	0.1811	-0.2194	-0.0214	-0.0404	-0.3423	-0.6472	0.3557	-0.1354	-0.0373	0.1132	-0.4275	0.4355	-0.1552	-0.2736	-0.424	-0.2564	0.0675	0.1497	0.2684	0.2722	0.1301	0.2937	0.1593	0.162	0.0404	-0.2122	-0.1823	-0.2711	-0.2867	-0.3346
rba-1	0.7263	0.8197	0.4861	0.1089	-0.2381	-0.1018	-0.4635	-0.1228	-0.8116	-2.5146	-1.0249	0.3027	-0.6759	-2.7599	-0.2683	-0.8658	-2.033	-0.2479	-1.2331	-0.4295	-1.0655	-0.555	-0.4587	1.1248	1.2643	1.3119	0.9535	1.0278	1.1145	0.7059	0.3018	-0.2201	-0.928	-0.9631	-1.1811	-1.571	-2.0411	-0.9003
T05F1.5	0.0355	0	0	0	0	0.0205	0	0	0	0	0	0	0	0	0	0	-0.0067	-0.0067	0	0	0	0	0.0135	0.0435	0.0229	0.0268	-0.0188	-0.0294	-0.0302	-0.0289	-0.0101	-0.0398	-0.0334	-0.007	0.0404	0.0255	0.0331	0.0055
cel-1	0.1761	0.1027	0.2875	-0.7873	0.392	0.0057	0.3128	0.0273	0.027	0.1724	-0.4784	-0.1988	-0.0228	-1.2491	0.8563	-0.1166	-0.0713	-0.3486	-0.1783	0.1926	0.3325	-0.1233	-0.0376	0.6569	0.486	0.5165	0.4651	0.5729	0.4073	0.6145	0.4867	-0.0168	-0.1313	-0.4958	-0.7209	-0.7497	-1.29	-0.8013
ocrl-1	-0.3962	0.1037	0.0969	-0.5913	0.7003	0.3039	0.6767	0.0902	0.2124	0.3908	-0.2416	-0.5201	-0.1814	-0.3579	0.7831	-0.0843	-0.1027	0.0509	-0.2597	0.34	0.2745	0.1148	0.2598	-0.4459	-1.3502	-0.4663	-0.0917	0.1857	-0.6849	0.3739	0.3687	0.5402	0.3368	0.5062	0.2043	0.7897	-0.0095	-0.2571
K02A11.4	0	0.0794	0	0	0.003	0	-0.0216	0	0	0	0.0457	0	-0.0249	0	0.0105	0	-0.0678	-0.0678	0	0.1255	0	-0.0141	0.0741	-0.191	-0.1426	-0.1375	-0.1716	-0.187	-0.1039	-0.0538	-0.0601	-0.1669	-0.1096	-0.1858	0.0177	0.1133	0.6186	0.7603
F26E4.3	-2.2518	-2.7154	-1.5699	-1.328	-1.3335	-2.3047	-0.1138	-0.5551	-1.3445	-0.7795	1.0353	-2.2677	-1.2584	-2.149	-1.3385	-1.2184	-1.6772	0.866	-1.4718	-1.2703	-0.2406	-0.5788	0.1914	-1.1595	-1.6284	-1.0869	-0.8787	-1.3358	-1.046	-0.4489	-0.2151	0.5654	1.1716	1.4698	1.6437	1.6391	1.1197	0.19
gpx-1	-0.8563	0.4938	-0.1522	-1.0367	-0.2279	-0.7648	-0.4186	-0.304	-0.8101	0.2019	-0.4152	-0.1261	-0.7028	0.2663	0.1667	-0.065	2.8568	0.8621	-0.0085	-0.5183	1.1643	-0.2979	-0.0016	-0.2104	1.0018	0.9114	1.756	1.5286	-0.1116	0.8164	-0.7192	-0.7632	-1.1729	-0.5866	-4.8376	1.3696	1.2296	-0.2117
F35C12.3	-2.5779	-2.6462	-1.4159	-1.513	-2.8554	-2.9422	-3.0806	-2.1404	-1.7025	-2.8756	-0.9123	-2.5399	-3.2559	3.4129	-2.7108	-3.2057	-3.0024	2.6643	-2.9902	-3.28	-3.4563	0.4519	0.9893	-0.4675	-0.7578	-0.5566	-0.4628	-0.4669	-0.4339	-0.3182	-0.123	0.0561	0.2476	0.6672	0.3174	1.2335	1.0442	0.0207
nhr-69	-1.9932	-2.5	-1.3274	-1.2963	-2.1995	-2.0153	-2.0189	-1.0529	-1.6747	-1.4523	0.1814	-2.1948	1.788	-3.1839	-1.8078	-1.494	-2.4305	0.3241	-2.8763	-1.5091	-2.3139	-0.8575	-0.5405	-3.6223	-2.528	-1.6857	-0.1235	0.3936	0.1456	0.9317	1.299	1.234	1.1956	0.9546	0.6895	0.751	0.4092	-0.0444
mom-4	0.4433	0.7054	0.7106	-0.3499	0.8562	0.097	-0.0071	0.2876	-0.0211	0.023	-0.464	0.243	0.1361	-1.3027	1.1208	-0.1339	-0.6365	-0.2646	-0.589	0.2236	0.0135	0.1739	0.1841	1.0196	0.9241	0.3057	-0.1504	-0.0503	-0.0931	0.5433	0.4137	0.3103	-0.0362	-0.3683	-0.5202	-0.9146	-0.8486	-0.5353
F52F12.9	-0.0744	-0.0536	-0.1688	0.0645	-0.0905	-0.1392	-0.1188	-0.0714	0.3574	-0.0729	-0.4197	0.0945	-0.4201	-0.2362	-0.106	0.1151	-0.2651	-0.1472	0.0044	0.3076	0.0364	0.1069	0.1113	0.0493	0.0378	-0.0534	-0.0587	-0.0452	-0.0202	0.0643	0.1438	0.1234	0.0498	-0.0824	-0.0874	-0.071	-0.0245	-0.0255
strl-1	0.0061	1.0891	1.3568	-0.8742	-1.0755	-1.2509	-1.2003	-0.1464	-0.522	-1.5084	-0.4351	-1.3441	2.1745	-1.3941	-1.3575	-0.8914	-1.3696	0.3207	-1.7685	-0.6755	-1.425	-0.5612	-0.03	-0.414	-2.4291	-1.5939	-0.2079	0.9322	0.8499	1.2818	1.6244	1.4251	0.6431	0.0047	-0.7842	-0.469	-0.3233	-0.5399
eif-3.C	0.0383	0.2297	0.4431	0.1671	0.2896	0.2709	0.2285	0.0745	0.3189	-0.4058	-0.656	-0.0933	0.0507	-0.7896	0.4939	0.251	-0.3505	-0.2076	-0.7049	0.2905	-0.2833	-0.2428	-0.5431	0.8578	0.5618	0.2717	0.0781	0.3217	0.0403	0.2712	0.3211	0.1888	0.0528	-0.1448	-0.2385	-0.7765	-1.0693	-0.7361
rae-1	0.647	0.2639	0.2681	-0.431	-0.1714	-0.0071	0.2788	-0.1825	-0.0578	-0.2491	-0.4924	1.4117	-0.2257	-1.5676	-0.1746	-0.3695	-0.1861	0.1024	-0.3112	0.0066	0.1639	-0.1204	-0.7538
ercc-1	0.4538	-0.0105	0.0201	-0.1446	0.2103	0.6889	0.0118	-0.1586	0.0211	0.1837	-0.3246	-0.1362	-0.3278	-0.9175	-0.0191	-0.0867	0.3798	-0.1487	0.0148	-0.1985	0.1109	-0.2409	-0.7037	0.8906	0.7777	0.4618	0.4442	0.1451	-0.2548	-0.1393	-0.1596	-0.4978	-0.3572	-0.325	-0.4179	-0.4158	-0.3492	0.1972
F10G8.8	-0.5835	-0.3436	-0.1023	1.1867	1.6314	0.8853	0.6062	0.7236	0.1635	0.4637	0.9019	-0.5025	0.2871	0.7126	1.3902	-0.1047	-0.1785	0.0887	-1.1693	0.0197	-0.0691	0.2887	0.5103	-2.3528	-2.6377	-2.0269	-2.1343	-0.5118	-0.7037	0.3441	1.2527	1.5518	1.8836	1.9355	1.4823	0.9733	0.618	0.3259
B0379.1	-0.964	-0.3446	-0.5463	-0.547	-1.1743	-0.9119	-1.4877	-0.1436	-1.0088	0.7276	-0.172	-0.5467	1.5703	-0.2179	-0.8893	-1.1028	1.0504	0.4926	-0.6375	-0.9365	-0.067	-0.1432	0.5659	-0.6257	-0.7502	-1.0206	-1.1048	-0.5306	-0.4309	-0.3291	-0.6007	0.0714	0.3085	0.5438	-0.1436	0.7293	1.8053	2.0778
Y106G6D.1	-0.529	-0.87	-0.3086	-0.7841	-0.9375	-0.7752	0.0673	0.0923	-0.3087	-0.7266	-1.2457	-0.2926	-0.1904	-1.1748	-0.1019	-0.8788	-0.5067	-0.4427	-0.5651	-0.2716	-0.1161	-0.9322	-1.4787	0.8202	2.2248	2.574	2.9459	1.5655	-0.2696	-1.1343	-0.7076	-0.7293	-0.7231	-0.7414	-2.1351	-1.2969	-2.0982	-0.2948
Y106G6D.7	0.0162	-0.0695	0.2795	0.0031	0.1309	0.0505	0.6733	0.1747	0.7077	0.3007	-0.3585	-0.063	-0.5428	-0.8714	0.4638	0.0247	0.1087	0.0061	-0.3764	0.2426	0.4281	0.1293	0.0338	-0.6465	-0.0102	0.707	0.737	0.7225	0.2892	0.5604	0.4634	0.229	0.0045	-0.2008	-0.4001	-0.9645	-0.8748	-0.6163
F16C3.3	-0.2404	-0.1923	-0.4714	-0.1833	0.2003	-0.2155	0.1313	0.2529	-0.1551	1.0339	-0.2263	-0.1459	-0.2946	-0.3222	0.2126	0.0251	-0.2002	-0.2773	0.048	-0.33	-0.278	0.2003	0.0912	-0.2898	-0.3765	-0.313	-0.2559	-0.2587	-0.2473	-0.2504	-0.0313	0.0046	0.1437	0.2058	0.1234	0.603	0.6924	0.25
dao-5	0.3784	0.1487	0.4828	0.2295	0.2403	0.2782	-0.079	-0.2995	0.3569	-1.119	-1.0585	-0.3038	0.4873	-1.907	0.2432	0.3882	-1.5868	-0.1642	-1.7912	-0.1047	-1.3488	-0.7655	-0.8923	0.6509	0.7772	0.7335	0.7645	0.8242	0.7118	0.6935	0.5124	0.269	-0.1914	-0.3914	-0.9382	-1.566	-1.5507	-1.2995
ZC247.2	-2.2079	-2.4432	-0.9783	-1.2423	-1.2672	-1.1503	-2.1363	-0.227	-1.7269	0.0894	0.2373	-2.2736	1.95	-3.2295	-1.1237	-2.0482	-2.6151	0.4259	-2.7286	-2.0133	-2.2487	0.1146	0.3297	-1.3632	-1.4079	-1.0769	-1.2716	-0.8937	-1.4933	-0.5819	-0.0305	0.6715	1.0141	1.2256	1.5841	1.6351	1.313	0.6756
ZC247.1	-0.1607	0.6907	0.8626	-1.1398	-0.2464	-0.6252	-2.0618	0.8399	-0.399	0.1243	1.2427	-1.6137	2.6563	0.8498	0.5005	-0.5104	-1.4174	0.0694	-0.9747	-0.6411	-1.0382	0.1387	1.4503	-2.0224	-0.7743	-1.4749	-0.9202	-1.3563	-1.0198	-0.4775	-0.3807	-0.0352	0.6456	1.9648	1.9025	1.0026	1.3078	1.6379
T20F10.4	-0.2327	-0.0607	0.0027	-0.053	0.0698	0.0022	0.1542	0.1738	0.1317	0.3339	0.0678	-0.0041	-0.2455	-0.0746	0.3262	-0.0417	0.5653	0.0367	0.104	0.2352	0.3179	0.0037	-0.0035	-0.1694	-0.1614	-0.1666	-0.1678	-0.1639	-0.1453	-0.1632	-0.1251	-0.1363	0.0088	0.0033	0.0405	0.0194	0.6353	0.6914
Y106G6G.4	-0.6495	-0.1626	-0.2552	-0.922	1.013	-0.5081	-0.0571	1.1367	1.2628	1.4561	-0.219	0.0367	-1.5229	-0.7225	2.1959	0.1816	2.1379	1.0697	0.8177	1.098	1.2348	1.0339	0.4021	-0.4593	-0.355	-0.2508	-0.3036	-0.4486	-0.561	-0.2984	-0.1677	-0.1462	-0.0801	0.3936	0.7042	0.4743	0.7509	0.7477
ears-1	0.4178	0.077	0.2103	-0.3488	0.0196	0.6416	-0.5378	0.0273	0.0714	-0.7237	-0.9036	0.1523	-0.5372	-2.0309	0.4884	-0.057	-1.2455	-0.3464	-1.0742	-0.0304	-0.7991	0.0169	-0.1486	-0.9647	-1.1754	-0.4665	0.2816	0.9353	0.7533	1.1148	1.2262	0.8476	0.3829	0.061	-0.0691	-1.2361	-1.2861	-0.4049
sptf-1	2.0245	2.1166	1.2751	-2.4436	-2.169	-3.3061	-2.3148	-0.2589	-2.348	-2.0793	-1.7593	0.9813	-2.4258	-3.1224	-1.7058	-2.4707	-2.4898	0.7122	-2.6348	-2.1639	0.1266	-0.5783	-0.5781	-1.1585	-0.3411	0.78	1.7614	2.1087	1.932	1.8041	0.9524	0.1008	-0.5647	-1.0954	-1.2842	-1.1489	-3.4173	-0.4294
mgl-2	-0.2602	-0.4179	-0.4228	-0.3895	0.2798	0.2119	1.0488	0.4604	0.3288	2.6709	-0.1281	-0.412	-0.7368	-0.2661	1.3055	-0.446	2.1231	-0.1626	2.0277	0.7206	2.0601	0.0582	-0.1453	-0.8121	-0.6424	-0.496	-0.6695	-0.1601	-0.2031	-0.0396	0.0125	-0.3106	-0.0613	-0.1681	0.2854	0.2469	1.4099	1.6081
F25D7.4	-0.2671	-0.1561	-0.161	0.0348	-0.1577	0.1124	0.3551	-0.2618	0.2577	-0.008	-0.529	-0.0496	-0.1461	-0.2985	0.0445	-0.1112	0.0041	0.6955	-0.2317	-0.0353	-0.2021	-0.4793	-0.3682	2.1301	1.3821	0.3797	-0.0568	0.0984	-0.3803	-0.3325	-0.5725	-0.5573	-0.6535	-0.3067	-0.4889	-0.333	-0.4696	0.1608
rpl-30	-1.0352	-1.2216	-0.9396	0.6742	-0.5636	-0.5906	-2.1427	-0.5643	-1.1205	-2.6257	0.4189	-0.9044	0.9434	1.6815	-1.6443	0.0226	-1.6766	-0.247	-1.2992	-0.8391	-2.2928	-0.678	0.1495	-1.7432	-1.2327	-0.8185	-0.7092	-0.7314	-0.4437	0.1878	0.2758	0.4957	0.7092	0.8203	0.8692	0.5871	0.6719	1.0616
duo-3	0.7713	-0.0663	0.4037	-0.189	0.1818	-0.1953	0.3758	0.0211	0.0808	0.4201	-0.8611	0.4321	-0.3707	-1.8123	1.0685	-0.3745	0.7148	0.3639	-0.495	0.1796	0.3154	-0.3882	-0.3524	0.6455	0.4574	0.249	0.3672	0.6489	0.384	0.3327	0.0254	-0.2997	-0.4566	-0.5403	-0.6162	-0.4883	-0.4912	-0.2179
tag-68	-0.3586	-0.6638	-0.6429	-0.9346	0.3548	0.0106	0.7424	0.9842	-0.2374	2.217	0.4533	-1.3379	-0.0358	-1.9517	0.1513	-1.1282	0.8893	0.3668	0.2849	0.0639	0.7636	0.8877	0.2292	-0.4671	-0.4314	-0.4384	-0.0793	-0.7149	-2.3433	-0.4584	-0.2746	-0.8979	0.0583	0.5075	1.1137	1.2703	1.6858	1.4698
exos-3	0.1038	0.1992	0.4413	-0.1694	-0.2589	0.0589	0.0147	-0.095	-0.4463	-1.1429	-0.5239	0.0653	0.0774	-0.4565	-0.2813	0.0516	-0.3551	-0.2832	-0.3819	0.1203	0.1077	-0.6294	-0.3682	1.4236	1.0733	0.3494	0.6652	0.8286	0.7698	0.7063	0.3606	-0.2314	-0.5258	-1.1191	-1.6093	-0.7055	-0.9332	-1.0523
pash-1	-0.1298	0.0166	0.6074	0.3801	0.5699	0.0228	0.1666	0.2631	0.056	-0.2192	-0.5806	-0.2745	0.1033	-1.0144	0.6324	0.1365	-0.7229	-0.2307	-0.35	-0.0224	-0.1902	-0.405	-0.1155	1.3576	1.2851	0.5709	-0.0913	-0.2825	-0.5268	-0.0685	0.0093	-0.1729	-0.2543	-0.1615	-0.4812	-0.6088	-0.6422	0.067
B0511.13	0.1355	0.3857	0.2164	0.2942	0.1381	0.3925	-0.0389	0.1149	-0.1958	-0.1074	-0.5654	-0.0465	-0.6069	-0.6054	0.4177	0.07	0.1561	-0.1051	-0.2624	-0.0045	0.2224	-0.2478	-0.4181	2.3826	1.8408	0.862	-0.112	0.017	-0.2467	0.0577	-0.0277	-0.1778	-0.6796	-0.8262	-0.6949	-1.0936	-0.9973	-0.3042
B0511.11	-0.1997	-0.2322	0.1939	0.0531	0.2992	0.0612	0.4698	0.3131	0.4138	0.3448	0.3818	-0.4856	-0.1203	-0.0129	0.2693	-0.0545	0.5344	0.5309	0.7125	0.3741	0.2618	-0.0096	-0.2837	-0.2542	-0.0156	-0.3203	-0.4958	-0.435	-0.2184	0.1851	0.4185	0.4038	0.4036	0.3841	0.3345	-0.0671	-0.0678	-0.2556
B0511.14	0.1173	0.1238	0.0112	-0.1231	0.5528	0.6134	-0.1957	0.3004	0.3851	-0.105	-0.6281	0.3182	0.4918	-1.0698	0.1968	0.1869	-0.5888	-1.1281	-0.6196	-0.8712	-0.19	-0.7918	0.0801	0.2892	-0.0785	-0.147	0.1375	0.4203	0.4304	0.9092	1.0944	0.8374	0.5477	0.2421	-0.2664	-1.3395	-1.707	-1.3699
B0205.1	0.6505	0.5362	0.4255	-0.2227	0.1873	-0.4999	-0.0148	0.104	0.1346	-0.4472	-1.0079	0.2633	0.1731	-1.4547	0.8872	0.0386	0.0356	0.2922	-0.2456	0.1365	0.083	-0.4241	0.0185	0.9166	0.7596	0.8195	0.8551	0.8065	0.4797	0.3116	0.1799	-0.2519	-0.5526	-0.9316	-0.856	-1.0341	-0.954	-0.5484
rpn-10	0.4114	0.4863	0.3641	-0.1344	0.0897	0.3108	0.4384	0.1598	0.307	0.4128	0.0963	0.2737	-0.061	-0.3679	0.267	0.2317	0.3707	0.3084	0.2101	0.0041	0.3926	0.3049	-0.2274	2.1058	1.8336	1.1357	-0.5809	-0.2205	-0.5875	-0.1116	-0.0424	-0.3763	-0.4688	-0.2265	-0.1653	-0.419	-1.6283	-0.2481
daf-16	0.2145	0.6113	0.7559	-0.2056	0.233	0.3076	1.3057	0.1681	0.6312	0.4892	-0.4187	0.5173	0.1389	-2.548	1.554	0.5955	-0.5932	0.2298	-1.0934	0.2647	0.3826	0.5964	0.0857	0.6687	-0.076	-1.2038	-1.8824	-1.0443	-0.824	0.6911	1.1103	1.3019	0.9878	0.3348	0.259	-0.4476	-0.1413	0.2658
F55A3.2	0.0863	0.1108	0.2581	-0.2639	0.4365	0.2523	0.2596	-0.1266	0.2734	0.0135	-0.9898	-0.3613	-0.3345	-0.6509	0.4143	-0.0403	-0.4664	0.1781	-0.8472	0.183	0.0308	-0.3777	-0.3824	0.3781	-0.0248	0.1338	0.5051	0.6471	0.214	0.3795	0.3758	-0.079	-0.2625	-0.4329	-0.3933	-0.5988	-0.4536	-0.3885
Y37F4.5	-0.1267	-0.2865	-0.1212	0	0.0471	0.0982	0.0513	-0.0503	-0.0734	0.1935	-0.0725	-0.0642	-0.146	0.1074	0.0582	-0.1582	-0.0599	-0.0011	-0.0978	-0.0978	-0.0457	0.0319	0.0264	-0.0248	-0.0327	-0.0274	-0.0136	-0.0035	-0.0678	-0.0615	-0.0479	-0.0476	-0.022	0.0242	0.0523	0.0324	0.1046	0.1353
F49D11.6	-1.4291	-1.7828	-1.2855	-0.2474	-1.9646	-1.3955	-1.4228	-1.3689	-1.4228	-0.5209	1.3774	-1.6555	-1.1063	-2.3589	-1.617	-1.6874	-1.6768	0.4541	-1.4139	-1.2291	-1.5992	-1.1253	0.4638	-1.0499	-1.164	-1.4129	-0.8003	-0.4528	-0.8887	-0.8938	-0.6072	-0.2995	0.4129	1.3005	1.2523	2.5014	2.0962	0.0059
F49D11.10	0.2004	-0.3795	0.012	0.3885	0.02	0.3008	0.2489	-0.2434	0.478	-0.1377	-0.4835	-0.4334	0.3679	-1.2651	0.0499	0.133	-0.9299	-0.1254	-0.3898	0.1739	-0.4168	-0.4226	-0.8481	-0.7369	-0.4603	0.1025	0.5176	0.6445	0.4866	0.7687	0.756	0.3525	0.2086	-0.179	-0.3558	-0.692	-0.7824	-0.6306
Y95D11A.1	0.0502	0.0695	0.2283	-0.34	-0.0705	-0.0824	-0.1204	-0.0996	-0.0897	-0.7706	-0.3353	0.1801	-0.1043	-0.0947	-0.4389	-0.1045	0.0371	0.0934	-0.0575	-0.2037	0.1029	-0.1267	-0.0687	0.5147	0.4506	0.8816	1.1994	1.1136	0.8402	0.6983	1.0104	0.4109	0.2992	-0.5759	-0.4471	-0.5963	-1.3814	-4.4185
Y52B11A.3	0.2024	0.2776	0.5404	-0.1205	0.0549	-0.1997	0.0303	0.0423	0.0367	0.2786	-1.0001	0.0827	-0.1929	-0.8861	0.426	-0.0076	0.3223	-0.0277	-0.041	0.428	0.3983	-0.7205	-0.2539	1.0681	1.0241	0.489	0.2484	0.3181	0.1111	0.039	0.2451	-0.2882	-0.201	-0.4815	-0.5882	-1.0215	-0.7911	-0.1713
Y52B11A.4	-1.0519	-1.0764	-0.5842	-2.4893	-1.0893	-1.7125	0.3064	0.0804	-0.1749	1.0789	0.0075	-0.4349	0.3851	-0.6744	-0.2797	0.3347	1.2391	0.0588	0.1863	0.2863	0.7628	0.2449	0.5646	-1.5549	-1.8443	-1.2599	-1.376	-1.4711	-1.6118	-0.1628	0.2651	0.8763	1.4505	1.7923	1.7769	1.2899	1.1443	0.6857
Y52B11A.10	0.3346	0.1814	0.7225	0.0107	0.1787	0.5076	0.1325	0.1906	0.5685	-0.1483	-0.6464	0.0506	0.2936	-1.5911	0.6652	0.2416	-0.5413	-0.4195	-0.8435	0.1491	-0.4296	-0.6952	-0.543	-0.4597	-0.3942	0.0321	0.2267	0.4618	0.2604	0.7865	0.9055	0.5334	0.3421	-0.1765	-0.3877	-0.6855	-1.0233	-0.4215
hmr-1	0.041	-0.2525	-0.0272	-0.3185	0.4341	0.9566	1.1905	0.2829	1.056	1.3989	0.133	0.4436	-0.7038	-1.6308	0.8543	0.6686	-0.175	0.147	0.1435	0.9504	0.4524	0.6126	0.0807	-0.6774	-0.8791	-0.7089	-0.6512	-0.2444	-0.5741	0.0784	0.7828	0.9063	1.0596	0.9723	0.9173	-0.2464	-0.6106	-0.1247
clec-99	0.2874	0.0679	0.1582	0.1156	0.0023	-0.142	0.2111	0.0999	0.0623	0.7468	-0.1204	0.0202	-0.146	-0.2976	0.0921	-0.0427	-0.13	-0.0896	-0.207	0.0865	-0.2338	-0.147	0.1172	0.3724	0.2406	0.0527	-0.0169	-0.0336	-0.0413	-0.1811	-0.0116	0.0224	-0.073	-0.0353	-0.0471	-0.1059	-0.0628	-0.0795
Y52B11C.1	0.6604	0.926	0.2745	0.0941	0.3959	0.2633	0.5164	0.0958	0.4543	-0.6347	-0.3699	0.6963	0.2151	-1.0103	-0.011	0.3897	-0.5451	-0.1867	-0.199	-0.042	-0.2157	-0.0654	-0.3067	-0.3795	-0.3374	-0.1713	0.1463	0.334	0.2281	0.5997	0.5609	0.2764	0.2958	0.0895	-0.0737	-0.6107	-0.5706	-0.3874
rsr-1	0.9001	0.8418	0.3646	0.0872	0.2927	0.5055	0.8732	0.0505	0.56	-0.3671	-0.261	0.5265	-0.0213	-1.0657	0.1796	0.3318	-0.7546	-0.4136	-0.3391	-0.0594	-0.4223	-0.0207	-0.423	0.8932	1.6673	1.7298	1.4331	1.116	0.5353	0.7045	0.8142	0.5185	0.1626	-0.7933	-1.6561	-2.0937	-3.4906	-1.541
F28D9.4	0.8079	0.9765	0.3072	0.1469	0.3815	0.2672	0.6576	0.0622	0.5956	-0.5859	-0.2664	0.7289	0.2281	-0.9037	0.0474	0.3761	-0.5197	-0.3069	-0.0064	-0.0426	-0.1766	0.0189	-0.2679	-0.4896	-0.4717	-0.1432	0.1859	0.3784	0.4618	0.5785	0.6935	0.274	0.3084	0.1301	-0.1907	-0.3517	-0.5252	-0.8386
Y53H1A.2	0.1947	0.4326	0.5967	-1.1819	0.0625	-0.2659	0.7018	0.2047	0.1337	0.5602	-0.428	0.1817	0.0419	-0.0516	0.0575	0.1558	0.7693	0.0726	0.7238	0.222	0.7447	0.1972	-0.2164	2.2962	1.5174	0.3135	-0.7043	-0.1518	-0.2297	-0.2	-0.53	-0.4489	-0.3164	0.095	-0.8789	-0.4958	-0.6532	0.3869
scrm-6	0	0	0	0	-0.0248	0	0	0	0	0	0	0	0	-0.1564	0	0	0	0	0	0	0	0	0	-0.0568	-0.0169	0.0053	0.0424	0.0495	-0.0087	-0.0652	-0.0421	-0.0374	-0.021	-0.0247	0.0492	0.0742	0.0241	0.0281
Y53H1B.6	0	-0.028	0	0	0	0	0	0	0	0	0	0	0	0	0	0	0	0	0	0	0	0	0
H25P06.1	-0.0833	-0.3082	0.4263	-1.5236	-0.3472	0.0026	0.5496	0.2108	0.6829	1.1913	-0.2393	-0.1674	-0.4628	-1.3733	0.5748	0.4422	0.666	0.2262	0.4371	0.7421	0.6613	0.3643	-0.2113	0.861	-0.1102	-1.2243	-1.3009	-0.8361	-1.1438	-0.3375	0.2268	0.4705	0.5288	0.6525	0.7397	0.3497	0.5922	0.5317
F56G4.6	0.5291	0.4635	0.5094	-0.299	-0.0898	0.3843	-0.0889	-0.0491	0.4772	0.54	-0.9878	0.1026	-0.4539	-1.6826	0.6197	-0.1046	-0.3109	0.0824	-0.8348	0.2644	-0.3317	-0.3047	-0.7106	-0.0424	0.0561	0.1593	0.3546	0.4041	0.3705	0.6105	0.4887	0.2221	0.0556	-0.1995	-0.3606	-0.7143	-0.8548	-0.55
png-1	0.5283	0.0144	0.2389	0.1955	-0.0225	0.6896	0.5788	0.0568	0.1893	0.3716	-0.0443	0.1076	-0.2391	-0.9887	0.1519	0.0021	-0.8982	-0.2364	-0.7297	0.0261	-0.56	-0.0208	-0.773	0.3358	0.0529	-0.1856	-0.3063	-0.2566	-0.338	0.091	0.3869	0.3477	0.4191	0.2439	0.0806	-0.3498	-0.3208	-0.201
Y53H1C.3	-0.2814	-0.0349	-0.0468	-0.3778	-0.0579	-0.0193	-0.1344	-0.0201	0.8058	-0.2141	-0.2703	0.3949	-0.4041	-0.2976	-0.1607	-0.0427	0.2491	0.5313	0.1355	1.0747	0.5329	-0.1759	-0.0244	-0.1415	-0.1443	-0.0505	-0.0159	-0.0973	-0.1347	-0.1257	-0.1049	-0.055	0.025	0.1037	0.2337	0.104	0.2414	0.162
K08C9.1	0	0	0	0	0	0	0	0	0	0	0	0	0	0	0	0	0	0	0	0	0	-0.0893	0	-0.1628	-0.0834	-0.0222	0.0808	-0.0648	-0.0349	-0.047	0.0565	-0.1409	-0.181	0.0469	0.1876	0.0487	0.0949	0.2216
F32B4.4	0.5367	0.4312	0.2517	0.3536	0.6314	0.4937	0.5004	0.3737	0.3959	0.0974	-0.383	0.373	0.5581	-0.4708	0.1007	0.2086	0.0072	-0.8603	-0.2845	-0.3209	-0.0235	-0.418	-0.2395	-0.8419	-0.0124	0.8649	1.1497	1.1128	0.212	0.415	0.6387	0.1795	0.0197	-0.3418	-0.4388	-1.4837	-1.1611	-0.3126
F32B4.5	-1.1195	-1.0007	-1.654	-0.39	0.7603	-0.8358	0.8647	0.1869	0.3749	1.9336	-0.434	-1.1981	-2.1193	-0.4703	-0.168	-1.4903	2.8174	-0.892	3.2402	0.6667	3.0822	0.6631	1.0476	-0.9221	-0.4711	-0.2375	-0.1484	-0.3776	-0.2697	-0.382	0.0567	-0.4395	0.2079	0.0836	1.0708	-0.0432	1.4293	0.4426
F15D3.4	-0.1637	-0.1692	-0.411	-0.2474	-0.158	-0.9473	1.493	0.809	-0.5572	-0.6167	-0.0957	-0.4531	-0.5428	7.1881	-0.5581	-0.0683	-0.707	-0.6311	-0.3928	-0.1821	-0.3555	0.3042	0.7069	0.054	0.0313	0.0136	-0.0107	-0.0277	-0.0418	-0.0891	-0.0192	-0.0249	0.025	0.0279	0.0436	0.0175	-0.0009	0.0015
spe-9	0.1175	0.1038	0.2959	-0.4643	-0.1115	-0.5518	-0.1106	0.5864	0.8213	0.7166	-0.0641	-0.1879	-0.531	-0.1763	0.5115	0.7822	-0.2306	0.0573	0.4612	0.4331	0.2969	0.457	0.0099	-0.2128	-0.1965	-0.1925	-0.1975	-0.165	-0.1123	0.1476	0.2318	0.2668	0.2168	0.0556	-0.0322	0.0869	0.0869	0.0165
unc-75	0.9549	0.8618	0.9681	-1.7213	-0.4078	-0.2033	0.6663	1.2547	1.4105	1.7084	-0.4062	0.2624	0.1778	-2.5543	0.8653	0.9705	-0.5644	-0.3175	0.7519	1.3818	0.3407	0.6719	-0.0171	-1.5532	-1.7361	-1.2366	-1.6247	-0.8074	-0.6209	0.4814	1.1346	1.2678	1.4259	1.1677	1.0969	0.4474	0.2637	0.2936
W04G5.4	-0.0122	-0.0949	-0.0516	0	0	-0.0166	-0.1252	0.0895	0	0	-0.1749	-0.1535	0.0142	-0.1062	-0.0319	0.067	-0.0224	-0.0415	-0.0333	-0.0333	-0.0333	0.0166	0.089	-0.0267	-0.0319	-0.0332	-0.0306	-0.0358	-0.025	-0.0283	-0.0095	-0.0101	-0.0085	0.0088	0.0277	-0.0195	0.0864	0.1361
scrm-4	-0.2108	0.0967	0.2069	-0.668	0.0893	-0.179	0.0073	0.0981	1.2329	0.6012	-0.3186	0.0039	-0.6302	-0.9512	0.5611	-0.3113	-0.0866	0.6732	-0.2478	0.2835	0.0741	-0.0696	0.08	-2.609	-2.1012	-0.9672	-0.2546	0.1865	-0.062	0.5565	0.9103	0.9349	0.8955	0.9236	0.5449	0.4203	0.2846	0.3372
Y47H9B.2	-0.1446	0.0986	-0.0296	0.0645	-0.0316	-0.0943	-0.1252	-0.0715	0	0	-0.1768	-0.0479	-0.0762	0.1795	-0.2645	-0.0331	-0.1028	-0.0426	0.1373	0.0641	0.0263	-0.1577	-0.1374	0.3688	0.6564	0.8179	0.6416	0.277	-0.0124	-0.3479	-0.2601	-0.4776	-0.2319	-0.3261	-0.4251	-0.4046	-0.2975	0.0215
vab-10	-0.5548	-1.0395	-0.5786	0.5736	0.1715	0.7365	0.1263	0.2152	1.2973	0.8035	0.7194	-0.3427	0.9636	-0.2083	0.3612	0.0996	-1.7551	-0.249	0.4848	0.6879	-1.2038	0.1802	-0.0907	-1.6178	-1.6374	-1.7135	-1.3618	-0.3605	-0.6776	0.5037	1.0598	1.1809	1.3738	1.3633	1.3839	-0.0726	-0.0094	0.5851
dhhc-2	-0.5556	-1.0631	-1.0121	-0.0343	0.5582	0.0747	-0.0471	0.2177	-0.6704	-0.0181	1.0141	-1.1606	-0.4412	0.9959	-0.4239	-1.134	-0.6896	0.2467	-0.5842	-0.107	-0.2721	0.1466	0.3149	-0.88	-0.8647	-1.1237	-0.4008	-1.2308	-0.763	-1.0155	-0.8154	-0.3575	-0.2414	0.2898	1.1955	2.0352	2.4172	1.7552
ced-1	-0.476	-1.381	-1.0831	-0.2492	-0.1424	0.3173	0.0682	-0.1859	0.1272	1.5982	-0.2924	-0.6736	-0.8849	-0.1752	0.1271	0.4821	1.3918	-0.4844	0.2865	0.083	0.4997	0.1469	-0.2492	0.0639	-0.7061	-0.9021	-0.5669	0.0196	-0.1564	0.5135	0.8648	0.7998	0.581	0.5538	0.5416	-0.2848	-0.7938	-0.5281
dnj-27	-0.052	-0.8778	-0.5596	2.2693	2.2252	2.9431	0.929	0.4809	-0.4644	-1.8615	-1.0555	-0.2245	-0.9598	-1.4918	-0.2247	-1.0282	-2.4824	-1.4316	-2.1667	-0.144	-1.8307	0.038	-0.4361	-1.6077	-0.6449	-0.0389	0.254	0.7413	0.6167	1.1057	1.4744	1.1326	0.9669	0.2684	-0.0408	-0.8485	-2.5972	-0.7818
Y47H9C.8	0.8424	0.4957	0.4605	-0.4505	-0.1699	-0.4409	0.1099	0.1748	0.2855	-0.4708	-0.7378	0.3606	-0.1215	-1.6593	0.1587	-0.4486	0.3583	0.1157	-0.02	0.1369	0.261	-0.1995	-0.4594	0.6773	0.8281	0.5943	0.6016	0.5775	0.6015	0.6329	0.442	0.0208	-0.2146	-0.7397	-0.9813	-1.2384	-1.1056	-0.6963
hsf-1	-0.2826	-0.5653	0.0058	-0.2786	-0.2452	0.0691	-0.1247	-0.0238	0.5741	0.3271	0.4741	-0.3924	0.106	-1.7973	0.6239	-0.2835	-0.4704	0.4607	-0.8857	0.1123	-0.6185	0.2225	-0.1625	0.9542	0.3785	-0.5362	-0.4417	-0.3841	-0.5555	-0.3466	0.0041	-0.1759	0.0514	0.3307	0.2164	-0.1201	0.127	0.4978
fbxa-123	0.2966	0.3124	0.1808	-0.2922	-0.2941	-0.118	0.2545	-0.6772	0.308	-0.2294	-0.537	-0.0482	0.0718	-0.5357	0.1116	-0.0466	-0.2112	0.0957	-0.2439	0.282	0.3186	-0.1686	-0.2004
Y53C10A.10	0.0561	0.2485	0.0168	0.2088	-0.0363	-0.1195	-0.1051	0.0676	0.1088	-0.0423	-0.6929	-0.0667	-0.1295	-0.3417	0.0921	0.0119	-0.0715	-0.1118	-0.0333	-0.0009	-0.0333	-0.2031	-0.3386	-0.051	-0.0101	0.0899	0.1473	0.1275	0.0033	-0.0395	-0.0188	-0.0516	-0.0228	-0.0131	-0.0465	-0.0462	-0.0466	-0.0219
F58D5.5	-0.0368	-0.0362	0.1068	-0.5025	-0.3857	-0.1375	0.2369	0.1631	0.0362	0.3118	0.2896	0.1001	0.2786	0.953	-0.2595	0.4357	0.0918	-0.2	0.1732	0.4917	-0.1927	0.0747	-0.0775	-0.64	-0.854	-1.222	-1.459	-0.8484	-0.406	0.0741	0.4084	0.6405	0.67	0.6484	0.83	0.3717	0.6796	1.1068
clp-3	0.0449	0.0599	0.0309	-0.2092	0.0611	-0.0738	-0.1051	0.0198	-0.0325	-0.0423	-0.343	0.0205	-0.1153	-0.0903	-0.0105	0.0886	-0.0704	-0.0102	0	0.0641	0.0263	-0.0056	-0.0172	-0.0677	0.1831	0.2846	0.1993	-0.0035	-0.0085	-0.0533	-0.0674	-0.0872	-0.1041	-0.0728	-0.071	-0.0353	-0.0945	-0.0018
M01G12.14	0	0	0	0	0.0176	-0.0384	0	-0.0942	0	-0.0423	0.0306	0.0135	0.0422	0	-0.0631	0	0	0	0.1373	0.0641	0	0	-0.0526	-0.0736	-0.0756	-0.0946	-0.0486	-0.0218	0.0252	-0.0171	0.0268	0.0152	0.0298	0.0754	0.0575	0.0035	0.0169	0.0812
srw-111	0	0	0	0	0	0	0	0	0	0	-0.1074	0	0	0	0	0	0	0	0	0	0	0	0	-0.0099	-0.0045	-0.0059	-0.0057	-0.0083	-0.0031	-0.0067	-0.0063	-0.0051	-0.0113	0.0075	-0.0007	-0.0113	0.0316	0.0397
oac-27	-0.0596	0	0	0	0	0	0	0	0	0	0.0306	-0.0085	0	0	0	0	0	0.0602	-0.0333	-0.0333	-0.0071	0	0	-0.0136	-0.0123	-0.0136	-0.0122	-0.0091	-0.0054	-0.0058	-0.0004	-0.0012	0.0087	0.0115	0.0016	0.0093	0.0196	0.023
oac-25	-0.0301	0	0	0	0	0	0	0	0	0.0749	0	-0.0337	0	0	0	0	0.2605	0	0	0	0.1509	0	0	-0.2546	-0.1544	-0.184	-0.1496	-0.0817	-0.0851	-0.0911	-0.0214	0.0307	0.2045	-0.0267	-0.0237	0.0582	0.3094	0.4695
F56H6.2	-0.0394	-0.2108	0.0233	-0.2156	-0.1694	-0.2055	-0.2448	-0.0718	0.0605	0	-0.2278	-0.1004	-0.2186	-0.5441	-0.1296	0.0232	-0.1093	-0.0889	-0.183	0.0769	-0.0207	-0.1167	-0.2914	0.1546	0.5156	0.8204	0.0805	-0.0354	-0.0008	-0.1788	-0.1551	-0.2278	-0.284	0.0154	-0.2544	-0.2982	-0.0612	-0.0907
F56H6.9	-0.0596	0	0	0	-0.0579	-0.0193	0	-0.0942	0	0.099	0.09	-0.0337	0.0966	0	0	-0.0331	-0.0067	-0.0067	0	0	0	0	0.0135	-0.0671	-0.0562	-0.0467	-0.0628	-0.0346	-0.0145	-0.0408	-0.0309	-0.0255	0.0018	0.0308	0.0877	0.0555	0.0931	0.11
oac-45	-0.0466	-0.1401	-0.058	0	0.035	0	0	-0.2382	-0.126	0	0.0533	-0.1763	-0.2019	0	0.1038	-0.1582	-0.0067	0.2027	0	0	0.0263	-0.0675	0.0058	-0.1159	-0.108	-0.1243	-0.0977	-0.0744	-0.0877	-0.0602	0.0047	0.0282	0.0886	0.113	0.1273	0.0183	0.0906	0.1975
T09E11.14	0	0	0	0	0	0	0	0	0	0	0	0	0	0	0	0	0	0	0	0	0	0	0
T09E11.3	0	0	-0.0451	0	0	0	0	0	0	0	0	-0.0085	0	0	0	0	0	0	0	0	0	0	0	-0.0421	-0.0398	-0.052	-0.0477	-0.0518	-0.0155	-0.0239	-0.0547	-0.0346	-0.0356	0.0431	0.1205	0.0962	0.0841	0.0538
glct-3	-0.0813	0	0.0309	-0.053	-0.0492	0	0	0.0454	0	0	0	0	0	0	-0.0631	-0.0654	-0.0473	-0.0473	0	0	0	0.0157	0.079	-0.0274	-0.0261	-0.0152	-0.0106	-0.0096	-0.0274	-0.0274	-0.0076	-0.0011	-0.002	0.0023	-0.0137	0.0067	0.0466	0.1124
sygl-1	0.0356	-0.1692	-0.1666	0.2586	-0.5173	-0.2254	-0.2663	-0.331	-0.1026	-0.0539	-0.1827	-0.4325	0.056	-0.3791	-0.0404	-0.3169	-0.04	-0.0766	-0.0303	-0.0018	-0.0396	-0.2002	-0.3738	3.29	2.2693	1.0842	-0.6769	-0.9661	-1.5942	-1.1017	-1.2409	-0.5987	-0.1632	0.0971	-0.4001	0.1643	0.0303	-0.1934
K11D2.1	-0.1166	0.5444	-0.0419	0.4384	-0.1868	-0.0256	-0.4785	-0.2591	0.2518	-0.2175	-0.1732	0.3552	0.1227	-0.0939	-0.2516	-0.0704	0.1806	-0.1728	0.288	-0.1398	0.0935	-0.1886	-0.1829	0.4675	0.2997	0.228	0.0723	0.0967	0.0397	0.0531	-0.0702	-0.2043	-0.0558	-0.1099	-0.1285	-0.3184	-0.2629	-0.1071
K11D2.5	0.3793	0.084	0.4017	0.0973	-0.0664	0.082	0.1058	0.145	0.2462	0.1391	0.0603	0.2247	0.4847	-1.0115	0.4268	-0.0956	-0.1335	0.349	0.483	0.0932	0.291	-0.2827	-0.2588	1.1694	1.1678	0.5324	0.3521	-0.0785	0.0182	-0.4407	-0.3476	-0.2417	-0.166	-0.2171	-0.4447	-0.5625	-0.4722	-0.2689
W02D9.2	-0.1077	0.0362	-0.4193	0.1212	1.0508	0.8182	0.6218	0.0525	0.0362	0.0759	0.3386	0.1578	0.1418	1.1069	0.2733	0.3284	0.2829	-0.0773	0.2402	0.0773	-0.0082	-0.0414	0.1601	0.9916	0.3277	-0.1487	-0.1938	-0.1167	0.0376	0.1553	-0.0172	0.0393	-0.074	-0.145	-0.1813	-0.244	-0.2269	-0.204
dlk-1	-1.0492	-1.5482	-1.2117	-0.1662	-0.2037	0.8707	0.1609	-0.3081	0.414	0.9371	0.6073	0.2719	-0.7023	-1.1165	-0.2007	-0.2428	0.2427	0.0639	-0.666	0.2461	0.1036	0.2718	-0.1183	-2.0355	-2.0934	-1.7716	-1.3943	-0.7692	-0.6852	0.1266	0.6236	1.0104	1.2165	1.1714	1.3805	0.8982	1.0819	1.2401
clec-15	0	0	0	0	0	0	0	0	0	0	0	0	0	0	0	0	0	0	0	0	0	0	0
mcrs-1	0.501	0.3998	0.2487	0.1344	0.2433	0.1002	-0.0114	0.1628	0.071	0.3369	-0.3207	0.2002	0.0893	-1.4509	0.6714	-0.0499	-0.0749	0.0688	-0.2885	0.3654	0.1758	-0.0674	-0.25	1.1289	1.1029	0.5982	0.1038	0.0674	0.1933	-0.0322	0.1254	-0.0332	-0.1441	-0.6024	-0.5399	-0.7732	-0.8274	-0.3675
ndx-1	-2.1765	-1.8658	-1.3269	-1.2019	-0.9625	-0.6594	-0.3768	-0.3888	-0.654	0.2657	0.0838	-1.5517	-0.2924	-0.4216	-0.8425	-1.1206	1.1177	0.04	-0.0492	-1.0511	0.3995	0.6301	0.5743	-1.5459	-1.3057	-1.079	-1.0445	-1.0199	-1.2062	-0.2469	0.239	0.3777	0.876	1.0669	1.3264	1.4697	1.2458	0.8466
sra-20	0.0355	0	0	0	0	0.0011	0	0.0454	0	0	-0.0367	0	0	0	0	0	0	0	0	0.0324	0	0	0	0.0013	0.0109	-0.0105	-0.0096	-0.0171	-0.0022	-0.0226	-0.0301	-0.0335	-0.0049	-0.0099	0.0205	0.013	0.0406	0.0543
W02A11.1	0.065	0.3628	0.3042	-0.3835	-0.1295	0.1458	-0.345	-0.0819	-0.0098	-0.7515	-0.4452	0.1749	0.0915	-0.2048	-0.3954	0.3048	-0.7098	-0.4212	-0.3721	-0.1251	-0.3184	-0.2307	-0.4818	0.7	0.5008	0.4544	0.6398	0.9316	1.4419	0.6245	0.6114	0.3229	-0.2812	-1.1656	-1.3483	-0.7779	-1.846	-0.8083
uba-2	0.4743	0.3732	0.1359	-0.1548	0.059	0.1701	0.0713	0.3441	0.4303	0.1612	-0.3444	-0.0763	0.3346	-0.7992	-0.0454	0.2662	0.1135	-0.4713	-0.4387	-0.0581	0.0911	-0.3392	-0.4886	1.4138	1.804	1.6232	0.7905	0.7639	0.1994	0.2909	0.1523	-0.2932	-0.5277	-0.7203	-0.8681	-1.435	-3.4769	0.2831
amx-2	-0.8236	-0.8819	-0.8356	0.2522	-0.6904	0.646	0.9228	-0.6204	-0.6135	-0.4169	-0.2473	-0.8715	-0.3915	-0.9334	-0.2555	-0.6697	-0.7741	0.2412	-0.3822	-0.6135	-0.7934	-0.6671	-0.6275	-1.5961	-1.1949	-1.0154	-0.674	0.1393	0.5977	1.2022	1.5791	0.8041	0.2508	-0.3954	-0.2934	-0.8852	0.5375	0.9437
B0019.2	0.4072	0.3039	0.2565	-0.0093	0.297	-0.1396	-0.1062	0.4678	0.3724	0.0821	-0.8141	0.1832	-0.0714	-1.9014	0.9244	0.2308	-0.0734	0.3061	-0.3189	0.1393	-0.0793	-0.302	-0.2915	0.5855	0.3542	0.3361	0.4837	0.488	0.2551	0.2821	0.1428	-0.1262	-0.0988	-0.36	-0.4804	-0.6647	-0.7141	-0.4832
attf-6	0.3493	0.2371	0.3556	-0.4588	0.0585	0.233	-0.0855	-0.0124	0.2192	-0.0107	-0.6147	-0.0997	0.4317	-1.1515	0.6109	0.0333	-0.498	-0.4631	-0.5332	0.2179	-0.3816	-0.6025	-0.1763	0.9268	0.588	0.0388	0.0434	0.2312	-0.0432	0.0628	0.2435	-0.0775	-0.0021	-0.1824	-0.3467	-0.7143	-0.5267	-0.2417
Y18D10A.3	-0.0157	-0.2492	-0.3431	-0.6917	0.0769	0.3296	0.0896	0.3765	-0.3281	0.4102	-0.3926	-0.2601	0.3018	-0.205	0.0006	-0.1753	0.4399	0.1173	0.2881	0.4821	0.0935	0.1465	-0.2072	0.1005	0.1995	0.6918	0.7907	0.4482	0.2818	-0.2401	-0.3611	-0.4201	-0.2327	-0.3762	-0.2027	-0.2021	-0.1199	-0.3575
nhx-8	0.0954	-0.5756	-0.3742	-0.5527	0.5983	0.3397	0.4498	0.07	0.2866	0.9258	0.7999	-0.0555	-0.554	1.7193	0.284	0.0379	0.4899	0.3583	-0.6504	-0.1601	-0.1842	0.5141	0.0313	-0.5583	-0.7478	-1.0335	-0.9436	-0.9392	-1.2626	-0.7172	0.0075	0.2095	0.822	1.0566	1.2243	0.8844	1.0336	0.9642
pad-1	-0.0554	-0.349	-0.2092	0.7836	0.7458	1.1283	1.0473	-0.1647	0.2652	0.6424	-0.2851	-0.2158	-0.103	0.0197	0.672	-0.0096	-0.3313	0.3097	-0.6736	-0.0802	0.0516	0.0562	0.0641	-0.4808	-0.8062	-1.2897	-1.0264	-0.6595	-0.6449	0.2152	0.6428	0.7279	0.7904	0.9295	0.9558	0.2709	0.1695	0.2056
F08A8.2	0.0156	-0.2078	-0.0451	0.0645	-0.1866	-0.1827	-0.0216	-0.0024	0.0211	-0.0579	0.0068	-0.0747	0.0698	-0.205	0.0664	-0.3091	-0.0918	-0.0121	-0.0333	-0.0009	-0.0333	-0.2363	-0.2232	-0.5421	-0.2053	0.2954	0.5369	0.3732	-0.0251	0.2833	0.424	0.2743	-0.0771	-0.471	-0.3928	-0.2678	-0.2317	0.0257
fbxa-101	0.5316	0.0325	0.0714	-0.6822	-0.4811	-0.2983	-0.9287	-0.7089	-0.5717	-1.4045	-1.2116	-0.1644	-0.3676	-2.1931	0.1532	-0.644	-1.0606	0.0343	-1.1682	-0.1148	-0.5445	-1.2365	-1.0226	1.9739	1.9249	1.5673	1.2543	0.8686	0.3429	-0.2315	-0.6866	-0.6396	-1.1202	-2.2955	-1.043	-0.7266	-0.8493	-0.3398
nlp-15	-0.8661	-1.6928	-1.3631	-1.0156	1.0371	-1.419	2.1496	0.9665	-1.0009	3.0696	-0.0099	-0.2278	-2.2388	-0.5687	4.3603	-0.5142	0.2682	-0.4043	0.4326	-0.6537	2.4072	0.8213	0.7037	-0.003	-0.9146	0.1113	-0.12	-0.5277	-0.8931	-0.7333	-0.9362	-0.7963	-1.9475	0.1758	1.1603	1.4911	2.037	1.8961
pmr-1	0.0667	-0.3689	-0.1456	-0.2134	0.2506	0.4178	0.6416	0.1266	1.2341	1.4952	-0.223	-0.2999	-0.8611	-1.2021	0.4629	0.0126	0.5737	0.7905	0.8916	1.184	0.3234	0.1183	-0.3558	0.8801	0.5488	-0.127	-0.7716	-0.52	-0.6154	-0.285	0.1814	0.0198	0.1123	0.2175	0.34	0.1018	-0.1046	0.0219
nhr-85	-0.0885	-0.0746	0.0081	-1.0391	-0.1199	0.0407	-0.064	0.1323	-0.0644	0.0394	0.0396	-0.056	-0.1877	0	0.0837	-0.0427	-0.0233	0.0369	0	0	0.0263	-0.0208	-0.0378	-1.1929	-0.8422	-0.9561	-1.3731	-0.9899	-0.382	0.2041	0.732	1.0549	0.8203	0.5703	0.6172	0.3177	0.625	0.7949
Y26D4A.15	-0.3253	-0.4003	-0.5042	-0.053	0.0545	-0.3719	0.3709	-0.1371	-0.0715	-0.486	-0.1109	1.7831	-0.4402	-0.1299	2.2575	-0.3051	-0.1623	-0.368	-0.7057	-0.6105	-0.3545	0.1453	0.1922
C17H1.2	-0.0295	0.0117	0	0	0.0691	0	-0.0216	0.0676	0.0418	-0.033	-0.2393	-0.0085	-0.0268	0	0.0632	-0.0654	-0.0615	-0.0615	0	0	0	0.0313	0.0841	-0.0709	-0.0601	-0.0628	-0.0597	-0.065	-0.0641	-0.0054	-0.0058	-0.0694	-0.0518	-0.0427	-0.0633	0.129	0.2544	0.2377
Y26D4A.9	-0.0295	0.0117	0	0	0.0522	0	-0.0216	0.0229	0.0418	-0.0423	-0.1415	-0.0085	-0.0268	0	0	-0.0654	-0.0266	-0.0266	0	0	0	0	0.0531	-0.0278	-0.0266	-0.032	-0.0236	-0.0172	-0.0062	-0.0305	-0.0072	0.0111	0.0122	0.0269	0.0568	0.0178	0.0158	0.0304
F22G12.1	0.0179	0.0203	-0.0227	0	0.0522	-0.0193	0	-0.0479	0.0211	0.0503	0.009	-0.0903	0	0.0534	0.1818	-0.0104	0.036	0.0746	-0.0333	-0.0333	-0.0333	0.0467	-0.0418	-0.1402	-0.1054	-0.1041	-0.0213	-0.0519	-0.1335	-0.1458	-0.0919	-0.1043	-0.1063	-0.0406	0.0522	0.2	0.3641	0.4289
F22G12.4	-0.0308	-0.5633	-0.4003	0.603	-0.2752	1.0876	-0.1784	-0.6396	-0.0811	-0.9539	0.303	-0.6418	-1.0378	-0.0827	-0.4452	-0.7175	-1.0659	1.2968	-1.437	-0.3741	-1.1985	0.0358	-0.2793	0.7073	-0.0532	-1.233	-1.1801	-0.563	-0.7987	-0.1295	0.1659	0.0635	0.3971	0.4714	0.8291	0.4534	0.4198	0.4502
F22G12.9	0	0	0	0	0	0	0	0	0	0	0	0	0	0	0	0	0	0	0	0	0	0	0
F22G12.t2	0	0	0	0	0	0	0	0	0	0	0.0154	0	0	0	0	0	0	0	0	0	0	0	0
F22G12.5	0.4854	0.7144	0.3771	-0.278	-0.0524	0.3056	0.4095	0.345	0.5961	0.3889	-0.3634	-0.0638	-0.0155	-1.8342	0.6956	0.3775	0.0028	0.3137	-0.0848	0.9781	0.1204	0.1212	-0.1301	1.0892	0.9161	0.1599	-0.4642	-0.1198	-0.3665	-0.0092	0.176	0.1684	0.1755	0.0708	0.1321	-0.8835	-0.7397	-0.305
ZK1225.12	0	0	0	0	0	0	0	0	0	0	0	0	0	0	0	0	0	0	0	0	0	0	0
F44F1.3	-0.024	0.0203	0	0	0	0.0011	0	0	-0.126	-0.1621	0	-0.0202	0	0	0	0	-0.033	-0.033	0	0	0	0	0.0433	-0.037	-0.0594	0.0226	0.0533	0.084	0.129	0.0648	-0.0322	-0.0433	-0.0635	-0.0571	0.0124	-0.0327	-0.0229	-0.0182
vet-6	-1.728	-1.5398	-1.031	-1.1582	-0.597	-0.7732	-0.9309	-0.9943	-1.021	-0.3125	-2.1197	-1.8035	-1.189	-1.3847	-1.0307	-1.5415	-0.8594	-1.2854	-1.2812	-0.8675	-0.9932	-1.0937	-1.4749	1.2521	2.699	3.1397	2.5427	1.3263	0.0019	-0.4345	-0.5901	-0.068	-1.0538	-3.1888	-1.2434	-0.8124	-3.8083	0.2375
T04D3.1	-0.4465	0.4438	0.5306	0.2248	-0.4532	0.2486	0.3502	0.2956	1.5333	-0.2447	0.0332	0.0931	1.5522	-0.9463	-0.5383	0.2451	-0.7968	-0.1401	-0.2525	0.8553	-0.8253	-0.5693	-0.6039	2.0572	1.8541	1.4613	1.2448	0.8146	0.1948	0.0592	-0.2984	-0.4904	-1.0247	-1.3302	-2.3663	-1.5197	-0.7806	0.1242
Y40B1A.3	0.4359	0.0959	0.3035	0.2079	0.0539	0.5398	-0.1044	0.0856	0.2584	0.1854	-0.5326	0.1095	-0.3158	-0.6621	0.4212	0.6342	-0.4777	-0.0417	-0.3579	0.2055	-0.0394	0.0984	-0.4952	0.275	0.4341	0.5436	0.5215	0.9756	0.8303	0.935	0.7554	0.3895	0.2577	-0.0521	-1.0417	-1.7101	-1.7724	-1.3414
C01A2.5	0.1803	0.6051	0.4365	-0.2708	-0.0393	-0.138	0.0696	0.1715	-0.2521	-0.5174	-0.5961	0.2157	-0.0889	-1.1556	0.0993	-0.1268	-0.1451	-0.4366	-0.1265	-0.0655	0.0858	-0.0091	0.0716	1.3235	1.5335	1.6366	1.683	1.663	1.1596	1.0872	1.2224	0.5749	-0.3683	-2.3757	-4.6427	-1.0269	-1.8608	-1.6093
W05H12.1	-0.6803	-0.5831	-0.4098	-1.4128	0.9741	-0.9105	0.4105	0.9827	1.2935	2.4132	-0.2012	-0.2471	-1.3182	-1.7355	1.9383	-0.1117	1.7158	0.5618	1.7454	1.0993	1.8889	1.097	0.6832	-2.4741	-1.3576	-1.877	-1.8139	-2.3052	-1.2315	-0.4562	0.2197	0.2944	0.9088	1.3062	1.7657	1.9886	2.479	2.5531
Y48G10A.4	0.5329	0.5626	0.7348	-0.2916	0.0075	0.3874	0.4366	0.1654	0.4497	-0.2338	-0.3018	0.2069	-0.1096	-0.775	0.3291	0.1869	-0.1387	0.1023	-0.4099	-0.1246	-0.2944	-0.1473	-0.4	1.2361	1.4442	0.9902	-0.2889	0.114	-0.1706	0.3371	0.6008	0.0009	-0.1721	-0.1818	-0.9905	-1.0366	-1.5711	-0.3117
Y48G10A.2	0.6958	0.0033	0.3518	-0.2332	-0.3685	0.3205	-0.0925	-0.1858	-0.4356	-0.7731	-1.1781	0.1847	0.1571	-2.4698	-0.324	-0.374	-0.8172	0.0871	-1.6572	-0.3186	-0.5424	-0.9274	-1.1902	1.5471	1.2894	0.6954	0.211	0.5556	0.2283	0.3005	0.2958	-0.3019	-0.3613	-0.7878	-1.3629	-0.7643	-1.036	-0.5089
Y87G2A.1	0.7966	0.332	0.7159	0.2129	-0.2471	0.4981	0.2234	0.112	0.7258	-0.0045	-0.697	0.2385	-0.5257	-1.6626	0.7665	-0.093	0.0734	0.225	-0.3676	0.1916	-0.337	-0.1936	-0.7843	1.011	1.3067	1.1962	0.8005	1.0484	0.8055	0.7434	0.7812	-0.0313	-0.5153	-1.118	-1.4467	-1.8533	-1.8549	-0.8734
vars-2	0.248	-0.3152	0.2712	0.267	-0.2414	0.2942	0.4058	-0.4735	0.1191	-0.6921	-0.5293	-0.3387	0.0931	-1.0333	0.134	-0.0486	-1.5307	-0.0743	-1.894	-0.3326	-1.1757	-0.5325	-1.0516	0.6527	-0.0292	-0.6978	-0.5147	0.3975	0.2078	0.5348	0.7841	0.7033	0.3612	-0.0023	-0.3239	-0.7668	-0.8055	-0.5011
grd-15	-1.5768	-2.265	-1.7573	-1.1941	0.0682	-1.3546	-0.7664	3.6847	-1.7448	0.7089	1.5207	-2.3088	-3.1924	-0.9011	-1.0609	-1.9308	-1.2262	-0.2556	1.4313	-1.2039	-0.9683	0.926	1.0196	-0.4112	-0.6902	-0.2832	-0.4829	-0.2957	-0.4728	-0.5726	-0.7162	-0.437	-0.24	-0.4925	0.9864	0.8806	2.0099	1.2174
ubc-14	0.0613	0.6142	0.2458	-0.4095	-0.2321	-0.4965	-0.1793	0.0582	-0.2647	-0.3679	-0.2406	0.3168	-0.5094	0.2656	-0.5698	0.1341	0.7371	0.0245	0.4684	-0.1134	0.1269	-0.0459	0.0557	0.1767	1.3129	1.1433	1.5439	1.3094	1.7863	1.6285	1.3073	0.5599	-0.5763	-1.456	-6.2124	-0.183	-0.9259	-1.4144
Y87G2A.13	-0.1024	0.4215	0.1363	0.0369	0.2722	0.4903	0.4862	0.0901	0.0564	0.0828	-0.297	-0.1715	-0.2807	-1.1484	0.4281	0.2259	0.0227	0.6183	0.093	0.2916	0.5671	0.2751	-0.152	0.2524	-0.5744	-1.0424	-0.8619	-0.2894	-0.536	0.1045	0.3649	0.5847	0.7266	0.5608	0.542	0.3391	-0.2624	0.0915
agef-1	0.1429	-0.011	0.2573	0.2312	0.8096	0.838	0.8367	0.2592	0.5014	0.5164	-0.0728	0.0176	-0.1599	-0.6602	1.3017	0.1803	-0.1626	0.1115	-0.4884	0.3561	-0.0409	0.149	-0.2049	-0.1792	-0.8309	-1.3586	-1.504	-0.8334	-0.738	0.8289	0.8978	0.8071	0.9133	0.9394	0.9716	0.2273	-0.0867	-0.0547
dkf-1	-1.1996	-1.5326	-1.1394	0.4903	0.6591	0.6336	0.0293	-0.132	-0.4646	0.3235	0.8484	-0.4562	0.0588	0.423	-0.4438	-0.3876	-1.5523	-0.9256	-0.5628	-0.1992	-1.2536	0.1424	0.1548	-0.9807	-1.1248	-0.8522	-1.0304	-0.5393	-0.9135	-0.0629	0.4417	0.7037	0.8989	0.8931	1.0667	0.8302	0.5584	0.111
W04A4.5	0.1589	0.483	0.416	0.0115	0.1904	-0.0917	0.2453	-0.115	0.3154	-0.2269	-0.6146	0.0042	-0.3287	-0.8432	0.7626	0.2237	0.2034	0.1512	-0.7843	0.2803	-0.2083	-0.1227	-0.0817	0.6465	0.5825	0.2757	0.1479	0.3273	0.0066	0.5179	0.7433	0.178	0.0181	-0.3011	-0.5124	-1.0398	-1.0006	-0.5901
W04A4.3	-0.0301	0	0	0	-0.0248	0	0	0	-0.0325	0	-0.0725	-0.0169	0.0283	-0.0541	0	0	0	0	0	0	0	0	0	-0.041	-0.0784	-0.0288	-0.0108	0.0169	0.0489	0.0398	0.0025	-0.0278	-0.0295	0.0046	0.019	0.0044	0.0295	0.0506
Y6B3B.1	-0.2057	-0.3659	-0.3152	-2.0005	-0.5518	-0.3789	-0.3878	-0.6414	-0.3423	-0.3898	0.081	-0.6193	0.6924	-0.2959	-0.2692	-1.0472	-0.3791	0.7596	-0.7262	-0.5132	-0.6742	0.0852	0.0091	-0.4774	-0.3209	-0.4586	-0.2996	-0.3552	-0.3861	-0.3183	-0.2233	0.1516	0.2525	0.5501	0.9204	0.057	0.5215	0.3863
Y6B3B.3	0.0054	-0.0949	0.0907	-0.1041	-0.0791	-0.0573	0	0.0454	0.0211	0	-0.1415	0	-0.0532	0	0.0424	0.045	0.0102	-0.0301	-0.0333	-0.0333	-0.0071	0.0467	0.0058	-0.0107	-0.0261	-0.0098	-0.0218	-0.0157	0.0132	0.0048	0.0036	-0.0028	-0.0165	-0.0088	0.0205	0.0058	0.0337	0.0306
lagr-1	-0.9023	-1.2359	-1.4838	1.43	1.6412	1.7456	-0.2994	0.0497	-1.4019	-0.7935	-0.1587	-1.9107	-2.0393	-0.7703	0.2141	-1.1812	-1.5228	-1.21	-1.2374	-0.9161	-0.7437	0.8287	0.6861	-0.7071	-0.878	-1.5445	-1.5749	-0.8434	-1.2897	-0.4036	-1.3158	-0.6627	-1.9281	0.9733	1.655	2.4529	2.9276	3.1391
Y6B3B.14	0	0	0	0	0	0	0	0	0	0	0	0	0	0	0	0	0	0	0	0	0	0	0
Y6B3B.9	-0.2699	0.1718	0.2439	-0.0019	0.2486	0.6156	0.3786	0.0413	0.1227	0.478	-0.0582	-0.2944	-0.0164	-0.261	0.4263	0.0851	0.1223	0.4742	0.5409	0.5107	0.5762	0.1254	-0.2585	-0.0235	-0.2331	-0.9586	-0.9565	-0.4055	-0.2064	-0.0546	0.1863	0.3226	0.3488	0.2657	0.5497	0.3492	0.3092	0.5066
Y37H9A.3	-0.0728	-0.082	0.5906	0.0012	0.2034	0.3071	0.9094	-0.1541	0.543	0.6817	-0.2682	-0.187	-0.9942	-1.0307	0.4595	-0.0632	0.0326	0.0997	-0.3649	0.4375	0.4441	0.3651	-0.0439	0.0116	-0.0959	-0.797	-1.1124	-0.5511	-0.4744	0.2131	0.4518	0.5504	0.7252	0.6188	0.5218	0.0474	-0.1705	0.0614
Y37H9A.4	0.0805	0.1074	0.0795	-0.0024	-0.3927	0.0623	-0.0559	-0.4622	0.2599	0.1716	-0.1339	0.0125	-0.2032	-0.2506	-0.0231	-0.0767	0.0732	0.0582	-0.3731	-0.1356	-0.1218	-0.2671	0.0002
maea-1	0.1897	0.0175	0.0478	-0.5546	-0.0941	0.1797	0.4561	0.1465	-0.097	0.049	-0.2341	0.3167	-0.0134	-0.5401	0.055	-0.0644	-0.3117	0.1583	-0.096	0.2085	0.0691	0.3943	0.0287	-1.6372	-1.2938	-1.0706	-0.4456	-0.0891	0.1306	0.6404	0.8354	0.6911	0.7321	0.6379	0.5842	0.278	0.1483	-0.1416
W09G3.8	0.3835	0.2015	-0.0247	-0.3856	0.0936	-0.0852	0.3937	0.0739	-0.0821	-0.4202	0.1848	0.3934	0.426	0.5811	-0.208	0.1649	-0.1841	0.1395	0.0847	-0.0461	-0.1396	0.0378	-0.1008	-1.1167	-1.2957	-1.0466	-0.5099	-0.1914	0.1392	0.5392	0.7962	0.6484	0.6586	0.7137	0.617	0.2215	-0.07	-0.1036
W09G3.1	-0.1441	0.0333	0.0659	-0.1478	-0.8455	-0.3638	-0.1799	-0.2026	-0.1595	0.06	-0.4054	-0.4368	-0.5174	-1.355	-0.5681	0.022	-0.1787	0.2173	-0.1985	-0.3143	-0.1839	0.0546	0.2199	0.8453	0.909	0.9591	0.3358	0.2607	0.4985	-0.4339	-1.0074	-0.8633	-0.2347	-0.182	0.3261	0.053	-0.7968	-0.6693
taf-1	0.5469	0.2059	0.478	0.1309	0.6476	0.089	0.0626	0.2243	0.4121	-0.0943	-0.8109	0.1537	0.1176	-1.4093	1.1095	-0.1967	-0.0523	-0.3655	-1.0494	-0.0458	-0.4111	-0.1865	-0.0829	0.5277	0.3903	0.1595	0.3639	0.6505	0.5817	0.8559	1.1932	0.656	0.5638	0.0661	-0.7011	-2.2192	-2.279	-0.8093
trp-4	-0.5961	-0.9443	-0.5132	-1.4434	0.3549	-0.4788	-0.1229	0.1463	-0.4962	-0.0306	0.5972	-0.8109	-0.94	-0.4943	0.5616	-0.9017	-0.6238	-0.3093	-1.1167	-0.7947	-0.8292	0.5704	0.357	-0.1456	-0.1706	-0.0856	-0.1735	-0.0539	-0.0964	-0.0927	-0.0276	-0.0796	0.0269	-0.1126	0.3837	-0.3751	0.754	0.2486
Y71A12B.10	-0.024	-0.0746	-0.0061	-0.053	-0.0568	0.023	0.0419	0.0416	0.0297	0.0254	-0.0744	0.0029	-0.0649	0	-0.0631	0.1791	-0.0956	-0.0956	-0.0659	-0.0335	-0.0659	-0.0056	0.0767	-0.061	0.0708	0.1208	0.1198	0.0396	-0.0147	-0.0031	-0.02	-0.0701	-0.0866	-0.0774	-0.0723	-0.0482	0.0031	0.0993
Y71A12B.12	-0.3305	0.4465	0.657	-0.1197	-0.219	0.1076	0.2245	-0.0442	0.6777	-0.3735	-0.3933	-0.0584	0.0978	-2.4274	0.3541	0.1557	-1.0541	0.063	-0.4423	0.2721	-0.2193	0.192	0.1627	-1.8163	-1.5712	-1.2247	-1.2858	-0.0229	-0.1059	1.0099	1.5045	1.5263	1.173	0.9742	0.7883	0.2252	-0.4351	-0.7394
dnj-29	0.3647	-0.0479	0.3703	-0.1172	0.1261	0.6122	0.4455	0.0871	0.4908	-0.0919	-0.3759	0.0282	-0.4616	-1.3666	0.3328	0.0669	-0.9033	-0.2865	-0.8389	0.0371	-0.5509	0.0311	-0.4361	-0.3365	-0.3976	-0.2951	-0.2478	0.3121	0.2304	0.6435	1.0255	0.6236	0.4446	0.1245	-0.1296	-0.6711	-0.9103	-0.4163
mys-2	0.9423	0.1054	0.3847	-0.1797	0.1174	0.8611	0.7738	-0.0265	0.9453	1.0746	-0.4595	0.3708	-0.6435	-1.0884	0.5457	0.1052	-0.0742	-0.0449	0.2968	0.4482	0.2886	0.0639	-0.6285	1.7598	1.7449	1.2246	0.305	0.9798	0.2867	0.4703	0.6026	0.1411	-0.1781	-0.4104	-1.7992	-2.5439	-2.3023	-0.2809
kal-1	-0.4536	-0.8202	-0.5131	0.6378	0.2064	0.9456	1.1019	0.0179	-0.0567	0.3715	-0.2423	0.1221	-0.2044	-2.9143	-0.5424	1.0759	-0.5094	-0.7085	-1.2623	-0.1557	-0.8751	0.4563	-0.1392	-2.4504	-2.2069	-0.8606	-0.2562	0.9104	0.6253	1.2941	1.385	1.3308	1.0454	0.7543	0.4245	-0.3958	-1.4036	-0.1963
fipr-24	0.0644	0.0091	-0.0374	-0.5821	-0.5293	-0.2271	0.0662	-0.1142	-0.2142	-0.7907	-0.3835	-0.548	0.2763	-1.7849	-0.3503	-0.1378	-0.7263	0.2397	-0.0045	-0.2506	-0.1049	-0.1654	-0.2142	-0.1388	-0.132	-0.1198	-0.086	-0.0448	-0.047	0.0954	0.1391	0.0662	0.0133	0.0156	0.0146	-0.0119	0.0964	0.1396
C37A5.11	-0.4109	-0.2313	-0.4908	0.3798	-0.6581	-0.4976	-0.8105	-0.4712	-0.4222	-0.7832	-0.3345	-0.3235	0.4906	-0.6983	-0.7852	-0.162	-0.4316	0.2145	0.229	-0.1152	-0.0572	-0.0292	0.2606	-0.9067	-0.9996	-1.2392	-0.82	-0.4766	-0.6816	-0.0163	-0.0119	0.9557	1.0148	0.3193	0.0366	0.1217	1.2468	1.4573
gopc-1	-0.4326	-1.1011	-0.8642	-0.9788	0.6466	-0.8698	2.077	1.085	0.5751	2.5448	0.6998	0.7303	-1.6904	-1.1717	0.3809	-0.8668	0.8662	0.1225	0.9867	0.3058	0.6701	0.663	0.3001	-0.461	-0.606	-0.6394	-0.6443	-0.6766	-0.6711	-0.7858	-0.7109	-0.4668	-0.2522	0.7061	1.3067	1.15	1.4589	1.2925
eya-1	0.42	0.2558	0.0057	1.3692	1.2153	2.2084	1.4543	-0.2066	-0.5507	-1.0609	-1.3436	-0.3003	-3.0159	-2.1695	0.6364	-1.2177	-1.5193	-0.6505	-2.2051	-0.4997	-1.239	0.3492	-0.0154	-1.0748	-0.6889	-0.0542	0.4854	1.0129	0.5312	0.7323	0.4077	0.2687	0.0803	0.1361	-0.2397	-0.4132	-0.8061	-0.3775
C49A1.5	-0.3643	-0.1636	-0.1115	0.0151	-0.2091	0.0802	0.0742	-0.3741	-0.3667	-0.1948	0.3578	-0.3586	-0.2483	-0.5814	-0.3781	-0.1355	0.106	0.1586	0.1017	-0.4259	-0.356	-0.0977	0.0816	-0.2101	-0.1011	-0.0822	-0.1546	-0.1387	-0.1589	-0.1535	-0.1723	-0.1326	-0.0394	0.0825	0.1842	0.0708	0.3403	0.6656
K04H8.2	0	0.0203	0	0	0	0	0.0635	0	0	-0.0423	-0.0367	0	0	0	0	0.045	0	0.0203	0	0	0	0	0	-0.0083	-0.0027	-0.0281	-0.0444	-0.0369	-0.0104	-0.0304	0.0128	-0.0043	-0.0316	0.0069	0.0125	0.0122	0.0543	0.0982
pes-7	-1.0038	-2.0641	-1.0147	-0.6349	1.1181	0.3997	1.7593	1.2573	0.4941	2.1595	1.0106	-0.0514	0.0393	-1.1011	0.8331	0.7926	1.5506	0.0554	1.1782	0.7	1.3712	0.7064	0.0614	-1.205	-1.6316	-1.5589	-1.4649	-0.7773	-1.6959	-0.4594	-0.3412	-0.0682	0.8992	1.4085	2.0863	1.5219	1.639	1.6476
F49B2.4	-0.3549	-0.7369	-0.1946	-1.1602	-0.6185	-0.2526	-1.0499	-0.6614	-0.7982	-0.6732	-1.0075	-0.316	-0.8274	-1.138	1.2813	1.1697	-0.513	-0.2412	-0.9169	-0.7913	-0.8648	-0.4565	-0.7405
F49B2.6	-0.2	-0.3407	-0.3245	1.5387	1.054	0.7023	0.245	0.0411	-0.3173	0.1785	-0.3345	-0.4984	0.0121	-0.1745	0.2605	-0.2827	-0.1614	0.0429	-0.1431	0.1007	-0.0494	0.0078	-0.3	0.0271	-0.1659	-0.1377	-0.3661	-0.2529	-0.3157	-0.3237	-0.2234	-0.4398	-0.2976	-0.0841	0.2237	-0.2242	1.3747	1.2056
Y105E8A.2	-0.4193	-0.3934	0.0312	-0.9311	0.0346	-0.0284	-0.4231	-0.0712	0.0404	0.1455	-0.0118	-0.2095	0.2481	-0.2267	0.6814	0.0121	-0.3936	0.0886	-0.3626	0.1692	-0.2522	0.0008	0.1057	0.7583	0.3211	-0.5897	-0.3501	-0.3515	-0.3906	0.0735	0.5055	0.3145	0.2764	0.2066	-0.0412	-0.114	-0.4759	-0.1431
ech-7	-0.5466	-0.6305	-0.5269	-0.6879	-0.5511	-1.5084	-1.2496	-0.6408	-0.92	0.7465	-0.1036	0.8941	-0.9266	-1.2697	0.6211	-1.1232	0.3005	-0.7945	-1.3729	-0.8454	-0.5854	0.2683	0.3237	-0.506	-0.5398	-0.3322	-0.3198	-0.3461	-0.3138	-0.2464	-0.0814	-0.0146	0.1277	0.4315	0.5741	0.5217	0.5652	0.48
Y105E8A.8	0.8585	0.3437	0.4008	-0.0125	-0.3344	-0.0628	0.0452	-0.4836	-0.1396	-0.5617	-0.8688	0.1897	-0.0436	-1.81	-0.1439	-0.4394	-0.8347	0.0015	-0.428	-0.1245	-0.3196	-0.8194	-0.7449	1.6487	1.3212	0.6276	0.6378	0.714	0.3278	0.4387	0.2271	-0.895	-0.5883	-0.7092	-1.3297	-1.3258	-1.1467	0.0519
catp-1	-0.6733	-1.0678	-0.6181	-1.2138	-0.9746	-0.4302	-0.5731	-0.8112	-0.5532	-0.0138	1.3449	-0.7111	-0.4225	-0.5701	-0.496	-0.4916	-0.5489	0.9024	-0.2769	-0.925	-1.0202	-0.5256	0.1307	-1.2335	-1.6314	-0.7565	-1.1379	-0.8299	-1.2374	-0.5314	-0.2076	0.2843	0.8829	1.2753	1.687	1.1372	1.2769	1.0219
Y105E8A.14	0.4494	0.1429	0.3494	0.9542	-0.1605	0.409	-0.3923	0.1102	0.0681	-0.5974	-0.7534	0.262	-0.2596	-1.3553	-0.496	0.1753	-0.8874	-0.5716	-0.6587	-0.3464	-0.6446	-0.772	-0.8034	1.3311	1.122	0.8518	0.3483	0.6001	0.7307	0.5242	0.3584	-0.0911	-0.3604	-0.6179	-0.7602	-1.2397	-2.0757	-0.7217
Y105E8A.19	0.0688	0.0467	0.4887	-0.1462	0.2247	0.7498	0.6105	0.0784	0.5308	0.2778	-0.1293	0.2175	-0.0905	-1.4468	0.691	-0.0434	-0.2424	0.2379	-0.7829	0.3408	-0.1218	0.0732	-0.4452	0.186	-0.04	-0.3833	-0.7648	-0.3966	-0.2201	0.3322	0.6265	0.5163	0.4794	0.207	0.1784	-0.1611	-0.3461	-0.2137
Y105E8A.21	0.4863	0.3582	0.6467	0.1118	0.2756	-0.1387	0.6329	0.129	0.8801	0.4616	-0.4727	0.1467	0.0148	-0.5226	0.821	0.3959	0.5472	0.1417	-0.0486	0.833	0.6486	0.0182	-0.2401	0.6866	0.7059	0.4479	0.1303	0.1469	-0.1214	0.1581	0.2115	-0.0295	-0.1693	-0.3288	-0.3058	-0.6897	-0.6488	-0.1938
exc-4	0.0476	0.1577	0.1957	-0.3064	-0.1462	0.8023	0.1085	0.0561	-0.0793	-0.3977	0.2777	-0.1938	0.7453	-0.6568	0.0651	-0.0853	-1.3816	-0.4467	-0.132	0.1837	-0.2705	-0.44	-0.6466	-1.0736	-1.7982	-1.1342	-0.5363	0.5444	0.6963	0.8973	0.9506	1.0106	0.8885	0.7262	0.3489	-0.1961	-0.6886	-0.6357
zoo-1	-0.7376	-1.2646	-0.0058	-0.622	-1.2391	-0.5472	-0.5182	-0.336	-0.1065	0.581	-0.4352	-0.8734	0.1023	-2.3241	-0.2951	-1.0036	-0.1374	0.3925	-1.1193	-0.4038	-0.667	0.1654	-0.2471	-3.098	-2.6016	-0.7156	-0.4452	0.0625	-0.4803	0.3657	0.9104	1.0855	1.1344	1.1985	1.2382	0.4246	0.3787	0.5422
rpom-1	0.2411	-0.4312	0.1435	0.286	0.8128	0.8595	0.147	0.2049	0.3533	-0.7274	-0.6231	-0.4675	-0.2057	-1.6567	0.5715	-0.5103	-1.1251	-0.0805	-0.8723	0.173	-0.3805	-0.5117	-0.5211	-0.4239	-0.5474	-0.713	-0.763	-0.5874	-0.4274	0.3004	0.5142	0.6387	0.464	0.5096	0.5138	0.158	0.1345	0.2289
Y105E8A.29	0.0765	-0.014	-0.1032	1.0345	1.0126	1.5501	0.3846	0.1936	0.814	-0.1869	-0.2113	0.3986	-0.0102	-2.188	0.1893	-0.2339	-1.2053	-1.224	-1.2033	-0.2238	-0.9629	-0.2351	-0.2951	-0.8553	-0.9489	-0.6343	-0.5086	0.0369	-0.084	0.571	0.9449	0.7925	0.7914	0.6808	0.7154	-0.3365	-0.7248	-0.4406
Y105E8A.25	0.1216	-0.1392	-0.1358	1.0107	0.9669	1.5233	0.37	0.1814	0.6369	0.0048	-0.1535	0.3198	-0.1506	-2.3677	-0.0978	-0.1236	-1.2987	-1.0564	-1.2957	-0.325	-0.948	-0.2756	-0.4122	-1.3855	-1.4843	-0.7784	-0.1598	0.3102	0.1893	0.6928	1.0689	0.9448	0.9281	0.6106	0.5092	-0.364	-0.6792	-0.4026
lev-11	-1.9984	-2.0461	-1.146	-1.9804	-1.7616	-1.9919	-0.7626	-0.3096	-0.6152	0.2018	-0.6237	-1.0107	1.3936	-1.9615	-1.0541	-0.6047	-0.8893	0.9595	-2.1139	-1.8657	-1.8158	0.3482	0.7447	-2.4874	-1.8439	-2.8596	-2.5407	-3.1165	-1.8115	-0.7507	-0.0037	1.1035	1.8783	2.2588	2.6965	2.2917	2.4852	2.7
Y54E5A.2	-0.258	-0.5165	-0.5317	-0.6242	0.4436	0.2962	0.1481	0.0864	-0.2075	1.2641	-0.2343	0.6339	-0.6254	-0.6713	0.9785	-0.5607	1.226	0.261	0.8142	0.1749	0.6521	0.1091	0.2482	-0.2684	-0.2093	-0.028	-0.0336	-0.0684	-0.1438	-0.1156	-0.0812	-0.0715	0.057	0.0406	0.2148	0.1544	0.268	0.2851
Y54E5A.7	0.396	0.2724	0.6122	-0.683	0.2263	-0.0946	0.6832	0.1508	0.5715	0.6657	-0.289	-0.0101	-0.5599	-1.4376	1.0467	-0.0579	-0.0855	-0.3042	-0.2928	0.3138	0.2699	0.5194	-0.1553	-0.7267	-0.8859	-0.7594	-0.2018	0.0527	0.2217	0.7514	0.9368	0.8472	0.6803	0.684	0.4839	-0.3242	-0.8269	-0.9331
K05C4.9	0.3199	0.6054	0.4315	-0.3883	0.4522	0.4235	0.2451	0.4016	1.1597	0.9219	-1.4419	-0.0484	-1.1322	-2.9559	1.0841	0.1609	0.6547	-0.0452	0.6297	0.9929	0.7862	-0.0978	-0.3631	-1.0329	-0.6664	0.314	1.0455	1.1635	0.8561	0.5781	0.3787	-0.1813	-0.226	-0.3223	-0.2694	-0.5323	-0.5103	-0.5949
K05C4.5	-0.1682	-0.3266	0.1856	-0.139	0.4405	0.0329	-0.0126	-0.1355	0.1366	-0.3181	-0.7103	-0.4681	0.0247	-1.3505	0.4951	0.1192	-0.9477	-0.2657	-1.5126	-0.005	-0.5935	-0.5585	-0.6365	0.0357	0.048	0.0581	0.1631	0.453	0.3337	0.7196	0.7283	0.4397	0.0502	-0.2682	-0.6436	-0.6487	-0.8894	-0.5795
F39B2.8	-0.5666	-0.22	0.0964	-1.4575	0.0296	-1.0692	0.5827	0.3588	0.6377	1.2647	-0.2909	0.4307	-0.9367	-1.4235	1.5936	0.3563	1.4116	0.3283	0.8464	0.8618	1.3314	0.8136	0.4718	-2.1632	-1.6884	-0.7389	-0.8568	-0.4746	-0.3417	-0.1788	0.0737	0.36	0.7365	1.107	1.1836	1.0879	1.0761	0.8174
sur-2	0.6724	0.6286	0.7031	0.1497	0.4956	0.2482	0.2614	0.1548	0.5943	0.2082	-0.4245	0.0771	-0.1737	-1.9446	1.5884	0.2761	-0.5011	0.0424	-0.3325	0.6153	-0.0432	0.1599	-0.2265	1.0519	0.6135	0.2371	0.4043	0.7434	0.5364	0.7293	0.8432	0.583	0.3709	-0.0961	-0.5496	-1.6222	-2.301	-1.5441
srw-92	-0.2057	-0.1904	-0.1212	-0.053	0.0368	-0.1195	-0.1325	0.2339	-0.1049	0.0295	-0.0464	-0.0768	-0.0485	-0.0541	-0.1105	0.1067	-0.0973	-0.0195	-0.0659	-0.0659	-0.0396	-0.0522	-0.0258
unc-54	-2.5675	-2.9891	-0.7993	-3.6244	-3.8389	-3.402	-2.6886	-0.9882	-1.1506	-0.797	-0.1266	-2.403	1.1192	-3.2524	-1.948	-1.648	-3.3386	0.3077	-3.8186	-2.3695	-3.3864	0.2089	0.6298	-4.8994	-1.3731	-1.0331	-1.3749	-2.7554	-2.0343	-0.8914	0.2239	1.1408	1.8278	2.2662	2.8016	1.8431	2.0631	2.1952
frm-1	-0.1065	-0.9854	-0.5762	-0.7755	0.666	0.6703	0.2857	0.771	0.413	1.369	0.1181	0.0433	-0.4525	0.7462	1.4461	-0.3348	0.4627	0.5956	-0.4883	0.1906	0.372	0.2746	0.2941	-2.7248	-0.3584	-1.0024	-1.3144	-1.1295	-0.6698	-0.8428	-0.0162	0.2576	0.7143	1.7807	2.3487	-0.0127	1.2296	1.74
ptr-23	-0.857	-1.718	-1.5728	-1.6436	-1.7075	-1.0094	-0.5782	-1.2735	0.0227	0.8695	-0.0309	0.8914	-0.5356	-3.0576	-0.8468	0.1413	-2.0477	0.1294	-0.7312	0.7728	-1.1677	-1.39	-1.4364	-4.0994	-1.1382	-0.3775	0.474	1.1946	1.108	0.9579	0.9864	0.4427	0.0058	-0.2532	-0.3516	-0.1902	0.3877	0.8529
F33H2.5	1.3864	0.5539	0.5361	0.4108	0.1079	0.3757	-0.6253	-0.0344	-0.737	-1.8671	-1.005	0.3531	-1.1599	-3.4327	0.0691	-0.8877	-2.9936	-0.1276	-1.779	-0.5129	-1.8451	-1.1782	-1.2427	1.1853	1.4389	1.4867	1.327	1.409	0.8392	0.3245	-0.0303	-0.3827	-1.1946	-1.1689	-1.2859	-1.4575	-2.1109	-0.3799
F33H2.2	0.3605	0.1044	0.2988	0.6058	1.0816	0.5739	0.3729	0.1313	0.2219	-0.4477	-0.6737	0.2062	-0.4942	-0.7655	1.0406	-0.0997	-0.3085	-0.3109	-0.7841	0.1275	-0.2112	-0.1713	-0.3548	1.0542	0.2145	-0.0532	0.2355	0.7095	0.3241	0.572	0.5698	0.2102	-0.0432	-0.5501	-0.6208	-0.9018	-1.2412	-0.4794
cyn-5	0.241	0.7041	0.0823	0.4815	0.1375	0.3679	-0.1687	-0.046	-0.0126	-1.8039	0.3294	0.7021	0.9064	0.2499	-0.8199	0.1922	-1.4138	-0.5387	-0.7035	-0.3559	-1.2731	-0.1619	-0.0361	-2.7055	-0.1353	0.3951	1.1383	1.7408	2.2662	2.3834	2.4153	2.2311	1.8755	1.1626	0.3835	0.3483	-4.0647	-9.4346
F31C3.6	-1.5203	-1.6496	-1.072	-0.9916	-2.362	-2.1803	-1.5478	-0.6849	-0.7859	-1.3764	2.4059	-1.5644	0.6122	-2.0124	-2.0057	-1.4873	-2.3386	0.9424	-0.8575	-0.4903	-1.2918	-0.9299	-0.0771	-0.6053	-0.7935	-0.8355	-0.7943	-0.5133	-0.7279	-0.1671	0.3369	1.0425	1.4024	1.3867	1.0794	0.6488	-0.3435	-1.1164
Y74C9A.6	0.081	0.1644	-0.0563	0.1622	0.0345	0.0651	0.016	-0.0332	0.0158	-0.2917	0.1355	0.1156	0.13	-0.273	-0.2936	-0.0725	-0.178	-0.0901	-0.1243	-0.1436	-0.2298	-0.259	0.0244
homt-1	1.021	0.677	0.7859	-0.2579	-0.7136	-0.2958	-0.6458	-0.1229	-0.8631	-2.1222	-0.7905	0.5507	-0.3183	-2.2795	-0.5735	-0.5222	-1.6011	-0.0867	-1.57	-0.5807	-1.2728	-0.7356	-0.6935	0.4683	0.9039	1.3959	1.6583	1.7502	2.1234	1.0859	0.8282	0.1799	-0.2229	-1.5633	-3.79	-2.0278	-2.039	-0.7511
rcor-1	0.7718	0.5253	0.629	-0.9564	-0.196	-0.0756	0.0879	0.4993	0.4412	0.3795	-0.6033	0.3692	0.3482	-2.1338	0.7112	0.2784	-0.2024	-0.4758	0.2313	0.3589	0.5583	-0.3207	-0.1551	1.0563	0.5125	0.268	0.0937	0.4436	0.3275	0.4305	0.3774	0.0414	-0.0872	-0.3018	-0.4985	-0.8066	-1.1833	-0.6734
sesn-1	-0.2401	-0.9852	-0.3716	-1.6014	-0.6698	-0.693	0.2817	0.2439	0.329	1.3492	-0.0028	-0.255	1.163	-0.8251	0.1685	-0.2222	-0.0852	0.2303	-0.3709	0.0883	0.2052	0.3757	0.0636	-2.0562	-2.1256	-1.4813	-0.7484	-0.6298	-0.4101	0.0311	0.6064	0.8527	1.1435	1.0843	0.9303	0.7983	0.9893	1.0152
Y74C9A.1	0.0156	-0.1839	-0.0363	-0.0326	-0.1866	-0.0193	-0.203	-0.0715	-0.114	-0.1621	-0.1074	-0.1381	0.4125	-0.007	0.0001	0.1517	0.0906	-0.0236	-0.119	-0.1252	-0.1119	-0.0701	-0.0301	-0.3304	-0.3788	-0.1862	-0.0717	0.0997	0.0804	0.1805	0.315	0.3077	0.2182	0.1047	-0.0009	-0.0838	-0.1416	-0.1127
pgs-1	0.289	0.3876	0.3851	-0.7297	0.2698	0.1802	0.5891	0.2755	-0.0832	0.0809	-0.4768	0.1602	-0.2573	-0.9849	0.3958	-0.3051	-0.0398	0.1584	-0.2184	0.1452	0.4878	-0.0493	0.0504	1.0295	0.7319	-0.0475	-0.5002	-0.1681	-0.0818	0.2737	-0.0014	0.2087	0.0625	-0.2012	-0.2549	-0.3849	-0.44	-0.2263
Y48G1C.5	-0.2327	-0.0482	-0.1102	-0.2922	-0.0492	-0.0518	0.1894	-0.0479	-0.126	0.1083	0.0029	-0.109	-0.0268	0	0.0214	-0.3574	-0.0188	-0.0778	0.1034	-0.1289	-0.1027	-0.0401	0.0591	-0.102	-0.0185	-0.0108	-0.0222	-0.0066	-0.0064	-0.029	-0.0147	-0.0244	-0.0058	0.0381	0.039	0.0343	0.0369	0.0921
csk-1	0.0859	-0.2082	-0.3059	-0.3708	0.3	0.7766	1.0231	0.1923	0.4657	0.7964	-0.1285	0.0337	-0.5231	-1.6377	0.6809	-0.0613	-0.3504	0.1332	-0.0222	0.4274	0.0718	0.0882	-0.425	0.023	-0.3269	-0.6552	-0.5783	-0.3723	-0.2611	0.495	0.84	0.737	0.6703	0.5129	0.2905	-0.4497	-0.4977	-0.4276
Y48G1C.11	0.254	-0.0072	-0.2023	-0.2552	0.0661	0.2703	0.2586	-0.05	0.399	0.5616	-0.67	0.035	-0.4478	-0.7462	-0.0263	0.0857	-0.6474	-0.2791	-0.2769	0.0147	-0.3386	-0.2276	-0.1735	0.1392	-0.4848	-0.8199	-0.7268	-0.2569	-0.2117	0.4003	0.7326	0.7574	0.4966	0.6816	0.5817	-0.6422	-0.3504	-0.2966
Y48G1C.6	-0.4815	0.2087	0.2111	-0.1241	0.3606	-0.436	-0.0249	0.2231	-0.1342	0.2036	-0.128	0.1865	-0.0451	0.9755	0.4072	-0.2401	0.7607	-0.2389	0.8038	0.0051	0.427	0.2277	0.4094	-1.5354	0.0233	0.863	1.0951	0.4634	-0.2236	0.0831	0.4746	0.1973	0.0108	-0.2427	-0.2216	-0.4295	-0.1714	-0.3862
Y48G1C.9	0.2616	0.72	0.1322	0.4147	0.3398	0.0118	0.5749	0.0421	0.1289	-0.5997	0.2834	0.2672	-0.244	0.336	-0.329	-0.1631	0.5439	-0.299	0.4404	-0.1496	0.1462	0.1849	0.2227	1.7921	1.5345	1.0963	0.7007	0.329	0.2827	-0.3952	-0.1388	-0.1148	0.2232	-0.2409	-1.7531	-1.5716	-1.5974	-0.1467
Y48G1C.1	0.8182	-0.1731	-0.0369	-0.2424	-0.4192	0.0331	-0.3432	-0.7274	-0.2576	-0.2576	-0.7914	-0.0354	-0.7745	-0.5701	-0.1934	-0.3464	-0.648	-0.3195	-0.1366	0.1221	-0.1488	-0.8773	-0.7447	2.5211	2.3347	1.9981	-0.7815	-1.0668	-0.907	0.0034	-0.1657	-0.3009	-0.3061	-0.8864	-0.9486	-1.0748	-0.8027	0.3831
Y48G1C.13	-0.0127	-0.0349	0.0381	0	-0.0427	-0.0536	-0.0416	0.2534	0.0499	0.0567	-0.0886	0.0226	0.1761	-0.3444	0.0098	-0.4306	-0.1118	-0.1118	-0.321	-0.0347	-0.1358	-0.0042	0.0717	-0.2958	-0.2059	-0.0748	-0.1078	-0.0047	-0.007	-0.016	0.0386	0.0086	0.0555	0.0262	0.1135	0.0671	0.1661	0.2365
Y48G1C.8	0.8709	0.4829	0.5534	0.3502	0.4141	1.3805	0.2284	0.2693	1.1618	-0.0713	-0.9501	0.2103	-0.2108	-1.8348	0.3504	-0.1322	-1.8879	-0.8104	-1.4464	-0.1907	-1.3745	-0.3059	-0.9366	1.1228	1.1233	0.987	0.8197	1.0771	0.8309	0.9224	1.0211	0.5107	0.0931	-0.4294	-1.4066	-2.5436	-2.6131	-1.5153
rab-11.1	-0.2029	0.4068	0.3323	0.3628	0.1085	0.3015	0.3853	0.0885	-0.3241	-0.103	-0.4637	0.4311	-0.114	-0.6462	-0.0788	-0.0839	0.22	0.2371	0.0104	0.074	0.2203	-0.0273	0.0409	-0.5237	-1.1632	-1.4433	-0.6778	0.1039	0.0809	0.4842	0.5716	0.5514	0.5304	0.6337	0.6751	0.1547	0.0558	-0.0336
F53G12.16	0	0	0	0	0	0	0	0	0	0	0	0	0.0142	0	0	0	-0.0156	-0.0156	0	0	0	0.0313	0
F53G12.15	0	0	0	0	0	0	0	0	0	0	0	0	0	0	0	-0.0654	0	0	0	0	0	0	0
rpl-7	-0.5822	-0.8252	-0.6911	0.5156	-0.4679	-0.2568	-1.438	-0.262	-0.6649	-2.208	0.4151	-0.5788	0.6508	1.1008	-1.3369	0.0969	-1.5197	0.0558	-1.1441	-0.7338	-2.2857	-0.4844	-0.1508	-8.9531	-1.3531	-0.1055	-0.3468	-0.4989	0.1057	0.7065	0.4382	1.2113	1.2544	1.491	1.5903	1.7204	1.5114	1.2283
F53G12.17	-0.1168	-0.0949	0	0	0	-0.0193	0	0	0	0	-0.0367	0	0	0	0	0	0	0	0	0	0	0	-0.0076
F53G12.12	-0.0511	0.0598	0.0381	0.2154	-0.2204	0.0064	-0.1897	-0.0715	-0.0435	0.0157	-0.076	-0.0513	0.1086	0.1573	-0.1529	0.2047	-0.1241	-0.1241	-0.0622	-0.0026	0.029	-0.0042	-0.161
F53G12.9	-0.3569	0.4636	0.4085	0	-0.3447	-0.2372	-0.3243	-0.3971	0.4365	-0.7946	0.0591	-0.4031	0.254	0.4481	-0.623	-0.3799	-1.0078	0.2153	0.4533	0.7294	-0.7455	-0.838	0.0515	-0.3441	-0.3473	-0.1829	-0.0916	-0.2074	-0.2968	-0.4602	-0.2981	-0.0663	0.1198	0.1196	0.4711	0.2999	0.5348	0.7496
F53G12.13	-0.2507	0.9501	0.608	0.1686	-0.2398	-0.1249	-0.2524	-0.4761	0.8855	-0.8682	-0.1076	-0.4849	0.086	0.3961	-0.5666	-0.4508	-0.9634	0.3477	0.9267	1.5516	-0.9091	-0.7592	0.0696	0.6028	0.2627	0.1309	-0.0761	-0.3205	-0.3795	-0.4416	-0.3392	-0.2202	-0.0717	-0.0251	0.055	0.1461	0.3171	0.3593
col-45	0.1493	-0.0801	0.0309	-0.053	-0.0635	0.0412	-0.0216	-0.2659	0.0576	-0.0423	-0.1442	0.1044	0.0283	-0.205	0.0102	0.0227	-0.0224	0.0766	-0.0851	-0.0049	-0.1372	-0.0362	-0.0317	0.0101	-0.0328	-0.0435	-0.0678	-0.0065	-0.0313	-0.0431	0.0241	-0.0324	-0.0314	-0.0166	0.0051	0.0161	0.0979	0.1519
spe-8	0	0	0.0081	0	0	0	0	0.1738	0	0.0081	0	0.0183	0	0.3392	-0.0207	-0.0331	-0.0385	-0.0385	0	0.0641	0	0.077	0	-0.0417	-0.0487	-0.0446	-0.0402	-0.0397	0.0314	-0.0087	-0.0157	-0.0301	-0.0343	0.0298	0.0672	0.0331	0.0523	0.0898
F53G12.4	-0.6892	-0.9107	-0.8367	-1.2467	0.1146	-2.1204	-0.5774	-0.2349	-1.2242	0.4269	0.0516	0.6147	-1.8488	0.4611	1.2129	-1.2127	1.7623	0.2346	-1.3197	-1.3675	0.1925	0.6793	0.8426	-0.3778	-0.4493	-0.3751	-0.5214	-0.4563	-0.6715	-0.5535	-0.2863	-0.042	0.4446	0.7484	0.7805	0.4562	0.6441	0.6593
duox-2	-0.1626	-1.1551	-0.07	-0.7841	-0.531	0.0494	-0.1644	0.1692	-0.035	0.0737	-0.8397	-0.0003	-1	0.5512	1.06	0.0221	-0.1543	-0.0357	-0.7973	-0.3279	-0.1863	0.2041	-0.0476	-0.0848	-0.0565	-0.0657	-0.064	-0.0104	-0.0535	-0.0516	0.0071	0.0057	-0.0271	0.0346	0.1156	0.0288	0.1393	0.0826
F53G12.11	-0.3075	-0.0902	-0.2812	0	-0.314	-0.0745	-0.0192	0.1278	-0.201	-0.536	0.0483	-0.1285	0.2828	-0.3012	-0.3361	-0.3484	-0.3618	-0.1174	-0.2012	-0.3384	-0.3561	-0.1027	-0.0258	-0.2815	-0.2674	-0.1787	-0.149	-0.024	-0.1096	-0.0237	-0.0813	-0.0494	-0.0544	0.0295	0.0733	0.0378	0.4453	0.6332
F56C11.6	-1.0471	-1.7652	-1.3691	0.1052	-0.5915	0.0861	-0.5005	-0.9831	-0.9164	-0.4156	1.3071	-1.9653	-0.9028	0.3441	-0.9515	0.1345	-1.5419	0.3284	-1.2445	-1.0302	-1.5217	-0.2977	0.0591	-1.877	-0.7603	-0.5742	-0.3734	-0.5598	-1.7162	-1.7449	-1.1236	-0.458	0.2114	1.0953	1.8264	1.9245	2.2121	1.9178
F56C11.7	0	0	0	0	0	0	0	0	0	0	0	0	0	0	0	0	0	0	0	0	0	0	0
F56C11.3	0.4369	0.7373	-0.0096	0.4666	0.2031	-0.3106	-0.1576	-0.2559	0.1055	-0.7448	-0.2872	-0.3736	0.0439	-0.6518	-0.1595	0.0133	0.8888	0.2514	0.3993	-0.1906	-0.257	-0.4226	-0.0393	0.315	0.0935	-0.3314	0.2185	0.4971	0.5052	0.5754	0.8093	0.4014	0.152	-0.2803	-0.8214	-0.5503	-0.7786	-0.8053
F56C11.4	0.6913	-0.0818	0.1708	-0.4615	0.1256	-0.1099	-0.0981	0.0987	0.1136	-0.1267	0.0232	0.1535	0.1451	-0.4737	-0.217	0.1119	-0.1707	-0.3365	-0.3566	-0.3566	-0.3304	-0.3385	-0.2338	0.6961	0.6612	0.6021	0.6866	0.6629	0.475	0.7371	0.5511	-0.1524	-0.4571	-0.6839	-0.8243	-1.1362	-1.381	-0.4372
F56C11.t1	0	0	0	0	0	0	0	0	0	0	0	0	0	0	0	0	0	0	0	0	0	0	0
atm-1	1.19	0.025	0.5248	0.2732	0.2142	0.3216	0.2262	-0.1156	-0.0393	-0.1876	-0.4651	0.2888	-0.7253	-2.5389	0.5879	-0.4591	-1.0252	0.2538	-1.2233	-0.6375	-0.6263	-0.6599	-1.1201	0.6066	0.5874	0.4596	0.3171	0.3562	0.3397	0.5494	0.3963	-0.0617	-0.1573	-0.3875	-0.3743	-0.9708	-0.9674	-0.6934
Y48G1BL.7	-0.3546	-0.4753	-0.3388	-0.2012	-0.3057	-0.3146	0.0355	-0.0891	-0.5113	-0.142	-0.3212	-0.346	-0.3244	3.7828	0.0813	2.077	-0.2217	-0.0642	0.1434	-0.5782	-0.3768	-0.1431	0.0152	-0.2557	-0.1235	-0.0917	-0.1842	-0.3493	-0.3489	-0.5196	-0.2864	-0.2523	-0.0983	-0.0693	0.342	0.3493	0.9245	0.9634
snpc-3.3	0.0415	0.2069	0.0383	-0.0326	-0.0329	-0.1235	-0.1462	-0.0905	-0.0236	-0.3333	-0.2697	-0.0135	0.1221	-0.1745	-0.1435	0.1391	-0.0593	-0.0785	-0.2638	-0.138	-0.0414	0.0037	-0.1169	0.8671	0.5043	0.1357	-0.15	-0.3388	-0.5112	-0.1513	-0.1126	-0.2266	0.048	0.0471	-0.44	-0.1475	0.0329	0.4429
Y48G1BL.4	0.5819	0.3719	0.4108	0.1622	-0.3842	-0.0352	0.0934	-0.1684	-0.1451	0.4051	-0.0812	0.0796	0.2103	-0.5893	0.0405	0.0852	-0.1545	-0.2394	0.1023	0.3805	0.2153	0.0775	0.0062	-0.0036	-0.1021	-0.0036	0.1386	0.2466	-0.061	0.3552	0.388	0.4501	0.2803	0.2476	-0.6112	-0.8563	-0.2747	-0.1936
Y48G1BL.5	0.0179	0	0	-0.053	0	0	0	0.0676	-0.0325	0	0	0.0183	-0.1045	0	0	0	-0.0079	-0.0079	0	0	0	-0.0296	-0.0076	0.5016	0.0017	-0.1959	-0.2114	-0.1411	-0.0342	-0.0878	-0.0591	-0.1936	0.2264	0.1383	0.1644	-0.1156	-0.1562	0.1625
Y48G1BL.6	0.0355	-0.0482	0	-0.2012	0	0	-0.0216	-0.0942	0	0	0	0	0	0	-0.0319	0	0	0.0203	0	0	0	0	-0.0076	0.3068	-0.0254	-0.2049	-0.2055	-0.1615	-0.1857	-0.1237	-0.1154	-0.0108	0.3177	0.2122	0.0453	0.0137	0.0312	0.1061
Y48G1BM.6	-0.0004	0.2307	-0.0803	-0.547	0.0315	0.1103	-0.0477	-0.2289	0.2952	0.0923	-0.4369	0.1814	-0.3827	-0.5992	0.2348	-0.0114	-0.0436	0.0678	-0.6233	-0.1142	-0.3162	-0.1892	0.0486	-0.249	-0.2998	-0.1863	-0.1313	-0.1333	-0.1287	-0.0488	0.0152	0.0393	0.1177	0.2257	0.1744	0.0608	0.181	0.3631
Y48G1BM.7	-0.0239	-0.1045	-0.0306	-0.2474	0.0522	-0.2336	-0.1952	-0.2163	-0.2607	-0.1082	-0.1174	0.2557	-0.232	0.1978	0.1059	-0.0247	0.1063	-0.1161	-0.3692	-0.3512	-0.4545	0.0731	0.1138	0.064	0.0211	0.0312	0.0324	0.0035	-0.016	-0.0197	-0.0629	-0.0778	-0.032	0.0304	0.0081	-0.0257	0.0115	0.0321
Y48G1BM.2	-0.183	0.1834	-0.0922	-0.7272	0.2497	-0.6529	-0.2625	-0.5522	-0.3619	-0.5022	-0.8116	1.3302	-1.0856	-0.1527	0.224	-0.3347	-0.8101	-0.6723	-1.0852	-0.5446	-0.504	0.4008	-0.0827
Y48G1BM.8	0.0721	-0.0949	0.0155	-0.1535	-0.001	0	-0.064	-0.2714	0	-0.0833	-0.3358	0.005	0	-0.205	-0.0693	0	0	0	0	0	0	-0.1528	-0.0818	-0.2556	-0.1504	-0.1215	-0.0939	-0.1561	-0.1345	-0.0577	0.0735	0.0538	0.1693	0.1404	0.1743	0.0857	0.1425	0.13
snpc-3.2	0.202	-0.1839	-0.0516	0	-0.0967	0.0011	-0.043	-0.3217	-0.0644	0	-0.3581	-0.042	0.0014	0	-0.0512	-0.1429	-0.0452	-0.0249	0	0	0	-0.0964	-0.132	1.5535	1.3614	0.6979	-0.3617	-0.5759	-0.069	-0.3238	-0.6576	-0.0932	-0.4246	0.2059	-0.4308	-0.6171	-0.2187	-0.0462
Y48G1BM.9	-0.3019	-0.3621	-0.4435	1.338	0.6265	1.16	0.0864	-0.0862	-0.0523	-0.037	0.5258	-0.2877	-0.1737	0.0432	0.1748	-0.2914	-0.3107	0.1505	-0.1893	-0.0638	-0.1893	0.0775	-0.1794	-1.2492	-0.5238	-1.0474	-0.7794	-3.4458	-1.246	-1.5247	-0.2898	-0.357	0.5681	1.1637	1.9694	1.8047	2.4353	2.5221
Y48G1BR.1	-0.1795	-0.1839	-0.1467	1.2706	0.3852	0.6974	-0.0577	-0.0724	-0.2405	-0.1378	0.3831	-0.1159	-0.0649	-0.0225	-0.0778	-0.0104	-0.2141	-0.1344	-0.0333	-0.0333	-0.0333	0.0773	-0.0734	-0.8508	-0.3616	-0.1267	-0.9358	-3.3606	-1.1199	-1.8987	-1.765	-0.5198	0.2382	1.3466	2.2272	2.3109	2.9473	1.8686
C53D5.3	-0.1868	-0.1002	-0.1747	-0.5185	0.3997	-0.6695	2.1556	0.2345	1.0599	1.5648	0.8536	1.0641	-0.705	0.5201	1.4752	0.2046	1.0115	-0.1916	1.6208	0.7378	1.9721	1.062	0.4326	-1.487	-1.8075	-0.8434	-0.6391	-0.9619	-0.7704	-0.1528	0.1291	0.4787	1.2202	1.6836	1.3662	1.1233	0.6617	-0.0006
marc-4	-0.7499	0.2761	-0.0447	-1.7419	0.189	-1.07	0.9649	0.5548	0.1027	1.2217	0.4797	-0.0039	-0.5558	1.1531	1.1634	0.1015	0.9968	-0.1845	1.88	0.8291	1.7301	0.9519	0.8864	-1.4474	-1.2327	-0.9458	-1.5508	-0.7737	-1.2428	-0.1051	0.219	0.4886	1.184	1.3485	1.2889	1.4928	0.9414	0.3351
ztf-3	0.1112	0.446	0.3159	-0.0636	0.2245	0.5132	0.1825	0.1861	0.0941	0.2442	-0.2387	0.3049	0.1676	-0.5141	0.5589	0.0922	0.0074	0.0027	0.3585	0.2958	0.074	0.0268	0.0078	0.7628	0.5868	0.4496	0.1617	0.1725	0.0839	0.2943	0.211	0.1839	0.1049	-0.1612	-0.6674	-0.8767	-0.8389	-0.467
C53D5.5	0.8314	0.4643	0.4043	0.1735	0.0403	0.7294	0.3966	0.1531	0.0986	-0.1488	-0.238	0.5233	-0.5224	-1.0901	-0.2825	0.1107	-0.6377	-0.289	-0.4069	0.5327	-0.2465	-0.062	-0.8256	-2.378	-1.1415	-0.2731	0.1209	0.6146	0.6049	0.5554	0.5576	0.5534	0.4858	0.4789	0.4073	-0.2503	-0.2658	-0.0702
xpo-2	1.2049	0.1173	0.0888	0.1809	-0.3942	0.2705	0.6568	0.1808	0.3403	0.2413	-0.0396	0.1643	-0.1345	-1.6214	-0.0411	0.1732	-0.7048	0.1926	-1.2116	-0.1957	-0.581	-0.4971	-0.6227	2.6801	2.5236	1.9853	0.1495	0.2542	0.0632	-0.0091	-0.2865	-0.1618	-0.0141	-1.2473	-0.9342	-0.8919	-4.3732	0.262
daf-25	-0.2247	-0.069	0.0937	-1.1371	0.015	-0.8137	-0.2211	-0.4371	-0.8488	0.784	-0.3114	0.8815	-1.3287	-2.173	1.0347	-0.4559	1.74	0.0411	-0.451	-0.4028	1.0154	0.2787	0.2445	-0.2912	-0.2546	-0.3674	-0.2234	-0.0119	0.2229	0.3526	0.3979	0.3539	0.391	0.2741	0.2152	-0.2247	-0.447	-0.3875
Y48G1A.2	0.8414	-0.657	-0.9635	-0.4742	-0.3442	-0.6206	-1.085	-1.3118	-0.6632	1.8147	-0.8038	0.0258	-0.8998	-0.8818	-0.225	-0.7989	-0.9078	-0.9065	-0.7571	-0.3182	-1.1105	-1.2691	-1.0923	1.9304	1.2621	-0.0755	-0.2197	-0.0071	-0.4239	-0.1808	-0.2231	-0.2957	-0.2152	0.0044	-0.3071	-0.3553	-0.6866	-0.2069
Y48G1A.1	-0.0279	-0.2295	-0.0832	-1.0129	0.1296	0.1145	0.0442	-0.2476	0.0455	0.4877	0.3988	-0.3275	-0.0577	-0.1779	0.1288	-0.0812	0.154	0.0887	0.1582	0.1007	-0.0265	-0.0989	-0.0122	0.4758	0.2313	-0.0633	-0.1516	-0.108	-0.1434	-0.0261	0.0598	-0.0505	-0.0613	0.0244	0.0637	-0.1193	-0.2111	0.0795
rnp-8	0.6255	0.3022	0.0918	0.0649	-0.1723	-0.1045	-0.1637	-0.7232	-0.0126	-0.5781	-0.6183	-0.0608	-0.3638	-0.9883	-0.2201	-0.7088	-0.1286	0.0364	-0.2674	-0.3409	-0.5239	-0.7951	-0.7763	2.8954	2.0527	1.1641	-0.2723	0.318	-0.5593	-0.29	-0.9308	-0.4282	-0.5319	-0.9522	-0.7515	-0.6064	-1.4783	0.3707
R119.2	0.3135	0.4682	0.5493	0.7579	-0.2599	0.2198	-0.0555	-0.3937	0.2384	-0.3736	-0.4222	0.0506	0.6303	-0.8293	-0.3789	-0.0008	-0.2341	0.0031	-0.1246	-0.289	-0.0981	-0.1027	-0.1746	1.1907	0.8122	-0.0111	-0.4316	-0.3413	-0.1287	-0.3301	0.0695	0.0261	-0.1454	0.0149	-0.0548	-0.1977	-0.428	-0.0446
pqn-59	0.8942	0.4099	0.5805	0.3211	0.1047	0.0483	0.2134	0.0828	0.3323	-0.6028	-0.5745	0.2744	-0.3853	-2.2662	0.3284	0.4228	-0.9614	-0.2575	-1.1657	0.2239	-0.7881	0.1117	-0.369	1.1757	1.2461	1.2538	1.1598	1.267	1.0523	0.7159	0.5543	0.4624	0.1422	-0.5717	-1.2391	-2.0507	-3.2281	-1.9399
taf-4	0.5541	0.0776	0.302	0.4999	0.2289	0.7448	0.3357	0.0366	0.5139	0.3652	-0.2864	0.0671	-0.7033	-1.4562	0.0758	0.0829	-0.4679	-0.6757	-0.3356	0.3822	0.0409	0.0189	-0.4057	0.3993	0.7461	0.9882	0.1807	0.264	0.1713	0.3484	0.3457	0.209	0.016	-0.2256	-0.6071	-0.9728	-1.4022	-0.4611
Y50C1A.2	-0.7348	-0.8493	-0.4999	-1.0385	-0.4025	-2.0539	-0.6734	-0.4885	-1.5059	0.2827	-0.4129	0.8483	-1.4852	-1.2214	1.496	-1.2438	1.2002	-0.1349	-1.3856	-1.1314	0.6513	0.8532	1.0513	-0.5589	-0.6795	-0.7317	-0.8036	-0.6841	-0.7668	-0.1843	0.0491	0.5206	0.8635	0.9432	0.7254	0.3771	0.5041	0.426
C07F11.2	-0.2348	-1.1107	-0.868	-0.0583	-0.0082	-0.9462	-1.0178	-0.4254	-0.7879	1.9386	-0.3345	-0.3665	-0.9144	0.3211	0.0081	-1.0841	-0.7165	-0.6822	-0.5447	-0.6555	-0.6732	0.1145	0.4403	-0.1529	0.0489	-0.1056	-0.2449	-0.1353	-0.135	-0.054	-0.1007	-0.1467	-0.1172	-0.0402	-0.1238	0.0029	0.5692	0.7353
W04C9.4	-0.1828	0.3492	0.3864	0.237	-0.1085	-0.5485	-0.3144	-0.0465	0.3419	-1.0197	0.0743	-0.4038	0.3761	-0.1028	-0.0495	0.8403	-0.8256	0.2056	0.0056	-0.1762	-0.9201	-0.3541	-0.1724	0.7341	0.4781	0.4525	0.4727	0.3728	0.6001	0.8743	0.9779	0.4263	-0.0126	-0.167	-0.9795	-1.2409	-1.4216	-1.5672
W04C9.5	-0.2873	-0.6953	-0.4424	0.1156	0.4431	0.1541	0.6718	-0.008	-0.0371	-0.1695	-0.0773	1.5193	-0.5348	0.139	0.4479	-0.2746	-0.016	0.0171	-0.3061	0.0082	-0.0173	-0.0047	-0.0444	0.0447	0.0474	0.0867	0.107	0.0016	0.0237	-0.0472	-0.2393	-0.24	-0.2005	-0.1461	-0.0793	-0.0355	0.2513	0.4255
cutl-13	-2.2491	-3.0014	-2.4549	1.4129	2.515	2.0993	2.2954	1.4353	-1.1892	-1.0975	-1.2109	-1.8929	-3.8371	5.6234	-0.4519	-2.9135	-1.8769	-2.4637	-2.0383	-1.1845	-2.0594	1.0269	1.0613	-1.5779	-1.0871	-0.9515	-0.7621	-0.9444	-1.1361	-0.201	0.3049	1.1585	1.4964	1.544	1.265	0.9426	-0.0247	-0.0266
W04C9.6	-0.0184	0.3122	0.0172	-0.167	-0.0339	-0.0307	0.0193	0.1075	0.0783	-0.0847	-0.2698	-0.1989	-0.0595	-0.5142	0.0848	-0.1224	0.4072	0.1364	0.125	-0.0352	-0.1554	-0.0295	-0.0122	0.0188	-0.0114	-0.0421	-0.0897	-0.1115	-0.0812	-0.0564	-0.0022	0.0065	0.0359	0.0023	0.0177	0.0095	0.1157	0.1882
W04C9.2	0.2558	0.6397	0.1152	0.745	0.1092	-0.5995	0.2208	0.0181	-0.028	-0.2188	0.199	0.6187	0.2838	0.315	-0.3404	0.1004	0.5375	0.1952	0.2863	0.0207	0.0572	0.0931	0.4137	1.3839	1.1294	0.6302	0.3047	0.0756	0.2309	-0.4733	-0.0217	-0.4003	0.1816	-0.2335	-0.5347	-0.6492	-0.7301	-0.8935
Y65B4BL.3	0.122	-0.0349	-0.157	0.2088	-0.4158	-0.1392	-0.2404	-0.7927	-0.164	-0.3755	-0.5494	-0.08	-0.0623	-0.3259	0.0083	-0.2558	-0.1356	-0.0951	-0.33	-0.2045	-0.33	-0.5061	-0.4632	2.8051	2.2822	0.7984	-0.6862	-0.0893	-0.5853	-0.5089	-0.2664	-0.1814	-0.2941	-0.707	-1.0638	-0.3814	-1.3019	0.1801
Y65B4BL.4	0.2143	-0.322	-0.0386	-0.2156	-0.3074	-0.1926	-0.2266	-0.7346	-0.1886	-0.0872	-0.2992	-0.2063	-0.1919	-0.7216	0.0541	-0.3882	-0.2426	-0.1839	-0.0851	-0.0638	-0.163	-0.8733	-0.4131	3.8825	3.2307	2.1519	-2.07	0.0022	-1.4018	-0.491	-1.7585	-0.1374	-1.0277	-0.6032	-2.201	0.1241	-0.4489	0.7481
Y65B4BL.7	-0.2863	-0.2313	-0.1645	-0.2474	-0.1746	-0.2122	-0.5516	-0.0136	-0.0364	-0.5412	0.1894	-0.2095	0.224	-0.5849	-0.2749	-0.2383	-0.0594	0.4275	-0.5809	-0.0935	-0.3728	-0.2252	-0.1186	0.4075	0.063	-0.2027	-0.1513	-0.299	-0.288	-0.3776	-0.1404	0.0014	0.138	0.3822	0.3126	0.0773	0.0755	0.0016
acs-13	0.498	0.025	-0.0146	0.2975	0.5695	1.0578	1.0701	0.3846	0.4538	0.7798	0.097	-0.3606	-0.5433	-1.2471	0.5225	0.2176	-0.5426	-0.0141	-0.7949	0.2403	0.048	0.1931	-0.575	0.9036	0.3355	0.042	0.0577	0.1355	-0.286	-0.0779	-0.026	0.0541	0.0717	-0.0556	-0.059	-0.4889	-0.5914	-0.0153
Y65B4BL.10	0	0	0	0	0	0	0	0	0	0	0	0	0	0	0	0	0	0	0	0	0	0	0
Y65B4BL.9	0.0106	0	-0.0516	0	0.02	-0.0554	-0.1051	0.0416	-0.0325	-0.0579	0	-0.0069	0.1602	-0.0789	-0.0319	0.045	-0.0213	-0.0213	0	0	0	-0.0296	0.0116
Y65B4BL.6	-1.598	-1.6734	-2.2108	0.1156	1.1188	-0.2274	0.9891	-0.0314	-0.9351	0.2813	3.0435	-2.2054	0.1608	0.703	-0.8701	-1.3362	-1.0081	-0.1775	0.7015	-0.1044	-1.849	0.6009	1.4414	-0.5164	-1.6527	-0.6387	-1.3812	-0.3863	-1.4111	-0.2279	-0.6651	-0.7461	-0.1569	0.2505	0.1257	2.6116	3.2079	1.5866
Y65B4BL.8	0	0	0	0	0	0	0	0	0	0	0	0	0	0	0	0	0	0	0	0	0	0	0
Y65B4BL.11	0	0	0	0	0	0	0	0	0	0	0	0	0	0	0	0	0	0	0	0	0	0	0
Y65B4BL.12	0	0	0	0	0	0	0	0	0	0	0	0	0	0	0	0	0	0	0	0	0	0	0
Y65B4BL.1	-0.1086	-0.2475	-0.1772	-1.3098	-0.5176	-0.148	0.0464	-0.2519	0.0649	-0.0729	0.2577	-0.0996	-0.0024	-0.1062	0.0817	-0.0307	-0.1308	0.3553	-0.074	-0.0624	-0.2754	-0.0495	-0.2264	-2.1841	-2.9543	-1.1802	-1.486	-0.6256	-0.8453	0.3388	0.5581	0.7098	1.2204	1.48	1.9394	1.5453	1.2866	0.197
psf-3	1.1512	1.0128	0.5331	0.529	-0.7162	-0.4749	0.0234	-0.3256	-0.9865	-1.9804	-0.272	0.9363	-0.7215	-2.6098	-0.9699	-0.6871	-1.9323	0.1125	-1.4778	-0.4846	-0.9946	-0.798	-0.9678	3.0902	2.7385	1.6763	0.8977	1.5798	1.8892	0.9322	-0.0235	-1.2526	-0.7699	-4.1892	-2.9805	-1.0755	-2.5961	0.0836
icd-2	1.3608	0.2969	-0.2043	0.7321	0.2244	-0.2568	0.8438	-0.0091	0.4439	-0.8322	0.6471	0.7432	0.1754	-0.22	-0.4831	0.014	0.1558	0.1968	-0.4895	-0.2104	-0.9605	0.2244	-0.2081	1.8277	2.138	2.1806	1.5499	0.9726	1.1995	0.1786	-0.933	0.1754	-1.4223	-8.5561	-1.0128	0.1734	0.6993	0.829
Y65B4BR.10	0	0.0203	0	0	-0.0248	0	0	0	0	0	0	0	0	0	0.0105	0	0	0	0	0	0	0	-0.0152
ptr-21	0.6569	0.2296	0.3024	-0.6027	-0.0691	-0.2516	1.036	0.2743	0.7405	1.4423	-0.2868	-0.0099	-0.7737	0.3673	0.9421	0.8681	0.0985	0.4825	-0.097	0.3941	0.142	0.4691	0.059	-1.0401	-0.9239	-0.949	-0.9379	-0.401	-0.3519	0.2306	0.5319	0.6676	0.7453	0.7657	0.8382	0.1378	0.1791	0.5078
Y65B4BR.11	0	0	0.0155	0	0	0	0	0	0	0	0	0	0	0	0.0424	0.045	-0.0079	-0.0079	0	0	0	0.0157	0
lpr-1	-2.2957	-2.1142	-1.9685	-1.5704	-0.9023	-1.2438	-0.5961	-0.2235	-0.7451	1.1635	2.1568	-0.7894	0.5363	2.6241	-0.7106	-0.1665	-1.8651	-0.2892	0.6561	-0.6085	-1.6491	0.4829	1.0626	-1.0645	-1.3586	-0.6667	-1.127	-0.9647	-1.4021	-0.5299	-0.3418	0.9614	1.5909	2.1717	1.7695	1.8119	0.3013	-1.1512
Y65B4BR.1	-0.1062	-0.6424	-0.2353	0.1661	-0.135	-0.1364	-0.0815	-0.2018	-0.0433	0.4539	0.2066	0.0486	-0.5755	0.4362	0.0754	0.2451	-0.1134	0.1001	-0.3852	0.0469	0.0249	0.3086	0.1922	-0.0672	0.0209	-0.0097	-0.0771	-0.0981	-0.0702	-0.0795	0.0332	-0.0376	-0.0722	0.0822	0.1701	-0.3658	0.2324	0.3384
ceh-9	-0.4226	-0.9569	-0.4542	-0.2922	0.0442	-0.4942	0.0051	0.2884	-0.6813	4.0907	-0.1491	-0.4145	-0.6025	-0.4669	0.0831	2.5964	5.4883	-0.726	0.954	-0.3171	3.641	0.4976	0.3644	-0.2302	-0.3041	-0.3051	-0.3584	-0.2172	-0.4344	-0.2391	-0.2987	-0.1508	0.1856	0.1754	-0.042	0.8048	1.4072	0.0072
F56A6.5	-0.024	0.088	0.2565	0	-0.0944	-0.0384	-0.0216	0	0.0211	-0.0169	-0.1142	0.0111	-0.0575	-0.0746	-0.0189	-0.0331	-0.0344	-0.0344	0	0.1553	0.0774	-0.0296	0.0531	-0.1257	-0.1094	-0.084	-0.05	-0.0151	0.0054	-0.0292	0.0047	-0.0045	0.0507	0.0913	0.1181	0.0221	0.0266	0.0991
F56A6.7	0.0355	0	0	-0.053	0	0	0	0	0	0	0	-0.0119	0.0422	0	0	0	0	0	0	0	0	0	0
F56A6.6	0	-0.028	0	0	0.0176	-0.0193	0	0	0.0418	0	0	0.0135	0.0142	0	0.0214	0.0227	-0.0146	-0.0146	0	0	0	-0.0071	0.0058
sago-2	0.0322	-0.2264	0	0	0.0555	-0.0384	0.0286	-0.0936	-0.126	0	0.2153	-0.0069	-0.0126	0	0.2458	-0.1879	0.019	0.0191	-0.0978	-0.0336	-0.0457	-0.0296	-0.1392	-0.1424	-0.0558	-0.0753	-0.2139	-0.2174	-0.2471	-0.1734	-0.188	-0.2318	-0.1924	0.0429	0.2238	0.2609	0.5562	0.6537
Y65B4A.4	0	-0.0949	-0.0451	0	-0.0492	0.0205	0.0635	0.0229	0	-0.0423	0	-0.0202	0	0	-0.1105	0.0227	-0.0146	0.0258	0	0	0	-0.0071	0.0135	-0.2126	-0.1801	-0.166	-0.1159	-0.0684	-0.1706	-0.16	0.0695	0.0281	-0.0592	-0.1395	0.0372	0.1114	0.4611	0.5649
Y65B4A.6	0.6773	-0.7346	-0.215	0.7249	-0.2071	0.944	0.1097	-0.249	-0.3685	0.2415	-0.8579	0.0122	-0.4137	-1.7582	-0.8235	-0.4673	-0.996	-0.4555	-0.4321	0.1098	-0.6064	-0.1622	-1.0244	-0.5166	0.0663	0.5806	0.8196	1.0493	0.8895	0.8351	0.6781	0.5139	0.1093	-0.2052	-0.4276	-1.4352	-1.7077	-1.2493
vps-20	0.3028	0.8401	0.483	-0.8084	0.3369	-0.1628	0.0129	0.0372	-0.0233	-0.3549	-0.1384	0.2588	-0.0321	0.2006	0.2394	0.0928	0.3223	-0.0915	0.1774	0.019	0.0818	0.1407	0.3038	-1.013	-1.6924	-0.0796	1.129	1.4803	1.2486	1.2842	1.2963	0.8563	0.5461	-0.0462	-0.7373	0.1504	-1.9379	-2.4849
Y65B4A.7	0.0054	0.0794	0	0	0.035	-0.0193	0	0	-0.0644	-0.0423	-0.037	-0.0357	0.0291	0.0315	-0.1236	-0.0654	-0.0146	0.0058	0.1038	-0.0659	-0.0659	0.0157	-0.0899	0.9706	0.5556	0.0537	0.1147	-0.2771	0.1293	-0.4118	-0.4579	-0.2261	-0.0462	-0.1473	-0.2283	-0.2125	-0.0522	0.2354
Y65B4A.8	-0.6393	-0.7819	-0.6256	-0.9078	-0.435	0.3011	0.0036	-0.1712	-0.0707	0.4302	0.8051	-0.5923	-0.1291	0.0206	-0.8389	-0.1114	-0.1593	0.0533	-0.1775	0.139	-0.4826	-0.2624	-0.3965	0.3201	-0.1636	-0.7567	-0.9004	-0.6935	-0.5608	-0.1771	0.1178	0.264	0.6147	0.7132	0.697	0.3279	0.1575	0.0399
Y65B4A.9	-0.1643	-0.2295	-0.1521	0.4562	1.0495	0.5368	0.1681	0.4876	0.0719	0.1785	-0.1053	-0.157	-0.0981	-0.6178	0.0956	-0.3073	0.0121	0.102	0.1032	0.0816	-0.1332	-0.0851	-0.0596	-0.1508	-0.2127	-0.0184	-0.3048	-0.2221	-0.2148	-0.2645	-0.2551	-0.0853	0.0372	0.3379	0.4793	0.311	0.3256	0.2375
Y18H1A.11	-0.0299	-0.9946	-0.541	0.6429	2.7049	2.2282	1.3444	1.0542	-0.3296	0.3049	0.1064	-0.7659	-0.6721	-1.2145	0.8548	-1.1217	-0.3703	-0.3391	1.7675	-0.1069	-0.1443	0.1541	-0.1153	-0.6833	-0.7546	-0.7113	-0.6498	-0.8383	-0.842	-0.9359	-0.6501	-0.3159	0.4995	1.0785	1.4269	1.1688	1.2343	0.9732
Y18H1A.10	-0.0638	0.0599	-0.0261	-0.1535	-0.1419	0.0064	-0.0617	0.0676	-0.114	0.0254	-0.1659	-0.0005	-0.031	0.0161	-0.0095	0.0016	-0.1009	-0.0605	-0.0659	-0.0659	0.0115	0.0249	0.0135	-0.0351	-0.0331	-0.0278	-0.0157	-0.0588	-0.0588	-0.0464	-0.0472	0.0127	0.0418	0.0927	0.1123	0.0273	0.027	0.0092
Y18H1A.1	-0.1225	-0.0949	-0.0451	0	0.4523	0.1747	-0.0108	-0.0713	0.0418	-0.0833	0.0387	-0.045	0.0283	0	-0.0941	-0.0427	0.1112	0.0169	0	0	0	-0.0426	0.0248	-0.051	-0.0307	-0.0334	-0.03	-0.0303	-0.0265	-0.0232	0.0077	0.0071	0.0025	0.0033	0.0161	0.0308	0.0753	0.0821
Y18H1A.4	-0.4104	0.3858	0.1793	0.0767	0.4361	0.3518	0.1019	0.2844	-0.2499	-0.1046	0.0745	0.3296	0.039	0.9361	-0.5013	0.1107	0.3233	0.0214	0.3685	-0.0267	0.1795	0.3546	0.1197	1.33	0.9525	0.2255	-4.0518	-2.5095	1.056	0.1702	0.0903	0.7887	1.0287	1.3331	0.862	0.842	-0.2638	-1.8538
Y18H1A.2	0.4872	0.9685	0.4054	-0.1863	0.317	0.0496	0.2004	0.239	0.2861	-0.2067	-0.0672	0.4853	0.0796	0.9914	0.2425	0.31	0.0928	-0.2212	0.1648	0.0428	-0.0609	0.2182	0.3137	0.7662	0.4866	-0.1871	-0.7012	-0.3294	0.043	0.442	0.8092	0.5949	0.1705	-0.1893	-0.5411	-0.6053	-0.5791	-0.1801
Y18H1A.7	0.3088	-0.0879	0.0918	-0.04	-0.1915	0.2185	-0.1695	-0.5586	-0.2942	-0.5331	-0.6609	0.0883	0.4035	-0.6944	0.4427	0.0192	-0.1983	-0.1678	0.2581	0.1838	0.0205	-0.8365	-0.4689	2.4152	2.7606	1.026	-0.7227	-0.7645	-0.4854	-0.203	-0.4184	-0.7283	-0.2502	-0.4245	-0.9581	-0.6655	-0.8395	0.2583
Y18H1A.15	0.0702	0	0	0	0.0781	0	0	0.0454	0	0	0	-0.0169	-0.0268	0	-0.0631	-0.0654	0	0.0203	0	0	0	-0.0453	0	0.0087	-0.013	-0.0077	0.0023	-0.0289	-0.0328	-0.0276	-0.06	-0.0291	0.012	0.0186	0.0657	0.0196	0.0457	0.0264
col-46	-0.0877	-0.1884	-0.2247	0.1686	0.0996	0.0623	-0.031	-0.3517	-0.1558	0.0358	0.0432	-0.1383	-0.1287	-0.1249	-0.1791	-0.061	-0.1212	-0.0061	-0.0275	0.0867	-0.0715	-0.0077	-0.0961	-0.3681	-0.3971	-0.2254	-0.1909	-0.2436	-0.0952	-0.0679	-0.0089	0.0438	0.0703	0.2297	0.4965	0.2787	0.2353	0.2429
Y18H1A.17	0	-0.0155	0.0081	0	0.0691	0.0222	0.0321	-0.0024	0	-0.033	0.0306	-0.002	0.0028	0.0315	0.0632	-0.0654	-0.002	-0.0218	-0.0333	-0.0009	-0.0071	0.0313	0.0154
col-47	-0.109	-0.0801	-0.058	0	0.0294	-0.057	-0.1395	0.0632	-0.0537	-0.0243	0.1343	-0.0259	-0.0981	0.3517	-0.1392	-0.1355	-0.1006	-0.1004	0.0084	-0.0338	-0.1027	0.0244	0.0583	-0.2907	-0.3323	-0.2084	-0.1483	-0.2011	-0.2446	-0.1358	-0.0793	-0.1644	0.1723	0.3694	0.4489	0.3885	0.3283	0.0975
Y18H1A.t1	0	0	0	0	0	0	0	0	0	0	0	0	-0.0532	0	0	0	0	0	0	0	0	0	0
Y18H1A.16	0	0	0	0	0	0	0	0	0	0	-0.0725	0.0135	-0.039	0	0	0	0	0	0	0	0	0	0
Y18H1A.8	-0.0688	-0.3056	-0.2575	-0.053	0.5643	0.6213	0.2113	0.0733	0.6	-0.3769	0.2181	-0.4123	0.1929	1.0381	0.1999	-0.4883	0.0839	0.0013	0.0471	0.5044	-0.2256	0.0592	0.0203	-0.4505	-0.247	-0.5151	-0.5581	-0.4165	-0.4159	-0.3447	-0.3138	0.1977	0.3483	-0.2294	0.1679	0.3736	1.0987	1.3048
mps-3	-0.0301	-0.0155	-0.0451	0	-0.0248	0	-0.064	-0.1149	-0.0433	0	0.0678	-0.1035	-0.0649	-0.0541	-0.0207	0	-0.0344	0.1926	-0.0978	-0.0978	-0.0978	-0.0736	0.0531	-0.0563	-0.0919	-0.24	-0.199	-0.0691	-0.2031	-0.1466	0.0171	0.023	0.005	0.033	-0.4807	0.5436	0.5933	0.2719
T06A4.1	0.5151	-1.5621	-1.1352	4.1795	3.709	3.0277	1.7476	1.3143	-0.2481	0.6363	0.2644	-1.2043	-2.0303	-1.2276	1.0864	-1.2189	-0.5436	0.2309	0.3378	0.2472	-0.2456	0.4651	0.2942	-1.1253	-1.0249	-1.056	-1.2862	-0.3792	-1.1353	-1.3253	-0.616	-0.6737	0.4724	1.2693	2.0997	2.2807	1.9993	0.5005
T06A4.5	0.053	0.0986	0	0	0	0.0802	0	0.0229	0	0	0.0154	0	0.0142	0	-0.0417	0	0	0.0203	0	0	0	0	-0.0228
T06A4.4	0	0	0	0	0.0176	-0.0193	0	0	0	0	0	0	0	0	0.0214	0	0	0	0	0	0	0	0
T06A4.6	0	0	0.0081	0	0.0102	-0.0759	-0.043	0.0229	-0.0115	-0.0423	0	0.0492	-0.0532	0	0	0.045	0.0256	0.0058	0	0	0	0.0157	0.0135
T06A4.7	0	0.0203	0	-0.1535	0	-0.0384	0	0	0	0	0	0.0661	0	0	0	0.0227	0.0715	0.0325	0	0	0	0.0157	0
Y73A3A.1	0	0.0203	0	0	0	0	0	0	0	0	0	0	0	0	0	0	0	0	0	0	0	0	0
Y73A3A.2	0	0	0	0	0	0	0	0	0	0	0	0	0	0	0	0	0	0	0	0	0	0	0
ZC123.t1	-0.0301	0	0	0	0	0	0	0	0	0	0	-0.0085	0	0	0	0	0	0	0	0	0	0	0
ZC123.8	0.0277	0.0402	-0.0072	0	-0.0316	0.0407	0.0635	-0.0479	-0.0325	0.0804	0.0306	0.005	-0.0126	-0.007	0.0837	0.0119	0.0093	-0.0106	0	0.0641	0.0263	0.039	-0.0228
ZC123.10	0	0	0	0	0	0	0	0	0	0	0	0	0	0	0	0	0	0	0	0	0	0	0
ZC123.11	0	0	0	-0.1535	0	0	0	0	0	0	0	0	0	0	0	0	0	0	0	0	0	0	0
ZC123.7	0	0	0.0155	0	-0.0316	0	0	0	0	0	0	0	0	0	0	0	0	0	0	0	0	0	0
ZC123.5	0	0	0	0	0.0176	-0.0193	0	0	0	0	0	0	0.0142	0	0	0	0	0	0	0	0.0263	0	0
ZC123.9	0	0	-0.0363	0	0.035	-0.0738	0.0105	0	-0.0325	0.099	0	-0.0202	-0.0791	0.1113	0	-0.1582	0.2037	-0.0224	0.2014	0.0324	0.0521	0.0084	0.0058
ZC123.6	-0.1267	-0.1561	0.097	0	0.167	-0.131	-0.0866	-0.0714	0.144	0.5744	0.1188	-0.1876	-0.0834	0.1941	-0.0579	0.1979	0.4539	-0.1257	0.8627	-0.0638	0.5271	0.3307	0.0842
ZC123.1	-1.1327	-3.04	-2.215	-0.9509	-2.0217	-1.8421	-1.513	-1.5236	-1.3645	-0.9993	2.3826	-2.6348	-1.9693	-2.2202	-1.8202	-1.7903	-2.0818	1.1707	-2.027	-1.9319	-2.3581	-0.0838	0.3334	-1.4215	-0.9862	-0.8747	-1.4825	-0.9134	-1.2726	-1.0722	-2.7219	-1.2004	0.9905	1.7182	2.8666	2.7205	2.8159	0.8338
ZC123.4	-2.8401	-2.5952	-1.0566	-2.6364	-2.9341	-2.6112	-1.6526	-0.7691	-0.2152	0.0154	-0.4829	-1.5578	0.6197	-1.47	-2.0327	-1.3886	-0.5305	0.0127	-0.6892	-0.7648	-1.0911	0.0524	0.4268	-1.2281	-1.1807	-1.1226	-0.9498	-1.1013	-1.1651	-0.3198	-0.0513	0.6736	0.9361	1.3172	1.3804	1.0385	1.0717	0.7013
Y95B8A.17	-0.0122	0	0.0383	0	-0.0248	0.0609	0.0726	-0.1391	-0.0325	-0.0979	-0.0213	-0.0035	-0.0508	0	0.1237	0.0339	-0.0806	-0.0204	-0.0303	-0.0335	-0.0396	0.0984	0.0097
Y95B8A.8	0.0489	0.2124	0.2739	-0.0734	0.0794	0.2916	-0.003	-0.1277	0.228	-0.0589	-0.156	0.1166	0.365	-0.4878	-0.1212	0.072	0.114	-0.3998	-0.0891	-0.0643	-0.0571	-0.0481	-0.0509	1.1447	1.4685	1.3	0.3157	-0.3101	-0.0783	0.3929	0.6109	0.2722	0.3821	-0.1028	-0.3883	-0.8941	-3.8885	-0.2248
pde-6	-0.515	-0.7546	-0.3955	-1.9462	-0.0981	-0.5035	-0.0014	0.1464	0.5089	0.9702	-0.0992	0.3069	-0.9445	-0.2677	0.0388	0.1893	0.271	-0.3491	-0.0285	0.1387	0.3789	0.2195	-0.0012	-1.2764	-1.2668	-1.7444	-0.917	-1.0012	-1.3997	-0.6204	-0.1442	0.0173	0.9929	1.4513	2.0805	1.4731	1.248	1.1071
him-19	0.3263	0.2015	0.1584	-0.6032	0.0088	0.1331	-0.2008	-0.3745	0.4878	0.3164	0.0631	-0.0476	0.0196	-0.1686	0.3832	0.1191	0.1014	0.1803	-0.2952	0.305	-0.026	-0.0558	-0.2579	1.546	0.931	-0.0196	-0.763	-0.2163	-0.512	-0.2564	-0.179	-0.3227	0.2258	-0.2305	-0.2161	-0.1061	-0.109	0.2277
Y95B8A.4	-0.0529	0.0986	0.046	0	-0.0192	0	0.0088	-0.1371	-0.1049	0.0254	-0.1698	-0.1553	0.0214	-0.1062	-0.1545	-0.052	-0.0279	-0.0279	-0.0333	0.0308	0.0187	-0.0518	-0.0273	0.0328	0.0419	0.0317	0.0104	-0.0414	-0.0491	-0.0456	-0.0518	-0.0332	-0.0359	-0.0159	0.0298	0.0386	0.0492	0.0387
Y95B8A.16	0.0179	0	0	0	0	0	0	0	0	0	0	0	0	0	0	0	0	0	0	0	0	0	0
Y95B8A.2	-0.2802	-0.7485	-1.2001	-0.3357	0.1417	0.0587	-0.2552	-0.0039	-0.6464	0.8153	1.302	-1.24	0.2358	-0.3951	-0.1579	-0.8996	-0.5007	0.0741	-0.3329	-0.6101	-0.8199	0.5248	0.3002	-0.4268	0.0971	-1.1466	-0.4645	0.2888	-0.5547	0.0647	-0.3988	-0.0408	-1.0929	-2.1006	-0.4339	1.2294	2.3084	2.6712
nas-30	-0.4535	-0.3621	-0.2702	-0.3357	-0.2308	-0.219	-0.4432	0.1862	-0.2832	0.3151	0.8751	-0.5952	-0.133	-0.0494	-0.4922	-0.5933	-0.2787	0.2242	0.1022	-0.0881	-0.2057	0.2001	0.0319	-0.479	-0.3221	-0.4877	-0.8115	-0.1748	-0.5036	-0.5291	-0.1711	-0.1603	-0.3042	-0.2044	-0.0205	0.3423	1.6988	2.1272
Y95B8A.15	0	0	-0.0227	0	0	0	0	0	0	0	0	0	0	0	0	0	0	0	-0.0333	-0.0333	-0.0333	0	0
Y95B8A.14	0.074	0.2293	0.0601	0	-0.0684	-0.0384	0.1244	-0.0024	0.0093	0	-0.1074	0.0241	0.2479	0	0.0105	-0.052	-0.033	-0.0127	0.0022	0.1797	-0.0071	0	0.0433
Y95B8A.13	0	0	0	0	0	0	-0.0216	0	0	0	0.0754	0	0	0	0	-0.0331	0	0	0	0	0	-0.0228	0
Y95B8A.t1	0	0	0	0	0	0	0	0	0	0	0	0	0	0	0	0	0	0	0	0	0	0	0
shc-1	-0.0032	-0.3274	-0.7272	-0.1547	-0.3278	-0.4558	-0.4107	-0.4111	-0.2805	0.4221	-0.2711	0.7356	-0.763	-1.321	-0.2441	-0.4907	-0.3157	-0.5064	-0.6236	-0.4458	-0.4972	0.3935	0.0486	-0.8995	-1.1754	-1.1987	-0.736	-0.3308	-0.2382	0.3684	0.696	0.6923	0.6917	0.7008	0.6781	0.22	0.2994	0.2318
F54A5.5	0	0	0	0	0	0	0	0	0	0	0	0	0	0.0158	0	0	0	0	0	0	0	0	0
F54A5.4	0	0.0402	0.0309	0	0	-0.0193	-0.043	0	0	0	0	0	0	0.0158	0	0	-0.0067	0.0337	0	0	0.0263	0	0.0058
hmbx-1	-0.2169	0.1239	0.0786	0.1566	-0.2274	0.1659	0.1279	-0.0032	0.3696	-0.196	-0.5847	-0.4898	0.15	-0.5814	-0.1447	-0.02	-0.3254	0.011	1.1138	0.4542	-0.3563	-0.7039	-0.5974	1.6519	2.3982	2.5057	2.547	1.3383	-0.2023	-1.2816	-0.6243	-0.5276	-0.1225	-2.1962	-1.3875	-1.7841	-2.4978	0.1829
C54G6.3	0.0355	-0.1839	0.0009	-0.2474	0.0691	0.0606	-0.0216	0.111	0	0.146	0.0154	-0.0234	-0.0268	-0.1062	0.0214	-0.0204	-0.0553	-0.0955	-0.0333	-0.0009	-0.0071	0.1414	0.0116	-0.3074	-0.345	-0.3665	-0.3396	-0.3787	-0.3261	-0.2895	-0.3136	-0.0845	-0.0387	0.2602	0.5606	0.3875	0.7612	0.8201
C54G6.6	0	0	0	0	0	0.0407	0	0	0	0	0	0	0	0	0	0	0	0	-0.0333	-0.0333	-0.0333	0	-0.0152
C54G6.7	0	0.0203	0	-0.053	0.0176	0.0802	-0.0216	0.0229	-0.0325	-0.0423	-0.0725	-0.0119	-0.0268	0	0.0424	0	0	0	0	0	0.1023	0	-0.0152
C54G6.2	-0.3939	-0.124	-0.1115	-1.1502	-0.1307	0.1165	-0.0577	0.2261	0.0282	0.336	-0.1991	-0.217	-0.3369	-0.1892	0.1927	-0.3091	0.0031	-0.1021	-0.0978	0.3497	0.2534	0.1635	-0.0084	-0.3563	-0.4319	-0.3293	-0.3242	-0.2814	-0.2455	-0.3225	-0.3648	-0.0191	0.1469	0.6738	0.751	-0.0648	0.9849	0.1832
madf-6	0.3998	0.0037	-0.1906	-0.3778	-0.272	0.0033	-0.203	-0.6962	-0.2	-0.1496	-0.6657	-0.2052	-0.0763	-0.2183	0.399	-0.3602	0.1483	0.0458	-0.2598	-0.1748	-0.1093	-0.7344	-0.3139	2.492	2.1848	1.3531	0.2419	-1.3262	-0.7676	-0.4055	-0.8004	-0.554	-0.5717	-0.5278	-0.5177	-0.4096	-0.5236	0.1321
spp-17	-0.0301	0	0.0309	0.1686	0.1189	-0.0759	-0.1646	-0.0024	-0.0325	0.0503	-0.0268	0.0296	-0.1045	0.1074	0.2073	-0.083	-0.0831	-0.0034	-0.1893	-0.1252	-0.1372	0.0619	0.0741	0.7811	0.6334	0.5176	0.497	0.3431	0.4647	-0.4949	-0.7603	-0.5767	-0.6961	-0.4339	-0.819	-0.2579	0.0889	0.713
spp-23	0	0	-0.0451	0	0.0176	0	0	0	0	0	0.0154	0	0	0	-0.0631	0.045	0.0402	0	0	0	0.0521	0	-0.0076	-0.1395	-0.0295	-0.0474	-0.0445	-0.1601	-0.0632	-0.1231	-0.0705	-0.1058	-0.24	-0.0884	-0.1368	0.0247	0.5368	0.6874
mrpl-38	-0.1455	-0.5371	-0.0179	-0.2824	-0.04	0.4744	-0.1521	-0.1725	-0.1724	-0.3759	-0.608	-0.3318	-0.3082	-1.4294	-0.2509	-0.2488	-0.9544	0.0347	-0.9139	-0.3253	-0.5082	-0.4019	-0.3693	0.3964	0.0824	-0.1162	-0.0944	0.1081	0.3279	0.6171	0.5984	0.3854	0.2855	0.0442	-0.2672	-0.6531	-0.6392	-1.0754
Y34D9A.3	0.8355	0.5395	0.3129	-0.8584	-0.1908	0.3304	0.3157	-0.0432	0.1178	0.0281	-0.966	-0.0158	-0.879	-1.89	0.2321	-0.2462	-0.1993	0.0966	-0.6175	0.398	-0.0913	-0.3097	-0.6046	1.0487	1.1309	1.0211	0.7361	0.7693	0.4999	0.5817	0.5349	-0.0477	-0.4413	-0.8264	-1.1266	-1.0052	-1.4458	-1.4296
Y34D9A.7	1.0535	0.3384	0.4429	-0.1617	-0.398	0.4478	0.2018	0.0106	0.5631	0.2569	-0.4982	0.1972	-0.4372	-0.9613	0.3118	-0.147	-0.3243	-0.157	-0.4258	0.0226	-0.2781	-0.1856	-0.531	1.3134	1.2222	0.6059	0.3165	0.3993	0.3437	0.4759	0.377	-0.09	-0.2147	-0.9041	-0.6818	-1.6239	-1.6637	0.1242
glrx-10	0.2718	0.4655	0.021	-0.9078	-0.1039	-0.5769	-0.6172	-0.1134	-0.542	-0.5291	0.4934	0.1333	-0.3499	0.1783	-0.4256	-0.044	1.1665	0.109	0.673	-0.1176	0.0282	-0.2617	-0.0216	0.8503	0.8283	0.2635	-0.6726	-0.4644	-0.3235	-0.3725	-0.2895	-0.3638	-0.3575	-0.5415	-0.2829	0.1863	0.7862	0.7537
gsa-1	-0.6396	0.1359	0.0013	-0.8611	0.1866	-0.1687	0.8844	0.1851	1.1404	1.3095	-0.1501	-0.078	0.8797	-0.8657	0.5038	0.253	0.4858	-0.5698	0.0334	0.2905	0.1854	0.2975	0.561	-1.5019	-2.0589	-1.4098	-1.3421	-0.7718	-1.5106	-0.0635	0.1019	0.8489	1.3634	1.5243	1.7685	1.0911	1.1535	0.807
R06A10.3	-0.0885	0.0599	0	-0.053	-0.0316	0	0	0	0	0	0.0154	-0.0253	0.0142	0	0	0	0	0	0	0	0	-0.0228	0	-0.0657	-0.0797	-0.062	-0.053	-0.0633	-0.0179	-0.0488	0.0538	0.1103	0.1795	0.0431	-0.0405	0.0076	0.0202	0.0164
R06A10.1	-1.1118	-0.8268	-0.3926	-0.3357	-1.3275	-0.901	-1.0146	-0.3992	-0.4076	-0.7893	1.6547	-0.9802	1.8119	-1.0126	-1.5388	-0.5273	-1.125	-0.3138	-0.1908	-0.5788	-1.0907	0.0767	0.1014	-1.2444	-1.5161	-1.5189	-0.8277	-1.0012	-0.8226	0.1147	0.6958	0.8104	1.2697	1.2602	0.9738	0.6996	0.6088	0.4978
R06A10.5	-0.3579	-0.0477	0.0592	-0.1041	-0.2669	-0.0914	-0.2083	0.0416	-0.1228	-0.0979	0.4202	-0.2874	0.4247	-0.5191	-0.4122	-0.0084	-0.1459	0.0018	-0.1287	-0.0081	-0.1555	-0.078	0.1083	-0.3478	-0.1916	-0.1467	-0.2293	-0.2001	-0.156	0.0424	0.0358	0.0888	0.2649	0.3313	0.2625	0.0482	0.0483	0.1492
R06A10.4	-2.1168	-2.6625	-1.3818	-1.1381	-1.9152	-1.2302	-1.6567	-0.8834	-1.1585	-0.413	-0.4042	-1.6292	1.0847	-1.3696	-2.1904	-1.702	-2.3692	0.7278	-2.8671	-1.572	-2.2782	-0.1158	-0.044	-1.3849	-1.6092	-1.3079	-1.3373	-1.0127	-0.6935	-0.1421	0.2407	0.7371	0.965	0.9705	1.2327	1.0816	1.1519	1.108
ZK993.4	0	0	0.0155	0	0	0	0	0	0	0	0	0	0	0	0	0	0	0	0	0	0	0	0
Y48G8AL.9	-0.0866	0.3355	0.4731	0.3745	-0.1376	0.1371	-0.2833	-0.1919	0.3685	-0.0371	-0.576	-0.1893	-0.9024	-1.5854	0.3749	0.3386	0.3996	0.3926	0.0816	0.4851	0.0349	0.2973	0.0049	0.7019	0.1995	-0.3773	-0.213	0.137	-0.1813	0.3583	0.4885	0.3916	0.1754	0.2636	0.0319	-0.6096	-0.9214	-0.445
aps-3	-0.133	-1.1099	-0.8721	-0.5583	-0.2626	-0.6465	0.8594	0.3124	-1.226	0.6396	-0.3248	-0.1072	-0.0489	-0.899	-1.2448	0.0509	0.1231	-0.2901	0.966	0.6317	0.8445	-0.0192	-0.3476	1.5073	1.1011	1.1058	1.0887	1.3259	1.6219	0.8259	0.7035	0.6836	0.2461	-0.3815	-0.3969	-0.3329	-8.3577	-0.7407
Y48G8AL.18	0	0	0	0	0	0	0	0.0229	0	0	0	0	0	0	0	0	0	0	0	0	0	0	0
Y48G8AL.17	0	0	0	0	0	0	0	0	0	0	0	-0.0085	0	0	0	0	-0.0146	-0.0146	0	0	0	0.0157	-0.0243
rpl-17	-0.9421	-0.7659	-0.7119	0.8122	-0.2089	-0.4509	-1.2943	-0.3789	-0.6896	-2.2526	0.524	-0.4424	0.7773	1.548	-1.8749	-0.0909	-1.3912	-0.2641	-1.0413	-0.6684	-2.1061	-0.624	-0.2619	-8.6735	-2.2501	-1.0062	-1.447	-0.9672	0.4339	0.5597	0.3645	1.2411	1.3756	1.6706	1.9151	1.9661	2.2921	2.5252
Y48G8AL.7	-0.0202	0.1231	0.1302	0.2675	-0.4711	0.0823	-0.121	-0.3751	-0.4999	-1.0633	-0.2881	0.1053	0.3317	-0.5533	-1.1461	0.1683	-1.239	-0.2969	-1.1529	-0.4102	-1.139	-0.3287	-0.7754	1.7003	1.5804	1.0099	0.638	0.8609	0.9368	-0.1354	0.1553	-0.3877	-0.9848	-1.1551	-1.3771	-1.0147	-1.4822	-0.3446
Y48G8AL.16	-0.0638	-0.2093	-0.3344	-0.1041	-0.2204	-0.3789	-0.1462	-0.1548	-0.2483	-0.0977	0.1474	-0.1299	-0.2372	-0.1745	-0.4435	-0.2391	-0.136	-0.0618	0.0408	-0.1289	-0.1027	0.1693	0.1762	-1.0864	-0.6904	-0.8962	-0.5505	-0.1244	-0.2599	-0.1965	-0.1204	-0.4303	-0.0574	0.3506	-0.0532	0.9933	1.6423	1.4794
Y48G8AL.12	0.0401	-0.0998	-0.4014	0	0.0709	-0.2888	0.1351	0.2726	-0.0917	0.3956	0.5931	0.0113	-0.2019	-0.0903	0.0407	-0.1132	-0.0867	0.346	0.3077	0.0575	-0.0715	-0.0354	0.0793	-1.2534	-0.1673	-1.1024	-2.007	0.4619	-0.7244	-0.4451	-0.3305	-0.1004	0.2095	-1.3075	0.2885	2.1122	2.8447	1.5213
Y48G8AL.19	0.0179	0	-0.0671	0	-0.0248	-0.0368	0	0	0	-0.0423	0.0154	-0.0253	-0.0532	0.047	-0.0319	-0.03	-0.0067	-0.0067	-0.0333	-0.0333	-0.0333	0	-0.0018
Y48G8AL.15	-0.1579	0.4423	-0.023	-0.139	-0.4198	-0.6274	0.3278	-0.2924	-0.5075	-0.6035	0.4097	0.4414	0.0095	0.5472	-0.5002	-0.129	0.4464	0.0681	0.6937	0.068	0.1061	-0.13	0.2852	-0.4096	-0.4946	-1.0885	-0.7775	-1.166	-1.1021	-0.634	-0.6045	0.1571	1.1276	1.3929	1.3218	0.8459	0.8344	0.5972
Y48G8AR.7	-0.2724	-0.1401	-0.0516	0	0.1025	0.0802	-0.0216	-0.1391	0.0211	0.0503	0.032	-0.0178	-0.0791	-0.1062	0	0.1269	-0.0944	-0.0944	0	0	0	0.0464	0.0228
Y48G8AR.6	0	0	0	0	0	0	0	0	0	0	-0.0367	0	0	0	0	0	0	0	-0.0333	-0.0333	-0.0333	0	0
Y48G8AR.4	0	0	0	0	0	0	0	0	0	0	0	0	0	0	0	0	0	0	0	0	0	0	0
Y48G8AR.5	0.0229	-0.0482	-0.0733	0	0.0522	0	-0.0108	-0.025	0	0.0081	0.0533	-0.0377	-0.0126	0.0158	0.0837	-0.0158	-0.0156	-0.0156	-0.0659	-0.0335	-0.0659	0.0313	0
Y48G8AR.2	-0.6008	-0.7132	-0.6278	0.1206	0.5977	0.4761	-0.2089	-0.0574	-0.3302	1.1535	0.7054	2.5365	-0.5492	0.6242	-0.0306	0.0345	1.1957	-0.5783	-0.2511	-0.6633	0.9877	0.5775	0.4594	-0.2979	-0.2258	-0.1586	-0.6135	-0.3176	-0.1653	-0.3337	-0.1264	-0.3633	0.0406	-0.2175	-0.025	0.1641	1.2226	1.417
Y48G8AR.3	-0.3139	-0.1401	-0.0451	0	0.116	0.0996	0.0105	-0.0936	-0.0325	0.099	0.1045	0.0588	-0.0791	0.0775	-0.0631	0.0446	-0.0124	-0.0527	0.0356	0	0.0263	0.0919	0.0058	-0.0178	-0.018	-0.0193	-0.022	-0.0248	-0.0179	-0.0077	0.0275	0.0198	0.0226	0.0341	0.0159	-0.0008	0.0024	0.006
K12C11.8	0	0	0	0	0	0	0	0	0	0	0	-0.0085	0	0	0	0	-0.0134	-0.0134	0	0	0	0	0.0268
K12C11.5	0	0	0	0	0.003	0	0	0	0	0	-0.0725	0.0135	0.0422	0	0.0424	0	0	0	0	0	0	0	0	0.043	0.0679	0.0679	0.0103	-0.0365	-0.0249	-0.0402	-0.0307	-0.0588	-0.0114	0.0047	-0.0092	-0.0078	0.0082	0.0178
K12C11.3	-0.0614	-0.0998	-0.0386	-0.1041	0.2966	-0.0658	-0.1709	-0.2551	-0.1228	-0.4402	0.6634	-0.1611	-0.0485	-0.22	-0.1105	-0.15	-0.1905	-0.1705	-0.0247	-0.1289	-0.0769	-0.14	-0.4517	-1.3243	-1.3817	-1.0238	-0.548	-0.3553	0.1276	0.9839	0.8687	0.1044	-0.0185	-0.5117	0.3622	0.7401	1.0047	0.9718
K12C11.6	0.2341	-0.3427	-0.1677	0	0.2481	-0.3461	-0.5552	-1.0391	-0.1575	-0.8655	0.6676	-0.2707	-0.2402	-0.7616	-0.1545	-0.5066	-0.3249	-0.0563	-0.3928	-0.2616	-0.4527	-1.0512	-0.7029	-0.7989	-1.3144	-0.7534	-0.2967	-0.2852	-0.7914	-0.0421	-0.3055	-0.2839	0.5271	0.4166	0.2855	1.4212	1.4196	0.8014
K12C11.7	0.0356	-0.2122	0.1545	-0.053	0.3211	-0.0059	-0.2867	-0.6753	-0.2565	-0.2528	0.2228	-0.1384	-0.0936	-0.8008	-0.4103	-0.1568	-0.2382	0.0501	-0.2439	0.1215	-0.332	-0.6554	-0.5567	-0.7652	-0.8813	-1.2053	-0.5435	-0.6132	-0.3817	-0.1031	0.1731	0.26	0.1759	0.2223	0.5888	0.9115	1.1823	0.9793
smo-1	0.9545	1.22	0.1062	-0.0792	0.2138	-0.5021	-0.5406	-0.0688	-0.9334	-1.3041	-0.8458	0.6316	-0.3186	-1.443	-0.9521	0.1757	0.4658	-0.3998	-0.6315	-0.4699	-0.6455	-0.7789	-0.6372	2.1053	2.1181	2.3112	1.9824	1.4175	1.205	0.98	0.5373	-0.4528	-0.6305	-1.4188	-0.8608	-1.4583	-7.9473	0.1116
Y92H12BL.1	0.0332	-0.0887	0.0655	-0.1258	-0.454	0.3948	0.7458	-0.0262	0.1319	-0.1422	-0.1729	-0.2496	0.0631	-0.1091	-0.4308	0.2999	0.2734	-0.0886	-0.0887	0.3564	0.045	0.2423	-0.3681	0.5061	0.232	-0.1282	-0.7238	-0.3268	-0.0549	0.3945	0.8476	0.7065	0.7022	0.3874	0.1194	-0.5419	-0.9508	-1.1692
Y92H12BL.5	-0.3887	0.2995	-0.2522	-0.5499	-0.2406	-0.0063	-0.5784	-0.0558	-0.6848	-0.1092	0.0666	-0.2041	0.1642	-0.3131	-0.287	-0.4937	0.9276	0.7298	0.1803	-0.1144	-0.001	0.0359	0.2558	1.004	0.8257	0.1569	-0.8463	-1.4732	-0.9298	-0.4246	-0.0382	-0.1203	0.2553	-0.0761	0.0966	0.408	0.697	0.465
Y92H12BL.4	-0.0121	0.6256	0.5811	-0.938	-0.1693	0.6054	1.0108	0.2101	1.0707	0.4656	-0.4463	-0.2494	0.0883	-0.89	0.2913	0.2838	-0.5787	-0.4473	-0.1532	0.2121	0.122	0.0499	-0.4818	-1.4825	-1.1513	-0.9257	-0.178	0.1502	-0.0942	0.3527	0.5616	0.6815	0.7833	0.781	0.6789	-0.0349	-0.1659	0.0432
Y92H12BL.2	0	0	0.0155	0	0	0	0	0	0	0	0	0	0.0142	0	0	0	0	0	0	0	0	0	0	-0.0813	-0.0586	-0.087	-0.0617	-0.0677	0.0009	0.0284	0.0018	0.0126	0.0032	0.0517	0.0923	0.0378	0.0788	0.0488
Y92H12BR.7	0.212	0.7171	0.3837	-0.2436	-0.1847	0.4004	-0.203	0.3754	0.8612	0.1689	0.035	0.4344	0.5946	-0.0468	0.2526	0.5761	0.6116	-0.0624	0.0092	-0.2042	0.0192	-0.223	-0.0348	0.6059	0.7534	0.2823	0.1461	0.0649	-0.3249	0.3912	0.5409	0.1891	0.2109	-0.0965	-0.625	-1.1987	-0.7671	-0.1724
Y92H12BR.2	0.0931	0.5042	0.2439	-0.2378	-0.0846	-0.4192	-0.0985	0.012	-0.0088	-0.3501	-0.3602	0.05	-0.1992	-0.2529	-0.0931	0.3034	0.8265	-0.1665	0.7867	0.2613	0.4099	-0.4133	0.3867	1.3904	1.0794	0.845	0.2223	-0.1703	0.2267	0.0458	0.0385	-0.2228	-0.3292	-0.3121	-0.6404	-0.8516	-0.7696	-0.5521
Y92H12BR.3	1.1174	-0.2843	0.233	-0.2732	-0.3114	1.582	0.5574	0.0366	0.3903	-0.3741	-0.4424	0.1056	-0.3372	-2.1179	-0.1218	-0.2687	-1.1575	0.0163	-0.6507	0.0748	-0.7482	-0.0099	-1.293	0.9187	1.368	1.2026	0.1667	0.3538	0.2375	0.3929	0.8776	0.4275	0.259	-0.1667	-0.528	-0.8616	-4.696	0.0481
Y92H12BR.4	0.1196	0.1952	-0.0462	-0.139	-0.143	0.1301	0.066	0.281	-0.2467	-0.2824	-0.2158	0.1321	-0.1548	-0.1906	0.1617	-0.018	-0.3703	-0.2738	-0.2754	-0.1498	0.0121	0.0755	-0.1429	-0.5663	0.2528	0.7719	1.2362	1.4263	0.8832	0.6218	0.4904	0.1348	-0.4867	-0.9839	-1.135	-1.7124	-0.6202	-0.313
mrpl-15	-0.1608	-0.0736	-0.1658	-0.854	0.259	0.5399	0.396	-0.093	-0.4047	-0.7724	-0.1984	-0.2344	0.2198	-1.5297	-0.6519	-0.3847	-0.602	-0.0016	-0.661	-0.4118	-0.3828	-0.5183	-0.6986	-0.3328	0.2482	0.6004	0.8223	1.0071	1.2807	0.4537	0.789	0.4619	-0.1545	-0.6775	-1.3459	-0.6935	-1.5381	-0.921
F47G6.6	0	0	0	0	0	0	0	0	0	0	0	0	0	0	0	0	0	0	0	0	0	0	0
F47G6.t1	0	0	0	0	0	0	0	0	0	0	0	0	0	0	0	0	0	0	0	0	0	0	0
gst-25	0	-0.0482	-0.0451	-0.053	-0.1302	-0.0352	0.0726	-0.243	-0.0433	0	0.0754	-0.042	-0.0532	0.0385	-0.0812	0	0.0528	-0.0266	-0.0659	0.0293	-0.0659	0	0.0154	0.0049	-0.2646	-0.3132	-0.3348	-0.3135	-0.38	-0.0321	-0.0125	0.078	0.0674	0.2055	0.2891	0.1748	0.3399	0.4909
F47G6.3	-0.0301	0	0	0	-0.0142	0.0407	0	0	-0.0644	0	0	-0.0085	0.056	-0.0591	0.0214	0	-0.0156	-0.0156	0	0	0	0.0313	0	-0.0217	-0.0233	-0.0301	-0.023	-0.0315	-0.0192	-0.0129	-0.0232	-0.0237	-0.0299	0.0106	0.0371	0.0217	0.066	0.103
Y92H12A.3	0.1565	-0.0065	-0.0176	-0.1764	0.2552	0.4551	0.0488	-0.2109	0.0246	0.0302	-0.6331	0.1691	-0.0092	-0.353	0.0558	0.1371	-0.2769	0.1033	-0.3209	-0.2313	-0.2877	-0.007	-0.077	1.3451	0.9966	-0.1024	-0.5141	-0.1333	-0.2887	0.2789	0.6944	0.4683	0.275	-0.0258	-0.6164	-0.8631	-1.4315	-0.0832
Y92H12A.2	-0.1877	-0.2838	-0.0718	0.2035	0.6367	0.6269	1.0177	0.8084	0.6483	1.5932	0.2041	0.1149	-0.6358	-0.05	0.6273	-0.0215	0.7123	0.4702	-0.4813	0.1423	0.5193	0.6175	-0.1326	-1.2058	-1.0283	-0.9466	-1.054	-0.7733	-0.8522	0.1306	0.4695	0.6209	0.6559	0.6509	0.7486	0.5932	0.8913	1.0992
Y92H12A.8	0	0	-0.0072	0	0.035	0	0	0.0229	0	0.0503	0	0.0268	0.0142	0	0	0	0.1174	0	0	0	0	-0.0228	-0.0076
Y92H12A.t1	-0.0989	-0.0949	-0.0516	0	0.0176	0	0.1244	0.0229	0.0211	0	-0.0571	-0.0347	0.0014	0	-0.0631	-0.097	0.0503	-0.0087	0	0.0324	0	0.0313	0.004
cpx-1	-0.69	-0.8123	-1.0083	-0.5743	0.528	-1.2525	0.5699	0.5373	0.8165	1.5537	0.532	0.9627	-1.2919	0.833	1.6101	-0.3146	2.4882	0.7416	1.3192	0.4237	1.5751	0.886	0.7379	-0.793	-0.1331	-0.8461	-1.5265	-0.021	-0.1772	-1.1059	0.1677	-0.5224	-0.1836	-0.0508	0.7201	0.2624	1.9835	2.226
Y73E7A.5	0.0561	0.0767	0.226	-0.053	-0.1002	-0.1303	0.1998	-0.0719	-0.0699	0.1806	-0.0373	0.0147	0.0705	0.0089	0.0415	-0.1209	-0.0275	0.0796	-0.3882	-0.2471	-0.0572	0.1489	-0.0887	-0.644	-0.7059	-0.2489	0.0386	0.0047	-0.0096	0.2714	0.1595	0.0953	0.2036	0.3862	0.4213	0.0391	-0.0465	0.0352
Y73E7A.6	0.4086	0.5328	-0.2896	0.3233	0.4293	0.1253	0.8166	0.0979	0.0888	0.0635	0.3354	0.2465	0.4352	0.1564	0.3837	0.5887	0.3621	0.1963	0.0217	-0.021	-0.1097	-0.1477	-0.0727	1.951	1.3969	0.2642	0.3248	0.3097	-0.1423	0.0158	0.2731	-0.5978	-0.1416	-0.2756	-1.0902	-0.6194	-1.112	-0.5565
adpr-1	0.1444	0.0193	0.0425	-0.0325	-0.071	0.1161	0.1609	0.1516	0.1565	0.146	-0.0773	0.0355	0.1894	-0.252	-0.0231	-0.0283	-0.226	-0.2253	-0.303	-0.0345	-0.1521	0.2747	-0.2598	0.6476	1.0265	0.7097	0.1612	-0.0812	0.3807	0.5288	0.7507	0.3748	-0.1949	-0.5884	-0.8067	-1.1794	-1.3391	-0.3902
Y73E7A.1	0.0126	0.5774	0.2259	0.0974	-0.136	-0.088	-0.1532	-0.1309	0.1846	-0.4828	-0.0783	0.0065	-0.1105	-0.021	-0.1132	0.2376	0.2859	0.1408	0.1551	0.1861	-0.3512	0.0671	0.1676	1.7074	1.7946	1.3373	0.8726	0.1539	0.376	0.3734	0.2326	0.149	-0.5673	-0.51	-1.3125	-0.8628	-2.4733	-1.271
mab-20	0.6063	0.4538	0.4292	-0.6241	-0.1022	0.0244	1.0375	0.4898	0.5385	1.0896	-0.2281	0.5178	-0.3526	-1.9419	0.5429	0.2298	0.4534	-0.154	0.2043	0.5979	0.7541	0.4566	-0.1333	-1.2073	-0.6784	-0.0754	0.1577	0.4977	0.2737	0.3501	0.5671	0.5755	0.5036	0.3136	0.1078	-0.3695	-0.6037	-0.4126
pqn-88	-0.0466	-0.1401	0.0309	-0.1041	0.2871	0.2108	-0.073	0.1532	0.1197	-0.1738	-0.0571	-0.0253	-0.0791	0.6463	-0.1392	-0.097	-0.0879	-0.0081	0.2803	0.3736	0.0046	0.1129	0.0023	-0.0549	-0.0736	-0.0457	-0.0519	-0.0391	-0.0206	-0.0787	-0.0147	-0.0215	-0.1019	0.0048	-0.0276	-0.0388	0.2828	0.2814
Y71G12B.33	0.2011	0.0203	0	0.0645	-0.1995	0	0	0.0676	-0.0644	0	-0.1174	0.0111	-0.039	-0.1062	0.0918	0.0227	-0.0067	0.0337	-0.1289	-0.0648	-0.0021	0	0.0135	0.2736	0.0413	-0.0834	-0.0508	-0.0799	-0.1211	-0.1134	-0.1195	-0.0289	0.0106	0.0118	0.0185	-0.0328	0.0335	0.2404
Y71G12B.22	-0.1168	0.0402	-0.0794	0	0.035	0	-0.064	0	0.0211	0	0.0821	-0.0585	-0.0532	0.0624	-0.0417	0.067	-0.0533	0.0069	0.1373	0.0641	0	0.1066	-0.0152	-0.0437	-0.0154	-0.0392	-0.0297	-0.0158	-0.0729	-0.0528	-0.0613	-0.0314	-0.0381	-0.0186	0.0188	0.0955	0.1376	0.167
Y71G12B.17	-0.9625	-0.679	-0.8635	-0.6979	-0.9014	-0.7814	-0.6465	-0.705	-0.3185	-0.5553	0.9519	-1.3373	-0.8787	-0.5663	-0.6704	-1.0982	-0.8048	0.4639	0.1003	-0.4015	-0.6039	-0.1812	0.3388	-0.7081	-0.5918	-0.2956	-0.5258	-0.3039	-1.02	-0.9679	-1.0542	-0.3934	-0.12	0.6851	0.9649	1.4711	2.161	0.6984
Y71G12B.35	0.0405	0.6767	0.3315	0.2504	-0.2019	-1.0173	0.6553	0.0348	0.2552	0.2947	0.0177	0.4109	-0.3151	-0.6381	0.1852	0.2849	0.91	-0.2049	1.0276	0.6918	1.1656	0.4215	0.2387	-2.3848	-1.1506	-0.5532	-0.3637	-0.0569	0.2415	0.471	0.8792	0.694	0.7188	0.4445	0.3902	0.2919	0.1935	0.1845
drag-1	0.0352	-0.4435	-0.6294	0.3336	1.4477	1.738	0.2376	0.2291	-0.4516	0.3138	0.3067	-0.8492	-0.7907	-0.8318	0.6574	-0.7635	1.1007	0.5312	-0.6717	-0.3266	0.4978	0.1167	-0.6525	-1.2722	-0.8124	-0.6486	-1.0731	-1.1523	-0.7269	-0.9582	-0.1953	-0.2061	0.5741	0.8869	1.4138	1.1418	1.5157	1.513
Y71G12B.37	0.053	0	0.0611	0	0	0	0	0	0	0	-0.1595	0	0	0	0	0	0	0	0	0	0	0	0
linc-131	0	0.0402	-0.0296	-0.2474	0	0.0407	0.0814	0	0.0418	-0.0729	0.0154	-0.0085	0.0142	-0.0438	0.0214	0	-0.0067	0.0136	-0.0333	-0.0333	-0.0333	0	0.0135
ubc-3	-0.0346	-0.0338	-0.1413	0.5048	0.1841	0.3403	0.2069	-0.0547	0.0857	-0.1268	-0.0901	0.1111	0.0621	-0.9969	-0.437	0.0253	-0.2907	-0.1388	-0.1164	-0.1639	-0.1843	0.0033	-0.2098	0.2111	0.6834	1.2045	1.2518	0.9153	0.544	-0.0753	-0.0762	-0.3957	-0.5015	-0.3571	-0.9488	-0.6744	-1.2108	-0.5702
lsm-6	0.7239	1.6087	0.4988	-0.4152	-0.083	-0.4433	-0.2619	-0.0589	-0.6026	-1.0601	0.3042	0.1768	0.4347	-0.3592	-0.3572	0.5423	0.1367	0.0058	0.2132	0.2197	-0.3705	-0.0355	0.3592	1.8695	1.6881	1.2627	1.6725	1.8405	1.3	0.7716	0.1347	0.1886	0.5265	0.2072	-5.708	-2.4984	-2.1058	-1.1496
atg-5	0.1194	0.5952	0.4643	-0.2025	-0.2786	-0.2543	-0.2613	0.0586	-0.3712	-0.6133	-0.3981	0.2888	-0.0294	-0.2334	-0.0031	0.2727	-0.026	-0.1458	-0.0346	-0.1002	-0.2054	0.0221	0.0705	0.296	0.09	-0.1937	-0.3652	0.3051	0.537	0.6325	0.6022	0.3097	-0.0478	-0.2991	-0.4956	-0.4779	-0.5052	-0.3878
Y71G12B.36	0	0	0	0	0	0	0	0	0	0	0	0	0	0	0	0	0	0	0	0	0.0263	0	0
mppa-1	-0.4269	-1.0129	-0.2432	0.2516	0.3951	0.9221	-0.4705	0.0024	0.009	0.1389	-0.777	-1.0659	-0.4423	-1.123	-0.4112	-0.7273	-1.2081	0.2458	-0.9329	-0.5176	-0.5716	-0.7401	-0.5533	-0.4866	-0.8269	-0.7348	-0.386	0.022	0.109	0.416	0.5303	0.6038	0.5574	0.3533	0.2197	-0.1624	-0.2622	0.0472
lin-65	0.8327	0.5066	0.6665	0.08	-0.1986	0.507	1.0422	-0.0959	0.6762	0.1906	-0.5804	0.1944	-0.556	-1.8124	0.5307	0.2121	-0.8608	-0.128	-0.6743	0.3342	0.0148	0.1289	-0.5901	1.6617	1.6871	1.3113	0.6406	0.7256	0.0894	0.3136	0.3789	-0.0685	0.0566	-0.8687	-1.2032	-1.8059	-2.5759	-0.3423
Y71G12B.25	-1.7395	-2.8935	-2.6036	0.0919	-0.6767	-0.3832	0.1668	-0.4274	-1.6614	0.502	2.7362	-0.5153	0.9414	-0.8261	-1.7171	-0.4544	-2.5037	0.3136	-0.0187	-1.1694	-2.3946	0.3894	0.8243	-1.3421	-1.7713	-1.2985	-0.9829	-0.5481	-1.2021	-0.816	-0.3316	-0.0331	0.7693	1.1675	1.9724	1.8078	2.3922	0.2165
Y71G12B.26	-0.3646	-0.9045	-0.9152	0.896	1.7991	1.5257	0.6239	1.3611	-0.3809	-0.0733	-0.3008	-0.9135	-1.0279	4.2608	-0.0053	-0.7064	-0.7642	-0.7182	-0.2507	0.0399	-0.3739	0.1934	0.1851	-0.8947	-0.8164	0.0643	-0.0948	0.0293	-0.4127	-0.2723	-0.1523	-0.128	-0.0961	0.1621	0.1556	0.2244	0.9813	1.2503
Y71G12B.7	0	0	0.0309	0	0	0	0	0	0	0	-0.0367	0	0.0283	0	0	0	0	0	0	0	0	0	-0.0076	-0.1235	-0.1005	-0.0898	0.0293	0.0547	0.069	0.0662	0.1598	0.0346	0.0387	0.0422	-0.0448	-0.0592	-0.0577	-0.0191
Y71G12B.6	-1.7056	-2.1528	-1.5799	-2.2703	-2.9568	-2.2266	-0.9603	-1.5269	-0.9346	-1.4264	0.9713	-0.3521	0.5948	-2.5559	-1.6761	0.0133	-2.7252	0.1649	-0.2024	-1.0547	-2.5041	-1.6192	-1.2809	-4.6532	-1.6419	-0.9449	0.2231	0.4422	1.2553	1.4243	1.6623	1.5487	1.3165	0.7837	0.2935	0.1124	-0.8883	-0.9338
Y71G12B.27	0	0	0	0	0	0	0	0	0	0	0	0	0	0.0315	0	0	0	0	0	0	0	0	0	-0.0145	0.0012	0.0063	-0.0561	-0.0082	0.0335	-0.0506	-0.0444	-0.0952	-0.0217	0.0734	0.05	0.0274	0.0583	0.0407
pghm-1	-0.9616	-1.4456	-1.17	-1.2975	0.6723	-1.3205	0.7975	0.9315	0.9745	2.2327	0.2931	0.6087	-1.9622	0.1553	1.635	0.1074	2.7535	0.5888	1.6979	0.9343	1.7179	1.1171	0.7918	-1.2298	-0.7553	-0.9913	-1.3368	-0.7332	-0.7672	-1.109	-1.2075	-0.7456	-0.0142	0.9879	1.7448	1.7727	2.1724	2.212
Y71G12B.3	-0.0417	-0.1839	-0.0227	0	-0.0568	0.0033	-0.0108	0	0.122	0.146	-0.192	0.0216	-0.1923	-0.0225	0.3114	0.0979	0.0126	-0.0667	-0.0659	0.1185	0.2431	0.0613	0.0116	-0.0326	-0.0151	-0.0018	-0.0033	-0.0087	-0.0164	-0.0368	-0.0302	-0.0337	-0.0177	-0.0055	-0.0036	0.013	0.0838	0.1084
Y71G12B.32	0	0	0	0	-0.0555	0	0	0	0	0	0	-0.0169	0	-0.0541	-0.0631	0	0	0	0	0	0	0	0	-0.0394	-0.0561	-0.0507	-0.024	0.0095	0.0356	-0.0329	-0.0038	-0.01	0.0219	0.0179	-0.0066	-0.0007	0.0827	0.0565
Y71G12B.2	0.0179	-0.0482	0.0309	0	0.0444	0.0606	0	-0.0479	0	0	0.009	-0.0085	0	0	0.0313	0.067	-0.0146	0.0258	0	0	0.0263	-0.0071	-0.0243	-0.0619	-0.0634	-0.0138	0.0163	-0.0512	-0.0376	-0.0583	-0.0512	-0.0568	-0.0597	-0.0661	-0.0092	0.0807	0.1848	0.2473
anr-42	0.0849	0.0508	-0.0261	0.2771	0.1143	0.2197	0.1998	-0.1127	0.1208	0.0857	-0.0085	0.0061	0.0579	-0.0396	0.0184	-0.0779	-0.086	-0.1038	0.012	0.0237	-0.0625	0.1438	0.1164
chaf-2	1.1475	-0.0462	-0.2063	-0.2646	-0.3524	0.8025	-0.7546	-0.3084	-0.7606	-1.6158	-0.7075	0.3939	-1.0811	-2.7854	-0.7944	-1.2112	-2.942	-0.5442	-2.2498	-0.6473	-1.8807	-1.2021	-1.3506	1.9353	2.3437	2.0952	1.8145	1.8373	1.5841	1.1416	0.5381	-0.2911	-1.4614	-2.3457	-2.2202	-2.8928	-3.5016	-0.5772
Y71G12B.28	-0.0451	0.0794	0.0081	-0.053	-0.3081	0.0022	0.0513	0.1259	0	-0.0243	-0.4109	-0.0229	-0.031	-0.3102	0.1256	-0.1279	-0.1128	-0.0724	-0.1537	-0.0638	-0.1372	0.0759	-0.0954	-0.2356	0.0259	0.3137	0.4669	0.3693	0.2282	0.1293	-0.1965	-0.1137	-0.5123	-0.4248	-0.1343	-0.1674	0.0432	0.2082
C53H9.3	-0.2853	0.2923	-0.0524	0.0982	0.3505	-0.1947	-0.0912	-0.3182	-0.7669	-0.9026	0.1748	0.3681	-0.0014	0.4899	-0.8171	-0.074	0.4903	-0.4419	0.3377	-0.2957	-0.4702	-0.2914	0.1897	2.2466	1.8582	1.9571	2.0021	2.1247	1.4086	-0.6384	-3.6215	-1.0016	0.2202	0.3363	-2.0381	-0.0406	-4.4176	-0.396
C53H9.2	-0.0076	-0.4028	0.4801	0.3584	0.2	1.1209	0.0934	0.0401	0.2339	-0.9684	-0.5626	0.0436	-0.2324	-1.5611	0.0589	-0.2086	-1.5981	-0.2872	-0.9664	0.0854	-0.6761	-0.7661	-0.9252	-4.2813	-1.0149	-0.1225	0.4625	0.6594	1.3541	1.2723	1.4576	1.2229	0.7471	-0.0399	0.1989	0.077	-0.7966	-1.1967
egl-30	0.4216	0.1431	0.3514	-0.4433	0.3869	0.7851	1.1943	0.4682	1.5153	2.1666	-0.8877	-0.055	0.1536	-1.5082	0.9183	-0.0486	-0.0161	-0.0435	-0.0162	1.1563	0.9439	0.5024	0.0709	-2.0782	-2.1744	-1.9512	-0.8451	-0.0689	-0.2583	0.3997	0.7193	1.08	1.2341	1.2763	1.3477	0.383	0.4748	0.4612
M01D7.10	0	0	0	0.1156	0	-0.0193	0	0	0	0	0	0	0	0	0	0	0	0	0	0	0	0	0
emr-1	0.9468	0.7141	-0.1206	0.9895	-0.0967	-0.1619	-0.2044	-0.1827	0.2608	-1.0083	-0.0666	0.4791	0.4403	0.097	0.1337	0.0269	-0.3224	0.1871	0.7635	0.4056	0.3054	-0.7686	-0.5671	1.9847	1.427	1.1316	0.8882	0.9658	0.8711	0.4184	-0.0185	-0.5681	-0.9475	-1.3517	-1.7224	-0.9781	-1.2034	-0.8971
nlp-12	-0.2315	-0.8434	-1.2078	-0.0788	0.5964	-0.7684	1.3648	1.1672	-0.0063	0.8285	3.5006	-0.4334	1.5273	2.0826	0.3577	-0.8591	0.6848	-0.7392	1.4393	1.0507	0.5729	0.6443	0.545	-0.8047	-0.2418	-0.667	-0.0702	-0.1339	-0.8611	-1.0603	-0.6256	-0.6845	-0.5845	0.095	0.9066	1.1249	1.7383	1.8687
tag-96	-0.471	-1.2539	-0.786	0.896	1.5286	2.1714	-0.1184	0.2609	-0.7524	-0.533	0.1358	-1.0645	-1.2259	0.4734	0.2347	-1.0301	-1.1573	-0.3613	-0.9973	-0.4656	-0.5598	-0.4349	-0.6664	-0.1273	-0.1312	-0.1089	-0.18	-0.1607	-0.399	-0.5455	-0.5508	-0.1703	0.2539	0.4883	0.5851	0.5352	0.3966	0.1144
M01D7.9	-0.0593	-0.008	0.0907	-0.053	0.0109	0.0606	-0.064	-0.0942	-0.0537	0	-0.0617	-0.0485	-0.197	-0.3417	-0.0417	-0.0427	-0.0704	-0.0501	-0.0333	0.0922	-0.0333	-0.0274	-0.1074	0.7362	1.2346	1.1949	0.6783	0.1323	-0.432	-0.3848	-0.4285	-0.3106	-0.474	-0.2591	-0.4156	-0.6659	-0.1648	-0.4411
M01D7.1	-0.0451	-0.028	0.0456	0.1686	0.0058	0.1141	-0.1051	0.1532	-0.0115	-0.0833	0.1925	-0.1381	-0.0623	-0.205	0.0407	-0.2746	-0.1044	-0.084	-0.0333	0.0618	-0.0071	-0.0815	-0.0628	0.0395	0.3245	0.5879	0.8611	0.0406	-0.424	-0.1328	-0.1021	0.2156	0.1498	-0.1753	-0.2173	-0.6105	-0.2683	-0.2887
tub-2	0.3075	-0.072	0.2589	0.0905	-0.1958	0.7535	-0.0613	0.1531	0.4081	0.3684	-0.4708	-0.0199	-0.2978	-0.6559	-0.3148	-0.2712	-0.627	-0.3773	-0.7408	0.1221	-0.4582	0.3466	-0.3052	-2.8293	-2.116	-0.656	-0.1202	0.3345	0.1407	0.5543	0.8285	0.9454	0.8714	0.9493	0.8876	0.0626	-0.1146	0.2617
Y71G12A.4	0.3851	0.1205	-0.0529	-0.0161	0.0106	-0.0189	-0.2271	-0.1826	0.144	0.1953	0.1394	-0.1401	-0.0463	-0.205	-0.3492	-0.1209	-0.008	0.1297	-0.4826	-0.084	-0.4052	-0.0138	-0.0996	0.6135	0.4762	0.3186	0.1922	0.1145	0.0267	-0.1007	-0.115	-0.3651	-0.287	-0.2746	-0.1578	-0.1423	-0.2038	-0.0953
Y51F10.7	0.049	-0.8532	-0.1307	0.1156	0.5274	-0.3825	-0.6303	-1.1398	-0.3796	-1.0201	1.3081	-0.6275	-0.4157	-1.221	0.1547	-0.5695	-0.4436	-0.1904	-0.3971	-0.2505	-0.4962	-1.69	-1.7336	-1.1383	-1.1437	-1.4553	-0.8219	-1.0205	-0.7658	-0.5401	-0.3619	0.0107	0.8037	0.6872	0.9289	1.5938	1.7164	1.5067
anr-19	0	0	0	0	0	0	0	0	0	0	0	0	0	0	0	0	-0.0134	-0.0134	0	0	0	0	0.0268
Y51F10.6	-0.0608	-0.152	0.4118	-0.2215	0.6348	0.8253	0.0072	0.1316	0.3871	-0.097	0.0715	-0.4954	-0.0791	-0.3837	0.8734	0.0951	-0.3258	0.1775	-0.2551	0.3239	-0.2779	0.2327	0.1299	0.0541	-0.3738	-1.058	-1.1387	-0.6817	-0.5065	0.0789	0.4197	0.4684	0.5829	0.6512	0.5462	0.1539	0.2877	0.5158
hex-4	0.3192	0.3852	0.6187	-0.0673	0.0042	0.1172	0.4467	0.1318	0.1339	-0.2498	-0.7581	-0.2283	-0.0732	-1.2449	0.6881	-0.1866	-0.6389	0.0013	-0.3973	0.4932	0.6201	0.4508	0.2464	1.08	1.0981	0.67	-0.0672	-0.8097	-0.5998	-0.1147	0.2101	0.0833	0.1684	-0.0539	-0.1131	-0.5902	-0.7917	-0.1696
Y51F10.10	-0.6574	0.1125	0.0272	-0.8917	0.0873	-0.202	-0.7371	-0.424	-0.2834	-0.5415	-0.318	-0.4387	-0.2894	0.7706	0.4	-0.3557	0.0237	1.3194	-0.2164	-0.2832	-0.0874	0.2591	0.4478	0.82	0.5275	-0.1495	-0.5356	-0.524	-0.4945	-0.0703	0.0215	-0.043	-0.0185	-0.0311	-0.1511	0.1624	0.2184	0.2677
Y51F10.11	-0.481	0.4744	0.152	-1.1456	-0.0861	0.0411	-0.3519	-0.0162	0.5728	0.0112	-0.6038	-0.1151	0.4085	-0.0104	0.145	0.1381	-0.2666	-0.1569	-0.176	-0.0685	0.1709	-0.0952	-0.1004	0.9769	0.7044	0.285	-0.0423	-0.3125	-0.3285	0.0145	0.1703	0.2462	0.2282	-0.0042	-0.4752	-0.2502	-0.6292	-0.5835
Y51F10.3	0.0307	0.2708	-0.1301	-0.1724	-0.1659	0.1447	0.0624	-0.0561	-0.122	-0.3133	-0.3451	0.2635	0.1196	0.2079	0.1165	0.2486	-0.1515	0.076	-0.2314	0.2692	0.2901	0.3555	-0.2706	-0.118	-0.3205	-0.5086	-0.3818	0.1403	0.2235	0.4862	0.5423	0.5596	0.5986	0.3623	-0.0315	-0.6715	-0.6833	-0.1975
Y51F10.13	-0.0301	0.0203	0	0	0.0691	-0.0573	0	0.0895	0	0	-0.0367	0.0268	0.0142	0.0624	0	0	-0.02	-0.02	0	0	0.0263	-0.0228	0.04
Y51F10.12	0.1071	0.0693	0.0679	-0.2568	0	-0.0166	0.1244	-0.0487	0.0418	0.0749	0.0678	0.037	0.0422	0	0.0632	-0.0427	0.0267	-0.0323	0.0703	0	0.0774	-0.0189	-0.0317
Y20F4.4	-0.1008	0.2083	0.0823	-1.1848	-0.263	-0.593	-0.3751	-0.1897	0.2281	0.5477	-0.0765	0.109	-0.0867	-0.4671	0.229	-0.0482	-0.1485	0.0298	0.1847	0.1626	-0.1306	0.071	0.4901	-0.1468	-0.8572	-0.9086	-0.5983	-0.5627	-0.3743	-0.0347	0.1347	0.2346	0.5	0.7641	0.8443	0.2689	0.4817	0.2541
Y20F4.8	0.0549	-0.1477	0.0866	-0.3288	0.1799	0.209	0.326	-0.1098	0.2307	0.1953	-0.1589	0.0521	-0.3151	-0.292	0.2729	-0.2331	0.2553	0.2284	-0.3661	0.0296	-0.1665	-0.0368	0.0368	-0.4412	-0.3772	-0.3322	-0.1025	-0.0477	-0.0021	0.2034	0.3702	0.2149	0.217	0.2118	0.2493	0.007	-0.1139	-0.0568
Y20F4.5	0.3463	-0.3973	-0.0322	-0.3115	-0.0205	0.1964	-0.1273	0.0537	0.4168	0.1608	-0.6219	0.144	0.0527	-0.4665	0.0828	-0.2151	-0.291	-0.0007	-0.6493	-0.015	-0.2334	-0.2101	-0.1408	-1.2963	-0.7894	0.0745	0.423	0.6359	0.4	0.7003	0.8891	0.342	0.1702	0.1518	-0.449	-0.4458	-0.5684	-0.2378
Y37E3.1	0.6627	0.6751	0.4842	-0.9849	-0.2524	-0.596	0.0942	-0.047	-0.0065	-0.4395	-0.6989	0.3271	-0.4932	-1.2254	0.0422	0.189	0.19	-0.0315	-0.0428	-0.0135	0.0435	-0.1736	-0.143	1.0294	1.1143	0.8739	0.8071	0.9856	1.0453	0.7158	0.4815	0.126	-0.0929	-0.3156	-1.4127	-1.5622	-3.0275	-0.7681
moag-4	0.4697	0.8711	0.5208	-0.0066	-0.3779	-0.5158	-0.0672	-0.6842	-0.3198	-1.357	0.5583	0.6718	0.2559	-1.093	-0.8227	0.249	-0.4624	-0.2624	-0.1253	-0.264	-0.5638	-0.4847	-0.5394	1.925	1.7651	1.706	1.6601	1.5769	1.5751	1.6448	1.1067	0.172	-1.1005	-1.4205	-1.1644	-0.3006	-6.8794	-2.2663
arl-13	-1.1322	-1.1301	-0.8475	-1.571	-0.1861	-1.9353	-1.2102	-0.3343	-1.4567	0.3659	-0.1797	0.5398	-1.6979	-1.4303	0.9071	-1.3233	1.2099	-0.2305	-1.4305	-0.8757	0.9819	0.7197	1.0161	-1.409	-1.0525	-0.6181	-0.785	-0.9244	-0.7001	-0.6025	0.1525	0.4095	0.8028	1.2217	1.2137	1.2057	0.8288	0.2569
Y37E3.26	0.0179	0	0.0155	0	0.0859	-0.0919	0.0105	0.1323	0.0418	-0.0423	-0.0725	0.04	0.0014	0	0	0	0.0793	0	0	0	0	0	-0.0228
rla-1	-0.5454	-0.8671	-0.7868	0.0428	-0.4771	-0.3663	-1.7895	-0.412	-0.5833	-2.4668	0.8584	-0.0112	0.8623	1.7716	-1.6931	0.3843	-1.7599	-0.2545	-1.0339	-0.8798	-2.6441	-0.6294	-0.239	-2.297	-1.1413	-1.3027	-0.5011	-0.5882	-0.0036	0.1181	0.199	0.1235	0.3022	0.5089	1.112	0.9838	1.0764	1.41
Y37E3.8	-1.0573	-0.9141	-0.8585	0.1447	-0.6681	-0.5111	-1.9816	-0.4871	-0.8095	-2.6539	0.6692	-0.7431	0.7441	1.6889	-1.8349	0.2337	-1.7017	-0.293	-1.2165	-0.8902	-2.708	-0.6721	-0.1435	-8.9944	-0.6803	0.2453	-0.1134	-0.7061	0.5137	0.4162	0.0383	0.3902	0.9714	1.2282	1.4886	1.7438	1.8018	1.6567
Y37E3.22	-0.0122	0.0599	0.0233	-0.29	0.0128	0.1747	-0.0216	-0.025	-0.0021	-0.0423	0.0154	-0.0585	0.0573	-0.1094	0	0.067	-0.0301	0.0301	0	0	0	0.0013	-0.0899
Y37E3.28	0	0	0.0081	0	-0.0142	0	0	0	0	0	0	0.0268	-0.0268	0	0	-0.0331	-0.0079	-0.0079	0	0	0.0774	0.0157	0
Y37E3.21	0	0	-0.0516	0.5548	0.0698	0.0213	-0.0319	-0.0024	-0.126	0	0	-0.0202	-0.1287	-0.0541	-0.0812	0.067	-0.0551	-0.0348	-0.0933	-0.0965	-0.0769	-0.0141	0.0338
Y37E3.27	-0.0301	0	0.0155	0	0	0	0	0.0229	0	0	0	0	0.0142	0.0158	0.0214	0	0	0	0	0	0	0	0
phb-1	-0.6788	-0.3526	-0.4938	-0.0292	-0.0814	0.3651	-0.9244	-0.0882	-0.4411	-1.3498	-0.2961	-0.4025	0.4718	-0.1909	-0.457	-0.0829	-0.7451	0.3851	-0.3985	-0.3173	-0.7376	-0.2186	-0.0827	0.5364	-0.1424	-0.8296	-0.7402	-0.3682	-0.2864	0.1116	0.0901	0.4549	0.1273	0.1784	0.1799	0.1489	0.3109	0.2282
Y37E3.10	0.3181	-0.2289	-0.4153	-0.042	-0.1154	0.518	1.1518	-0.0715	-0.0536	0.0563	-0.3502	0.0507	-0.0574	-0.9943	-0.3325	-0.2669	-0.3268	0.2199	-0.6837	0.119	-0.0724	-0.5367	-0.8561	0.7986	0.5284	0.3229	0.2184	0.4176	0.3872	0.6433	0.4963	0.365	0.0478	-0.2947	-0.8766	-1.3652	-1.179	-0.5099
Y37E3.29	0	0	0	0	0	0	0	0	0	0	0	0	0.0142	0	0	0	0	0	0	0	0	0	0
Y37E3.20	0.081	0.1175	0.0233	0.2088	0.1294	-0.018	0.0096	-0.1336	-0.0236	-0.1865	-0.0029	0.0707	0.0704	0.0083	-0.0292	0.045	0.0209	0.1331	0.1664	0.2026	0.0115	-0.0338	-0.0704
iglr-3	-0.1374	-0.1622	-0.0652	-1.8418	0.0592	-1.7352	1.5436	0.736	0.2793	1.3192	-0.4783	-1.404	-0.8591	-0.053	0.9076	2.6858	0.9617	-0.2268	0.3507	0.4502	-0.0571	1.3311	1.1631	-1.271	-1.5368	-0.9286	-1.399	-0.7822	-1.0297	-0.8592	-0.6288	0.4193	1.0063	1.4714	1.9108	1.4124	1.3892	0.826
Y37E3.19	0	0.0402	-0.0451	0	0.1827	0.0205	0	0	0.0418	0	0.0239	-0.0169	0	-0.1062	0	-0.0427	-0.0233	-0.003	-0.0978	0.0278	-0.0978	0.0013	-0.0152	-0.0839	-0.0136	0.0866	0.1757	0.0291	0.061	0.0822	-0.085	-0.0243	-0.0841	-0.0627	-0.0435	-0.1048	-0.0474	0.1149
fpn-1.1	-1.1991	-2.0253	-2.1052	3.7562	2.7859	3.0499	-0.0619	-0.4423	-1.9156	-1.5126	-0.7274	-2.2936	-2.3736	-0.8907	0.0876	-1.709	-1.5616	-1.3975	-2.4004	-1.8155	-1.8137	1.3599	0.6184	-1.4862	-1.7396	-0.3719	0.2438	0.6529	0.3039	0.2853	0.1909	-0.0375	0.2184	0.2419	0.1267	0.0369	0.4679	0.8665
Y37E3.25	0	0	0	0	0	0.0205	0	0	0	0	-0.0367	0.0135	0	0	0	0	0.0402	0	-0.0333	-0.0333	-0.0333	0	-0.0076
Y37E3.24	-0.024	0	0	0	-0.0248	0.0205	0	0.0229	0	0	0.0154	0	0	0	0	0	0.0335	-0.0067	0.0022	-0.0333	-0.0333	0	-0.0168
Y37E3.23	0	0.0203	0	0	0	0	0	-0.025	0	0	-0.0367	0.0135	0	0	0	0	0	0	0.1697	0	0	0	0
W03F11.5	-0.6019	-0.3537	-0.4182	-0.053	-0.3748	-0.4074	-0.7052	-0.2369	-0.4425	-0.4521	0.7641	-0.2939	-0.0974	-0.7216	-0.2398	-0.3091	-0.4248	0.3139	-0.0852	-0.1731	-0.0935	-0.2188	0.1455	-0.6264	-0.6508	-0.3035	-0.4149	-0.7954	-0.5204	-0.3464	-0.1834	0.232	0.5546	0.9668	1.0549	0.6937	0.3808	-0.0416
W03F11.1	-0.0301	0	0.0081	0	-0.0492	-0.0193	0.0321	0.0676	0.0211	-0.0833	0.0154	-0.042	-0.1045	0	0.0691	0.0227	0.0178	0.2393	0	0.0324	0	-0.058	-0.0391	-0.0325	-0.0659	-0.0632	-0.0629	-0.033	-0.0362	-0.0237	-0.0727	-0.0266	-0.0161	-0.0078	0.006	0.0274	0.1335	0.2737
dct-9	0	0	0	0	0.0176	0	0	0	0	0	0	0	0	0	0	0	0	0	0	0	0	0	0	0.0094	0.0251	-0.019	-0.0049	0.0171	0.0511	-0.0087	-0.0432	-0.0557	-0.0712	-0.0215	0.0032	0.0138	0.0563	0.0483
W03F11.4	0.0702	0	-0.0227	-0.053	-0.0072	0	0	0	0.0623	0.0254	0.0387	0	0.03	0	-0.0937	0	-0.02	-0.02	0.0356	0	0	0	0.04	-0.0304	-0.0114	-0.0168	-0.0163	-0.0126	-0.0086	-0.0226	-0.0188	-0.0149	-0.0145	0.0117	0.0235	0.0382	0.046	0.0475
F12B6.2	0.0452	0.0037	-0.058	0.1686	0.3217	0.1501	0.1942	-0.5085	0.0282	0.0684	0.5362	-0.2528	-0.0903	-0.389	0.3996	-0.3694	0.4265	-0.0407	0.2627	0.2955	0.1023	-0.3179	-0.444	-0.3009	-0.6192	-0.7317	-0.6073	-0.3814	-0.319	-0.1775	0.0832	0.0116	-0.2919	0.0636	0.2374	0.3582	1.1755	1.4996
Y39G10AL.6	0	0	0	0	0	0	0	0	0	0	0	0	0	0	0	0	0	0	0	0	0	0	0
Y39G10AL.4	-0.0301	0	0	0	-0.0072	0	0	0	-0.0325	0.0254	0	-0.0035	0.0142	0	0	0.045	-0.0079	-0.0079	0	0	0	0.0157	0
Y39G10AL.5	0	0	0	0	0	0	0	0	0	0	0	0	0	0	0	0	0	0	0	0	0	0	0
Y39G10AL.t1	0	0	0	0	0	0	0	0	0	0.0503	0	0	0	0	0	0	0	0	0	0	0	0	0
Y39G10AL.1	0.3427	-0.4177	-0.6339	0.1648	-0.0172	-0.0497	-0.5698	-1.0899	-0.6772	-0.3326	-1.6686	-0.6391	-0.2794	-1.6912	-0.9129	-0.9641	-0.5021	-0.6259	-0.6206	-0.3521	-0.2284	-1.6545	-2.2975	1.0874	2.3767	3.2022	3.1458	2.3576	1.4591	-0.0055	-1.2381	-1.3933	-1.7163	-2.9758	-1.7076	-1.7182	-1.9635	-0.9105
cdk-7	0.4197	0.3891	0.3137	0.0793	-0.0976	0.237	0.1307	-0.0311	-0.4893	-0.8151	-0.7052	0.4936	-0.2497	-1.2975	-0.2836	-0.1881	-0.9328	-0.5285	-1.0528	-0.3317	-0.4284	-0.3267	-0.259	0.9017	1.1213	0.9287	1.2275	0.9022	0.3634	0.2455	0.0717	-0.397	-0.5843	-0.7313	-1.0767	-0.8268	-1.431	-0.7149
tpxl-1	1.6371	0.3824	0.534	0.0754	-0.1538	0.1515	-0.2793	-0.1669	-0.6147	-1.5327	-0.4346	0.8055	-0.2056	-2.4486	-0.2854	-0.4908	-2.0919	-0.3863	-1.9519	-0.6107	-1.5249	-0.3333	-0.8082	2.3058	1.9249	1.4148	1.0105	1.6092	1.3118	0.6784	0.5326	0.1242	-0.5521	-0.5599	-3.2493	-4.515	-2.058	0.0222
epg-2	-0.1937	-0.2472	0.0619	0.2828	0.097	0.0807	-0.5781	0.0126	0.1502	-0.4537	-1.0692	-0.0272	0.0943	-1.969	0.6375	-0.2758	-0.6733	-0.1311	-1.1365	0.0084	-0.6026	-0.2853	-0.4624	-0.7099	0.1911	0.9376	1.2144	1.0517	0.5296	0.4394	0.2265	-0.1845	-0.2288	-0.5367	-0.4587	-0.8354	-1.094	-0.5422
icp-1	1.1629	0.1911	0.2389	0.3607	-0.3987	0.6907	-0.6299	-0.1701	-0.6403	-1.9883	-0.9797	0.741	-1.2854	-3.3416	-0.6433	-0.8211	-2.9859	-0.7303	-2.3858	-0.637	-2.1744	-0.9301	-1.539	1.2314	1.7258	1.9147	1.7211	2.0748	1.5724	1.1409	0.7476	-0.1632	-1.4049	-0.9793	-2.8235	-3.4625	-2.5014	-0.7938
Y39G10AR.9	0.8086	0.2248	0.1555	1.0293	-0.2186	0.5919	-0.2764	-0.088	-0.0006	-0.8162	-0.3777	0.6533	-0.4707	-0.9858	-0.0862	-0.5129	-0.7727	-0.2882	-0.7426	-0.2144	-0.6811	-0.4881	-0.5749	2.3606	1.4159	-0.1578	0.4319	0.1988	0.9799	-0.2842	-0.038	-0.2577	-0.5398	-0.7134	-1.1419	-0.7394	-1.3908	-0.1241
Y39G10AR.20	1.4363	2.009	1.2011	-0.6589	-0.0137	-1.3512	0.0732	0.0486	-0.1511	-0.9712	1.065	0.3247	-0.5787	0.5793	0.1359	0.0188	-0.6341	0.3954	0.3186	-0.422	-0.7284	0.334	0.3524	1.9913	1.4356	1.0009	1.0059	0.8196	1.015	0.6736	0.7707	0.023	0.0911	-0.2345	-1.3237	-0.8702	-3.1621	-3.2361
Y39G10AR.8	0.9245	0.1397	0.4062	-0.5726	0.0026	0.6708	0.7034	-0.0045	0.6105	0.2215	0.3281	0.6817	-0.1098	-1.5125	0.628	0.0574	-0.2938	0.2756	-0.3561	0.1308	-0.159	0.0818	-0.4866	2.1607	1.8809	1.5734	0.224	-0.1037	0.6629	0.0688	0.2015	0.5547	0.1867	-0.0978	-0.6278	-0.7255	-5.1173	-0.8416
Y39G10AR.30	-0.0122	0.1175	0.0611	0	0.0534	-0.1392	0.0286	-0.0713	0.0499	0.0804	-0.0419	-0.0297	0.123	0.1113	0.0918	-0.0427	0.0218	-0.0752	0.0103	0.025	0.1061	0.0619	0.062
Y39G10AR.7	0.2907	-0.1976	-0.0386	0.2373	-0.4289	-0.2055	0.0286	-0.8144	0.0533	-0.0729	-0.8811	-0.0746	-0.0858	-0.2362	0.5225	0.1517	-0.1901	0.0913	-0.1893	-0.0638	-0.0147	-0.3179	-0.027	2.4107	1.6145	1.0709	-0.7685	-0.1182	-1.1512	-0.7342	-0.256	-0.6608	-0.2755	-0.2341	-0.1588	-0.6638	-0.4817	0.4067
mcm-4	1.5429	0.5542	0.725	0.4508	-0.1267	-0.0114	0.0606	-0.0923	-0.556	-2.1678	-0.8006	0.702	-1.5559	-4.3029	-0.2105	-1.3643	-3.2211	-0.3857	-3.1075	-0.907	-2.0914	-1.0258	-1.4787	1.6646	2.1426	2.1273	1.5453	1.4225	1.0428	0.6144	0.1893	-0.25	-0.6913	-1.2792	-1.6506	-1.3814	-4.785	-0.7115
srbc-64	-0.1807	0.0402	-0.0671	0	-0.1476	-0.0193	0.1398	-0.0024	-0.0744	-0.1621	0.3776	-0.0169	0	-0.2976	-0.1261	0.0232	-0.0433	-0.023	-0.0333	0.0922	-0.0333	-0.0853	-0.0345	-0.3215	-0.1217	-0.1409	-0.1674	-0.1889	-0.1879	-0.1372	0.0775	0.1192	0.0424	0.13	0.2249	0.1601	0.2434	0.2681
Y39G10AR.16	0.0355	0	-0.0888	0	-0.0339	0	-0.0212	0.0198	0.0824	0	0.0457	0.0446	0.0422	-0.0789	-0.0207	0.045	-0.0443	0.0354	0.0383	0.0596	-0.0396	0.0619	-0.0331	0.1011	-0.0058	-0.0593	-0.0019	-0.064	-0.0767	-0.1677	-0.2055	-0.1557	-0.081	-0.1162	-0.0429	0.0686	0.2979	0.5091
ugt-31	-0.1598	-0.0226	-0.2137	-0.1516	0.3704	0.099	-0.0463	-0.6403	0.3968	-0.1616	-0.2781	0.041	0.0902	-0.2624	0.3325	0.1269	-0.2465	0.0152	-0.7198	-0.4808	-0.56	-0.2388	0.0755	-0.7538	-0.3557	-0.0718	-0.2326	-0.1019	-0.2659	-0.202	-0.1847	-0.2089	0.0667	-0.0828	0.2301	0.3963	0.7481	1.019
nspa-12	0.0355	0	0.0309	0	-0.0072	0.0205	-0.043	-0.0942	-0.0325	0	0	0.0183	0	0	0	0	-0.0395	0.0009	0	0	0	0	0.0713
peel-1	0.1028	-0.0607	-0.0787	0.0151	-0.0309	-0.0658	0.1072	-0.152	0.3585	0.3809	-0.1617	0.7916	-0.5264	-0.1252	0.054	-0.0104	0.7267	0.7524	0.101	0.6126	0.5736	-0.0636	0.0044	-0.1419	-0.2265	-0.1955	-0.1097	-0.127	-0.149	-0.0686	0.0389	0.1325	0.3121	0.2705	0.0755	-0.0611	-0.0322	0.282
Y39G10AR.31	0	0	0	0	0	0	0	0	0	0	0	0	0	0	0	0	0	0	0	0	0	0	0
Y39G10AR.29	0	0	0	0	0	0	0	0	0	0	0	0.0135	0	0	0	0	0	0	0	0	0	0	0
Y39G10AR.28	0	0	0	0	0	0	0	0	0	0	0	0	0	0	0	0	0	0	0	0	0	0	0
Y39G10AR.27	0.0179	-0.0482	0	0	0.0176	0.0205	0	0	0	0.0503	0.0154	0	0	0.0926	0	0	-0.0156	-0.0156	0	0	0	0.0313	0
sydn-1	0.4236	0.1334	0.5617	0.1098	0.1226	0.6234	0.4401	0.1803	0.8633	1.0025	0.2398	0.3644	-0.1589	-0.6209	0.4195	0.5133	-0.0694	0.0428	-0.0708	0.615	0.0331	0.3928	-0.0734	-0.6783	-1.2091	-1.2142	-0.8172	-0.0314	-0.0355	0.5388	0.7859	0.8139	0.8555	0.6882	0.6045	-0.0645	-0.0303	-0.2062
Y39G10AR.24	0	0	0	0.1686	-0.0316	-0.0573	0	0	0	0	0	-0.0085	0	0.0158	0	0	0	0.0203	0	0	0	-0.0228	-0.0076
Y39G10AR.26	0	0	0	0	0	0	0	0	0	0	0	0	0	0	0	0	-0.0079	-0.0079	0	0	0	0.0157	0
F23C8.13	0.0944	-0.4545	-0.7263	-0.6078	0.1539	-0.4336	0.6293	0.376	2.6681	1.402	0.3268	-0.7204	-0.9385	-0.2264	0.6806	-0.5317	-0.1813	1.4318	1.3191	1.9929	-0.2071	0.5448	0.1859	0.2195	0.2788	0.5282	0.2782	-0.1861	-0.1003	-0.4191	-0.4618	-0.5552	-0.4706	-0.4487	-0.7244	-0.0334	0.9936	1.1013
F23C8.5	-0.1126	0.2768	-0.1581	-0.1188	-0.0483	0.3273	-0.5364	-0.4293	-0.1184	-1.2485	0.2371	0.0058	0.3296	-0.5811	-0.7144	-0.0105	-0.3573	0.0957	-0.192	-0.3108	-0.8293	-0.1716	-0.1983	0.6908	0.1556	-1.3205	-1.0269	-0.7038	-0.307	0.0574	0.0236	0.3818	0.2761	0.3067	0.3199	0.4856	0.3829	0.2775
did-2	0.2289	0.7511	0.2343	-0.1896	-0.0596	-0.2025	-0.1913	-0.0784	-0.0664	-0.6437	0.1288	0.6029	0.2365	-0.0054	-0.1394	0.2365	0.1393	-0.0734	0.0088	0.0471	-0.0211	-0.2746	0.0989	1.1661	1.1482	0.9694	0.6068	0.4934	0.5877	0.1722	0.2045	-0.2768	-0.6586	-1.9193	-0.9368	-0.7499	-0.6882	-0.1187
F23C8.8	-0.0417	0.0402	0	-0.1041	-0.0209	0.0022	-0.043	-0.0496	0	-0.0423	0.0606	-0.0337	0.4071	-0.007	0.0424	-0.0331	-0.06	-0.06	0.0356	0	0	0.1066	-0.0683	0.7024	0.6772	0.6017	0.0242	-0.0839	-0.1585	-0.3365	-0.4418	-0.245	-0.1961	-0.2018	-0.125	-0.1402	-0.0522	-0.0247
F23C8.9	1.2357	0.5447	0.5771	-0.5664	0.0475	-0.1656	-0.8697	-0.3018	-0.7823	-1.6342	-0.8692	0.3553	-0.7826	-2.3377	0.5224	-0.6643	-1.6681	0.0284	-1.3303	-0.6592	-1.392	-1.1296	-1.1365	1.6278	1.6503	1.5445	1.6865	1.1792	0.7734	0.4417	-0.2679	-0.7895	-0.8036	-1.1787	-1.5056	-1.7921	-2.3579	-0.2082
ubxn-1	1.0442	0.4332	0.3501	0.3125	0.0094	0.2368	0.1913	-0.277	0.076	-0.0702	-0.089	0.6792	0.3541	-1.5521	-0.2839	0.025	-0.3215	-0.3533	-0.0218	-0.1394	-0.1521	-0.6482	-0.7841	0.9992	0.4864	0.3888	0.4901	0.3516	0.3982	0.2218	0.0983	-0.0224	-0.2382	-0.4755	-0.4479	-0.9053	-0.6678	-0.6771
F23C8.10	0	0	0.0155	0	0	0	0	0	0	0	0	0	0	0	0	0	0	0	0	0	0	0	0
F23C8.2	0.0355	0	0	-0.167	0.035	0	-0.0216	0	0	-0.0169	0	0	0.0696	-0.0541	0	0.11	-0.0156	-0.0156	0	0.0324	0	0.0313	-0.0076
F23C8.1	-0.0054	0.0148	0.2917	-0.2556	-0.2386	-0.3567	-0.3393	0.0768	0.8575	0.1977	-0.227	-0.0507	-0.0767	-0.7127	0.5454	0.1277	-0.0426	0.0529	-0.2064	0.2499	0.2929	0.0645	0.3209	-0.9494	-0.6778	-0.3371	0.1422	0.021	-0.0719	0.6449	1.0585	0.5377	0.1584	0.2185	-0.0246	-0.2196	-0.2527	-0.248
F23C8.11	-0.5715	-0.7774	-0.6948	-0.0024	0.2125	-0.2303	0.0142	0.0058	-0.4426	0.5393	0.3079	0.2695	-0.9375	-0.2466	1.3843	-0.5496	1.8115	-0.37	-0.484	-0.2649	1.8479	0.3807	0.3599	-0.1817	-0.2272	-0.098	-0.1061	-0.1388	-0.136	-0.1215	-0.0719	-0.0116	0.0747	0.1381	0.1164	0.048	0.301	0.4145
F23C8.12	-0.0596	0	0	0	0.1189	0	0	0.0676	0	0.146	-0.0367	0.058	-0.0508	0	0.1237	-0.0104	-0.0067	-0.0067	-0.0978	-0.0978	-0.0978	-0.0228	0.0135	-0.1359	-0.1555	-0.1325	-0.1302	-0.0998	-0.1082	-0.0677	-0.0357	0.0562	0.1355	0.1589	0.119	0.0713	0.1347	0.1898
Y74C10AL.2	-0.0771	0.6649	0.0802	-1.2205	-0.1256	-0.3682	0.1467	0.1334	-0.3008	-0.12	0.2203	0.7973	0.1308	0.3448	-0.1808	0.4709	0.7637	0.0993	0.6294	0.0564	0.3287	0.1581	0.508	0.596	0.241	-0.2252	0.1093	0.2704	1.1388	-0.1266	0.1767	-0.1763	0.0133	-0.0579	-0.5366	-0.0777	-0.2516	-1.0935
Y74C10AR.2	-0.0301	0	-0.1521	0.3196	-0.0492	0	-0.0216	0	0	-0.1233	0	0.0541	-0.0126	0	-0.1603	0.0119	0.0058	-0.0344	0	0	0.0774	-0.0518	0.0303	-0.2509	0.0264	0.4317	0.6699	0.4768	-0.0284	-0.5183	-0.124	-0.5653	-0.5823	-0.1379	-0.1661	-0.2131	0.417	0.5645
eif-3.I	0.6105	0.2713	0.1658	0.1535	-0.2228	0.1129	-0.0706	-0.0778	-0.1749	-0.8285	-0.4198	0.3012	0.3138	-0.8121	-0.2651	0.2214	-0.9335	-0.0963	-0.5371	-0.0543	-0.5861	-0.2713	-0.5811	2.038	2.1414	1.863	1.2816	1.4306	1.7546	0.7509	0.105	0.2693	-1.2803	-1.6393	-3.4041	-1.3186	-2.5577	-1.4343
Y23H5B.5	-0.0636	-0.2137	0.2571	-0.087	-0.0913	0.7608	0.1453	-0.2746	0.2775	-0.575	-0.554	-0.3665	0.2261	-1.6268	0.2176	0.1665	-0.7697	-0.2004	-0.5521	0.1589	-0.4959	-0.4879	-1.1827	0.2668	0.309	0.1082	-0.0405	0.1677	0.2502	0.8424	0.8972	0.4089	0.3933	-0.1294	-0.6173	-0.9024	-1.2133	-0.7408
Y23H5B.7	0.2858	0.5586	0.418	-1.0654	-0.0447	-0.5696	-0.5948	-0.3665	-0.3619	-0.2332	-0.2672	0.9549	-0.6327	1.1235	1.7333	-0.1461	0.3506	0.7363	-0.6556	-0.3165	0.3639	0.079	-0.1022	-0.2608	-0.0825	0.1366	0.2778	0.2574	0.08	0.11	0.0373	-0.1373	-0.084	-0.0867	-0.103	-0.0425	0.006	-0.1083
Y23H5B.13	0	0	0	0	0.003	-0.0193	0	0	0	0	-0.0367	-0.0169	0	-0.0541	0	0	0	0	0.0383	-0.0659	-0.0396	0	0
Y23H5B.10	0.0179	0	0	-0.0597	-0.0248	0	0	0	0	-0.0423	0	0	0	0.0315	0	0	0	0	0	0	0	0	0
Y23H5B.3	-0.109	0.0203	0	0	-0.1873	-0.1275	0	0.055	0.038	0.1227	0.0212	-0.0234	-0.0532	1.5448	-0.098	0.4143	0.1312	0.2887	0.7271	-0.127	-0.1594	0.0013	-0.089	-0.1863	-0.134	-0.1288	-0.1173	-0.0966	-0.0452	-0.0354	-0.0168	0.0173	0.1073	0.1319	0.1524	0.0813	0.0936	0.1764
Y23H5B.8	-1.7969	-2.3317	-1.5546	-0.3665	-3.0112	-2.6662	-1.6344	-1.6636	-0.9684	-1.5119	2.5137	-1.9082	-0.9659	-3.2223	-1.6678	-1.7062	-2.3762	1.072	-0.4066	-0.8642	-1.6524	-1.3884	-0.0042	-1.6245	-0.9057	-1.4414	-1.5474	-1.1504	-2.2954	-0.2809	0.4971	1.6012	2.0582	1.8453	1.6564	1.8899	0.4569	-0.7592
Y23H5B.2	0.0355	0	0	0	-0.0731	-0.0384	0	0	0	0.0254	-0.0268	0	0	0	-0.1236	0	0	0	0	0	0	0	-0.0152	-0.0432	-0.0702	-0.0401	-0.1634	-0.2351	-0.099	-0.0481	0.0192	0.1623	0.135	0.15	0.137	0.0238	-0.0053	0.0771
nspd-8	-0.0301	0	0	0	0	-0.0193	0	0	0	0	0	0	0	0	-0.0319	0	0	0	0	0	0	0	0	-0.0059	-0.006	-0.0087	-0.0101	-0.0056	-0.0033	-0.0039	-0.0101	-0.0023	0.0027	0.0009	-0.001	0.0037	0.0158	0.0337
Y23H5B.1	0.1865	-0.1764	-0.6439	-1.9264	-1.0888	-2.1173	-0.9455	-0.1237	-1.9083	0.8747	-0.0237	1.989	-2.5672	-1.4176	-0.6017	-0.7167	1.3695	-1.3289	-0.8885	-1.1977	0.4377	0.1434	0.0277	-1.1701	0.0112	1.4444	2.1081	2.1172	2.0776	-0.1685	-0.9599	-0.7799	-2.2519	-1.1561	-1.1164	0.1334	0.0189	-0.3078
Y23H5B.12	0.1207	0.088	-0.1102	0	0.102	0	0.0419	0	-0.0325	0.146	0.0239	0.062	-0.2426	0	0.1237	0	-0.0079	0.0125	-0.1594	-0.1594	-0.082	0.0157	-0.0303	-0.0137	-0.0278	-0.0049	-0.0277	-0.0067	0.014	-0.0041	0.0043	-0.0148	-0.0191	-0.0319	-0.0017	0.0068	0.0481	0.0794
C55C2.4	0	0	0	0	0	0	0	0	0	0	0	0	0	0	0	0	0	0	0	0	0	0	0	0.0602	-0.0175	-0.0107	-0.0241	-0.0091	-0.012	-0.0284	-0.0267	-0.0237	-0.0108	0.0137	0.0226	0.0237	0.0302	0.0126
C55C2.3	-0.0885	0.0986	-0.0227	0	-0.1199	-0.0384	-0.1051	0.0999	0.0418	-0.0169	0.0154	-0.0085	1.0214	0	0	0	-0.029	0.0114	0	0.0641	0.0263	-0.0362	-0.011	-0.1299	0.0644	0.1719	0.5516	0.2781	-0.014	-0.1578	-0.086	-0.181	-0.173	-0.0611	0.0381	-0.1123	-0.1081	-0.0807
ssp-19	0	0	0.0155	0	0	0	-0.064	0.0454	0	0	0	-0.0169	0	-0.0541	-0.0417	0	-0.0156	-0.0156	0	0	0	0.0313	-0.0378	0.0975	-0.0095	-0.0645	-0.0992	-0.0297	0.3419	0.024	-0.0084	-0.2571	-0.1108	-0.1592	0.0312	0.0008	0.0919	0.151
scrt-1	-0.3715	-0.3597	-0.0875	0.6959	0.8936	0.588	-0.6719	1.2301	-0.2206	-0.446	-0.611	-0.0966	-0.0548	-0.7869	-0.6178	-0.1652	-0.3791	-0.3189	-0.4945	-0.5301	-0.5301	-0.9085	-0.5499	-0.3852	0.3629	1.0831	1.3914	0.7498	0.2121	0.7713	0.078	-0.347	-0.7019	-0.4244	-0.6519	-0.8279	-1.122	-0.1885
fbp-1	-1.812	-1.6675	-0.9439	-0.6059	-1.4656	-0.007	-1.4357	-0.6251	-1.0592	-0.9868	0.1154	-1.1482	0.4403	-0.633	-1.7288	-0.6204	-0.9076	0.4043	-0.9559	-1.117	-1.144	-0.1187	0.0612	-0.2776	-0.72	-0.7131	-0.4702	-0.4171	-0.3692	-0.0817	-0.0872	0.3288	0.3354	0.708	0.4889	0.8876	0.4948	-0.1073
K07A3.3	-0.0183	-0.0949	-0.0671	-0.1535	0.0019	-0.0697	0.1027	0.111	-0.0644	-0.0833	0.0256	0.0089	-0.154	-0.1897	0.0205	0.11	-0.0156	0.0248	-0.0659	-0.0335	-0.0396	-0.1421	-0.0228	0.1066	0.0715	0.1074	0.2031	0.2382	0.1867	0.0966	-0.0941	-0.4033	-0.2818	-0.2361	-0.1013	0.0134	0.0377	0.0554
K07A3.5	0	0	0	0	-0.0248	0	0	0.0229	0	-0.0423	0	0.0268	0	0	0	0	0	0	0	0	0	0	-0.0076
K07A3.4	0	0	0	0	0	0	0	0	0	0	0	0	0	0	0	0	0	0	0	0	0	0	0
ctn-1	-0.6809	-1.2821	-0.6628	-0.281	-0.5251	0.2157	0.1047	-0.1241	0.1731	1.0258	0.4168	-0.4074	-0.7003	-2.0556	0.109	-0.3904	0.2203	0.2829	-0.5796	0.11	0.0638	0.2736	-0.141	-1.2337	-1.2736	-0.897	-0.6686	-0.4009	-0.4092	-0.0397	0.2608	0.5461	0.7364	0.9232	1.0261	0.6135	0.4431	0.3737
Y23H5A.11	0	0.0402	0	0	0	0	0	0	0	0	0	0	0	0	0	0	0	0	0	0.0324	0	0	0
Y23H5A.10	-0.0417	-0.1045	-0.0947	0	-0.004	-0.0384	-0.043	0.0454	-0.0433	0.1083	-0.0268	-0.0285	-0.1188	0	0.0214	0.0863	0.1102	-0.024	0	0.0641	0	0.0619	0.0268
spe-47	0.135	-0.4734	-0.6066	-0.9274	-0.1088	-0.482	0.9281	0.9905	1.0495	1.9555	0.0136	-0.2981	-1.0295	-0.0959	0.7687	0.0457	0.2494	0.6409	3.0395	1.4245	0.7899	0.2848	0.1756	-0.0147	-0.1785	-0.1442	-0.1271	0.0047	0.0293	-0.2177	-0.188	-0.0653	-0.1026	-0.0811	0.0998	0.1978	0.3985	0.3892
Y23H5A.9	0	0	0	0	0	0	0	0	0	0.0254	0	0	-0.0268	0	0	0	0	0	0	0	0.0521	0	0
Y23H5A.2	1.1215	1.1974	0.723	-0.3288	-0.194	-0.6087	-0.3173	0.1828	-0.5721	-1.1073	-0.2775	0.8944	0.2461	-0.7122	-0.665	-0.0282	-0.6212	-0.3041	-0.2285	-0.3943	-0.8562	-0.8681	-0.6759	1.451	0.8948	0.8597	1.2693	1.2626	1.3605	0.8953	0.2815	-0.6031	-1.373	-0.7595	-1.16	-1.1465	-2.741	-0.4915
cars-1	-0.0311	-0.73	-0.0063	0.6781	0.5062	1.61	0.4128	0.3096	0.6136	-0.2372	-0.2872	-0.3023	0.135	-1.5704	0.0017	-0.1881	-1.2193	-0.0821	-1.0447	0.1852	-0.5652	-0.0798	-0.7231	0.376	0.0435	-0.2019	-0.3199	-0.0527	-0.0646	0.3977	0.7965	0.4976	0.4079	0.0367	-0.159	-0.5826	-0.716	-0.4593
cars-2	1.3654	0.6372	0.935	-0.2558	-0.5118	0.0706	-0.402	0.0236	0.1691	-1.5819	-0.6578	0.4858	-0.7292	-2.2084	-0.2154	-0.9246	-2.5806	-0.1476	-1.799	-0.1719	-1.274	-0.1378	-0.6038
Y23H5A.8	0.1802	0.5141	0.3844	0.3521	-0.0643	-0.007	0.0206	-0.243	0.0093	-0.1999	0.5742	0.1334	-0.1154	0.0315	0.069	-0.107	-0.183	-0.183	-0.0196	0.1327	-0.1893	-0.2031	-0.074	-0.1087	-0.0294	-0.0741	-0.1091	-0.0344	-0.0998	-0.0079	0.012	0.0438	0.0226	0.0178	-0.0271	-0.0572	0.149	0.3026
F40E3.7	0.0136	-0.0902	0.0746	0	0.0777	0.023	-0.1252	0.0198	0.1024	-0.0006	-0.0239	0.0709	0.0164	-0.252	-0.0292	0.1186	0.1322	0.0405	0.0084	0.0841	0.0456	-0.1564	-0.1123	-0.2524	-0.2608	-0.1747	-0.0409	0.0959	0.1975	0.0978	0.1344	0.1163	0.0993	-0.0062	-0.1088	-0.0539	0.0685	0.088
F40E3.3	0.0355	0	0	0	0.035	0	0	0	0	0	0.0457	0	0	0	0	0	0.0402	0	0	0	0	0	0	-0.0015	0.0155	-0.0499	0.0286	-0.0086	0.1829	-0.0297	-0.0104	-0.0159	-0.0197	-0.0248	-0.0018	-0.0191	-0.0338	-0.0118
mage-1	0.1777	0.4743	0.0809	-0.4948	0.1095	-0.1598	-0.1705	-0.217	-0.2293	-0.6525	-0.2256	0.0488	-0.2579	-0.8062	-0.0705	-0.1938	0.502	0.0693	0.2482	-0.2547	-0.0311	-0.3712	-0.0851	1.7096	1.6514	0.8288	0.2739	-0.1719	0.3244	0.0589	-0.1326	-0.232	-0.671	-0.6763	-0.5685	-0.8357	-1.6689	0.1099
linc-23	0	0	0	0	0	0	0	0	0	0	-0.0367	0	0.0142	0	0	0	0	0	0	0	0	-0.0228	0
F40E3.6	0	0.0402	-0.0451	0	0.0368	0.0222	0	0	0.0418	0.0254	0.0154	-0.0774	0	-0.1062	-0.0305	-0.0204	-0.0309	0.0095	0.0022	0.0308	0.0187	0.0619	-0.0303	-0.0632	-0.1259	-0.1153	-0.1508	-0.1663	-0.1377	-0.1097	-0.0373	0.0071	0.0059	-0.0119	0.1419	0.1325	0.2617	0.3691
F40E3.9	0	0.0203	0	0	0	0	0	0	0	0	0.0154	0	0	0	0	0	0	0	0	0	0	0	0
F40E3.8	0	0	0	0	0	0.0802	0	0	0	0	0	0	0	0	-0.0631	0	0	0.0203	0	0	0	0	-0.0526
F32B5.7	-1.6513	-2.2964	-1.2552	0.5085	-0.07	1.2662	0.939	-0.1463	0.0316	0.4535	-0.6321	-1.6952	-1.3328	-2.216	-0.4101	-0.5069	-0.9406	0.4009	-0.2327	-0.1001	-1.127	0.4061	-0.2103	-1.1167	-1.2141	-1.1898	-1.1588	-0.9882	-0.9704	-0.2063	0.5654	1.016	1.1769	1.1122	1.0863	0.6315	0.6107	0.6453
F32B5.12	-0.0301	0	0	0	0	0	0	0	0	0	0	0	0	0	0	0	0	0	0	0	0	0	0
F32B5.13	0.0179	0.0402	0	0	0	0.0205	0	0	0	0	0	0.0135	0.0142	0.0158	0	0	-0.0079	-0.0079	0.0356	0	0	-0.0071	-0.0076
F32B5.14	0	0	0	0	0	0	0	0	0	0	0	0	0	0	0	0	0	0	0	0	0	0	0
F32B5.15	0	0	0	0	0	0	0	0	0	0	0	0	0	0	0	0	0	0	0	0	0	0	0
F32B5.9	-0.0466	0.34	0.0456	-0.1041	0.2944	-0.0697	0.3456	0.186	-0.0433	0.0906	-0.0509	0.1639	-0.1314	-0.0053	0.1801	0.034	-0.0906	-0.0902	0.0505	-0.2239	0.0624	0.1272	0.0653
F32B5.4	0.1394	0.0203	0	0.0721	0.4191	0	-0.043	0.0454	0	0	-0.2851	0.0194	-0.2946	-0.0541	0.0313	0.045	-0.0134	-0.0134	-0.119	0.0792	-0.0625	-0.0675	-0.0035	-0.0295	0.0462	0.0077	-0.0411	-0.0953	0.0033	0.0478	-0.0324	-0.1102	0.0113	0.0414	0.0267	0.0501	0.0298	0.0444
F32B5.3	-0.024	-0.0226	-0.0296	-0.2523	-0.1297	-0.0384	-0.0416	0.1941	-0.0325	-0.1118	-0.1749	-0.1343	-0.1153	-0.205	-0.0664	0.0227	-0.0585	0.3022	-0.1594	-0.127	-0.082	0.077	-0.0126	0.0767	0.0026	-0.0292	-0.0145	-0.0124	-0.0183	-0.0334	-0.0536	-0.0427	-0.0281	-0.0176	0.0062	0.0118	0.0555	0.097
F32B5.2	-0.6566	0.4191	-0.0527	-1.5856	0.7344	-1.8071	1.3375	2.1201	1.7436	-0.0603	-0.9338	0.5077	-2.6172	-1.9423	0.8622	-0.7481	2.9466	-1.5678	2.1998	1.9999	4.0688	1.1003	1.0213	-1.2422	-1.6875	-1.409	-0.8447	-0.9434	-0.9212	-0.5299	0.1265	0.4081	0.6819	0.5564	1.3328	1.272	1.637	1.5632
F32B5.10	0	0	0	0	0	0	0	0	0	0	0	-0.0085	0	0	0	0	0	0	0	0	0	0	0
F32B5.1	-0.1168	0.1595	0.0443	-0.1535	-0.209	-0.2415	0.0181	0.2141	0.149	0.0906	0.1517	-0.0449	-0.1222	0.045	-0.0367	0.0446	0.3697	-0.1687	0.012	0.0517	0.7917	-0.0977	0.1417	-0.0013	-0.0629	-0.0629	-0.0828	-0.0913	-0.0803	-0.0242	-0.06	-0.0649	0.0034	0.0759	0.1081	0.0617	0.1042	0.1773
F32B5.16	0	0	0	0	0	0	0	0	0	0	0	0	0	0	0	0	0	0	0	0	0	0	0
F32B5.11	0	0	0	0	0	0	0	0	0	0	0	0	0	0	0	0	0	0	0	0	0	0	0
lin-17	0.2416	0.1462	0.522	-0.3924	-0.5464	0.3237	-0.0773	0.6162	0.7396	0.4742	0.9285	0.3995	1.0912	0.0282	0.7267	-0.8757	-1.6143	0.1999	-1.6035	0.3384	-1.0319	0.5952	0.2077	-2.7312	-1.9359	-1.0252	-0.1328	0.6512	0.1081	0.7915	1.1042	1.3066	1.2004	0.7983	0.5423	-0.0371	-0.4134	-0.227
Y71F9B.6	0.0675	-0.0818	-0.0315	-0.0408	-0.3319	0.3881	0.1183	0.4677	-0.1545	0.1953	-0.2031	-0.0092	-0.2295	-0.205	-0.1796	-0.2587	-0.2504	0.1586	-0.2259	0.1174	-0.1093	0.0279	-0.2883	0.4988	-0.0555	-0.4738	-0.0339	0.2589	0.2755	0.4303	0.6603	0.5189	0.3786	-0.2095	-0.5593	-0.6611	-0.7032	-0.3252
snr-7	0.6949	1.2265	0.5432	-0.2048	-0.1625	-0.8299	0.1825	0.0602	-0.2387	-1.096	-0.0462	1.0693	-0.0621	0.0493	-0.5444	0.3787	0.1329	-0.7257	0.1028	-0.0493	-0.3937	-0.6123	0.1226	2.0155	2.0745	2.3919	2.7244	2.7511	1.6537	1.0824	-7.2868	-0.0756	-2.6255	-0.049	-1.6426	0.1723	-0.3307	-2.8558
yop-1	-0.1099	0.0646	-0.4809	-0.095	0.0228	-0.0949	-0.0832	-0.0093	-0.1662	-0.0741	0.0805	0.4092	1.2393	0.079	-0.4187	-0.0772	0.5555	0.9974	0.3284	-0.0604	-0.0434	-0.2083	0.1005	1.4236	0.6412	-0.2527	-0.9728	-0.4792	0.0746	0.1793	0.1487	0.2949	0.2009	0.0753	0.0204	-0.5944	-0.3516	-0.4083
Y71F9B.2	-0.3664	-0.4598	-0.3049	0.3609	0.4151	0.639	-0.3558	-0.009	-0.3851	-0.9011	-0.5662	-0.3106	-0.072	-0.578	0.0862	-0.6081	-0.5761	0.2914	-0.4961	-0.2942	-0.4285	-0.4678	-0.2603	1.534	0.9086	-0.037	-0.1972	-0.3449	-0.2014	0.2293	0.1916	0.1591	-0.0937	-0.1677	-0.4242	-0.7147	-0.5376	-0.3043
Y71F9B.17	0	0	0	0	-0.0248	0	0	0	0	0	0	0	0	0	0	0	0	0	0	0	0	0	0
Y71F9B.19	0	0	0	0	0	0	0	0	0	0	0	0	0	0	0	0	0	0	0	0	0	0	0
Y71F9B.22	0	-0.0482	0	0	0	0	0	0	0	0	-0.0367	-0.0085	0	0	0	0	0	0	0	0	0	0	-0.0152
Y71F9B.18	0	0	0	0	0	0	0	0	0	0	0	0	0	0	0	0	0	0	0	0	0	0	0
plk-2	-0.1935	-0.2513	-0.3587	-0.7682	-1.4899	-0.5925	-0.7952	-1.0632	-0.2245	-0.0637	0.1241	-0.5	-0.4046	-1.3658	-0.5925	0.5708	-0.2782	-0.2927	-0.6849	-0.1901	-0.4415	-0.8558	-1.0977	2.3682	1.8315	0.6973	-0.7099	-0.0434	-0.1206	0.126	-0.1314	-0.0728	-0.1986	-1.288	-1.2039	-0.7169	-0.7645	0.2268
Y71F9B.20	0	0	0	0	0	0	0	0	0	0	0	0	0	0	-0.0631	0	0	0	0	0	0	0	0
Y71F9B.9	-0.9463	-1.434	-1.1298	0.2586	-0.4868	-0.9735	-1.2173	-1.2413	-0.9243	-1.8541	1.3897	-1.4726	-0.4647	-1.9242	-1.2246	-1.2845	-1.1517	-0.3772	-1.4614	-0.8415	-1.2644	-1.2239	-1.309	-1.3872	-1.5141	-0.9127	-0.8577	-0.4975	-0.9719	-0.1661	0.3515	0.6936	0.8457	0.9938	1.2805	1.1527	1.0189	-0.0295
Y71F9B.1	-0.7603	-0.2343	-0.5194	0.0151	-0.643	-0.8121	-0.5357	-0.8865	-0.2609	-0.8904	1.186	-0.5463	0.5451	-0.7209	-0.9514	0.0206	-0.526	0.0348	-0.2479	-0.4981	-0.6183	-1.221	-0.9563	-1.9084	-0.6976	-0.3757	0.4963	0.7557	0.9521	1.3435	1.709	1.0231	1.0444	-0.3908	-0.8796	-0.5188	-1.9353	-0.6178
Y71F9B.13	0.4314	0.5197	-0.1667	0.1156	0.1121	-0.3724	-0.3716	-0.3205	0.1568	-0.5792	0.2284	-0.0322	-0.1878	-0.2472	-0.0149	-0.0938	-0.3456	0.2501	-0.3287	-0.3171	-0.3093	-0.1076	-0.1183	1.5159	1.4085	1.4246	0.6101	-0.2152	-0.2884	-1.256	-1.5851	-1.1912	-1.1868	-0.8623	-0.9456	-0.2491	1.2171	1.6034
Y71F9B.14	0	0.1546	0.0309	0	0.035	-0.0384	0	0	0	0	0.0154	0	0	0	0	0	-0.0067	-0.0067	0	0	0	0	0.0135	-0.0222	-0.0515	-0.0597	-0.0512	-0.0141	0.0047	0.0044	0.007	-0.0045	0.0062	0.0382	0.0576	-0.0021	0.0179	0.0694
Y71F9B.15	0	0	0	0	0.0176	0	0	0	0	0	0.0154	0	0	0	0	0	0	0	0	0	0	0	0	-0.0942	-0.0512	-0.0847	-0.0871	-0.0214	0.0777	0.0125	-0.0211	0.0385	0.0694	0.0184	0.0482	0.0092	0.0068	0.0789
W03D8.10	-0.0813	-0.2062	0.0525	0	0.0313	-0.1998	0.1749	0.0347	-0.0325	-0.1367	0	-0.0774	0.0428	-0.1564	-0.2374	0.5736	-0.051	-0.051	-0.1594	-0.0953	-0.1594	0.039	-0.0126	-0.0295	-0.0532	-0.0505	-0.0518	-0.0325	-0.026	-0.0393	0.0167	-0.0041	-0.0215	0.0133	0.1029	0.048	0.0777	0.0498
W03D8.1	0	0	0	0	0	0	0	0	0	0	0	0	0	0	0	0	0	0	0	0	0	0	0	0.0331	0.0343	-0.0338	-0.0595	-0.0241	0.0258	-0.0134	-0.02	-0.0424	-0.0324	-0.0021	0.0451	0.0245	0.0462	0.0185
W03D8.8	0.0702	-0.2677	0	0	-0.0142	-0.0484	-0.0319	0.0229	-0.0325	0	0.0239	-0.1303	-0.0532	-0.0541	0.1434	-0.1943	-0.0487	-0.0083	0	0	0	-0.1215	-0.1924	-0.1882	-0.2339	-0.1885	-0.1663	-0.2023	-0.2014	-0.1038	-0.0651	-0.0631	-0.0099	0.1825	0.3312	0.2129	0.3354	0.3604
W03D8.7	0	0	0	0	0.0176	-0.0573	0	0	0	0	0	0	0	0	-0.0319	0	-0.02	-0.02	0	0	0	0	0.04	-0.0034	0.0047	0.0047	0.0023	0.0013	-0.0021	-0.0062	0.0005	-0.0046	-0.0046	-0.0014	-0.0031	0.0007	0.0013	0.01
W03D8.2	-0.0301	-0.1862	0	-0.053	0.0458	0.1169	-0.064	0.0895	-0.013	-0.0423	0.0029	-0.0347	-0.1045	-0.1564	-0.0399	0.0119	-0.1118	-0.032	-0.0978	-0.0336	-0.0978	0.0391	0.0135	0.25	0.3748	0.4806	0.2404	0.0472	-0.1647	-0.1919	-0.144	-0.1562	-0.065	-0.0899	-0.2317	-0.1168	-0.1293	-0.1034
W03D8.12	0	0	0	0	0	0	0	0	0	0	0	0	0	0	0	0	0	0	0	0	0	0	0
itx-1	-0.3927	-1.1917	-0.6769	2.8059	1.928	1.4955	0.8218	0.1044	-0.5035	-0.4737	0.2984	-1.1283	-0.5774	-1.2008	0.2424	-0.5902	-1.0732	-0.3393	-0.2923	0.0276	-0.5903	-0.2544	-1.563	-1.1552	-1.3751	-0.9704	-1.2494	-0.7731	-1.2896	-0.2963	-0.0017	0.6653	1.0653	1.4641	1.6585	0.9347	0.8774	0.4454
W03D8.5	0	0	0.0155	0	0.0611	0	0.0635	0	0	0	0	0	0	0.1367	-0.0319	0	-0.0279	-0.0279	-0.0333	-0.0333	-0.0333	0.0157	0.04	-0.0131	-0.0117	-0.0145	-0.0074	-0.0041	-0.0035	-0.0083	-0.0029	-0.0082	-0.0033	-0.0019	0.0112	0.0095	0.0273	0.0308
W03D8.11	-0.5097	-0.5471	-0.6726	0.1183	-0.8144	-0.7322	-0.4156	-0.1218	-0.2984	-0.5742	1.117	-0.6847	-0.4118	-0.4869	-1.1073	-0.4748	-0.7251	0.8405	-0.5503	-0.5254	-0.6206	-0.3763	0.378	-0.7034	-0.6854	-0.5793	-1.0441	-0.751	-1.2161	-0.7188	-0.2875	-0.0371	0.7566	1.1762	1.2861	2.1027	1.2135	-0.5124
W03D8.3	0.6491	0.5288	0.4028	0.0858	-0.0191	0.6571	1.1919	0.0051	-0.1489	-0.5008	-0.404	0.5415	-0.8921	-3.1672	0.5205	0.4762	-2.4077	0.2653	-1.9383	-0.0309	-1.1343	0.1445	-0.0412	-1.6028	-0.4116	0.1101	1.0803	0.8191	-0.2183	1.3388	1.3746	1.0994	0.7978	0.2961	-0.7422	-1.6188	-1.6573	-0.6652
pop-1	0.5205	0.407	0.4822	0.1612	-0.1585	0.4549	0.1016	-0.0504	0.4849	-1.6836	-0.9161	0.2773	0.144	-2.4539	-0.4576	0.063	-2.5218	-1.523	-1.5179	-0.5887	-1.3068	-0.1293	-0.2693	-0.7097	0.0144	0.8198	0.7358	0.9396	0.6378	1.1156	1.6283	1.0726	0.5946	-0.0605	-0.5989	-1.0464	-4.8172	-0.3258
W10C8.14	0	0.0402	0	0	0.0176	-0.0193	-0.043	-0.0479	0	0	0	0	0	-0.0541	0.0214	0	-0.0067	-0.0067	0	0	0	0	0.0058
W10C8.8	0	0	-0.0227	0	0	-0.0193	0	0	0.0211	0	-0.1074	0	0	0	0	0	-0.0067	0.0136	-0.0333	-0.0333	-0.0071	0	0.0058
W10C8.12	0.0872	0	-0.0363	0	-0.0316	0	0.0419	-0.0479	0.0211	0	0.0154	0.0661	0	0	-0.0319	0.0227	-0.0156	-0.0156	0	0	0	0.0313	-0.0076
W10C8.3	0.598	-0.1717	0.0439	-0.1041	-0.1437	0.0641	0.1409	-0.0068	0.0265	0	-0.1125	0.0202	0.0576	-0.0541	0.0582	-0.0779	-0.0768	-0.0166	-0.2186	-0.1861	-0.2186	-0.191	-0.0743	-0.1763	-0.1667	-0.1044	-0.0285	0.0281	0.0353	0.1884	0.3002	0.1815	0.1751	0.0704	-0.045	-0.1387	-0.1577	-0.1615
W10C8.13	0	0	0	0	0	0	0	0	0	0	0	0	0	0	0	0	0	0	0	0	0	-0.0228	0
W10C8.16	0	0	0	0	0	0	0	0	0	0	0	0.0268	0	0	0	0	0	0	0	0	0	0	0
W10C8.15	0	0	0	0.1686	-0.0248	0.0205	0	0	0	0	0	0	0	0	0	0	0	0	0	0	0	0	0
W10C8.9	0	0	0	0	0	0	0	0	0	0	0	0	0	0	0	0	0	0	0	0	0	0	0
W10C8.11	0	0	0	0	0	0	0	0	0	0	0	0	0	0	0	0	-0.0067	-0.0067	0	0	0	0	0.0135
W10C8.7	0	0	0	-0.053	0	0	0	-0.0479	0	0	0	-0.0035	0	0	0.0424	0	0	0	0	0	0	0	-0.0303
ccb-2	0.2292	0.1281	0.4335	0.2032	-0.2978	-0.4802	0.2348	0.0465	-0.0313	-0.2187	0.3191	0.4147	0.181	-0.9751	0.6259	-0.0992	-0.6977	0.0216	-0.6702	-0.1045	-0.2101	0.2194	0.187	-0.6783	-0.4929	-0.36	-0.1991	0.1936	0.2981	0.6521	0.876	0.262	0.1896	0.0654	-0.2439	-0.3289	-0.3166	0.083
W10C8.4	-0.145	-0.9968	-1.1665	1.6424	2.9693	2.1397	1.5804	0.5884	-0.9578	-0.5154	-0.1263	-0.8639	-1.4113	1.8596	0.278	-1.3316	-0.5517	-0.8781	-0.8647	-0.8194	-0.8805	-0.0361	-0.1601	-1.0007	-1.1681	-0.9762	-0.9053	-1.2483	-0.5878	-0.0892	0.092	0.2276	0.8722	1.2063	0.9569	0.7782	0.8092	1.0333
W10C8.5	-0.3557	-1.5229	-0.9821	-0.7272	-1.7087	-1.2819	-1.8466	-0.9903	-0.4274	-1.5782	1.4289	-1.1518	0.9157	-1.7452	-1.2488	-1.6618	-1.4809	0.3023	-1.1801	-1.2252	-1.4163	-0.619	-0.788	-1.242	-0.9535	-1.5569	-1.3414	-1.1576	-0.6318	0.4321	1.0294	1.0013	1.1972	1.1451	0.9673	0.419	0.3818	0.3099
W10C8.10	0.0179	0	-0.0516	0	0	0	0	0	0	0.0503	0	-0.0085	0	0	0	0	0	0	0	0	0	0	0
W10C8.6	-0.0744	-0.008	-0.0888	0	0.6765	0.5005	0.7186	0.1462	-0.1795	0.0385	0.0929	-0.0327	-0.3438	1.0877	0.1622	-0.0654	0.267	-0.06	-0.2186	-0.0341	0.047	-0.0071	0.0225	-0.2024	-0.2047	-0.1994	-0.1112	-0.0843	-0.1779	-0.1837	-0.0722	-0.0093	0.1939	-0.1232	-0.1599	0.0173	0.5902	0.727
Y71F9AL.11	0.0686	0.0069	-0.0468	0.1156	-0.1742	-0.0226	0.0864	-0.358	-0.1067	0.4201	0.1786	0.0794	0.3771	0.3881	-0.1408	-0.0307	0.0124	0.1285	-0.1927	-0.0346	-0.021	0.0661	0.0637	-0.0917	-0.0947	-0.1001	-0.0931	-0.0867	-0.0729	-0.036	-0.0129	0.0368	0.0491	0.0963	0.1085	0.0642	0.0734	0.1598
Y71F9AL.21	0.0179	0	-0.0072	0.0645	0.02	0	0.0635	0.0229	-0.0325	0.0749	0	-0.0119	-0.011	-0.0903	-0.0105	-0.0427	-0.0067	0.0136	0	0.0324	0.0263	0	-0.0168
Y71F9AL.12	0.0672	-0.2175	0.2348	-0.0697	-0.1568	0.3347	0.1417	0.0852	-0.4236	-0.9901	-0.3557	0.2042	0.0974	-0.5525	-0.622	-0.1328	-0.9347	-0.2276	-0.4023	0.404	-0.0633	-0.4119	-0.657	1.0619	0.9939	0.5038	-0.0736	0.0073	0.0802	0.1075	0.2263	0	-0.0231	-0.3163	-0.4808	-0.6566	-0.7785	-0.6522
rpl-1	-0.7562	-0.5964	-0.4389	0.1514	-0.6093	-0.4134	-0.4367	-0.3583	-0.3613	-1.8751	0.8641	-0.3775	0.4675	1.471	-1.5981	-0.0476	-1.8395	-0.1208	-1.1663	-0.8219	-1.7811	-0.3226	0.1978	-2.1381	-1.351	-0.8809	-0.7282	-0.5526	0.1381	0.1367	0.2924	0.7114	0.5529	0.8652	0.9731	0.6999	0.6661	0.615
Y71F9AL.19	0	0.0599	0	0	-0.0072	-0.0193	0.1244	0	-0.0325	0	0.0306	0	0.0283	-0.0541	0	0	-0.0079	0.0125	0	0	0	-0.0071	0
Y71F9AL.20	0	0	0	0	0	-0.0193	0	0	0	0	-0.0725	0.005	0	0	0	0	0	0	0	0	0	0	0
Y71F9AL.9	-0.212	-0.3399	-0.3653	0.5067	0.443	0.6586	0.046	0.1221	-0.3995	-0.8598	-0.1767	0.2616	1.017	-0.6705	-0.5477	-0.1241	-1.3	-0.0775	-0.5902	-0.2965	-0.9378	0.0306	-0.0012	-0.8583	-1.0031	-0.5801	-0.1461	0.3495	0.7006	0.7853	0.845	0.6705	0.5082	0.3534	0.051	-0.4818	-0.515	-0.6792
Y71F9AL.8	-0.2356	-0.6055	-0.3919	-0.0024	0.5761	0.765	0.0002	0.1851	0.5485	-0.5577	-0.3606	-0.5201	-0.342	0.1515	0.3983	-0.4308	-0.3556	-0.3156	0.1553	0.6039	-0.1112	-0.3139	-0.2939	0.9314	0.3919	-0.0283	-0.2184	-0.2441	-0.3006	-0.0916	-0.0537	-0.0793	-0.0125	-0.0018	-0.1658	-0.2065	-0.0163	0.0956
dnc-5	0.536	0.5342	0.1733	-0.4475	0.1571	0.2336	0.2611	-0.1932	-0.1284	-1.115	0.0286	0.2445	-0.1032	0.2298	-0.2901	0.1117	-0.1998	-0.402	-0.1084	-0.3187	-0.2885	-0.1571	0.0602	0.9309	0.9644	1.1107	1.3203	1.3927	1.0614	0.8	0.4838	0.007	-0.007	-0.9278	-2.2787	-1.4169	-1.6045	-1.8363
Y71F9AL.7	1.4677	1.6681	0.6016	-0.5915	-1.2364	-0.9611	-0.5416	-0.0803	-1.0721	-2.1592	-1.3417	0.0415	-1.096	-2.9264	-1.2755	-1.0866	-1.1457	-0.2925	-1.0382	-0.9488	-0.5745	-0.5386	-0.9453	-0.5974	0.7179	0.9979	2.1966	1.9851	2.0651	2.1458	1.0941	0.1906	-0.9927	-1.3199	-1.7346	-1.335	-5.104	-0.3095
Y71F9AL.6	1.5912	2.0284	1.0605	-1.5511	-1.5066	-1.8741	-0.5516	-0.0635	-1.2402	-2.4984	-0.7543	0.4973	-0.8798	-2.8155	-1.0144	-0.6999	-2.3095	-0.2819	-2.6505	-1.6969	-1.9907	-0.4698	-0.8731	-0.7134	0.6205	1.1468	2.0784	2.2123	1.8885	1.6376	1.1945	-0.9869	-0.1624	-2.0706	-3.019	-3.6237	-0.933	0.7303
gst-43	0.3648	0.8025	0.2261	0.0589	0.6961	-0.0775	0.9908	0.1437	0.2749	-0.2483	0.4672	-0.4218	-0.5236	0.4455	-0.0502	0.0616	0.241	-0.2271	0.219	0.2038	0.3095	-0.0419	-0.084	0.0594	0.0509	-0.1645	-0.2902	-0.009	0.2622	0.2026	0.7402	0.7448	0.5223	0.5117	0.021	-0.3833	-0.6786	-1.5896
Y71F9AL.4	0.5548	0.232	0.4259	-0.225	-0.5157	-0.3558	-0.5213	-0.2734	0.0551	0.035	-0.2526	0.151	-0.4232	-0.9441	-0.0995	0.0396	-0.2365	-0.2009	0.0588	0.1471	-0.0336	-0.3283	0.3416	0.4027	0.3157	0.2621	0.1939	0.1355	-0.0529	-0.0056	0.0569	-0.0982	-0.1824	-0.2149	-0.24	-0.36	-0.2396	0.0267
Y71F9AL.1	0.0616	0.1327	0.2195	-0.6296	0.2245	0.1377	-0.0328	-0.2413	-0.0661	-0.6983	-0.6729	-0.1524	0.1007	-1.1233	0.0178	0.0755	-0.4701	0.0027	0.4474	0.3366	-0.0001	-0.5938	-0.3672	0.8425	0.5153	-0.0669	0.1383	0.3663	0.1427	0.5	0.3948	0.0917	-0.2318	-0.2094	-0.532	-0.8577	-0.904	-0.1898
trap-1	0.4135	0.1801	-0.0781	1.1909	0.4586	1.4386	0.2195	-0.052	0.523	-0.7553	0.5805	0.5423	0.59	-0.094	-0.2917	0.4025	-1.4021	-0.3619	0.0013	-0.1115	-0.7575	0.0046	-0.2556	-0.2771	-0.9554	-0.8797	-0.7555	0.4063	0.7599	1.0342	0.9339	0.7719	0.4211	0.2668	0.0671	-0.6491	-0.6487	-0.4958
nxt-1	0.2065	0.4776	0.067	-0.1091	-0.1021	-0.2882	0.0207	-0.0839	-0.2451	-1.2312	0.0019	-0.0028	0.0923	0.8709	-0.5985	-0.0645	-0.1549	-0.2487	-0.4134	-0.3557	-0.5666	-0.3571	-0.013	1.0917	0.2908	-0.3008	-0.9312	-0.2213	0.0385	0.6701	0.5289	0.2802	-0.2387	-0.2317	-1.1203	0.321	-0.0545	-0.1225
Y71F9AM.7	0	0	0	0	0	-0.0384	-0.064	0.0229	0	-0.0423	-0.0367	-0.0119	-0.0791	0	0	0	0.0123	-0.0075	0.0356	0	0	0.0157	-0.0199
Y71F9AM.8	0.0054	0.0794	-0.0142	0	0.1888	-0.0384	0.0943	0.0454	-0.0955	0.0254	0.0079	0.0287	0.0283	-0.0829	0.1499	-0.1132	-0.0079	0.0125	-0.0659	-0.0659	-0.0396	0.0157	-0.0152	-0.1674	-0.0787	-0.0723	-0.0248	-0.0444	0.0118	0.1099	0.1132	0.0429	0.0904	0.0899	-0.0044	-0.0522	-0.0117	-0.0022
bam-2	0.2538	0.1353	0.4957	1.6539	1.8266	1.3286	1.1122	0.5545	0.8587	0.347	0.2859	-0.6677	-0.2211	1.3238	0.4064	-0.4954	-1.6626	-0.5335	0.1914	0.8326	-1.4644	0.6993	0.668	-1.8713	-2.0302	-1.4082	-1.2874	-0.2645	-0.5163	0.2345	0.5067	0.9103	1.2596	1.2289	1.2633	0.5478	0.6729	0.7538
Y71F9AR.9	0	0	0	0	0	0	0	0	0	0	0	0	0	0	0	0	0	0	0	0	0	0	0
Y71F9AR.7	0	0	0	0	-0.0492	0	0	0	0	0	0	0	0	0	0	0	0	0	0	0	0	0	0
Y71F9AR.8	0	0	0	0	0	0	0	0	0	0	0	0	0	0	0	0	0	0	0	0	0	0	0
Y71F9AR.5	0	0	0	0	0	0	0	0	0	0	0	0	0	0	0	0	0	0	0	0	0	0	0
Y71F9AR.6	0	0	0.0309	0	0	0	0	0	0	0	0	0	0	0	0	0	0	0	0	0	0	0	0
Y71F9AR.2	-2.3861	-2.1304	-1.1107	-0.5063	-2.5101	-2.9427	-3.5635	-0.9147	-1.724	-2.2086	-1.0255	-1.7073	1.1771	-2.0224	-2.1468	-1.367	-2.0886	-0.0003	-2.7293	-1.74	-2.105	-0.3072	0.4025	-1.3005	-2.1496	-1.2153	-0.3497	-0.3669	-0.7346	0.0086	0.5673	1.092	1.5448	1.3656	1.1164	0.7012	0.1975	-0.4768
Y71F9AR.3	-0.1385	0.3086	0.2889	-0.1888	0.0553	0.1215	0.5111	0.2649	0.486	0.6	-0.6929	-0.0796	0.0403	-0.6368	0.5568	0.1583	0.6071	0.3331	-0.5307	0.2763	-0.2153	0.1222	0.0617	0.7705	0.1955	-0.333	-0.4215	-0.381	-0.1065	0.2453	0.3921	0.2752	0.1559	0.0689	-0.0802	-0.3346	-0.3408	-0.1056
nduf-5	-0.4298	0.3347	0.0029	0.1829	-0.0779	-0.1287	-0.3949	-0.1813	-0.3071	-1.0325	-0.1251	-0.1112	-0.1365	0.3082	-0.7691	-0.1049	0.473	-0.0428	0.3688	-0.012	-0.1342	0.1752	0.4079	1.0452	0.7826	0.3177	-0.1827	-0.4656	-0.3263	-0.0769	0.2936	-0.2276	-0.6914	-0.4662	-0.034	-0.0203	0.1519	-0.0999
Y54E10BL.3	0.011	0.4886	-0.0191	-0.0471	0.5794	-0.9612	1.6306	0.5754	0.8015	1.608	0.3874	0.3632	-0.8735	-0.0785	1.3148	0.5843	2.3311	0.5162	1.7451	0.8297	2.0254	0.9507	1.0391	-0.9104	-0.7035	-1.1638	-0.8505	-0.7183	-1.0618	-0.3043	-0.1061	0.4914	0.9858	0.8785	0.8443	0.724	0.8902	1.0044
mek-2	-0.0489	0.0072	0.0559	-0.8575	0.1315	0.1936	0.7876	-0.0204	0.1491	0.6503	-0.188	0.2187	-0.1949	-0.6164	0.3714	0.1459	0.3838	0.2386	-0.0814	0.1042	0.4322	0.1088	0.1284	0.0529	-0.3252	-0.6477	-0.611	-0.1161	-0.0793	0.2626	0.5439	0.2734	0.3274	0.1295	-0.01	-0.0407	-0.035	0.2753
Y54E10BL.8	-0.0301	0	0.0081	0	0.035	0	-0.0319	0	0	-0.0169	0.0154	-0.0503	0	0	0	-0.0331	0	0.0203	0	0	0	0	0
col-48	-1.7515	-1.9205	-2.5897	-0.8744	-0.0319	-2.0947	0.3829	-0.1041	-1.2676	0.4013	1.6791	-1.4421	-2.9994	-1.9357	-1.194	-1.6477	-1.8645	-0.7749	-0.1128	-1.9772	-2.421	1.038	1.2201	-1.6781	-0.8782	-0.5559	-0.1872	-0.0776	-0.8511	-3.389	-0.7604	-0.2662	-3.5991	0.2748	1.9447	2.7614	3.6439	3.6182
Y54E10BL.1	-0.1168	-0.008	-0.0516	-0.053	0.1025	-0.0573	0.0604	0.1053	-0.0433	0.0326	0.1045	-0.1735	-0.154	0	0.0313	-0.0104	-0.0599	-0.0597	0.0719	-0.0026	-0.0457	0.1212	0.0713	-0.5618	-0.3585	-0.3327	-0.1704	0.03	0.0561	0.2042	0.3073	0.2286	0.2275	0.2321	0.1068	-0.0597	-0.0199	0.1102
Y54E10BR.4	0.0851	0.2588	0.0816	-0.2399	-0.2376	0.2189	-0.5099	-0.1629	-0.0404	-1.0955	-0.3725	0.1108	0.3216	-0.7114	-0.4259	0.149	-0.417	0.2939	-0.7442	-0.0271	-0.7959	-0.3443	-0.3769	-0.9185	-0.246	0.5301	1.1562	1.4092	1.6835	0.8629	0.8092	0.5791	-0.1651	-1.1913	-0.976	-1.2038	-1.7185	-0.611
Y54E10BR.3	0.0318	0.0767	-0.0213	0.7296	0.329	0.3484	0.082	0.0357	0.044	-0.0061	-0.3129	-0.0161	-0.2224	-0.9062	0.1099	-0.0892	-0.1506	0.0991	-0.071	-0.0661	0.051	0.1367	-0.0106	1.6345	1.2375	0.4398	-0.9559	-0.4977	-0.3559	0.2784	0.2104	-0.0985	-0.3793	-0.5118	-0.4087	-0.4836	-0.3994	0.2901
rpb-7	0.517	0.9857	0.252	0.6177	-0.0044	-0.5533	-0.3043	0.064	-0.2236	-1.1254	0.025	0.4642	0.1296	-0.0958	-0.3842	0.4225	0.0685	-0.3658	0.2536	-0.0038	-0.3536	-0.3134	-0.2543	1.7163	1.7825	1.6977	1.4825	1.2357	1.1909	0.7841	0.2764	-0.2878	-0.9335	-1.1946	-5.3897	-0.8098	-0.7928	-0.7578
Y54E10BR.2	-0.1673	0.2914	0.3054	-0.0727	0.3871	-0.0257	0.2706	-0.5812	0.0077	-0.1609	-0.2678	0.0404	0.0722	-0.1535	-0.2307	-0.162	0.3012	-0.0478	-0.1591	-0.3177	0.0031	-0.5144	-0.2702	1.216	0.6447	-0.1138	0.1606	0.1485	0.0791	0.0432	0.2573	-0.0271	-0.0331	-0.5087	-0.6325	-0.2699	-0.7795	-0.1847
ztf-23	0.4009	0.2273	0.5992	0.1186	-0.0991	-0.0503	-0.2333	0.2707	0.1816	-0.2197	-0.4712	0.1549	0.0878	-1.4264	0.5889	0.06	-0.1605	-0.1636	-0.346	-0.0436	-0.0463	-0.018	-0.2437	0.7496	0.6212	0.2165	0.2557	0.4174	0.4126	0.2327	0.2331	-0.0332	-0.1293	-0.4818	-0.5567	-0.6774	-0.8639	-0.3963
arx-7	0.1428	0.1608	-0.6804	1.0206	1.2804	0.5876	0.5974	0.0295	-0.4654	-0.4984	0.1366	-0.2336	-0.3215	1.3925	-0.1698	0.2312	0.0576	-0.6505	0.0043	-0.2187	-0.4454	-0.41	0.0317	0.6588	0.3497	0.0653	0.2939	0.415	0.4032	0.4239	0.3946	-0.0314	-0.1264	-0.3207	-0.3724	-0.6057	-0.7565	-0.791
riok-1	-0.0163	-0.5995	-0.0069	-1.1285	-0.3309	-0.0743	-0.4682	-0.0285	0.073	-0.29	0.0293	0.0144	0.2195	-1.4968	0.6767	-0.1511	-1.1573	0.2515	-0.761	-0.4191	-1.0069	0.2483	0.2387	0.0697	-0.1461	-0.3324	-0.7358	-0.6176	-0.7425	0.311	0.7398	0.8222	0.59	0.467	0.5288	-0.2112	-0.4674	-0.2754
C45E1.7	0	0	0	0.1686	0	0	0	0	0	0	0	0	0	0	0	0	0	0	0	0	0	0	0
C45E1.6	0	0.0203	-0.0451	0	0.0691	0	0.0419	0	0.0418	0.0503	0	0	0	0	0	0	-0.0213	-0.0213	0	0	0	-0.0071	0.0268
C45E1.9	0.0355	0	0	0	0.0102	0.0213	-0.043	0	-0.0644	0	0	0	0.0014	0	0	-0.0331	0	0	0	0	0	-0.0228	0
nhr-64	-0.0635	-0.1261	-0.1894	0.6457	0.4578	-0.3426	-0.0841	-0.159	-0.4312	-0.97	0.336	0.5247	0.1468	-0.7578	-0.1988	-0.3692	-0.9535	-0.2705	-0.7034	-0.2254	-0.4449	-0.3758	-0.4334	-2.3848	-1.3574	-0.0671	0.5763	0.7202	0.573	0.7248	0.8787	0.73	0.4192	0.1365	-0.0137	-0.4458	-0.4274	-0.0626
C45E1.5	0	0	0	0	-0.0248	0	0	0	0	0	0	-0.0169	-0.0268	0.0775	0	0	0	0	0	0	0	0	0	-1.0054	-0.6208	-0.1236	0.5142	0.6941	0.6156	0.2433	0.0721	0.205	0.0776	-0.2759	-0.3591	-0.4984	0.1151	0.346
C45E1.4	0.0556	0.0058	-0.0142	-0.2012	-0.1082	0.0143	0.6147	-0.2618	-0.3222	-0.2447	0.4202	0.3449	-0.0909	0.1444	0.1451	0.0593	0.0444	-0.0676	-0.3381	0.1323	-0.0572	-0.2678	-0.1087	-0.3477	-0.4631	-0.0771	-0.4409	-0.1556	-0.2443	0.1045	-0.168	-0.006	0.0235	-0.0311	0.0625	-0.2	0.9106	1.0327
C45E1.8	-0.0122	0.0203	0.0309	0	-0.0072	0.0996	0.0726	-0.025	0	0.0254	0	-0.0169	-0.0532	-0.0541	0	-0.0331	-0.0499	-0.0499	0	0	0.0263	0.0467	0.0005
linc-167	-0.0916	-0.124	0.0532	-0.1535	0.0941	-0.0321	-0.064	-0.0024	0.0211	0.1227	-0.195	0.0415	0.0434	-0.0903	0.0632	-0.0104	-0.0593	-0.039	-0.0659	-0.0335	0.0115	-0.0401	-0.0405
col-49	0	0	0	0	0.0176	0	0.0321	-0.0942	0	-0.0423	0.0154	0	0	0.0158	0.0214	0	0	0	0	0	0	0	-0.0076	-0.0298	-0.0298	-0.0216	-0.0199	-0.0105	0.0014	-0.0081	-0.0116	-0.0158	-0.0044	0.0123	0.0227	0.03	0.0371	0.0481
K09H9.8	-0.0466	0	-0.3266	0	-0.2204	0.0609	0.031	-0.0723	0.0499	-0.0449	0.6726	-0.2584	0.1789	1.004	-0.1809	-0.0427	-0.0679	0.0119	-0.1289	-0.0648	-0.1289	0.0904	-0.0526	0.0761	-0.3968	-0.3529	-0.6514	-0.4011	-0.3139	-0.5274	-0.4598	-0.5857	-0.1934	-0.5403	-0.1368	0.5029	1.7876	2.1929
K09H9.5	-0.0596	0.0986	0.0155	0	-0.0791	0.0802	-0.043	0.0229	-0.126	0	-0.032	-0.0337	-0.0249	0	0.0214	0.0227	0.0268	0.0069	0	0	0.0521	-0.0228	-0.0478	-0.1437	-0.0328	0.0315	-0.1143	-0.1305	-0.2072	-0.2336	-0.2182	-0.0533	-0.0387	-0.16	-0.2269	-0.1369	0.6723	0.9922
K09H9.2	1.2235	0.1991	0.6269	-0.1143	-0.4755	0.3407	-0.4299	0.0211	-0.7408	-1.3249	-1.0492	0.2684	-0.7619	-2.7538	-0.3125	-0.9891	-2.021	-0.1829	-2.2777	-0.7974	-1.624	-1.1036	-1.0225	1.7192	1.6802	1.6169	1.6285	1.7619	1.7094	1.1192	0.444	-0.0477	-0.9648	-2.0509	-2.9211	-2.1969	-1.862	-1.6358
K09H9.7	0.7073	0.3309	0.0831	-2.0515	0.2802	-0.076	1.1159	-0.225	0.099	0.5791	-0.4432	-0.1501	-0.8648	-1.753	0.8129	0.2815	-0.2834	0.3105	-0.3447	0.5005	-0.1495	-0.4231	-0.1898	0.2635	0.7055	1.1407	0.8835	0.2528	-0.0082	0.0565	-0.0856	-0.0605	-0.3017	-0.7377	-0.4966	-0.6775	-0.5077	-0.4269
K09H9.1	0.0355	0	0	0	0.035	0	0	0	0	0	0.0154	0	0	0	0	0	0	0	0	0	0	0	0	-0.0535	0.0554	0.0892	0.0584	0.0749	0.0588	-0.0525	-0.0603	-0.0256	-0.0235	-0.1046	-0.0186	-0.0381	-0.0376	0.0777
mrpl-17	-0.2248	0.2307	0.0133	-0.2244	-0.1435	0.2142	-0.4453	0.1465	-0.4752	-1.1421	-0.1741	0.0586	0.0463	0.0417	-0.5205	-0.2301	0.1909	0.0471	0.0767	-0.147	-0.2268	-0.1772	-0.2352	0.108	-0.0826	-2.6097	-0.3425	0.3957	1.7912	0.1483	0.6231	0.0395	0.3707	0.1178	0.1735	0.1947	-0.6141	-0.3136
Y54E10A.6	0.3377	0.1854	0.5784	-0.3559	-0.2215	0.3212	0.5977	0.1194	-0.312	-0.035	-0.5123	-0.2154	0.274	-0.6728	-0.367	0.2233	-0.775	-0.6502	-0.4606	0.044	-0.0046	0.007	-0.3021	0.874	0.4951	0.114	-0.1987	0.1322	0.0322	0.1768	0.2359	0.1879	-0.0437	-0.2209	-0.2451	-0.5064	-0.5975	-0.4359
dnc-6	0.2642	0.5166	0.0473	-0.3537	-0.0177	-0.2174	0.2188	-0.0126	-0.1627	-0.6045	-0.2023	0.2771	-0.2843	0.0498	-0.2873	0.0365	0.281	-0.0996	0.1592	-0.1337	0.175	-0.0851	-0.0439	1.6353	1.3724	0.1519	0.0614	-0.2869	0.2192	0.132	-0.0165	-0.0768	-0.155	-0.0929	-1.2018	-0.3514	-0.8524	-0.5382
Y54E10A.10	-0.0235	-0.0748	0.0725	0.4783	-0.3027	0.0749	-0.1835	-0.3275	-0.325	-1.2069	-0.3433	-0.4348	0.3565	-0.1505	-0.8962	0.1169	-1.13	-0.4325	-0.5467	-0.1293	-0.8404	-0.8905	-0.8917	0.3467	0.1388	0.4997	0.9058	1.1066	0.9816	0.8206	0.6126	0.3482	-0.2686	-0.8729	-1.1886	-0.9888	-1.5394	-0.9023
Y54E10A.13	0	0	0	0	0	0	0	0	0	0	0	0	0	0	0	0	-0.0079	-0.0079	0	0	0	0.0157	0	0.0146	0.0137	0.0445	0.0416	0.0553	0.0181	-0.0104	-0.0314	-0.0547	-0.0594	-0.0406	-0.0217	-0.0275	0.017	0.0408
Y54E10A.17	-1.4398	-1.4608	-0.9837	-0.523	-2.4604	-1.5218	-2.3629	-1.3489	-1.2496	-1.732	0.4945	-1.2733	1.1047	-2.0782	-2.5269	-1.3742	-0.3662	0.4485	-0.7899	-1.0551	-0.7511	-1.2884	-0.5013	-1.2133	-1.1507	-0.9912	-0.7514	-1.057	-0.0566	0.4777	0.7021	0.966	0.6817	0.2829	-0.0507	0.3895	0.8189	0.9521
rom-5	0.8774	0.5037	-0.1992	-0.0107	0.0285	0.2299	0.1091	-0.2018	-0.4473	-0.4676	-0.3877	0.3037	-0.1114	-1.1935	-0.4807	0.2986	0.0279	-0.2184	-0.4376	-0.5369	-0.1255	-0.8301	-0.8796	0.7215	0.6868	0.7479	0.5357	0.7574	0.8036	0.468	0.1548	-0.3044	-0.4184	-0.7862	-0.7812	-0.8497	-1.0998	-0.636
Y54E10A.3	0.1015	0.4792	0.2977	-0.0716	0.0784	0.4138	-0.0652	0.1365	-0.0946	-0.3254	0.0871	-0.1132	-0.0114	-0.0969	-0.221	0.2642	0.2997	0.2528	-0.055	0.0325	0.1163	-0.1162	-0.1793	1.7162	1.3282	0.4826	-0.2367	-0.0688	-0.1461	0.1473	-0.1368	-0.2471	-0.2775	-0.3929	-0.4847	-0.2869	-1.2221	-0.1748
mab-31	-1.4775	-2.7332	-2.2665	1.5182	1.6149	1.7065	0.6702	0.3007	-0.5189	0.6836	0.9699	0.4274	-0.5271	1.2783	0.6221	-0.372	-0.4531	-0.9184	-0.6621	-0.4607	-0.4195	0.3555	0.2232	-1.5609	-1.3696	-1.5204	-1.0804	-0.9696	-0.7686	0.1446	0.9174	1.2926	1.5195	1.4442	1.1203	0.849	0.1781	-0.196
Y54E10A.24	0.0702	0	0	0.1686	-0.0381	0	0	0	0.0418	0	-0.0571	0.0135	0	0.0315	0	-0.0331	0.0202	-0.02	0	0	0	0	0.0172
Y54E10A.25	0	0.0203	0	0.0721	-0.0555	0	0	-0.0713	0	0.0254	0.0154	-0.0119	0.0283	0.0775	0.0424	-0.0331	0	0	0	0	0.0263	0	-0.0303
Y54E10A.26	0	0	0	0	0	0	0	0	0	0	0.0154	-0.0085	0	0	0	0	0	0	0	0	0	0	0
Y54E10A.27	0	0	-0.0072	-0.1041	0	0	0	0	0.0418	-0.0579	0	-0.0169	-0.0532	0.047	0.0214	-0.0331	0	0	0	0.1255	0.0263	0	-0.0076
Y54E10A.28	0	0	0	0	0	0	0	0	0	0	0	0	0	0	0	0	0	0	0	0	0	0	0
Y54E10A.19	-0.0122	0	0.0309	0	-0.0072	0	0	0.0229	0	0	0	0	0	0	0	0	0	0.0203	0	0	0	0	-0.0152
Y54E10A.22	0.0702	0.2626	0.0233	0.1156	0.0102	0.0803	0.0604	0.0676	0.0418	0.0503	0.032	0.062	0.1795	0.2347	0.0001	0.067	-0.051	0.0092	0.037	-0.0333	-0.0333	0.039	0.0172
Y54E10A.20	-0.0355	0.0312	0.0447	0.1156	0.0176	-0.148	0.0726	0.0416	-0.0332	0.1227	-0.0213	0.1084	0.0291	0	0.1818	-0.1279	-0.0367	0.0235	0.0356	0.0324	0.1023	0.0467	-0.0331
Y54E10A.23	0	0	0	0	0	0	0	0	0	0	0	0	0	0	0	0	0	0	0	0	0.0263	0	0
zip-4	0.0722	0.3538	0.1837	-0.4187	-0.0321	-0.5992	0.2318	-0.1704	-0.2817	0.0029	-0.1688	0.151	-0.2293	-0.1567	0.0679	0.0746	0.7869	-0.0069	0.431	-0.0891	0.3738	0.2282	0.2574	1.0068	0.4275	-0.0824	-0.0248	0.0696	-0.2639	0.1872	0.0601	-0.0164	-0.0794	-0.1678	-0.3611	-0.2947	-0.5536	0.0931
nol-5	0.3795	-1.0437	-0.1538	0.508	-0.1353	0.7774	-0.4147	-0.5213	0.1849	-1.4801	-0.5485	-0.5786	0.352	-1.974	-0.6649	-0.0069	-2.38	-0.5101	-1.9214	-0.4718	-2.0593	-1.0374	-1.4536	0.3095	0.6359	0.8658	0.5335	0.6494	0.2931	0.5867	0.504	0.2879	-0.2404	-0.5537	-0.7581	-1.1306	-1.3725	-0.6107
W01B11.7	0	0	0.0155	0	0	-0.0384	-0.0216	0	0	0	-0.092	-0.0253	0	0	0	0	-0.0146	-0.0146	0	0	0.0263	0.0157	-0.0018
sulp-6	0.0054	0.0986	0	-0.1041	0.0294	0	0.0943	0	0	0.0503	0	-0.0119	0.0142	0	0.0001	0.0119	-0.029	-0.029	0	0.0641	0	-0.058	0.004	0.2447	0.0839	-0.0339	-0.0611	-0.0352	0.0313	-0.0822	-0.0444	-0.0775	-0.0583	-0.0202	-0.0386	0.0105	0.0724	0.0084
W01B11.1	0	0	0	0	0	0	0	0	0	0.0503	0	0	0	0	0	0	0	0	0	0	0	0	0	-0.0469	0.051	0.0113	-0.1373	-0.0914	-0.1499	-0.1298	-0.1121	0.0068	0.089	0.1073	0.2115	0.0479	0.0628	0.0799
ace-2	-1.598	-1.4795	-1.4906	-0.9347	0.8706	-0.0963	1.7663	0.8912	-0.3107	0.828	1.1936	1.3858	-0.2701	-1.4609	3.1044	0.3276	-0.5117	-0.9214	-1.5909	-0.5268	-0.6375	0.5403	0.2808	-1.1403	-1.1394	-1.0155	-1.0023	-0.6837	-0.7776	-0.2187	0.2235	0.5378	0.7968	1.0939	1.2668	0.8221	0.6351	0.6016
trx-4	-0.3139	-0.0473	-0.5463	-1.3901	0.0436	-0.5448	0.1807	0.0907	-0.2967	-0.5073	0.72	-0.4086	-0.0796	1.7647	-0.0936	0.0124	0.6023	0.1129	0.5141	-0.1518	0.2442	0.2534	0.8061	2.0857	1.7778	1.2478	0.9235	-0.4122	-0.9475	-1.9	-3.4615	-0.5592	-0.2741	0.1177	0.5903	0.5218	0.1051	0.1848
Y44E3A.1	-0.1073	0.6258	0.4364	-1.386	-0.5411	-1.424	0.3029	0.037	-0.2966	-0.3422	-0.0731	0.6124	-0.3164	0.3852	0.4893	0.1115	0.8185	-0.037	0.851	0.3607	1.3364	0.2822	1.0644	-3.6237	-1.5894	-1.9286	-0.1641	-0.3749	1.2738	0.9547	0.6975	0.8617	1.8077	1.1368	0.9784	1.8985	-0.9911	-0.9374
W05F2.8	-0.2167	-0.2484	-0.1367	-0.053	-0.2755	-0.2415	-0.0785	-0.2815	-0.136	-0.3793	0.461	-0.411	-0.1023	0.0321	-0.3395	-0.4325	-0.2953	-0.1773	-0.1869	-0.2925	-0.1821	-0.0766	0.2121	-0.6248	-0.3956	-0.2987	-0.7678	-0.3206	-0.9433	-0.0848	-0.4607	-0.4223	0.2699	0.2008	0.1551	0.9765	2.3434	0.3727
W05F2.2	0.081	-0.0349	0	-0.1041	0.0175	0.0418	0.0604	0.0454	0.1335	-0.0394	0.1188	0.0667	-0.0094	0.0681	-0.0812	0.034	-0.0692	-0.009	-0.0978	0.2502	-0.0978	0.0013	0.0391	-0.1455	-0.0352	-0.0164	-0.0604	-0.0884	-0.0837	-0.0622	-0.0645	-0.0445	0.0521	0.1651	0.181	0.0911	0.0629	0.0485
W05F2.3	-0.1299	-0.2343	-0.3016	0.0273	-0.5474	-0.8197	-0.3489	-1.0152	-0.1719	-0.4148	-0.4741	-0.4533	0.2246	-0.6291	-0.8454	-0.4413	-0.0883	-0.3027	-0.6493	-0.5296	-0.5826	-1.3861	-1.0746	3.3955	1.4241	0.5864	-0.6724	-0.2113	-0.6239	-0.5977	-0.4318	-0.3529	-0.2513	-0.3451	-0.5911	-0.4339	-1.0856	0.1909
W05F2.6	0.6325	-1.0608	-0.3611	-0.3748	-1.1266	-1.0812	-0.7537	-1.668	-0.4384	-0.4172	-1.0661	-0.7127	0.011	-1.399	0.457	-0.8596	-0.6886	-0.6281	-0.5954	-0.0543	-0.8145	-1.6301	-1.0866	2.3948	1.7936	0.6184	-0.2854	-0.1401	-0.7513	-0.234	-0.2359	-0.82	-0.8461	-0.2983	-0.4412	-0.6701	-0.2874	0.2029
fbxa-203	0.1293	0.0226	0.0525	-0.4586	-0.3056	0	-0.184	-1.0605	-0.1432	-0.1745	-0.9791	-0.2788	-0.0442	-0.6178	-0.1237	0	-0.0356	-0.0356	-0.303	-0.0619	-0.303	-0.7498	-0.3816	-0.4047	-0.4117	-0.419	-0.4076	-0.3203	-0.3109	-0.0289	0.2088	0.3075	0.3303	0.3272	0.2733	0.267	0.3023	0.2866
W05F2.9	0	0	0	0	0	0	0	0	0	0	0	0	0	0	0	0	0	0	0	0	0	0	0
F25F1.3	0	0	0	0	0	0	-0.0216	0	0	0	0.0306	0	0	0	0	0	0	0	0	0	0	0	0
F25F1.4	0	0	0	0	-0.0492	0	0	0	0	0	0	0.0268	0	0	0	0	0	0	0	0	0	0	0
K03E5.7	0	0	0	0	0	0	0	0	0	0	0	0	0	0	0	0	0	0	0	0	0	0	0
K03E5.6	-0.0301	0	0	0	0	0	0	0	0	0	0	0	0	0	0	0	0	0	0	0	0	0	0
cdk-2	0.5958	0.4373	0.4121	-0.0737	-0.5024	-0.1966	-0.256	0.0696	-0.2008	-1.3173	-0.7886	0.7054	-0.1052	-2.0288	-0.8469	-0.5165	-1.2548	-0.1017	-0.2293	-0.5878	-0.6227	-0.5907	-0.6474	1.7608	1.3375	1.0666	1.5045	1.7685	1.6272	1.4106	0.4085	-0.1209	-0.816	-2.3308	-3.2794	-1.7532	-1.5789	-1.0052
anr-45	0.0179	0.1426	-0.0211	-0.053	0.02	0.0615	0.0488	-0.0024	-0.0433	-0.0423	-0.1786	0.0194	-0.0196	0.0624	-0.1392	-0.03	0.0272	-0.0318	0.0084	-0.0965	0.022	-0.0228	-0.0132
K03E5.2	-0.2034	-1.0987	-0.951	1.1369	1.8137	1.2186	0.9689	0.7097	-0.4427	0.1652	0.3887	-0.5232	-0.8294	-1.0281	0.538	-1.2094	1.398	-0.751	0.7259	-0.3273	0.2722	-0.0286	0.2937	-0.574	-0.869	0.0767	-0.4804	-1.0234	-1.5872	-0.2977	-0.3443	-0.3198	0.0059	0.3421	0.4439	0.6631	1.8155	2.1485
neto-1	-1.3701	-1.6387	-1.7319	-0.756	1.1523	-1.0537	0.785	0.5178	0.6428	3.4708	-0.6009	-0.4779	-2.4134	-0.4637	0.701	-0.1529	3.2916	-0.864	3.3758	1.0275	3.299	0.769	0.799	-0.7228	-0.4021	-0.0796	-0.4481	-0.6787	-0.4825	-0.8167	-0.4368	-0.5353	-0.2071	0.1506	0.8581	1.0415	1.5374	1.2222
sep-1	1.1883	-0.0146	0.4746	0.1025	-0.2297	0.2938	0.1413	-0.0552	-0.1471	-0.671	-1.0035	0.7292	-1.0405	-2.594	-0.3186	-0.473	-0.2564	-0.0558	-1.1603	-0.2201	-0.3298	-0.8113	-1.1966	1.808	1.7044	1.1244	0.8288	1.2672	0.796	0.6062	0.262	-0.5794	-1.1137	-1.0517	-1.4645	-2.2877	-1.5374	-0.3626
Y47G6A.14	0.4445	-0.2835	-0.0419	0.1285	-0.8087	-0.2128	-0.1389	-0.8395	-0.3923	-0.1204	-1.0468	-0.3294	-0.0162	-0.3916	0.2359	-0.5496	0.1874	0.2943	-0.0947	-0.1412	0.0378	-1.0604	-0.4506	2.4821	2.4062	2.2287	0.9762	-0.3611	-0.1506	-0.6782	-0.5581	-1.1317	-0.5967	-1.0063	-1.7281	-1.2042	-0.9183	0.2401
Y47G6A.9	0.256	0.3028	0.3061	-0.1786	-0.2742	-0.0513	-0.0705	0.3715	0.1301	-0.8399	-0.3266	0.1097	0.1518	-0.6179	-0.277	-0.0023	-0.2414	0.0204	-0.0435	0.0033	-0.2363	-0.3342	-0.4866	0.0885	-0.094	-0.1993	0.3191	0.532	0.6444	0.8305	0.7811	0.3503	-0.0439	-0.3255	-0.5092	-0.9686	-0.8279	-0.5773
crn-1	1.8188	0.1589	0.1197	0.4188	-0.1215	-0.415	-0.6792	-0.2807	-0.7746	-0.956	-0.6809	-0.2226	-0.5141	-3.6556	-0.7402	-1.1522	-1.8966	-0.3058	-0.8594	-0.9907	-1.2792	-1.8162	-2.1969	2.1431	2.2601	2.4796	2.057	1.9937	1.5694	0.6463	-0.3877	-0.783	-2.4916	-3.8713	-1.755	-1.5901	-2.3654	0.0948
Y47G6A.18	-0.5462	-1.171	-0.7118	0.4369	0.2788	0.6626	0.2545	-0.193	-0.1756	0.3446	0.675	-0.3944	0.2342	0.5275	-0.4463	-0.4973	-0.4352	0.191	-0.0909	0.056	-0.1326	0.2132	0.0825	0.0177	-0.1917	-0.5648	-0.7528	-0.5625	-0.6476	-0.2048	-0.0541	0.1313	0.2649	0.4801	0.53	0.6526	0.6323	0.2695
Y47G6A.19	-0.6411	-0.2062	-0.5475	-0.053	-0.2642	-0.0622	-0.2869	-0.2329	-0.114	-0.5138	1.18	-0.1754	-0.168	-0.3417	-0.2541	-0.5939	-0.4573	-0.019	-0.0149	-0.2148	-0.221	0.3063	0.0907	-0.6582	0.3105	-0.5072	-0.4384	-0.4513	-0.6175	0.1066	-0.8494	-0.5182	-0.6273	-1.3531	-0.5437	1.1589	2.4426	2.5459
Y47G6A.30	0.0355	0	-0.0733	0	-0.0492	-0.0384	0	0	0.0211	0	0	0.0099	0	0	0	0	0	0.0203	0	0	0	0	-0.0303	-0.2014	-0.2009	0.0477	-0.1469	-0.1664	-0.1415	-0.0797	-0.1108	-0.2306	-0.1106	-0.0342	0.1718	0.126	0.4553	0.6223
rnp-6	0.4292	0.3927	0.5923	-0.0518	-0.0538	-0.161	0.2915	-0.0129	-0.1329	-0.1377	-0.6823	0.2404	-0.3552	-1.1034	0.2792	-0.0805	-0.1173	-0.3516	-0.1374	0.018	0.1161	-0.1264	-0.3341	0.6393	0.9579	1.0169	0.69	0.6261	0.5055	0.3089	0.5035	-0.1601	-0.4159	-0.7521	-0.9448	-1.1327	-1.4158	-0.4267
rde-10	-0.0828	0.5432	0.5562	-0.6599	0.3241	-0.5182	-0.0815	0.3258	0.4319	0.4838	-0.299	0.1356	-0.1423	-0.7516	1.1218	0.2997	0.5927	-0.1388	0.329	0.4621	0.5611	0.0961	0.4538	0.8484	0.5962	0.126	-0.4174	-0.0762	-0.2329	0.1264	0.1941	0.2863	0.1125	0.1547	-0.0397	-0.4091	-0.7459	-0.5234
Y47G6A.34	0	0	-0.0227	0	0.0176	0	0	0	0	0	0	0	0	0	0	0	0	0	0.0703	0	0.0263	0	-0.0076
miro-3	0.0322	-0.028	0.0532	0.255	0.0133	0.0803	0.0105	-0.1572	-0.0325	0	-0.0995	-0.0508	-0.011	0	0.1237	-0.0331	-0.0879	-0.0081	-0.0659	0.2821	0.0115	0.0037	-0.0199	-0.1632	-0.1878	-0.1817	-0.2871	-0.1111	-0.0353	-0.0272	0.4357	0.4028	0.2647	0.0997	-0.0843	0	-0.0302	-0.0951
Y47G6A.22	0.155	0.3808	0.0486	0.0683	-0.2134	0.0446	-0.374	0.0872	-0.3908	-0.7293	-0.4791	-0.059	-0.0126	-0.2031	-0.5647	-0.1663	0.5623	0.297	0.5434	0.191	0.145	-0.1376	-0.1628	1.3624	0.9914	0.1806	-0.9622	-1.5463	-0.3558	-0.4484	0.0571	0.2236	0.5006	0.4423	0.0823	-0.3322	-0.3861	0.1906
Y47G6A.33	0	0.0117	0.0155	0	0.0691	-0.0554	0.0105	0.0198	0	-0.0169	-0.0119	0.005	0.4943	0.0534	0.0424	0.067	0.1563	-0.0141	0.0356	0.0952	0.2433	0.0157	0.0455	-0.2336	-0.3784	-0.2901	-0.138	0.0815	0.0544	0.3078	0.4757	0.2637	-0.0284	-0.1212	-0.1284	-0.2419	0.0352	0.3416
Y47G6A.35	0.0179	0.0203	0	0	0.0522	0	0	0	0	0	0	-0.0085	0	0	0	-0.0331	0	0	0	0	0	0	0
Y47G6A.3	0.0239	0.0265	0.0237	-0.053	-0.5622	0.0805	-0.0596	-0.1915	-0.0021	-0.1621	-0.2689	0.0459	0.0066	-0.049	-0.0796	-0.2827	-0.1457	0.0235	0.2556	0.1185	0.0364	-0.2786	-0.3281	0.6691	0.5914	0.3673	0.4626	0.3556	-0.1526	-0.1049	-0.2632	-0.2797	-0.2539	-0.3146	-0.3929	-0.2425	-0.2221	-0.2196
mis-12	1.6247	0.784	0.4225	-0.2	-0.2448	-0.084	0.2744	0.0011	-0.9591	-2.1913	-0.5248	0.6952	-0.7495	-2.7474	-0.1912	-1.1584	-2.5385	-0.2072	-2.3832	-0.6256	-1.5522	-0.8554	-0.9089	2.1862	2.0227	1.9164	1.9353	1.8836	2.1776	1.7476	0.2443	0.0465	-0.6117	-4.6342	-3.8405	-1.6725	-1.8223	-1.5789
Y47G6A.25	0.1315	-0.3354	-0.2425	-0.0161	-0.5006	-0.64	-0.2271	-0.797	-0.2271	-0.3653	-0.7172	-0.2898	-0.3371	-0.741	0.25	-0.4847	-0.3975	-0.3387	-0.3728	-0.3442	-0.306	-1.1426	-0.8705	1.6772	0.9613	0.1511	0.0445	-0.2155	-0.084	-0.06	-0.3076	-0.3398	-0.2033	-0.3416	-0.2472	-0.5763	-0.9471	0.4885
inx-22	0.7147	0.2519	0.3187	-0.6374	-0.2962	-0.1982	-0.467	-0.0978	-0.1151	-0.3966	-0.6399	-0.2127	-0.3702	-1.0046	-0.288	-0.3681	-0.8128	-0.0433	-0.5967	-0.1597	-0.479	-0.6808	-0.5622	2.9703	2.436	0.9481	-0.1899	-0.1574	-0.5128	-0.3533	-0.2022	-0.3057	-1.3459	-0.3557	-0.6643	-0.6706	-2.2949	0.6982
inx-21	0.2668	-0.2107	-0.0899	-0.1102	0.23	-0.1913	0.3013	-0.3737	-0.0572	-0.5134	-0.981	-0.2314	-0.2836	-0.7162	-0.5449	-0.3573	0.166	0.1488	0.0709	-0.3283	-0.0738	-0.7812	-0.5235	1.7452	1.304	0.0525	0.0553	-0.0546	-0.2327	-0.1816	0.0026	-0.3061	-0.3838	-0.3178	-0.4559	-0.5806	-0.5471	-0.0995
Y47G6A.26	0.0039	-0.2488	-0.0642	-0.0788	0.0384	-0.176	-0.0004	-0.1127	-0.004	0.2996	-0.0268	-0.0271	-0.2729	0.0624	0.1746	-0.0204	0.7062	0.1444	-0.1239	-0.127	0.4218	0.077	-0.0573	-0.0653	-0.0436	-0.0369	-0.0331	-0.0549	-0.0598	-0.0575	-0.0194	-0.0207	0.0021	0.0102	0.0477	0.0615	0.1334	0.1365
cah-6	-0.5156	-1.4798	-0.843	-0.8583	0.8105	-0.7473	0.6192	1.0038	0.9077	2.7429	0.3565	0.5921	-0.5363	-1.136	1.6218	-0.5657	2.1118	0.6623	1.5708	0.7365	2.087	0.7661	0.8925	-1.9905	-2.1053	-2.0154	-0.6559	-1.4001	-0.7538	-0.7786	-0.0549	-0.2362	0.2039	0.8153	1.9572	1.9648	2.3809	2.6686
jmjc-1	0.5043	0.373	0.7431	0.4526	0.1748	-0.0186	-0.1489	0.043	0.124	-0.424	-1.2058	-0.0952	-0.0127	-1.3899	0.306	-0.1609	-0.6884	-0.1929	-1.4253	0.0959	-0.7352	-0.7502	-0.8347	-1.1654	-0.2932	0.5576	1.1867	1.296	0.9601	0.8985	0.8564	0.3253	0.007	-0.335	-0.5966	-1.268	-1.3758	-1.0537
T28F2.2	0.8485	1.1987	0.978	-0.6038	0.3906	-0.2147	0.5659	-0.0147	-0.2128	-0.7776	0.0004	0.2817	-0.1983	0.0277	0.0885	-0.0089	-0.2835	-0.1146	-0.1384	0.0528	-0.3418	-0.0537	0.1535	0.0855	0.0469	0.6777	1.0457	0.9006	1.0337	0.6977	0.3389	-0.0569	0.0541	-0.2831	-1.3432	-0.8038	-1.4274	-0.9664
T28F2.t1	0	0	0	0	0	0	0	0	0	0	0	0	0	0	0	0	0	0	0	0	0	0	0
T28F2.1	0.0089	0.0413	-0.0142	-0.053	-0.0684	0.0412	0.1611	-0.025	0.0418	-0.1999	0.0457	-0.002	0.1221	0	0.0407	0.0446	-0.0741	-0.0741	-0.0333	-0.0333	0.1175	0.0084	0.0569	-0.1036	-0.112	-0.0401	0.0061	0.0179	0.0291	-0.0111	-0.0421	-0.0949	-0.0278	0.0021	0.0249	0.0462	0.1157	0.1895
ccb-1	-1.1955	-1.4779	-0.8471	-0.1427	-0.0057	-0.2936	0.2959	0.0947	0.2531	1.5878	-0.5633	-0.81	-0.2256	-2.1428	0.4653	-0.9099	0.8174	0.209	-0.1209	0.3561	0.4521	0.6181	0.3491	-1.0988	-1.2269	-1.7452	-1.7809	-1.4582	-1.1955	-0.9586	0.0971	0.8189	1.1787	1.3531	1.641	1.4043	1.5255	1.4455
col-50	0.0355	0	0	0	0.0058	-0.0717	0	0	0	0.0503	0.0306	-0.0169	0.0832	0	0.1308	-0.1279	-0.0224	-0.0224	0	0	0	0.0313	-0.0018	-0.0594	-0.0311	-0.0271	-0.0026	0.0387	0.0128	-0.0164	-0.0135	-0.0164	-0.0105	-0.0189	-0.007	-0.0085	0.0369	0.1229
col-51	-0.0301	0.0203	0	-0.053	-0.0492	-0.0193	-0.0319	-0.2248	0	-0.0169	0.0678	-0.0253	0.0283	-0.0541	-0.1236	0	-0.0367	-0.0367	0.0022	-0.0333	-0.0333	0.0238	-0.0478	-0.0278	-0.0283	-0.0404	-0.0431	0.0111	-0.016	-0.0445	0.0222	-0.0106	-0.016	-0.0071	-0.0369	-0.0014	0.0623	0.1765
acd-5	-0.234	-0.6302	-0.7018	1.6454	1.6065	1.942	1.1445	0.6992	-0.2022	0.2571	-0.397	-1.0414	-0.7005	-0.2607	0.8042	-0.6719	-0.6911	-0.7661	-0.4583	-0.0597	-0.3074	0.5307	0.0728	-0.4371	-0.5709	-0.4159	-0.5622	-0.4031	-0.3809	-0.4386	-0.2799	-0.0147	0.1846	0.5178	0.7496	0.9786	0.8392	0.2334
ftn-2	-0.6633	-1.1185	-0.9982	-0.2102	-0.8044	-0.8398	-0.9058	-1.1707	-0.9326	-1.8831	1.1315	-1.3233	-0.4905	-2.1035	-1.3663	-0.7612	-0.9344	0.0711	-0.6624	-0.6209	-1.7193	-1.8978	-1.5989	-6.1257	-0.5748	0.4915	1.1268	1.6017	1.6616	1.4678	1.1202	0.8125	0.2523	-0.01	-0.4338	-0.4745	-0.4248	-0.4906
rab-8	0.2482	0.2926	0.0293	0.0305	-0.0836	0.3899	0.0907	-0.1613	-0.3256	-0.9075	-0.3352	0.2531	-0.0299	-0.8783	-0.4105	0.018	-0.5315	0.3078	-0.3334	-0.1879	-0.0763	-0.1639	-0.1172	0.8971	0.3025	0.5746	0.8115	1.1852	1.2206	0.8023	0.6624	0.2221	-0.2326	-0.4848	-1.4344	-1.2617	-1.5745	-1.6903
D1037.5	0.7202	0.0794	0.0825	-0.2092	-0.3328	-0.1303	0.0814	0.1223	-0.1514	-0.0169	-0.425	0.0279	-0.0735	-0.4261	-0.1105	-0.0204	-0.0134	0.027	-0.1594	-0.0339	-0.1332	-0.2137	-0.2253	0.2173	0.217	0.2302	0.2226	0.1236	-0.0528	-0.0608	-0.0596	-0.1142	-0.1565	-0.1312	-0.16	-0.159	-0.0908	-0.0258
msh-2	0.4022	0.0783	-0.3228	-0.7485	-0.3715	-0.1412	-0.3341	-1.5669	-0.0821	0.0246	-0.7533	-0.5114	-0.3151	-0.7547	0.3481	-0.6899	-0.5577	-0.395	0.101	0.3958	-0.3772	-0.9452	-1.0604	2.8737	2.7808	1.849	-1.1574	-0.4682	-0.8253	-0.4446	-0.2528	-0.8037	-1.0856	-0.6176	-0.6276	-0.6044	-1.0794	0.4632
hus-1	0.1882	0.2959	-0.1771	-0.2922	-0.3685	-0.2526	-0.0981	-0.5511	-0.1328	-0.3115	-0.3038	0.0288	-0.133	-0.6878	-0.1412	-0.0812	-0.0669	0.023	-0.0086	-0.1456	-0.0426	-0.5624	-0.3942	1.6884	1.3548	0.4674	-0.4431	-0.1605	-0.5784	-0.2556	-0.5625	-0.1765	-0.0835	-0.1186	-0.2825	-0.4007	-0.4705	0.0219
linc-9	0.4767	1.2271	0.3677	-0.6078	-0.0978	-0.1308	-0.1319	0.5259	0.5509	0.3349	-0.0846	0.6811	-0.0901	-0.9784	0.2045	0.3416	0.3553	-0.3122	0.9292	0.4927	0.6284	0.3908	0.3683
F21A9.2	-0.5104	-0.1707	0.0575	-0.4792	-0.6987	-1.6687	0.1507	0.1781	0.6085	0.2095	0.8322	-0.9908	-0.505	-1.5728	-0.8669	0.0097	-0.9286	0.4789	2.6538	1.2209	-0.4118	-0.5841	-0.2737	-1.5572	-1.3911	-0.9927	-0.8551	0.0173	0.01	1.0706	1.4641	1.3933	0.5067	-0.1187	-0.0063	0.257	0.2644	-0.0621
F21A9.1	-0.4247	-0.3448	-0.3365	-0.0326	-0.0329	-0.1564	-0.1945	0.0438	0.0182	0.058	0.7054	-0.345	0.0123	0.663	-0.3214	-0.1112	0.2296	-0.0299	0.0768	-0.165	-0.259	-0.0895	-0.112	-1.5679	-1.0458	-0.4839	-0.4803	-0.2873	-0.2551	0.6236	0.7038	0.7172	0.4794	0.3312	0.329	0.0467	0.348	0.5415
glh-4	0.7503	-0.2774	0.3882	-0.93	-0.3633	-0.2462	-0.2917	-1.0419	0.1374	-0.6132	-0.819	-0.4863	-0.4668	-0.93	0.4354	-0.5874	-0.5762	-0.6714	-0.8354	0.2043	-0.1245	-0.9576	-0.569	1.9069	1.4183	0.8437	-0.5544	-0.4307	-1.1763	-0.043	-0.3631	-0.0404	-0.2616	-0.1844	-0.3076	-0.5119	-0.343	0.0475
T12F5.2	0.1839	-0.147	-0.1699	0.2154	0.6525	0.0806	-0.2588	-1.0595	-0.0437	-0.0085	-0.664	-0.1895	-0.0789	0.0745	0.1373	-0.1967	-0.1141	-0.1731	0.1315	-0.0633	-0.1923	-0.5876	-0.5799	1.4676	0.6711	0.2625	-0.0585	-0.0484	-0.4447	-0.242	-0.0676	-0.2792	-0.1762	-0.2765	-0.406	-0.3113	-0.2017	0.1108
T12F5.1	0.911	0.6677	0.2601	-0.2171	-0.3192	0.1823	-0.6788	0.1499	-1.1424	-1.7072	-0.9227	0.2558	-0.7013	-2.6182	-0.8843	-0.7792	-1.8596	-0.2421	-1.6867	-0.6093	-1.2728	-1.2179	-1.178	2.3885	2.216	1.6875	1.7058	1.708	1.3864	0.9293	0.3465	-1.0286	-2.2968	-2.4513	-1.7851	-2.3354	-1.5999	-0.8709
math-46	0.0229	-0.0482	0.0155	0	0	0.0205	0.0419	-0.0265	0.0297	0	0.0678	-0.0337	0.0428	-0.0541	-0.1022	0.045	-0.033	0.0074	0	0.0952	0	-0.1108	-0.1731	-0.0885	-0.1458	-0.2072	-0.1234	-0.0423	0.0984	0.296	0.3698	0.0219	-0.1156	-0.0743	-0.0226	-0.0336	0.0676	-0.0003
Y8G1A.3	0	0	0	0	0	0	0	-0.0479	0	0	0	0	0	0	0	0	0	0	0	0.0641	0	0	0
inx-12	-1.88	-3.0871	-2.49	0.2352	-0.9661	0.65	0.2723	-0.395	0.5879	-0.0198	1.5452	0.108	0.509	0.3634	-1.6009	0.8495	-3.2169	-0.7638	-0.3161	0.6001	-2.866	-0.1369	0.0565	-1.7585	-1.7061	-1.3854	-1.3178	-0.4812	-0.3755	0.6814	1.1295	1.366	1.3705	1.1567	0.7774	0.4637	0.2966	-0.2175
asic-1	0.0878	-0.2676	-0.1368	0.2032	0.0471	-0.0501	-0.0301	-0.1597	0.0418	-0.15	-0.3888	-0.3073	-0.3368	-0.1062	0.0632	-0.0084	-0.2756	1.0497	0.0022	0.0922	0.0441	0.2494	0.0693	-0.0858	-0.082	-0.063	-0.0932	-0.1055	-0.1297	-0.1783	-0.0802	-0.0614	-0.0104	0.0056	-0.0126	-0.0243	0.367	0.5538
C32E8.12	0.0054	-0.0607	-0.1158	-0.053	-0.0381	-0.0368	-0.1646	-0.0265	-0.3229	0.2961	-0.1749	-0.0119	-0.1571	-0.1062	0.0001	-0.2655	-0.1642	-0.1438	-0.0851	-0.1252	-0.1372	0.0244	0.105	-0.1267	-0.2092	-0.1986	-0.2389	-0.1818	-0.1824	-0.115	-0.11	0.027	0.1311	0.1974	0.1989	0.1356	0.2927	0.38
C32E8.6	-1.1783	-1.6338	-1.2326	-1.2309	-1.2484	-1.3864	-1.3308	-1.0876	-1.486	1.6621	-1.234	0.6816	-2.1456	-1.0438	0.089	-1.8552	-1.7845	-1.5803	-1.8917	-1.7662	-1.6939	0.6722	0.7795	-0.4635	-0.4508	-0.4124	-0.2822	-0.2674	-0.3928	-0.4966	-0.2839	-0.2896	-0.1243	0.1898	0.793	0.6606	0.8686	0.9515
ric-19	-0.0069	0.2452	0.5109	-1.2299	0.5119	-1.0379	0.6413	0.5087	0.5476	0.9955	-0.0555	0.2692	-0.8664	-1.2233	1.4503	0.5959	1.5771	0.3402	1.3486	0.8754	1.4489	0.6373	0.9372	-0.9473	-1.19	-0.5844	-0.6729	-0.5686	-0.8303	-0.3921	-0.2125	0.3551	0.6279	1.0492	0.9726	1.1245	1.0671	0.2017
C32E8.5	0.4537	0.5954	0.3962	0.2785	0.1117	-0.5602	-0.0939	0.1352	-0.1384	-0.7636	-0.5983	0.163	-0.1363	-0.6487	0.6411	-0.0694	0.1927	-0.3217	0.2157	-0.1374	-0.012	-0.1518	-0.1085	1.2645	1.2673	0.9397	0.6623	0.5547	0.2502	0.4058	0.0155	-0.5062	-0.8025	-0.8712	-0.9242	-0.9112	-0.9462	-0.3986
C32E8.4	-0.0301	0.0203	0.0155	-0.1041	0	0.0205	0.0321	0.0676	-0.0325	0.0503	-0.0213	-0.0152	0.0422	0	0	0	0.2104	-0.0156	-0.1594	-0.1594	-0.0326	0.0313	-0.0303	-0.0371	0.139	0.1612	0.0988	0.077	0.0593	-0.058	-0.1394	-0.1428	-0.1316	-0.1068	-0.0757	-0.0632	0.0934	0.1258
C32E8.3	-1.0157	-0.1432	-0.2322	-1.7994	0.5486	-1.5515	0.0652	0.7296	-0.498	1.0997	0.7255	0.4821	-0.5021	0.2192	0.7001	-0.6058	2.8705	-0.237	2.2342	0.5622	1.8676	0.8139	1.2275	0.9963	0.4126	-0.5197	-0.5842	-1.235	-2.3398	-1.2029	-1.1392	-0.4247	-0.1031	0.6399	1.0755	1.5472	1.702	1.1751
rpl-13	-0.0218	-0.3597	-0.5109	1.1162	-0.167	-0.4727	-0.3715	-0.3137	0.1847	-1.251	0.842	-0.1221	0.6784	1.3184	-0.9109	0.3306	-0.9825	0.0934	-0.7238	-0.5228	-1.4235	-0.1939	-0.2543	-9.5998	-0.6992	-0.1892	-0.1362	0.1304	0.4558	0.4966	0.3222	1.0821	0.8922	1.2249	1.5553	1.6011	1.5231	1.3405
ptr-2	-1.0129	-1.6575	-1.7407	-1.888	-1.0394	-2.5125	-0.6004	-0.5187	-1.311	1.4064	1.3401	0.1312	-1.0582	-2.3534	-0.6244	-0.9512	-1.6508	0.2858	-0.5132	-1.15	-1.9368	0.1672	0.2805	1.8564	1.0028	-0.4344	-1.0769	-0.6699	-1.2365	-0.7705	-0.5315	-0.3553	-0.2457	0.0339	0.3213	0.2375	0.8944	0.9744
C32E8.9	-0.6629	-0.7772	-0.2682	-0.195	-0.0548	0.2126	-0.3147	-0.4026	-0.2648	-0.0915	-0.2091	-0.5178	-0.1551	-0.8585	0.1318	-0.1061	0.4679	0.7352	-0.1697	0.051	0.0624	0.0086	-0.1225	0.5731	0.7116	0.1282	-1.1138	-1.1359	-0.8477	-0.5163	-0.1513	-0.3355	-0.4169	0.0637	0.5055	0.6278	0.905	1.0027
C32E8.1	0.1534	-0.0801	-0.0296	0	0.127	0	0	0	0	0.0749	-0.0061	-0.0085	-0.0873	0	0.0518	0	0	0	-0.0333	-0.0009	-0.0333	0	-0.0673	-0.0927	-0.1067	-0.0945	-0.0759	-0.1005	-0.0503	-0.0755	-0.0082	0.0402	0.0499	0.0506	0.0859	0.0279	0.1151	0.2347
ubr-1	-0.2418	-0.0284	0.1617	-0.1012	0.4669	0.2721	0.3584	0.0347	0.5358	0.643	-0.3018	-0.1596	-0.3382	-1.3547	1.0813	0.2652	0.5873	0.6033	-0.1005	0.4543	0.2751	0.072	-0.0076	-0.5152	-0.6329	-0.7058	-1.0307	-0.6996	-0.7753	0.1769	0.3791	0.3715	0.5534	0.9155	1.2164	0.4181	0.1113	0.2173
npp-11	0.9134	0.317	0.5493	0.3503	-0.2509	0.6666	0.2079	-0.229	-0.1496	-0.4266	-0.7914	0.2171	-0.674	-2.9451	-0.3847	0.0204	-1.4606	-0.2451	-1.5498	0.0155	-0.8379	-0.628	-1.2477	1.2864	1.9708	2.1855	1.7404	1.8817	1.2661	0.6687	0.3085	-0.5509	-0.8217	-1.429	-1.6456	-1.5799	-3.5757	-1.7051
F53F10.7	-0.0122	0.0599	0	-0.1041	-0.0967	0.0022	-0.0216	0.0676	0	0	-0.0571	0.0231	0.0014	0	-0.0105	0	-0.02	0.0003	0.0044	-0.0659	0.0115	0	0.0172
unc-108	-0.1638	0.0998	-0.2529	-0.3978	0.4426	-0.1968	0.7352	0.3897	0.1419	0.8184	-0.094	0.1135	-0.3082	-0.0897	0.8777	0.3858	1.4103	0.3169	0.9513	0.4284	1.1844	0.4711	0.4313	-0.6024	-0.9493	-0.7399	-0.3006	0.0617	-0.066	0.1314	0.0024	0.0719	0.2907	0.3527	0.3848	0.2912	0.5238	0.5476
F53F10.3	0.4064	0.5148	-0.0048	-0.6127	0.4593	0.1499	0.5268	-0.108	-0.2403	-0.1615	0.1224	0.2016	-0.112	0.053	0.0679	0.1061	0.3717	0.2384	0.4008	-0.0756	0.2224	-0.3131	-0.0891	1.8218	0.9598	-0.1779	-1.2285	-2.4113	0.7174	0.6424	0.7946	0.5063	0.3787	-0.6298	-0.2385	-0.188	-0.2567	-0.6903
F53F10.8	0.0996	0.5654	0.4653	0.092	-0.0016	0.265	0.4913	0.0886	0.0337	0.1089	-0.1406	-0.0557	-0.5118	-0.333	0.3355	0.102	0.7935	0.562	0.6433	0.3112	0.9131	-0.0892	-0.0703	0.85	0.614	0.1466	0.0197	-0.0702	-0.4103	-0.0982	0.0847	-0.1155	-0.0154	-0.1157	-0.3269	-0.2912	-0.2396	-0.032
F53F10.6	-0.0992	0.3686	0.2263	-0.2012	-0.0977	0.1965	0.516	0.0622	-0.0119	0.2997	-0.1537	-0.0008	-0.3788	0.0637	0.2616	0.0481	0.6339	0.3456	0.6037	0.1862	0.789	-0.0423	0.1079
F53F10.1	-2.2286	-1.7654	-0.7764	-2.2379	-3.299	-3.0967	-3.0125	-1.0275	-1.7217	-1.6243	-1.0517	-2.1702	1.061	-2.177	-2.4955	-1.7605	-0.4033	0.6543	-2.6422	-2.3896	-1.7844	-0.4741	0.1293	-1.7145	-1.6608	-1.2853	-1.0531	-0.4561	0.0848	0.5563	0.8564	0.8428	0.8171	0.7731	0.8538	0.7569	0.5612	0.0676
gsp-4	1.3454	0.3729	-0.022	0.789	0.4095	0.6696	0.4119	0.0714	0.2967	-0.4124	-0.2034	0.0236	-1.0251	2.674	0.3394	-0.8447	-0.5942	-0.5015	-0.4772	0.2498	-0.1314	-0.1838	-0.0252	-0.0408	-0.0741	-0.1083	-0.1252	-0.0703	-0.0902	0.0068	-0.035	-0.0008	0.0121	0.128	0.0718	0.0847	0.1261	0.1151
T03F1.6	1.3076	0.3476	0.3928	1.0141	0.1013	1.1364	0.038	-0.0792	0.2285	-1.0115	-0.8673	-0.1855	-1.5936	-0.5615	-0.3126	-1.3696	-1.8028	-1.0581	-0.8498	0.2047	-0.6729	-0.2896	-0.2898	-0.9314	-0.5559	-0.7592	0.2719	1.1721	0.8901	1.1544	0.7463	0.2524	-0.1639	-0.2119	-0.4148	-0.6254	-0.5482	-0.2764
T03F1.11	0.0897	-0.2292	-0.7234	1.0876	3.4343	1.95	0.94	1.3521	-0.7028	-0.2398	0.5216	-1.3432	-1.994	-0.1475	0.8423	-1.3463	1.0004	0.8379	0.287	0.1875	0.3937	0.1423	0.6885	-1.0094	-1.075	-0.6216	-1.3252	-1.3151	-1.8079	-0.912	-0.6003	-1.7525	-1.0664	0.7936	1.3061	2.9885	3.4124	2.985
tfbm-1	-0.2445	-0.128	0.1683	0.0981	0.395	0.598	0.0561	-0.1226	-0.0607	-0.465	-0.4644	-0.022	0.2061	-0.5548	-0.2869	0.0571	-0.4384	0.0488	-0.6228	0.0345	0.3351	-0.2418	-0.4083	0.7483	0.1198	-0.4367	-0.5635	-0.1344	0.0545	0.4154	0.4629	0.3607	0.3138	0.0038	-0.1216	-0.2582	-0.647	-0.3177
guk-1	-0.2164	0.5088	0.2892	-0.1501	0.5969	0.2687	0.3444	0.3166	-0.0486	0.8667	0.0281	1.1726	0.2071	1.0183	0.408	0.2378	1.3045	-0.0995	0.2945	0.0444	1.0633	0.2235	0.4759	-0.3539	-0.6169	-1.4486	-0.9678	-0.2815	-0.1535	0.5208	0.8235	0.8942	0.8053	0.6385	0.5023	0.2224	-0.2836	-0.3011
hcp-4	1.5034	0.4899	0.7595	0.2864	0.1674	0.2169	-0.3169	0.0667	-0.375	-1.4707	-0.9006	0.4946	-1.2616	-3.1135	0.5469	-0.9712	-2.5524	-0.4984	-2.4943	-0.7568	-1.9404	-0.5791	-1.1568	0.6294	1.059	1.4288	1.4098	1.4514	0.9901	0.6925	0.5392	0.0524	-0.9636	-0.8469	-1.4133	-2.1997	-2.204	-0.625
pgk-1	-0.7983	-0.5615	-0.1296	-0.6512	-0.7504	-0.4174	-0.5539	-0.1625	-0.1081	0.1033	-0.4252	-0.3108	0.0298	-1.3851	-0.6685	-0.098	0.0679	0.4907	0.0954	-0.148	0.0857	-0.1276	0.0016	1.6823	1.4032	1.2154	0.9542	0.4041	-0.1818	-0.3352	-0.6555	-0.3434	-0.8677	-1.3034	-0.8477	-0.6545	-0.4148	-0.0553
coq-4	0.2947	0.4285	-0.0069	0.1687	-0.192	0.0491	0.1325	-0.0693	-0.3852	-0.9619	-0.3535	0.117	0.1858	-1.4215	-0.3037	-0.0251	-0.3404	-0.266	0.0593	-0.1529	-0.3122	-0.3677	-0.4247	0.9408	0.9569	1.2453	1.3035	1.2378	1.196	0.4581	0.2264	-0.5019	-0.573	-1.1505	-2.1635	-1.8963	-1.0252	-0.2543
linc-63	0.0355	0	0	0	-0.113	-0.0193	0	0	0	0	0	-0.0085	0.0701	0	0.0424	0	0	0	0	0.0324	0.0263	0	0
clec-53	0.0571	-0.0226	-0.1265	-0.053	0.0085	-0.1826	-0.0596	-0.0714	-0.1347	-0.3167	0.0602	-0.0327	-0.251	0.047	-0.1478	-0.097	-0.1316	-0.1116	-0.0221	-0.0339	-0.1074	-0.1318	-0.0209	-0.3241	-0.2538	-0.2038	-0.1615	-0.2006	-0.3826	-0.2733	-0.2702	-0.3369	-0.3448	-0.047	0.0983	0.3306	1.5769	0.7927
uba-5	-0.6698	-0.872	-0.5999	0.5431	0.3776	0.9155	0.4237	-0.1199	-0.2355	-0.0878	0.1869	-0.4285	0.0147	-0.6682	-0.2857	0.1469	-0.4508	0.1522	-0.2322	-0.0288	-0.562	-0.3875	-0.4033	0.3829	-0.2429	-0.4455	-0.4088	-0.0068	0.1414	0.524	0.6128	0.3721	0.2118	0.0891	0.0606	-0.2629	-0.423	-0.6048
T03F1.12	0.0131	0.5452	-0.1107	-0.7145	-0.2464	-0.2496	-0.0948	-0.2004	-0.38	-0.6022	0.0839	-0.2569	0.0738	1.4778	-0.4438	0.0785	0.1061	-0.3028	0.3412	-0.1178	-0.0695	-0.3253	0.249	2.2165	1.7549	1.1259	0.1335	-0.196	-0.0892	-0.454	-0.6177	-0.1743	-0.1125	-0.7833	-0.8898	-0.8011	-1.0204	-0.0925
C50F2.3	0.7589	0.1577	0.886	-0.2515	0.1994	0.3267	0.169	0.1465	0.7033	-0.1075	-0.7989	0.3004	-0.7606	-2.0639	1.0894	0.0245	-0.5543	0.0331	-0.978	0.2798	-0.351	-0.4172	-0.7647	0.3391	0.573	0.7287	0.7041	0.8781	0.5491	0.5042	0.4357	0.0303	-0.287	-0.6513	-0.7122	-1.0246	-1.1511	-0.9163
abf-2	-0.3253	-0.2264	-0.0888	0	-0.8311	0.0073	-0.1395	-0.1149	-0.0955	-0.0979	-0.1936	-0.1343	0.0369	-0.1062	-0.4248	0.0227	-0.0162	-0.036	-0.1333	-0.303	-0.1762	-0.2254	0.0283	-0.1365	-0.0712	-0.0112	0.0415	0.0613	0.0182	0.013	0.0106	0.0383	0.0328	-0.0181	-0.0578	-0.0789	0.0348	0.1234
abf-1	-0.0945	-0.3079	-0.1467	-0.1535	-0.8632	-0.1303	-0.0847	-0.1826	-0.0021	-0.1233	-0.147	-0.0746	-0.1032	-0.0541	-0.5976	-0.086	-0.079	-0.0586	-0.0978	-0.0026	-0.0203	-0.0189	-0.0085	-0.1305	-0.1305	-0.0743	0.0082	0.1109	0.1069	0.0957	0.033	-0.0324	0.0158	0.0038	-0.0707	-0.0785	0.0396	0.1031
C50F2.4	-1.5808	-1.8656	-0.88	-2.4786	-2.6276	-1.63	-1.0283	-1.0095	-0.8968	-1.1651	0.1026	-1.3586	-0.5652	-1.8436	-1.8343	-1.1892	-1.4576	-0.7461	-1.5069	-1.0067	-0.7364	-0.0423	0.1877	-3.5357	-1.4118	-0.7088	0.4192	1.149	1.0591	0.7046	-0.5572	-0.4168	-0.5731	0.5058	1	1.1455	0.8593	0.3609
C50F2.1	-0.0916	-0.0801	0	0	-0.096	-0.0896	-0.203	0.0229	-0.0433	-0.0169	-0.0995	-0.1492	-0.0079	-0.0541	0.0001	-0.1909	-0.0188	-0.0981	-0.1594	-0.1594	0.0614	0.0465	0.0518	-0.0489	0.264	0.1785	0.0808	-0.1122	-0.0217	-0.0737	-0.0249	0.0033	-0.0962	-0.0143	-0.0291	-0.0271	-0.01	-0.0684
C50F2.5	-0.109	-0.147	-0.0529	-0.1041	-0.2474	-0.0697	-0.1011	-0.0024	1.42	-0.0505	-0.0085	-0.1954	0.337	0.0305	-0.0812	-0.2608	-0.1477	-0.1082	0.5323	1.5112	-0.1372	0.179	0.0547	-0.0658	-0.0267	0.0235	0.03	-0.0111	-0.0316	-0.0451	-0.0633	-0.0881	-0.0595	0.0303	0.0992	0.0377	0.1041	0.0665
C50F2.7	-0.3918	-0.9389	-0.9727	0.9264	2.7561	1.0583	0.6485	1.1896	-0.8849	-0.0451	0.2026	-0.762	-1.7081	4.9018	0.4838	-0.9554	0.0424	-0.1417	-0.6582	-0.1646	0.0622	0.3227	0.1857	-1.03	-0.817	-1.9695	-0.6192	-0.7576	-0.2916	-0.252	-0.1413	0.0684	-0.1316	0.2076	0.657	1.5882	1.8908	1.5979
magu-3	-0.3786	0.111	0.3551	-2.5136	0.0333	-2.2499	0.3594	0.7337	0.5152	0.9248	-0.33	0.589	-0.5173	-2.2368	1.5172	0.1088	0.8744	0.0462	0.7729	0.8586	1.7001	0.8556	0.8201	-1.3515	-1.7295	-1.2224	-1.3767	-0.586	-1.0367	-0.4995	0.3693	1.1477	1.4224	1.4626	1.3783	1.0007	0.7003	0.3211
pbs-4	-0.101	0.5429	-0.0127	-0.1529	0.104	-0.5888	0.3189	-0.1466	-0.1541	-0.0806	0.0837	-0.0389	-0.3291	0.7832	-0.2662	0.2982	1.0708	0.1626	0.7126	0.0176	0.4724	-0.003	0.2018	2.3608	2.1678	0.402	0.198	-0.5429	-0.0915	-0.3464	-0.3633	-0.5104	-0.7399	-0.6263	-1.0701	-0.1011	-0.8123	0.0756
mrrf-1	-0.1395	0.1911	-0.1832	-0.1407	-0.0601	-0.1937	-0.2314	-0.2401	-0.6089	-0.9404	-0.6772	-0.3261	0.1186	-0.9029	-0.2943	-0.1556	-0.7804	-0.0604	-0.2286	-0.5117	-0.5046	-0.6177	-0.2912	0.6913	0.8541	0.7839	0.7584	0.6093	0.2502	-0.0288	-0.1014	-0.6019	-0.7586	-0.5868	-0.9918	-0.5228	-0.424	0.0689
T20F5.8	-0.2327	-0.4018	-0.2472	-0.053	-0.0203	-0.2254	0.0697	-0.3517	-0.6299	0.005	0.0029	-0.4219	-0.2536	0.0775	-0.2221	-0.052	-0.207	0.4277	-0.2439	-0.5065	-0.3797	0.0936	0.1164	-0.2183	-0.2827	-0.2719	-0.161	-0.2079	-0.2319	-0.187	-0.1604	-0.1777	0.0803	-0.0377	-0.0091	0.3309	0.7553	0.779
T20F5.4	-1.0778	-2.1444	-1.6223	0.5992	1.0097	0.6097	0.8339	-0.2576	-1.2871	-0.6841	1.3917	-2.1218	-2.5984	-1.8174	-0.3792	-1.3577	-1.6412	0.0067	0.5956	-1.1989	-1.6767	0.3662	0.8846	-1.3555	-1.2698	-1.2698	-1.4815	-0.9225	-1.1827	-0.7894	-0.4374	-0.1529	0.9586	1.5557	1.9633	2.0436	1.7461	0.5943
T20F5.1	0	0	0	0	0	0	0	0	0	0	0	0	0	0	0	0	0	0	0	0	0	0	0
T20F5.5	0.1922	-0.2673	0.2327	0.6721	0.0322	-0.0038	0.4341	0.0788	-0.1886	-0.0143	-0.0216	-0.1772	-0.0807	-0.1343	0.487	-0.1354	-0.3192	-0.0759	-0.2439	0.1215	-0.0943	0.1616	0.0823	0.1592	0.137	0.0984	0.0936	0.0695	-0.0976	-0.0797	-0.2131	-0.1857	-0.1916	-0.1	-0.0533	0.0046	0.0665	0.2924
T20F5.6	0.2095	0.1845	0.3062	-0.1639	0.0804	-0.0959	0.3554	0.0586	0.343	0.7556	-0.5753	0.5402	0.258	-1.2632	0.6001	0.2803	0.3076	0.0939	-0.4146	0.2521	0.1651	0.3236	-0.1376	1.1156	1.0014	0.4799	-0.0844	0.1998	-0.2661	0.0151	0.0703	0.0647	-0.1995	-0.1042	-0.3083	-0.7203	-0.8345	-0.4294
T20F5.7	-0.0385	-0.0038	-0.1294	-0.6934	-0.086	0.0174	0.0298	0.0963	-0.4711	0.0388	-0.7101	0.2857	1.3128	-2.2685	-0.0676	-0.1889	0.015	0.1036	-0.573	-0.2876	0.1811	-0.3507	-0.439	0.2407	0.0992	0.4808	0.6261	0.717	0.3947	0.3731	0.2637	0.0257	-0.2095	-0.4565	-0.4904	-0.7388	-0.8066	-0.5192
T21E3.2	0.0054	0.1175	0.0759	0	0	-0.142	-0.0847	0	-0.0433	0.0081	0.0606	0.005	0.0422	0	-0.0319	0.0227	0.0246	0.0248	-0.0333	-0.0009	-0.0333	-0.0141	-0.0746	-0.0871	-0.0913	-0.0831	-0.0182	0.004	-0.0308	-0.0036	0.0841	0.0807	0.0492	0.0459	0.0075	-0.0041	0.0132	0.0337
egg-4	0.1919	-0.2677	-0.1168	0.1183	-0.3012	0.011	0.0067	-0.1505	-0.1926	0.9876	-0.2167	-0.1559	-0.1118	-0.0591	-0.3812	0.0442	-0.0362	-0.2066	-0.2051	-0.243	-0.032	-0.343	-0.3202	1.9104	0.89	0.3754	-0.6456	-0.1503	-0.3953	-0.2469	-0.1291	-0.2773	-0.3086	-0.1141	-0.1128	-0.3581	-0.7013	0.2634
F47B3.4	0	0	0	0	0	0	0	-0.0024	0	0	0	0	0	0	0	0.045	0	0.0203	0	0	0	0	0	0.0613	0.0706	0.04	0.077	0.1165	0.0446	0.0623	-0.1371	-0.1034	-0.1586	-0.0637	-0.0357	-0.1301	0.0712	0.0851
F47B3.5	0	0	0	0	0	0	0	0	0	0	0	0	0	0	0	0	0	0	0	0	0	0	0
F47B3.6	0	0	0	0	0	0	0	0	0	0	0	0	0	0	0	0	0	0	0	0	0	0	0
F47B3.7	-0.0301	0.1908	0.0155	0	0	-0.0573	0.0635	0	0	0	0.0306	-0.0085	0.0283	0	-0.0937	0.3109	0	0	0	0	0	0	-0.0526	-0.0708	-0.0596	-0.0838	-0.1686	-0.093	-0.0743	-0.0504	-0.0892	-0.0691	0.0484	0.2406	0.2602	0.0748	0.0559	0.0789
F47B3.2	0	0.0402	0	0	-0.0492	0	0.0635	0	0	0	0	0	0	0.0315	-0.0631	0.0227	0	0	0	0	0	-0.0228	-0.0303
F47B3.1	0	0	0	0	0	0	0	0	0	0	0	0	0	0	0.0214	0	0	0	0	0	0	0	0
F28H1.4	-1.4212	-1.7681	-0.7943	-0.0267	-0.9315	-0.021	-0.6003	-0.5836	-1.4246	-0.4477	0.268	-1.4811	0.8401	-1.6386	-1.1585	-1.1234	-1.1896	-0.3296	-1.6803	-1.3761	-0.9277	0.2116	0.3973	-1.0687	-1.0057	-1.2113	-1.2889	-1.6556	-1.3711	-0.4043	0.0402	0.4377	0.5117	0.9251	0.8861	1.4093	1.828	1.9675
F28H1.5	0.0445	-0.0949	-0.0211	0	-0.1658	-0.0384	-0.0216	-0.0024	0.0211	0	-0.1074	-0.0216	-0.0508	-0.2362	-0.0631	-0.0331	-0.0704	-0.0704	0	0.0641	0.0774	0.0166	0.019	-0.2463	-0.116	-0.0091	0.0812	0.0312	-0.0136	-0.0336	0.0533	0.0222	0.0222	0.0655	0.0971	0.0183	0.0004	0.0271
aars-2	0.1003	-0.4714	0.0658	0.4337	0.1242	0.291	0.64	-0.1103	0.2028	0.7018	-0.315	-0.5855	-0.031	-0.7631	-0.0743	-0.0479	-0.3389	0.4923	-0.6292	-0.1481	-0.5995	-0.186	-0.6846	1.7626	1.7061	0.9285	-0.47	0.1528	-0.9911	0.0069	-0.0832	-0.1015	-0.1248	-0.0898	-0.0572	-0.1273	-2.7166	0.2044
cpn-3	-3.2641	-3.1002	-1.7506	-3.5821	-4.356	-4.2918	-3.7573	-1.1146	-2.2165	-1.0378	0.0748	-2.3728	1.9026	-2.0496	-2.5659	-1.7903	-2.8353	0.0167	-3.0703	-3.0462	-3.2831	0.1069	0.8829	-1.5249	-1.169	-1.2261	-1.354	-0.9886	-1.563	-0.539	-0.297	0.5027	0.8241	1.5808	1.333	1.2877	1.5667	1.5666
F28H1.1	1.2611	0.504	0.1638	-0.0786	-0.2765	-1.0942	-0.1624	0.1499	-0.3031	-0.2929	-1.2982	1.1525	-1.6546	-1.9807	0.7412	-0.4499	-0.0102	0.0417	-0.9277	0.0468	0.6297	-0.4437	-0.505	-0.1643	0.7195	1.2556	1.6697	1.5287	0.8981	0.5389	-0.2093	-0.4977	-0.6169	-0.7815	-0.9154	-1.176	-1.1957	-1.0538
F55C7.2	-0.0573	0	0	-0.053	0.0703	-0.0384	0.0105	0.0454	0	0	-0.0661	0.0748	-0.0532	0.047	0.0301	0	-0.0067	0.0136	0.0396	-0.0978	-0.0203	-0.0453	-0.0018	-0.1415	-0.1429	-0.1388	-0.0956	-0.0199	-0.0628	-0.0103	0.0588	0.0593	0.0838	0.0673	0.1138	0.0409	0.072	0.1158
C09D1.5	0	0	0	0	0	0	0	0	0	0	0	0	0	0	0	0	0	0	0	0	0	0	0
C09D1.4	0	0	0	0	0	0	0	0	0	0	0	0	0	0	0	0	0	0	0	0	0	0	0
clec-89	-0.5798	-0.1862	-0.3266	0	0.2515	0.4274	-0.1409	0.4005	-0.1594	0.197	0.6771	-0.2964	0.5317	0.8299	-0.0556	-0.0812	-0.128	-0.0338	-0.3519	-0.5208	-0.4264	0.0049	0.0368	-0.4573	-0.481	-0.337	-0.2611	-0.3362	-0.3127	0.0167	0.0837	0.1968	0.1954	0.2684	0.2615	-0.0076	0.4785	0.6918
acd-1	0	0.0402	0	0	-0.1199	0	0	0	0	0	-0.0367	0	0	0	-0.0631	0	0	0	0	0	0	0	-0.0152	-0.0028	-0.0224	-0.0224	-0.0223	-0.0162	-0.002	-0.0174	-0.0252	-0.0081	0.0113	0.0139	0.011	0.0101	0.037	0.0556
cyb-2.2	-0.4876	-0.1502	-0.2251	-0.3778	-0.3035	0.0054	-0.1519	-0.2293	-0.1551	-0.033	-0.7145	-0.372	0.0698	-0.3375	-0.5196	-0.2956	-0.1011	-0.1413	-0.2473	-0.1521	-0.0727	-0.5893	-0.7012	3.4248	2.6664	0.821	-0.05	0.1097	-0.4504	-1.2679	-0.2893	-0.2655	-1.1808	-0.614	-0.5063	-0.8876	-2.4488	0.9389
H31G24.3	-0.1799	-0.008	-0.0244	0	-0.4688	-0.6093	-0.1051	-0.4801	-0.2275	-0.0847	0.049	-0.1935	0.0308	-0.205	-0.4749	-0.1785	-0.1415	0.0277	-0.0659	-0.0335	0.0364	-0.2144	-0.1138	1.3337	0.8209	-0.0816	-0.1481	-0.2389	-0.4004	-0.2475	-0.4007	-0.1766	-0.1556	-0.109	-0.1352	-0.091	-0.2066	0.2366
H31G24.2	-0.5481	-0.1301	-0.2796	-0.3148	0.1041	0.0676	-0.0107	0.555	-0.3606	0.2446	-0.0033	-0.3636	-0.0656	0.1297	0.4836	-0.3841	0.7328	0.1284	0.5988	0.128	0.0089	0.1734	0.0757
H31G24.1	-0.5173	-0.2285	-0.4198	-0.3357	-0.5796	-0.9599	-0.6111	0.5621	-0.4694	-1.0295	2.4544	-0.3271	1.8872	-0.0396	-0.7569	-0.4596	-0.624	-0.3969	-0.4583	-0.4583	-0.432	0.0453	0.3182	-0.5867	-0.3486	-0.3989	-0.4197	-0.4824	-0.4014	-0.5011	-0.1222	0.1424	0.5591	0.4675	0.4746	0.536	0.6201	0.4612
let-504	0.7134	0.3751	0.4158	0.6442	0.1925	-0.2279	-0.2389	0.2666	0.3265	-0.4153	-0.4412	0.2547	-0.0531	-1.5729	0.7392	0.1921	-0.5496	-0.5627	-0.7537	-0.3056	-0.5128	-0.3719	-0.0811	1.1503	0.8315	0.6246	0.1263	0.1653	0.0368	0.1264	0.1217	-0.0498	-0.2023	-0.4748	-0.3208	-0.722	-0.8705	-0.5428
E01A2.2	0.3501	0.149	0.4483	-0.0424	0.3316	0.5017	0.0979	0.1808	0.4327	0.0226	-1.0051	0.1265	-0.5656	-2.0185	0.5503	-0.1039	-0.4157	-0.0123	-0.8401	-0.013	-0.2592	-0.3757	-0.6305	0.9148	1.307	1.1962	0.6052	0.3918	0.0465	0.2501	0.1474	-0.0287	-0.4144	-0.4548	-0.6244	-1.0594	-1.5251	-0.7522
E01A2.5	-0.1457	-0.2498	-0.1161	0.4046	-0.538	-0.2879	-0.3018	-0.4019	-0.3592	-0.9448	-0.3131	-0.6161	0.2885	-0.9818	-0.8002	-0.0425	-0.3473	-0.2846	-0.5137	-0.0667	-0.4285	-0.5634	-0.6341	1.6957	1.6147	1.4396	1.3503	1.1725	0.7191	-0.0087	-0.443	-0.2984	-1.7255	-1.296	-1.2773	-0.7481	-1.0924	-1.1027
akir-1	-0.1068	0.1122	0.0519	-0.0206	0.2312	0.0302	-0.0387	0.2476	-0.3155	0.1712	-0.0593	0.0641	0.5791	-0.3369	0.5713	-0.0802	0.3142	0.0545	0.4191	0.1786	0.5307	0.2327	0.5191	0.4471	0.2672	0.336	0.3556	0.333	0.1974	0.3493	0.3017	0.103	0.0407	-0.2617	-0.4845	-0.8593	-0.7191	-0.4065
E01A2.9	0.0571	0	0	0	-0.0248	0	-0.0216	0	0	-0.0169	0.0387	-0.0169	0.0153	0	0	0	-0.02	-0.02	0	0.0641	0.0774	0	0.0248
E01A2.1	0.3281	0.0285	-0.2509	-0.0346	0.3229	0.1287	0.485	-0.1377	-0.5816	-0.211	0.3158	-0.2124	-0.2322	-0.0977	-0.2678	-0.438	-0.349	-0.3046	-0.1976	-0.0735	0.147	0.0362	0.0159	0.9514	0.5785	0.132	0.1778	0.204	0.3013	-0.1516	-0.0007	-0.35	-0.4984	-0.3837	-0.1274	-0.0465	-0.4137	-0.3731
poml-2	0.246	-0.0536	-0.1666	0	0.2851	-0.0522	-0.1253	-0.2871	-0.0058	-0.1621	-0.0025	-0.193	0.0439	-0.2502	0.216	-0.2391	-0.0755	-0.0555	0.1036	-0.0026	-0.0978	-0.6161	-1.0194	-1.1477	-0.9141	0.1337	0.0933	0.4398	0.2403	1.3412	1.6539	0.8086	0.1137	-0.3398	-0.4221	-1.2324	-0.573	-0.1954
poml-3	0.3125	-0.147	0.0456	-0.053	-0.0402	-0.0166	0.066	-0.4903	0.0297	-0.1233	0.124	-0.1794	0.0697	-0.1595	-0.1552	-0.4805	-0.0614	-0.1016	-0.0333	0.0618	-0.0333	-0.367	-0.717	-1.8613	-0.7922	-0.0428	0.0397	-0.0452	-0.3559	-0.2267	0.0516	0.2956	0.7327	0.7899	0.7012	0.2881	0.2129	0.2125
E01A2.8	0.2892	0.4476	0.2152	0	-0.0555	-0.148	-0.0416	0.0229	0.0824	0	-0.0174	-0.1225	-0.1421	-0.2976	-0.0305	0.1067	-0.1123	-0.0521	0	0.0641	0	-0.0641	0.0675	0.295	0.9128	1.4184	0.5102	-0.4613	-0.3582	-0.3002	-0.2964	-0.4206	-0.4981	-0.4121	-0.3879	-0.3472	0.2048	0.1409
R12E2.15	-0.6845	-1.6059	-1.9175	-0.053	-1.0555	-3.0425	-1.481	-0.9107	-1.4345	-0.6367	3.3765	-1.3829	-0.8422	-0.5598	-0.7865	-1.2228	-1.4969	0.4575	-0.8714	-1.6948	-2.3232	0.7468	1.1092	-0.1371	-1.2232	-0.1527	0.0714	-0.3622	-1.3873	-0.8789	-0.264	-2.5553	-1.1673	0.274	-1.3342	2.534	3.5204	3.0624
R12E2.14	-0.3568	-1.3633	-1.8068	-0.1041	-0.8841	-2.7612	-0.6063	-1.116	-1.0045	-0.4754	2.6792	-1.6822	-0.2495	-0.4371	-0.6156	-1.7727	-0.8664	0.4678	-0.8217	-0.744	-1.568	0.5728	1.0947	-0.9898	-0.5865	-1.0046	-0.9097	0.6289	-1.2721	-1.067	-1.4329	-0.3038	-0.9276	0.2103	-1.1439	2.5491	3.5097	2.74
R12E2.6	-0.163	-0.2285	-0.5465	-0.1535	0.1082	-0.6276	-0.5159	-0.0068	-0.4426	1.2336	-0.0418	0.367	-0.7052	0.0231	-0.4016	-0.0542	-0.1825	-0.1816	-0.2317	-0.2578	-0.5012	0.1964	0.0462	-0.1884	-0.1691	-0.1575	-0.1826	-0.1935	-0.1635	-0.1138	-0.1845	-0.2094	-0.1073	0.0111	-0.0429	0.299	0.6868	0.7156
R12E2.7	-1.0304	-1.8128	-2.3113	-0.9025	0.43	-2.2848	1.9995	-1.3266	-0.8866	0.5905	1.7431	-1.0702	-1.3849	-1.0042	-0.5647	0.1381	-1.0994	-0.5347	0.5186	0.1123	-2.4043	0.9019	1.2228	-0.7592	-0.9792	-0.1979	-0.6461	-0.8872	-1.356	-3.6366	-1.1423	-1.1254	-0.4494	1.2952	0.7035	2.8178	3.577	2.7857
R12E2.8	-0.8131	-1.0327	-0.7257	1.7447	3.3916	2.722	-0.3887	1.7611	1.1759	-1.2936	-0.5462	-1.304	-1.4462	5.3091	0.3958	-1.3904	-0.1245	-1.1857	0.7323	1.8501	-0.7521	0.0842	-0.1394	-1.5333	-1.1534	-0.8068	-0.6677	-0.6302	-0.5647	-0.0809	0.31	0.6382	0.6294	0.7239	0.8323	0.6791	0.7575	0.8666
inx-15	-0.0035	-1.0433	-1.0583	0.092	2.0864	0.0357	-0.5478	-1.3028	-0.899	-1.9617	0.1374	-1.9599	-0.6462	-2.5817	0.1871	-1.2695	-2.0323	-0.373	-0.1279	-0.5156	-0.6384	-2.4386	-2.2342	-1.6682	-1.4866	-1.6326	-1.3469	-0.7479	-0.8398	0.4119	0.735	1.2848	1.307	1.1808	1.185	1.2106	0.5354	-0.1283
inx-16	0.0516	-0.5279	-0.2287	0.88	0.5295	-0.0434	-0.0866	-0.6674	-0.2206	-0.1141	0.0218	-0.4158	-0.1831	-0.7058	0.0931	-0.3932	-0.1327	-0.0778	-0.0891	0.025	-0.0086	-0.9772	-1.3992	-1.5699	-2.0177	-1.5039	-1.0166	-0.9055	-0.8152	0.2682	0.7565	1.2201	1.2348	1.1892	1.1499	1.0329	0.7789	0.1984
inx-17	-0.0932	-0.6082	-0.5104	0.3521	1.8438	0.0378	-0.9525	-0.7015	-0.5247	-1.2913	0.1186	-1.2923	-0.3991	-1.5003	0.4498	-0.9529	-1.156	-0.0847	-0.6092	0.0036	-0.4375	-2.2477	-2.0266	-1.38	-1.4871	-1.1658	-1.4771	-0.6144	-1.0659	0.1973	0.5916	1.109	1.0705	1.0865	1.0243	1.3535	0.7215	0.0361
egg-5	-0.0504	-0.0864	-0.1927	0.1183	-0.2942	-0.2492	-0.2438	-0.5011	0.0282	0.4491	-0.538	-0.0398	-0.1743	-0.22	-0.3541	-0.2872	-0.1572	-0.0501	-0.1239	0.1361	-0.0086	-0.2739	-0.214	2.1347	1.1741	0.3332	-0.59	-0.0142	-0.827	-0.1746	-0.3869	-0.5386	-0.2923	-0.17	-0.244	-0.241	-0.2751	0.1116
R12E2.18	0	0.0203	-0.0227	0	0	0	0	0	0	0	0	0	0	0	0	0	0	0	0	0	0	0	0
sls-2.4	0.053	0.1137	-0.0142	-0.053	-0.3505	-0.0337	0.601	0.1223	-0.0955	0.0906	-0.0227	0.0287	0.1074	0.0971	0.0289	0.045	0.3666	-0.0832	0.3981	-0.1673	-0.1428	0.0166	0.1145
R12E2.11	0.112	0.2752	0.1846	0.1152	0.2349	0.3144	0.0535	0.119	-0.1916	-0.6644	-0.1809	-0.1252	-0.3469	-0.1533	-0.2635	0.002	0.1505	0.1666	-0.1371	0.1524	0.3182	-0.2739	-0.1928	0.5511	0.3185	-0.1916	-0.3917	-0.227	-0.2908	0.2348	0.2889	0.2113	0.1712	0.0677	0.0139	-0.3118	-0.3405	-0.104
mrps-6	-0.1437	0.3806	-0.0727	0.0377	0.0021	0.0923	-0.0029	-0.1947	-0.5068	-1.3396	-0.5961	-0.2667	-0.1011	-0.5896	-0.7005	-0.176	-0.5796	-0.231	-0.3773	-0.2402	-0.3474	-0.4977	-0.1636	-0.7923	0.1984	0.8987	0.9605	0.8662	1.6113	1.3324	1.027	0.6837	0.3763	-0.4634	-1.9332	-0.8296	-2.7388	-1.1971
rpn-8	0.1858	0.4034	0.3596	-0.0002	0.118	0.1351	-0.0033	0.2684	-0.1281	-0.3397	-0.4456	0.141	-0.0205	-1.15	0.0622	0.106	-0.0063	0.0218	0.2571	-0.001	0.116	-0.0363	-0.0825	1.6963	1.2324	0.5576	0.2053	0.3636	0.0959	0.1605	0.1525	-0.1562	-0.4006	-0.7059	-0.9776	-0.5804	-1.3697	-0.2737
R12E2.17	0.2336	-0.0111	-0.0324	-0.0617	-0.202	-0.3108	-0.0189	-0.1218	0.1264	0.0418	0.0871	0.1526	-0.0784	0.1105	-0.3766	0.1151	-0.1787	0.1343	0.1171	-0.0192	-0.371	-0.2031	0.0701
R12E2.2	0.1958	0.3249	0.4855	-0.4637	0.1996	-0.0847	0.2152	0.4431	0.3055	0.2098	-0.5198	0.0631	-0.1927	-0.2738	1.0765	-0.0484	0.0312	0.1357	-0.1501	0.2541	0.1393	0.1698	-0.0753	1.0656	0.5485	-0.0862	-0.1385	0.0462	-0.1378	0.064	0.1326	-0.0205	-0.0755	-0.198	-0.2511	-0.4755	-0.5303	0.0566
R12E2.1	0.5095	-0.1578	0.3692	-0.1437	-0.0604	0.4799	0.0309	-0.1003	0.3255	-0.1676	-0.6981	-0.1959	-0.3429	-0.3262	-0.0043	-0.1766	-0.6676	-0.1285	-0.6504	-0.1542	-0.6284	-0.1347	-0.5805	1.1923	1.1894	0.6053	0.1947	0.512	0.2799	0.4367	0.2057	-0.3065	-0.5674	-0.5928	-0.8301	-1.1854	-0.9986	-0.1351
ppw-1	0.3268	-0.0993	-0.0261	0.0737	-0.0482	0.1747	0.1188	-0.3104	0.0345	0.1227	-0.358	-0.0818	0.059	-0.3687	0.3957	0.0442	-0.1238	-0.1828	-0.0933	-0.1289	0.022	-0.4132	-0.2397	2.3757	2.0505	0.6588	-0.7787	-0.4712	-0.7795	-0.8352	-0.3168	-0.9609	-0.4796	-0.4027	0.0003	-0.1292	-0.5054	0.574
cas-2	0.8037	0.3645	0.155	-0.5183	-0.1307	-0.8784	0.0321	-0.4571	0.1235	-0.0176	-0.7156	-0.2322	-0.6241	-1.3584	0.4934	-0.4129	0.3448	0.017	0.7692	0.5436	0.9023	-0.8144	-0.2945	2.0897	1.803	0.9486	0.4137	-0.1514	-0.4622	-0.22	-0.3043	-0.6791	-0.9728	-0.4078	-0.6351	-1.016	-0.6098	0.2035
C18E3.4	-0.2532	-0.0699	0.187	-0.2474	-0.2647	-0.4021	-0.1841	-0.3574	0.5118	0.4587	-0.5663	0.1053	0.4006	-0.0293	0.9268	-0.1028	0.5818	0.0949	-0.2991	-0.3795	0.4388	0.1075	0.0759	-0.8205	-0.5309	-0.1427	0.0608	0.0358	-0.1149	0.0031	0.1032	0.0828	0.0847	0.1025	0.3649	0.1947	0.2851	0.2911
C18E3.3	-0.0145	-0.2602	-0.0447	-1.1041	-0.4815	-1.1401	-0.2276	-0.1204	0.0029	0.2912	-0.4977	0.0014	0.5977	-0.1428	1.3451	-0.5295	0.7626	0.8471	-0.2213	-0.005	0.1092	-0.1794	-0.1568	-0.1488	0.1133	0.6808	0.9252	0.8156	-0.0055	0.2224	-0.1598	-0.2271	-0.2316	-0.4524	-0.2471	-0.4013	-0.3915	-0.4922
hop-1	-0.5388	-0.6953	-0.6734	-0.3665	-0.2441	-1.0629	-0.7714	-1.2697	-0.7026	1.2103	-0.5322	-0.2208	-0.7358	4.2885	-0.0691	-0.8747	-0.7895	-0.6561	-0.8021	-0.735	-0.5327	-0.6048	-0.0015	2.4214	1.9184	0.408	-0.7224	0.0179	-0.9164	-0.5922	-0.3479	-0.5334	-0.4497	-0.3997	-0.115	-0.2402	-0.5414	0.0923
swsn-2.2	0.9486	0.751	0.9294	0.1764	-0.0072	0.4657	0.1171	0.2091	-0.1206	-0.5084	-0.6802	0.8625	-0.6182	-3.2951	0.0979	-0.3975	-0.9993	0.0307	-0.9074	-0.1612	-0.6572	-0.5543	-0.8824	1.0474	1.2916	1.2462	1.0397	1.3617	1.2436	1.0586	0.6469	0.156	-0.7897	-0.8431	-1.5773	-1.9855	-3.0497	-0.8464
C18E3.10	-0.0122	-0.028	-0.0072	0	0.0781	-0.0573	-0.043	0.0454	0	0.0254	0	0.0183	0.1098	0.0926	0	0	-0.0499	-0.0499	0	0	0.0521	0.0238	0.0154
C18E3.1	1.2937	0.047	0.4355	-0.2033	0.3325	-0.0048	0.0181	-0.0565	-0.1994	-0.3167	-0.4808	0.4117	-1.0146	-0.8679	0.1436	-0.2554	-0.4513	0.2008	-0.4571	-0.1745	-0.7676	0.0657	-0.4976	0.1129	0.2365	0.193	0.1362	0.0615	-0.0081	-0.0373	-0.1288	-0.1007	-0.0568	-0.0584	-0.0995	-0.095	-0.0801	-0.0754
C18E3.9	0.1759	0.0537	-0.0072	-0.7073	-0.0089	0.1117	-0.5474	-0.2254	-0.336	0.0606	-0.4428	0.0072	-0.2123	0.2456	0.4593	0.013	0.0781	-0.2704	-0.1645	-0.5751	-0.4791	-0.4221	0.0439	1.5814	0.8195	-0.118	0.2011	0.0602	-0.1186	0.0285	-0.0436	-0.2541	-0.3865	-0.3545	-0.36	-0.2873	-0.5185	-0.2496
nab-1	-0.2854	-0.1275	0.3052	-1.3858	-1.1049	-2.1226	0.4995	-0.0339	0.3985	0.7932	1.1086	-0.9309	-0.2916	-0.7744	0.2877	0.1552	0.0458	0.4726	-0.714	0.29	0.2491	0.5028	0.5705	-1.2247	-1.692	-1.0781	-1.4502	-1.1009	-1.6501	0.0628	0.3675	1.2525	1.6647	1.8813	1.7785	1.1846	0.292	-0.288
C43E11.5	0.0606	0.0344	0.0861	-0.1535	-0.0768	-0.4749	-0.3652	-0.1218	-0.0324	-0.1765	0.0985	-0.2554	-0.35	-0.3933	0.2756	-0.2356	0.0209	0.2038	-0.3208	0.3077	0.6513	0.3559	0.1717	-0.5611	-0.4082	-0.366	-0.224	-0.3084	-0.3134	-0.2133	-0.0209	0.1655	0.3808	0.4629	0.4957	0.3068	0.334	0.2697
ndx-7	-0.1055	0.141	0.0813	0.1675	0.0051	0.0597	-0.43	-0.1547	-0.3813	-0.8091	-0.3026	-0.3004	-0.1264	-0.0984	-0.141	-0.182	-0.1264	0.3621	-0.1746	-0.0811	0.1324	-0.118	0.0449	0.34	-0.4364	-0.8708	-0.937	-0.3497	-0.2997	0.3362	0.6271	0.6201	0.5742	0.4944	0.1435	-0.1016	-0.1248	-0.0155
tufm-2	-0.4301	-1.0748	-0.0426	0.6341	0.2436	0.6776	-0.5081	-0.156	-0.4852	-0.5555	-0.4824	-0.9018	-0.0212	-0.8149	0.079	-0.6526	-1.0665	0.3931	-1.5027	-0.5198	-0.5504	-0.5418	-0.3483	1.0233	0.2596	-0.4991	-0.2881	-0.3581	-0.33	0.0778	0.4291	0.0785	0.1136	-0.0947	-0.0572	-0.187	-0.3225	0.155
cogc-5	0.0011	-0.3131	-0.1488	0.5816	0.517	0.5041	-0.3345	-0.1804	-0.2178	-0.6528	-0.0095	-0.467	-0.183	-0.5479	0.1904	-0.3268	-0.967	-0.0315	-0.9388	0.0032	-0.6524	-0.2944	0.1207	0.5985	0.2268	-0.2316	-0.3129	-0.0933	-0.1018	0.1659	0.1828	0.0871	0.0363	0.2181	0.0249	0.0649	-0.3977	-0.468
C43E11.12	0.7299	-0.0675	0.0724	0.8395	-0.0967	-0.1475	1.2178	-0.1024	0.2705	-0.0021	0.3358	0.2608	0.8624	0.6995	-0.1873	-0.3279	0.3349	-0.1877	0.1973	0.0289	0.1323	-0.2818	-0.2098	1.6251	1.3472	0.9196	0.3426	-0.0946	-0.3066	0.0505	0.1478	-0.305	-0.309	-0.4051	-0.7971	-0.8733	-0.812	-0.5301
mus-81	-0.0916	-0.022	0.2911	0.108	0.3936	-0.029	0.4552	0.019	-0.1995	-0.389	-0.4597	0.2232	0.1804	-1.6588	0.4729	0.0649	-0.1508	0.2499	-0.2649	0.0722	0.2577	-0.0367	0.2972	1.364	1.1467	0.6403	0.3006	-0.1555	0.2149	0.059	0.1373	0.0371	-0.5189	-0.4309	-0.6033	-0.7425	-1.1849	-0.2638
C43E11.9	0.061	0.1536	0.1244	0.6944	-0.0327	-0.417	-0.0319	-0.2398	-0.1921	-1.7855	-0.3837	0.0847	0.3796	-0.0686	-0.984	0.2767	-1.0205	-0.5838	-0.631	-0.1763	-0.6479	-1.0933	-0.9188	-0.013	-0.4444	0.3885	1.5593	1.7424	1.6121	0.9564	0.8003	0.162	0.1705	-0.4796	-2.566	-1.2893	-1.5673	-1.0318
cdc-6	0.8782	0.6424	0.4093	-0.1344	-0.2376	-0.4249	0.052	0.19	0.099	-0.5982	-0.6366	0.2941	-0.1277	-2.0709	0.5446	-0.1639	-1.1261	-0.3444	-1.0203	-0.1178	-0.46	-0.6696	-0.348	0.676	0.768	0.7917	0.785	0.7155	0.3663	0.3552	0.1098	-0.162	-0.4431	-0.5036	-0.798	-1.0204	-1.0608	-0.5796
acin-1	0.9242	0.6341	0.6379	0.1539	-0.0201	0.1367	0.308	0.1312	0.7577	-0.1112	-0.6835	0.186	-0.1214	-1.6585	0.3413	0.047	-0.9028	-0.424	-0.9486	0.0095	-0.5826	-0.2704	-0.5922	0.4254	0.7427	0.875	0.6617	0.7735	0.5513	0.5916	0.572	0.2017	-0.2824	-0.4514	-0.8096	-1.4971	-1.4279	-0.9266
Y47D9A.4	0	0	0	0	0	0	0	0	0	0	0	0	0	0	0	0	0	0	0.0356	0	0	0	0	-0.0525	-0.0499	-0.0472	-0.0567	-0.0567	0.0103	0.0207	0.0068	0.0193	0.0014	0.0158	0.045	0.0152	0.0466	0.0818
Y47D9A.5	-0.0596	-0.028	-0.0061	0	0.0102	0.0205	0	0.0229	0.0297	0	-0.0725	-0.0253	0	0	-0.0105	-0.097	-0.0079	-0.0079	0.1042	0.241	0	0.0157	0	-0.0339	-0.0189	-0.0298	-0.0156	0.0001	0.0094	-0.0153	-0.0042	-0.0122	-0.0037	0.0067	0.0274	0.0237	0.0307	0.0356
linc-85	0.0686	-0.124	0.1199	-0.053	0.0058	-0.0337	-0.0416	0.0999	-0.0841	0	-0.0515	-0.0368	-0.0844	0.0083	0.0407	0.0769	0.0271	-0.1071	0.4189	0.1185	0.1774	-0.1367	0.1402
scpl-3	-0.0572	-0.0148	-0.065	-0.4934	0.0539	0.1065	0.0222	0.5242	0.1789	1.1302	-0.5084	-0.0438	0.1596	-1.5226	0.9579	-0.294	0.7743	0.824	0.2815	0.551	0.9389	0.3819	0.4649	-1.619	-1.8802	-1.9962	-0.6418	0.1677	0.4972	0.8461	0.7545	0.5686	0.7478	0.7352	0.6798	0.2334	0.3991	0.5078
Y47D9A.1	-0.5253	-0.4968	-0.3177	0.091	0.0317	0.3869	-0.1399	0.0013	-0.039	0.219	0.7046	-0.1148	-0.1285	-0.7859	0.022	-0.3367	-1.0066	0.5772	0.1309	0.0699	-0.4176	-0.3184	-0.0745	0.2242	-0.7725	-1.2234	-1.5765	-0.9811	-0.9786	0.1178	0.2058	0.6366	0.9086	0.857	0.7471	0.9245	0.7362	0.1743
T03A1.5	0	0	-0.0451	0	0	0.0205	0.0105	0	0	0	0.0606	-0.0085	0	0.047	0.0214	-0.0104	0.0402	0	0	0.0641	0	-0.0228	-0.0076
ZK973.19	0	0	0	0	0	0	0	0	0	0	0	0	0	0	0	0.0227	0	0	0	0	0	-0.0228	0
ZK973.24	0	0	0	0	0	0	0	0	0	0	0	0	0	0	0	0	0	0	0	0	0	0	0
ZK973.23	0	0	0	0	0	0	0	0	0	0	0	0	0	0	0	0	0	0	0	0	0	0	0
ZK973.15	0	0	0	0	0	0	0	0	0	0	0	0	0	0	0	0	0	0	0	0	0	0	0
ZK973.16	0	0	0	0	0	0	0	0	0	0	0	0	0	0	0	0	0	0	0	0	0	0	0
ZK973.13	0	0	0	0	0	0	0	0	0	0	0	0	0	0	0	0	0	0	0	0	0	0	0
ZK973.18	0	0	0	0	0	0	0	0	0	0	0	0	0	0	0	0	0	0	0	0	0	0	0
ZK973.17	0	0	0	0	0	0	0	0	0	0	0	0	0	0	0	0	0	0	0	0	0	0	0
ZK973.22	0	0	0	0	0	0	0	0	0	0	0	0	0	0	0	0	0	0	0	0	0	0	0
ZK973.20	0	0	0	0	0	0	0	0	0	0	0	0	0	0	0	0	0	0	0	0	0	0	0
ZK973.21	0	0	0	0	0	0	0	0	0	0	0	0	0	0	0	0	0	0	0	0	0	0	0
ZK973.25	0	0	0	0	0	0	0	0	0	0	0	0	0	0	0	0	0	0	0	0	0	0	0
ZK973.12	0	0	0	0	0	0	0	0	0	0	0.0306	0	0	0	0	0	0	0	0	0	0	0	0
ZK973.14	0	0	0	0	0	0	0	0	0	0	0	0	0	0	0	0	0	0	0	0	0	0	0
acr-6	-0.1877	-0.4035	-0.0999	-0.2474	-0.0795	-0.014	0.3233	0.6267	-0.1767	-0.0879	-0.0723	-0.2499	-0.4119	-0.1062	0.1978	-0.052	-0.2462	0.9947	-0.1537	-0.1569	0.1197	0.1011	0.1277	-0.128	-0.2219	-0.2029	-0.1475	-0.0624	0.0026	-0.0795	-0.0348	-0.0751	-0.1123	0.0274	0.0875	0.1517	0.3983	0.397
ZK973.4	-0.0779	-0.028	0.046	0	0.0444	0.0609	-0.0216	0	0	0	-0.1142	0.0099	0.0142	-0.0746	0.0001	-0.0104	-0.0156	-0.0156	0.037	-0.0009	-0.0071	0.0313	-0.0228	-0.0879	-0.0811	-0.0436	-0.0461	-0.0151	-0.0487	-0.0209	-0.0007	0.0589	0.0984	0.0536	0.0237	0.023	0.0212	0.0653
ZK973.8	0.3758	0.1716	0.3396	0.0982	-0.2124	-0.0714	-0.2769	-0.0214	0.4233	0.0737	-0.3693	0.148	-0.1677	-0.1735	0.2987	-0.0065	-0.2405	0.0282	0.2276	-0.0881	0.1704	-0.0951	0.0107	0.3089	0.085	0.1476	0.0342	0.1166	0.1249	0.2694	0.0898	-0.2555	-0.0956	-0.258	-0.2169	-0.2111	-0.0987	-0.0406
pdp-1	0.1058	0.0503	0.2657	0.0519	-0.0653	0.2303	0.0136	-0.0888	0.2143	-0.3379	-0.2521	0.0848	0.2593	-1.2166	0.0302	-0.1828	-0.4065	-0.1187	-0.1465	-0.1018	-0.2359	-0.1307	-0.3152	2.0295	1.372	0.2546	0.0842	0.5675	-0.2309	0.2046	0.0925	0.274	-0.576	-0.6351	-0.8872	-1.4702	-1.4253	0.3457
ZK973.9	0.7043	0.5005	0.2901	0.4165	0.0772	-0.4167	0.2191	0.2715	0.0551	0.1963	-0.0966	1.352	-0.5006	0.1363	1.0633	0.2235	0.8343	-0.3465	0.2247	-0.1336	0.8121	0.393	0.4975	2.1551	1.7491	1.5154	0.6939	1.2354	1.1668	0.9037	0.3734	-0.0295	-0.6853	-0.6526	-2.4246	-2.9416	-2.1907	-0.8683
lpd-5	-0.527	0.2592	0.1062	0.0979	-0.2033	0.0419	-0.6912	-0.1593	-0.8025	-1.2534	-0.3714	-0.0619	-0.2098	-0.2362	-0.6882	-0.4026	-0.2694	-0.4005	-0.3595	-0.4837	-0.5673	-0.1228	-0.0311	1.172	0.7139	0.7217	0.8238	0.4878	0.5137	-0.1654	-0.2592	-0.1526	-0.1608	-0.2881	-0.7694	-0.9557	-0.6822	-0.9995
ZK973.11	0.3912	0.8396	0.9579	-1.1286	-0.4996	-0.802	-0.1436	0.346	0.4861	0.5174	-0.562	-0.0219	-0.3399	-2.4738	0.9107	0.1338	0.5034	0.1964	0.7092	0.4982	1.161	0.2961	0.2473	-0.7874	-1.0857	-0.7085	0.087	0.5678	0.4893	1.0199	0.9114	0.6372	0.4549	0.2155	-0.1566	-0.1453	-0.7659	-0.7337
ZK973.1	0.6283	0.2454	0.4482	0.0449	0.1898	-0.5062	-0.5193	-0.6893	0.2913	-0.5206	-1.0931	0.0005	-0.1115	-2.1041	0.6916	-0.0712	-0.9826	-0.703	-1.0403	-0.1633	-0.8945	-1.185	-0.8984	1.3094	0.5513	0.101	0.0524	0.1514	-0.0136	0.0199	0.1185	0.0207	-0.1887	-0.1819	-0.3978	-0.4885	-1.0266	-0.0275
T21E12.3	-0.0239	0.0203	0	-0.1041	0.2457	0	0	0.0676	0	-0.0833	-0.4705	-0.0234	-0.031	-0.1564	-0.1305	-0.052	-0.0146	0.0456	-0.0333	-0.0009	0.1175	-0.0071	-0.0168	0.0052	-0.0161	-0.0377	-0.0404	-0.0197	-0.0363	0.0071	0.0167	-0.0065	-0.0166	0.0047	0.0135	-0.0006	0.0313	0.0954
T21E12.2	-0.4742	0.1111	0.2881	-2.1393	0.2057	-0.1605	0.155	0.1463	-0.3508	0.9749	-0.4748	-0.8381	-0.3367	-0.3417	0.0921	0.0975	0.8041	-0.2652	-0.1893	-0.0638	0.3377	0.149	0.3482	-0.8187	-0.7919	-1.139	-0.767	-0.8633	-0.8363	-0.2639	-0.6834	-0.0764	-0.0102	0.7949	1.4192	1.1494	2.0166	0.8701
T21E12.8	0	0	0	0	0	0	0	0	0	0	0	0	0	0	0	0	0	0	0	0	0	0	0
T21E12.7	0	0	0	0	0	0	0	0	0	0	0	0	0	0	0	0	0	0	0	0	0	0	0
T21E12.6	-0.0301	0	0	0	0	0	0	0	0	0.0749	0	0	0	0	0	0	0	0	0	0	0	0	0
T21E12.5	-0.3716	-0.612	-0.4198	-0.1041	-0.2486	-0.2377	-0.0207	-0.2659	-0.1313	-0.1621	-0.2557	-0.3989	-0.358	-0.5059	-0.4779	2.9235	-0.567	-0.5473	-0.3124	-0.3503	-0.2318	0.2524	0.3183	-0.6528	-0.5641	-0.4614	-0.5269	-0.5547	-0.3045	0.2261	0.2443	0.114	0.2473	0.6099	0.6293	0.2766	0.2505	0.4664
C41D11.10	-0.1552	-0.0416	0.0062	0	0.1644	-0.0081	0.1863	0.0708	0.0418	0.6621	0.1835	-0.2522	-0.5176	0.1074	0.0719	0.3789	0.5023	-0.2449	-0.2674	-0.2078	-0.0155	0.1189	0.2583	-0.0399	-0.0222	-0.0102	-0.0119	-0.0295	0.0298	-0.0244	-0.02	-0.0136	0.0275	-0.0039	0.0214	0.0255	0.046	0.0254
C41D11.4	0.3144	0.3075	0.4896	-0.1916	-0.0273	-0.3397	-0.1904	0.0313	-0.0737	-0.4813	-0.8606	0.4048	0.2681	-0.9677	0.2321	-0.1113	-0.6622	-0.5346	-0.3543	-0.5254	-0.6912	-0.908	-0.2576	0.8305	0.7538	0.6143	0.6916	0.7087	0.4858	0.3865	0.2295	-0.0726	-0.4255	-0.4501	-0.7528	-1.2661	-1.084	-0.6497
eif-3.H	0.314	0.064	0.1611	-0.4128	-0.0722	0.501	0.3764	-0.0072	0.2342	-0.0665	-0.2144	0.0654	0.1032	-1.0168	0.3269	0.2531	-0.6691	-0.4411	-0.2173	0.0224	0.0798	-0.1362	-0.3626	-0.0256	-0.1928	-0.1523	0.1888	0.428	0.7848	0.117	0.2526	0.28	0.324	-0.136	-0.1659	-0.5469	-0.9946	-0.1613
cps-6	0.2273	0.3342	0.066	-0.6964	-0.013	0.5984	-0.3627	-0.2187	-0.401	-1.4395	-0.6739	-0.2638	0.1186	-1.1028	-0.4128	-0.1578	-0.3839	0.4422	-0.5531	-0.295	-0.9298	-0.3968	-0.6098	-1.3936	-0.8778	-0.8075	2.0737	1.4381	2.8332	-0.0968	0.4582	-0.3135	-0.4392	0.5963	-2.8402	-0.1323	0.021	-0.5196
C41D11.9	1.093	1.1056	0.5534	-0.3499	-0.1535	0.0942	0.2641	-0.1458	-0.3046	-1.3077	-0.6247	0.5513	-0.2797	-1.6157	-0.4625	-0.0838	-0.6554	-0.0409	-0.3962	-0.1206	-0.3938	-0.5885	-0.4646	1.7324	1.4037	1.048	0.9228	0.5434	0.8953	0.9367	0.6966	-0.0509	-0.9464	-1.3434	-3.3092	-1.5675	-0.827	-0.1346
C41D11.5	0.4513	0.6466	0.2992	-0.4136	-0.3335	-0.1909	-0.1263	-0.2225	-0.6007	-1.4638	-1.098	0.1028	-0.5854	-1.4471	-0.7029	-0.3378	-0.4939	-0.3679	-0.5042	-0.2006	-0.4137	-0.9018	-0.4105	2.6481	2.5944	1.2034	0.9392	0.8227	1.352	0.223	0.2989	-0.3086	-0.763	-0.802	-2.172	-1.6531	-4.5612	0.1782
eri-6	0.0281	-0.0287	-0.2758	-0.2766	-0.1879	-0.5063	-0.1323	0.0257	-0.1656	-0.3655	-0.8051	0.0224	-0.6525	-0.9538	0.7709	-0.2982	0.038	-0.2078	-1.1578	-0.1363	-0.0753	-0.0369	-0.1428	-0.9086	-0.645	-0.174	0.1737	0.3762	0.1272	0.6868	0.8176	0.3378	0.0396	0.0971	-0.0245	-0.3767	-0.3684	-0.1587
C41D11.6	0.0355	0.1175	-0.0227	-0.1535	-0.0617	0.0213	-0.0319	0.1532	-0.0021	0.0749	-0.1415	-0.0337	0	0	0.0214	-0.1053	0	0.0797	0.1042	0.0324	0.1509	-0.0453	-0.0746	-0.7875	-0.6238	0.0757	0.454	0.5402	0.2179	0.3444	0.5314	0.1224	0.0321	-0.0111	-0.0708	-0.3692	-0.3734	-0.0824
linc-104	-0.0301	0	-0.1313	0	-0.0849	-0.0193	-0.0847	-0.0479	-0.0325	-0.0729	0.0678	0.2509	-0.0791	0.0235	0.1434	-0.0331	0.0246	0.0047	-0.0303	-0.0335	0.1549	-0.0141	-0.0152
T01A4.5	0	0	0.0155	-0.053	0.0522	0	0.0321	0	-0.0115	-0.0169	-0.0213	0.0099	0.0283	-0.0382	0.0214	0.0227	-0.0079	-0.0079	-0.0333	-0.0333	-0.0333	0.0157	-0.0152
T01A4.6	0	0.0203	0	0	0	0	-0.043	0	0	0	0	0	0.0142	0.0315	0.0424	0	0	0	0	0	0	0	0
mrpl-19	-0.5218	0.0283	-0.0055	-0.7017	-0.2308	0.4345	-0.4009	0.2201	-0.6166	-0.828	-0.5513	-0.2622	0.0416	-0.2351	-0.5433	-0.2877	-0.2415	-0.1859	-0.1285	-0.2883	-0.4236	-0.2024	-0.2494	0.013	-0.3536	-1.0566	-0.9915	-0.7121	-0.2745	0.2919	0.4756	0.4589	0.4549	0.3577	0.3631	0.1919	0.379	0.4023
Y119C1B.5	0.1697	-0.147	0.2617	-0.4487	0.2456	0.5399	-0.2208	-0.0361	0.1676	-0.3561	-0.7363	0.1328	0.0254	-1.8951	0.1044	-0.2199	-0.5434	0.0829	-1.2344	-0.1102	-0.2117	-0.4507	-0.8524	-0.0325	0.2025	0.4364	0.7447	0.9191	0.5187	0.6287	0.5643	0.1731	-0.3424	-0.592	-0.5956	-0.8964	-1.0421	-0.6866
Y119C1B.6	-0.6553	-1.2605	-1.0626	-0.053	-0.2055	-0.6816	0.4288	0.3928	-0.776	-0.3357	-0.3237	-0.0175	-1.0862	0.0104	0.1729	-0.4717	-0.5702	-0.5108	-0.6648	-0.9974	-0.7741	0.4713	0.4917	-0.535	-0.9734	-0.4094	-0.3811	-0.1875	-0.4616	-1.3367	-1.1478	-1.3767	-1.0406	0.3058	0.8432	2.1205	2.3644	2.216
bet-1	0.0527	0.2511	0.2958	0.1518	0.299	0.3456	-0.0561	0.4068	0.2994	0.5632	-0.5928	-0.0676	0.403	-1.0352	0.2593	-0.088	0.0822	-0.9702	-0.5373	-0.1989	-0.2532	-0.5287	-0.3105	0.4464	0.3776	0.2881	0.2578	0.35	0.0952	0.1313	0.2239	-0.0384	-0.0393	-0.1266	-0.2327	-0.6928	-0.6598	-0.3808
Y119C1B.3	-0.2792	-0.1764	-0.516	-0.2012	0.1388	-0.1794	-0.1332	0.7553	-0.1067	0.35	0.4782	-0.382	-0.6025	-0.3102	0.0313	-0.4079	-0.3544	0.0926	-0.2199	-0.3571	-0.4305	0.0686	0.2888	-0.2432	-0.3194	-0.045	0.0032	-0.2182	-0.399	-0.2594	0.0882	-0.32	-0.1682	-0.1684	-0.1095	0.0835	1.0113	1.0642
Y119C1B.11	0.0872	-0.0482	0	0	0.0102	0.0205	-0.0319	0.0229	-0.0325	0	0.009	-0.0169	0.0014	0	-0.0417	0	-0.0079	-0.0079	-0.0659	-0.0659	-0.0659	0.0157	-0.0228	0.0864	0.0687	0.0214	-0.0766	-0.0812	-0.0438	-0.1239	-0.0683	-0.02	0.0239	-0.0726	0.0268	-0.0087	0.0606	0.2073
Y119C1B.10	-0.0695	0.4876	0.4579	0.4505	0.4166	0.1425	-0.237	0.1559	0.2543	0.4527	-0.042	-0.1732	-0.2857	-0.9028	0.9252	0.0753	0.2176	0.0465	0.1179	0.1866	0.7413	0.0217	0.5674	-4.2162	-3.3696	-1.2111	-0.0848	0.4742	0.7427	1.4721	1.7323	1.5812	1.3406	1.0531	0.6207	0.538	-0.197	-0.4763
D1007.15	-0.6354	0.1308	0.2823	-0.6834	0.8555	0.2465	0.3908	0.2188	0.4654	0.9681	-0.7331	-0.5468	-1.0206	-1.2082	1.228	0.0882	0.6008	0.4046	0.1412	0.3602	0.6191	0.2026	0.1486	-1.184	-1.1354	-0.5878	-0.5121	-0.1356	-0.4384	0.4508	0.6687	0.5055	0.4645	0.6302	0.7068	0.5581	0.1913	-0.1826
pqn-24	-2.7477	-2.7212	-0.8498	-2.1269	-3.0224	-2.3999	-2.7641	-1.1094	-1.6673	-2.3147	-1.0531	-2.092	-0.7201	-2.2986	-1.8726	-1.0655	-2.2929	-0.0728	-2.9345	-1.996	-2.0725	-0.0627	0.5126	-1.249	-1.0854	-0.8551	-1.0677	-1.0686	-0.6811	-0.54	-0.7904	0.1425	0.5635	1.0693	1.0341	1.5769	1.6499	1.3012
D1007.13	-0.6542	-1.0893	-1.3445	0.8175	0.8004	0.8821	0.1373	0.2369	-0.5089	1.7614	-0.2363	-1.6841	-1.363	1.7177	0.2301	-0.8336	-0.2859	-0.4828	-1.3934	-0.7929	-0.2628	0.827	0.6435	-0.6691	-0.7891	-0.5174	-0.4952	-0.5899	-0.5832	-0.0469	-0.1852	-0.3277	-0.046	-0.5209	0.3408	0.5856	1.9303	1.9139
ceh-17	-1.3833	-1.1014	-1.299	-1.5403	0.411	-2.1388	1.9299	2.2132	2.1537	2.2289	-0.5863	-1.1767	-2.4853	-1.6971	0.0002	-1.8651	-1.5713	-2.0085	1.1929	2.4941	2.4325	0.9967	0.9402	-1.0312	-0.9585	-0.9818	-1.1238	-1.0599	-1.3569	-0.3241	0.2403	0.9191	1.4722	1.102	0.927	1.0669	0.8882	0.2206
col-52	0.0872	0.0312	0.0309	-0.053	0.0176	-0.0193	0.0635	0.0895	0.0181	-0.0872	0	0	-0.0268	0.0158	-0.0319	0	-0.0499	-0.0499	0.0356	0.241	0.0263	0.0467	0.0228	-0.0374	-0.0008	-0.0127	-0.0541	-0.0583	-0.0515	-0.029	-0.0401	-0.029	-0.0266	0.0277	0.0659	0.0354	0.0839	0.1266
D1007.3	-0.5293	-0.3407	-0.5733	0.0593	-0.0079	-0.0622	0.3175	-0.0898	-0.63	0.2421	0.0858	0.5545	-0.6697	-0.2642	1.0736	-0.2956	1.0261	0.5173	-0.6638	-0.2652	0.3438	0.3361	0.1952	-0.3851	-0.4977	-0.4452	-0.2883	-0.5953	-0.421	-0.2725	-0.4141	-0.0862	-0.12	0.0597	0.4907	0.5631	1.12	1.2918
D1007.18	-0.0989	-0.1208	-0.5615	0.0645	0.062	-0.1531	-0.4294	-0.2293	-0.1558	-0.2672	0.0673	-0.3824	-0.1651	-0.205	0.0001	-0.217	-0.2297	-0.1902	-0.6282	-0.5382	-0.443	0.1453	0.0101	-0.2159	-0.3713	0.023	-0.173	-0.1111	-0.1329	-0.1378	-0.1626	-0.3049	-0.2221	0.1704	-0.2452	-0.4419	0.9967	1.3284
D1007.4	0.0847	0.4931	0.2731	-0.5083	-0.148	-0.0666	-0.3784	-0.3016	-0.5679	-0.763	-0.6875	-0.0679	-0.2994	-0.0436	-0.6106	-0.3126	-0.3584	-0.2149	-0.5625	-0.1641	0.0277	-0.5145	-0.0756	1.8173	1.5067	1.0851	1.2084	1.0436	0.8458	0.7643	0.456	0.0185	-0.4315	-0.5284	-4.1881	-1.0518	-1.4693	-1.0766
D1007.5	0.4576	0.2375	0.4291	-0.8837	-0.3691	0.0734	0.2346	-0.0617	0.2119	-0.9592	0.0358	0.3319	0.2287	-0.8527	-0.086	0.6553	-1.5259	-0.3091	-0.734	0.1057	-0.7758	-0.2683	-0.4198	1.0071	-0.0444	-0.1928	-0.268	0.5251	0.551	0.8763	0.864	0.6642	0.15	-0.2461	-0.8081	-1.1138	-1.1337	-0.8306
rps-10	-0.1118	-0.1682	-0.4661	0.7097	-0.0338	-0.2648	-0.8903	-0.2719	-0.5137	-1.4282	0.6921	0.2133	0.8126	1.3749	-1.1536	0.4036	-0.7292	-0.1768	-0.3764	-0.2252	-1.5451	-0.2842	0.1239	-9.5352	-1.821	-0.8919	0.4208	0.9067	0.9589	1.0049	1.1203	0.9868	0.882	1.0848	1.3124	1.0462	1.3996	1.1248
D1007.22	0	0	0	0	0	0	0	0	0	0	0	0	0	0	0	0	0	0	0	0	0	0	0
rpl-24.1	-0.6746	-0.8004	-0.4883	0.4162	-0.6639	-0.3989	-1.9707	-0.4832	-0.8878	-2.5411	0.3815	-0.3082	0.7986	1.4579	-1.5751	0.1388	-1.4022	-0.2749	-0.9023	-0.4503	-2.0438	-0.367	-0.04	-4.3985	-2.3839	-0.8258	-0.4212	-0.2593	-0.0407	-0.0997	0.3178	0.7805	0.7102	1.1022	1.1735	1.273	1.4691	1.6029
D1007.20	0.053	0.0599	0.0009	0	-0.0967	0.0606	0.0105	0.0229	-0.0225	0	-0.092	-0.0152	0.0428	-0.1062	-0.1392	0	-0.0067	0.0535	0	0.0641	0	-0.1734	-0.125
D1007.19	-0.3431	-0.317	-0.5085	-0.053	0.6865	-0.0843	0.4523	0.2772	-0.584	0.3311	-0.1767	-0.6209	-0.5648	0.1929	-0.0899	-0.1404	0.9302	-0.2757	-0.265	-0.1061	0.4705	0.1209	0.3953	-0.1528	-0.2234	-0.1783	-0.2689	-0.2957	-0.2062	-0.1641	0.138	-0.0769	-0.2063	-0.0238	-0.1456	0.0474	0.7994	0.9572
D1007.9	0	0	0	0	0	0	0	0.0454	0	-0.0423	-0.0367	0	0.0142	0	-0.0631	0	0	0	0	0	0	0	0	-0.0482	-0.058	-0.058	0.0002	0.0077	0.0402	-0.0089	-0.0514	-0.0502	-0.0278	0.013	0.0607	0.0172	0.0683	0.0953
nrd-1	0.6758	0.4517	0.6151	0.3537	0.1088	0.317	0.3245	0.1783	0.5936	0.526	-0.5059	0.3541	-0.2916	-1.4485	0.8439	0.1732	0.1855	0.0161	-0.043	0.2792	0.2096	0.1195	-0.0704	0.6994	0.7267	0.6913	0.5928	0.5723	0.1816	0.2554	0.4176	0.1457	-0.0974	-0.2683	-0.4686	-1.1502	-1.2729	-1.0254
D1007.8	0.1256	0.8062	0.6524	-0.5579	-0.4476	-0.3388	0.333	0.0868	0.3269	-0.3232	0.0065	-0.059	0.2002	-1.3345	-0.1436	0.3144	-0.0389	-0.1196	0.5981	0.5104	0.4444	-0.3612	-0.0143	1.968	1.9928	0.7379	0.6234	-0.5509	0.5466	-0.0561	-0.2891	-0.0581	-0.8607	-0.4722	-1.2082	-0.7022	-1.412	-0.2592
C44E4.5	-0.0111	0.2509	0.2412	-0.6551	0.3651	0.1801	0.0303	0.1993	0.3948	-0.1249	-0.2203	-0.0707	0.2463	-0.9991	0.5321	0.2367	0.1643	-0.165	-0.0068	0.2679	0.4891	-0.015	0.1884	1.209	1.2996	0.7025	-0.0046	-0.4287	-0.7519	-0.0691	-0.082	0.0443	0.0227	-0.1683	-0.3659	-0.1606	-0.7437	-0.5033
C44E4.8	-0.0354	-0.1012	0.5194	-1.0156	0.4645	0.3667	0.022	0.266	1.1306	-0.1176	-0.5634	-0.1542	-0.0507	-0.5496	0.6255	0.061	0.2703	0.0911	0.0551	0.3744	0.9336	0.2916	-0.2857	-0.0134	0.0898	0.0723	0.0159	-0.0082	0.312	0.5045	0.736	0.0699	-0.0701	-0.1693	-0.4416	-0.4417	-0.4279	-0.228
C44E4.7	-0.0313	0.2914	0.3735	-0.6159	0.244	0.1987	0.0386	0.3892	0.7986	-0.0498	-0.8805	-0.2592	0.5236	-0.6077	0.5651	0.4093	-0.2681	-0.8607	-0.3696	-0.005	-0.157	0.0153	-0.0461	-1.9496	-2.2194	-0.6979	0.1545	0.2587	0.452	0.9423	1.2722	1.1178	1.2551	1.0887	0.9702	-0.5221	-1.3214	-0.801
C44E4.2	-0.5093	0.7521	0.5149	-0.9528	0.1168	0.2852	0.0659	0.5406	0.1719	-0.1443	-0.5967	0.2667	0.9674	-0.3815	0.5706	-0.0604	-0.1928	-0.8691	-0.0108	-0.0356	0.0578	-0.6874	-0.0994	-2.5582	-1.2022	-0.3712	-0.2074	0.1686	0.3045	0.7368	1.1812	1.0274	0.9674	0.7504	0.5805	-0.1733	-0.5253	-0.6791
C44E4.4	0.8153	-0.0567	0.3007	-0.0295	0.2778	0.7314	0.216	-0.1735	0.0758	-0.9627	-0.4171	0.43	0.0784	-1.6933	0.0207	0.6055	-1.8683	-0.5054	-1.2116	-0.1184	-0.6596	-0.6389	-1.2344	0.7713	0.9149	0.8917	0.5714	0.4	0.5666	0.4171	0.4374	0.0059	-0.4478	-0.7042	-0.869	-1.0997	-1.3151	-0.5406
got-2.1	-0.0301	-0.1751	-0.0249	-0.2345	-0.4019	0.0176	-0.636	-0.4732	0.3032	-0.4216	-0.5607	-0.2295	-0.4446	-1.2679	0.2331	-0.0284	-0.0502	0.0127	0.1113	-0.0193	0.2087	-0.2729	-0.3581	2.5767	2.7002	1.2346	0.151	-0.3439	-1.0771	-0.4911	-0.4052	-1.0536	-0.8	-0.1475	-1.8732	-0.132	0.0796	-0.4186
C44E4.10	0	0	0	0	0	0	0	0	0	0	0	-0.0085	0	0	0	0	0.0793	0	0	0	0	0	0
Y119C1A.1	0.132	0.1489	-0.1255	1.1926	0.3669	0.6731	0.1474	0.3075	-0.2292	0.3567	-0.393	-0.133	0.0828	-1.7274	0.1277	-0.2229	-0.278	-0.019	0.3242	0.41	0.2277	-0.0724	-0.4484	0.9573	0.9846	-0.0333	-0.3093	-0.096	-0.2082	0.1448	0.3084	0.009	-0.0726	-0.2172	-0.323	-0.3196	-0.8584	0.0335
lmd-2	-0.5894	0.4564	-0.0303	-0.4515	0.0256	-0.5241	0.0302	0.358	-0.1611	0.1944	-0.0115	-0.2855	-0.3363	1.2275	-0.003	0.1761	1.1799	-0.3649	1.5629	0.6346	1.1446	0.2643	0.8171	-1.5102	-0.8822	-0.6161	-0.0884	-0.004	-0.1032	0.2369	0.1338	0.1758	0.2999	0.3794	0.6171	0.4592	0.5427	0.3591
rpl-4	-0.2421	-1.2151	-0.6454	0.485	-0.3885	0.1426	-1.5456	-0.4695	-0.1529	-1.5411	0.6861	-0.5282	0.6519	1.2097	-0.6836	0.2653	-1.5496	0.2397	-0.8296	-0.6055	-1.7387	-0.0608	0.2552	-0.8841	-0.7479	-0.5005	-0.4789	-0.1802	-0.0908	0.0206	0.1589	0.293	0.4259	0.4702	0.571	0.2297	0.2144	0.4985
B0041.9	0	0	-0.0227	0	0	0.0205	0	0	0	0	0	0	0	0	0	0	0	0	-0.0333	-0.0333	-0.0333	-0.0228	0
B0041.8	0.6003	0.7536	0.4399	-0.1662	-0.2425	-0.1239	0.0741	-0.3473	-0.2668	-0.9793	-0.6547	0.2527	-0.3554	-1.3139	-0.369	-0.0696	-0.4098	-0.4162	-0.2539	-0.0741	-0.0461	-0.4293	-0.4838	2.2843	1.9495	1.2766	1.1474	0.996	0.6979	0.1809	0.0933	-0.4918	-1.1375	-1.5833	-2.5366	-0.5869	-1.849	-0.4409
B0041.5	0.0031	0.2435	0.1346	-0.0609	0.5531	0.1434	0.3009	0.2898	-0.031	0.3483	-0.2693	0.1292	-0.0949	-0.372	0.8567	0.1431	0.1556	0.0068	0.386	0.1704	0.7897	0.2579	0.4793	0.8156	0.419	-0.5993	-0.6002	-0.2416	-0.5071	0.0979	0.2392	0.1596	-0.024	0.0142	-0.0682	0.1934	0.1073	-0.0056
ptps-1	-0.6443	-0.6144	-0.5483	-0.053	-0.3675	-0.6715	-0.7775	-0.9208	-0.417	-0.2578	0.7929	-0.4642	0.3463	-1.1519	-0.7846	-0.5638	-0.2928	-0.1307	0.2221	-0.3916	-0.6906	-0.8113	-0.7718	-4.3823	-1.6604	-0.3755	0.8736	1.1019	0.7548	0.522	0.6233	0.0788	0.0918	-0.6661	0.0188	0.7318	1.0832	1.2044
ain-2	0.3174	-0.3741	-0.0509	0.2748	0.3586	0.7904	0.9933	0.1575	0.6141	0.8401	-0.081	0.1476	-0.1565	-1.8827	0.6434	0.1445	-0.5579	0.5711	-0.76	0.4198	-0.267	-0.1469	-0.4387	-0.962	-0.5019	-0.0436	0.3767	0.8617	0.2381	0.766	1.1791	0.7005	0.5247	0.0628	-0.1713	-0.9851	-1.4166	-0.6293
B0041.10	0.0355	0.0203	0.0308	0	0.1189	0.0222	0.0943	-0.0047	-0.0325	-0.0169	-0.0268	-0.0693	0.03	0	0.1038	-0.052	-0.0079	0.0325	0.0022	-0.0009	0.0441	-0.0518	-0.0228
B0041.1	-0.0553	-0.2876	0.1303	-0.167	0.3676	0	-0.0004	-0.0047	0.1088	0.0567	-0.2355	0.0978	-0.0508	-0.49	0.2297	-0.0065	-0.0088	0.1857	-0.3827	0.1803	-0.0737	0.0904	0.0279	-0.1366	0.1236	0.2375	0.0314	-0.0343	-0.0436	-0.0533	-0.0557	-0.0636	0.0082	-0.0717	-0.1245	-0.0549	0.1268	0.1108
unc-57	-0.7187	-0.462	-0.2752	-0.9215	0.5847	-0.7601	0.486	0.7179	0.5284	2.0755	0.1372	0.0507	-0.0125	-0.7372	1.7638	0.2431	1.8811	0.6603	1.6085	1.0548	1.9282	0.8684	0.8795	1.9501	0.971	-0.9685	-0.7785	-1.2344	-1.1809	-1.1811	-0.6038	-0.0958	0.1333	0.1983	0.2806	0.3886	0.9618	1.1592
T04D1.2	0.9777	0.6458	0.3382	-0.2541	-0.3389	0.3972	0.179	0.2001	-0.0515	-0.5906	-1.3594	0.468	-0.4352	-1.4669	-0.1946	-0.5034	-0.5575	-0.5406	-1.3068	-0.3946	-0.3903	-0.5968	-1.131	-0.4627	0.35	1.0792	1.6875	1.2885	0.791	0.7722	0.0805	-0.8226	-1.074	-0.7952	-0.7436	-1.1791	-0.5851	-0.3866
linc-39	-0.0355	-0.008	-0.1102	0	-0.1569	-0.1124	-0.0004	0.0198	-0.0644	-0.0772	0.8115	-0.0825	-0.146	-0.0746	-0.2444	-0.097	-0.0302	0.0476	0.2323	0.0641	0	-0.0274	-0.0803
chd-7	0.8025	0.3134	0.5409	0.2694	0.8086	0.6004	1.146	0.3192	0.8699	1.3886	-0.1878	0.2897	-0.465	-2.0716	1.9938	0.5658	-0.0696	0.0119	-0.585	0.665	0.5535	0.3603	-0.1736
W09C3.4	0.0412	0.0379	-0.1773	-0.6222	0.1048	0.2373	0.1548	-0.3724	-0.3027	-1.0736	-0.4869	0.3816	-0.2061	0.0401	0.2565	0.1719	-1.1661	-0.5494	-0.6952	-0.3279	-0.2878	-0.8812	-0.6868	0.8056	0.4823	0.503	0.674	0.9298	0.8025	0.6372	0.4292	-0.0223	-0.5765	-0.7973	-1.2252	-1.0676	-0.9909	-0.5838
W09C3.3	-0.9564	-0.692	-0.7183	-0.2012	2.1832	2.0713	0.6331	1.3479	1.6158	-0.1425	-0.4278	-0.7757	-1.6549	4.4804	0.3939	-0.6611	-0.4168	-0.4504	0.3028	1.8617	-0.05	0.2638	0.1412	-0.6448	-0.343	-0.3508	-0.2193	-0.2344	-0.3128	-0.4869	-0.333	-0.1511	-0.1811	0.0192	0.5066	0.8187	1.0364	0.8764
gsp-3	0.1372	0	0	0	0.0859	0	0	0	0	0	0.0154	0	0	0	-0.0631	0	0	0.0404	0	0	0	0	0	0.8231	0.6599	0.447	0.0271	-0.1153	-0.1165	-0.1196	-0.2022	-0.3643	-0.15	-0.107	-0.2137	-0.1674	-0.2334	-0.1677
W09C3.2	-0.1168	0.0312	0	0	0.1351	-0.0536	0	0	0.0211	-0.0423	0	-0.0253	-0.1045	0.1935	0	0	-0.065	-0.065	0	0.0324	0	0.077	0.0379	-0.0811	0.0238	-0.0636	0.0038	0.0072	-0.013	-0.0839	-0.0413	0.0272	0.0152	-0.0296	0.0234	0.0291	0.0751	0.1075
W09C3.7	-0.0301	-0.0482	0.0611	-0.053	-0.0905	0.0022	-0.0815	-0.0715	-0.0435	-0.0243	-0.4291	-0.0347	0.2425	-0.252	-0.1466	-0.0204	0.057	0.3699	-0.1594	-0.1594	-0.1594	-0.1215	-0.0317	-0.1232	-0.0664	-0.014	-0.0124	0.0464	0.0375	-0.0422	-0.1344	-0.048	-0.067	-0.0116	-0.0171	0.0854	0.1527	0.2144
W09C3.8	-0.0301	0.0117	-0.0428	0	-0.0555	-0.0166	-0.0216	-0.025	0.0265	0	0.0239	-0.0202	-0.0292	-0.0903	-0.0631	-0.0331	0.0581	0.3072	-0.0978	-0.0336	-0.0457	0.0157	-0.0035	0.063	-0.0825	-0.0952	-0.0696	-0.1532	-0.1915	-0.0776	-0.0235	-0.0264	-0.0137	0.1113	0.0955	0.0712	0.1348	0.2574
C10H11.7	0.0179	0	0	0	-0.0248	0	0	0	0	0.0503	-0.0367	-0.0253	0	0	-0.0095	0	-0.02	-0.02	0	0	0.0774	0	0.04	-0.1607	-0.0721	0.0211	0.0616	0.0214	0.0257	-0.041	-0.0782	0.0182	0.0298	-0.0006	0.009	0.0139	0.0161	0.1359
ugt-26	-0.9303	-0.6071	-0.3844	0.7429	0.0668	-0.644	-0.3765	-0.9472	-0.5262	-0.0596	0.7547	-0.748	-0.1615	-0.7273	-0.1237	-0.8336	-0.5338	0.4724	-1.0533	-1.0587	-0.913	-0.5577	-0.5133	-0.6239	-0.5286	-0.3989	-0.3468	-0.3571	-0.3642	-0.1113	-0.0471	-0.0243	0.1316	0.2365	0.3923	0.4441	0.7203	0.8775
ugt-27	0	-0.0949	0.0155	-0.053	-0.1351	0.0213	0	0	0	0	-0.0468	-0.0503	0.0283	0	-0.0305	0	-0.0067	-0.0067	-0.0978	-0.0978	-0.0978	0	-0.0168	-0.1134	-0.0559	0.0145	0.0609	0.0634	0.0499	0.0034	0.0231	0.0078	0.0021	-0.0038	-0.026	-0.047	0.0163	0.0047
ugt-28	-0.6249	-0.6596	-0.4447	0.2586	-0.0015	-0.2321	0.2544	-0.2047	-0.5498	-0.1397	0.1557	-0.5221	0.1386	0.3654	-0.0703	-0.4794	-0.1909	-0.3889	-0.8369	-0.6958	-0.0099	-0.2244	0.1628	0.583	0.5583	0.2041	0.0149	0.0705	-0.4422	-0.0931	0.0805	-0.116	-0.3378	-0.3424	-0.2323	-0.1515	0.0383	0.1657
C10H11.8	0.6762	0.0751	0.6028	-0.9708	-0.0285	0.4831	0.37	-0.1706	0.144	0.6003	-0.0584	-0.0223	-0.1841	-1.2202	0.2002	-0.2478	-0.3104	0.0726	-0.4817	0.2961	0.6624	0.0164	-0.2749	0.72	0.3462	0.002	-0.4218	-0.2246	-0.2083	0.0227	0.108	0.1203	0.0619	0.2151	0.1109	-0.0252	-0.3836	-0.4435
let-502	0.6178	-0.1468	0.1463	0.2504	0.6772	0.7418	0.3604	0.3106	0.0189	0.4873	0.3066	-0.1707	-0.0188	-1.4853	0.8594	-0.2961	-1.3265	0.1117	-1.2604	0.0914	-1.0119	-0.4052	-0.1518	-0.3223	-0.4139	-0.2779	-0.6897	-0.0029	-0.5001	0.4349	0.6481	0.8333	1.2491	1.4428	1.0479	-0.1969	-1.8536	-1.3989
C10H11.11	0.0179	0	-0.0227	0.0645	0.0102	0.0407	0.0635	-0.0942	0	0	0.0457	0.0268	0	0	0	0	0	0	0	0	0	0	0
C10H11.12	0	0.0203	0	0.1156	0	0.0407	0.0635	0	0	0	-0.0367	-0.0102	0	0	0	0.0227	-0.0079	-0.0079	0	0.0324	0	0.0157	-0.0378
C10H11.14	0	-0.0482	0.0233	0	0	-0.0759	0	-0.0479	-0.0433	0	0	-0.0085	0	0	0	0	-0.0156	0.0047	0	0	0	0.0313	-0.0152
C10H11.13	0.0179	0	0	0	0	0	0.0321	0	0	0	0	0	0.0283	0	0	0	0	0	0	0	0	0	0
kca-1	0.5095	-0.3125	0.0875	-0.2502	0.0362	-0.0211	-0.0601	-0.3491	1.6559	-0.1615	-0.701	-0.3501	1.0051	-0.9225	-0.3522	-0.9045	-0.2079	-0.3131	-0.12	2.0159	-0.0525	-0.9946	-0.7706	2.2825	0.8274	0.1835	-0.6472	-0.7302	-0.1003	-0.1893	-0.6236	-0.3158	-0.0066	0.0332	-0.3565	-0.2818	-0.2875	0.2122
M04F3.6	0	0	0	0	0	0	0	0	0	0	0	0	0	0	0	0	0	0	0	0	0	0	0
M04F3.3	0.3909	0.0042	0.0025	0.0784	0.0696	0.0657	-0.2203	-0.073	0.2388	-0.5121	-0.6502	0.0993	0.0994	-0.8016	0.4231	-0.1075	-0.3854	-0.0423	-0.334	-0.3679	-0.1161	-0.1772	-0.5445	1.028	0.9709	0.7927	0.6896	0.2795	0.2623	0.3068	0.1609	-0.246	-0.3234	-1.0266	-0.944	-0.6942	-0.798	-0.4586
rpa-2	0.9438	0.9648	0.3662	0.2968	-0.2219	-0.1321	-0.5251	-0.133	-0.5187	-1.6826	-0.8545	0.5587	-0.5054	-1.067	-0.9468	-0.1911	-0.6358	-0.5962	-0.5612	-0.5169	-0.7054	-0.7139	-0.8783	2.7686	2.8193	2.9859	2.6409	1.9142	1.9763	1.0747	0.5752	-0.1706	-2.7365	-1.4346	-5.2477	-2.4679	-5.1156	0.4179
M04F3.4	-0.0163	0.6466	0.1139	-0.703	-0.4316	-0.3649	-0.1455	0.044	-0.3919	-0.7462	0.1006	-0.0171	0.0027	1.2062	-0.4668	0.4347	0.404	-0.1333	0.4644	-0.0925	0.12	-0.2245	0.1562	-0.4973	-0.1688	0.2327	0.5966	0.6824	1.0964	0.1235	0.5023	0.0941	-0.0247	-0.2216	-0.3464	-0.2724	-1.1141	-0.6826
M04F3.5	-0.3547	-0.4715	-0.1977	0.4521	0.467	0.9367	0.2898	-0.1186	-0.2608	0.1538	-0.3738	0.6493	-0.6652	0.3113	1.0595	-0.2	-1.0325	-0.2042	-1.2031	-0.6323	-0.4684	0.6444	0.1504	-0.7059	-1.5167	-1.14	-0.9021	-0.1305	0.033	0.8345	1.2236	1.3213	1.028	0.5862	0.1854	-0.5268	-0.2994	0.0092
F54D7.8	0	0	0	0	0.0102	0	0	0	0	0	0	0	0	0	0	0	-0.02	-0.02	0	0	0.0263	0	0.04
F54D7.9	0	0	0	0	0	0	0	0	0	0	0	0	0	0	0	0	0	0	0	0	0	0	0
F54D7.6	0.8181	0.9272	0.2561	-0.0158	-0.0472	-1.0458	-0.0659	0.0349	-0.2731	-1.0757	0.0414	0.9	0.2581	-0.2428	-0.6222	-0.0222	-0.2835	0.0013	-0.0769	-0.0673	-0.6218	-0.32	-0.0195
F54D7.7	-0.3042	-0.3333	-0.6678	0.3344	-0.0909	-0.9356	-0.7238	-0.2876	-0.3857	-1.7788	0.7728	-0.4006	0.8214	1.642	-1.1295	0.5115	-1.0159	-0.0662	-0.4303	-0.5312	-1.8311	-0.5402	0.0849
zig-7	-2.0308	-1.8044	-0.6719	-2.0866	-2.9106	-2.2895	-2.1649	-1.5481	-1.2594	-2.1769	-0.9747	-1.8577	-0.0918	-2.1242	-1.8522	-1.3361	-1.9294	0.525	-2.3972	-1.6323	-1.9202	-0.0043	0.346	-1.1954	-1.3536	-0.8587	-1.3402	-1.7594	-0.231	0.4052	0.3402	0.1756	0.4867	0.6405	0.8427	1.3255	1.3251	1.1968
F54D7.2	-0.1474	0.2923	0.0835	-0.8626	-0.5348	-0.4399	-0.583	-0.2906	-0.5568	-0.343	-0.1692	-0.3196	-0.1576	-0.8347	-0.2456	-0.2117	-0.8462	0.3607	-0.5096	-0.2557	-0.2571	-0.0006	-0.1684	0.7355	0.6107	0.3096	-0.3173	-0.3692	-0.3136	-0.098	-0.2848	-0.2516	-0.2313	0.0361	-0.0694	0.2332	0.116	-0.106
F57C9.6	-0.7786	-0.044	-0.5809	-0.3574	0.4036	-0.8838	0.7691	0.4364	-0.6903	1.2842	-0.5744	-0.7748	-1.52	-0.7248	0.0453	0.7844	-0.3646	-1.0674	-0.2526	0.1864	-0.3055	0.4018	0.5288	0.2859	0.2478	0.0753	-0.1406	-0.3058	-0.6745	-0.597	-0.4619	-0.425	-0.3918	-0.0629	0.3296	0.4792	0.7907	0.8509
F57C9.7	0.4607	0.0596	0.0768	-0.0326	-0.2915	-0.1364	-0.0203	-0.7665	-0.0338	0.0228	-0.4511	-0.3075	0.0962	-0.9383	0.2057	-0.0938	0.0529	-0.0523	-0.2754	-0.1802	-0.2754	-0.9214	-0.5044	1.2351	0.9196	0.3533	-0.2272	-0.2659	-0.3699	-0.0621	-0.1511	-0.1906	-0.2518	-0.1452	-0.2164	-0.2861	-0.546	0.2044
htp-3	0.302	-0.5528	-0.4548	-0.44	-0.3107	0.2845	-0.0605	-1.3396	-0.2428	-0.1616	-0.9558	-0.7386	-0.3949	-0.7871	0.2805	-0.4279	-0.3346	-0.2967	-0.4829	-0.3402	-0.3554	-1.3252	-1.0578	2.9708	2.7031	1.7158	-0.5354	-0.7824	-0.4937	-0.2553	-0.5276	-0.1565	-1.2677	-1.0399	-0.7432	-0.7873	-1.6624	0.8617
glo-2	0.0768	-0.2824	0.0037	-0.1236	-0.04	0.2198	0.1183	0.2081	0.7492	0.4161	0.1443	-0.0288	0.0159	-0.0996	0.2511	0.1723	-0.0404	-0.4162	0.8169	0.282	-0.1284	0.1412	0.0283	0.0325	-0.1192	-0.5714	-0.6609	-0.4731	-0.4523	-0.2871	0.079	0.0167	0.2568	0.5516	0.5995	0.2769	0.3301	0.4209
clec-90	-0.0846	-0.052	-0.2939	-0.144	-0.1004	-0.2259	0.2781	0.1058	0.8749	0.2189	0.4053	-0.7842	-0.7827	0.1344	0.5501	0.0521	-0.7088	0.0648	1.7189	1.2926	0.0861	0.4751	0.2907	-0.1012	-0.4191	-0.6648	-0.643	-0.6254	-0.7003	-0.1923	-0.2938	0.21	0.439	0.7247	0.9962	0.6501	0.4824	0.1374
C01F4.6	0.0179	0	0	-0.053	0	0	0	0	0	0	0	0	0	0	0	0	0	0	0	0	0	0	0
C01F4.7	0	0	0	0	0	0	0	0	0	0	0	0	0	0	0	0	0	0	0	0	0	0	0
C01F4.4	0	0	0	0	0	0	0	0	0	0	0	0	0	0	0	0	0	0	0	0	0	0	0
C01F4.8	-0.0301	0	0	0	0	0	0	0	0	0	0	0	0	0	0	0	0	0	0	0	0	0	0
C01F4.5	0	0	0	0	0	0	0	0	0	0	0	0	0	0	0	0	0	0	0	0	0	0	0
C01F4.9	0	0	0	0	0	0	0	0.0229	0	0	0	0	0	0	0	0	0	0	0	0	0	0	0
F25F8.6	0	0	0	0	0	0	0	0	0	0.0254	0	0	0	0	0	0	0	0	0	0	0	0	-0.0076
F25F8.5	0	0	0	0	0	0	0	0	0	0	0	0	0	0	-0.0319	0	0	0	0	0	0	0	-0.0076
F25F8.1	-1.6852	-1.7571	-1.1388	-0.5289	0.4902	0.0154	0.3033	0.4597	0.1261	1.3254	-0.2713	-0.7424	-1.1766	-1.1858	0.6599	0.4394	1.3164	0.7665	0.1941	0.3188	0.9061	0.3609	0.4208	-1.2054	-1.2992	-1.3888	-1.1646	-0.6952	-0.587	0.2764	0.6758	0.8356	0.8902	0.8719	0.9522	0.8503	0.7039	0.2838
glc-2	0.7017	-0.0847	0.5928	0.4428	0.9636	0.8009	0.0861	-0.2807	-0.8828	0.8848	-0.1766	-0.6333	-0.8839	-0.6635	0.906	-1.2857	-0.5282	0.1433	-0.3716	-0.3438	-0.7732	0.5747	0.4594	-0.9371	-1.1042	-1.0232	-0.9577	-0.7498	-0.5354	-0.1736	0.3528	0.3571	0.6568	0.6429	0.9823	0.7877	0.8369	0.8645
F21F3.4	-0.5555	-0.0825	-0.1856	0.4032	0.1044	0.1235	-0.5577	-0.1592	-0.1949	0.0518	-0.2964	-0.3545	-0.4234	-0.6178	0.2914	-0.3079	0.0536	0.1955	-0.0238	0.3979	0.4155	-0.5249	-0.4818	0.8301	0.3045	-0.2978	-0.055	-0.0292	-0.3769	-0.1228	0.1384	0.0158	0.018	0.044	0.0119	-0.2764	-0.0959	-0.1087
F21F3.3	0.0999	-0.0349	-0.1004	-0.053	-0.0264	-0.0153	-0.203	-0.1162	-0.004	0.1525	-0.0139	-0.1941	-0.2709	-0.2976	0.1562	-0.0331	-0.1128	0.3104	-0.0891	0.0536	-0.1074	0.0538	0.0444	0.738	0.6409	0.2595	-0.2527	-0.1783	-0.2852	-0.1961	-0.3258	-0.235	-0.3194	-0.1446	-0.1014	0.0218	0.1243	0.2539
F21F3.2	-0.0301	0	0	0	0	0	0	0	0	0	-0.0725	0	-0.0532	0	0.0424	0	0	0	0	0	0	0	0	-0.0088	-0.0062	-0.0089	-0.013	-0.0041	-0.0034	-0.0084	-0.0047	-0.0052	0.0013	-0.002	0.0052	0.0087	0.0202	0.0294
pgal-1	-1.9234	-1.6057	-1.6881	-1.8161	0.7264	-1.6789	0.5351	0.9325	0.7947	1.5347	-0.1003	-0.786	-2.311	0.0893	1.0809	0.1583	2.0913	0.4552	2.9457	1.528	1.5097	1.0257	1.021	-0.8582	-1.0029	-0.2551	-0.8551	-0.6027	-1.5259	-0.8236	-0.9411	-0.8001	-0.7173	0.3791	1.3228	1.6936	2.4803	2.5063
F21F3.6	-0.4004	0.4964	0.2271	-0.5753	0.0811	-0.1582	-0.0897	0.2759	-0.0684	0.6159	-0.0276	0.2118	-0.5192	0.7411	0.7612	0.3173	0.6447	0.2812	0.8616	0.2809	0.4187	0.4426	0.4862	1.539	1.0594	0.4406	-0.9908	-0.7179	-1.6663	-0.2679	-0.3083	-0.0654	0.2432	0.3604	0.6001	-0.6582	0.3501	0.0819
F21F3.7	-0.3769	0.4431	0.0576	-0.7412	0.3058	-0.5592	0.1949	0.2386	0.0445	0.5381	0.353	-0.0795	-0.1578	0.9577	0.6011	0.566	0.7648	0.0003	0.9843	0.5269	0.9299	0.525	0.9427	0.6978	-0.4018	-1.0838	-0.5551	-0.6479	-0.5758	-0.2054	0.077	0.1469	0.5345	0.4235	0.5298	0.4924	0.7276	-0.1598
imb-1	0.6431	0.5201	0.1826	0.0257	0.182	0.319	0.6393	0.0849	0.2716	-0.1071	-0.7007	0.2616	0.2504	-1.6692	0.8133	0.1641	-0.4051	0.6078	-0.8781	0.0712	-0.3271	-0.3623	-0.5681	1.2111	1.1339	0.7375	0.3971	0.4216	0.1629	0.2525	0.1466	-0.003	-0.1948	-0.5723	-0.5607	-1.4988	-1.1852	-0.4482
F28B3.5	0.3773	0.2362	-0.092	-0.7445	0.3731	0.1539	0.2387	0.2718	-0.2885	-0.3306	-0.3173	0.0868	0.1243	-0.5076	0.0745	0.001	-0.5993	0.0351	-0.2457	0.0723	-0.1123	-0.3019	-0.3274	1.2642	0.5209	-0.0079	-0.1983	0.11	-0.119	0.1585	0.1804	0.0388	-0.0414	-0.1078	-0.3056	-0.3334	-0.8934	-0.266
F28B3.4	0.0629	0.7256	0.3442	-0.0798	-0.3575	0.2556	-0.0273	0.0282	0.5941	0.0698	-0.6048	-0.2373	0.214	-0.6623	-0.1838	0.1317	0.0928	-0.8027	0.2917	0.3595	0.0006	0.0536	-0.1619	-1.6117	-2.1863	-0.6888	-0.2856	0.5195	0.2311	0.7035	1.2182	1.2136	1.2059	1.0524	1.1551	0.0143	-1.959	-0.582
F28B3.10	-0.3007	-0.196	-0.3549	-0.263	-0.1642	-0.2223	-0.7801	-0.2028	-0.7603	-1.0275	-0.275	0.0397	0.3081	-0.1486	-0.9392	-0.4144	-0.3132	0.2268	-0.2523	-0.407	-0.5706	-0.5461	0.0221	-2.2263	-1.6135	-0.6348	0.0376	0.6285	0.6821	0.6882	0.8739	0.6904	0.6695	0.2907	0.4914	-0.0228	-0.0612	-0.4938
F28B3.6	0.1346	0.74	0.1403	-0.223	-0.3524	-0.2975	-0.3037	-0.3423	-0.2299	-0.7155	-0.4531	-0.5346	-0.1392	-0.6452	-0.2299	0.1494	0.271	0.5788	0.3629	-0.1195	-0.0602	-0.0858	-0.0878	1.1756	0.7756	0.2939	0.4416	0.4778	0.0846	0.2427	0.3842	-0.3338	-0.1725	-0.5652	-0.9009	-0.6551	-0.7245	-0.5239
him-1	0.9168	0.7259	0.6142	-0.0628	0.5565	-0.1484	-0.0558	0.401	0.3315	0.0707	-0.863	0.3668	-0.3497	-2.0409	1.4716	-0.078	-0.3736	-0.0943	-0.615	0.1677	-0.1602	-0.2319	-0.1573	1.0117	0.4934	0.6258	0.9843	1.1189	0.7872	0.7112	0.6948	0.261	-0.3322	-0.4722	-0.8868	-1.5898	-2.1346	-1.2726
W03G9.8	0.4021	1.0636	0.3279	0.108	-0.1622	-0.7541	0.0532	0.0019	-0.578	-0.6777	-0.1122	0.2905	-0.226	-0.1069	-0.8342	0.2144	-0.2825	-0.4889	0.186	0.0758	-0.0639	-0.6664	-0.0847	2.7296	2.3696	1.9291	1.9039	1.6216	0.766	0.572	0.3547	-0.8074	-0.3554	-1.0362	-4.8109	-1.8595	-3.6381	0.261
W03G9.3	0.364	-0.4079	-0.1875	-0.1588	-0.0305	-0.0189	-0.1555	0.06	0.7087	-0.0572	-0.1767	-0.1235	-0.4896	0.0833	0.861	-0.1123	-0.2233	0.6648	-0.2305	0.1121	-0.4068	-0.1699	0.011	-0.0215	-0.1952	0.0114	0.0493	0.6687	0.3408	0.0641	0.1676	0.0509	0.1379	0.1903	-0.254	-0.3596	-0.6904	-0.1603
app-1	0.437	0.0324	0.5344	0.2586	-0.1109	0.2105	0.2256	-0.0541	0.113	-0.4551	-0.2605	-0.0963	0.1748	-1.6122	0.0916	-0.0817	-0.1061	0.039	-0.0674	0.3031	0.0054	-0.7774	-0.8239	2.8529	2.2116	0.6209	-0.4222	0.1746	-0.9348	-0.0312	-0.2703	-1.0028	-0.827	-0.5295	-0.6139	-0.3909	-1.1206	0.2835
W03G9.5	0	-0.0349	-0.0451	0	-0.0248	0.0213	-0.0108	0.0229	0.0211	0.0503	0	-0.0253	0.0014	0.0624	0.0214	0.0227	0.2807	-0.0134	0	0.0324	0.2875	-0.0228	0.0116	-0.0429	-0.0388	-0.0185	-0.0204	-0.0104	-0.017	-0.012	-0.0051	-0.0089	0.0106	0.016	0.0257	0.0367	0.0347	0.0504
W03G9.9	-0.0239	-0.2285	0.0381	0.1156	0.0153	-0.2565	-0.0016	-0.0713	-0.0115	0.099	-0.0268	-0.0118	-0.2019	-0.1125	0.1187	0.0631	0.0639	-0.0907	-0.303	-0.2388	-0.1051	0.077	0.0891	-0.0669	-0.055	-0.0815	-0.0832	-0.0773	0.0607	-0.0353	-0.0303	-0.0591	-0.0577	-0.0924	-0.0573	0.0198	0.2678	0.3475
W03G9.11	0	0	0	0	0	0	0	0.0229	0	0	0	-0.0085	0	0	0	0	-0.0067	-0.0067	0	0.0324	0	0	0.0135
W03G9.10	-0.0066	0.0596	-0.0406	0	0.035	0.0245	-0.0216	0.1532	0.038	-0.0085	0.09	0.0667	-0.0329	0.0158	0	0.0242	0.0111	-0.0659	-0.0333	-0.0009	0.2322	0.0013	0.0344	-0.0855	-0.0679	-0.0652	-0.0575	-0.0545	-0.0303	-0.0516	-0.0093	-0.0021	0.0448	0.1889	0.1532	0.0158	0.005	0.0162
paf-1	-0.2142	0.0354	-0.1677	-0.2012	0.1518	-0.2456	-0.2448	0.2162	-0.0625	-0.1267	-0.3124	-0.1292	-0.1966	-0.1564	0.7358	-0.0887	-0.06	-0.2103	-0.4083	-0.1398	-0.0572	0.1179	0.1226	-0.1409	-0.1246	-0.1327	-0.1005	-0.0824	-0.0844	-0.0284	0.068	0.0381	0.0384	0.0652	0.1386	0.0859	0.11	0.1497
W03G9.7	-0.6525	-0.4129	-0.5376	-0.4392	0.3533	-1.1746	-0.5148	0.5395	-0.3544	-0.1074	-0.3764	-0.022	-1.1237	-0.5185	1.7971	-0.8006	0	-0.2797	-0.7308	-0.1583	0.1651	0.6983	0.579	-0.334	-0.3639	-0.4383	-0.441	-0.3043	-0.29	-0.2322	-0.3727	-0.0687	0.0674	0.2171	0.3935	0.403	0.8455	0.9185
dyf-1	-0.9937	-0.8482	-0.3631	-1.8349	0.3692	-1.9343	-1.0794	-0.0735	-1.5342	0.5361	-0.5341	0.6112	-1.8604	-2.1403	2.149	-1.68	1.16	0.1274	-2.2859	-1.2957	1.0073	0.8804	0.9675	-1.0432	-1.1033	-0.8645	-0.508	-0.5326	-1.1217	-0.3872	-0.4213	0.4337	0.8804	1.2713	1.1056	1.2601	0.9883	0.0425
dom-3	0.0785	0.0705	0.2011	0.3727	0.3108	0.7458	0.1732	0.1387	-0.3491	-0.2038	-0.2098	0.082	0.1977	-0.9539	0.1569	-0.2639	-0.2051	-0.1705	0.014	-0.0485	-0.0625	0.1017	-0.2457	0.6417	0.3631	0.0299	-0.0542	0.1025	-0.0288	0.2004	0.1842	0.0946	-0.0448	-0.0791	-0.2202	-0.478	-0.4126	-0.2988
F54C1.8	-0.0417	-0.0546	0.0009	0	0.035	0	0	0	0	0	0	-0.0253	0	0	0.0518	-0.0331	-0.0079	-0.0079	0	0	0.0774	0.0157	-0.0152	-0.0805	-0.051	-0.0285	0.0411	0.0908	0.1769	0.1159	0.0457	-0.0371	0.0279	-0.0565	-0.0485	-0.0551	-0.0564	-0.0847
sst-20	0.0355	0	0	0.1686	0	0	-0.0216	0.0229	0	0	0.09	0.0268	-0.0485	0	0.0214	-0.0331	-0.0266	-0.0266	0.0396	-0.0978	0.1001	0	0.0531	0.1579	0.045	-0.0064	-0.0236	-0.0551	-0.086	-0.1635	-0.1384	-0.1713	-0.0279	0.0127	0.1207	0.0692	0.127	0.1397
F54C1.1	-0.1168	-0.0482	-0.1102	0	0.1351	0	-0.0004	0	0	-0.0833	-0.0119	-0.0503	-0.0268	0	0	-0.0654	0.0515	0.0518	0.0703	0	0.0263	-0.0296	0.0172	-0.0475	-0.0522	-0.0603	-0.0473	-0.0041	-0.0399	-0.0712	-0.0204	-0.0495	-0.0489	-0.0032	-0.032	-0.0302	0.2047	0.3019
F54C1.6	-0.8652	-0.9743	-0.7258	-1.2184	0.2662	-0.3461	-0.506	0.4899	-0.4502	1.3169	-0.2315	0.0556	-0.4928	-0.7495	0.2823	-0.4007	1.3783	0.0168	-0.6339	-0.7909	0.9044	0.8659	0.6963	-0.6587	-0.7694	-0.5718	-0.4716	-0.546	-0.4524	-0.5354	-0.1613	-0.0978	0.1241	0.6261	0.7608	0.842	1.3008	0.6105
pat-10	-3.1994	-2.4483	-1.0158	-3.5902	-4.4052	-3.909	-3.3002	-1.1466	-1.8215	-1.3647	0.0058	-2.1501	1.5856	-2.6713	-3.0724	-1.9094	-2.9944	0.1332	-3.2569	-2.9732	-2.7454	0.0861	0.6405	-0.9381	-1.4373	-0.9566	-1.1185	-0.9959	-0.7513	-0.3112	-0.238	0.4547	0.5786	0.835	0.8589	1.2836	1.5179	1.218
C46H11.6	-0.2898	-0.287	-0.157	0	-0.4106	-0.484	-0.1344	-0.2204	-0.1228	-0.1619	-0.3133	-0.2506	0.2216	0	-0.1674	-0.03	-0.1958	0.0136	-0.1594	-0.127	-0.1594	0.0254	-0.0128	-0.0999	-0.1551	-0.1068	-0.0996	-0.0668	-0.0595	-0.0498	0.004	0.0002	0.055	0.0482	0.0732	0.0873	0.1166	0.253
C46H11.3	-0.1887	-0.5213	-0.1511	-0.053	-0.004	-0.1164	-0.4574	0.2888	-0.349	0.0355	0.0413	-0.4653	-0.1012	-0.1609	-0.2845	-0.2507	-0.3462	-0.1368	-0.2945	-0.2976	-0.0867	0.1923	0.2506	-0.435	-0.2164	-0.3736	-0.2822	0.0153	-0.3511	-0.3327	-0.1613	-0.198	-0.3344	-0.0463	0.2297	0.3778	0.9653	1.1429
C46H11.7	-0.3495	-2.0453	-1.6962	3.5936	4.5996	2.2344	-0.249	0.5423	-1.5192	-0.3999	-0.3765	-1.8057	-2.8969	6.1599	0.8405	-2.4065	-0.3954	-1.1589	-3.0089	-0.6974	-0.0547	0.1186	0.1554	-2.081	-1.4658	-0.2455	-0.4833	-0.7888	-0.687	-1.7185	-1.1427	-0.3697	-0.869	0.4322	1.5008	2.2437	3.0325	2.6421
phat-1	0.0703	-2.2616	-1.5793	4.0484	4.9621	2.6689	0.2595	0.5873	-1.1483	-0.0654	-0.0352	-1.8784	-3.3121	5.7133	1.2233	-2.7407	-0.328	-0.9775	-2.8071	-0.7629	-0.1345	0.6199	0.1798	-2.5446	-0.3787	-1.4716	-1.6657	-0.2718	-0.6769	-1.346	-1.382	-1.7309	-0.5854	1.3266	1.8184	2.6478	3.1994	3.0613
C46H11.12	0	0	0	0	0	0	0	0	0	0	0	0	0	0	0	0	0	0	0	0	0	0	0
phat-2	-0.3395	-2.0595	-1.5993	4.2608	5.2121	3.2292	-0.065	3.2532	-1.4669	-0.3178	-0.7246	-2.0211	-4.2403	7.0325	0.6212	-2.5327	-0.0383	-1.3905	-0.4548	-0.4197	-0.662	0.1253	-0.254	-1.2014	-0.545	-0.2873	-0.4008	-1.5209	-0.8589	-1.5	-0.8875	-1.523	-1.5077	0.182	1.0837	2.585	3.3085	3.0735
anr-10	-0.0638	-0.0482	-0.0761	0	0.4404	0.0267	0.0397	0.109	0.0181	0.2151	-0.0029	-0.0545	-0.1295	1.911	0.0424	-0.2455	0.0667	-0.0475	-0.119	-0.1252	0.0315	0.0464	-0.0704
C46H11.2	-0.2683	-1.3037	-0.5579	0.4666	1.8501	1.5181	0.0689	2.0873	-0.8787	0.0479	-0.0935	-1.3126	-0.5094	3.7656	0.7222	-1.2825	-0.5257	-1.1306	-0.6977	-0.7652	-0.422	-0.213	-0.5892	-0.1147	0.0997	0.4235	0.5938	0.4791	0.1536	0.218	0.0079	-0.2001	-0.3954	-0.4476	-0.4829	-0.4077	-0.0515	0.1242
C46H11.10	-1.0195	-0.6739	-0.6305	-0.079	1.0918	-0.0069	0.2496	0.4595	-0.0451	1.0556	-0.0999	-1.168	-1.4825	-0.7512	1.1591	-0.8237	-0.0632	0.5329	0.9462	0.297	0.8013	0.3639	0.1672	-1.7399	-1.2368	-1.2031	-1.3554	-1.078	-0.8175	-0.8325	-0.2967	0.764	-0.3628	1.0431	1.2878	1.8648	2.156	1.8071
C46H11.1	0	0	0.0309	0	0	0	0	0	0	0	0	0	0	0	0	0	0	0	0	0	0	0	0	-0.0749	-0.075	-0.0764	-0.0651	-0.0424	-0.0398	-0.0501	-0.0434	-0.0439	-0.0244	0.0318	0.0521	0.0033	0.1746	0.2736
vha-16	-0.0824	0.216	0.0878	-1.0352	-0.3809	-0.4495	0.2697	0.052	-0.1186	0.1672	0.0864	0.2298	-0.1849	0.0525	0.4121	0.2995	0.3863	0.4051	0.4857	0.3584	0.8942	0.2729	0.1197	-0.3779	-0.3845	-0.6005	-0.3345	-0.4032	-0.5042	-0.4265	-0.267	-0.0429	-0.0507	0.2641	0.5152	0.7038	1.0543	0.8545
C30F8.6	-0.0122	0.0794	-0.0129	-0.053	-0.001	-0.0384	0	-0.0942	0.0093	-0.033	-0.0061	-0.0169	0.0966	0.0158	-0.1392	-0.0427	-0.0409	0.0388	-0.0659	-0.0335	-0.0396	0.0157	0.0209
kin-32	-0.298	-0.0756	0.3699	0.379	0.0561	0.4286	0.0373	0.0167	0.6336	-0.211	-0.4301	-0.2321	0.0116	-1.1852	-0.3385	-0.3725	-1.4493	-0.2133	-1.098	0.5986	-0.0963	0.0724	-0.0678	-3.1353	-1.409	-0.9475	-0.3792	0.5306	0.3711	1.1714	1.5901	1.0812	0.7345	0.4384	0.5896	0.1042	-0.2142	-0.5259
C30F8.5	0	0	0	0	0	0	0	0	0	0	0	0	0	0	0	0	0	0	0	0	0	0	0
C30F8.3	-2.1748	-2.3009	-1.4343	1.3263	1.962	1.9365	3.2945	2.7018	0.0566	0.2824	5.1085	-1.5022	3.9595	-1.483	0.1815	-0.1369	-1.5443	-1.7768	-0.0797	1.7068	-0.6309	1	1.1434	-0.7673	-1.3346	-0.6721	-0.9528	-1.046	-1.027	-0.5507	-0.6273	-0.0031	0.6502	1.3195	1.5319	1.661	1.3208	0.4974
ift-20	-1.1745	-0.4627	-0.3496	-1.7212	-0.009	-2.3634	-0.7214	-0.1327	-1.4417	0.3498	0.0032	0.9308	-1.7216	-0.8466	1.6621	-1.2732	2.0399	-0.214	-1.4768	-1.6416	0.9361	1.0775	1.4538	-0.9518	-1.2455	-1.2586	-1.4923	-1.3302	-0.7624	-0.3	-0.4418	0.6156	1.2831	1.3084	1.2848	1.3752	1.272	0.6434
spe-5	0.5345	-0.1107	-0.0935	-0.0232	-0.1624	-0.1982	-0.2313	-0.6994	-0.2048	0.2744	-0.4685	-0.0918	-0.0666	-0.7872	0.572	-0.0481	0.2171	0.1449	-0.0045	0.314	0.2191	-0.3419	-0.7582
chp-1	0.0513	-0.1008	-0.1816	0.4476	-0.0477	0.3126	-0.155	-0.2437	-0.7789	-0.2151	-0.6533	0.382	-0.251	-1.4759	-0.1175	-0.0975	1.0844	0.536	-0.1829	-0.1961	0.4267	-0.0366	-0.4344	1.0302	1.1072	0.7074	0.6117	0.7406	0.6184	-0.0385	-0.0768	-0.7198	-0.4369	-0.7624	-1.3544	-0.6771	-0.6268	-0.1229
Y110A7A.23	0	0	0.0611	0	0	0	0	0	0	0	0	0.005	0.0014	0	0.0424	0	-0.0079	-0.0079	0	0	0	0.0157	0
pas-3	0.5066	0.5494	0.2193	0.1098	-0.1512	-0.4807	0.3404	-0.1882	-0.1633	-0.2301	0.067	0.1705	-0.1582	0.0831	-0.2661	0.1533	0.7701	0.1671	0.1968	-0.2847	0.2085	-0.2813	-0.3138	2.6681	1.9618	0.9081	0.572	-0.3412	0.4718	-1.0831	-0.5955	-0.7112	-1.1558	-0.5362	-0.7082	-0.2895	-0.8583	-0.3029
use-1	0.085	0.779	0.4842	-1.1144	-0.0135	0.1088	0.0145	-0.17	-0.3637	-0.7961	-0.4371	0.0977	-0.1867	-0.5958	-0.1553	-0.1814	-0.4749	-0.2279	-0.0802	-0.0876	-0.0087	-0.4163	-0.264	0.9504	0.6794	0.4645	0.3037	0.2446	0.3404	0.4727	0.346	0.0551	-0.1272	-0.3295	-0.4069	-0.8293	-0.9943	-1.1696
aap-1	0.1784	0.5727	0.5586	-0.7509	0.2222	-0.077	0.0707	0.0335	0.1027	0.097	-0.3185	0.378	0.0107	-1.3952	0.8927	0.0236	0.5016	0.3368	0.1863	0.2491	0.4253	0.2464	-0.1262	0.8777	0.6265	0.0339	-0.139	0.1618	0.0857	0.1699	0.198	0.1286	-0.1281	-0.1474	-0.3028	-0.3851	-0.6761	-0.5036
Y110A7A.21	0.0063	-0.2192	-0.2113	-0.1041	0.3074	-0.3587	-0.4158	-0.3782	-0.0736	-0.6801	1.0905	-0.2551	0.6748	-0.4155	0.0833	-0.2871	-0.4178	-0.3997	-0.5651	-0.2716	-0.4574	-0.7373	-1.0221	-2.4306	-2.4926	-0.5173	-0.9427	-0.9704	-0.5936	0.2071	0.6828	0.8945	0.9075	1.0912	1.1256	0.9564	1.0171	1.0648
elpc-1	0.0084	0.4184	0.2817	0.164	0.4715	0.2652	-0.1251	-0.0297	0.3689	-0.2279	-0.5629	0.1471	0.2297	-1.1467	0.7898	0.1993	-0.426	-0.3409	-0.6187	-0.0009	-0.0377	-0.3529	-0.4999	0.7285	0.5715	0.4432	0.4743	0.4963	0.3007	0.5633	0.6502	-0.0306	-0.3781	-0.593	-0.6965	-0.9821	-0.8475	-0.7002
Y110A7A.9	0.4667	0.1529	0.3867	0.8603	1.0004	0.7639	0.8049	0.1244	-0.0169	-0.4068	-0.5117	-0.1248	-0.3435	-1.6693	0.5689	-0.1001	-0.6442	-0.6161	-0.7751	-0.064	-0.4487	-0.086	-0.6041	0.398	0.5126	0.6965	0.7398	0.8218	0.6139	0.5756	0.4918	0.1346	-0.1614	-0.6354	-0.8017	-1.1402	-1.2228	-1.023
mat-1	0.1986	0.2003	0.3762	0.2387	0.1585	0.5015	0.6109	0.0206	0.518	0.2428	-0.3657	0.0576	-0.5331	-1.7433	0.4798	0.0195	-0.2457	-0.0314	-0.4339	0.3106	-0.1176	-0.0856	-0.2451	-0.2942	0.0596	0.155	-0.0562	0.4203	0.5283	0.9043	0.7103	0.3984	0.2191	0.114	-0.0362	-0.6265	-1.2682	-1.228
Y110A7A.7	-0.3977	0.4407	0.4194	-0.702	-0.7313	-0.4037	-0.8789	-0.3103	0.0635	-0.7589	-0.898	-0.2272	-0.5987	-1.5385	-0.4864	0.2847	-0.5658	0.0057	0.1128	0.1385	-0.2703	-0.1247	0.0011	-2.9329	-1.3073	-0.1768	0.4934	0.8734	0.6945	0.7058	1.0035	0.5524	0.374	0.432	0.0821	-0.1398	-0.1455	-0.5088
Y110A7A.6	-0.8421	-1.0396	-0.1521	-0.752	-1.073	-0.5588	-0.857	-0.4235	-0.4419	-0.1362	-0.2442	-0.8177	0.3588	-2.8275	-0.4756	-0.7826	-1.1437	0.6194	-0.9006	-0.3751	-0.667	-0.4939	-0.0162	0.5063	0.3283	-0.0309	-0.5806	-0.2758	-0.6994	-0.1612	-0.077	0.0121	0.206	0.3188	0.1819	0.4024	0.0194	-0.1502
mtm-1	-0.6215	-0.4047	-0.1899	-0.1615	0.869	0.3033	0.1758	0.2328	-0.0232	0.1159	-0.3781	-0.4597	-0.0009	-0.2702	0.8585	-0.2671	-0.0432	-0.1774	-0.1302	0.0269	0.2713	0.0265	0.5164	-1.1954	-1.5889	-1.3056	-1.0743	-0.0923	-0.1655	0.6517	0.7372	0.8954	0.7129	0.6302	0.7807	0.7073	0.3688	-0.0619
Y110A7A.4	1.3193	0.9807	0.3213	0.0365	-0.7086	-1.0647	-0.9019	-0.3008	-1.3987	-1.852	-0.9494	0.3527	-1.1413	-3.5332	-0.9716	-0.9507	-1.897	-0.1955	-1.7608	-1.1062	-1.4266	-1.465	-1.2746	2.1176	2.2211	2.2011	1.8219	1.6577	1.269	0.774	0.1518	-0.9876	-2.7565	-1.4841	-2.6102	-2.1087	-1.6941	-0.5731
Y110A7A.2	-0.1645	0.1137	0.0987	0.1156	0.3145	-0.2018	0.1265	-0.3714	-0.1475	-0.2077	-0.0806	0.0357	0.2366	0.4636	-0.1952	0.2332	0.159	-0.0951	0.0783	-0.3122	-0.3787	-0.14	-0.0135	-0.0774	-0.0531	0.0794	0.1296	0.0792	-0.0678	-0.166	-0.0678	-0.1366	-0.1109	0.0208	0.0996	0.0289	0.0639	0.1782
Y110A7A.19	-0.0287	-0.4142	0.2301	0.3135	0.5956	0.3993	0.5871	-0.0051	0.1894	0.0995	-0.8755	-0.7699	-0.1739	-1.1808	0.3841	-0.3087	-0.6543	0.1269	-0.9597	-0.2312	-0.3634	-0.3231	-0.3353	-0.6685	-3.2879	-1.0509	0.0189	0.53	0.3345	0.7849	1.1411	0.9899	0.7035	0.6936	0.4666	0.0367	-0.2268	-0.4655
hcp-6	1.314	0.735	0.6725	0.0509	0.1985	-0.1892	-0.2327	0.2828	-0.4806	-2.215	-1.0508	0.4366	-0.8592	-3.3233	0.6076	-0.9037	-2.4762	-0.403	-2.461	-0.7404	-1.7481	-0.9931	-0.861	0.9656	1.4314	1.4648	1.5534	1.692	1.2139	1.0716	0.815	-0.1705	-0.6813	-1.2552	-2.2368	-2.2936	-2.8111	-0.7593
spd-5	0.841	0.4195	0.7139	-0.0869	0.0565	-0.3555	-0.6288	0.02	-0.6428	-1.209	-1.0983	0.5798	-1.4172	-3.1562	1.0221	-1.0635	-1.052	-0.3376	-2.0515	-0.4021	-0.7625	-0.3067	-0.5022	1.2053	1.0946	0.9808	0.8055	0.7222	0.3781	0.477	0.3144	-0.1015	-0.3974	-0.6811	-1.0544	-1.6339	-1.4886	-0.6212
slx-1	0.4818	0.4257	0.3898	0.4231	-0.255	0.2137	-0.3466	0.0051	-0.5211	-0.8059	-0.8554	0.0834	-0.072	-1.8308	-0.0492	-0.6213	-0.7948	-0.236	-0.9154	-0.4094	-0.8221	-0.2752	-0.1673	1.324	1.0704	0.2182	0.1262	0.479	0.176	0.48	0.2176	-0.088	-0.0847	-0.766	-0.704	-0.978	-1.2426	-0.2281
bro-1	-0.9572	-0.6438	-0.2026	-1.6476	-1.1841	-0.4918	-0.8253	-0.2885	-0.4165	-0.7035	0.5648	-0.7297	0.8869	-0.7547	-1.3317	-0.8367	-0.8817	-0.8613	-0.848	-0.7969	-0.8253	-0.183	0.2683	-2.1018	-1.4784	-1.5881	-1.2954	-1.3505	-0.9838	0.4085	0.9756	1.3158	1.5698	1.7485	1.6184	1.0582	0.2995	-0.1963
pde-5	-1.8711	-1.5618	-1.6534	-1.8956	0.9773	-1.4101	-0.6337	0.2247	-1.4344	2.2006	-1.3994	3.4843	-2.1668	-1.0361	2.6642	-0.9297	2.9962	0.3406	-0.7714	-0.9517	2.0649	0.8455	0.9327	-0.735	-0.7991	-0.6754	-0.6496	-0.5864	-0.6342	-0.5561	-0.4054	-0.1476	-0.038	0.8353	1.0407	1.1014	1.2551	0.9946
C32E12.8	-0.0301	0	0	0	0.0176	0	0	0	0	-0.0833	0	0.04	0	0	0.0214	0	0.0793	0	0	0	0	0	0
C32E12.6	-0.3375	-0.1862	-0.1511	0	0.0534	-0.0153	-0.1409	0.1143	-0.185	0.1341	-0.0119	0.928	-0.1398	-0.0541	0.3114	-0.0362	0.621	0.0242	0.0729	-0.0953	0.2327	0.146	0.067
osr-1	-1.2868	-1.5646	-1.1059	-0.2867	-1.0074	-0.6311	-0.9891	-0.9272	-0.8541	-1.4889	1.3563	-1.2714	-1.2648	-1.5888	-0.5895	-1.858	-1.5156	0.4964	-1.7753	-1.2606	-1.5581	-0.0308	0.5077	-1.055	-1.3614	-0.4967	-1.1793	-0.2413	-1.1943	-1.4186	-1.2399	0.0882	0.3401	1.5251	1.9461	2.4205	1.7193	0.1473
C32E12.7	0	0	0	0	0	0	0	0	0	0	0	0	0	0	0	0.0227	0	0	0	0	0	0	0
C32E12.4	-3.1056	-3.0115	-1.1247	-2.4464	-3.109	-3.1754	-2.8398	-0.6233	-0.8857	-0.5655	-0.7372	-2.886	0.7801	-2.9235	-1.4204	-1.8141	-2.428	-0.4257	-2.4694	-2.3834	-2.2389	-0.2326	0.631	-0.9066	-1.0288	-1.2008	-0.9284	-0.7135	-1.3729	-0.6369	-0.331	0.513	0.9699	1.4447	1.6818	1.0192	0.9008	0.5897
C32E12.1	-0.163	-0.0949	-0.1927	0	0.0222	-0.0943	0.4932	-0.0265	-0.0537	0.0326	-0.0419	-0.2062	-0.1323	-0.205	-0.0207	-0.1582	-0.1691	-0.1691	-0.0978	-0.0978	-0.0457	0.2011	0.0172	-0.0716	-0.0842	-0.0626	-0.0521	-0.0723	-0.0557	-0.0518	-0.0143	-0.0067	0.0358	0.0942	0.1467	0.0542	0.0715	0.069
mrpl-47	-0.2023	-0.0859	-0.1004	-0.3804	-0.0383	0.2373	-0.2484	-0.225	-0.4814	-1.3021	-0.4234	-0.0858	-0.0663	-0.3562	-0.3415	-0.2676	-0.0513	0.1828	-0.1703	-0.1106	-0.3853	-0.1775	0.1567	0.7167	0.5322	0.4472	0.3197	0.2653	0.2744	0.392	0.3776	0.1323	-0.1697	-0.2957	-0.5211	-0.6315	-1.1578	-0.6817
B0261.5	-0.0122	0	0.046	0	-0.0627	0	-0.043	0	-0.0537	0.0749	-0.1415	-0.0184	-0.0791	-0.0541	0.0214	-0.0654	-0.0301	-0.0301	0.0356	0	0	0.0238	0.0058	-0.0579	-0.0538	-0.0376	-0.0244	-0.0023	-0.02	-0.0301	0.0199	0.0255	0.0292	0.0325	0.0295	0.0162	0.0267	0.0465
B0261.6	0.1553	0	0.016	0	-0.0287	-0.0738	-0.0216	0.2339	0.0458	0.0627	-0.0418	-0.0615	-0.0762	0	0.0691	0	0.0025	-0.0364	-0.4083	-0.2239	-0.4083	-0.0274	0.0689	-0.1344	-0.0716	-0.1006	-0.0802	-0.0072	-0.0158	0.0264	0.1116	-0.0059	-0.0099	0.0144	0.0122	0.0113	0.0901	0.1598
B0261.1	0.3767	-0.0143	0.2325	-0.2084	0.3696	0.2874	0.2932	0.2261	0.3145	0.3728	-0.352	-0.1024	-0.2961	-1.2246	0.9497	-0.1037	-0.1475	0.0844	-0.5459	0.3904	-0.0974	0.119	-0.0119	0.9731	0.4029	-0.2817	-0.7896	-0.199	-0.1201	0.2928	0.625	0.4605	0.2725	0.042	-0.1451	-0.647	-0.679	-0.2074
B0261.9	0.053	-0.0482	-0.0142	-0.053	-0.0072	0	0	0.0454	0.0211	0	-0.0468	0	0.2604	-0.0053	0.0632	-0.0331	0	0	0	0.0324	0	0	0	0.0924	0.1399	0.1	0.1128	-0.0138	-0.1396	-0.1179	-0.0633	-0.0356	-0.0494	-0.1098	-0.0365	-0.0191	0.0482	0.0916
B0261.7	0.1782	-1.5191	-0.4863	0.5078	-1.4182	-1.202	-0.8827	-1.8759	-1.3448	-1.0923	-1.3084	-1.0835	-0.1846	-2.7743	-0.2118	-1.208	-1.3679	-1.1979	-0.8662	-0.0878	-0.9261	-2.5453	-1.6836	2.685	1.8878	0.6112	0.1159	-0.2261	-0.6285	-0.2685	-0.5428	-0.8573	-0.7482	-0.146	-0.4143	-0.7008	-0.8644	0.097
B0261.8	-0.0088	0.8772	0.7578	-0.8526	-0.3172	-0.665	-0.4088	0.189	0.1107	-0.6014	-0.2194	0.0467	1.1018	-1.8832	0.1801	0.3596	-0.1236	-0.2917	0.1246	-0.0193	-0.1131	-0.0096	0.4342	-5.1807	-2.0437	-0.5061	0.5623	0.8343	1.033	1.4307	1.3492	1.257	0.9193	0.4679	-0.0766	0.3862	0.1334	-0.5664
C01G8.1	-0.0587	-0.0949	-0.1373	-0.3908	-0.2112	-0.5793	-0.3361	-0.3139	-0.2027	-0.0759	-0.752	-0.0656	0.2746	-0.3417	-0.3583	0.2719	-0.1694	-0.0603	0.1788	0.2284	-0.0264	-0.5116	-0.2677	3.7012	2.6313	1.1829	-0.3866	-0.9464	-1.1089	-0.5426	-0.786	-1.0079	-0.0846	-0.9411	-0.8643	-0.5282	-0.7973	0.4785
dhs-1	-0.0762	0.2492	0.3032	-0.6071	-0.0051	0.4806	0.0191	-0.091	-0.1834	0.0104	-0.131	-0.0474	0.1826	-0.6037	-0.0841	0.0149	0.1951	0.3698	-0.0146	0.0685	0.2533	-0.1425	-0.1557	1.7267	1.2349	0.2464	-0.2315	0.0412	-0.3427	-0.0623	-0.1299	-0.1864	-0.3164	-0.3291	-0.6719	-0.0696	-0.568	-0.3414
dnj-4	0.019	0.1338	0.2604	-0.1619	0.1214	0.5144	0.4036	-0.2817	0.2389	-0.4162	0.2048	0.006	-0.2925	-1.0917	0.5923	-0.1924	-0.1632	0.111	-0.1066	-0.2918	-0.1155	-0.405	0.0179	0.7618	0.2409	-0.0726	-0.0525	0.2667	-0.027	0.0902	0.1977	-0.0181	-0.0056	-0.0614	-0.0521	-0.1256	-0.4507	-0.6918
erm-1	0.3627	-0.4904	-0.1464	0.1983	0.3493	1.0452	0.3434	0.2641	0.0604	0.0253	0.2706	-0.3469	0.9325	-2.7769	0.4302	-0.6285	-1.0144	0.2359	-1.3656	0.1416	-1.1152	-0.4711	-0.6433	-0.2672	-0.5815	-1.1368	-1.1852	-0.7253	-0.7274	0.1045	0.4805	0.6057	0.8444	0.6801	0.7256	0.3883	0.3378	0.4565
C01G8.10	0	0	0.0155	0	0	0	0	0	0	0	0	0	0	0	0	0	0	0	0	0	0	0	0
hpo-32	0.1056	-0.1573	-0.0207	0.0231	-0.0762	-0.4988	-0.4939	-0.7581	-0.6087	-0.319	-0.3474	0.0278	-0.2958	-0.984	0.2744	-0.5735	-0.7959	0.1294	-0.1919	0.0953	-0.2003	-0.545	-0.2691	1.6596	0.4361	0.204	-0.4085	-0.2259	-0.4611	-0.0502	0.0812	-0.2656	-0.2545	-0.0531	-0.2555	-0.2633	-0.0633	-0.0799
F48C1.12	0	-0.028	0	-0.1535	-0.0492	0	0	0.0676	0.0211	0	0	0	0.0422	0	0	0	-0.0067	0.0136	0	0.1553	0	0	0.0135
F48C1.4	-0.0347	-0.0155	0.0795	0.5862	0.0281	0.0804	0.0096	0.0751	0	0.1038	-0.0085	-0.0463	-0.0196	0.0874	-0.0105	-0.0569	0.0133	-0.1209	0.0703	0.0641	0.0263	0.0254	-0.1795	-4.4135	-1.8681	-0.2604	0.5164	1.0687	0.9373	1.2801	1.187	1.0573	0.9541	0.7549	0.3801	-0.7655	-0.6577	-0.1707
F48C1.3	-0.1168	0	-0.0671	0	0.0368	-0.0759	-0.0216	0.1532	-0.0433	0.169	0	0.1119	0.0422	0	0.3465	-0.1279	0.1027	-0.0519	0.0022	-0.0333	0.1175	0.077	0.0268	-0.6845	-0.4414	-0.3167	-0.1321	0.0307	0.0403	0.1347	0.2303	0.179	0.2241	0.2551	0.2436	0.0911	0.0857	0.0601
F48C1.13	0	0	0	-0.1041	0	0	0	0	0	0	0	0	0	0	0	0	0	0	0.0356	0	0	0	0
F48C1.5	0.0296	0.6753	0.2892	0.0953	-0.1784	-0.4887	0.4011	-0.1598	0.2466	0.1791	0.3354	-0.2562	0.3371	0.8741	0.0619	0.4496	0.4734	0.0742	0.7608	0.0487	0.481	-0.2681	0.1114	1.5803	1.3938	0.0038	0.4703	0.1771	0.0774	0.1211	0.1769	-0.2061	0.1969	-0.1787	-0.4115	-0.2337	-3.8861	0.7183
F48C1.6	-0.7801	0.076	-0.3706	0.7038	0.0375	-0.1377	-0.1928	0.1037	-0.4603	-0.2109	0.0071	-0.5653	0.5626	0.0232	-0.5614	-0.0232	0.5462	0.1663	0.5583	-0.4148	-0.1516	-0.3654	0.2141	0.8442	-0.2804	-0.2735	-0.1387	0.0284	0.0772	-0.1813	0.1997	-0.0727	0.168	0.1109	-0.0173	-0.1491	-0.0572	-0.2582
fbxa-145	0.1367	-0.48	0.0241	-0.2922	0.062	-0.2415	-0.0416	-0.7452	-0.114	-0.1388	-0.1072	-0.0926	-0.2596	-0.8162	1.2967	-0.0812	-0.3346	-0.2166	-0.0813	0.1294	0.9627	-0.2373	-0.0923	0.5004	0.6205	0.0822	-0.0401	0.0021	-0.4699	-0.236	0.0884	-0.1311	-0.0918	-0.0303	-0.0723	-0.0609	-0.0951	-0.0662
spe-11	0	0	0	0	0	0.0205	0.0105	0	0	0	-0.1074	-0.0253	0	0	0	0	-0.0067	-0.0067	0	0.0324	0	-0.0228	-0.0018	0.0457	0.0212	-0.0334	-0.0415	-0.0414	-0.0265	-0.0413	-0.0429	-0.0366	-0.0049	0.0221	0.0272	0.0498	0.0605	0.0421
F48C1.9	0	0	0	0	0	0	0	0	0	-0.0833	0	-0.0253	0	0	-0.0319	0	0	0	0	0	0	0	0	-0.0699	-0.0839	-0.0663	-0.0601	-0.0326	-0.0784	-0.0808	-0.0806	-0.0378	-0.0211	-0.0296	-0.0433	0.028	0.2602	0.3962
F48C1.11	0	-0.0482	0	0	0.035	0	0	0	0	0	-0.0367	0.0135	0	0	0	0	0	0	-0.0333	-0.0333	-0.0333	0	0	-0.0253	-0.0284	-0.0271	-0.0323	-0.0363	-0.0243	-0.0115	-0.0377	-0.0253	-0.0265	-0.008	-0.0181	-0.0393	0.1209	0.2194
F48C1.8	-0.0301	0	0	0	0.0176	0	0	0	0	0.0749	0	0	0	0	0	0	-0.0079	-0.0079	0	0	0.0263	0.0157	-0.0076	-0.0267	-0.0242	-0.031	-0.0337	-0.0056	-0.0296	-0.0166	-0.0237	-0.0166	-0.0289	-0.0008	-0.0322	-0.0165	0.1142	0.172
F48C1.14	0	0	0	0	0	0	0	0	0	0	0	0	0	0	0	0	0	0	0	0	0	0	0
apm-1	-1.471	-2.0599	-1.5342	1.3717	1.7423	1.5022	0.438	0.3391	-0.7811	-0.0436	0.7603	-0.4448	0.2095	0.7143	0.2824	-0.7509	-0.4525	-0.7155	-0.8096	-0.2774	-0.4622	0.0959	-0.1302	-1.0764	-1.2713	-1.1107	-0.8398	-0.8533	-0.7224	-0.0686	0.279	0.6616	0.7719	0.8396	0.7623	0.9515	1.2073	0.4692
F55A12.11	0.053	0	0	0	0	0.1188	0.0943	0	0	0	0	0	0.0142	0	0	0	0	0.0404	-0.1289	-0.1289	-0.1289	0	0
F55A12.15	0	0	0.0155	0	-0.0248	0	0	-0.0479	0	0	0	0.0531	-0.0268	0	0	0	-0.0156	0.0047	0	0	0	0.0313	-0.0152
F55A12.16	0	0	0	0	0	0.0205	0	0.0676	0.0211	0.0503	0	0	0	0.0158	0.0632	0	0.0865	-0.0309	0	0	0	0.0619	0
F55A12.5	0.0034	0.3082	0.1284	-0.3496	0.9509	0.122	0.5284	0.297	0.2312	0.5183	-0.475	-0.095	-0.2181	0.0529	1.5235	0.1521	0.0394	0.0907	-0.035	0.4009	0.2907	0.2505	0.3648	0.9538	0.4105	-0.4722	-0.553	-0.3644	-0.2889	0.192	0.1472	0.3046	0.1987	0.0949	0.1664	0.1092	-0.411	-0.4878
nath-10	0.2593	-0.2876	0.2569	0.2324	0.0946	0.371	-0.3748	-0.2808	0.1664	-0.5733	-1.1269	-0.4378	-0.2317	-1.8046	0.1567	0.0402	-1.2248	-0.4291	-1.2	0.0405	-0.807	-0.8032	-1.0354	-0.175	0.0962	0.7156	0.8523	1.177	0.8643	0.816	0.7541	0.3522	-0.0726	-0.3476	-0.6673	-1.2524	-1.4459	-1.6669
dhs-2	0.1904	-0.2673	-0.1457	0.7019	1.4126	-0.0696	-0.0426	-0.0233	-0.2563	0.9568	-0.0804	-0.6319	-0.3373	-1.1047	0.0379	-0.3545	-0.0718	0.6282	1.5613	-0.0782	0.2552	-0.5991	-1.0244	-1.3834	-0.9535	-0.8155	-0.8242	0.0531	0.2465	0.7266	0.8074	0.4976	0.2001	-0.0263	0.1184	0.0988	0.5554	0.6989
anr-38	-0.0885	0.0203	0.0009	0	0	-0.0193	0.1244	0	-0.0433	0.0749	0.0154	0.0231	0.0283	-0.0541	0.0632	0.0119	0.1412	-0.0134	0.037	0.0618	0.069	-0.1108	-0.0184
F55A12.14	0	0	0	0	0	0	0	0	0	0	0	0	0	0	0	0	0	0	0	0	0	0	0
F55A12.12	0	0	0.0155	0	0	0	0	0	0	0	0	0	0	0	0	0	0	0	0.0356	0	0	0	0
ppk-1	0.2396	0.2479	0.3421	-1.0436	0.6276	0.2456	0.5383	0.4372	0.4701	1.0023	-0.2332	0.0082	-0.0793	-1.6442	1.5907	0.2396	0.2994	0.0819	0.0089	0.5373	0.458	0.3657	0.1386	0.7911	0.6881	0.7237	0.6453	0.277	-0.2503	-0.084	0.227	0.0279	0.0564	-0.2052	-0.2457	-0.6703	-1.0347	-0.9464
F55A12.2	0.1159	0.6249	0.1578	0.2855	0.268	0.2662	0.0131	0.0485	-0.017	-0.6467	-0.2863	-0.109	0.049	-1.3935	0.1772	-0.2528	-0.5571	0.2205	-0.3359	0.0994	0.2308	-0.2871	0.0347	-0.084	-0.6434	-0.4326	0.1563	0.3657	0.2306	0.4455	0.711	0.5897	0.3532	-0.0317	-0.4248	-0.2202	-0.292	-0.7233
F55A12.10	0.2467	0.1246	-0.1212	-0.053	-0.2926	-0.0536	-0.0016	-0.4169	-0.2	-0.1267	-0.119	-0.0161	-0.1837	-0.205	0.5279	-0.0913	0.003	0.3087	-0.1553	-0.1156	-0.0692	-0.383	-0.4259	0.6003	0.2365	-0.0863	-0.2107	-0.0883	-0.1787	-0.1014	-0.0551	0.0073	-0.0092	-0.0688	-0.02	-0.0639	-0.0873	0.1258
wago-2	0.2602	-0.0036	-0.1004	-0.4643	-0.9201	0.0287	0.0899	-1.2369	-0.1313	-0.0484	-1.1701	-0.157	-0.0134	-0.1754	-0.1826	-0.0653	-0.162	-0.1616	-0.2327	-0.2706	-0.1521	-1.2672	-0.7826	-0.0967	-0.5754	-0.4777	-0.6557	-0.6396	-0.5055	0.0033	0.2607	0.2932	0.354	0.3434	0.4169	0.2693	0.5632	0.4464
C24A11.2	-0.0813	-0.0746	0.0155	0	-0.1995	0.0205	-0.043	-0.0479	-0.0325	0.0326	-0.0768	0.0546	0.0041	0	0.0921	0	-0.029	-0.029	-0.0247	0.0555	0.022	0.0313	0.0116	-0.0531	-0.0782	-0.0782	-0.0725	-0.0604	-0.0537	-0.0201	-0.0035	-0.0125	-0.0032	-0.0026	0.0063	0.0014	0.1759	0.2542
C24A11.5	0	0	0	0	0	-0.0193	0	0	0	0	0	0	0	0	0	0	0	0	0	0	0	0	0	-0.0047	-0.0034	-0.0048	-0.0019	-0.0046	-0.0034	-0.003	0.0022	0.0001	-0.0061	0.0002	0.0015	-0.0038	0.01	0.0218
C24A11.6	0	-0.0482	0	0	0	0	-0.0216	0	0	0	0	0	0	0	0	0	0	0	0	0	0	0	0	-0.0396	-0.0211	-0.0494	-0.041	-0.014	0.0241	0.0485	0.0109	-0.0185	0.0056	-0.029	-0.0237	0.0302	0.0469	0.0701
C24A11.1	0.0776	-0.0349	0.1112	0	-0.1351	-0.176	-0.064	0.0895	0.0623	0.0804	-0.3154	-0.0503	-0.1398	-0.205	0.1504	-0.0084	-0.0152	-0.1293	-0.0275	-0.0336	0.0046	-0.0426	0.2255	-0.0689	-0.1941	-0.171	-0.0123	0.1296	0.1026	-0.0319	-0.0439	-0.1344	-0.1099	-0.0468	0.0677	0.0706	0.1599	0.2828
C24A11.11	0	0	0	0	0	0	0	0	0	0	0	0	0	0	0	0	0	0	0	0	0	0	-0.0076
C24A11.12	0.0179	0.0203	0.0081	-0.053	0	0	0	0	0.0418	0.099	0	0	-0.0268	0	0.0632	0	-0.0279	-0.0279	0.0356	0	0.0263	0.0157	0.0324
C24A11.13	0	0	0	0	0.0176	0	0	0	0	0	0	0	0.0142	0.0315	0	0	-0.0213	-0.0213	0	0	0	0.0157	0.0192
coq-1	-0.9756	-0.7901	-0.4361	-1.5166	0.3807	0.3327	-0.3681	-0.1141	-0.3514	0.0418	-0.2545	-0.6545	0.2572	-0.6054	0.4936	-0.5539	-0.0837	0.6543	-0.0901	0.0657	0.0565	0.0777	-0.0929	0.0686	-0.7064	-1.0744	-1.0616	-1.058	-0.83	-0.0442	0.2045	0.476	0.401	0.6445	0.6587	0.8177	0.8431	0.6606
C30H7.2	-0.1779	-0.0663	0.0321	0.0292	1.2776	0.9208	0.7606	0.4223	0.2097	1.0404	0.0083	-0.3078	-0.0066	0.8163	0.9702	-0.0475	-0.0593	0.3284	0.2385	0.1893	0.4272	0.3866	0.4899	1.0964	0.9181	0.1438	-1.3697	-1.871	-1.3449	-0.3283	-0.0889	0.1921	0.3192	0.5311	0.473	0.3965	0.6122	0.3205
F27C1.3	0.0179	-0.0949	0	0	0	0	-0.043	0.0229	0	0	-0.0725	0.005	0.0142	0.0158	0	0	-0.0134	-0.0134	-0.0659	-0.0659	-0.0396	0	-0.0478	-0.0824	-0.0594	-0.0594	-0.0188	0.0045	0.0119	0.1223	0.0617	0.0215	-0.0119	-0.0099	0.015	0.0178	0.0082	-0.0214
atp-3	0.1755	0.4274	0.2234	-0.0517	-0.2493	-0.0195	-0.6533	0.0195	-0.3419	-0.8811	-0.1085	0.2079	0.2354	-0.5977	-0.5379	-0.0526	-0.3377	0.1059	0.0821	0.0284	-0.3365	0.1426	0.1987	1.2291	1.2979	1.1912	0.4986	-0.2028	-0.0792	-0.5279	-0.5338	-0.4434	-0.7942	-0.4307	-0.4159	-0.2085	-0.2345	-0.3459
F27C1.17	0	0	0	0	-0.0248	0	0	0	-0.0325	0	0	0.0268	0	0	0	0	0	0	0	0	0	-0.0228	0
F27C1.16	0	0	0	0	0	0	0	0	0	0	0	-0.0085	-0.0126	0	0	0	0	0	-0.0333	-0.0333	-0.0333	0	0
F27C1.2	0.1647	0.7918	0.307	-0.5084	0.0322	0.2764	0	-0.0175	-0.2673	-0.7414	-0.4759	0.3034	-0.0945	-0.7961	-0.2519	0.344	0.0418	0.271	0.1344	0.039	0.1221	-0.0529	0.0346	0.5081	0.4797	0.4074	0.4236	0.5366	0.7598	0.3783	0.5741	0.3845	0.1938	-0.1733	-0.8159	-0.9514	-1.7215	-0.9838
dpy-5	-0.3133	-0.1561	-0.091	0	-0.7752	-0.6871	-0.4443	0.4421	-0.1654	-0.3617	2.072	-0.2252	-0.0249	-0.6217	-0.7391	-0.7571	0.0592	-0.3429	-0.2742	-0.4114	0.4744	0.0562	0.0547	-1.0534	-0.8776	-0.5284	-0.6913	-0.4234	-0.0035	0.1172	0.0943	0.5187	1.0987	1.0591	0.7315	0.347	0.109	-0.4976
F27C1.10	-1.3239	-1.4211	-1.0387	-0.7429	0.9946	-0.8605	0.1558	1.144	-0.9322	2.9899	-0.7779	0.0605	-1.8537	-0.4469	1.7261	-1.2504	4.3887	0.3577	0.1981	-0.695	3.3113	0.5723	0.6224	-0.547	-0.7417	-0.5253	-0.7741	-0.7228	-0.5102	-0.5708	-0.2344	0.0449	0.3834	0.6429	0.7707	0.7069	1.0313	1.0461
F27C1.1	0	0	-0.0227	0	0.035	0	0	0	0	0	-0.0268	0	0	0	0	0	-0.0266	-0.0266	0	0	0	0	0.0531	-0.149	-0.0705	-0.1068	-0.1157	-0.0916	-0.0648	-0.0433	-0.0664	0.0035	0.0457	0.0943	0.1538	0.1349	0.1494	0.1264
F27C1.13	-0.36	-0.0607	-0.3462	-0.5719	0.3295	0.0628	-0.068	0.2907	-0.1795	0.1407	-0.0604	0.5098	-0.2455	-0.0541	0.7288	0.0237	-0.0496	0.1778	-0.0552	-0.0953	0.0614	0.0755	0.0547	-0.1502	-0.1717	-0.1985	-0.1553	-0.1684	-0.106	-0.1044	-0.1689	-0.1943	-0.1781	0.0768	0.2311	-0.0098	0.6031	0.6946
hil-8	-0.0301	0	0	0	0	0	0	0	0	0	0	0	0	0	0	0	0	0	0	0	0	0	0	-0.015	-0.0126	-0.0126	-0.0219	0.0035	-0.0017	-0.0182	-0.0159	-0.012	-0.0275	-0.0071	0.0175	0.0111	0.0453	0.0672
T05E8.3	0.1962	0.1482	0.4213	-0.3146	0.3748	0.2187	-0.1857	-0.0615	0.1596	-0.475	-0.8745	-0.3739	0.0647	-1.4298	1.2095	0.2137	-0.5568	-0.0413	-1.1121	0.2209	-0.1819	-0.4459	-0.2555	1.0923	0.9648	0.6378	0.2945	0.1177	-0.0573	0.2015	0.288	0.0296	-0.1898	-0.3076	-0.4888	-0.7803	-0.9757	-0.8267
C09D4.4	0.3793	0.5641	0.7778	-0.9152	0.1663	0.4133	0.2221	-0.3291	0.642	0.6284	-0.1877	-0.0074	-0.1395	-2.0491	1.2112	0.4597	-0.5996	0.0999	-0.7759	0.4775	0.0086	-0.1092	-0.4333	1.0527	0.5218	-0.1605	-0.1447	0.0988	-0.1614	0.2115	0.2292	0.1976	-0.0044	-0.1036	-0.2763	-0.4983	-0.5102	-0.4522
rpl-19	-0.548	-0.5282	-0.2796	0.4541	-0.343	-0.136	-1.2572	-0.406	-0.7006	-1.539	0.225	-0.365	0.505	0.7271	-1.0696	0.142	-0.8562	-0.067	-0.5709	-0.3615	-1.2933	-0.3053	-0.0774	-9.7818	-1.0928	-0.4469	0.2233	-0.0382	0.3158	0.7774	0.76	1.0263	1.3262	1.502	1.5204	1.3404	1.226	1.3419
C09D4.6	0	0	0	0	-0.0248	0	0	0	0	0	0	-0.0169	0	0	0	0	0	0	0	0	0	0	0	-0.2428	-0.184	-0.171	-0.0586	-0.0103	0.0471	0.2031	0.2264	0.1039	0.035	-0.0617	-0.0515	-0.0121	0.0716	0.1048
C09D4.2	-0.2446	-0.0421	0.2246	-0.6078	-1.0525	-0.7242	-0.8735	-0.6054	-0.5118	-1.3895	-0.7654	-0.6938	1.2953	-1.2013	-0.8064	-1.1616	-0.7517	0.1329	-1.2625	-0.9342	-0.8813	-0.5733	-0.2213	-0.2392	0.3947	1.0424	1.1945	0.9927	1.2176	0.3658	0.163	-0.552	-0.4209	-0.9122	-1.2513	-0.8063	-0.4993	-0.6895
C09D4.8	0	0	0	0	0	0	0	0	0	0	0	0	0	0	0.0214	0	0	0	0	0	0	0	0
mrpl-24	-0.5779	-0.5273	-0.2324	0.5478	0.4938	0.7814	-0.0421	-0.0366	-0.2845	-0.4248	-0.74	-0.7163	-0.0949	-0.9656	-0.0544	-0.3314	-0.4008	0.325	-0.2538	-0.3707	-0.2646	-0.0696	-0.2113	0.0491	-1.0363	-2.7723	-1.0589	-0.4833	-0.2423	0.8017	0.7665	0.8409	0.7371	0.7614	0.6205	0.4629	0.4467	0.1062
F59A3.4	0.2271	0.1801	0.026	0.2038	-0.028	0.5205	0.4059	-0.1186	-0.2183	-0.4638	0.2556	0.2243	0.0086	-0.1166	-0.1887	-0.0136	-1.0823	-0.0648	-0.4154	-0.0968	-0.1683	-0.007	-0.248	1.2078	0.6179	-0.0169	-0.2826	0.249	0.2564	0.4817	0.6341	0.0737	0.0393	-0.1864	-0.633	-0.6479	-0.9692	-0.8239
rpa-4	-0.1954	-0.1351	-0.0476	0.2154	0.2762	0.2992	0.0742	0.1419	0.2333	-0.0229	0.1381	-0.2355	0.2575	-0.3788	0.2007	0.4487	0.2099	0.1602	0.048	-0.117	-0.1093	-0.1546	-0.163	-1.9942	-1.373	-1.267	-0.6725	-0.5594	-0.307	0.3678	0.7492	0.6098	0.7336	0.8181	1.0675	0.5025	0.7758	0.5489
rpa-3	-0.1954	-0.1351	-0.0476	0.2154	0.2762	0.2992	0.0742	0.1419	0.2333	-0.0229	0.1381	-0.2355	0.2575	-0.3788	0.2007	0.4487	0.2099	0.1602	0.048	-0.117	-0.1093	-0.1546	-0.163	-1.7815	-2.2048	-1.0481	-0.9221	-0.32	-0.0182	0.4645	0.8553	0.576	0.7791	0.903	1.1051	0.5037	0.4947	0.6132
F59A3.2	-0.4942	-0.2039	-0.2605	-0.1639	0.3008	0.2308	-0.2683	-0.1011	-0.0191	-0.0713	-0.3841	-0.453	0.3775	-0.516	0.7152	0.1541	-0.4849	0.0956	0.4774	0.074	-0.1245	-0.4951	-0.0732	0.9023	0.2843	-0.0985	-0.1037	-0.0874	-0.1648	0.104	0.1602	0.037	0.1201	-0.02	-0.1923	-0.4071	-0.3231	-0.211
F59A3.12	0.2619	-0.2475	-0.1408	0.0189	0.0401	0.2943	0.0329	-1.0286	-0.2268	-0.5198	-0.6114	-0.3061	0.4527	-1.1073	-0.2437	-0.3811	-0.4164	-0.3764	-0.2479	-0.3845	0.2118	-1.135	-0.7254	2.2222	1.5466	0.5577	0.1889	0.1488	-0.2653	-0.0071	-0.5754	-0.6219	-0.7443	-0.5228	-0.3725	-0.5937	-1.3445	0.3832
F59A3.13	0.0906	-0.008	0.0081	-0.053	0.3167	0.1183	-0.0526	0.059	-0.114	-0.2392	0.0387	-0.2426	-0.0838	1.6186	0.0632	-0.0331	0.0046	-0.0153	-0.0333	-0.0009	-0.0333	0.0313	-0.0052	-0.0351	-0.0083	-0.065	-0.1162	-0.151	-0.038	-0.2754	-0.0868	-0.0882	0.0024	0.0313	0.1781	0.1601	0.2776	0.2143
F59A3.7	0.065	-0.0998	0.0081	-0.1041	-0.014	0.0252	-0.0416	0.0416	0.0576	0.278	0.3892	-0.0087	0.0054	0.3346	-0.098	-0.0913	-0.138	-0.0079	0.3559	-0.0648	-0.1289	0.1656	0.1271	-0.2857	-0.8073	-0.405	-0.32	-0.4541	-0.351	-0.0794	0.0563	0.3481	0.5662	0.4308	0.5326	0.2948	0.2919	0.1819
F59A3.14	0	0	0	0	0	0	0	0	0	0	0	0	0	0	0	0	0	0	0	0	0	0	0
F59A3.8	0	0	0	0	0	0	-0.0216	0	0	0	-0.0367	0	0	0	-0.0631	0	-0.0067	-0.0067	0	0	0	0	0.0135	-0.1286	-0.1177	-0.0684	-0.0448	-0.0277	-0.0459	-0.0046	0.0731	0.0898	0.1293	0.1047	0.0466	-0.0018	-0.0045	0.0005
pup-3	-1.4845	-1.5295	-0.8729	-1.2326	-1.8119	-1.848	-1.7319	-0.7457	-0.6897	-0.6418	-1.1044	-0.9018	1.2234	-1.8476	-0.1258	-1.14	-0.2218	-0.5352	-0.5555	-0.7342	-0.7374	-0.6297	-0.3886	1.1588	2.0794	1.6323	0.585	-1.5699	-0.9806	-0.1823	-0.0384	-0.1314	-0.4307	-0.1129	-0.6929	-0.3332	-0.9409	-0.0424
F59A3.10	0	0.0203	-0.0142	0	0.0176	0.0205	0	0	0.0211	0	0	0	-0.0094	0	0	0.045	-0.0146	-0.0146	0	0	0.0263	-0.0071	0.0135	-0.0188	-0.0189	-0.0202	-0.0173	-0.023	-0.0066	-0.0121	-0.0064	-0.0105	-0.0182	-0.0088	-0.0093	-0.0046	0.0781	0.0966
ostd-1	0.2594	0.468	0.0196	0.5694	0.5533	0.6352	0.2	0.2446	-0.318	-0.7911	-0.137	0.0326	-0.0111	0.7316	-0.0946	0.2006	-0.402	0.0207	0.1565	0.2048	0.0596	-0.2158	-0.1351	0.7971	0.7248	0.5988	0.4274	0.5101	0.6019	0.2527	0.1294	0.0648	-0.3319	-0.5752	-1.0275	-0.3813	-0.982	-0.8089
M01A10.7	0	0	0	0	0	0	0	0	0	0	0	0	0	0	0	0	0	0	0	0	0	0	0
M01A10.1	0.5362	-0.2346	0.2303	-0.7515	0.28	0.2315	-0.3302	-0.9795	-0.0524	-0.0589	-1.1196	-0.2714	-0.4788	-1.0185	0.7226	-0.5062	-0.18	0.0784	0.0783	0.4468	0.4544	-0.6683	-0.6199	1.6636	1.4563	1.0303	0.4274	-0.2064	-0.2632	-0.1544	-0.3292	-0.6353	-0.5739	-0.6427	-0.5978	-0.984	-0.6794	0.4887
[truncated: 28,793 more rows]
