# Supplementary material for: Overlapping cell population expression profiling and regulatory inference in C. elegans
Source: BMC Genomics. 2016 Feb 29;17:159. doi: 10.1186/s12864-016-2482-z (PMC4772325; doi:10.1186/s12864-016-2482-z)
Supplement: Additional file 8: Table S6. — Anatomy terms enriched in FACS-sorted samples. (XLSX 188 kb) [file 12864_2016_2482_MOESM8_ESM.xlsx]

## Sheet: Sheet1
	cluster	group	group.name	num.in.group	num.in.cluster	num.intersect	enrichment	p	p.corr
1	ceh-27 depleted	WBbt:0005813	body wall musculature	1096	365	89	3.49	2.69e-26	4e-22
2	ceh-27 depleted	WBbt:0005737	muscular system	1607	365	102	2.73	6.51e-22	1.61e-18
3	ceh-27 depleted	WBbt:0004292	anal depressor muscle	420	365	45	4.6	7.73e-18	7.74e-15
4	ceh-27 depleted	WBbt:0005821	vulval muscle	584	365	51	3.75	2.51e-16	1.98e-13
5	ceh-27 depleted	WBbt:0007810	body muscle cell	873	365	61	3	8.03e-15	5.15e-12
6	ceh-27 depleted	WBbt:0005798	anal sphincter muscle	143	365	23	6.91	2.41e-13	1.15e-10
7	ceh-27 depleted	WBbt:0005820	alimentary muscle	718	365	50	2.99	3.3e-12	1.24e-09
8	ceh-27 depleted	WBbt:0003675	muscle cell	1196	365	68	2.44	3.76e-12	1.4e-09
9	ceh-27 depleted	WBbt:0005780	non-striated muscle	1117	365	64	2.46	1.32e-11	4.47e-09
10	ceh-27 depleted	WBbt:0005796	intestinal muscle	199	365	23	4.97	2.54e-10	6.62e-08
11	ceh-27 depleted	WBbt:0005781	smooth muscle	426	365	34	3.43	3.79e-10	9.62e-08
12	ceh-27 depleted	WBbt:0005763	Function	4073	365	144	1.52	8.36e-09	1.65e-06
13	ceh-27 depleted	WBbt:0005746	Organ system	4067	365	143	1.51	1.44e-08	2.72e-06
14	ceh-27 depleted	WBbt:0000100	C. elegans Cell and Anatomy Ontology	4302	365	147	1.47	5.49e-08	9.49e-06
15	ceh-27 depleted	WBbt:0005758	hermaphrodite-specific	1661	365	72	1.86	1.24e-07	1.99e-05
16	ceh-27 depleted	WBbt:0005752	Sex specific entity	1732	365	74	1.84	1.42e-07	2.24e-05
17	ceh-27 depleted	WBbt:0005176	GLR	21	365	7	14.32	3.07e-07	4.44e-05
18	ceh-27 depleted	WBbt:0005751	coelomocyte	132	365	15	4.88	4.36e-07	6.05e-05
19	ceh-27 depleted	WBbt:0005749	coelomic system	135	365	15	4.77	5.84e-07	7.77e-05
20	ceh-27 depleted	WBbt:0005756	basal lamina	6	365	4	28.64	4.17e-06	0.000412
21	ceh-27 depleted	WBbt:0005815	diagonal muscle	24	365	6	10.74	1.44e-05	0.00107
22	ceh-27 depleted	WBbt:0004783	GLRR	19	365	5	11.31	5.9e-05	0.00291
23	ceh-27 depleted	WBbt:0004784	GLRL	19	365	5	11.31	5.9e-05	0.00291
24	ceh-27 depleted	WBbt:0005827	spicule retractor muscle	19	365	5	11.31	5.9e-05	0.00291
25	ceh-27 depleted	WBbt:0004017	Cell	3434	365	111	1.39	7.88e-05	0.00374
26	ceh-27 depleted	WBbt:0005342	uterine muscle	120	365	11	3.94	0.000112	0.00493
27	ceh-27 depleted	WBbt:0005826	spicule protractor muscle	22	365	5	9.77	0.000126	0.00545
28	ceh-27 depleted	WBbt:0004697	hmc	67	365	8	5.13	0.000157	0.00656
29	ceh-27 depleted	WBbt:0006911	spicule muscle	23	365	5	9.34	0.000158	0.00661
30	ceh-27 depleted	WBbt:0005822	anterior oblique muscle	14	365	4	12.28	0.00024	0.00901
31	ceh-27 depleted	WBbt:0005762	accessory cell	131	365	11	3.61	0.000245	0.00917
32	ceh-27 depleted	WBbt:0005823	posterior oblique muscle	15	365	4	11.46	0.000321	0.0114
33	ceh-27 depleted	WBbt:0005824	gubernacular erector muscle	15	365	4	11.46	0.000321	0.0114
34	ceh-27 depleted	WBbt:0006910	oblique male muscle	15	365	4	11.46	0.000321	0.0114
35	ceh-27 depleted	WBbt:0006783	blast cell	115	365	10	3.74	0.000352	0.012
36	ceh-27 depleted	WBbt:0005825	gubernacular retractor muscle	16	365	4	10.74	0.000421	0.0139
37	ceh-27 depleted	WBbt:0006908	gubernaculum muscle	16	365	4	10.74	0.000421	0.0139
38	ceh-27 depleted	WBbt:0004781	GLRVR	17	365	4	10.11	0.00054	0.0168
39	ceh-27 depleted	WBbt:0004782	GLRVL	17	365	4	10.11	0.00054	0.0168
40	ceh-27 depleted	WBbt:0004785	GLRDR	17	365	4	10.11	0.00054	0.0168
41	ceh-27 depleted	WBbt:0004786	GLRDL	17	365	4	10.11	0.00054	0.0168
42	ceh-27 depleted	WBbt:0005738	body region	3635	365	111	1.31	0.000782	0.0223
43	ceh-27 depleted	WBbt:0003822	mu_int_R	128	365	10	3.36	0.000821	0.0232
44	ceh-27 depleted	WBbt:0005757	male-specific	175	365	12	2.95	0.000826	0.0233
45	ceh-27 depleted	WBbt:0005766	Anatomy	3683	365	112	1.31	0.000856	0.024
46	ceh-27 depleted	WBbt:0003833	mu_int_L	129	365	10	3.33	0.000872	0.0244
47	ceh-27 depleted	WBbt:0007817	SM3L	3	365	2	28.64	0.0016	0.0398
48	ceh-27 depleted	WBbt:0007818	SM3R	3	365	2	28.64	0.0016	0.0398
49	ceh-27 depleted	WBbt:0005451	pharyngeal muscle cell	300	365	16	2.29	0.00184	0.0449
50	ceh-27 enriched	WBbt:0005113	interneuron	360	125	13	4.53	5.97e-06	0.000529
51	ceh-27 enriched	WBbt:0005789	pharyngeal segment	190	125	9	5.94	2.12e-05	0.00135
52	ceh-27 enriched	WBbt:0005409	motor neuron	322	125	11	4.29	5.33e-05	0.00274
53	ceh-27 enriched	WBbt:0003711	metacorpus	122	125	7	7.2	5.42e-05	0.00278
54	ceh-27 enriched	WBbt:0003733	corpus	128	125	7	6.86	7.35e-05	0.00352
55	ceh-27 enriched	WBbt:0003677	pharyngeal motor neuron	63	125	5	9.96	0.000144	0.00615
56	ceh-27 enriched	WBbt:0005439	pharyngeal neuron	205	125	8	4.9	0.000237	0.0089
57	ceh-27 enriched	WBbt:0005440	pharyngeal nervous system	206	125	8	4.87	0.000245	0.00916
58	ceh-27 enriched	WBbt:0005403	retrovesicular ganglion neuron	76	125	5	8.25	0.000349	0.0119
59	ceh-27 enriched	WBbt:0006974	nerve ring neuron	289	125	9	3.91	0.000512	0.0162
60	ceh-27 enriched	WBbt:0005656	retrovesicular ganglion	91	125	5	6.89	0.000799	0.0227
61	ceh-27 enriched	WBbt:0005266	ventral pharyngeal ganglion (ant)	93	125	5	6.75	0.000881	0.0247
62	ceh-27 enriched	WBbt:0003754	M3 neuron	24	125	3	15.68	0.000885	0.0248
63	ceh-27 enriched	WBbt:0004742	I3	25	125	3	15.06	0.001	0.0275
64	ceh-27 enriched	WBbt:0003732	terminal bulb	146	125	6	5.16	0.00111	0.0301
65	ceh-27 enriched	WBbt:0006790	uterine-vulval cell	26	125	3	14.48	0.00112	0.0304
66	ceh-27 enriched	WBbt:0004465	M5	27	125	3	13.94	0.00126	0.0331
67	ceh-27 enriched	WBbt:0005135	head ganglion	540	125	12	2.79	0.00126	0.0331
68	ceh-27 enriched	WBbt:0005102	lateral pharyngeal ganglion left neuron	330	125	9	3.42	0.00131	0.0341
69	ceh-27 enriched	WBbt:0005103	lateral pharyngeal ganglion left	332	125	9	3.4	0.00136	0.0353
70	ceh-27 enriched	WBbt:0006840	cholinergic neuron	268	125	8	3.75	0.00138	0.0356
71	ceh-27 enriched	WBbt:0005459	pharyngeal epithelial cell	30	125	3	12.55	0.00171	0.0423
72	ceh-27 enriched	WBbt:0005105	lateral ganglion	351	125	9	3.22	0.002	0.0482
73	ceh-36 depleted	WBbt:0005751	coelomocyte	132	32	4	14.85	0.000144	0.00613
74	ceh-36 depleted	WBbt:0005749	coelomic system	135	32	4	14.52	0.000157	0.00656
75	ceh-36 enriched	WBbt:0005409	motor neuron	322	78	16	9.99	3.75e-12	1.4e-09
76	ceh-36 enriched	WBbt:0005135	head ganglion	540	78	19	7.07	1.18e-11	4.05e-09
77	ceh-36 enriched	WBbt:0005403	retrovesicular ganglion neuron	76	78	8	21.16	3.72e-09	7.74e-07
78	ceh-36 enriched	WBbt:0005656	retrovesicular ganglion	91	78	8	17.68	1.58e-08	2.97e-06
79	ceh-36 enriched	WBbt:0005113	interneuron	360	78	13	7.26	2.27e-08	4.18e-06
80	ceh-36 enriched	WBbt:0005102	lateral pharyngeal ganglion left neuron	330	78	12	7.31	7.72e-08	1.28e-05
81	ceh-36 enriched	WBbt:0005103	lateral pharyngeal ganglion left	332	78	12	7.27	8.25e-08	1.36e-05
82	ceh-36 enriched	WBbt:0006840	cholinergic neuron	268	78	11	8.25	8.35e-08	1.37e-05
83	ceh-36 enriched	WBbt:0007028	embryonic cell	565	78	15	5.34	9.95e-08	1.62e-05
84	ceh-36 enriched	WBbt:0005105	lateral ganglion	351	78	12	6.87	1.51e-07	2.33e-05
85	ceh-36 enriched	WBbt:0006974	nerve ring neuron	289	78	11	7.65	1.79e-07	2.72e-05
86	ceh-36 enriched	WBbt:0005266	ventral pharyngeal ganglion (ant)	93	78	7	15.13	3.85e-07	5.42e-05
87	ceh-36 enriched	WBbt:0005100	lateral pharyngeal ganglion right neuron	328	78	11	6.74	6.32e-07	8.32e-05
88	ceh-36 enriched	WBbt:0005332	body ganglion	262	78	10	7.67	6.61e-07	8.64e-05
89	ceh-36 enriched	WBbt:0005101	lateral pharyngeal ganglion right	330	78	11	6.7	6.71e-07	8.76e-05
90	ceh-36 enriched	WBbt:0004997	SABVR	19	78	4	42.33	2.07e-06	0.000235
91	ceh-36 enriched	WBbt:0004998	SABVL	19	78	4	42.33	2.07e-06	0.000235
92	ceh-36 enriched	WBbt:0005754	interfacial epithelial cell	239	78	9	7.57	2.79e-06	0.000308
93	ceh-36 enriched	WBbt:0007804	command interneuron	81	78	6	14.89	3e-06	0.000315
94	ceh-36 enriched	WBbt:0005278	DA neuron	82	78	6	14.71	3.23e-06	0.000335
95	ceh-36 enriched	WBbt:0005190	GABAergic neuron	131	78	7	10.74	3.9e-06	0.000393
96	ceh-36 enriched	WBbt:0005396	SAB	24	78	4	33.51	5.58e-06	0.000508
97	ceh-36 enriched	WBbt:0003732	terminal bulb	146	78	7	9.64	7.98e-06	0.000686
98	ceh-36 enriched	WBbt:0005303	VD neuron	56	78	5	17.95	8.37e-06	0.00071
99	ceh-36 enriched	WBbt:0005375	anterior ganglion	210	78	8	7.66	9.49e-06	0.000762
100	ceh-36 enriched	WBbt:0005189	ganglion	1432	78	20	2.81	1.61e-05	0.00117
101	ceh-36 enriched	WBbt:0005270	DD neuron	71	78	5	14.16	2.69e-05	0.00166
102	ceh-36 enriched	WBbt:0005298	ventral ganglion	183	78	7	7.69	3.45e-05	0.00188
103	ceh-36 enriched	WBbt:0005447	preanal ganglion neuron	124	78	6	9.73	3.49e-05	0.00189
104	ceh-36 enriched	WBbt:0005789	pharyngeal segment	190	78	7	7.41	4.38e-05	0.00231
105	ceh-36 enriched	WBbt:0005762	accessory cell	131	78	6	9.21	4.75e-05	0.00248
106	ceh-36 enriched	WBbt:0006752	somatic neuron	825	78	14	3.41	4.91e-05	0.00254
107	ceh-36 enriched	WBbt:0005750	socket cell	86	78	5	11.69	6.8e-05	0.00329
108	ceh-36 enriched	WBbt:0005448	preanal ganglion	144	78	6	8.38	8.05e-05	0.00382
109	ceh-36 enriched	WBbt:0003869	AVAR	50	78	4	16.09	0.00011	0.00482
110	ceh-36 enriched	WBbt:0003870	AVAL	50	78	4	16.09	0.00011	0.00482
111	ceh-36 enriched	WBbt:0005842	AVA	50	78	4	16.09	0.00011	0.00482
112	ceh-36 enriched	WBbt:0005395	amphid left sensillum	301	78	8	5.34	0.000123	0.0053
113	ceh-36 enriched	WBbt:0004999	SABD	22	78	3	27.42	0.00017	0.00706
114	ceh-36 enriched	WBbt:0005371	anterior pharyngeal ganglion (post)	168	78	6	7.18	0.000188	0.00729
115	ceh-36 enriched	WBbt:0005372	anterior pharyngeal ganglion (ant)	59	78	4	13.63	0.000209	0.00805
116	ceh-36 enriched	WBbt:0005760	somatic nervous system	1200	78	16	2.68	0.000231	0.00874
117	ceh-36 enriched	WBbt:0005339	VA neuron	61	78	4	13.18	0.000238	0.00896
118	ceh-36 enriched	WBbt:0004822	DVB	25	78	3	24.13	0.000252	0.00938
119	ceh-36 enriched	WBbt:0006790	uterine-vulval cell	26	78	3	23.2	0.000283	0.0104
120	ceh-36 enriched	WBbt:0004977	SIBVR	28	78	3	21.54	0.000354	0.0121
121	ceh-36 enriched	WBbt:0004978	SIBVL	28	78	3	21.54	0.000354	0.0121
122	ceh-36 enriched	WBbt:0005359	SIB	29	78	3	20.8	0.000394	0.0132
123	ceh-36 enriched	WBbt:0005211	dorso-rectal ganglion neuron	71	78	4	11.33	0.000427	0.0141
124	ceh-36 enriched	WBbt:0005274	DB neuron	71	78	4	11.33	0.000427	0.0141
125	ceh-36 enriched	WBbt:0006929	sensillum	668	78	11	3.31	0.000446	0.0146
126	ceh-36 enriched	WBbt:0003867	AVBR	31	78	3	19.46	0.000481	0.0154
127	ceh-36 enriched	WBbt:0003868	AVBL	31	78	3	19.46	0.000481	0.0154
128	ceh-36 enriched	WBbt:0005841	AVB	31	78	3	19.46	0.000481	0.0154
129	ceh-36 enriched	WBbt:0005735	nervous system	2129	78	22	2.08	0.000512	0.0162
130	ceh-36 enriched	WBbt:0005460	pharyngeal cell	574	78	10	3.5	0.000535	0.0167
131	ceh-36 enriched	WBbt:0005212	dorso-rectal ganglion	79	78	4	10.18	0.000641	0.0188
132	ceh-36 enriched	WBbt:0006795	proctodeum	8	78	2	50.27	0.000671	0.0196
133	ceh-36 enriched	WBbt:0003672	epithelial cell	819	78	12	2.95	0.000685	0.02
134	ceh-36 enriched	WBbt:0005392	amphid right sensillum	299	78	7	4.71	0.000709	0.0204
135	ceh-36 enriched	WBbt:0005399	RME	36	78	3	16.76	0.000751	0.0215
136	ceh-36 enriched	WBbt:0003929	AMsoR	40	78	3	15.08	0.00102	0.0281
137	ceh-36 enriched	WBbt:0003931	AMsoL	40	78	3	15.08	0.00102	0.0281
138	ceh-36 enriched	WBbt:0008182	rectal epithelial cell	40	78	3	15.08	0.00102	0.0281
139	ceh-36 enriched	WBbt:0008379	amphid socket cell	40	78	3	15.08	0.00102	0.0281
140	ceh-36 enriched	WBbt:0005214	dorsal pharyngeal ganglion	90	78	4	8.94	0.00105	0.0286
141	ceh-36 enriched	WBbt:0004092	PVCR	45	78	3	13.4	0.00145	0.0369
142	ceh-36 enriched	WBbt:0004094	PVCL	45	78	3	13.4	0.00145	0.0369
143	ceh-36 enriched	WBbt:0005840	PVC	45	78	3	13.4	0.00145	0.0369
144	ceh-36 enriched	WBbt:0005830	lumbar ganglion	254	78	6	4.75	0.00165	0.0409
145	ceh-6 depleted	WBbt:0005371	anterior pharyngeal ganglion (post)	168	138	9	6.09	1.76e-05	0.00117
146	ceh-6 depleted	WBbt:0005375	anterior ganglion	210	138	9	4.87	0.000101	0.00461
147	ceh-6 depleted	WBbt:0005798	anal sphincter muscle	143	138	7	5.56	0.000271	0.01
148	ceh-6 depleted	WBbt:0005113	interneuron	360	138	11	3.47	0.000342	0.0118
149	ceh-6 depleted	WBbt:0005409	motor neuron	322	138	10	3.53	0.000563	0.0174
150	ceh-6 depleted	WBbt:0005820	alimentary muscle	718	138	16	2.53	0.000577	0.0175
151	ceh-6 depleted	WBbt:0004292	anal depressor muscle	420	138	11	2.98	0.00122	0.0322
152	ceh-6 depleted	WBbt:0005781	smooth muscle	426	138	11	2.93	0.00137	0.0353
153	ceh-6 depleted	WBbt:0005373	anterior hypodermis	97	138	5	5.86	0.00165	0.0409
154	ceh-6 enriched	WBbt:0006840	cholinergic neuron	268	93	12	7.55	5.91e-08	1.01e-05
155	ceh-6 enriched	WBbt:0005409	motor neuron	322	93	12	6.28	4.3e-07	5.98e-05
156	ceh-6 enriched	WBbt:0006752	somatic neuron	825	93	18	3.68	1.38e-06	0.000167
157	ceh-6 enriched	WBbt:0005135	head ganglion	540	93	14	4.37	3.39e-06	0.000349
158	ceh-6 enriched	WBbt:0005274	DB neuron	71	93	6	14.25	3.88e-06	0.000391
159	ceh-6 enriched	WBbt:0005760	somatic nervous system	1200	93	21	2.95	5.44e-06	0.000508
160	ceh-6 enriched	WBbt:0005113	interneuron	360	93	11	5.15	9.07e-06	0.000741
161	ceh-6 enriched	WBbt:0005300	ventral cord neuron	600	93	14	3.93	1.13e-05	0.000859
162	ceh-6 enriched	WBbt:0005190	GABAergic neuron	131	93	7	9.01	1.26e-05	0.000948
163	ceh-6 enriched	WBbt:0005189	ganglion	1432	93	22	2.59	2.45e-05	0.00153
164	ceh-6 enriched	WBbt:0007028	embryonic cell	565	93	13	3.88	2.77e-05	0.00171
165	ceh-6 enriched	WBbt:0005270	DD neuron	71	93	5	11.88	6.29e-05	0.00308
166	ceh-6 enriched	WBbt:0005735	nervous system	2129	93	27	2.14	7.29e-05	0.00351
167	ceh-6 enriched	WBbt:0005278	DA neuron	82	93	5	10.28	0.000125	0.00541
168	ceh-6 enriched	WBbt:0005100	lateral pharyngeal ganglion right neuron	328	93	9	4.63	0.000141	0.00604
169	ceh-6 enriched	WBbt:0005334	AS neuron	45	93	4	14.99	0.000143	0.00612
170	ceh-6 enriched	WBbt:0005101	lateral pharyngeal ganglion right	330	93	9	4.6	0.000148	0.00628
171	ceh-6 enriched	WBbt:0005102	lateral pharyngeal ganglion left neuron	330	93	9	4.6	0.000148	0.00628
172	ceh-6 enriched	WBbt:0005103	lateral pharyngeal ganglion left	332	93	9	4.57	0.000155	0.00649
173	ceh-6 enriched	WBbt:0003679	neuron	2359	93	28	2	0.000164	0.00684
174	ceh-6 enriched	WBbt:0005105	lateral ganglion	351	93	9	4.32	0.000234	0.00881
175	ceh-6 enriched	WBbt:0006974	nerve ring neuron	289	93	8	4.67	0.000317	0.0112
176	ceh-6 enriched	WBbt:0006759	tail neuron	1135	93	17	2.53	0.000328	0.0116
177	ceh-6 enriched	WBbt:0005303	VD neuron	56	93	4	12.05	0.000336	0.0118
178	ceh-6 enriched	WBbt:0005336	VB neuron	56	93	4	12.05	0.000336	0.0118
179	ceh-6 enriched	WBbt:0006977	tail ganglion	1152	93	17	2.49	0.00039	0.0132
180	ceh-6 enriched	WBbt:0006751	head neuron	1859	93	23	2.09	0.000421	0.0139
181	ceh-6 enriched	WBbt:0005739	head	2237	93	26	1.96	0.000428	0.0141
182	ceh-6 enriched	WBbt:0005754	interfacial epithelial cell	239	93	7	4.94	0.000545	0.0169
183	ceh-6 enriched	WBbt:0003955	ALA	30	93	3	16.86	0.00073	0.0209
184	ceh-6 enriched	WBbt:0005332	body ganglion	262	93	7	4.51	0.000936	0.0261
185	ceh-6 enriched	WBbt:0003871	AUAR	37	93	3	13.67	0.00136	0.0351
186	ceh-6 enriched	WBbt:0003872	AUAL	37	93	3	13.67	0.00136	0.0351
187	ceh-6 enriched	WBbt:0006817	AUA	37	93	3	13.67	0.00136	0.0351
188	ceh-6 enriched	WBbt:0004017	Cell	3434	93	33	1.62	0.00184	0.0449
189	ceh-6 enriched	WBbt:0005097	lumbar lateral left ganglion neuron	219	93	6	4.62	0.00192	0.0465
190	ceh-6 enriched	WBbt:0005741	tail	1449	93	18	2.09	0.00193	0.0466
191	ceh-6 enriched	WBbt:0005759	sensory neuron	477	93	9	3.18	0.00207	0.0496
192	ceh-6 (-) hlh-16 (+) depleted	WBbt:0005737	muscular system	1607	613	145	2.31	8.07e-23	2.48e-19
193	ceh-6 (-) hlh-16 (+) depleted	WBbt:0005813	body wall musculature	1096	613	111	2.59	4.13e-21	8.17e-18
194	ceh-6 (-) hlh-16 (+) depleted	WBbt:0005730	epithelial system	1386	613	122	2.25	3.66e-18	3.84e-15
195	ceh-6 (-) hlh-16 (+) depleted	WBbt:0004292	anal depressor muscle	420	613	57	3.47	1.4e-16	1.19e-13
196	ceh-6 (-) hlh-16 (+) depleted	WBbt:0005733	hypodermis	1260	613	108	2.19	2.99e-15	2e-12
197	ceh-6 (-) hlh-16 (+) depleted	WBbt:0003675	muscle cell	1196	613	104	2.22	4.18e-15	2.74e-12
198	ceh-6 (-) hlh-16 (+) depleted	WBbt:0005780	non-striated muscle	1117	613	97	2.22	4.54e-14	2.51e-11
199	ceh-6 (-) hlh-16 (+) depleted	WBbt:0005763	Function	4073	613	242	1.52	5.96e-14	3.24e-11
200	ceh-6 (-) hlh-16 (+) depleted	WBbt:0007810	body muscle cell	873	613	82	2.4	8.49e-14	4.4e-11
201	ceh-6 (-) hlh-16 (+) depleted	WBbt:0005746	Organ system	4067	613	241	1.52	9.64e-14	4.91e-11
202	ceh-6 (-) hlh-16 (+) depleted	WBbt:0005820	alimentary muscle	718	613	72	2.57	1.35e-13	6.67e-11
203	ceh-6 (-) hlh-16 (+) depleted	WBbt:0000100	C. elegans Cell and Anatomy Ontology	4302	613	249	1.48	4.32e-13	1.95e-10
204	ceh-6 (-) hlh-16 (+) depleted	WBbt:0005752	Sex specific entity	1732	613	126	1.86	1.98e-12	7.63e-10
205	ceh-6 (-) hlh-16 (+) depleted	WBbt:0005758	hermaphrodite-specific	1661	613	121	1.86	5.61e-12	2.05e-09
206	ceh-6 (-) hlh-16 (+) depleted	WBbt:0005798	anal sphincter muscle	143	613	27	4.83	8.09e-12	2.88e-09
207	ceh-6 (-) hlh-16 (+) depleted	WBbt:0003672	epithelial cell	819	613	73	2.28	2.8e-11	8.93e-09
208	ceh-6 (-) hlh-16 (+) depleted	WBbt:0005781	smooth muscle	426	613	48	2.88	3.84e-11	1.16e-08
209	ceh-6 (-) hlh-16 (+) depleted	WBbt:0005821	vulval muscle	584	613	58	2.54	5.69e-11	1.63e-08
210	ceh-6 (-) hlh-16 (+) depleted	WBbt:0006783	blast cell	115	613	23	5.12	8.56e-11	2.39e-08
211	ceh-6 (-) hlh-16 (+) depleted	WBbt:0004017	Cell	3434	613	200	1.49	2.52e-10	6.59e-08
212	ceh-6 (-) hlh-16 (+) depleted	WBbt:0007846	hypodermal cell	570	613	51	2.29	2.95e-08	5.33e-06
213	ceh-6 (-) hlh-16 (+) depleted	WBbt:0005796	intestinal muscle	199	613	26	3.34	6.74e-08	1.14e-05
214	ceh-6 (-) hlh-16 (+) depleted	WBbt:0008074	syncytium	395	613	39	2.53	1.05e-07	1.71e-05
215	ceh-6 (-) hlh-16 (+) depleted	WBbt:0008073	syncytium precursor	182	613	23	3.23	7e-07	9.03e-05
216	ceh-6 (-) hlh-16 (+) depleted	WBbt:0007030	post-embryonic cell	121	613	18	3.81	1.05e-06	0.00013
217	ceh-6 (-) hlh-16 (+) depleted	WBbt:0005762	accessory cell	131	613	18	3.52	3.4e-06	0.000351
218	ceh-6 (-) hlh-16 (+) depleted	WBbt:0005751	coelomocyte	132	613	17	3.29	1.52e-05	0.00112
219	ceh-6 (-) hlh-16 (+) depleted	WBbt:0005753	seam cell	432	613	36	2.13	1.64e-05	0.00117
220	ceh-6 (-) hlh-16 (+) depleted	WBbt:0005766	Anatomy	3683	613	188	1.31	1.92e-05	0.00124
221	ceh-6 (-) hlh-16 (+) depleted	WBbt:0005749	coelomic system	135	613	17	3.22	2.05e-05	0.00131
222	ceh-6 (-) hlh-16 (+) depleted	WBbt:0005754	interfacial epithelial cell	239	613	24	2.57	2.29e-05	0.00144
223	ceh-6 (-) hlh-16 (+) depleted	WBbt:0005747	reproductive system	1630	613	96	1.51	2.49e-05	0.00155
224	ceh-6 (-) hlh-16 (+) depleted	WBbt:0005748	alimentary system	2735	613	146	1.37	2.7e-05	0.00167
225	ceh-6 (-) hlh-16 (+) depleted	WBbt:0005738	body region	3635	613	185	1.3	2.8e-05	0.00172
226	ceh-6 (-) hlh-16 (+) depleted	WBbt:0005756	basal lamina	6	613	4	17.06	3.26e-05	0.00181
227	ceh-6 (-) hlh-16 (+) depleted	WBbt:0004424	OLQsoVL	29	613	7	6.18	9.91e-05	0.00455
228	ceh-6 (-) hlh-16 (+) depleted	WBbt:0005176	GLR	21	613	6	7.31	0.000114	0.005
229	ceh-6 (-) hlh-16 (+) depleted	WBbt:0008069	hyp7 precursor cell	143	613	16	2.86	0.000149	0.00632
230	ceh-6 (-) hlh-16 (+) depleted	WBbt:0005501	outer labial sensillum	88	613	12	3.49	0.000155	0.0065
231	ceh-6 (-) hlh-16 (+) depleted	WBbt:0004517	ILsoR	31	613	7	5.78	0.000156	0.00654
232	ceh-6 (-) hlh-16 (+) depleted	WBbt:0004518	ILsoL	31	613	7	5.78	0.000156	0.00654
233	ceh-6 (-) hlh-16 (+) depleted	WBbt:0005734	hyp7 syncytium	116	613	14	3.09	0.000172	0.00712
234	ceh-6 (-) hlh-16 (+) depleted	WBbt:0005757	male-specific	175	613	18	2.63	0.000174	0.0072
235	ceh-6 (-) hlh-16 (+) depleted	WBbt:0007028	embryonic cell	565	613	40	1.81	0.000214	0.00819
236	ceh-6 (-) hlh-16 (+) depleted	WBbt:0006883	P7.a	4	613	3	19.19	0.000231	0.00873
237	ceh-6 (-) hlh-16 (+) depleted	WBbt:0006884	P8.a	4	613	3	19.19	0.000231	0.00873
238	ceh-6 (-) hlh-16 (+) depleted	WBbt:0006885	P9.a	4	613	3	19.19	0.000231	0.00873
239	ceh-6 (-) hlh-16 (+) depleted	WBbt:0006886	P10.a	4	613	3	19.19	0.000231	0.00873
240	ceh-6 (-) hlh-16 (+) depleted	WBbt:0004697	hmc	67	613	10	3.82	0.000257	0.00951
241	ceh-6 (-) hlh-16 (+) depleted	WBbt:0005451	pharyngeal muscle cell	300	613	25	2.13	0.000316	0.0112
242	ceh-6 (-) hlh-16 (+) depleted	WBbt:0005750	socket cell	86	613	11	3.27	0.000508	0.0161
243	ceh-6 (-) hlh-16 (+) depleted	WBbt:0006887	P11.a	5	613	3	15.35	0.00056	0.0174
244	ceh-6 (-) hlh-16 (+) depleted	WBbt:0005743	digestive tract	2664	613	135	1.3	0.000611	0.0181
245	ceh-6 (-) hlh-16 (+) depleted	WBbt:0004423	OLQsoVR	28	613	6	5.48	0.000628	0.0185
246	ceh-6 (-) hlh-16 (+) depleted	WBbt:0004425	OLQsoDR	28	613	6	5.48	0.000628	0.0185
247	ceh-6 (-) hlh-16 (+) depleted	WBbt:0004426	OLQsoDL	28	613	6	5.48	0.000628	0.0185
248	ceh-6 (-) hlh-16 (+) depleted	WBbt:0004501	ILsoVR	30	613	6	5.12	0.000926	0.0259
249	ceh-6 (-) hlh-16 (+) depleted	WBbt:0004519	ILsoDR	30	613	6	5.12	0.000926	0.0259
250	ceh-6 (-) hlh-16 (+) depleted	WBbt:0003760	organ	3231	613	158	1.25	0.000951	0.0264
251	ceh-6 (-) hlh-16 (+) depleted	WBbt:0005800	rectal epithelium	203	613	18	2.27	0.00104	0.0285
252	ceh-6 (-) hlh-16 (+) depleted	WBbt:0006888	P12.a	6	613	3	12.79	0.00109	0.0295
253	ceh-6 (-) hlh-16 (+) depleted	WBbt:0004503	ILsoVL	31	613	6	4.95	0.00111	0.0301
254	ceh-6 (-) hlh-16 (+) depleted	WBbt:0004521	ILsoDL	31	613	6	4.95	0.00111	0.0301
255	ceh-6 (-) hlh-16 (+) depleted	WBbt:0005502	outer labial quadrant sensillum	67	613	9	3.44	0.00113	0.0306
256	ceh-6 (-) hlh-16 (+) depleted	WBbt:0005506	OL quadrant ventral left sensillum	67	613	9	3.44	0.00113	0.0306
257	ceh-6 (-) hlh-16 (+) depleted	WBbt:0005803	rectal muscle	13	613	4	7.87	0.00125	0.0328
258	ceh-6 (-) hlh-16 (+) depleted	WBbt:0005740	midbody	602	613	39	1.66	0.00141	0.0362
259	ceh-6 (-) hlh-16 (+) depleted	WBbt:0006748	vulva	602	613	39	1.66	0.00141	0.0362
260	ceh-6 (-) hlh-16 (+) depleted	WBbt:0005123	IL sensillum left	57	613	8	3.59	0.00159	0.0396
261	ceh-6 (-) hlh-16 (+) depleted	WBbt:0005372	anterior pharyngeal ganglion (ant)	59	613	8	3.47	0.00199	0.048
262	ceh-6 (-) hlh-16 (+) depleted	WBbt:0005815	diagonal muscle	24	613	5	5.33	0.00206	0.0493
263	ceh-6 (+) hlh-16 (-) depleted	WBbt:0005813	body wall musculature	1096	259	71	3.92	2.14e-24	1.01e-20
264	ceh-6 (+) hlh-16 (-) depleted	WBbt:0005737	muscular system	1607	259	78	2.94	4.05e-19	5.39e-16
265	ceh-6 (+) hlh-16 (-) depleted	WBbt:0004292	anal depressor muscle	420	259	36	5.19	3.95e-16	3.01e-13
266	ceh-6 (+) hlh-16 (-) depleted	WBbt:0007810	body muscle cell	873	259	47	3.26	4.98e-13	2.23e-10
267	ceh-6 (+) hlh-16 (-) depleted	WBbt:0005820	alimentary muscle	718	259	42	3.54	7e-13	3.03e-10
268	ceh-6 (+) hlh-16 (-) depleted	WBbt:0005821	vulval muscle	584	259	37	3.84	1.85e-12	7.23e-10
269	ceh-6 (+) hlh-16 (-) depleted	WBbt:0003675	muscle cell	1196	259	53	2.68	2.49e-11	8e-09
270	ceh-6 (+) hlh-16 (-) depleted	WBbt:0005798	anal sphincter muscle	143	259	17	7.2	2.14e-10	5.67e-08
271	ceh-6 (+) hlh-16 (-) depleted	WBbt:0005780	non-striated muscle	1117	259	49	2.66	2.34e-10	6.15e-08
272	ceh-6 (+) hlh-16 (-) depleted	WBbt:0005796	intestinal muscle	199	259	18	5.48	5.45e-09	1.11e-06
273	ceh-6 (+) hlh-16 (-) depleted	WBbt:0005781	smooth muscle	426	259	26	3.7	1.01e-08	1.96e-06
274	ceh-6 (+) hlh-16 (-) depleted	WBbt:0005752	Sex specific entity	1732	259	59	2.06	4.02e-08	7.1e-06
275	ceh-6 (+) hlh-16 (-) depleted	WBbt:0005763	Function	4073	259	106	1.58	8.83e-08	1.44e-05
276	ceh-6 (+) hlh-16 (-) depleted	WBbt:0005746	Organ system	4067	259	104	1.55	3.28e-07	4.72e-05
277	ceh-6 (+) hlh-16 (-) depleted	WBbt:0000100	C. elegans Cell and Anatomy Ontology	4302	259	108	1.52	4.27e-07	5.96e-05
278	ceh-6 (+) hlh-16 (-) depleted	WBbt:0005758	hermaphrodite-specific	1661	259	54	1.97	7.82e-07	0.0001
279	ceh-6 (+) hlh-16 (-) depleted	WBbt:0005176	GLR	21	259	6	17.3	8.44e-07	0.000107
280	ceh-6 (+) hlh-16 (-) depleted	WBbt:0005762	accessory cell	131	259	12	5.55	1.78e-06	0.000207
281	ceh-6 (+) hlh-16 (-) depleted	WBbt:0004017	Cell	3434	259	86	1.52	1.56e-05	0.00114
282	ceh-6 (+) hlh-16 (-) depleted	WBbt:0005756	basal lamina	6	259	3	30.28	8.58e-05	0.00403
283	ceh-6 (+) hlh-16 (-) depleted	WBbt:0004697	hmc	67	259	7	6.33	0.000115	0.00504
284	ceh-6 (+) hlh-16 (-) depleted	WBbt:0004781	GLRVR	17	259	4	14.25	0.000146	0.00622
285	ceh-6 (+) hlh-16 (-) depleted	WBbt:0004782	GLRVL	17	259	4	14.25	0.000146	0.00622
286	ceh-6 (+) hlh-16 (-) depleted	WBbt:0004785	GLRDR	17	259	4	14.25	0.000146	0.00622
287	ceh-6 (+) hlh-16 (-) depleted	WBbt:0004786	GLRDL	17	259	4	14.25	0.000146	0.00622
288	ceh-6 (+) hlh-16 (-) depleted	WBbt:0004783	GLRR	19	259	4	12.75	0.000232	0.00874
289	ceh-6 (+) hlh-16 (-) depleted	WBbt:0004784	GLRL	19	259	4	12.75	0.000232	0.00874
290	ceh-6 (+) hlh-16 (-) depleted	WBbt:0005751	coelomocyte	132	259	9	4.13	0.000345	0.0118
291	ceh-6 (+) hlh-16 (-) depleted	WBbt:0005749	coelomic system	135	259	9	4.04	0.000407	0.0136
292	ceh-6 (+) hlh-16 (-) depleted	WBbt:0008260	DL muscle	22	259	4	11.01	0.000421	0.0139
293	ceh-6 (+) hlh-16 (-) depleted	WBbt:0008261	DR muscle	22	259	4	11.01	0.000421	0.0139
294	ceh-6 (+) hlh-16 (-) depleted	WBbt:0008263	DRL muscle	22	259	4	11.01	0.000421	0.0139
295	ceh-6 (+) hlh-16 (-) depleted	WBbt:0008267	DLL muscle	22	259	4	11.01	0.000421	0.0139
296	ceh-6 (+) hlh-16 (-) depleted	WBbt:0008389	dorsal body wall muscle	22	259	4	11.01	0.000421	0.0139
297	ceh-6 (+) hlh-16 (-) depleted	WBbt:0005815	diagonal muscle	24	259	4	10.09	0.000595	0.0177
298	ceh-6 (+) hlh-16 (-) depleted	WBbt:0005757	male-specific	175	259	10	3.46	0.000668	0.0195
299	ceh-6 (+) hlh-16 (-) depleted	WBbt:0005742	bodywall	26	259	4	9.32	0.000816	0.0231
300	ceh-6 (+) hlh-16 (-) depleted	WBbt:0005779	striated muscle	26	259	4	9.32	0.000816	0.0231
301	ceh-6 (+) hlh-16 (-) depleted	WBbt:0006804	body wall muscle cell	26	259	4	9.32	0.000816	0.0231
302	ceh-6 (+) hlh-16 (-) depleted	WBbt:0008262	body wall muscle quadrant	26	259	4	9.32	0.000816	0.0231
303	ceh-6 (+) hlh-16 (-) depleted	WBbt:0005342	uterine muscle	120	259	8	4.04	0.000849	0.0239
304	ceh-6 (+) hlh-16 (-) depleted	WBbt:0005803	rectal muscle	13	259	3	13.97	0.00113	0.0304
305	ceh-6 (+) hlh-16 (-) depleted	WBbt:0004424	OLQsoVL	29	259	4	8.35	0.00125	0.0329
306	ceh-6 (+) hlh-16 (-) depleted	WBbt:0003822	mu_int_R	128	259	8	3.78	0.00129	0.0337
307	ceh-6 (+) hlh-16 (-) depleted	WBbt:0003833	mu_int_L	129	259	8	3.76	0.00136	0.0351
308	ceh-6 (+) hlh-16 (-) depleted	WBbt:0005822	anterior oblique muscle	14	259	3	12.98	0.00142	0.0364
309	ceh-6 (+) hlh-16 (-) depleted	WBbt:0005766	Anatomy	3683	259	82	1.35	0.0015	0.0379
310	ceh-6 (+) hlh-16 (-) depleted	WBbt:0005738	body region	3635	259	81	1.35	0.00159	0.0397
311	ceh-6 (+) hlh-16 (-) depleted	WBbt:0007168	M.dlpp	4	259	2	30.28	0.00159	0.0398
312	ceh-6 (+) hlh-16 (-) depleted	WBbt:0007176	M.drpp	4	259	2	30.28	0.00159	0.0398
313	ceh-6 (+) hlh-16 (-) depleted	WBbt:0008258	body wall muscle cell from M lineage	4	259	2	30.28	0.00159	0.0398
314	ceh-6 (+) hlh-16 (-) depleted	WBbt:0005823	posterior oblique muscle	15	259	3	12.11	0.00175	0.0429
315	ceh-6 (+) hlh-16 (-) depleted	WBbt:0005824	gubernacular erector muscle	15	259	3	12.11	0.00175	0.0429
316	ceh-6 (+) hlh-16 (-) depleted	WBbt:0006910	oblique male muscle	15	259	3	12.11	0.00175	0.0429
317	ceh-6 (+) hlh-16 (+) depleted	WBbt:0005813	body wall musculature	1096	629	112	2.55	1.06e-20	1.82e-17
318	ceh-6 (+) hlh-16 (+) depleted	WBbt:0005737	muscular system	1607	629	137	2.13	3.17e-18	3.41e-15
319	ceh-6 (+) hlh-16 (+) depleted	WBbt:0004292	anal depressor muscle	420	629	54	3.21	2.76e-14	1.62e-11
320	ceh-6 (+) hlh-16 (+) depleted	WBbt:0005820	alimentary muscle	718	629	70	2.43	4.02e-12	1.49e-09
321	ceh-6 (+) hlh-16 (+) depleted	WBbt:0005821	vulval muscle	584	629	61	2.6	6.16e-12	2.23e-09
322	ceh-6 (+) hlh-16 (+) depleted	WBbt:0005763	Function	4073	629	239	1.46	9.36e-12	3.3e-09
323	ceh-6 (+) hlh-16 (+) depleted	WBbt:0005746	Organ system	4067	629	238	1.46	1.44e-11	4.85e-09
324	ceh-6 (+) hlh-16 (+) depleted	WBbt:0005798	anal sphincter muscle	143	629	27	4.71	1.46e-11	4.88e-09
325	ceh-6 (+) hlh-16 (+) depleted	WBbt:0000100	C. elegans Cell and Anatomy Ontology	4302	629	247	1.43	3.46e-11	1.05e-08
326	ceh-6 (+) hlh-16 (+) depleted	WBbt:0007810	body muscle cell	873	629	77	2.2	4.46e-11	1.31e-08
327	ceh-6 (+) hlh-16 (+) depleted	WBbt:0005780	non-striated muscle	1117	629	90	2.01	1.12e-10	3.07e-08
328	ceh-6 (+) hlh-16 (+) depleted	WBbt:0003675	muscle cell	1196	629	94	1.96	1.56e-10	4.19e-08
329	ceh-6 (+) hlh-16 (+) depleted	WBbt:0005752	Sex specific entity	1732	629	115	1.66	2.62e-08	4.77e-06
330	ceh-6 (+) hlh-16 (+) depleted	WBbt:0005781	smooth muscle	426	629	42	2.46	7.23e-08	1.21e-05
331	ceh-6 (+) hlh-16 (+) depleted	WBbt:0005758	hermaphrodite-specific	1661	629	108	1.62	2.23e-07	3.26e-05
332	ceh-6 (+) hlh-16 (+) depleted	WBbt:0004017	Cell	3434	629	191	1.39	2.74e-07	4e-05
333	ceh-6 (+) hlh-16 (+) depleted	WBbt:0005451	pharyngeal muscle cell	300	629	32	2.66	4.73e-07	6.47e-05
334	ceh-6 (+) hlh-16 (+) depleted	WBbt:0005796	intestinal muscle	199	629	24	3.01	1.5e-06	0.000179
335	ceh-6 (+) hlh-16 (+) depleted	WBbt:0005176	GLR	21	629	7	8.31	1.15e-05	0.000873
336	ceh-6 (+) hlh-16 (+) depleted	WBbt:0005826	spicule protractor muscle	22	629	7	7.93	1.63e-05	0.00117
337	ceh-6 (+) hlh-16 (+) depleted	WBbt:0005762	accessory cell	131	629	17	3.24	1.92e-05	0.00123
338	ceh-6 (+) hlh-16 (+) depleted	WBbt:0006911	spicule muscle	23	629	7	7.59	2.26e-05	0.00142
339	ceh-6 (+) hlh-16 (+) depleted	WBbt:0005747	reproductive system	1630	629	98	1.5	2.54e-05	0.00158
340	ceh-6 (+) hlh-16 (+) depleted	WBbt:0005766	Anatomy	3683	629	191	1.29	3.17e-05	0.00181
341	ceh-6 (+) hlh-16 (+) depleted	WBbt:0005815	diagonal muscle	24	629	7	7.27	3.08e-05	0.00181
342	ceh-6 (+) hlh-16 (+) depleted	WBbt:0005756	basal lamina	6	629	4	16.62	3.6e-05	0.00195
343	ceh-6 (+) hlh-16 (+) depleted	WBbt:0005501	outer labial sensillum	88	629	13	3.68	4.63e-05	0.00242
344	ceh-6 (+) hlh-16 (+) depleted	WBbt:0005107	labial sensillum	142	629	17	2.98	5.47e-05	0.0028
345	ceh-6 (+) hlh-16 (+) depleted	WBbt:0006783	blast cell	115	629	15	3.25	5.51e-05	0.00282
346	ceh-6 (+) hlh-16 (+) depleted	WBbt:0005116	inner labial sensillum	130	629	16	3.07	6.44e-05	0.00314
347	ceh-6 (+) hlh-16 (+) depleted	WBbt:0005827	spicule retractor muscle	19	629	6	7.87	7.05e-05	0.0034
348	ceh-6 (+) hlh-16 (+) depleted	WBbt:0005751	coelomocyte	132	629	16	3.02	7.75e-05	0.00369
349	ceh-6 (+) hlh-16 (+) depleted	WBbt:0005757	male-specific	175	629	19	2.71	7.88e-05	0.00374
350	ceh-6 (+) hlh-16 (+) depleted	WBbt:0005738	body region	3635	629	186	1.28	9.38e-05	0.00439
351	ceh-6 (+) hlh-16 (+) depleted	WBbt:0005749	coelomic system	135	629	16	2.96	0.000102	0.00465
352	ceh-6 (+) hlh-16 (+) depleted	WBbt:0008074	syncytium	395	629	32	2.02	0.000133	0.00572
353	ceh-6 (+) hlh-16 (+) depleted	WBbt:0005822	anterior oblique muscle	14	629	5	8.9	0.000151	0.00636
354	ceh-6 (+) hlh-16 (+) depleted	WBbt:0005823	posterior oblique muscle	15	629	5	8.31	0.000219	0.00837
355	ceh-6 (+) hlh-16 (+) depleted	WBbt:0005824	gubernacular erector muscle	15	629	5	8.31	0.000219	0.00837
356	ceh-6 (+) hlh-16 (+) depleted	WBbt:0006910	oblique male muscle	15	629	5	8.31	0.000219	0.00837
357	ceh-6 (+) hlh-16 (+) depleted	WBbt:0003672	epithelial cell	819	629	54	1.64	0.000221	0.00841
358	ceh-6 (+) hlh-16 (+) depleted	WBbt:0005825	gubernacular retractor muscle	16	629	5	7.79	0.000309	0.011
359	ceh-6 (+) hlh-16 (+) depleted	WBbt:0006908	gubernaculum muscle	16	629	5	7.79	0.000309	0.011
360	ceh-6 (+) hlh-16 (+) depleted	WBbt:0004697	hmc	67	629	10	3.72	0.000315	0.0112
361	ceh-6 (+) hlh-16 (+) depleted	WBbt:0003760	organ	3231	629	164	1.27	0.000439	0.0144
362	ceh-6 (+) hlh-16 (+) depleted	WBbt:0005460	pharyngeal cell	574	629	40	1.74	0.000496	0.0158
363	ceh-6 (+) hlh-16 (+) depleted	WBbt:0004783	GLRR	19	629	5	6.56	0.000743	0.0213
364	ceh-6 (+) hlh-16 (+) depleted	WBbt:0004784	GLRL	19	629	5	6.56	0.000743	0.0213
365	ceh-6 (+) hlh-16 (+) depleted	WBbt:0005342	uterine muscle	120	629	13	2.7	0.00105	0.0286
366	ceh-6 (+) hlh-16 (+) depleted	WBbt:0005730	epithelial system	1386	629	77	1.39	0.00202	0.0486
367	ceh-6 (-) hlh-16 (+) enriched	WBbt:0005100	lateral pharyngeal ganglion right neuron	328	295	44	7.13	4.25e-25	4.21e-21
368	ceh-6 (-) hlh-16 (+) enriched	WBbt:0005101	lateral pharyngeal ganglion right	330	295	44	7.09	5.49e-25	4.45e-21
369	ceh-6 (-) hlh-16 (+) enriched	WBbt:0005102	lateral pharyngeal ganglion left neuron	330	295	44	7.09	5.49e-25	4.45e-21
370	ceh-6 (-) hlh-16 (+) enriched	WBbt:0005103	lateral pharyngeal ganglion left	332	295	44	7.05	7.06e-25	5.25e-21
371	ceh-6 (-) hlh-16 (+) enriched	WBbt:0005105	lateral ganglion	351	295	44	6.66	7.13e-24	2.65e-20
372	ceh-6 (-) hlh-16 (+) enriched	WBbt:0005189	ganglion	1432	295	80	2.97	1.41e-19	1.96e-16
373	ceh-6 (-) hlh-16 (+) enriched	WBbt:0005135	head ganglion	540	295	48	4.73	1.55e-19	2.13e-16
374	ceh-6 (-) hlh-16 (+) enriched	WBbt:0006840	cholinergic neuron	268	295	34	6.74	8.98e-19	1.13e-15
375	ceh-6 (-) hlh-16 (+) enriched	WBbt:0003679	neuron	2359	295	105	2.37	1.04e-18	1.29e-15
376	ceh-6 (-) hlh-16 (+) enriched	WBbt:0005739	head	2237	295	101	2.4	2.46e-18	2.78e-15
377	ceh-6 (-) hlh-16 (+) enriched	WBbt:0006751	head neuron	1859	295	90	2.57	4.66e-18	4.83e-15
378	ceh-6 (-) hlh-16 (+) enriched	WBbt:0005760	somatic nervous system	1200	295	70	3.1	5.04e-18	5.17e-15
379	ceh-6 (-) hlh-16 (+) enriched	WBbt:0005735	nervous system	2129	295	97	2.42	8.7e-18	8.52e-15
380	ceh-6 (-) hlh-16 (+) enriched	WBbt:0005759	sensory neuron	477	295	42	4.68	5.19e-17	4.68e-14
381	ceh-6 (-) hlh-16 (+) enriched	WBbt:0006977	tail ganglion	1152	295	66	3.05	1.41e-16	1.19e-13
382	ceh-6 (-) hlh-16 (+) enriched	WBbt:0007028	embryonic cell	565	295	45	4.23	1.62e-16	1.34e-13
383	ceh-6 (-) hlh-16 (+) enriched	WBbt:0006759	tail neuron	1135	295	65	3.04	2.59e-16	2.01e-13
384	ceh-6 (-) hlh-16 (+) enriched	WBbt:0005409	motor neuron	322	295	33	5.45	1.88e-15	1.33e-12
385	ceh-6 (-) hlh-16 (+) enriched	WBbt:0006752	somatic neuron	825	295	53	3.42	2.34e-15	1.63e-12
386	ceh-6 (-) hlh-16 (+) enriched	WBbt:0005392	amphid right sensillum	299	295	31	5.51	1.03e-14	6.5e-12
387	ceh-6 (-) hlh-16 (+) enriched	WBbt:0005395	amphid left sensillum	301	295	31	5.48	1.24e-14	7.65e-12
388	ceh-6 (-) hlh-16 (+) enriched	WBbt:0005839	odorsensory neuron	132	295	21	8.46	5.4e-14	2.95e-11
389	ceh-6 (-) hlh-16 (+) enriched	WBbt:0005298	ventral ganglion	183	295	24	6.97	6.87e-14	3.67e-11
390	ceh-6 (-) hlh-16 (+) enriched	WBbt:0006816	ciliated neuron	580	295	41	3.76	2.29e-13	1.1e-10
391	ceh-6 (-) hlh-16 (+) enriched	WBbt:0005741	tail	1449	295	69	2.53	2.63e-13	1.24e-10
392	ceh-6 (-) hlh-16 (+) enriched	WBbt:0005113	interneuron	360	295	32	4.73	2.78e-13	1.3e-10
393	ceh-6 (-) hlh-16 (+) enriched	WBbt:0005394	amphid neuron	466	295	36	4.11	5.66e-13	2.51e-10
394	ceh-6 (-) hlh-16 (+) enriched	WBbt:0005266	ventral pharyngeal ganglion (ant)	93	295	17	9.72	1.39e-12	5.55e-10
395	ceh-6 (-) hlh-16 (+) enriched	WBbt:0005837	chemosensory neuron	270	295	27	5.32	1.4e-12	5.55e-10
396	ceh-6 (-) hlh-16 (+) enriched	WBbt:0006929	sensillum	668	295	42	3.34	5.45e-12	2e-09
397	ceh-6 (-) hlh-16 (+) enriched	WBbt:0005391	amphid sensillum	508	295	36	3.77	7.09e-12	2.55e-09
398	ceh-6 (-) hlh-16 (+) enriched	WBbt:0005300	ventral cord neuron	600	295	39	3.46	1.24e-11	4.24e-09
399	ceh-6 (-) hlh-16 (+) enriched	WBbt:0003828	AWBR	57	295	13	12.12	3.31e-11	1.01e-08
400	ceh-6 (-) hlh-16 (+) enriched	WBbt:0003829	AWBL	57	295	13	12.12	3.31e-11	1.01e-08
401	ceh-6 (-) hlh-16 (+) enriched	WBbt:0005671	AWB	57	295	13	12.12	3.31e-11	1.01e-08
402	ceh-6 (-) hlh-16 (+) enriched	WBbt:0005332	body ganglion	262	295	24	4.87	1.63e-10	4.38e-08
403	ceh-6 (-) hlh-16 (+) enriched	WBbt:0006974	nerve ring neuron	289	295	25	4.6	2.27e-10	5.99e-08
404	ceh-6 (-) hlh-16 (+) enriched	WBbt:0005190	GABAergic neuron	131	295	17	6.9	3.97e-10	1.01e-07
405	ceh-6 (-) hlh-16 (+) enriched	WBbt:0004017	Cell	3434	295	111	1.72	4.35e-10	1.1e-07
406	ceh-6 (-) hlh-16 (+) enriched	WBbt:0003826	AWCR	72	295	13	9.6	7.45e-10	1.81e-07
407	ceh-6 (-) hlh-16 (+) enriched	WBbt:0003827	AWCL	72	295	13	9.6	7.45e-10	1.81e-07
408	ceh-6 (-) hlh-16 (+) enriched	WBbt:0005672	AWC	72	295	13	9.6	7.45e-10	1.81e-07
409	ceh-6 (-) hlh-16 (+) enriched	WBbt:0005656	retrovesicular ganglion	91	295	14	8.18	1.49e-09	3.42e-07
410	ceh-6 (-) hlh-16 (+) enriched	WBbt:0005403	retrovesicular ganglion neuron	76	295	13	9.09	1.5e-09	3.44e-07
411	ceh-6 (-) hlh-16 (+) enriched	WBbt:0005600	lumbar lateral right ganglion neuron	225	295	20	4.73	9.61e-09	1.87e-06
412	ceh-6 (-) hlh-16 (+) enriched	WBbt:0006802	lumbar neuron	227	295	20	4.68	1.12e-08	2.17e-06
413	ceh-6 (-) hlh-16 (+) enriched	WBbt:0006749	nerve ring	579	295	33	3.03	1.43e-08	2.71e-06
414	ceh-6 (-) hlh-16 (+) enriched	WBbt:0005830	lumbar ganglion	254	295	21	4.4	1.47e-08	2.78e-06
415	ceh-6 (-) hlh-16 (+) enriched	WBbt:0006829	glutamatergic neuron	93	295	13	7.43	1.92e-08	3.58e-06
416	ceh-6 (-) hlh-16 (+) enriched	WBbt:0005099	lumbar lateral ganglion	237	295	20	4.49	2.32e-08	4.25e-06
417	ceh-6 (-) hlh-16 (+) enriched	WBbt:0005601	lumbar lateral right ganglion	237	295	20	4.49	2.32e-08	4.25e-06
418	ceh-6 (-) hlh-16 (+) enriched	WBbt:0005097	lumbar lateral left ganglion neuron	219	295	19	4.61	3.37e-08	6.06e-06
419	ceh-6 (-) hlh-16 (+) enriched	WBbt:0005278	DA neuron	82	295	12	7.78	4.02e-08	7.1e-06
420	ceh-6 (-) hlh-16 (+) enriched	WBbt:0004973	SMBVR	21	295	7	17.72	7.2e-08	1.2e-05
421	ceh-6 (-) hlh-16 (+) enriched	WBbt:0004974	SMBVL	21	295	7	17.72	7.2e-08	1.2e-05
422	ceh-6 (-) hlh-16 (+) enriched	WBbt:0005098	lumbar lateral left ganglion	232	295	19	4.35	8.46e-08	1.39e-05
423	ceh-6 (-) hlh-16 (+) enriched	WBbt:0005738	body region	3635	295	108	1.58	1.08e-07	1.75e-05
424	ceh-6 (-) hlh-16 (+) enriched	WBbt:0005355	SMB	23	295	7	16.18	1.47e-07	2.28e-05
425	ceh-6 (-) hlh-16 (+) enriched	WBbt:0005829	ventral nerve cord	318	295	22	3.68	1.6e-07	2.46e-05
426	ceh-6 (-) hlh-16 (+) enriched	WBbt:0005339	VA neuron	61	295	10	8.72	1.84e-07	2.79e-05
427	ceh-6 (-) hlh-16 (+) enriched	WBbt:0005766	Anatomy	3683	295	108	1.56	2.19e-07	3.21e-05
428	ceh-6 (-) hlh-16 (+) enriched	WBbt:0007804	command interneuron	81	295	11	7.22	3.26e-07	4.71e-05
429	ceh-6 (-) hlh-16 (+) enriched	WBbt:0003889	ASHR	82	295	11	7.13	3.71e-07	5.27e-05
430	ceh-6 (-) hlh-16 (+) enriched	WBbt:0003890	ASHL	82	295	11	7.13	3.71e-07	5.27e-05
431	ceh-6 (-) hlh-16 (+) enriched	WBbt:0003887	ASIR	100	295	12	6.38	3.77e-07	5.34e-05
432	ceh-6 (-) hlh-16 (+) enriched	WBbt:0003888	ASIL	100	295	12	6.38	3.77e-07	5.34e-05
433	ceh-6 (-) hlh-16 (+) enriched	WBbt:0005666	ASI	100	295	12	6.38	3.77e-07	5.34e-05
434	ceh-6 (-) hlh-16 (+) enriched	WBbt:0005665	ASH	83	295	11	7.05	4.2e-07	5.89e-05
435	ceh-6 (-) hlh-16 (+) enriched	WBbt:0003963	AIYL	40	295	8	10.63	6.5e-07	8.53e-05
436	ceh-6 (-) hlh-16 (+) enriched	WBbt:0005353	SMD	40	295	8	10.63	6.5e-07	8.53e-05
437	ceh-6 (-) hlh-16 (+) enriched	WBbt:0004977	SIBVR	28	295	7	13.29	6.55e-07	8.57e-05
438	ceh-6 (-) hlh-16 (+) enriched	WBbt:0004978	SIBVL	28	295	7	13.29	6.55e-07	8.57e-05
439	ceh-6 (-) hlh-16 (+) enriched	WBbt:0003903	ASER	106	295	12	6.02	7.15e-07	9.2e-05
440	ceh-6 (-) hlh-16 (+) enriched	WBbt:0003961	AIYR	41	295	8	10.37	7.94e-07	0.000102
441	ceh-6 (-) hlh-16 (+) enriched	WBbt:0005274	DB neuron	71	295	10	7.49	7.98e-07	0.000102
442	ceh-6 (-) hlh-16 (+) enriched	WBbt:0005413	AIY	41	295	8	10.37	7.94e-07	0.000102
443	ceh-6 (-) hlh-16 (+) enriched	WBbt:0005359	SIB	29	295	7	12.83	8.49e-07	0.000108
444	ceh-6 (-) hlh-16 (+) enriched	WBbt:0005303	VD neuron	56	295	9	8.54	9.11e-07	0.000115
445	ceh-6 (-) hlh-16 (+) enriched	WBbt:0005336	VB neuron	56	295	9	8.54	9.11e-07	0.000115
446	ceh-6 (-) hlh-16 (+) enriched	WBbt:0004975	SMBDR	19	295	6	16.79	9.3e-07	0.000116
447	ceh-6 (-) hlh-16 (+) enriched	WBbt:0004976	SMBDL	19	295	6	16.79	9.3e-07	0.000116
448	ceh-6 (-) hlh-16 (+) enriched	WBbt:0003904	ASEL	110	295	12	5.8	1.07e-06	0.000132
449	ceh-6 (-) hlh-16 (+) enriched	WBbt:0005334	AS neuron	45	295	8	9.45	1.68e-06	0.0002
450	ceh-6 (-) hlh-16 (+) enriched	WBbt:0005663	ASE	115	295	12	5.55	1.72e-06	0.000203
451	ceh-6 (-) hlh-16 (+) enriched	WBbt:0004983	SIAVR	32	295	7	11.63	1.74e-06	0.000204
452	ceh-6 (-) hlh-16 (+) enriched	WBbt:0004985	SIAVL	32	295	7	11.63	1.74e-06	0.000204
453	ceh-6 (-) hlh-16 (+) enriched	WBbt:0005361	SIA	32	295	7	11.63	1.74e-06	0.000204
454	ceh-6 (-) hlh-16 (+) enriched	WBbt:0005746	Organ system	4067	295	112	1.46	3.08e-06	0.000322
455	ceh-6 (-) hlh-16 (+) enriched	WBbt:0005763	Function	4073	295	112	1.46	3.32e-06	0.000343
456	ceh-6 (-) hlh-16 (+) enriched	WBbt:0003869	AVAR	50	295	8	8.51	3.85e-06	0.000389
457	ceh-6 (-) hlh-16 (+) enriched	WBbt:0003870	AVAL	50	295	8	8.51	3.85e-06	0.000389
458	ceh-6 (-) hlh-16 (+) enriched	WBbt:0005842	AVA	50	295	8	8.51	3.85e-06	0.000389
459	ceh-6 (-) hlh-16 (+) enriched	WBbt:0004970	SMDVL	36	295	7	10.34	4.06e-06	0.000405
460	ceh-6 (-) hlh-16 (+) enriched	WBbt:0004971	SMDDR	36	295	7	10.34	4.06e-06	0.000405
461	ceh-6 (-) hlh-16 (+) enriched	WBbt:0005264	ventral pharyngeal ganglion (post)	125	295	12	5.1	4.16e-06	0.000412
462	ceh-6 (-) hlh-16 (+) enriched	WBbt:0004969	SMDVR	37	295	7	10.06	4.92e-06	0.00047
463	ceh-6 (-) hlh-16 (+) enriched	WBbt:0004972	SMDDL	37	295	7	10.06	4.92e-06	0.00047
464	ceh-6 (-) hlh-16 (+) enriched	WBbt:0000100	C. elegans Cell and Anatomy Ontology	4302	295	116	1.43	5.28e-06	0.000499
465	ceh-6 (-) hlh-16 (+) enriched	WBbt:0004979	SIBDR	27	295	6	11.81	8.93e-06	0.000741
466	ceh-6 (-) hlh-16 (+) enriched	WBbt:0004981	SIBDL	28	295	6	11.39	1.12e-05	0.000853
467	ceh-6 (-) hlh-16 (+) enriched	WBbt:0006750	dorsal nerve cord	216	295	15	3.69	1.49e-05	0.0011
468	ceh-6 (-) hlh-16 (+) enriched	WBbt:0004987	SIADR	30	295	6	10.63	1.71e-05	0.00117
469	ceh-6 (-) hlh-16 (+) enriched	WBbt:0003867	AVBR	31	295	6	10.29	2.09e-05	0.00133
470	ceh-6 (-) hlh-16 (+) enriched	WBbt:0003868	AVBL	31	295	6	10.29	2.09e-05	0.00133
471	ceh-6 (-) hlh-16 (+) enriched	WBbt:0004989	SIADL	31	295	6	10.29	2.09e-05	0.00133
472	ceh-6 (-) hlh-16 (+) enriched	WBbt:0005841	AVB	31	295	6	10.29	2.09e-05	0.00133
473	ceh-6 (-) hlh-16 (+) enriched	WBbt:0003991	AFDR	46	295	7	8.09	2.21e-05	0.00141
474	ceh-6 (-) hlh-16 (+) enriched	WBbt:0003940	RICR	32	295	6	9.97	2.53e-05	0.00157
475	ceh-6 (-) hlh-16 (+) enriched	WBbt:0003941	RICL	32	295	6	9.97	2.53e-05	0.00157
476	ceh-6 (-) hlh-16 (+) enriched	WBbt:0006834	RIC	32	295	6	9.97	2.53e-05	0.00157
477	ceh-6 (-) hlh-16 (+) enriched	WBbt:0003993	AFDL	47	295	7	7.92	2.56e-05	0.00159
478	ceh-6 (-) hlh-16 (+) enriched	WBbt:0005662	AFD	47	295	7	7.92	2.56e-05	0.00159
479	ceh-6 (-) hlh-16 (+) enriched	WBbt:0005838	thermosensory neuron	47	295	7	7.92	2.56e-05	0.00159
480	ceh-6 (-) hlh-16 (+) enriched	WBbt:0005001	SAAVR	21	295	5	12.66	3.62e-05	0.00196
481	ceh-6 (-) hlh-16 (+) enriched	WBbt:0005003	SAAVL	21	295	5	12.66	3.62e-05	0.00196
482	ceh-6 (-) hlh-16 (+) enriched	WBbt:0006769	lateral nerve cord	87	295	9	5.5	3.71e-05	0.00199
483	ceh-6 (-) hlh-16 (+) enriched	WBbt:0006837	serotonergic neuron	181	295	13	3.82	3.9e-05	0.00209
484	ceh-6 (-) hlh-16 (+) enriched	WBbt:0005005	SAADR	22	295	5	12.08	4.61e-05	0.00242
485	ceh-6 (-) hlh-16 (+) enriched	WBbt:0005007	SAADL	22	295	5	12.08	4.61e-05	0.00242
486	ceh-6 (-) hlh-16 (+) enriched	WBbt:0005397	SAA	22	295	5	12.08	4.61e-05	0.00242
487	ceh-6 (-) hlh-16 (+) enriched	WBbt:0005270	DD neuron	71	295	8	5.99	5.43e-05	0.00278
488	ceh-6 (-) hlh-16 (+) enriched	WBbt:0004991	SDQR	24	295	5	11.08	7.21e-05	0.00347
489	ceh-6 (-) hlh-16 (+) enriched	WBbt:0006844	SDQ	26	295	5	10.22	0.000108	0.00477
490	ceh-6 (-) hlh-16 (+) enriched	WBbt:0003934	RIFR	16	295	4	13.29	0.000187	0.00727
491	ceh-6 (-) hlh-16 (+) enriched	WBbt:0006753	phasmid neuron	212	295	13	3.26	0.000194	0.00749
492	ceh-6 (-) hlh-16 (+) enriched	WBbt:0005427	phasmid right sensillum	108	295	9	4.43	0.0002	0.00773
493	ceh-6 (-) hlh-16 (+) enriched	WBbt:0005431	phasmid left sensillum	108	295	9	4.43	0.0002	0.00773
494	ceh-6 (-) hlh-16 (+) enriched	WBbt:0003936	RIFL	17	295	4	12.51	0.000241	0.00902
495	ceh-6 (-) hlh-16 (+) enriched	WBbt:0006835	RIF	17	295	4	12.51	0.000241	0.00902
496	ceh-6 (-) hlh-16 (+) enriched	WBbt:0005789	pharyngeal segment	190	295	12	3.36	0.000259	0.0096
497	ceh-6 (-) hlh-16 (+) enriched	WBbt:0006761	head muscle	137	295	10	3.88	0.000267	0.00986
498	ceh-6 (-) hlh-16 (+) enriched	WBbt:0003845	AVKL	33	295	5	8.05	0.000351	0.0119
499	ceh-6 (-) hlh-16 (+) enriched	WBbt:0005448	preanal ganglion	144	295	10	3.69	0.000398	0.0133
500	ceh-6 (-) hlh-16 (+) enriched	WBbt:0003844	AVKR	34	295	5	7.82	0.000405	0.0135
501	ceh-6 (-) hlh-16 (+) enriched	WBbt:0003865	AVDR	34	295	5	7.82	0.000405	0.0135
502	ceh-6 (-) hlh-16 (+) enriched	WBbt:0003866	AVDL	34	295	5	7.82	0.000405	0.0135
503	ceh-6 (-) hlh-16 (+) enriched	WBbt:0006818	AVD	34	295	5	7.82	0.000405	0.0135
504	ceh-6 (-) hlh-16 (+) enriched	WBbt:0006823	AVK	34	295	5	7.82	0.000405	0.0135
505	ceh-6 (-) hlh-16 (+) enriched	WBbt:0005425	phasmid sensillum	229	295	13	3.02	0.00041	0.0137
506	ceh-6 (-) hlh-16 (+) enriched	WBbt:0005464	posterior lateral left ganglion	96	295	8	4.43	0.000451	0.0148
507	ceh-6 (-) hlh-16 (+) enriched	WBbt:0004364	PHBL	74	295	7	5.03	0.000476	0.0152
508	ceh-6 (-) hlh-16 (+) enriched	WBbt:0005659	PHBR	74	295	7	5.03	0.000476	0.0152
509	ceh-6 (-) hlh-16 (+) enriched	WBbt:0007808	PHB	74	295	7	5.03	0.000476	0.0152
510	ceh-6 (-) hlh-16 (+) enriched	WBbt:0005465	posterior lateral ganglion	97	295	8	4.38	0.000484	0.0155
511	ceh-6 (-) hlh-16 (+) enriched	WBbt:0003711	metacorpus	122	295	9	3.92	0.000497	0.0158
512	ceh-6 (-) hlh-16 (+) enriched	WBbt:0005439	pharyngeal neuron	205	295	12	3.11	0.000517	0.0163
513	ceh-6 (-) hlh-16 (+) enriched	WBbt:0005440	pharyngeal nervous system	206	295	12	3.1	0.00054	0.0168
514	ceh-6 (-) hlh-16 (+) enriched	WBbt:0003823	BAGR	37	295	5	7.18	0.000606	0.0179
515	ceh-6 (-) hlh-16 (+) enriched	WBbt:0003824	BAGL	37	295	5	7.18	0.000606	0.0179
516	ceh-6 (-) hlh-16 (+) enriched	WBbt:0006825	BAG	37	295	5	7.18	0.000606	0.0179
517	ceh-6 (-) hlh-16 (+) enriched	WBbt:0003733	corpus	128	295	9	3.74	0.000705	0.0204
518	ceh-6 (-) hlh-16 (+) enriched	WBbt:0005212	dorso-rectal ganglion	79	295	7	4.71	0.000707	0.0204
519	ceh-6 (-) hlh-16 (+) enriched	WBbt:0003885	ASJR	58	295	6	5.5	0.00075	0.0215
520	ceh-6 (-) hlh-16 (+) enriched	WBbt:0003883	ASKR	80	295	7	4.65	0.000763	0.0218
521	ceh-6 (-) hlh-16 (+) enriched	WBbt:0004365	PHAR	80	295	7	4.65	0.000763	0.0218
522	ceh-6 (-) hlh-16 (+) enriched	WBbt:0004366	PHAL	80	295	7	4.65	0.000763	0.0218
523	ceh-6 (-) hlh-16 (+) enriched	WBbt:0007807	PHA	80	295	7	4.65	0.000763	0.0218
524	ceh-6 (-) hlh-16 (+) enriched	WBbt:0003884	ASKL	81	295	7	4.59	0.000822	0.0232
525	ceh-6 (-) hlh-16 (+) enriched	WBbt:0003886	ASJL	59	295	6	5.41	0.000821	0.0232
526	ceh-6 (-) hlh-16 (+) enriched	WBbt:0003999	ADFR	59	295	6	5.41	0.000821	0.0232
527	ceh-6 (-) hlh-16 (+) enriched	WBbt:0005041	RIVR	23	295	4	9.25	0.000819	0.0232
528	ceh-6 (-) hlh-16 (+) enriched	WBbt:0005043	RIVL	23	295	4	9.25	0.000819	0.0232
529	ceh-6 (-) hlh-16 (+) enriched	WBbt:0005667	ASJ	59	295	6	5.41	0.000821	0.0232
530	ceh-6 (-) hlh-16 (+) enriched	WBbt:0005668	ASK	81	295	7	4.59	0.000822	0.0232
531	ceh-6 (-) hlh-16 (+) enriched	WBbt:0006839	RIV	23	295	4	9.25	0.000819	0.0232
532	ceh-6 (-) hlh-16 (+) enriched	WBbt:0004993	SDQL	24	295	4	8.86	0.000968	0.0268
533	ceh-6 (-) hlh-16 (+) enriched	WBbt:0004003	ADFL	61	295	6	5.23	0.000981	0.0271
534	ceh-6 (-) hlh-16 (+) enriched	WBbt:0005660	ADF	61	295	6	5.23	0.000981	0.0271
535	ceh-6 (-) hlh-16 (+) enriched	WBbt:0005400	RMD	43	295	5	6.18	0.00122	0.0322
536	ceh-6 (-) hlh-16 (+) enriched	WBbt:0003668	pharyngeal interneuron	64	295	6	4.98	0.00126	0.0331
537	ceh-6 (-) hlh-16 (+) enriched	WBbt:0005371	anterior pharyngeal ganglion (post)	168	295	10	3.16	0.00131	0.0341
538	ceh-6 (-) hlh-16 (+) enriched	WBbt:0004757	HSNR	90	295	7	4.13	0.00153	0.0385
539	ceh-6 (-) hlh-16 (+) enriched	WBbt:0004758	HSNL	91	295	7	4.09	0.00163	0.0406
540	ceh-6 (-) hlh-16 (+) enriched	WBbt:0006830	HSN	91	295	7	4.09	0.00163	0.0406
541	ceh-6 (-) hlh-16 (+) enriched	WBbt:0003938	RID	28	295	4	7.59	0.00176	0.0431
542	ceh-6 (-) hlh-16 (+) enriched	WBbt:0003965	AINR	28	295	4	7.59	0.00176	0.0431
543	ceh-6 (-) hlh-16 (+) enriched	WBbt:0003967	AINL	28	295	4	7.59	0.00176	0.0431
544	ceh-6 (-) hlh-16 (+) enriched	WBbt:0006815	AIN	28	295	4	7.59	0.00176	0.0431
545	ceh-6 (-) hlh-16 (+) enriched	WBbt:0003732	terminal bulb	146	295	9	3.28	0.00178	0.0436
546	ceh-6 (+) hlh-16 (-) enriched	WBbt:0005409	motor neuron	322	105	17	7.89	4.3e-11	1.28e-08
547	ceh-6 (+) hlh-16 (-) enriched	WBbt:0006840	cholinergic neuron	268	105	15	8.36	2.95e-10	7.62e-08
548	ceh-6 (+) hlh-16 (-) enriched	WBbt:0005760	somatic nervous system	1200	105	28	3.49	3.17e-09	6.79e-07
549	ceh-6 (+) hlh-16 (-) enriched	WBbt:0005113	interneuron	360	105	15	6.22	1.66e-08	3.1e-06
550	ceh-6 (+) hlh-16 (-) enriched	WBbt:0006752	somatic neuron	825	105	22	3.98	2.11e-08	3.91e-06
551	ceh-6 (+) hlh-16 (-) enriched	WBbt:0007028	embryonic cell	565	105	16	4.23	1.05e-06	0.000129
552	ceh-6 (+) hlh-16 (-) enriched	WBbt:0005100	lateral pharyngeal ganglion right neuron	328	105	12	5.46	1.96e-06	0.000224
553	ceh-6 (+) hlh-16 (-) enriched	WBbt:0005101	lateral pharyngeal ganglion right	330	105	12	5.43	2.09e-06	0.000236
554	ceh-6 (+) hlh-16 (-) enriched	WBbt:0005102	lateral pharyngeal ganglion left neuron	330	105	12	5.43	2.09e-06	0.000236
555	ceh-6 (+) hlh-16 (-) enriched	WBbt:0005103	lateral pharyngeal ganglion left	332	105	12	5.4	2.22e-06	0.000251
556	ceh-6 (+) hlh-16 (-) enriched	WBbt:0005300	ventral cord neuron	600	105	16	3.98	2.29e-06	0.000257
557	ceh-6 (+) hlh-16 (-) enriched	WBbt:0005135	head ganglion	540	105	15	4.15	2.98e-06	0.000314
558	ceh-6 (+) hlh-16 (-) enriched	WBbt:0005105	lateral ganglion	351	105	12	5.11	3.95e-06	0.000396
559	ceh-6 (+) hlh-16 (-) enriched	WBbt:0005332	body ganglion	262	105	10	5.7	1.02e-05	0.000808
560	ceh-6 (+) hlh-16 (-) enriched	WBbt:0005735	nervous system	2129	105	31	2.17	1.53e-05	0.00112
561	ceh-6 (+) hlh-16 (-) enriched	WBbt:0006974	nerve ring neuron	289	105	10	5.17	2.38e-05	0.00149
562	ceh-6 (+) hlh-16 (-) enriched	WBbt:0005266	ventral pharyngeal ganglion (ant)	93	105	6	9.64	3.71e-05	0.002
563	ceh-6 (+) hlh-16 (-) enriched	WBbt:0003679	neuron	2359	105	32	2.03	4.47e-05	0.00235
564	ceh-6 (+) hlh-16 (-) enriched	WBbt:0005189	ganglion	1432	105	23	2.4	5.95e-05	0.00293
565	ceh-6 (+) hlh-16 (-) enriched	WBbt:0003823	BAGR	37	105	4	16.15	0.000106	0.00468
566	ceh-6 (+) hlh-16 (-) enriched	WBbt:0003824	BAGL	37	105	4	16.15	0.000106	0.00468
567	ceh-6 (+) hlh-16 (-) enriched	WBbt:0006825	BAG	37	105	4	16.15	0.000106	0.00468
568	ceh-6 (+) hlh-16 (-) enriched	WBbt:0005274	DB neuron	71	105	5	10.52	0.000112	0.00492
569	ceh-6 (+) hlh-16 (-) enriched	WBbt:0005371	anterior pharyngeal ganglion (post)	168	105	7	6.22	0.000135	0.00579
570	ceh-6 (+) hlh-16 (-) enriched	WBbt:0005278	DA neuron	82	105	5	9.11	0.000222	0.00844
571	ceh-6 (+) hlh-16 (-) enriched	WBbt:0005001	SAAVR	21	105	3	21.34	0.000355	0.0121
572	ceh-6 (+) hlh-16 (-) enriched	WBbt:0005003	SAAVL	21	105	3	21.34	0.000355	0.0121
573	ceh-6 (+) hlh-16 (-) enriched	WBbt:0005005	SAADR	22	105	3	20.37	0.000409	0.0137
574	ceh-6 (+) hlh-16 (-) enriched	WBbt:0005007	SAADL	22	105	3	20.37	0.000409	0.0137
575	ceh-6 (+) hlh-16 (-) enriched	WBbt:0005397	SAA	22	105	3	20.37	0.000409	0.0137
576	ceh-6 (+) hlh-16 (-) enriched	WBbt:0004740	I5	23	105	3	19.48	0.000468	0.0151
577	ceh-6 (+) hlh-16 (-) enriched	WBbt:0005464	posterior lateral left ganglion	96	105	5	7.78	0.000461	0.0151
578	ceh-6 (+) hlh-16 (-) enriched	WBbt:0005465	posterior lateral ganglion	97	105	5	7.7	0.000483	0.0155
579	ceh-6 (+) hlh-16 (-) enriched	WBbt:0005375	anterior ganglion	210	105	7	4.98	0.000524	0.0165
580	ceh-6 (+) hlh-16 (-) enriched	WBbt:0005396	SAB	24	105	3	18.67	0.000533	0.0167
581	ceh-6 (+) hlh-16 (-) enriched	WBbt:0004017	Cell	3434	105	38	1.65	0.000564	0.0174
582	ceh-6 (+) hlh-16 (-) enriched	WBbt:0003848	AVHR	25	105	3	17.92	0.000603	0.0179
583	ceh-6 (+) hlh-16 (-) enriched	WBbt:0003849	AVHL	25	105	3	17.92	0.000603	0.0179
584	ceh-6 (+) hlh-16 (-) enriched	WBbt:0006821	AVH	25	105	3	17.92	0.000603	0.0179
585	ceh-6 (+) hlh-16 (-) enriched	WBbt:0005739	head	2237	105	28	1.87	0.000608	0.018
586	ceh-6 (+) hlh-16 (-) enriched	WBbt:0005600	lumbar lateral right ganglion neuron	225	105	7	4.65	0.000789	0.0225
587	ceh-6 (+) hlh-16 (-) enriched	WBbt:0006802	lumbar neuron	227	105	7	4.61	0.000831	0.0234
588	ceh-6 (+) hlh-16 (-) enriched	WBbt:0005038	RMDDR	28	105	3	16	0.000846	0.0238
589	ceh-6 (+) hlh-16 (-) enriched	WBbt:0005039	RMDDL	28	105	3	16	0.000846	0.0238
590	ceh-6 (+) hlh-16 (-) enriched	WBbt:0005099	lumbar lateral ganglion	237	105	7	4.41	0.00107	0.0291
591	ceh-6 (+) hlh-16 (-) enriched	WBbt:0005601	lumbar lateral right ganglion	237	105	7	4.41	0.00107	0.0291
592	ceh-6 (+) hlh-16 (-) enriched	WBbt:0006751	head neuron	1859	105	24	1.93	0.00108	0.0293
593	ceh-6 (+) hlh-16 (-) enriched	WBbt:0005757	male-specific	175	105	6	5.12	0.00115	0.0307
594	ceh-6 (+) hlh-16 (-) enriched	WBbt:0004088	PVDR	32	105	3	14	0.00126	0.033
595	ceh-6 (+) hlh-16 (-) enriched	WBbt:0004090	PVDL	32	105	3	14	0.00126	0.033
596	ceh-6 (+) hlh-16 (-) enriched	WBbt:0006831	PVD	32	105	3	14	0.00126	0.033
597	ceh-6 (+) hlh-16 (-) enriched	WBbt:0005270	DD neuron	71	105	4	8.41	0.00131	0.0341
598	ceh-6 (+) hlh-16 (-) enriched	WBbt:0005759	sensory neuron	477	105	10	3.13	0.00135	0.0349
599	ceh-6 (+) hlh-16 (-) enriched	WBbt:0006837	serotonergic neuron	181	105	6	4.95	0.00136	0.0353
600	ceh-6 (+) hlh-16 (-) enriched	WBbt:0006759	tail neuron	1135	105	17	2.24	0.00138	0.0355
601	ceh-6 (+) hlh-16 (-) enriched	WBbt:0005298	ventral ganglion	183	105	6	4.9	0.00144	0.0369
602	ceh-6 (+) hlh-16 (-) enriched	WBbt:0004457	NSML	34	105	3	13.18	0.0015	0.0378
603	ceh-6 (+) hlh-16 (-) enriched	WBbt:0005029	RMDVR	34	105	3	13.18	0.0015	0.0378
604	ceh-6 (+) hlh-16 (-) enriched	WBbt:0005830	lumbar ganglion	254	105	7	4.12	0.00159	0.0397
605	ceh-6 (+) hlh-16 (-) enriched	WBbt:0006977	tail ganglion	1152	105	17	2.2	0.00161	0.0402
606	ceh-6 (+) hlh-16 (-) enriched	WBbt:0003666	NSM	35	105	3	12.8	0.00163	0.0406
607	ceh-6 (+) hlh-16 (-) enriched	WBbt:0004446	NSMR	35	105	3	12.8	0.00163	0.0406
608	ceh-6 (+) hlh-16 (-) enriched	WBbt:0005031	RMDVL	35	105	3	12.8	0.00163	0.0406
609	ceh-6 (+) hlh-16 (-) enriched	WBbt:0005403	retrovesicular ganglion neuron	76	105	4	7.86	0.00168	0.0416
610	ceh-6 (+) hlh-16 (-) enriched	WBbt:0006816	ciliated neuron	580	105	11	2.83	0.00173	0.0425
611	ceh-6 (+) hlh-16 (-) enriched	WBbt:0005789	pharyngeal segment	190	105	6	4.72	0.00174	0.0429
612	ceh-6 (+) hlh-16 (-) enriched	WBbt:0005190	GABAergic neuron	131	105	5	5.7	0.00187	0.0455
613	ceh-6 (+) hlh-16 (-) enriched	WBbt:0003871	AUAR	37	105	3	12.11	0.00192	0.0465
614	ceh-6 (+) hlh-16 (-) enriched	WBbt:0003872	AUAL	37	105	3	12.11	0.00192	0.0465
615	ceh-6 (+) hlh-16 (-) enriched	WBbt:0006817	AUA	37	105	3	12.11	0.00192	0.0465
616	ceh-6 (+) hlh-16 (+) enriched	WBbt:0006840	cholinergic neuron	268	238	33	8.11	9.24e-21	1.65e-17
617	ceh-6 (+) hlh-16 (+) enriched	WBbt:0005409	motor neuron	322	238	35	7.16	3.53e-20	5.53e-17
618	ceh-6 (+) hlh-16 (+) enriched	WBbt:0005760	somatic nervous system	1200	238	51	2.8	1.12e-11	3.86e-09
619	ceh-6 (+) hlh-16 (+) enriched	WBbt:0005336	VB neuron	56	238	11	12.94	6.37e-10	1.58e-07
620	ceh-6 (+) hlh-16 (+) enriched	WBbt:0006752	somatic neuron	825	238	38	3.04	8.01e-10	1.94e-07
621	ceh-6 (+) hlh-16 (+) enriched	WBbt:0005113	interneuron	360	238	24	4.39	1.3e-09	3.01e-07
622	ceh-6 (+) hlh-16 (+) enriched	WBbt:0005190	GABAergic neuron	131	238	15	7.55	1.34e-09	3.11e-07
623	ceh-6 (+) hlh-16 (+) enriched	WBbt:0005266	ventral pharyngeal ganglion (ant)	93	238	13	9.21	1.45e-09	3.33e-07
624	ceh-6 (+) hlh-16 (+) enriched	WBbt:0005339	VA neuron	61	238	11	11.88	1.67e-09	3.8e-07
625	ceh-6 (+) hlh-16 (+) enriched	WBbt:0005298	ventral ganglion	183	238	17	6.12	2.75e-09	5.94e-07
626	ceh-6 (+) hlh-16 (+) enriched	WBbt:0006974	nerve ring neuron	289	238	21	4.79	3.21e-09	6.86e-07
627	ceh-6 (+) hlh-16 (+) enriched	WBbt:0005332	body ganglion	262	238	20	5.03	3.32e-09	7.05e-07
628	ceh-6 (+) hlh-16 (+) enriched	WBbt:0005135	head ganglion	540	238	29	3.54	3.44e-09	7.23e-07
629	ceh-6 (+) hlh-16 (+) enriched	WBbt:0005278	DA neuron	82	238	12	9.64	3.67e-09	7.64e-07
630	ceh-6 (+) hlh-16 (+) enriched	WBbt:0005735	nervous system	2129	238	66	2.04	5.41e-09	1.1e-06
631	ceh-6 (+) hlh-16 (+) enriched	WBbt:0005189	ganglion	1432	238	51	2.35	5.77e-09	1.17e-06
632	ceh-6 (+) hlh-16 (+) enriched	WBbt:0005274	DB neuron	71	238	11	10.21	8.97e-09	1.76e-06
633	ceh-6 (+) hlh-16 (+) enriched	WBbt:0005400	RMD	43	238	9	13.79	1.32e-08	2.52e-06
634	ceh-6 (+) hlh-16 (+) enriched	WBbt:0003679	neuron	2359	238	68	1.9	5.58e-08	9.61e-06
635	ceh-6 (+) hlh-16 (+) enriched	WBbt:0005759	sensory neuron	477	238	25	3.45	7.19e-08	1.2e-05
636	ceh-6 (+) hlh-16 (+) enriched	WBbt:0005656	retrovesicular ganglion	91	238	11	7.97	1.27e-07	2.04e-05
637	ceh-6 (+) hlh-16 (+) enriched	WBbt:0005100	lateral pharyngeal ganglion right neuron	328	238	20	4.02	1.43e-07	2.25e-05
638	ceh-6 (+) hlh-16 (+) enriched	WBbt:0005303	VD neuron	56	238	9	10.59	1.49e-07	2.31e-05
639	ceh-6 (+) hlh-16 (+) enriched	WBbt:0005101	lateral pharyngeal ganglion right	330	238	20	3.99	1.57e-07	2.42e-05
640	ceh-6 (+) hlh-16 (+) enriched	WBbt:0005102	lateral pharyngeal ganglion left neuron	330	238	20	3.99	1.57e-07	2.42e-05
641	ceh-6 (+) hlh-16 (+) enriched	WBbt:0005103	lateral pharyngeal ganglion left	332	238	20	3.97	1.73e-07	2.64e-05
642	ceh-6 (+) hlh-16 (+) enriched	WBbt:0005403	retrovesicular ganglion neuron	76	238	10	8.67	2.13e-07	3.14e-05
643	ceh-6 (+) hlh-16 (+) enriched	WBbt:0005334	AS neuron	45	238	8	11.71	3.32e-07	4.78e-05
644	ceh-6 (+) hlh-16 (+) enriched	WBbt:0005105	lateral ganglion	351	238	20	3.75	4.22e-07	5.91e-05
645	ceh-6 (+) hlh-16 (+) enriched	WBbt:0007028	embryonic cell	565	238	26	3.03	4.92e-07	6.73e-05
646	ceh-6 (+) hlh-16 (+) enriched	WBbt:0005033	RMDR	33	238	7	13.98	5.18e-07	7.01e-05
647	ceh-6 (+) hlh-16 (+) enriched	WBbt:0005037	RMDL	33	238	7	13.98	5.18e-07	7.01e-05
648	ceh-6 (+) hlh-16 (+) enriched	WBbt:0005099	lumbar lateral ganglion	237	238	16	4.45	6.9e-07	8.91e-05
649	ceh-6 (+) hlh-16 (+) enriched	WBbt:0005601	lumbar lateral right ganglion	237	238	16	4.45	6.9e-07	8.91e-05
650	ceh-6 (+) hlh-16 (+) enriched	WBbt:0005270	DD neuron	71	238	9	8.35	1.21e-06	0.000147
651	ceh-6 (+) hlh-16 (+) enriched	WBbt:0005396	SAB	24	238	6	16.47	1.23e-06	0.00015
652	ceh-6 (+) hlh-16 (+) enriched	WBbt:0005830	lumbar ganglion	254	238	16	4.15	1.72e-06	0.000203
653	ceh-6 (+) hlh-16 (+) enriched	WBbt:0005600	lumbar lateral right ganglion neuron	225	238	15	4.39	1.81e-06	0.000209
654	ceh-6 (+) hlh-16 (+) enriched	WBbt:0006802	lumbar neuron	227	238	15	4.35	2.02e-06	0.00023
655	ceh-6 (+) hlh-16 (+) enriched	WBbt:0005098	lumbar lateral left ganglion	232	238	15	4.26	2.65e-06	0.000294
656	ceh-6 (+) hlh-16 (+) enriched	WBbt:0005038	RMDDR	28	238	6	14.12	3.27e-06	0.000339
657	ceh-6 (+) hlh-16 (+) enriched	WBbt:0005039	RMDDL	28	238	6	14.12	3.27e-06	0.000339
658	ceh-6 (+) hlh-16 (+) enriched	WBbt:0007804	command interneuron	81	238	9	7.32	3.7e-06	0.000377
659	ceh-6 (+) hlh-16 (+) enriched	WBbt:0005375	anterior ganglion	210	238	14	4.39	4.03e-06	0.000403
660	ceh-6 (+) hlh-16 (+) enriched	WBbt:0005300	ventral cord neuron	600	238	25	2.75	4.89e-06	0.00047
661	ceh-6 (+) hlh-16 (+) enriched	WBbt:0005739	head	2237	238	60	1.77	4.97e-06	0.000473
662	ceh-6 (+) hlh-16 (+) enriched	WBbt:0005097	lumbar lateral left ganglion neuron	219	238	14	4.21	6.55e-06	0.000573
663	ceh-6 (+) hlh-16 (+) enriched	WBbt:0004997	SABVR	19	238	5	17.34	7.54e-06	0.000652
664	ceh-6 (+) hlh-16 (+) enriched	WBbt:0004998	SABVL	19	238	5	17.34	7.54e-06	0.000652
665	ceh-6 (+) hlh-16 (+) enriched	WBbt:0006751	head neuron	1859	238	52	1.84	7.97e-06	0.000686
666	ceh-6 (+) hlh-16 (+) enriched	WBbt:0006759	tail neuron	1135	238	37	2.15	7.98e-06	0.000686
667	ceh-6 (+) hlh-16 (+) enriched	WBbt:0005029	RMDVR	34	238	6	11.63	1.08e-05	0.000832
668	ceh-6 (+) hlh-16 (+) enriched	WBbt:0006977	tail ganglion	1152	238	37	2.12	1.11e-05	0.000849
669	ceh-6 (+) hlh-16 (+) enriched	WBbt:0005001	SAAVR	21	238	5	15.69	1.29e-05	0.000965
670	ceh-6 (+) hlh-16 (+) enriched	WBbt:0005003	SAAVL	21	238	5	15.69	1.29e-05	0.000965
671	ceh-6 (+) hlh-16 (+) enriched	WBbt:0005031	RMDVL	35	238	6	11.3	1.29e-05	0.000965
672	ceh-6 (+) hlh-16 (+) enriched	WBbt:0005464	posterior lateral left ganglion	96	238	9	6.18	1.51e-05	0.00111
673	ceh-6 (+) hlh-16 (+) enriched	WBbt:0004970	SMDVL	36	238	6	10.98	1.53e-05	0.00112
674	ceh-6 (+) hlh-16 (+) enriched	WBbt:0004971	SMDDR	36	238	6	10.98	1.53e-05	0.00112
675	ceh-6 (+) hlh-16 (+) enriched	WBbt:0004969	SMDVR	37	238	6	10.69	1.8e-05	0.00117
676	ceh-6 (+) hlh-16 (+) enriched	WBbt:0004972	SMDDL	37	238	6	10.69	1.8e-05	0.00117
677	ceh-6 (+) hlh-16 (+) enriched	WBbt:0005005	SAADR	22	238	5	14.98	1.65e-05	0.00117
678	ceh-6 (+) hlh-16 (+) enriched	WBbt:0005007	SAADL	22	238	5	14.98	1.65e-05	0.00117
679	ceh-6 (+) hlh-16 (+) enriched	WBbt:0005397	SAA	22	238	5	14.98	1.65e-05	0.00117
680	ceh-6 (+) hlh-16 (+) enriched	WBbt:0005465	posterior lateral ganglion	97	238	9	6.11	1.64e-05	0.00117
681	ceh-6 (+) hlh-16 (+) enriched	WBbt:0005237	touch receptor neuron	126	238	10	5.23	2.22e-05	0.00141
682	ceh-6 (+) hlh-16 (+) enriched	WBbt:0004935	URAVL	24	238	5	13.73	2.59e-05	0.0016
683	ceh-6 (+) hlh-16 (+) enriched	WBbt:0004991	SDQR	24	238	5	13.73	2.59e-05	0.0016
684	ceh-6 (+) hlh-16 (+) enriched	WBbt:0005212	dorso-rectal ganglion	79	238	8	6.67	2.58e-05	0.0016
685	ceh-6 (+) hlh-16 (+) enriched	WBbt:0005353	SMD	40	238	6	9.88	2.86e-05	0.00175
686	ceh-6 (+) hlh-16 (+) enriched	WBbt:0003848	AVHR	25	238	5	13.18	3.2e-05	0.00181
687	ceh-6 (+) hlh-16 (+) enriched	WBbt:0003849	AVHL	25	238	5	13.18	3.2e-05	0.00181
688	ceh-6 (+) hlh-16 (+) enriched	WBbt:0004934	URAVR	25	238	5	13.18	3.2e-05	0.00181
689	ceh-6 (+) hlh-16 (+) enriched	WBbt:0004936	URADR	25	238	5	13.18	3.2e-05	0.00181
690	ceh-6 (+) hlh-16 (+) enriched	WBbt:0006821	AVH	25	238	5	13.18	3.2e-05	0.00181
691	ceh-6 (+) hlh-16 (+) enriched	WBbt:0004940	URADL	26	238	5	12.67	3.91e-05	0.00209
692	ceh-6 (+) hlh-16 (+) enriched	WBbt:0005225	URA	26	238	5	12.67	3.91e-05	0.00209
693	ceh-6 (+) hlh-16 (+) enriched	WBbt:0006844	SDQ	26	238	5	12.67	3.91e-05	0.00209
694	ceh-6 (+) hlh-16 (+) enriched	WBbt:0005371	anterior pharyngeal ganglion (post)	168	238	11	4.31	5.2e-05	0.00268
695	ceh-6 (+) hlh-16 (+) enriched	WBbt:0004017	Cell	3434	238	78	1.5	6.25e-05	0.00306
696	ceh-6 (+) hlh-16 (+) enriched	WBbt:0005304	VC neuron	46	238	6	8.59	6.46e-05	0.00315
697	ceh-6 (+) hlh-16 (+) enriched	WBbt:0004757	HSNR	90	238	8	5.86	6.64e-05	0.00323
698	ceh-6 (+) hlh-16 (+) enriched	WBbt:0004758	HSNL	91	238	8	5.79	7.19e-05	0.00346
699	ceh-6 (+) hlh-16 (+) enriched	WBbt:0006830	HSN	91	238	8	5.79	7.19e-05	0.00346
700	ceh-6 (+) hlh-16 (+) enriched	WBbt:0006749	nerve ring	579	238	22	2.5	7.43e-05	0.00356
701	ceh-6 (+) hlh-16 (+) enriched	WBbt:0003846	AVJR	31	238	5	10.63	9.5e-05	0.0044
702	ceh-6 (+) hlh-16 (+) enriched	WBbt:0003847	AVJL	31	238	5	10.63	9.5e-05	0.0044
703	ceh-6 (+) hlh-16 (+) enriched	WBbt:0006822	AVJ	31	238	5	10.63	9.5e-05	0.0044
704	ceh-6 (+) hlh-16 (+) enriched	WBbt:0005211	dorso-rectal ganglion neuron	71	238	7	6.5	9.88e-05	0.00454
705	ceh-6 (+) hlh-16 (+) enriched	WBbt:0006837	serotonergic neuron	181	238	11	4	0.000102	0.00466
706	ceh-6 (+) hlh-16 (+) enriched	WBbt:0003869	AVAR	50	238	6	7.91	0.000104	0.00468
707	ceh-6 (+) hlh-16 (+) enriched	WBbt:0003870	AVAL	50	238	6	7.91	0.000104	0.00468
708	ceh-6 (+) hlh-16 (+) enriched	WBbt:0005842	AVA	50	238	6	7.91	0.000104	0.00468
709	ceh-6 (+) hlh-16 (+) enriched	WBbt:0003865	AVDR	34	238	5	9.69	0.00015	0.00634
710	ceh-6 (+) hlh-16 (+) enriched	WBbt:0003866	AVDL	34	238	5	9.69	0.00015	0.00634
711	ceh-6 (+) hlh-16 (+) enriched	WBbt:0004457	NSML	34	238	5	9.69	0.00015	0.00634
712	ceh-6 (+) hlh-16 (+) enriched	WBbt:0006818	AVD	34	238	5	9.69	0.00015	0.00634
713	ceh-6 (+) hlh-16 (+) enriched	WBbt:0004975	SMBDR	19	238	4	13.87	0.000168	0.00695
714	ceh-6 (+) hlh-16 (+) enriched	WBbt:0004976	SMBDL	19	238	4	13.87	0.000168	0.00695
715	ceh-6 (+) hlh-16 (+) enriched	WBbt:0003666	NSM	35	238	5	9.41	0.000173	0.00715
716	ceh-6 (+) hlh-16 (+) enriched	WBbt:0004446	NSMR	35	238	5	9.41	0.000173	0.00715
717	ceh-6 (+) hlh-16 (+) enriched	WBbt:0004973	SMBVR	21	238	4	12.55	0.000253	0.00941
718	ceh-6 (+) hlh-16 (+) enriched	WBbt:0004974	SMBVL	21	238	4	12.55	0.000253	0.00941
719	ceh-6 (+) hlh-16 (+) enriched	WBbt:0005741	tail	1449	238	39	1.77	0.000298	0.0107
720	ceh-6 (+) hlh-16 (+) enriched	WBbt:0004999	SABD	22	238	4	11.98	0.000305	0.0109
721	ceh-6 (+) hlh-16 (+) enriched	WBbt:0005355	SMB	23	238	4	11.46	0.000365	0.0124
722	ceh-6 (+) hlh-16 (+) enriched	WBbt:0003832	AVM	42	238	5	7.84	0.000415	0.0138
723	ceh-6 (+) hlh-16 (+) enriched	WBbt:0004993	SDQL	24	238	4	10.98	0.000433	0.0142
724	ceh-6 (+) hlh-16 (+) enriched	WBbt:0005214	dorsal pharyngeal ganglion	90	238	7	5.13	0.000435	0.0143
725	ceh-6 (+) hlh-16 (+) enriched	WBbt:0004092	PVCR	45	238	5	7.32	0.000575	0.0175
726	ceh-6 (+) hlh-16 (+) enriched	WBbt:0004094	PVCL	45	238	5	7.32	0.000575	0.0175
727	ceh-6 (+) hlh-16 (+) enriched	WBbt:0005840	PVC	45	238	5	7.32	0.000575	0.0175
728	ceh-6 (+) hlh-16 (+) enriched	WBbt:0005264	ventral pharyngeal ganglion (post)	125	238	8	4.22	0.000641	0.0188
729	ceh-6 (+) hlh-16 (+) enriched	WBbt:0004979	SIBDR	27	238	4	9.76	0.00069	0.02
730	ceh-6 (+) hlh-16 (+) enriched	WBbt:0004074	PVQR	48	238	5	6.86	0.000776	0.0221
731	ceh-6 (+) hlh-16 (+) enriched	WBbt:0004076	PVQL	48	238	5	6.86	0.000776	0.0221
732	ceh-6 (+) hlh-16 (+) enriched	WBbt:0006976	PVQ	48	238	5	6.86	0.000776	0.0221
733	ceh-6 (+) hlh-16 (+) enriched	WBbt:0003965	AINR	28	238	4	9.41	0.000795	0.0226
734	ceh-6 (+) hlh-16 (+) enriched	WBbt:0003967	AINL	28	238	4	9.41	0.000795	0.0226
735	ceh-6 (+) hlh-16 (+) enriched	WBbt:0004977	SIBVR	28	238	4	9.41	0.000795	0.0226
736	ceh-6 (+) hlh-16 (+) enriched	WBbt:0004978	SIBVL	28	238	4	9.41	0.000795	0.0226
737	ceh-6 (+) hlh-16 (+) enriched	WBbt:0004981	SIBDL	28	238	4	9.41	0.000795	0.0226
738	ceh-6 (+) hlh-16 (+) enriched	WBbt:0006815	AIN	28	238	4	9.41	0.000795	0.0226
739	ceh-6 (+) hlh-16 (+) enriched	WBbt:0005359	SIB	29	238	4	9.09	0.000911	0.0255
740	ceh-6 (+) hlh-16 (+) enriched	WBbt:0005754	interfacial epithelial cell	239	238	11	3.03	0.00109	0.0295
741	ceh-6 (+) hlh-16 (+) enriched	WBbt:0006761	head muscle	137	238	8	3.85	0.00117	0.031
742	ceh-6 (+) hlh-16 (+) enriched	WBbt:0005829	ventral nerve cord	318	238	13	2.69	0.00118	0.0312
743	ceh-6 (+) hlh-16 (+) enriched	WBbt:0004088	PVDR	32	238	4	8.24	0.00133	0.0346
744	ceh-6 (+) hlh-16 (+) enriched	WBbt:0004090	PVDL	32	238	4	8.24	0.00133	0.0346
745	ceh-6 (+) hlh-16 (+) enriched	WBbt:0006831	PVD	32	238	4	8.24	0.00133	0.0346
746	ceh-6 (+) hlh-16 (+) enriched	WBbt:0003845	AVKL	33	238	4	7.99	0.0015	0.0378
747	ceh-6 (+) hlh-16 (+) enriched	WBbt:0003934	RIFR	16	238	3	12.36	0.00167	0.0413
748	ceh-6 (+) hlh-16 (+) enriched	WBbt:0003844	AVKR	34	238	4	7.75	0.00168	0.0415
749	ceh-6 (+) hlh-16 (+) enriched	WBbt:0006823	AVK	34	238	4	7.75	0.00168	0.0415
750	ceh-6 (+) hlh-16 (+) enriched	WBbt:0003811	BDUR	35	238	4	7.53	0.00187	0.0456
751	ceh-6 (+) hlh-16 (+) enriched	WBbt:0003812	BDUL	35	238	4	7.53	0.00187	0.0456
752	ceh-6 (+) hlh-16 (+) enriched	WBbt:0006826	BDU	35	238	4	7.53	0.00187	0.0456
753	ceh-6 (+) hlh-16 (+) enriched	WBbt:0003936	RIFL	17	238	3	11.63	0.00201	0.0483
754	ceh-6 (+) hlh-16 (+) enriched	WBbt:0004922	URYDR	17	238	3	11.63	0.00201	0.0483
755	ceh-6 (+) hlh-16 (+) enriched	WBbt:0004924	URYDL	17	238	3	11.63	0.00201	0.0483
756	ceh-6 (+) hlh-16 (+) enriched	WBbt:0006835	RIF	17	238	3	11.63	0.00201	0.0483
757	ceh-6 (+) hlh-16 (+) enriched	WBbt:0005399	RME	36	238	4	7.32	0.00208	0.0496
758	ceh-6 (+) hlh-16 (+) enriched	WBbt:0005392	amphid right sensillum	299	238	12	2.64	0.0021	0.0498
759	cnd-1 depleted	WBbt:0005813	body wall musculature	1096	449	76	2.42	3.66e-13	1.67e-10
760	cnd-1 depleted	WBbt:0005737	muscular system	1607	449	93	2.02	2.04e-11	6.59e-09
761	cnd-1 depleted	WBbt:0005798	anal sphincter muscle	143	449	21	5.13	7.5e-10	1.82e-07
762	cnd-1 depleted	WBbt:0005762	accessory cell	131	449	19	5.07	6.02e-09	1.21e-06
763	cnd-1 depleted	WBbt:0005730	epithelial system	1386	449	76	1.92	2.18e-08	4.03e-06
764	cnd-1 depleted	WBbt:0004292	anal depressor muscle	420	449	34	2.83	5.12e-08	8.92e-06
765	cnd-1 depleted	WBbt:0003675	muscle cell	1196	449	66	1.93	1.71e-07	2.61e-05
766	cnd-1 depleted	WBbt:0005821	vulval muscle	584	449	40	2.39	3.11e-07	4.49e-05
767	cnd-1 depleted	WBbt:0003672	epithelial cell	819	449	50	2.13	3.42e-07	4.91e-05
768	cnd-1 depleted	WBbt:0005781	smooth muscle	426	449	32	2.62	6.86e-07	8.9e-05
769	cnd-1 depleted	WBbt:0007810	body muscle cell	873	449	51	2.04	9.72e-07	0.000121
770	cnd-1 depleted	WBbt:0004424	OLQsoVL	29	449	8	9.64	1.07e-06	0.000132
771	cnd-1 depleted	WBbt:0005733	hypodermis	1260	449	66	1.83	1.11e-06	0.000136
772	cnd-1 depleted	WBbt:0005176	GLR	21	449	7	11.64	1.24e-06	0.00015
773	cnd-1 depleted	WBbt:0004517	ILsoR	31	449	8	9.01	1.87e-06	0.000215
774	cnd-1 depleted	WBbt:0004518	ILsoL	31	449	8	9.01	1.87e-06	0.000215
775	cnd-1 depleted	WBbt:0005746	Organ system	4067	449	159	1.37	4.15e-06	0.000412
776	cnd-1 depleted	WBbt:0005763	Function	4073	449	159	1.36	4.54e-06	0.00044
777	cnd-1 depleted	WBbt:0005754	interfacial epithelial cell	239	449	21	3.07	5.46e-06	0.000508
778	cnd-1 depleted	WBbt:0005750	socket cell	86	449	12	4.87	5.88e-06	0.000522
779	cnd-1 depleted	WBbt:0005372	anterior pharyngeal ganglion (ant)	59	449	10	5.92	5.99e-06	0.000529
780	cnd-1 depleted	WBbt:0005758	hermaphrodite-specific	1661	449	78	1.64	6.97e-06	0.000606
781	cnd-1 depleted	WBbt:0007846	hypodermal cell	570	449	36	2.21	7.84e-06	0.000676
782	cnd-1 depleted	WBbt:0005820	alimentary muscle	718	449	42	2.04	9.1e-06	0.000741
783	cnd-1 depleted	WBbt:0004423	OLQsoVR	28	449	7	8.73	1.06e-05	0.00082
784	cnd-1 depleted	WBbt:0004425	OLQsoDR	28	449	7	8.73	1.06e-05	0.00082
785	cnd-1 depleted	WBbt:0004426	OLQsoDL	28	449	7	8.73	1.06e-05	0.00082
786	cnd-1 depleted	WBbt:0004501	ILsoVR	30	449	7	8.15	1.73e-05	0.00117
787	cnd-1 depleted	WBbt:0004519	ILsoDR	30	449	7	8.15	1.73e-05	0.00117
788	cnd-1 depleted	WBbt:0004503	ILsoVL	31	449	7	7.89	2.18e-05	0.00139
789	cnd-1 depleted	WBbt:0004521	ILsoDL	31	449	7	7.89	2.18e-05	0.00139
790	cnd-1 depleted	WBbt:0005780	non-striated muscle	1117	449	56	1.75	2.8e-05	0.00172
791	cnd-1 depleted	WBbt:0000100	C. elegans Cell and Anatomy Ontology	4302	449	162	1.32	3.01e-05	0.00181
792	cnd-1 depleted	WBbt:0005123	IL sensillum left	57	449	9	5.52	3.17e-05	0.00181
793	cnd-1 depleted	WBbt:0005752	Sex specific entity	1732	449	78	1.57	3.09e-05	0.00181
794	cnd-1 depleted	WBbt:0005124	IL sensillum dorsal right	45	449	8	6.21	3.6e-05	0.00195
795	cnd-1 depleted	WBbt:0005126	IL sensillum dorsal left	46	449	8	6.07	4.25e-05	0.00225
796	cnd-1 depleted	WBbt:0005120	IL sensillum ventral right	47	449	8	5.95	5e-05	0.00259
797	cnd-1 depleted	WBbt:0005121	IL sensillum ventral left	47	449	8	5.95	5e-05	0.00259
798	cnd-1 depleted	WBbt:0005793	arcade cell	64	449	9	4.91	8.12e-05	0.00385
799	cnd-1 depleted	WBbt:0005734	hyp7 syncytium	116	449	12	3.61	0.000122	0.00527
800	cnd-1 depleted	WBbt:0004783	GLRR	19	449	5	9.19	0.000157	0.00656
801	cnd-1 depleted	WBbt:0004784	GLRL	19	449	5	9.19	0.000157	0.00656
802	cnd-1 depleted	WBbt:0005122	IL sensillum right	56	449	8	4.99	0.00018	0.00722
803	cnd-1 depleted	WBbt:0008074	syncytium	395	449	25	2.21	0.000188	0.00731
804	cnd-1 depleted	WBbt:0005501	outer labial sensillum	88	449	10	3.97	0.000205	0.00792
805	cnd-1 depleted	WBbt:0005107	labial sensillum	142	449	13	3.2	0.000222	0.00846
806	cnd-1 depleted	WBbt:0004534	excretory socket cell	12	449	4	11.64	0.000273	0.0101
807	cnd-1 depleted	WBbt:0005778	excretory pore	12	449	4	11.64	0.000273	0.0101
808	cnd-1 depleted	WBbt:0004017	Cell	3434	449	129	1.31	0.000342	0.0118
809	cnd-1 depleted	WBbt:0005116	inner labial sensillum	130	449	12	3.22	0.000357	0.0121
810	cnd-1 depleted	WBbt:0005794	anterior arcade cell	23	449	5	7.59	0.000413	0.0137
811	cnd-1 depleted	WBbt:0005815	diagonal muscle	24	449	5	7.28	0.00051	0.0161
812	cnd-1 depleted	WBbt:0005502	outer labial quadrant sensillum	67	449	8	4.17	0.00063	0.0185
813	cnd-1 depleted	WBbt:0005506	OL quadrant ventral left sensillum	67	449	8	4.17	0.00063	0.0185
814	cnd-1 depleted	WBbt:0005753	seam cell	432	449	25	2.02	0.000712	0.0205
815	cnd-1 depleted	WBbt:0008069	hyp7 precursor cell	143	449	12	2.93	0.000842	0.0237
816	cnd-1 depleted	WBbt:0004781	GLRVR	17	449	4	8.22	0.00117	0.0311
817	cnd-1 depleted	WBbt:0004782	GLRVL	17	449	4	8.22	0.00117	0.0311
818	cnd-1 depleted	WBbt:0004785	GLRDR	17	449	4	8.22	0.00117	0.0311
819	cnd-1 depleted	WBbt:0004786	GLRDL	17	449	4	8.22	0.00117	0.0311
820	cnd-1 depleted	WBbt:0004440	OLLsoR	18	449	4	7.76	0.00147	0.0373
821	cnd-1 depleted	WBbt:0004441	OLLsoL	18	449	4	7.76	0.00147	0.0373
822	cnd-1 depleted	WBbt:0005827	spicule retractor muscle	19	449	4	7.35	0.00183	0.0446
823	cnd-1 depleted	WBbt:0005373	anterior hypodermis	97	449	9	3.24	0.00184	0.0449
824	cnd-1 depleted	WBbt:0004685	hyp5	63	449	7	3.88	0.00209	0.0496
825	cnd-1 enriched	WBbt:0004763	H2R	22	18	2	79.21	0.000284	0.0104
826	cnd-1 enriched	WBbt:0004764	H2L	22	18	2	79.21	0.000284	0.0104
827	cnd-1 enriched	WBbt:0006783	blast cell	115	18	3	22.73	0.000289	0.0106
828	cnd-1 enriched	WBbt:0006162	ABara	23	18	2	75.76	0.00031	0.011
829	cnd-1 enriched	WBbt:0005865	ABalp	24	18	2	72.61	0.000338	0.0118
830	cnd-1 enriched	WBbt:0006653	ABarp	24	18	2	72.61	0.000338	0.0118
831	cnd-1 enriched	WBbt:0006707	ABala	24	18	2	72.61	0.000338	0.0118
832	cnd-1 enriched	WBbt:0007030	post-embryonic cell	121	18	3	21.6	0.000336	0.0118
833	cnd-1 enriched	WBbt:0007028	embryonic cell	565	18	5	7.71	0.000346	0.0119
834	cnd-1 enriched	WBbt:0005300	ventral cord neuron	600	18	5	7.26	0.000456	0.0149
835	cnd-1 enriched	WBbt:0004905	V1L	28	18	2	62.23	0.000462	0.0151
836	cnd-1 enriched	WBbt:0005922	ABprap	29	18	2	60.09	0.000496	0.0158
837	cnd-1 enriched	WBbt:0006096	ABplap	29	18	2	60.09	0.000496	0.0158
838	cnd-1 enriched	WBbt:0006101	ABalap	29	18	2	60.09	0.000496	0.0158
839	cnd-1 enriched	WBbt:0006341	ABpla	29	18	2	60.09	0.000496	0.0158
840	cnd-1 enriched	WBbt:0006347	ABprpp	29	18	2	60.09	0.000496	0.0158
841	cnd-1 enriched	WBbt:0006353	ABplpp	29	18	2	60.09	0.000496	0.0158
842	cnd-1 enriched	WBbt:0006581	ABpra	29	18	2	60.09	0.000496	0.0158
843	cnd-1 enriched	WBbt:0005903	ABarap	30	18	2	58.09	0.000531	0.0166
844	cnd-1 enriched	WBbt:0006279	ABplp	30	18	2	58.09	0.000531	0.0166
845	cnd-1 enriched	WBbt:0006451	ABprp	30	18	2	58.09	0.000531	0.0166
846	cnd-1 enriched	WBbt:0006486	ABalpp	31	18	2	56.21	0.000567	0.0175
847	cnd-1 enriched	WBbt:0006046	ABarpp	33	18	2	52.8	0.000643	0.0188
848	cnd-1 enriched	WBbt:0004375	hyp_hook	1	18	1	871.28	0.00115	0.0307
849	cnd-1 enriched	WBbt:0004432	vulval cell	1	18	1	871.28	0.00115	0.0307
850	cnd-1 enriched	WBbt:0004433	vulval cell	1	18	1	871.28	0.00115	0.0307
851	cnd-1 enriched	WBbt:0004434	vulB1 posterior	1	18	1	871.28	0.00115	0.0307
852	cnd-1 enriched	WBbt:0004435	vulB2 posterior	1	18	1	871.28	0.00115	0.0307
853	cnd-1 enriched	WBbt:0007095	B_gamma.a	1	18	1	871.28	0.00115	0.0307
854	cnd-1 enriched	WBbt:0007096	B_gamma.al	1	18	1	871.28	0.00115	0.0307
855	cnd-1 enriched	WBbt:0007099	B_gamma.ar	1	18	1	871.28	0.00115	0.0307
856	cnd-1 enriched	WBbt:0007102	B_gamma.p	1	18	1	871.28	0.00115	0.0307
857	cnd-1 enriched	WBbt:0007214	P10.ap	1	18	1	871.28	0.00115	0.0307
858	cnd-1 enriched	WBbt:0007216	P10.paa	1	18	1	871.28	0.00115	0.0307
859	cnd-1 enriched	WBbt:0007217	P10.paaa	1	18	1	871.28	0.00115	0.0307
860	cnd-1 enriched	WBbt:0007218	P10.paap	1	18	1	871.28	0.00115	0.0307
861	cnd-1 enriched	WBbt:0007219	P10.pap	1	18	1	871.28	0.00115	0.0307
862	cnd-1 enriched	WBbt:0007220	P10.papa	1	18	1	871.28	0.00115	0.0307
863	cnd-1 enriched	WBbt:0007222	P10.ppa	1	18	1	871.28	0.00115	0.0307
864	cnd-1 enriched	WBbt:0007223	P10.ppp	1	18	1	871.28	0.00115	0.0307
865	cnd-1 enriched	WBbt:0007224	P10.pppp	1	18	1	871.28	0.00115	0.0307
866	cnd-1 enriched	WBbt:0007229	P11.ap	1	18	1	871.28	0.00115	0.0307
867	cnd-1 enriched	WBbt:0007263	P7.ap	1	18	1	871.28	0.00115	0.0307
868	cnd-1 enriched	WBbt:0007269	P8.ap	1	18	1	871.28	0.00115	0.0307
869	cnd-1 enriched	WBbt:0007273	P9.ap	1	18	1	871.28	0.00115	0.0307
870	cnd-1 enriched	WBbt:0007830	B_gamma	1	18	1	871.28	0.00115	0.0307
871	cnd-1 enriched	WBbt:0005304	VC neuron	46	18	2	37.88	0.00125	0.0329
872	cnd-1 enriched	WBbt:0004409	P12	52	18	2	33.51	0.00159	0.0398
873	cnd-1 enriched	WBbt:0005760	somatic nervous system	1200	18	6	4.36	0.00165	0.0409
874	cnd-1 enriched	WBbt:0006750	dorsal nerve cord	216	18	3	12.1	0.0018	0.0441
875	cnd-1 enriched	WBbt:0006752	somatic neuron	825	18	5	5.28	0.00192	0.0465
876	cnd-1 enriched	WBbt:0008115	ventral cord blast cell	59	18	2	29.53	0.00205	0.0492
877	F21D5.9 depleted	WBbt:0005813	body wall musculature	1096	344	54	2.25	1.57e-08	2.95e-06
878	F21D5.9 depleted	WBbt:0006168	Cppa	15	344	5	15.2	1.24e-05	0.000931
879	F21D5.9 depleted	WBbt:0006444	Capa	15	344	5	15.2	1.24e-05	0.000931
880	F21D5.9 depleted	WBbt:0005737	muscular system	1607	344	61	1.73	1.36e-05	0.00101
881	F21D5.9 depleted	WBbt:0006098	Capp	16	344	5	14.25	1.77e-05	0.00117
882	F21D5.9 depleted	WBbt:0006268	Cppp	16	344	5	14.25	1.77e-05	0.00117
883	F21D5.9 depleted	WBbt:0006516	Cpaa	14	344	4	13.03	0.000191	0.00741
884	F21D5.9 depleted	WBbt:0006563	Caaa	14	344	4	13.03	0.000191	0.00741
885	F21D5.9 depleted	WBbt:0006783	blast cell	115	344	10	3.96	0.000219	0.00837
886	F21D5.9 depleted	WBbt:0005742	bodywall	26	344	5	8.77	0.000222	0.00845
887	F21D5.9 depleted	WBbt:0005779	striated muscle	26	344	5	8.77	0.000222	0.00845
888	F21D5.9 depleted	WBbt:0006804	body wall muscle cell	26	344	5	8.77	0.000222	0.00845
889	F21D5.9 depleted	WBbt:0008262	body wall muscle quadrant	26	344	5	8.77	0.000222	0.00845
890	F21D5.9 depleted	WBbt:0005921	Caap	15	344	4	12.16	0.000256	0.0095
891	F21D5.9 depleted	WBbt:0006628	Cpap	15	344	4	12.16	0.000256	0.0095
892	F21D5.9 depleted	WBbt:0006045	Dpa	16	344	4	11.4	0.000336	0.0118
893	F21D5.9 depleted	WBbt:0006199	Dpp	16	344	4	11.4	0.000336	0.0118
894	F21D5.9 depleted	WBbt:0006210	Dap	16	344	4	11.4	0.000336	0.0118
895	F21D5.9 depleted	WBbt:0006289	Daa	16	344	4	11.4	0.000336	0.0118
896	F21D5.9 depleted	WBbt:0006512	Da	17	344	4	10.73	0.000432	0.0142
897	F21D5.9 depleted	WBbt:0006718	Dp	17	344	4	10.73	0.000432	0.0142
898	F21D5.9 depleted	WBbt:0005751	coelomocyte	132	344	10	3.45	0.000662	0.0193
899	F21D5.9 depleted	WBbt:0005749	coelomic system	135	344	10	3.38	0.000789	0.0225
900	F21D5.9 depleted	WBbt:0004489	M cell	20	344	4	9.12	0.000834	0.0235
901	F21D5.9 depleted	WBbt:0004292	anal depressor muscle	420	344	20	2.17	0.00101	0.0278
902	F21D5.9 depleted	WBbt:0005176	GLR	21	344	4	8.68	0.00101	0.0278
903	F21D5.9 depleted	WBbt:0008260	DL muscle	22	344	4	8.29	0.00122	0.0321
904	F21D5.9 depleted	WBbt:0008261	DR muscle	22	344	4	8.29	0.00122	0.0321
905	F21D5.9 depleted	WBbt:0008263	DRL muscle	22	344	4	8.29	0.00122	0.0321
906	F21D5.9 depleted	WBbt:0008267	DLL muscle	22	344	4	8.29	0.00122	0.0321
907	F21D5.9 depleted	WBbt:0008389	dorsal body wall muscle	22	344	4	8.29	0.00122	0.0321
908	F21D5.9 depleted	WBbt:0004015	AB	39	344	5	5.84	0.00154	0.0387
909	F21D5.9 depleted	WBbt:0008366	gonadal premordium	41	344	5	5.56	0.00193	0.0467
910	F21D5.9 depleted	WBbt:0008259	VR muscle	25	344	4	7.29	0.002	0.0482
911	F21D5.9 depleted	WBbt:0008266	VRM	25	344	4	7.29	0.002	0.0482
912	F21D5.9 depleted	WBbt:0008390	ventral body wall muscle	25	344	4	7.29	0.002	0.0482
913	F21D5.9 enriched	WBbt:0003679	neuron	2359	341	131	2.55	1.21e-26	3.6e-22
914	F21D5.9 enriched	WBbt:0005189	ganglion	1432	341	99	3.18	1.79e-26	3.99e-22
915	F21D5.9 enriched	WBbt:0005735	nervous system	2129	341	122	2.64	9.91e-26	1.26e-21
916	F21D5.9 enriched	WBbt:0005409	motor neuron	322	341	46	6.57	1.17e-24	7.79e-21
917	F21D5.9 enriched	WBbt:0005760	somatic nervous system	1200	341	87	3.33	1.88e-24	1.01e-20
918	F21D5.9 enriched	WBbt:0005100	lateral pharyngeal ganglion right neuron	328	341	46	6.45	2.6e-24	1.16e-20
919	F21D5.9 enriched	WBbt:0005101	lateral pharyngeal ganglion right	330	341	46	6.41	3.39e-24	1.37e-20
920	F21D5.9 enriched	WBbt:0005102	lateral pharyngeal ganglion left neuron	330	341	46	6.41	3.39e-24	1.37e-20
921	F21D5.9 enriched	WBbt:0005103	lateral pharyngeal ganglion left	332	341	46	6.37	4.4e-24	1.7e-20
922	F21D5.9 enriched	WBbt:0005739	head	2237	341	122	2.51	8.63e-24	3.08e-20
923	F21D5.9 enriched	WBbt:0005105	lateral ganglion	351	341	46	6.03	4.78e-23	1.58e-19
924	F21D5.9 enriched	WBbt:0006751	head neuron	1859	341	108	2.67	7.35e-23	2.34e-19
925	F21D5.9 enriched	WBbt:0006752	somatic neuron	825	341	67	3.74	2.59e-21	5.64e-18
926	F21D5.9 enriched	WBbt:0005135	head ganglion	540	341	54	4.6	2.7e-21	5.72e-18
927	F21D5.9 enriched	WBbt:0006759	tail neuron	1135	341	79	3.2	5.38e-21	1.02e-17
928	F21D5.9 enriched	WBbt:0006977	tail ganglion	1152	341	79	3.15	1.34e-20	2.21e-17
929	F21D5.9 enriched	WBbt:0005759	sensory neuron	477	341	49	4.72	7.36e-20	1.06e-16
930	F21D5.9 enriched	WBbt:0006840	cholinergic neuron	268	341	37	6.35	1.83e-19	2.47e-16
931	F21D5.9 enriched	WBbt:0004017	Cell	3434	341	144	1.93	1.49e-17	1.43e-14
932	F21D5.9 enriched	WBbt:0005300	ventral cord neuron	600	341	50	3.83	2.01e-16	1.63e-13
933	F21D5.9 enriched	WBbt:0005741	tail	1449	341	82	2.6	2.55e-16	1.99e-13
934	F21D5.9 enriched	WBbt:0007028	embryonic cell	565	341	48	3.91	4.05e-16	3.06e-13
935	F21D5.9 enriched	WBbt:0006816	ciliated neuron	580	341	48	3.81	1.13e-15	8.19e-13
936	F21D5.9 enriched	WBbt:0005392	amphid right sensillum	299	341	34	5.23	2.36e-15	1.63e-12
937	F21D5.9 enriched	WBbt:0005395	amphid left sensillum	301	341	34	5.2	2.89e-15	1.95e-12
938	F21D5.9 enriched	WBbt:0005113	interneuron	360	341	37	4.73	3.4e-15	2.26e-12
939	F21D5.9 enriched	WBbt:0005394	amphid neuron	466	341	41	4.05	2.14e-14	1.29e-11
940	F21D5.9 enriched	WBbt:0005190	GABAergic neuron	131	341	22	7.72	8.17e-14	4.28e-11
941	F21D5.9 enriched	WBbt:0005391	amphid sensillum	508	341	42	3.8	8.49e-14	4.4e-11
942	F21D5.9 enriched	WBbt:0005837	chemosensory neuron	270	341	30	5.11	2.08e-13	1.01e-10
943	F21D5.9 enriched	WBbt:0006929	sensillum	668	341	48	3.3	2.43e-13	1.15e-10
944	F21D5.9 enriched	WBbt:0005766	Anatomy	3683	341	139	1.74	6.08e-13	2.67e-10
945	F21D5.9 enriched	WBbt:0005839	odorsensory neuron	132	341	21	7.32	9.13e-13	3.89e-10
946	F21D5.9 enriched	WBbt:0005738	body region	3635	341	137	1.73	1.14e-12	4.71e-10
947	F21D5.9 enriched	WBbt:0006974	nerve ring neuron	289	341	30	4.77	1.24e-12	5.03e-10
948	F21D5.9 enriched	WBbt:0007804	command interneuron	81	341	17	9.65	1.33e-12	5.38e-10
949	F21D5.9 enriched	WBbt:0005403	retrovesicular ganglion neuron	76	341	16	9.68	5.84e-12	2.12e-09
950	F21D5.9 enriched	WBbt:0005440	pharyngeal nervous system	206	341	24	5.36	2.11e-11	6.78e-09
951	F21D5.9 enriched	WBbt:0003826	AWCR	72	341	15	9.58	3.18e-11	9.95e-09
952	F21D5.9 enriched	WBbt:0003827	AWCL	72	341	15	9.58	3.18e-11	9.95e-09
953	F21D5.9 enriched	WBbt:0005672	AWC	72	341	15	9.58	3.18e-11	9.95e-09
954	F21D5.9 enriched	WBbt:0003869	AVAR	50	341	13	11.96	3.32e-11	1.01e-08
955	F21D5.9 enriched	WBbt:0003870	AVAL	50	341	13	11.96	3.32e-11	1.01e-08
956	F21D5.9 enriched	WBbt:0005842	AVA	50	341	13	11.96	3.32e-11	1.01e-08
957	F21D5.9 enriched	WBbt:0005098	lumbar lateral left ganglion	232	341	25	4.96	4.44e-11	1.31e-08
958	F21D5.9 enriched	WBbt:0006837	serotonergic neuron	181	341	22	5.59	6.41e-11	1.82e-08
959	F21D5.9 enriched	WBbt:0005099	lumbar lateral ganglion	237	341	25	4.85	7.05e-11	1.98e-08
960	F21D5.9 enriched	WBbt:0005601	lumbar lateral right ganglion	237	341	25	4.85	7.05e-11	1.98e-08
961	F21D5.9 enriched	WBbt:0005097	lumbar lateral left ganglion neuron	219	341	24	5.04	7.71e-11	2.16e-08
962	F21D5.9 enriched	WBbt:0005656	retrovesicular ganglion	91	341	16	8.09	1.05e-10	2.88e-08
963	F21D5.9 enriched	WBbt:0005332	body ganglion	262	341	26	4.56	1.14e-10	3.1e-08
964	F21D5.9 enriched	WBbt:0005439	pharyngeal neuron	205	341	23	5.16	1.2e-10	3.27e-08
965	F21D5.9 enriched	WBbt:0005600	lumbar lateral right ganglion neuron	225	341	24	4.91	1.36e-10	3.67e-08
966	F21D5.9 enriched	WBbt:0006802	lumbar neuron	227	341	24	4.86	1.63e-10	4.38e-08
967	F21D5.9 enriched	WBbt:0005278	DA neuron	82	341	15	8.41	2.25e-10	5.96e-08
968	F21D5.9 enriched	WBbt:0000100	C. elegans Cell and Anatomy Ontology	4302	341	147	1.57	2.37e-10	6.21e-08
969	F21D5.9 enriched	WBbt:0005830	lumbar ganglion	254	341	25	4.53	3.12e-10	8.05e-08
970	F21D5.9 enriched	WBbt:0005274	DB neuron	71	341	14	9.07	3.18e-10	8.15e-08
971	F21D5.9 enriched	WBbt:0005298	ventral ganglion	183	341	21	5.28	5.18e-10	1.29e-07
972	F21D5.9 enriched	WBbt:0005746	Organ system	4067	341	139	1.57	1.13e-09	2.67e-07
973	F21D5.9 enriched	WBbt:0005763	Function	4073	341	139	1.57	1.25e-09	2.94e-07
974	F21D5.9 enriched	WBbt:0005336	VB neuron	56	341	12	9.86	2.18e-09	4.77e-07
975	F21D5.9 enriched	WBbt:0005211	dorso-rectal ganglion neuron	71	341	13	8.42	3.61e-09	7.53e-07
976	F21D5.9 enriched	WBbt:0006749	nerve ring	579	341	37	2.94	4.33e-09	8.91e-07
977	F21D5.9 enriched	WBbt:0005371	anterior pharyngeal ganglion (post)	168	341	19	5.2	4.49e-09	9.19e-07
978	F21D5.9 enriched	WBbt:0005339	VA neuron	61	341	12	9.05	6.17e-09	1.24e-06
979	F21D5.9 enriched	WBbt:0005375	anterior ganglion	210	341	21	4.6	6.41e-09	1.28e-06
980	F21D5.9 enriched	WBbt:0003903	ASER	106	341	15	6.51	9.15e-09	1.79e-06
981	F21D5.9 enriched	WBbt:0005266	ventral pharyngeal ganglion (ant)	93	341	14	6.92	1.27e-08	2.43e-06
982	F21D5.9 enriched	WBbt:0006829	glutamatergic neuron	93	341	14	6.92	1.27e-08	2.43e-06
983	F21D5.9 enriched	WBbt:0005212	dorso-rectal ganglion	79	341	13	7.57	1.4e-08	2.66e-06
984	F21D5.9 enriched	WBbt:0003904	ASEL	110	341	15	6.27	1.53e-08	2.89e-06
985	F21D5.9 enriched	WBbt:0005663	ASE	115	341	15	6	2.83e-08	5.13e-06
986	F21D5.9 enriched	WBbt:0003823	BAGR	37	341	9	11.19	7.11e-08	1.2e-05
987	F21D5.9 enriched	WBbt:0003824	BAGL	37	341	9	11.19	7.11e-08	1.2e-05
988	F21D5.9 enriched	WBbt:0006825	BAG	37	341	9	11.19	7.11e-08	1.2e-05
989	F21D5.9 enriched	WBbt:0003828	AWBR	57	341	10	8.07	3.61e-07	5.15e-05
990	F21D5.9 enriched	WBbt:0003829	AWBL	57	341	10	8.07	3.61e-07	5.15e-05
991	F21D5.9 enriched	WBbt:0005671	AWB	57	341	10	8.07	3.61e-07	5.15e-05
992	F21D5.9 enriched	WBbt:0005460	pharyngeal cell	574	341	33	2.64	3.69e-07	5.27e-05
993	F21D5.9 enriched	WBbt:0006769	lateral nerve cord	87	341	12	6.34	3.78e-07	5.34e-05
994	F21D5.9 enriched	WBbt:0003865	AVDR	34	341	8	10.82	5.1e-07	6.93e-05
995	F21D5.9 enriched	WBbt:0003866	AVDL	34	341	8	10.82	5.1e-07	6.93e-05
996	F21D5.9 enriched	WBbt:0006818	AVD	34	341	8	10.82	5.1e-07	6.93e-05
997	F21D5.9 enriched	WBbt:0003883	ASKR	80	341	11	6.32	1.2e-06	0.000147
998	F21D5.9 enriched	WBbt:0003884	ASKL	81	341	11	6.25	1.36e-06	0.000165
999	F21D5.9 enriched	WBbt:0005668	ASK	81	341	11	6.25	1.36e-06	0.000165
1000	F21D5.9 enriched	WBbt:0003889	ASHR	82	341	11	6.17	1.54e-06	0.000184
1001	F21D5.9 enriched	WBbt:0003890	ASHL	82	341	11	6.17	1.54e-06	0.000184
1002	F21D5.9 enriched	WBbt:0005665	ASH	83	341	11	6.1	1.74e-06	0.000204
1003	F21D5.9 enriched	WBbt:0003711	metacorpus	122	341	13	4.9	2.52e-06	0.000281
1004	F21D5.9 enriched	WBbt:0003926	RIML	30	341	7	10.73	2.86e-06	0.000308
1005	F21D5.9 enriched	WBbt:0005053	RIMR	30	341	7	10.73	2.86e-06	0.000308
1006	F21D5.9 enriched	WBbt:0005835	RIM	30	341	7	10.73	2.86e-06	0.000308
1007	F21D5.9 enriched	WBbt:0005303	VD neuron	56	341	9	7.39	3.01e-06	0.000316
1008	F21D5.9 enriched	WBbt:0005400	RMD	43	341	8	8.56	3.44e-06	0.000353
1009	F21D5.9 enriched	WBbt:0003891	ASGR	57	341	9	7.26	3.51e-06	0.000359
1010	F21D5.9 enriched	WBbt:0003892	ASGL	57	341	9	7.26	3.51e-06	0.000359
1011	F21D5.9 enriched	WBbt:0005664	ASG	57	341	9	7.26	3.51e-06	0.000359
1012	F21D5.9 enriched	WBbt:0003867	AVBR	31	341	7	10.39	3.62e-06	0.00037
1013	F21D5.9 enriched	WBbt:0003868	AVBL	31	341	7	10.39	3.62e-06	0.00037
1014	F21D5.9 enriched	WBbt:0005841	AVB	31	341	7	10.39	3.62e-06	0.00037
1015	F21D5.9 enriched	WBbt:0004757	HSNR	90	341	11	5.62	3.93e-06	0.000395
1016	F21D5.9 enriched	WBbt:0005789	pharyngeal segment	190	341	16	3.87	4.12e-06	0.000412
1017	F21D5.9 enriched	WBbt:0003733	corpus	128	341	13	4.67	4.32e-06	0.00042
1018	F21D5.9 enriched	WBbt:0004758	HSNL	91	341	11	5.56	4.38e-06	0.000426
1019	F21D5.9 enriched	WBbt:0006830	HSN	91	341	11	5.56	4.38e-06	0.000426
1020	F21D5.9 enriched	WBbt:0004092	PVCR	45	341	8	8.18	4.92e-06	0.00047
1021	F21D5.9 enriched	WBbt:0004094	PVCL	45	341	8	8.18	4.92e-06	0.00047
1022	F21D5.9 enriched	WBbt:0005840	PVC	45	341	8	8.18	4.92e-06	0.00047
1023	F21D5.9 enriched	WBbt:0003991	AFDR	46	341	8	8	5.84e-06	0.00052
1024	F21D5.9 enriched	WBbt:0005829	ventral nerve cord	318	341	21	3.04	6.63e-06	0.000579
1025	F21D5.9 enriched	WBbt:0003993	AFDL	47	341	8	7.83	6.91e-06	0.000601
1026	F21D5.9 enriched	WBbt:0005662	AFD	47	341	8	7.83	6.91e-06	0.000601
1027	F21D5.9 enriched	WBbt:0005838	thermosensory neuron	47	341	8	7.83	6.91e-06	0.000601
1028	F21D5.9 enriched	WBbt:0005029	RMDVR	34	341	7	9.47	7.01e-06	0.000609
1029	F21D5.9 enriched	WBbt:0004074	PVQR	48	341	8	7.67	8.13e-06	0.000692
1030	F21D5.9 enriched	WBbt:0004076	PVQL	48	341	8	7.67	8.13e-06	0.000692
1031	F21D5.9 enriched	WBbt:0006976	PVQ	48	341	8	7.67	8.13e-06	0.000692
1032	F21D5.9 enriched	WBbt:0005031	RMDVL	35	341	7	9.2	8.6e-06	0.000727
1033	F21D5.9 enriched	WBbt:0004970	SMDVL	36	341	7	8.94	1.05e-05	0.000815
1034	F21D5.9 enriched	WBbt:0004971	SMDDR	36	341	7	8.94	1.05e-05	0.000815
1035	F21D5.9 enriched	WBbt:0003887	ASIR	100	341	11	5.06	1.1e-05	0.000845
1036	F21D5.9 enriched	WBbt:0003888	ASIL	100	341	11	5.06	1.1e-05	0.000845
1037	F21D5.9 enriched	WBbt:0005666	ASI	100	341	11	5.06	1.1e-05	0.000845
1038	F21D5.9 enriched	WBbt:0004969	SMDVR	37	341	7	8.7	1.27e-05	0.000953
1039	F21D5.9 enriched	WBbt:0004972	SMDDL	37	341	7	8.7	1.27e-05	0.000953
1040	F21D5.9 enriched	WBbt:0005264	ventral pharyngeal ganglion (post)	125	341	12	4.42	1.8e-05	0.00117
1041	F21D5.9 enriched	WBbt:0005237	touch receptor neuron	126	341	12	4.38	1.95e-05	0.00125
1042	F21D5.9 enriched	WBbt:0006750	dorsal nerve cord	216	341	16	3.41	2.09e-05	0.00133
1043	F21D5.9 enriched	WBbt:0005353	SMD	40	341	7	8.05	2.17e-05	0.00138
1044	F21D5.9 enriched	WBbt:0005038	RMDDR	28	341	6	9.86	2.54e-05	0.00158
1045	F21D5.9 enriched	WBbt:0005039	RMDDL	28	341	6	9.86	2.54e-05	0.00158
1046	F21D5.9 enriched	WBbt:0005464	posterior lateral left ganglion	96	341	10	4.79	4.45e-05	0.00234
1047	F21D5.9 enriched	WBbt:0003863	AVER	31	341	6	8.9	4.7e-05	0.00246
1048	F21D5.9 enriched	WBbt:0003864	AVEL	31	341	6	8.9	4.7e-05	0.00246
1049	F21D5.9 enriched	WBbt:0006819	AVE	31	341	6	8.9	4.7e-05	0.00246
1050	F21D5.9 enriched	WBbt:0005334	AS neuron	45	341	7	7.15	4.82e-05	0.00251
1051	F21D5.9 enriched	WBbt:0005465	posterior lateral ganglion	97	341	10	4.74	4.87e-05	0.00254
1052	F21D5.9 enriched	WBbt:0003940	RICR	32	341	6	8.62	5.68e-05	0.00285
1053	F21D5.9 enriched	WBbt:0003941	RICL	32	341	6	8.62	5.68e-05	0.00285
1054	F21D5.9 enriched	WBbt:0005304	VC neuron	46	341	7	7	5.58e-05	0.00285
1055	F21D5.9 enriched	WBbt:0006834	RIC	32	341	6	8.62	5.68e-05	0.00285
1056	F21D5.9 enriched	WBbt:0003677	pharyngeal motor neuron	63	341	8	5.84	6.29e-05	0.00308
1057	F21D5.9 enriched	WBbt:0003845	AVKL	33	341	6	8.36	6.82e-05	0.0033
1058	F21D5.9 enriched	WBbt:0003668	pharyngeal interneuron	64	341	8	5.75	7.05e-05	0.0034
1059	F21D5.9 enriched	WBbt:0003844	AVKR	34	341	6	8.12	8.13e-05	0.00385
1060	F21D5.9 enriched	WBbt:0006823	AVK	34	341	6	8.12	8.13e-05	0.00385
1061	F21D5.9 enriched	WBbt:0003732	terminal bulb	146	341	12	3.78	8.35e-05	0.00394
1062	F21D5.9 enriched	WBbt:0003666	NSM	35	341	6	7.88	9.63e-05	0.00444
1063	F21D5.9 enriched	WBbt:0004446	NSMR	35	341	6	7.88	9.63e-05	0.00444
1064	F21D5.9 enriched	WBbt:0003760	organ	3231	341	99	1.41	0.000117	0.00509
1065	F21D5.9 enriched	WBbt:0004935	URAVL	24	341	5	9.58	0.000143	0.00611
1066	F21D5.9 enriched	WBbt:0005270	DD neuron	71	341	8	5.18	0.000149	0.00631
1067	F21D5.9 enriched	WBbt:0004386	PDA	14	341	4	13.14	0.000185	0.00722
1068	F21D5.9 enriched	WBbt:0004821	DVC	39	341	6	7.08	0.00018	0.00722
1069	F21D5.9 enriched	WBbt:0004822	DVB	25	341	5	9.2	0.000175	0.00722
1070	F21D5.9 enriched	WBbt:0004934	URAVR	25	341	5	9.2	0.000175	0.00722
1071	F21D5.9 enriched	WBbt:0004936	URADR	25	341	5	9.2	0.000175	0.00722
1072	F21D5.9 enriched	WBbt:0003963	AIYL	40	341	6	6.9	0.000208	0.008
1073	F21D5.9 enriched	WBbt:0003930	RIGR	26	341	5	8.84	0.000213	0.00815
1074	F21D5.9 enriched	WBbt:0003932	RIGL	26	341	5	8.84	0.000213	0.00815
1075	F21D5.9 enriched	WBbt:0003983	AIML	26	341	5	8.84	0.000213	0.00815
1076	F21D5.9 enriched	WBbt:0004940	URADL	26	341	5	8.84	0.000213	0.00815
1077	F21D5.9 enriched	WBbt:0005013	RMGR	26	341	5	8.84	0.000213	0.00815
1078	F21D5.9 enriched	WBbt:0005017	RMGL	26	341	5	8.84	0.000213	0.00815
1079	F21D5.9 enriched	WBbt:0005225	URA	26	341	5	8.84	0.000213	0.00815
1080	F21D5.9 enriched	WBbt:0006836	RIG	26	341	5	8.84	0.000213	0.00815
1081	F21D5.9 enriched	WBbt:0006842	RMG	26	341	5	8.84	0.000213	0.00815
1082	F21D5.9 enriched	WBbt:0006844	SDQ	26	341	5	8.84	0.000213	0.00815
1083	F21D5.9 enriched	WBbt:0003961	AIYR	41	341	6	6.73	0.000239	0.00898
1084	F21D5.9 enriched	WBbt:0005413	AIY	41	341	6	6.73	0.000239	0.00898
1085	F21D5.9 enriched	WBbt:0003969	AIMR	27	341	5	8.52	0.000257	0.00951
1086	F21D5.9 enriched	WBbt:0006814	AIM	27	341	5	8.52	0.000257	0.00951
1087	F21D5.9 enriched	WBbt:0004823	DVA	42	341	6	6.57	0.000274	0.0101
1088	F21D5.9 enriched	WBbt:0003999	ADFR	59	341	7	5.46	0.000279	0.0103
1089	F21D5.9 enriched	WBbt:0003850	AVG	28	341	5	8.21	0.000307	0.0109
1090	F21D5.9 enriched	WBbt:0004977	SIBVR	28	341	5	8.21	0.000307	0.0109
1091	F21D5.9 enriched	WBbt:0004978	SIBVL	28	341	5	8.21	0.000307	0.0109
1092	F21D5.9 enriched	WBbt:0003934	RIFR	16	341	4	11.5	0.000325	0.0115
1093	F21D5.9 enriched	WBbt:0004003	ADFL	61	341	7	5.28	0.000344	0.0118
1094	F21D5.9 enriched	WBbt:0005660	ADF	61	341	7	5.28	0.000344	0.0118
1095	F21D5.9 enriched	WBbt:0005359	SIB	29	341	5	7.93	0.000365	0.0124
1096	F21D5.9 enriched	WBbt:0003936	RIFL	17	341	4	10.82	0.000418	0.0139
1097	F21D5.9 enriched	WBbt:0006835	RIF	17	341	4	10.82	0.000418	0.0139
1098	F21D5.9 enriched	WBbt:0003846	AVJR	31	341	5	7.42	0.000504	0.0159
1099	F21D5.9 enriched	WBbt:0003847	AVJL	31	341	5	7.42	0.000504	0.0159
1100	F21D5.9 enriched	WBbt:0006822	AVJ	31	341	5	7.42	0.000504	0.0159
1101	F21D5.9 enriched	WBbt:0004469	m3R	19	341	4	9.68	0.000657	0.0192
1102	F21D5.9 enriched	WBbt:0005033	RMDR	33	341	5	6.97	0.000679	0.0198
1103	F21D5.9 enriched	WBbt:0005037	RMDL	33	341	5	6.97	0.000679	0.0198
1104	F21D5.9 enriched	WBbt:0005214	dorsal pharyngeal ganglion	90	341	8	4.09	0.000758	0.0217
1105	F21D5.9 enriched	WBbt:0004457	NSML	34	341	5	6.76	0.000782	0.0223
1106	F21D5.9 enriched	WBbt:0004471	m3L	20	341	4	9.2	0.000808	0.0229
1107	F21D5.9 enriched	WBbt:0005399	RME	36	341	5	6.39	0.00102	0.0281
1108	F21D5.9 enriched	WBbt:0003871	AUAR	37	341	5	6.22	0.00116	0.031
1109	F21D5.9 enriched	WBbt:0003872	AUAL	37	341	5	6.22	0.00116	0.031
1110	F21D5.9 enriched	WBbt:0004086	PVM	37	341	5	6.22	0.00116	0.031
1111	F21D5.9 enriched	WBbt:0006817	AUA	37	341	5	6.22	0.00116	0.031
1112	F21D5.9 enriched	WBbt:0005448	preanal ganglion	144	341	10	3.19	0.00121	0.032
1113	F21D5.9 enriched	WBbt:0003957	AIZR	23	341	4	8	0.0014	0.0361
1114	F21D5.9 enriched	WBbt:0003959	AIZL	23	341	4	8	0.0014	0.0361
1115	F21D5.9 enriched	WBbt:0005836	AIZ	23	341	4	8	0.0014	0.0361
1116	F21D5.9 enriched	WBbt:0005447	preanal ganglion neuron	124	341	9	3.34	0.00155	0.039
1117	F21D5.9 enriched	WBbt:0003885	ASJR	58	341	6	4.76	0.00158	0.0395
1118	F21D5.9 enriched	WBbt:0003754	M3 neuron	24	341	4	7.67	0.00165	0.0409
1119	F21D5.9 enriched	WBbt:0003984	AIBR	24	341	4	7.67	0.00165	0.0409
1120	F21D5.9 enriched	WBbt:0003985	AIBL	24	341	4	7.67	0.00165	0.0409
1121	F21D5.9 enriched	WBbt:0004991	SDQR	24	341	4	7.67	0.00165	0.0409
1122	F21D5.9 enriched	WBbt:0004993	SDQL	24	341	4	7.67	0.00165	0.0409
1123	F21D5.9 enriched	WBbt:0006791	uv1	24	341	4	7.67	0.00165	0.0409
1124	F21D5.9 enriched	WBbt:0006813	AIB	24	341	4	7.67	0.00165	0.0409
1125	F21D5.9 enriched	WBbt:0005748	alimentary system	2735	341	81	1.36	0.0017	0.0419
1126	F21D5.9 enriched	WBbt:0003886	ASJL	59	341	6	4.68	0.00173	0.0425
1127	F21D5.9 enriched	WBbt:0005667	ASJ	59	341	6	4.68	0.00173	0.0425
1128	F21D5.9 enriched	WBbt:0003995	ADLR	80	341	7	4.02	0.00176	0.0432
1129	F21D5.9 enriched	WBbt:0003997	ADLL	80	341	7	4.02	0.00176	0.0432
1130	F21D5.9 enriched	WBbt:0005661	ADL	80	341	7	4.02	0.00176	0.0432
1131	F21D5.9 enriched	WBbt:0005463	posterior lateral right ganglion	60	341	6	4.6	0.00189	0.0459
1132	hlh-16 depleted	WBbt:0005730	epithelial system	1386	841	160	2.15	1.53e-21	3.5e-18
1133	hlh-16 depleted	WBbt:0003672	epithelial cell	819	841	113	2.57	4.31e-21	8.34e-18
1134	hlh-16 depleted	WBbt:0005737	muscular system	1607	841	173	2.01	4.49e-20	6.9e-17
1135	hlh-16 depleted	WBbt:0006783	blast cell	115	841	35	5.68	1.11e-17	1.07e-14
1136	hlh-16 depleted	WBbt:0005813	body wall musculature	1096	841	127	2.16	3.58e-17	3.29e-14
1137	hlh-16 depleted	WBbt:0005733	hypodermis	1260	841	139	2.06	6.15e-17	5.48e-14
1138	hlh-16 depleted	WBbt:0005746	Organ system	4067	841	323	1.48	2.26e-16	1.8e-13
1139	hlh-16 depleted	WBbt:0005763	Function	4073	841	323	1.48	2.83e-16	2.18e-13
1140	hlh-16 depleted	WBbt:0007846	hypodermal cell	570	841	80	2.62	1.55e-15	1.11e-12
1141	hlh-16 depleted	WBbt:0000100	C. elegans Cell and Anatomy Ontology	4302	841	332	1.44	4.92e-15	3.2e-12
1142	hlh-16 depleted	WBbt:0005758	hermaphrodite-specific	1661	841	159	1.79	9.53e-14	4.88e-11
1143	hlh-16 depleted	WBbt:0007810	body muscle cell	873	841	101	2.16	1.04e-13	5.25e-11
1144	hlh-16 depleted	WBbt:0005752	Sex specific entity	1732	841	163	1.75	1.87e-13	9.15e-11
1145	hlh-16 depleted	WBbt:0003675	muscle cell	1196	841	124	1.93	3.76e-13	1.71e-10
1146	hlh-16 depleted	WBbt:0008073	syncytium precursor	182	841	37	3.79	1.57e-12	6.15e-10
1147	hlh-16 depleted	WBbt:0008074	syncytium	395	841	58	2.74	2.21e-12	8.41e-10
1148	hlh-16 depleted	WBbt:0005821	vulval muscle	584	841	73	2.33	9.69e-12	3.4e-09
1149	hlh-16 depleted	WBbt:0005780	non-striated muscle	1117	841	114	1.9	1.08e-11	3.74e-09
1150	hlh-16 depleted	WBbt:0004017	Cell	3434	841	266	1.44	1.09e-11	3.77e-09
1151	hlh-16 depleted	WBbt:0005798	anal sphincter muscle	143	841	31	4.04	1.79e-11	5.94e-09
1152	hlh-16 depleted	WBbt:0005753	seam cell	432	841	59	2.55	3.01e-11	9.5e-09
1153	hlh-16 depleted	WBbt:0007030	post-embryonic cell	121	841	28	4.32	3.31e-11	1.01e-08
1154	hlh-16 depleted	WBbt:0004292	anal depressor muscle	420	841	57	2.53	8.45e-11	2.36e-08
1155	hlh-16 depleted	WBbt:0005747	reproductive system	1630	841	145	1.66	3.42e-10	8.72e-08
1156	hlh-16 depleted	WBbt:0008069	hyp7 precursor cell	143	841	29	3.78	4.35e-10	1.1e-07
1157	hlh-16 depleted	WBbt:0005762	accessory cell	131	841	27	3.84	1.19e-09	2.81e-07
1158	hlh-16 depleted	WBbt:0005754	interfacial epithelial cell	239	841	38	2.96	1.55e-09	3.54e-07
1159	hlh-16 depleted	WBbt:0005820	alimentary muscle	718	841	78	2.03	1.66e-09	3.78e-07
1160	hlh-16 depleted	WBbt:0005781	smooth muscle	426	841	54	2.36	3.29e-09	6.99e-07
1161	hlh-16 depleted	WBbt:0005796	intestinal muscle	199	841	33	3.09	6.33e-09	1.27e-06
1162	hlh-16 depleted	WBbt:0005734	hyp7 syncytium	116	841	22	3.54	1.93e-07	2.89e-05
1163	hlh-16 depleted	WBbt:0004409	P12	52	841	14	5.02	3.83e-07	5.41e-05
1164	hlh-16 depleted	WBbt:0006925	apoptotic cell	32	841	11	6.41	4.51e-07	6.2e-05
1165	hlh-16 depleted	WBbt:0005766	Anatomy	3683	841	258	1.31	5.32e-07	7.17e-05
1166	hlh-16 depleted	WBbt:0006779	P10	46	841	13	5.27	5.4e-07	7.28e-05
1167	hlh-16 depleted	WBbt:0005738	body region	3635	841	255	1.31	5.72e-07	7.68e-05
1168	hlh-16 depleted	WBbt:0005176	GLR	21	841	9	7.99	5.76e-07	7.71e-05
1169	hlh-16 depleted	WBbt:0007028	embryonic cell	565	841	59	1.95	6.73e-07	8.77e-05
1170	hlh-16 depleted	WBbt:0005748	alimentary system	2735	841	200	1.36	9.94e-07	0.000123
1171	hlh-16 depleted	WBbt:0004424	OLQsoVL	29	841	10	6.43	1.47e-06	0.000176
1172	hlh-16 depleted	WBbt:0006777	P8	36	841	11	5.7	1.72e-06	0.000203
1173	hlh-16 depleted	WBbt:0004410	P11	51	841	13	4.75	1.97e-06	0.000225
1174	hlh-16 depleted	WBbt:0005372	anterior pharyngeal ganglion (ant)	59	841	14	4.42	2.03e-06	0.00023
1175	hlh-16 depleted	WBbt:0008115	ventral cord blast cell	59	841	14	4.42	2.03e-06	0.00023
1176	hlh-16 depleted	WBbt:0006778	P9	37	841	11	5.54	2.34e-06	0.000262
1177	hlh-16 depleted	WBbt:0005750	socket cell	86	841	17	3.69	2.58e-06	0.000287
1178	hlh-16 depleted	WBbt:0004517	ILsoR	31	841	10	6.02	2.95e-06	0.00031
1179	hlh-16 depleted	WBbt:0004518	ILsoL	31	841	10	6.02	2.95e-06	0.00031
1180	hlh-16 depleted	WBbt:0005373	anterior hypodermis	97	841	18	3.46	3.42e-06	0.000352
1181	hlh-16 depleted	WBbt:0005742	bodywall	26	841	9	6.46	4.8e-06	0.000462
1182	hlh-16 depleted	WBbt:0005779	striated muscle	26	841	9	6.46	4.8e-06	0.000462
1183	hlh-16 depleted	WBbt:0006804	body wall muscle cell	26	841	9	6.46	4.8e-06	0.000462
1184	hlh-16 depleted	WBbt:0008262	body wall muscle quadrant	26	841	9	6.46	4.8e-06	0.000462
1185	hlh-16 depleted	WBbt:0006168	Cppa	15	841	7	8.7	5.48e-06	0.000508
1186	hlh-16 depleted	WBbt:0006444	Capa	15	841	7	8.7	5.48e-06	0.000508
1187	hlh-16 depleted	WBbt:0006770	P1	34	841	10	5.48	7.53e-06	0.000652
1188	hlh-16 depleted	WBbt:0006772	P3	34	841	10	5.48	7.53e-06	0.000652
1189	hlh-16 depleted	WBbt:0006098	Capp	16	841	7	8.16	9.29e-06	0.000749
1190	hlh-16 depleted	WBbt:0006268	Cppp	16	841	7	8.16	9.29e-06	0.000749
1191	hlh-16 depleted	WBbt:0004423	OLQsoVR	28	841	9	5.99	9.63e-06	0.000771
1192	hlh-16 depleted	WBbt:0004425	OLQsoDR	28	841	9	5.99	9.63e-06	0.000771
1193	hlh-16 depleted	WBbt:0004426	OLQsoDL	28	841	9	5.99	9.63e-06	0.000771
1194	hlh-16 depleted	WBbt:0005811	neuronal sheath cell	67	841	14	3.9	1e-05	0.000795
1195	hlh-16 depleted	WBbt:0006771	P2	35	841	10	5.33	1e-05	0.000795
1196	hlh-16 depleted	WBbt:0006774	P5	35	841	10	5.33	1e-05	0.000795
1197	hlh-16 depleted	WBbt:0005795	posterior arcade cell	22	841	8	6.78	1.08e-05	0.000832
1198	hlh-16 depleted	WBbt:0006773	P4	36	841	10	5.18	1.32e-05	0.000986
1199	hlh-16 depleted	WBbt:0006775	P6	36	841	10	5.18	1.32e-05	0.000986
1200	hlh-16 depleted	WBbt:0006776	P7	36	841	10	5.18	1.32e-05	0.000986
1201	hlh-16 depleted	WBbt:0004781	GLRVR	17	841	7	7.68	1.51e-05	0.00111
1202	hlh-16 depleted	WBbt:0004782	GLRVL	17	841	7	7.68	1.51e-05	0.00111
1203	hlh-16 depleted	WBbt:0004785	GLRDR	17	841	7	7.68	1.51e-05	0.00111
1204	hlh-16 depleted	WBbt:0004786	GLRDL	17	841	7	7.68	1.51e-05	0.00111
1205	hlh-16 depleted	WBbt:0006512	Da	17	841	7	7.68	1.51e-05	0.00111
1206	hlh-16 depleted	WBbt:0006718	Dp	17	841	7	7.68	1.51e-05	0.00111
1207	hlh-16 depleted	WBbt:0004501	ILsoVR	30	841	9	5.59	1.81e-05	0.00117
1208	hlh-16 depleted	WBbt:0004519	ILsoDR	30	841	9	5.59	1.81e-05	0.00117
1209	hlh-16 depleted	WBbt:0006921	cephalic sensillum dorsal left	37	841	10	5.04	1.73e-05	0.00117
1210	hlh-16 depleted	WBbt:0003760	organ	3231	841	222	1.28	1.94e-05	0.00125
1211	hlh-16 depleted	WBbt:0005757	male-specific	175	841	24	2.56	2.15e-05	0.00137
1212	hlh-16 depleted	WBbt:0006920	cephalic sensillum	38	841	10	4.91	2.23e-05	0.00141
1213	hlh-16 depleted	WBbt:0006922	cephalic sensillum dorsal right	38	841	10	4.91	2.23e-05	0.00141
1214	hlh-16 depleted	WBbt:0006983	P7.pa	38	841	10	4.91	2.23e-05	0.00141
1215	hlh-16 depleted	WBbt:0006984	P7.pp	38	841	10	4.91	2.23e-05	0.00141
1216	hlh-16 depleted	WBbt:0005743	digestive tract	2664	841	188	1.32	2.27e-05	0.00143
1217	hlh-16 depleted	WBbt:0005113	interneuron	360	841	39	2.02	2.34e-05	0.00147
1218	hlh-16 depleted	WBbt:0004440	OLLsoR	18	841	7	7.25	2.35e-05	0.00148
1219	hlh-16 depleted	WBbt:0004441	OLLsoL	18	841	7	7.25	2.35e-05	0.00148
1220	hlh-16 depleted	WBbt:0004503	ILsoVL	31	841	9	5.41	2.43e-05	0.00152
1221	hlh-16 depleted	WBbt:0004521	ILsoDL	31	841	9	5.41	2.43e-05	0.00152
1222	hlh-16 depleted	WBbt:0004015	AB	39	841	10	4.78	2.86e-05	0.00175
1223	hlh-16 depleted	WBbt:0008259	VR muscle	25	841	8	5.97	3.16e-05	0.00181
1224	hlh-16 depleted	WBbt:0008266	VRM	25	841	8	5.97	3.16e-05	0.00181
1225	hlh-16 depleted	WBbt:0008390	ventral body wall muscle	25	841	8	5.97	3.16e-05	0.00181
1226	hlh-16 depleted	WBbt:0004783	GLRR	19	841	7	6.87	3.55e-05	0.00192
1227	hlh-16 depleted	WBbt:0004784	GLRL	19	841	7	6.87	3.55e-05	0.00192
1228	hlh-16 depleted	WBbt:0008182	rectal epithelial cell	40	841	10	4.66	3.63e-05	0.00196
1229	hlh-16 depleted	WBbt:0006895	P7.p	75	841	14	3.48	3.85e-05	0.00206
1230	hlh-16 depleted	WBbt:0005123	IL sensillum left	57	841	12	3.93	3.96e-05	0.00211
1231	hlh-16 depleted	WBbt:0005740	midbody	602	841	56	1.73	4e-05	0.00213
1232	hlh-16 depleted	WBbt:0006748	vulva	602	841	56	1.73	4e-05	0.00213
1233	hlh-16 depleted	WBbt:0006924	cephalic sensillum ventral left	33	841	9	5.09	4.22e-05	0.00224
1234	hlh-16 depleted	WBbt:0004056	QL	26	841	8	5.74	4.35e-05	0.0023
1235	hlh-16 depleted	WBbt:0004697	hmc	67	841	13	3.62	4.74e-05	0.00247
1236	hlh-16 depleted	WBbt:0006516	Cpaa	14	841	6	7.99	4.84e-05	0.00252
1237	hlh-16 depleted	WBbt:0006563	Caaa	14	841	6	7.99	4.84e-05	0.00252
1238	hlh-16 depleted	WBbt:0006923	cephalic sensillum ventral right	34	841	9	4.94	5.47e-05	0.0028
1239	hlh-16 depleted	WBbt:0004679	hyp6	70	841	13	3.46	7.64e-05	0.00364
1240	hlh-16 depleted	WBbt:0005921	Caap	15	841	6	7.46	7.7e-05	0.00367
1241	hlh-16 depleted	WBbt:0006123	Caapa	15	841	6	7.46	7.7e-05	0.00367
1242	hlh-16 depleted	WBbt:0006628	Cpap	15	841	6	7.46	7.7e-05	0.00367
1243	hlh-16 depleted	WBbt:0005751	coelomocyte	132	841	19	2.68	7.82e-05	0.00372
1244	hlh-16 depleted	WBbt:0004905	V1L	28	841	8	5.33	7.87e-05	0.00374
1245	hlh-16 depleted	WBbt:0007831	vulval cell	100	841	16	2.98	7.9e-05	0.00375
1246	hlh-16 depleted	WBbt:0006974	nerve ring neuron	289	841	32	2.06	8.18e-05	0.00387
1247	hlh-16 depleted	WBbt:0005371	anterior pharyngeal ganglion (post)	168	841	22	2.44	9.45e-05	0.0044
1248	hlh-16 depleted	WBbt:0005922	ABprap	29	841	8	5.14	0.000104	0.00468
1249	hlh-16 depleted	WBbt:0006096	ABplap	29	841	8	5.14	0.000104	0.00468
1250	hlh-16 depleted	WBbt:0006101	ABalap	29	841	8	5.14	0.000104	0.00468
1251	hlh-16 depleted	WBbt:0006347	ABprpp	29	841	8	5.14	0.000104	0.00468
1252	hlh-16 depleted	WBbt:0006353	ABplpp	29	841	8	5.14	0.000104	0.00468
1253	hlh-16 depleted	WBbt:0008260	DL muscle	22	841	7	5.93	0.000104	0.00468
1254	hlh-16 depleted	WBbt:0008261	DR muscle	22	841	7	5.93	0.000104	0.00468
1255	hlh-16 depleted	WBbt:0008263	DRL muscle	22	841	7	5.93	0.000104	0.00468
1256	hlh-16 depleted	WBbt:0008267	DLL muscle	22	841	7	5.93	0.000104	0.00468
1257	hlh-16 depleted	WBbt:0008389	dorsal body wall muscle	22	841	7	5.93	0.000104	0.00468
1258	hlh-16 depleted	WBbt:0005749	coelomic system	135	841	19	2.62	0.000106	0.00469
1259	hlh-16 depleted	WBbt:0005124	IL sensillum dorsal right	45	841	10	4.14	0.000107	0.00472
1260	hlh-16 depleted	WBbt:0004687	hyp4	63	841	12	3.55	0.000111	0.00488
1261	hlh-16 depleted	WBbt:0005756	basal lamina	6	841	4	12.43	0.000113	0.00494
1262	hlh-16 depleted	WBbt:0006888	P12.a	6	841	4	12.43	0.000113	0.00494
1263	hlh-16 depleted	WBbt:0006045	Dpa	16	841	6	6.99	0.000118	0.00512
1264	hlh-16 depleted	WBbt:0006199	Dpp	16	841	6	6.99	0.000118	0.00512
1265	hlh-16 depleted	WBbt:0006210	Dap	16	841	6	6.99	0.000118	0.00512
1266	hlh-16 depleted	WBbt:0006289	Daa	16	841	6	6.99	0.000118	0.00512
1267	hlh-16 depleted	WBbt:0005793	arcade cell	64	841	12	3.5	0.00013	0.00561
1268	hlh-16 depleted	WBbt:0005126	IL sensillum dorsal left	46	841	10	4.05	0.00013	0.00562
1269	hlh-16 depleted	WBbt:0005903	ABarap	30	841	8	4.97	0.000135	0.00579
1270	hlh-16 depleted	WBbt:0006893	P5.p	74	841	13	3.28	0.000138	0.00593
1271	hlh-16 depleted	WBbt:0005732	extracellular component	105	841	16	2.84	0.000143	0.00611
1272	hlh-16 depleted	WBbt:0005794	anterior arcade cell	23	841	7	5.68	0.000143	0.00611
1273	hlh-16 depleted	WBbt:0006162	ABara	23	841	7	5.68	0.000143	0.00611
1274	hlh-16 depleted	WBbt:0005375	anterior ganglion	210	841	25	2.22	0.000155	0.0065
1275	hlh-16 depleted	WBbt:0005120	IL sensillum ventral right	47	841	10	3.97	0.000158	0.00659
1276	hlh-16 depleted	WBbt:0005121	IL sensillum ventral left	47	841	10	3.97	0.000158	0.00659
1277	hlh-16 depleted	WBbt:0006894	P6.p	75	841	13	3.23	0.000159	0.00664
1278	hlh-16 depleted	WBbt:0005122	IL sensillum right	56	841	11	3.66	0.00016	0.00667
1279	hlh-16 depleted	WBbt:0005451	pharyngeal muscle cell	300	841	32	1.99	0.000165	0.00685
1280	hlh-16 depleted	WBbt:0004797	FLPR	31	841	8	4.81	0.000173	0.00715
1281	hlh-16 depleted	WBbt:0004798	FLPL	31	841	8	4.81	0.000173	0.00715
1282	hlh-16 depleted	WBbt:0006486	ABalpp	31	841	8	4.81	0.000173	0.00715
1283	hlh-16 depleted	WBbt:0006828	FLP	31	841	8	4.81	0.000173	0.00715
1284	hlh-16 depleted	WBbt:0003833	mu_int_L	129	841	18	2.6	0.000179	0.00722
1285	hlh-16 depleted	WBbt:0005099	lumbar lateral ganglion	237	841	27	2.12	0.00018	0.00722
1286	hlh-16 depleted	WBbt:0005601	lumbar lateral right ganglion	237	841	27	2.12	0.00018	0.00722
1287	hlh-16 depleted	WBbt:0004054	QR	24	841	7	5.44	0.000193	0.00744
1288	hlh-16 depleted	WBbt:0005865	ABalp	24	841	7	5.44	0.000193	0.00744
1289	hlh-16 depleted	WBbt:0006653	ABarp	24	841	7	5.44	0.000193	0.00744
1290	hlh-16 depleted	WBbt:0006707	ABala	24	841	7	5.44	0.000193	0.00744
1291	hlh-16 depleted	WBbt:0005772	intestine	2067	841	146	1.32	0.000225	0.00852
1292	hlh-16 depleted	WBbt:0005501	outer labial sensillum	88	841	14	2.97	0.000231	0.00874
1293	hlh-16 depleted	WBbt:0005830	lumbar ganglion	254	841	28	2.06	0.00024	0.00901
1294	hlh-16 depleted	WBbt:0005983	ABprppppp	18	841	6	6.22	0.000249	0.00927
1295	hlh-16 depleted	WBbt:0006574	ABplppppp	18	841	6	6.22	0.000249	0.00927
1296	hlh-16 depleted	WBbt:0004822	DVB	25	841	7	5.22	0.000255	0.00948
1297	hlh-16 depleted	WBbt:0004876	V5R	25	841	7	5.22	0.000255	0.00948
1298	hlh-16 depleted	WBbt:0004890	V5L	25	841	7	5.22	0.000255	0.00948
1299	hlh-16 depleted	WBbt:0008366	gonadal premordium	41	841	9	4.09	0.000261	0.00964
1300	hlh-16 depleted	WBbt:0005460	pharyngeal cell	574	841	51	1.66	0.000271	0.01
1301	hlh-16 depleted	WBbt:0006046	ABarpp	33	841	8	4.52	0.000277	0.0102
1302	hlh-16 depleted	WBbt:0003732	terminal bulb	146	841	19	2.43	0.000301	0.0107
1303	hlh-16 depleted	WBbt:0005098	lumbar lateral left ganglion	232	841	26	2.09	0.000305	0.0109
1304	hlh-16 depleted	WBbt:0006896	P8.p	70	841	12	3.2	0.000314	0.0111
1305	hlh-16 depleted	WBbt:0004923	CEPshVR	19	841	6	5.89	0.000347	0.0119
1306	hlh-16 depleted	WBbt:0004925	CEPshVL	19	841	6	5.89	0.000347	0.0119
1307	hlh-16 depleted	WBbt:0004927	CEPshDR	19	841	6	5.89	0.000347	0.0119
1308	hlh-16 depleted	WBbt:0004929	CEPshDL	19	841	6	5.89	0.000347	0.0119
1309	hlh-16 depleted	WBbt:0005909	ABprapppa	19	841	6	5.89	0.000347	0.0119
1310	hlh-16 depleted	WBbt:0006288	ABalpapap	19	841	6	5.89	0.000347	0.0119
1311	hlh-16 depleted	WBbt:0006386	ABalpapaa	19	841	6	5.89	0.000347	0.0119
1312	hlh-16 depleted	WBbt:0005785	somatic gonad	409	841	39	1.78	0.000356	0.0121
1313	hlh-16 depleted	WBbt:0007815	hermaphrodite somatic gonadal cell	409	841	39	1.78	0.000356	0.0121
1314	hlh-16 depleted	WBbt:0005211	dorso-rectal ganglion neuron	71	841	12	3.15	0.000359	0.0122
1315	hlh-16 depleted	WBbt:0004529	ILshL	13	841	5	7.17	0.000393	0.0132
1316	hlh-16 depleted	WBbt:0005899	Caaaa	13	841	5	7.17	0.000393	0.0132
1317	hlh-16 depleted	WBbt:0006185	Cappp	13	841	5	7.17	0.000393	0.0132
1318	hlh-16 depleted	WBbt:0006212	Cpaaa	13	841	5	7.17	0.000393	0.0132
1319	hlh-16 depleted	WBbt:0006267	Caaap	13	841	5	7.17	0.000393	0.0132
1320	hlh-16 depleted	WBbt:0006307	Capap	13	841	5	7.17	0.000393	0.0132
1321	hlh-16 depleted	WBbt:0006594	Cpaap	13	841	5	7.17	0.000393	0.0132
1322	hlh-16 depleted	WBbt:0006664	Cappa	13	841	5	7.17	0.000393	0.0132
1323	hlh-16 depleted	WBbt:0006668	Capaa	13	841	5	7.17	0.000393	0.0132
1324	hlh-16 depleted	WBbt:0006722	Caapp	13	841	5	7.17	0.000393	0.0132
1325	hlh-16 depleted	WBbt:0006766	vulD	72	841	12	3.11	0.000411	0.0137
1326	hlh-16 depleted	WBbt:0004892	V4R	27	841	7	4.83	0.000429	0.0141
1327	hlh-16 depleted	WBbt:0004894	V4L	27	841	7	4.83	0.000429	0.0141
1328	hlh-16 depleted	WBbt:0004896	V3R	27	841	7	4.83	0.000429	0.0141
1329	hlh-16 depleted	WBbt:0004898	V3L	27	841	7	4.83	0.000429	0.0141
1330	hlh-16 depleted	WBbt:0004900	V2R	27	841	7	4.83	0.000429	0.0141
1331	hlh-16 depleted	WBbt:0004902	V2L	27	841	7	4.83	0.000429	0.0141
1332	hlh-16 depleted	WBbt:0004904	V1R	27	841	7	4.83	0.000429	0.0141
1333	hlh-16 depleted	WBbt:0005027	RMED	27	841	7	4.83	0.000429	0.0141
1334	hlh-16 depleted	WBbt:0005600	lumbar lateral right ganglion neuron	225	841	25	2.07	0.00045	0.0147
1335	hlh-16 depleted	WBbt:0004685	hyp5	63	841	11	3.26	0.00047	0.0151
1336	hlh-16 depleted	WBbt:0004489	M cell	20	841	6	5.59	0.000473	0.0152
1337	hlh-16 depleted	WBbt:0003822	mu_int_R	128	841	17	2.48	0.000483	0.0155
1338	hlh-16 depleted	WBbt:0006802	lumbar neuron	227	841	25	2.05	0.000514	0.0162
1339	hlh-16 depleted	WBbt:0005399	RME	36	841	8	4.14	0.000523	0.0165
1340	hlh-16 depleted	WBbt:0005175	gonad	924	841	73	1.47	0.000529	0.0166
1341	hlh-16 depleted	WBbt:0005744	reproductive tract	924	841	73	1.47	0.000529	0.0166
1342	hlh-16 depleted	WBbt:0004874	V6R	28	841	7	4.66	0.000546	0.017
1343	hlh-16 depleted	WBbt:0004875	V6L	28	841	7	4.66	0.000546	0.017
1344	hlh-16 depleted	WBbt:0005789	pharyngeal segment	190	841	22	2.16	0.000553	0.0172
1345	hlh-16 depleted	WBbt:0004917	CEPsoVR	14	841	5	6.66	0.000584	0.0175
1346	hlh-16 depleted	WBbt:0004918	CEPsoVL	14	841	5	6.66	0.000584	0.0175
1347	hlh-16 depleted	WBbt:0004919	CEPsoDR	14	841	5	6.66	0.000584	0.0175
1348	hlh-16 depleted	WBbt:0004921	CEPsoDL	14	841	5	6.66	0.000584	0.0175
1349	hlh-16 depleted	WBbt:0005116	inner labial sensillum	130	841	17	2.44	0.000579	0.0175
1350	hlh-16 depleted	WBbt:0005897	Cpapp	14	841	5	6.66	0.000584	0.0175
1351	hlh-16 depleted	WBbt:0005962	Cpapa	14	841	5	6.66	0.000584	0.0175
1352	hlh-16 depleted	WBbt:0005964	Cppaa	14	841	5	6.66	0.000584	0.0175
1353	hlh-16 depleted	WBbt:0006024	Cpppa	14	841	5	6.66	0.000584	0.0175
1354	hlh-16 depleted	WBbt:0006059	Cpppp	14	841	5	6.66	0.000584	0.0175
1355	hlh-16 depleted	WBbt:0006076	Caaaaa	14	841	5	6.66	0.000584	0.0175
1356	hlh-16 depleted	WBbt:0006319	Caaaap	14	841	5	6.66	0.000584	0.0175
1357	hlh-16 depleted	WBbt:0006502	Caaapa	14	841	5	6.66	0.000584	0.0175
1358	hlh-16 depleted	WBbt:0006521	Caaapp	14	841	5	6.66	0.000584	0.0175
1359	hlh-16 depleted	WBbt:0006700	Cppap	14	841	5	6.66	0.000584	0.0175
1360	hlh-16 depleted	WBbt:0006883	P7.a	4	841	3	13.99	0.00059	0.0175
1361	hlh-16 depleted	WBbt:0006884	P8.a	4	841	3	13.99	0.00059	0.0175
1362	hlh-16 depleted	WBbt:0006885	P9.a	4	841	3	13.99	0.00059	0.0175
1363	hlh-16 depleted	WBbt:0006886	P10.a	4	841	3	13.99	0.00059	0.0175
1364	hlh-16 depleted	WBbt:0006900	P12.p	14	841	5	6.66	0.000584	0.0175
1365	hlh-16 depleted	WBbt:0007168	M.dlpp	4	841	3	13.99	0.00059	0.0175
1366	hlh-16 depleted	WBbt:0007176	M.drpp	4	841	3	13.99	0.00059	0.0175
1367	hlh-16 depleted	WBbt:0008258	body wall muscle cell from M lineage	4	841	3	13.99	0.00059	0.0175
1368	hlh-16 depleted	WBbt:0005107	labial sensillum	142	841	18	2.36	0.000591	0.0176
1369	hlh-16 depleted	WBbt:0004103	PLMR	55	841	10	3.39	0.000604	0.0179
1370	hlh-16 depleted	WBbt:0004104	PLML	55	841	10	3.39	0.000604	0.0179
1371	hlh-16 depleted	WBbt:0005490	PLM	55	841	10	3.39	0.000604	0.0179
1372	hlh-16 depleted	WBbt:0003843	AVL	21	841	6	5.33	0.000633	0.0186
1373	hlh-16 depleted	WBbt:0005818	ventral left quadrant body wall muscle	21	841	6	5.33	0.000633	0.0186
1374	hlh-16 depleted	WBbt:0005980	Ca	21	841	6	5.33	0.000633	0.0186
1375	hlh-16 depleted	WBbt:0006117	Cp	21	841	6	5.33	0.000633	0.0186
1376	hlh-16 depleted	WBbt:0008255	VLL muscle	21	841	6	5.33	0.000633	0.0186
1377	hlh-16 depleted	WBbt:0008256	VLM muscle	21	841	6	5.33	0.000633	0.0186
1378	hlh-16 depleted	WBbt:0008257	VL muscle	21	841	6	5.33	0.000633	0.0186
1379	hlh-16 depleted	WBbt:0008265	VRL	21	841	6	5.33	0.000633	0.0186
1380	hlh-16 depleted	WBbt:0004072	PVR	29	841	7	4.5	0.000687	0.02
1381	hlh-16 depleted	WBbt:0005915	ABprpa	29	841	7	4.5	0.000687	0.02
1382	hlh-16 depleted	WBbt:0005950	ABplpa	29	841	7	4.5	0.000687	0.02
1383	hlh-16 depleted	WBbt:0006007	ABpraa	29	841	7	4.5	0.000687	0.02
1384	hlh-16 depleted	WBbt:0006039	ABalaa	29	841	7	4.5	0.000687	0.02
1385	hlh-16 depleted	WBbt:0006341	ABpla	29	841	7	4.5	0.000687	0.02
1386	hlh-16 depleted	WBbt:0006581	ABpra	29	841	7	4.5	0.000687	0.02
1387	hlh-16 depleted	WBbt:0005097	lumbar lateral left ganglion neuron	219	841	24	2.04	0.000707	0.0204
1388	hlh-16 depleted	WBbt:0006874	Psub1	38	841	8	3.93	0.000769	0.0219
1389	hlh-16 depleted	WBbt:0005502	outer labial quadrant sensillum	67	841	11	3.06	0.000806	0.0229
1390	hlh-16 depleted	WBbt:0005506	OL quadrant ventral left sensillum	67	841	11	3.06	0.000806	0.0229
1391	hlh-16 depleted	WBbt:0006229	Cap	22	841	6	5.09	0.000831	0.0234
1392	hlh-16 depleted	WBbt:0006416	Cpp	22	841	6	5.09	0.000831	0.0234
1393	hlh-16 depleted	WBbt:0006357	Cpaaap	15	841	5	6.22	0.000838	0.0236
1394	hlh-16 depleted	WBbt:0006083	ABalpa	30	841	7	4.35	0.000855	0.024
1395	hlh-16 depleted	WBbt:0006279	ABplp	30	841	7	4.35	0.000855	0.024
1396	hlh-16 depleted	WBbt:0006451	ABprp	30	841	7	4.35	0.000855	0.024
1397	hlh-16 depleted	WBbt:0005332	body ganglion	262	841	27	1.92	0.000881	0.0247
1398	hlh-16 depleted	WBbt:0005212	dorso-rectal ganglion	79	841	12	2.83	0.000971	0.0268
1399	hlh-16 depleted	WBbt:0005264	ventral pharyngeal ganglion (post)	125	841	16	2.39	0.00105	0.0287
1400	hlh-16 depleted	WBbt:0006031	ABaraa	31	841	7	4.21	0.00105	0.0288
1401	hlh-16 depleted	WBbt:0006121	ABplaa	31	841	7	4.21	0.00105	0.0288
1402	hlh-16 depleted	WBbt:0003996	R7stR	23	841	6	4.86	0.00107	0.0292
1403	hlh-16 depleted	WBbt:0003998	R7stL	23	841	6	4.86	0.00107	0.0292
1404	hlh-16 depleted	WBbt:0004019	R5stR	23	841	6	4.86	0.00107	0.0292
1405	hlh-16 depleted	WBbt:0004020	R5stL	23	841	6	4.86	0.00107	0.0292
1406	hlh-16 depleted	WBbt:0006281	Cpa	23	841	6	4.86	0.00107	0.0292
1407	hlh-16 depleted	WBbt:0006358	Caa	23	841	6	4.86	0.00107	0.0292
1408	hlh-16 depleted	WBbt:0004583	W	16	841	5	5.83	0.00117	0.031
1409	hlh-16 depleted	WBbt:0005886	Cpaapa	16	841	5	5.83	0.00117	0.031
1410	hlh-16 depleted	WBbt:0005982	ABalaaap	16	841	5	5.83	0.00117	0.031
1411	hlh-16 depleted	WBbt:0006005	ABarappa	16	841	5	5.83	0.00117	0.031
1412	hlh-16 depleted	WBbt:0006130	ABalaapa	16	841	5	5.83	0.00117	0.031
1413	hlh-16 depleted	WBbt:0006151	Cpaaaa	16	841	5	5.83	0.00117	0.031
1414	hlh-16 depleted	WBbt:0006334	ABarapap	16	841	5	5.83	0.00117	0.031
1415	hlh-16 depleted	WBbt:0006399	Cpaapp	16	841	5	5.83	0.00117	0.031
1416	hlh-16 depleted	WBbt:0006427	ABalaaaa	16	841	5	5.83	0.00117	0.031
1417	hlh-16 depleted	WBbt:0006458	MSppa	16	841	5	5.83	0.00117	0.031
1418	hlh-16 depleted	WBbt:0006515	ABarapaa	16	841	5	5.83	0.00117	0.031
1419	hlh-16 depleted	WBbt:0006524	ABarappp	16	841	5	5.83	0.00117	0.031
1420	hlh-16 depleted	WBbt:0006553	ABalaapp	16	841	5	5.83	0.00117	0.031
1421	hlh-16 depleted	WBbt:0006710	MSppp	16	841	5	5.83	0.00117	0.031
1422	hlh-16 depleted	WBbt:0003737	pm5	32	841	7	4.08	0.00129	0.0336
1423	hlh-16 depleted	WBbt:0003933	AMshR	32	841	7	4.08	0.00129	0.0336
1424	hlh-16 depleted	WBbt:0003935	AMshL	32	841	7	4.08	0.00129	0.0336
1425	hlh-16 depleted	WBbt:0006008	ABarpa	32	841	7	4.08	0.00129	0.0336
1426	hlh-16 depleted	WBbt:0006086	MSa	32	841	7	4.08	0.00129	0.0336
1427	hlh-16 depleted	WBbt:0008289	vulval syncytia precursor	41	841	8	3.64	0.0013	0.034
1428	hlh-16 depleted	WBbt:0003962	R9stR	24	841	6	4.66	0.00137	0.0353
1429	hlh-16 depleted	WBbt:0003964	R9stL	24	841	6	4.66	0.00137	0.0353
1430	hlh-16 depleted	WBbt:0004499	K cell	24	841	6	4.66	0.00137	0.0353
1431	hlh-16 depleted	WBbt:0005815	diagonal muscle	24	841	6	4.66	0.00137	0.0353
1432	hlh-16 depleted	WBbt:0003713	procorpus	51	841	9	3.29	0.0014	0.0361
1433	hlh-16 depleted	WBbt:0006887	P11.a	5	841	3	11.19	0.00142	0.0364
1434	hlh-16 depleted	WBbt:0007165	M.dlp	5	841	3	11.19	0.00142	0.0364
1435	hlh-16 depleted	WBbt:0007173	M.drp	5	841	3	11.19	0.00142	0.0364
1436	hlh-16 depleted	WBbt:0006978	tail hypodermis	94	841	13	2.58	0.00148	0.0374
1437	hlh-16 depleted	WBbt:0006765	vulC	72	841	11	2.85	0.00149	0.0375
1438	hlh-16 depleted	WBbt:0005912	MSp	33	841	7	3.96	0.00156	0.0392
1439	hlh-16 depleted	WBbt:0006754	amphid sheath cell	33	841	7	3.96	0.00156	0.0392
1440	hlh-16 depleted	WBbt:0005846	ABalppapa	17	841	5	5.48	0.00158	0.0395
1441	hlh-16 depleted	WBbt:0005898	MSapa	17	841	5	5.48	0.00158	0.0395
1442	hlh-16 depleted	WBbt:0005924	ABalpappa	17	841	5	5.48	0.00158	0.0395
1443	hlh-16 depleted	WBbt:0005934	ABalpaap	17	841	5	5.48	0.00158	0.0395
1444	hlh-16 depleted	WBbt:0005938	ABalppapp	17	841	5	5.48	0.00158	0.0395
1445	hlh-16 depleted	WBbt:0006036	MSapp	17	841	5	5.48	0.00158	0.0395
1446	hlh-16 depleted	WBbt:0006055	ABprppppa	17	841	5	5.48	0.00158	0.0395
1447	hlh-16 depleted	WBbt:0006181	ABalpaapa	17	841	5	5.48	0.00158	0.0395
1448	hlh-16 depleted	WBbt:0006352	ABplppppa	17	841	5	5.48	0.00158	0.0395
1449	hlh-16 depleted	WBbt:0006424	ABplapap	17	841	5	5.48	0.00158	0.0395
1450	hlh-16 depleted	WBbt:0006459	ABalpappp	17	841	5	5.48	0.00158	0.0395
1451	hlh-16 depleted	WBbt:0006557	ABalpaaa	17	841	5	5.48	0.00158	0.0395
1452	hlh-16 depleted	WBbt:0006573	ABalpapa	17	841	5	5.48	0.00158	0.0395
1453	hlh-16 depleted	WBbt:0006607	ABalpapp	17	841	5	5.48	0.00158	0.0395
1454	hlh-16 depleted	WBbt:0006730	ABplapaa	17	841	5	5.48	0.00158	0.0395
1455	hlh-16 depleted	WBbt:0005503	outer labial lateral sensillum	52	841	9	3.23	0.00162	0.0402
1456	hlh-16 depleted	WBbt:0005509	OL lateral right sensillum	52	841	9	3.23	0.00162	0.0402
1457	hlh-16 depleted	WBbt:0005510	OL lateral left sensillum	52	841	9	3.23	0.00162	0.0402
1458	hlh-16 depleted	WBbt:0004473	m2R	25	841	6	4.48	0.00172	0.0424
1459	hlh-16 depleted	WBbt:0004487	m2L	25	841	6	4.48	0.00172	0.0424
1460	hlh-16 depleted	WBbt:0004942	U cell	25	841	6	4.48	0.00172	0.0424
1461	hlh-16 depleted	WBbt:0004944	TR	25	841	6	4.48	0.00172	0.0424
1462	hlh-16 depleted	WBbt:0004946	TL	25	841	6	4.48	0.00172	0.0424
1463	hlh-16 depleted	WBbt:0006000	Epl	25	841	6	4.48	0.00172	0.0424
1464	hlh-16 depleted	WBbt:0005906	ABa	34	841	7	3.84	0.00187	0.0456
1465	hlh-16 depleted	WBbt:0005994	ABp	34	841	7	3.84	0.00187	0.0456
1466	hlh-16 depleted	WBbt:0006789	uterine seam cell	34	841	7	3.84	0.00187	0.0456
1467	hlh-16 depleted	WBbt:0005850	ABalpaaap	18	841	5	5.18	0.00209	0.0496
1468	hlh-16 depleted	WBbt:0005853	ABaraapa	18	841	5	5.18	0.00209	0.0496
1469	hlh-16 depleted	WBbt:0005861	ABaraaap	18	841	5	5.18	0.00209	0.0496
1470	hlh-16 depleted	WBbt:0005929	ABprppapp	18	841	5	5.18	0.00209	0.0496
1471	hlh-16 depleted	WBbt:0006056	ABprapppp	18	841	5	5.18	0.00209	0.0496
1472	hlh-16 depleted	WBbt:0006058	ABplppaap	18	841	5	5.18	0.00209	0.0496
1473	hlh-16 depleted	WBbt:0006077	ABplpaap	18	841	5	5.18	0.00209	0.0496
1474	hlh-16 depleted	WBbt:0006091	ABplppapa	18	841	5	5.18	0.00209	0.0496
1475	hlh-16 depleted	WBbt:0006092	ABprppapa	18	841	5	5.18	0.00209	0.0496
1476	hlh-16 depleted	WBbt:0006138	ABprpppppaa	18	841	5	5.18	0.00209	0.0496
1477	hlh-16 depleted	WBbt:0006153	ABaraapp	18	841	5	5.18	0.00209	0.0496
1478	hlh-16 depleted	WBbt:0006167	ABprpaaa	18	841	5	5.18	0.00209	0.0496
1479	hlh-16 depleted	WBbt:0006198	ABalpaaaa	18	841	5	5.18	0.00209	0.0496
1480	hlh-16 depleted	WBbt:0006222	ABplpppaa	18	841	5	5.18	0.00209	0.0496
1481	hlh-16 depleted	WBbt:0006253	ABprpaap	18	841	5	5.18	0.00209	0.0496
1482	hlh-16 depleted	WBbt:0006315	ABplpaaa	18	841	5	5.18	0.00209	0.0496
1483	hlh-16 depleted	WBbt:0006356	ABplppapp	18	841	5	5.18	0.00209	0.0496
1484	hlh-16 depleted	WBbt:0006360	ABaraaaa	18	841	5	5.18	0.00209	0.0496
1485	hlh-16 depleted	WBbt:0006390	ABplpappp	18	841	5	5.18	0.00209	0.0496
1486	hlh-16 depleted	WBbt:0006408	ABprppaap	18	841	5	5.18	0.00209	0.0496
1487	hlh-16 depleted	WBbt:0006420	ABplpapp	18	841	5	5.18	0.00209	0.0496
1488	hlh-16 depleted	WBbt:0006552	ABprpppaa	18	841	5	5.18	0.00209	0.0496
1489	hlh-16 depleted	WBbt:0006585	ABaraaapa	18	841	5	5.18	0.00209	0.0496
1490	hlh-16 depleted	WBbt:0006697	ABplapppa	18	841	5	5.18	0.00209	0.0496
1491	hlh-16 depleted	WBbt:0006708	ABalpaapp	18	841	5	5.18	0.00209	0.0496
1492	hlh-16 depleted	WBbt:0006805	body wall muscle cell from AB lineage	18	841	5	5.18	0.00209	0.0496
1493	hlh-16 enriched	WBbt:0005100	lateral pharyngeal ganglion right neuron	328	458	50	5.22	3.53e-22	1.02e-18
1494	hlh-16 enriched	WBbt:0005101	lateral pharyngeal ganglion right	330	458	50	5.19	4.66e-22	1.22e-18
1495	hlh-16 enriched	WBbt:0005102	lateral pharyngeal ganglion left neuron	330	458	50	5.19	4.66e-22	1.22e-18
1496	hlh-16 enriched	WBbt:0005103	lateral pharyngeal ganglion left	332	458	50	5.16	6.13e-22	1.56e-18
1497	hlh-16 enriched	WBbt:0005105	lateral ganglion	351	458	50	4.88	7.49e-21	1.39e-17
1498	hlh-16 enriched	WBbt:0005135	head ganglion	540	458	61	3.87	5.33e-20	7.87e-17
1499	hlh-16 enriched	WBbt:0006751	head neuron	1859	458	123	2.27	4.22e-19	5.53e-16
1500	hlh-16 enriched	WBbt:0003679	neuron	2359	458	143	2.08	5.6e-19	7.23e-16
1501	hlh-16 enriched	WBbt:0005189	ganglion	1432	458	104	2.49	7.72e-19	9.83e-16
1502	hlh-16 enriched	WBbt:0005739	head	2237	458	137	2.1	1.78e-18	2.18e-15
1503	hlh-16 enriched	WBbt:0005735	nervous system	2129	458	130	2.09	2.51e-17	2.36e-14
1504	hlh-16 enriched	WBbt:0005394	amphid neuron	466	458	52	3.82	6.38e-17	5.64e-14
1505	hlh-16 enriched	WBbt:0005759	sensory neuron	477	458	52	3.73	1.72e-16	1.41e-13
1506	hlh-16 enriched	WBbt:0005391	amphid sensillum	508	458	52	3.51	2.41e-15	1.65e-12
1507	hlh-16 enriched	WBbt:0005839	odorsensory neuron	132	458	26	6.74	8.69e-15	5.53e-12
1508	hlh-16 enriched	WBbt:0005760	somatic nervous system	1200	458	85	2.43	1.04e-14	6.54e-12
1509	hlh-16 enriched	WBbt:0007028	embryonic cell	565	458	54	3.27	1.22e-14	7.63e-12
1510	hlh-16 enriched	WBbt:0005392	amphid right sensillum	299	458	38	4.35	1.95e-14	1.19e-11
1511	hlh-16 enriched	WBbt:0005395	amphid left sensillum	301	458	38	4.32	2.42e-14	1.45e-11
1512	hlh-16 enriched	WBbt:0006816	ciliated neuron	580	458	53	3.13	1.36e-13	6.71e-11
1513	hlh-16 enriched	WBbt:0006977	tail ganglion	1152	458	80	2.38	2.14e-13	1.04e-10
1514	hlh-16 enriched	WBbt:0003828	AWBR	57	458	17	10.21	2.9e-13	1.34e-10
1515	hlh-16 enriched	WBbt:0003829	AWBL	57	458	17	10.21	2.9e-13	1.34e-10
1516	hlh-16 enriched	WBbt:0005671	AWB	57	458	17	10.21	2.9e-13	1.34e-10
1517	hlh-16 enriched	WBbt:0005837	chemosensory neuron	270	458	34	4.31	6.35e-13	2.76e-10
1518	hlh-16 enriched	WBbt:0006759	tail neuron	1135	458	78	2.35	7.79e-13	3.35e-10
1519	hlh-16 enriched	WBbt:0005409	motor neuron	322	458	37	3.93	1.01e-12	4.23e-10
1520	hlh-16 enriched	WBbt:0005113	interneuron	360	458	39	3.71	1.56e-12	6.15e-10
1521	hlh-16 enriched	WBbt:0006752	somatic neuron	825	458	63	2.61	1.97e-12	7.63e-10
1522	hlh-16 enriched	WBbt:0006840	cholinergic neuron	268	458	33	4.22	2.64e-12	1e-09
1523	hlh-16 enriched	WBbt:0006929	sensillum	668	458	54	2.77	1.03e-11	3.57e-09
1524	hlh-16 enriched	WBbt:0003826	AWCR	72	458	17	8.09	1.88e-11	6.17e-09
1525	hlh-16 enriched	WBbt:0003827	AWCL	72	458	17	8.09	1.88e-11	6.17e-09
1526	hlh-16 enriched	WBbt:0005672	AWC	72	458	17	8.09	1.88e-11	6.17e-09
1527	hlh-16 enriched	WBbt:0005298	ventral ganglion	183	458	25	4.68	1.34e-10	3.63e-08
1528	hlh-16 enriched	WBbt:0005332	body ganglion	262	458	30	3.92	1.65e-10	4.41e-08
1529	hlh-16 enriched	WBbt:0005741	tail	1449	458	85	2.01	2.64e-10	6.85e-08
1530	hlh-16 enriched	WBbt:0005097	lumbar lateral left ganglion neuron	219	458	26	4.07	1.29e-09	3e-07
1531	hlh-16 enriched	WBbt:0005830	lumbar ganglion	254	458	28	3.77	1.63e-09	3.71e-07
1532	hlh-16 enriched	WBbt:0006974	nerve ring neuron	289	458	30	3.55	1.79e-09	4.01e-07
1533	hlh-16 enriched	WBbt:0005600	lumbar lateral right ganglion neuron	225	458	26	3.96	2.31e-09	5.04e-07
1534	hlh-16 enriched	WBbt:0006802	lumbar neuron	227	458	26	3.92	2.79e-09	6.02e-07
1535	hlh-16 enriched	WBbt:0004017	Cell	3434	458	154	1.54	3.07e-09	6.6e-07
1536	hlh-16 enriched	WBbt:0005098	lumbar lateral left ganglion	232	458	26	3.84	4.44e-09	9.13e-07
1537	hlh-16 enriched	WBbt:0005300	ventral cord neuron	600	458	45	2.57	6.5e-09	1.3e-06
1538	hlh-16 enriched	WBbt:0005099	lumbar lateral ganglion	237	458	26	3.76	6.98e-09	1.38e-06
1539	hlh-16 enriched	WBbt:0005601	lumbar lateral right ganglion	237	458	26	3.76	6.98e-09	1.38e-06
1540	hlh-16 enriched	WBbt:0003903	ASER	106	458	17	5.49	1.09e-08	2.11e-06
1541	hlh-16 enriched	WBbt:0003904	ASEL	110	458	17	5.29	1.93e-08	3.6e-06
1542	hlh-16 enriched	WBbt:0005663	ASE	115	458	17	5.06	3.81e-08	6.77e-06
1543	hlh-16 enriched	WBbt:0006749	nerve ring	579	458	42	2.48	5.5e-08	9.49e-06
1544	hlh-16 enriched	WBbt:0006829	glutamatergic neuron	93	458	15	5.52	7.39e-08	1.23e-05
1545	hlh-16 enriched	WBbt:0006837	serotonergic neuron	181	458	21	3.97	7.61e-08	1.26e-05
1546	hlh-16 enriched	WBbt:0005264	ventral pharyngeal ganglion (post)	125	458	17	4.66	1.34e-07	2.13e-05
1547	hlh-16 enriched	WBbt:0003887	ASIR	100	458	15	5.14	1.99e-07	2.95e-05
1548	hlh-16 enriched	WBbt:0003888	ASIL	100	458	15	5.14	1.99e-07	2.95e-05
1549	hlh-16 enriched	WBbt:0005666	ASI	100	458	15	5.14	1.99e-07	2.95e-05
1550	hlh-16 enriched	WBbt:0003883	ASKR	80	458	13	5.56	5.03e-07	6.86e-05
1551	hlh-16 enriched	WBbt:0003884	ASKL	81	458	13	5.5	5.83e-07	7.77e-05
1552	hlh-16 enriched	WBbt:0005668	ASK	81	458	13	5.5	5.83e-07	7.77e-05
1553	hlh-16 enriched	WBbt:0003889	ASHR	82	458	13	5.43	6.75e-07	8.77e-05
1554	hlh-16 enriched	WBbt:0003890	ASHL	82	458	13	5.43	6.75e-07	8.77e-05
1555	hlh-16 enriched	WBbt:0005464	posterior lateral left ganglion	96	458	14	4.99	7.22e-07	9.29e-05
1556	hlh-16 enriched	WBbt:0005665	ASH	83	458	13	5.36	7.79e-07	0.0001
1557	hlh-16 enriched	WBbt:0005465	posterior lateral ganglion	97	458	14	4.94	8.22e-07	0.000105
1558	hlh-16 enriched	WBbt:0005766	Anatomy	3683	458	152	1.41	1.08e-06	0.000132
1559	hlh-16 enriched	WBbt:0006753	phasmid neuron	212	458	21	3.39	1.1e-06	0.000135
1560	hlh-16 enriched	WBbt:0005190	GABAergic neuron	131	458	16	4.18	1.37e-06	0.000165
1561	hlh-16 enriched	WBbt:0006769	lateral nerve cord	87	458	13	5.12	1.36e-06	0.000165
1562	hlh-16 enriched	WBbt:0005738	body region	3635	458	149	1.4	2.22e-06	0.000251
1563	hlh-16 enriched	WBbt:0005829	ventral nerve cord	318	458	26	2.8	2.37e-06	0.000266
1564	hlh-16 enriched	WBbt:0005266	ventral pharyngeal ganglion (ant)	93	458	13	4.79	2.93e-06	0.000309
1565	hlh-16 enriched	WBbt:0005425	phasmid sensillum	229	458	21	3.14	3.79e-06	0.000384
1566	hlh-16 enriched	WBbt:0007804	command interneuron	81	458	12	5.07	3.79e-06	0.000384
1567	hlh-16 enriched	WBbt:0003823	BAGR	37	458	8	7.4	9.12e-06	0.000741
1568	hlh-16 enriched	WBbt:0003824	BAGL	37	458	8	7.4	9.12e-06	0.000741
1569	hlh-16 enriched	WBbt:0006825	BAG	37	458	8	7.4	9.12e-06	0.000741
1570	hlh-16 enriched	WBbt:0004757	HSNR	90	458	12	4.57	1.16e-05	0.00088
1571	hlh-16 enriched	WBbt:0004758	HSNL	91	458	12	4.52	1.3e-05	0.000972
1572	hlh-16 enriched	WBbt:0006830	HSN	91	458	12	4.52	1.3e-05	0.000972
1573	hlh-16 enriched	WBbt:0003963	AIYL	40	458	8	6.85	1.68e-05	0.00117
1574	hlh-16 enriched	WBbt:0005237	touch receptor neuron	126	458	14	3.8	1.87e-05	0.00121
1575	hlh-16 enriched	WBbt:0003961	AIYR	41	458	8	6.68	2.04e-05	0.00131
1576	hlh-16 enriched	WBbt:0005413	AIY	41	458	8	6.68	2.04e-05	0.00131
1577	hlh-16 enriched	WBbt:0003867	AVBR	31	458	7	7.73	2.48e-05	0.00155
1578	hlh-16 enriched	WBbt:0003868	AVBL	31	458	7	7.73	2.48e-05	0.00155
1579	hlh-16 enriched	WBbt:0005841	AVB	31	458	7	7.73	2.48e-05	0.00155
1580	hlh-16 enriched	WBbt:0003891	ASGR	57	458	9	5.41	3.7e-05	0.00199
1581	hlh-16 enriched	WBbt:0003892	ASGL	57	458	9	5.41	3.7e-05	0.00199
1582	hlh-16 enriched	WBbt:0005664	ASG	57	458	9	5.41	3.7e-05	0.00199
1583	hlh-16 enriched	WBbt:0003885	ASJR	58	458	9	5.31	4.27e-05	0.00226
1584	hlh-16 enriched	WBbt:0003886	ASJL	59	458	9	5.22	4.91e-05	0.00254
1585	hlh-16 enriched	WBbt:0003991	AFDR	46	458	8	5.96	4.9e-05	0.00254
1586	hlh-16 enriched	WBbt:0005667	ASJ	59	458	9	5.22	4.91e-05	0.00254
1587	hlh-16 enriched	WBbt:0004364	PHBL	74	458	10	4.63	5.51e-05	0.00282
1588	hlh-16 enriched	WBbt:0005659	PHBR	74	458	10	4.63	5.51e-05	0.00282
1589	hlh-16 enriched	WBbt:0007808	PHB	74	458	10	4.63	5.51e-05	0.00282
1590	hlh-16 enriched	WBbt:0003993	AFDL	47	458	8	5.83	5.75e-05	0.00285
1591	hlh-16 enriched	WBbt:0005662	AFD	47	458	8	5.83	5.75e-05	0.00285
1592	hlh-16 enriched	WBbt:0005838	thermosensory neuron	47	458	8	5.83	5.75e-05	0.00285
1593	hlh-16 enriched	WBbt:0005656	retrovesicular ganglion	91	458	11	4.14	6.74e-05	0.00327
1594	hlh-16 enriched	WBbt:0005427	phasmid right sensillum	108	458	12	3.8	7.34e-05	0.00352
1595	hlh-16 enriched	WBbt:0005431	phasmid left sensillum	108	458	12	3.8	7.34e-05	0.00352
1596	hlh-16 enriched	WBbt:0004086	PVM	37	458	7	6.48	8.33e-05	0.00394
1597	hlh-16 enriched	WBbt:0006844	SDQ	26	458	6	7.9	8.41e-05	0.00395
1598	hlh-16 enriched	WBbt:0003869	AVAR	50	458	8	5.48	9.09e-05	0.00426
1599	hlh-16 enriched	WBbt:0003870	AVAL	50	458	8	5.48	9.09e-05	0.00426
1600	hlh-16 enriched	WBbt:0005842	AVA	50	458	8	5.48	9.09e-05	0.00426
1601	hlh-16 enriched	WBbt:0000100	C. elegans Cell and Anatomy Ontology	4302	458	162	1.29	9.76e-05	0.00449
1602	hlh-16 enriched	WBbt:0006750	dorsal nerve cord	216	458	17	2.7	0.000209	0.00805
1603	hlh-16 enriched	WBbt:0005274	DB neuron	71	458	9	4.34	0.000213	0.00816
1604	hlh-16 enriched	WBbt:0005746	Organ system	4067	458	152	1.28	0.00027	0.00998
1605	hlh-16 enriched	WBbt:0003940	RICR	32	458	6	6.42	0.000285	0.0105
1606	hlh-16 enriched	WBbt:0003941	RICL	32	458	6	6.42	0.000285	0.0105
1607	hlh-16 enriched	WBbt:0006834	RIC	32	458	6	6.42	0.000285	0.0105
1608	hlh-16 enriched	WBbt:0005763	Function	4073	458	152	1.28	0.00029	0.0106
1609	hlh-16 enriched	WBbt:0003999	ADFR	59	458	8	4.64	0.000299	0.0107
1610	hlh-16 enriched	WBbt:0005448	preanal ganglion	144	458	13	3.09	0.000309	0.011
1611	hlh-16 enriched	WBbt:0005439	pharyngeal neuron	205	458	16	2.67	0.00035	0.0119
1612	hlh-16 enriched	WBbt:0005403	retrovesicular ganglion neuron	76	458	9	4.06	0.000359	0.0122
1613	hlh-16 enriched	WBbt:0005440	pharyngeal nervous system	206	458	16	2.66	0.00037	0.0125
1614	hlh-16 enriched	WBbt:0004003	ADFL	61	458	8	4.49	0.000377	0.0127
1615	hlh-16 enriched	WBbt:0005339	VA neuron	61	458	8	4.49	0.000377	0.0127
1616	hlh-16 enriched	WBbt:0005660	ADF	61	458	8	4.49	0.000377	0.0127
1617	hlh-16 enriched	WBbt:0005371	anterior pharyngeal ganglion (post)	168	458	14	2.85	0.00042	0.0139
1618	hlh-16 enriched	WBbt:0003668	pharyngeal interneuron	64	458	8	4.28	0.000525	0.0165
1619	hlh-16 enriched	WBbt:0003995	ADLR	80	458	9	3.85	0.000528	0.0166
1620	hlh-16 enriched	WBbt:0003997	ADLL	80	458	9	3.85	0.000528	0.0166
1621	hlh-16 enriched	WBbt:0004365	PHAR	80	458	9	3.85	0.000528	0.0166
1622	hlh-16 enriched	WBbt:0004366	PHAL	80	458	9	3.85	0.000528	0.0166
1623	hlh-16 enriched	WBbt:0005661	ADL	80	458	9	3.85	0.000528	0.0166
1624	hlh-16 enriched	WBbt:0007807	PHA	80	458	9	3.85	0.000528	0.0166
1625	hlh-16 enriched	WBbt:0004970	SMDVL	36	458	6	5.71	0.000555	0.0172
1626	hlh-16 enriched	WBbt:0004991	SDQR	24	458	5	7.13	0.000558	0.0173
1627	hlh-16 enriched	WBbt:0005278	DA neuron	82	458	9	3.76	0.000633	0.0186
1628	hlh-16 enriched	WBbt:0004969	SMDVR	37	458	6	5.55	0.000647	0.0189
1629	hlh-16 enriched	WBbt:0003934	RIFR	16	458	4	8.56	0.000988	0.0272
1630	hlh-16 enriched	WBbt:0005353	SMD	40	458	6	5.14	0.000992	0.0273
1631	hlh-16 enriched	WBbt:0005336	VB neuron	56	458	7	4.28	0.00117	0.031
1632	hlh-16 enriched	WBbt:0004981	SIBDL	28	458	5	6.11	0.00117	0.0311
1633	hlh-16 enriched	WBbt:0003936	RIFL	17	458	4	8.06	0.00126	0.0331
1634	hlh-16 enriched	WBbt:0006835	RIF	17	458	4	8.06	0.00126	0.0331
1635	hlh-16 enriched	WBbt:0003832	AVM	42	458	6	4.89	0.00129	0.0337
1636	hlh-16 enriched	WBbt:0005359	SIB	29	458	5	5.9	0.00138	0.0357
1637	hlh-16 enriched	WBbt:0005334	AS neuron	45	458	6	4.57	0.00186	0.0454
1638	hlh-16 enriched	WBbt:0004975	SMBDR	19	458	4	7.21	0.00196	0.0475
1639	hlh-16 enriched	WBbt:0004976	SMBDL	19	458	4	7.21	0.00196	0.0475
1640	irx-1 depleted	WBbt:0005459	pharyngeal epithelial cell	30	91	3	17.23	0.000685	0.02
1641	irx-1 enriched	WBbt:0004088	PVDR	32	61	3	24.1	0.000256	0.0095
1642	irx-1 enriched	WBbt:0004090	PVDL	32	61	3	24.1	0.000256	0.0095
1643	irx-1 enriched	WBbt:0006831	PVD	32	61	3	24.1	0.000256	0.0095
1644	irx-1 enriched	WBbt:0005463	posterior lateral right ganglion	60	61	3	12.85	0.00164	0.0407
1645	irx-1 enriched	WBbt:0005751	coelomocyte	132	61	4	7.79	0.00173	0.0425
1646	irx-1 enriched	WBbt:0005749	coelomic system	135	61	4	7.62	0.00187	0.0456
1647	mir-57 depleted	WBbt:0005751	coelomocyte	132	29	4	16.39	9.67e-05	0.00445
1648	mir-57 depleted	WBbt:0005749	coelomic system	135	29	4	16.02	0.000106	0.00468
1649	mir-57 enriched	WBbt:0005734	hyp7 syncytium	116	309	15	6.56	8.57e-09	1.68e-06
1650	mir-57 enriched	WBbt:0008069	hyp7 precursor cell	143	309	16	5.68	2.25e-08	4.15e-06
1651	mir-57 enriched	WBbt:0008073	syncytium precursor	182	309	17	4.74	1.2e-07	1.93e-05
1652	mir-57 enriched	WBbt:0005730	epithelial system	1386	309	56	2.05	1.59e-07	2.45e-05
1653	mir-57 enriched	WBbt:0005733	hypodermis	1260	309	52	2.09	2.49e-07	3.65e-05
1654	mir-57 enriched	WBbt:0003672	epithelial cell	819	309	38	2.35	8.04e-07	0.000103
1655	mir-57 enriched	WBbt:0007846	hypodermal cell	570	309	29	2.58	3.04e-06	0.000319
1656	mir-57 enriched	WBbt:0008074	syncytium	395	309	23	2.96	3.78e-06	0.000383
1657	mir-57 enriched	WBbt:0004534	excretory socket cell	12	309	4	16.92	6.46e-05	0.00315
1658	mir-57 enriched	WBbt:0005778	excretory pore	12	309	4	16.92	6.46e-05	0.00315
1659	mir-57 enriched	WBbt:0004799	F cell	26	309	5	9.76	0.000135	0.00579
1660	mir-57 enriched	WBbt:0004378	hyp10	81	309	8	5.01	0.000192	0.00741
1661	mir-57 enriched	WBbt:0006795	proctodeum	8	309	3	19.03	0.000394	0.0132
1662	mir-57 enriched	WBbt:0004679	hyp6	70	309	7	5.08	0.000446	0.0146
1663	mir-57 enriched	WBbt:0006770	P1	34	309	5	7.46	0.0005	0.0158
1664	mir-57 enriched	WBbt:0006772	P3	34	309	5	7.46	0.0005	0.0158
1665	mir-57 enriched	WBbt:0006978	tail hypodermis	94	309	8	4.32	0.000532	0.0166
1666	mir-57 enriched	WBbt:0006771	P2	35	309	5	7.25	0.000574	0.0175
1667	mir-57 enriched	WBbt:0006774	P5	35	309	5	7.25	0.000574	0.0175
1668	mir-57 enriched	WBbt:0005373	anterior hypodermis	97	309	8	4.19	0.000656	0.0192
1669	mir-57 enriched	WBbt:0006773	P4	36	309	5	7.05	0.000657	0.0192
1670	mir-57 enriched	WBbt:0006775	P6	36	309	5	7.05	0.000657	0.0192
1671	mir-57 enriched	WBbt:0006776	P7	36	309	5	7.05	0.000657	0.0192
1672	mir-57 enriched	WBbt:0006777	P8	36	309	5	7.05	0.000657	0.0192
1673	mir-57 enriched	WBbt:0004380	hyp9	76	309	7	4.67	0.000736	0.0211
1674	mir-57 enriched	WBbt:0006778	P9	37	309	5	6.86	0.000747	0.0214
1675	mir-57 enriched	WBbt:0005777	Excretory duct	22	309	4	9.23	0.000817	0.0231
1676	mir-57 enriched	WBbt:0008182	rectal epithelial cell	40	309	5	6.34	0.00107	0.0292
1677	mir-57 enriched	WBbt:0004499	K cell	24	309	4	8.46	0.00115	0.0308
1678	mir-57 enriched	WBbt:0004942	U cell	25	309	4	8.12	0.00135	0.035
1679	mir-57 enriched	WBbt:0004685	hyp5	63	309	6	4.83	0.00147	0.0373
1680	mir-57 enriched	WBbt:0004687	hyp4	63	309	6	4.83	0.00147	0.0373
1681	mir-57 enriched	WBbt:0006779	P10	46	309	5	5.52	0.00203	0.0489
1682	mls-2 depleted	WBbt:0005813	body wall musculature	1096	513	88	2.45	2e-15	1.4e-12
1683	mls-2 depleted	WBbt:0005737	muscular system	1607	513	110	2.09	2.44e-14	1.45e-11
1684	mls-2 depleted	WBbt:0004292	anal depressor muscle	420	513	44	3.2	8.53e-12	3.03e-09
1685	mls-2 depleted	WBbt:0005798	anal sphincter muscle	143	513	24	5.13	3.95e-11	1.18e-08
1686	mls-2 depleted	WBbt:0005821	vulval muscle	584	513	50	2.62	4.7e-10	1.18e-07
1687	mls-2 depleted	WBbt:0007810	body muscle cell	873	513	64	2.24	9.81e-10	2.35e-07
1688	mls-2 depleted	WBbt:0003675	muscle cell	1196	513	79	2.02	1.19e-09	2.81e-07
1689	mls-2 depleted	WBbt:0005820	alimentary muscle	718	513	55	2.34	3.57e-09	7.46e-07
1690	mls-2 depleted	WBbt:0005780	non-striated muscle	1117	513	74	2.03	3.81e-09	7.88e-07
1691	mls-2 depleted	WBbt:0005781	smooth muscle	426	513	37	2.66	6.59e-08	1.12e-05
1692	mls-2 depleted	WBbt:0005746	Organ system	4067	513	185	1.39	1.68e-07	2.57e-05
1693	mls-2 depleted	WBbt:0005176	GLR	21	513	8	11.65	1.73e-07	2.64e-05
1694	mls-2 depleted	WBbt:0005763	Function	4073	513	185	1.39	1.87e-07	2.83e-05
1695	mls-2 depleted	WBbt:0005752	Sex specific entity	1732	513	94	1.66	4.53e-07	6.21e-05
1696	mls-2 depleted	WBbt:0005758	hermaphrodite-specific	1661	513	90	1.66	9.02e-07	0.000114
1697	mls-2 depleted	WBbt:0005762	accessory cell	131	513	17	3.97	1.29e-06	0.000157
1698	mls-2 depleted	WBbt:0000100	C. elegans Cell and Anatomy Ontology	4302	513	188	1.34	2.31e-06	0.000259
1699	mls-2 depleted	WBbt:0005826	spicule protractor muscle	22	513	7	9.73	4.28e-06	0.000417
1700	mls-2 depleted	WBbt:0006911	spicule muscle	23	513	7	9.3	5.98e-06	0.000529
1701	mls-2 depleted	WBbt:0005815	diagonal muscle	24	513	7	8.92	8.2e-06	0.000696
1702	mls-2 depleted	WBbt:0004849	vm1	17	513	6	10.79	1.08e-05	0.000832
1703	mls-2 depleted	WBbt:0004850	vm1	17	513	6	10.79	1.08e-05	0.000832
1704	mls-2 depleted	WBbt:0004853	vm1	17	513	6	10.79	1.08e-05	0.000832
1705	mls-2 depleted	WBbt:0004854	vm1	17	513	6	10.79	1.08e-05	0.000832
1706	mls-2 depleted	WBbt:0006917	vulval muscle, type 1	17	513	6	10.79	1.08e-05	0.000832
1707	mls-2 depleted	WBbt:0005756	basal lamina	6	513	4	20.38	1.61e-05	0.00117
1708	mls-2 depleted	WBbt:0004783	GLRR	19	513	6	9.65	2.24e-05	0.00142
1709	mls-2 depleted	WBbt:0004784	GLRL	19	513	6	9.65	2.24e-05	0.00142
1710	mls-2 depleted	WBbt:0005827	spicule retractor muscle	19	513	6	9.65	2.24e-05	0.00142
1711	mls-2 depleted	WBbt:0005796	intestinal muscle	199	513	19	2.92	2.98e-05	0.00181
1712	mls-2 depleted	WBbt:0005342	uterine muscle	120	513	14	3.57	3.75e-05	0.00202
1713	mls-2 depleted	WBbt:0005822	anterior oblique muscle	14	513	5	10.92	5.75e-05	0.00285
1714	mls-2 depleted	WBbt:0004017	Cell	3434	513	149	1.33	6.98e-05	0.00338
1715	mls-2 depleted	WBbt:0005823	posterior oblique muscle	15	513	5	10.19	8.4e-05	0.00395
1716	mls-2 depleted	WBbt:0005824	gubernacular erector muscle	15	513	5	10.19	8.4e-05	0.00395
1717	mls-2 depleted	WBbt:0006910	oblique male muscle	15	513	5	10.19	8.4e-05	0.00395
1718	mls-2 depleted	WBbt:0005825	gubernacular retractor muscle	16	513	5	9.55	0.000119	0.00516
1719	mls-2 depleted	WBbt:0006908	gubernaculum muscle	16	513	5	9.55	0.000119	0.00516
1720	mls-2 depleted	WBbt:0004781	GLRVR	17	513	5	8.99	0.000164	0.00682
1721	mls-2 depleted	WBbt:0004782	GLRVL	17	513	5	8.99	0.000164	0.00682
1722	mls-2 depleted	WBbt:0004785	GLRDR	17	513	5	8.99	0.000164	0.00682
1723	mls-2 depleted	WBbt:0004786	GLRDL	17	513	5	8.99	0.000164	0.00682
1724	mls-2 depleted	WBbt:0005757	male-specific	175	513	16	2.8	0.000207	0.00796
1725	mls-2 depleted	WBbt:0005754	interfacial epithelial cell	239	513	19	2.43	0.000338	0.0118
1726	mls-2 depleted	WBbt:0005312	copulatory spicule	47	513	7	4.55	0.000778	0.0222
1727	mls-2 depleted	WBbt:0005451	pharyngeal muscle cell	300	513	21	2.14	0.000907	0.0254
1728	mls-2 depleted	WBbt:0005730	epithelial system	1386	513	66	1.46	0.00121	0.032
1729	mls-2 depleted	WBbt:0005751	coelomocyte	132	513	12	2.78	0.00131	0.0341
1730	mls-2 depleted	WBbt:0005734	hyp7 syncytium	116	513	11	2.9	0.00147	0.0371
1731	mls-2 depleted	WBbt:0004697	hmc	67	513	8	3.65	0.00149	0.0375
1732	mls-2 depleted	WBbt:0005749	coelomic system	135	513	12	2.72	0.00159	0.0398
1733	mls-2 enriched	WBbt:0005394	amphid neuron	466	79	16	6.82	1.1e-09	2.62e-07
1734	mls-2 enriched	WBbt:0003991	AFDR	46	79	7	30.21	2.87e-09	6.18e-07
1735	mls-2 enriched	WBbt:0003993	AFDL	47	79	7	29.57	3.36e-09	7.07e-07
1736	mls-2 enriched	WBbt:0005662	AFD	47	79	7	29.57	3.36e-09	7.07e-07
1737	mls-2 enriched	WBbt:0005838	thermosensory neuron	47	79	7	29.57	3.36e-09	7.07e-07
1738	mls-2 enriched	WBbt:0005391	amphid sensillum	508	79	16	6.25	3.81e-09	7.88e-07
1739	mls-2 enriched	WBbt:0006816	ciliated neuron	580	79	16	5.48	2.47e-08	4.52e-06
1740	mls-2 enriched	WBbt:0006929	sensillum	668	79	16	4.75	1.73e-07	2.64e-05
1741	mls-2 enriched	WBbt:0005392	amphid right sensillum	299	79	10	6.64	2.46e-06	0.000275
1742	mls-2 enriched	WBbt:0005395	amphid left sensillum	301	79	10	6.6	2.61e-06	0.00029
1743	mls-2 enriched	WBbt:0005100	lateral pharyngeal ganglion right neuron	328	79	10	6.05	5.6e-06	0.000508
1744	mls-2 enriched	WBbt:0005101	lateral pharyngeal ganglion right	330	79	10	6.02	5.91e-06	0.000524
1745	mls-2 enriched	WBbt:0005102	lateral pharyngeal ganglion left neuron	330	79	10	6.02	5.91e-06	0.000524
1746	mls-2 enriched	WBbt:0005103	lateral pharyngeal ganglion left	332	79	10	5.98	6.23e-06	0.00055
1747	mls-2 enriched	WBbt:0005105	lateral ganglion	351	79	10	5.66	1.01e-05	0.000803
1748	mls-2 enriched	WBbt:0007162	M.dla	3	79	2	132.35	7.49e-05	0.00358
1749	mls-2 enriched	WBbt:0007170	M.dra	3	79	2	132.35	7.49e-05	0.00358
1750	mls-2 enriched	WBbt:0007179	M.vla	3	79	2	132.35	7.49e-05	0.00358
1751	mls-2 enriched	WBbt:0007192	M.vra	3	79	2	132.35	7.49e-05	0.00358
1752	mls-2 enriched	WBbt:0005759	sensory neuron	477	79	10	4.16	0.000136	0.00582
1753	mls-2 enriched	WBbt:0007161	M.dl	4	79	2	99.26	0.000149	0.00632
1754	mls-2 enriched	WBbt:0007169	M.dr	4	79	2	99.26	0.000149	0.00632
1755	mls-2 enriched	WBbt:0007182	M.vlp	4	79	2	99.26	0.000149	0.00632
1756	mls-2 enriched	WBbt:0007195	M.vrp	4	79	2	99.26	0.000149	0.00632
1757	mls-2 enriched	WBbt:0007160	M.d	5	79	2	79.41	0.000248	0.00926
1758	mls-2 enriched	WBbt:0007165	M.dlp	5	79	2	79.41	0.000248	0.00926
1759	mls-2 enriched	WBbt:0007173	M.drp	5	79	2	79.41	0.000248	0.00926
1760	mls-2 enriched	WBbt:0007177	M.v	5	79	2	79.41	0.000248	0.00926
1761	mls-2 enriched	WBbt:0005135	head ganglion	540	79	10	3.68	0.000367	0.0124
1762	mls-2 enriched	WBbt:0007028	embryonic cell	565	79	10	3.51	0.000524	0.0165
1763	mls-2 enriched	WBbt:0003903	ASER	106	79	4	7.49	0.00201	0.0483
1764	pal-1 depleted	WBbt:0005135	head ganglion	540	622	79	3.69	2.05e-24	1.01e-20
1765	pal-1 depleted	WBbt:0006816	ciliated neuron	580	622	78	3.39	9.02e-22	2.17e-18
1766	pal-1 depleted	WBbt:0005100	lateral pharyngeal ganglion right neuron	328	622	56	4.3	1.01e-20	1.77e-17
1767	pal-1 depleted	WBbt:0005101	lateral pharyngeal ganglion right	330	622	56	4.28	1.36e-20	2.21e-17
1768	pal-1 depleted	WBbt:0005102	lateral pharyngeal ganglion left neuron	330	622	56	4.28	1.36e-20	2.21e-17
1769	pal-1 depleted	WBbt:0005103	lateral pharyngeal ganglion left	332	622	56	4.25	1.83e-20	2.92e-17
1770	pal-1 depleted	WBbt:0005105	lateral ganglion	351	622	57	4.09	5.38e-20	7.87e-17
1771	pal-1 depleted	WBbt:0006929	sensillum	668	622	81	3.06	9.97e-20	1.41e-16
1772	pal-1 depleted	WBbt:0005394	amphid neuron	466	622	64	3.46	1.89e-18	2.27e-15
1773	pal-1 depleted	WBbt:0005391	amphid sensillum	508	622	67	3.33	2.46e-18	2.78e-15
1774	pal-1 depleted	WBbt:0005189	ganglion	1432	622	125	2.2	8.57e-18	8.49e-15
1775	pal-1 depleted	WBbt:0005759	sensory neuron	477	622	63	3.33	2.55e-17	2.37e-14
1776	pal-1 depleted	WBbt:0005409	motor neuron	322	622	50	3.92	7.87e-17	6.87e-14
1777	pal-1 depleted	WBbt:0005113	interneuron	360	622	53	3.71	9.48e-17	8.21e-14
1778	pal-1 depleted	WBbt:0007028	embryonic cell	565	622	67	2.99	6.15e-16	4.61e-13
1779	pal-1 depleted	WBbt:0006974	nerve ring neuron	289	622	45	3.93	2.64e-15	1.8e-12
1780	pal-1 depleted	WBbt:0005298	ventral ganglion	183	622	33	4.55	2.21e-13	1.06e-10
1781	pal-1 depleted	WBbt:0005332	body ganglion	262	622	39	3.75	8.72e-13	3.74e-10
1782	pal-1 depleted	WBbt:0005266	ventral pharyngeal ganglion (ant)	93	622	23	6.24	1.07e-12	4.46e-10
1783	pal-1 depleted	WBbt:0003679	neuron	2359	622	160	1.71	1.09e-12	4.56e-10
1784	pal-1 depleted	WBbt:0006751	head neuron	1859	622	134	1.82	1.91e-12	7.45e-10
1785	pal-1 depleted	WBbt:0005735	nervous system	2129	622	146	1.73	6.81e-12	2.46e-09
1786	pal-1 depleted	WBbt:0005739	head	2237	622	151	1.7	8.9e-12	3.15e-09
1787	pal-1 depleted	WBbt:0005392	amphid right sensillum	299	622	40	3.37	1.41e-11	4.77e-09
1788	pal-1 depleted	WBbt:0005395	amphid left sensillum	301	622	40	3.35	1.74e-11	5.8e-09
1789	pal-1 depleted	WBbt:0005117	inner labial neuron	106	622	23	5.47	1.98e-11	6.4e-09
1790	pal-1 depleted	WBbt:0005425	phasmid sensillum	229	622	34	3.74	2.81e-11	8.93e-09
1791	pal-1 depleted	WBbt:0005460	pharyngeal cell	574	622	58	2.55	5.1e-11	1.48e-08
1792	pal-1 depleted	WBbt:0005789	pharyngeal segment	190	622	30	3.98	8.88e-11	2.46e-08
1793	pal-1 depleted	WBbt:0005837	chemosensory neuron	270	622	36	3.36	1.67e-10	4.44e-08
1794	pal-1 depleted	WBbt:0005116	inner labial sensillum	130	622	24	4.65	2.59e-10	6.73e-08
1795	pal-1 depleted	WBbt:0005107	labial sensillum	142	622	25	4.44	3.15e-10	8.1e-08
1796	pal-1 depleted	WBbt:0006829	glutamatergic neuron	93	622	20	5.42	4.84e-10	1.21e-07
1797	pal-1 depleted	WBbt:0005440	pharyngeal nervous system	206	622	30	3.67	6.73e-10	1.65e-07
1798	pal-1 depleted	WBbt:0005099	lumbar lateral ganglion	237	622	32	3.4	1.28e-09	2.98e-07
1799	pal-1 depleted	WBbt:0005601	lumbar lateral right ganglion	237	622	32	3.4	1.28e-09	2.98e-07
1800	pal-1 depleted	WBbt:0006753	phasmid neuron	212	622	30	3.57	1.36e-09	3.14e-07
1801	pal-1 depleted	WBbt:0006802	lumbar neuron	227	622	31	3.44	1.75e-09	3.94e-07
1802	pal-1 depleted	WBbt:0005830	lumbar ganglion	254	622	33	3.28	1.91e-09	4.28e-07
1803	pal-1 depleted	WBbt:0005760	somatic nervous system	1200	622	90	1.89	2.44e-09	5.31e-07
1804	pal-1 depleted	WBbt:0005371	anterior pharyngeal ganglion (post)	168	622	26	3.9	2.51e-09	5.45e-07
1805	pal-1 depleted	WBbt:0005439	pharyngeal neuron	205	622	29	3.57	2.59e-09	5.61e-07
1806	pal-1 depleted	WBbt:0005375	anterior ganglion	210	622	29	3.48	4.54e-09	9.29e-07
1807	pal-1 depleted	WBbt:0005600	lumbar lateral right ganglion neuron	225	622	30	3.36	5.69e-09	1.15e-06
1808	pal-1 depleted	WBbt:0005098	lumbar lateral left ganglion	232	622	30	3.26	1.17e-08	2.25e-06
1809	pal-1 depleted	WBbt:0006840	cholinergic neuron	268	622	32	3.01	2.67e-08	4.84e-06
1810	pal-1 depleted	WBbt:0005464	posterior lateral left ganglion	96	622	18	4.73	3.51e-08	6.27e-06
1811	pal-1 depleted	WBbt:0005465	posterior lateral ganglion	97	622	18	4.68	4.15e-08	7.31e-06
1812	pal-1 depleted	WBbt:0005097	lumbar lateral left ganglion neuron	219	622	28	3.22	4.61e-08	8.11e-06
1813	pal-1 depleted	WBbt:0005839	odorsensory neuron	132	622	21	4.01	5.26e-08	9.14e-06
1814	pal-1 depleted	WBbt:0006837	serotonergic neuron	181	622	25	3.48	5.27e-08	9.15e-06
1815	pal-1 depleted	WBbt:0003711	metacorpus	122	622	20	4.13	6.53e-08	1.11e-05
1816	pal-1 depleted	WBbt:0003732	terminal bulb	146	622	22	3.8	6.93e-08	1.17e-05
1817	pal-1 depleted	WBbt:0004017	Cell	3434	622	192	1.41	6.95e-08	1.18e-05
1818	pal-1 depleted	WBbt:0006759	tail neuron	1135	622	82	1.82	7.21e-08	1.2e-05
1819	pal-1 depleted	WBbt:0006752	somatic neuron	825	622	65	1.99	8.61e-08	1.41e-05
1820	pal-1 depleted	WBbt:0005264	ventral pharyngeal ganglion (post)	125	622	20	4.03	9.91e-08	1.61e-05
1821	pal-1 depleted	WBbt:0003889	ASHR	82	622	16	4.92	1.13e-07	1.82e-05
1822	pal-1 depleted	WBbt:0003890	ASHL	82	622	16	4.92	1.13e-07	1.82e-05
1823	pal-1 depleted	WBbt:0005665	ASH	83	622	16	4.86	1.35e-07	2.15e-05
1824	pal-1 depleted	WBbt:0006977	tail ganglion	1152	622	82	1.79	1.36e-07	2.17e-05
1825	pal-1 depleted	WBbt:0003733	corpus	128	622	20	3.94	1.48e-07	2.3e-05
1826	pal-1 depleted	WBbt:0005190	GABAergic neuron	131	622	20	3.85	2.19e-07	3.21e-05
1827	pal-1 depleted	WBbt:0006801	outer labial neuron	67	622	14	5.27	2.88e-07	4.19e-05
1828	pal-1 depleted	WBbt:0007804	command interneuron	81	622	15	4.67	5.73e-07	7.69e-05
1829	pal-1 depleted	WBbt:0003903	ASER	106	622	17	4.04	8.69e-07	0.00011
1830	pal-1 depleted	WBbt:0005766	Anatomy	3683	622	197	1.35	1.2e-06	0.000147
1831	pal-1 depleted	WBbt:0005403	retrovesicular ganglion neuron	76	622	14	4.64	1.46e-06	0.000175
1832	pal-1 depleted	WBbt:0003904	ASEL	110	622	17	3.9	1.48e-06	0.000178
1833	pal-1 depleted	WBbt:0005501	outer labial sensillum	88	622	15	4.3	1.73e-06	0.000203
1834	pal-1 depleted	WBbt:0003887	ASIR	100	622	16	4.03	1.88e-06	0.000215
1835	pal-1 depleted	WBbt:0003888	ASIL	100	622	16	4.03	1.88e-06	0.000215
1836	pal-1 depleted	WBbt:0005666	ASI	100	622	16	4.03	1.88e-06	0.000215
1837	pal-1 depleted	WBbt:0003995	ADLR	80	622	14	4.41	2.76e-06	0.000305
1838	pal-1 depleted	WBbt:0003997	ADLL	80	622	14	4.41	2.76e-06	0.000305
1839	pal-1 depleted	WBbt:0005661	ADL	80	622	14	4.41	2.76e-06	0.000305
1840	pal-1 depleted	WBbt:0005663	ASE	115	622	17	3.73	2.79e-06	0.000308
1841	pal-1 depleted	WBbt:0006746	dopaminergic neuron	116	622	17	3.7	3.15e-06	0.000327
1842	pal-1 depleted	WBbt:0005463	posterior lateral right ganglion	60	622	12	5.04	3.33e-06	0.000344
1843	pal-1 depleted	WBbt:0006969	postdeirid sensillum left	33	622	9	6.88	3.76e-06	0.000382
1844	pal-1 depleted	WBbt:0006970	postdeirid sensillum right	33	622	9	6.88	3.76e-06	0.000382
1845	pal-1 depleted	WBbt:0005471	postdeirid sensillum	34	622	9	6.67	4.93e-06	0.000471
1846	pal-1 depleted	WBbt:0005400	RMD	43	622	10	5.86	5.25e-06	0.000496
1847	pal-1 depleted	WBbt:0005427	phasmid right sensillum	108	622	16	3.74	5.29e-06	0.000499
1848	pal-1 depleted	WBbt:0005431	phasmid left sensillum	108	622	16	3.74	5.29e-06	0.000499
1849	pal-1 depleted	WBbt:0003666	NSM	35	622	9	6.48	6.41e-06	0.000563
1850	pal-1 depleted	WBbt:0004446	NSMR	35	622	9	6.48	6.41e-06	0.000563
1851	pal-1 depleted	WBbt:0005738	body region	3635	622	191	1.32	6.46e-06	0.000566
1852	pal-1 depleted	WBbt:0005399	RME	36	622	9	6.3	8.25e-06	0.0007
1853	pal-1 depleted	WBbt:0005829	ventral nerve cord	318	622	30	2.38	1.05e-05	0.000815
1854	pal-1 depleted	WBbt:0005741	tail	1449	622	90	1.57	1.08e-05	0.000832
1855	pal-1 depleted	WBbt:0004382	PDER	29	622	8	6.96	1.2e-05	0.000909
1856	pal-1 depleted	WBbt:0004383	PDEL	29	622	8	6.96	1.2e-05	0.000909
1857	pal-1 depleted	WBbt:0006747	PDE	29	622	8	6.96	1.2e-05	0.000909
1858	pal-1 depleted	WBbt:0003828	AWBR	57	622	11	4.87	1.22e-05	0.000923
1859	pal-1 depleted	WBbt:0003829	AWBL	57	622	11	4.87	1.22e-05	0.000923
1860	pal-1 depleted	WBbt:0004041	R2AR	57	622	11	4.87	1.22e-05	0.000923
1861	pal-1 depleted	WBbt:0004042	R2AL	57	622	11	4.87	1.22e-05	0.000923
1862	pal-1 depleted	WBbt:0005671	AWB	57	622	11	4.87	1.22e-05	0.000923
1863	pal-1 depleted	WBbt:0005656	retrovesicular ganglion	91	622	14	3.88	1.31e-05	0.000978
1864	pal-1 depleted	WBbt:0003883	ASKR	80	622	13	4.1	1.45e-05	0.00107
1865	pal-1 depleted	WBbt:0003885	ASJR	58	622	11	4.78	1.46e-05	0.00108
1866	pal-1 depleted	WBbt:0003884	ASKL	81	622	13	4.05	1.66e-05	0.00117
1867	pal-1 depleted	WBbt:0003886	ASJL	59	622	11	4.7	1.73e-05	0.00117
1868	pal-1 depleted	WBbt:0005667	ASJ	59	622	11	4.7	1.73e-05	0.00117
1869	pal-1 depleted	WBbt:0005668	ASK	81	622	13	4.05	1.66e-05	0.00117
1870	pal-1 depleted	WBbt:0006972	ray neuron type A	71	622	12	4.26	2.04e-05	0.00131
1871	pal-1 depleted	WBbt:0004096	PQR	32	622	8	6.3	2.64e-05	0.00163
1872	pal-1 depleted	WBbt:0005033	RMDR	33	622	8	6.11	3.37e-05	0.00184
1873	pal-1 depleted	WBbt:0005037	RMDL	33	622	8	6.11	3.37e-05	0.00184
1874	pal-1 depleted	WBbt:0003668	pharyngeal interneuron	64	622	11	4.33	3.83e-05	0.00205
1875	pal-1 depleted	WBbt:0003865	AVDR	34	622	8	5.93	4.26e-05	0.00225
1876	pal-1 depleted	WBbt:0003866	AVDL	34	622	8	5.93	4.26e-05	0.00225
1877	pal-1 depleted	WBbt:0004457	NSML	34	622	8	5.93	4.26e-05	0.00225
1878	pal-1 depleted	WBbt:0006818	AVD	34	622	8	5.93	4.26e-05	0.00225
1879	pal-1 depleted	WBbt:0006926	deirid sensillum	54	622	10	4.67	4.42e-05	0.00233
1880	pal-1 depleted	WBbt:0006945	ray 2	66	622	11	4.2	5.15e-05	0.00266
1881	pal-1 depleted	WBbt:0006946	ray 2 left	66	622	11	4.2	5.15e-05	0.00266
1882	pal-1 depleted	WBbt:0006947	ray 2 right	66	622	11	4.2	5.15e-05	0.00266
1883	pal-1 depleted	WBbt:0006971	ray neuron	78	622	12	3.88	5.39e-05	0.00277
1884	pal-1 depleted	WBbt:0006749	nerve ring	579	622	43	1.87	5.9e-05	0.00291
1885	pal-1 depleted	WBbt:0004029	R4AR	56	622	10	4.5	6.13e-05	0.00301
1886	pal-1 depleted	WBbt:0004030	R4AL	56	622	10	4.5	6.13e-05	0.00301
1887	pal-1 depleted	WBbt:0004050	R1AR	56	622	10	4.5	6.13e-05	0.00301
1888	pal-1 depleted	WBbt:0006928	deirid neuron	46	622	9	4.93	6.77e-05	0.00329
1889	pal-1 depleted	WBbt:0004365	PHAR	80	622	12	3.78	6.95e-05	0.00336
1890	pal-1 depleted	WBbt:0004366	PHAL	80	622	12	3.78	6.95e-05	0.00336
1891	pal-1 depleted	WBbt:0007807	PHA	80	622	12	3.78	6.95e-05	0.00336
1892	pal-1 depleted	WBbt:0004016	R6AR	57	622	10	4.42	7.17e-05	0.00346
1893	pal-1 depleted	WBbt:0004018	R6AL	57	622	10	4.42	7.17e-05	0.00346
1894	pal-1 depleted	WBbt:0005754	interfacial epithelial cell	239	622	23	2.43	8.17e-05	0.00387
1895	pal-1 depleted	WBbt:0000100	C. elegans Cell and Anatomy Ontology	4302	622	213	1.25	8.35e-05	0.00394
1896	pal-1 depleted	WBbt:0004002	R7AR	58	622	10	4.35	8.36e-05	0.00394
1897	pal-1 depleted	WBbt:0004006	R7AL	58	622	10	4.35	8.36e-05	0.00394
1898	pal-1 depleted	WBbt:0006857	R7A	58	622	10	4.35	8.36e-05	0.00394
1899	pal-1 depleted	WBbt:0004012	R6BR	59	622	10	4.27	9.72e-05	0.00447
1900	pal-1 depleted	WBbt:0004014	R6BL	59	622	10	4.27	9.72e-05	0.00447
1901	pal-1 depleted	WBbt:0004023	R5AR	60	622	10	4.2	0.000113	0.00493
1902	pal-1 depleted	WBbt:0004024	R5AL	60	622	10	4.2	0.000113	0.00493
1903	pal-1 depleted	WBbt:0006856	R5A	60	622	10	4.2	0.000113	0.00493
1904	pal-1 depleted	WBbt:0006973	ray neuron type B	72	622	11	3.85	0.000117	0.0051
1905	pal-1 depleted	WBbt:0003869	AVAR	50	622	9	4.54	0.000134	0.00575
1906	pal-1 depleted	WBbt:0003870	AVAL	50	622	9	4.54	0.000134	0.00575
1907	pal-1 depleted	WBbt:0005842	AVA	50	622	9	4.54	0.000134	0.00575
1908	pal-1 depleted	WBbt:0005237	touch receptor neuron	126	622	15	3	0.00014	0.00598
1909	pal-1 depleted	WBbt:0003963	AIYL	40	622	8	5.04	0.000146	0.00622
1910	pal-1 depleted	WBbt:0005353	SMD	40	622	8	5.04	0.000146	0.00622
1911	pal-1 depleted	WBbt:0003677	pharyngeal motor neuron	63	622	10	4	0.000171	0.00711
1912	pal-1 depleted	WBbt:0003961	AIYR	41	622	8	4.92	0.000175	0.00722
1913	pal-1 depleted	WBbt:0005413	AIY	41	622	8	4.92	0.000175	0.00722
1914	pal-1 depleted	WBbt:0006941	ray	89	622	12	3.4	0.000198	0.00764
1915	pal-1 depleted	WBbt:0003832	AVM	42	622	8	4.8	0.000209	0.00805
1916	pal-1 depleted	WBbt:0004052	R1AL	53	622	9	4.28	0.000213	0.00815
1917	pal-1 depleted	WBbt:0006942	ray 1	65	622	10	3.88	0.000224	0.00848
1918	pal-1 depleted	WBbt:0006943	ray 1 right	65	622	10	3.88	0.000224	0.00848
1919	pal-1 depleted	WBbt:0006944	ray 1 left	65	622	10	3.88	0.000224	0.00848
1920	pal-1 depleted	WBbt:0006949	ray 4	65	622	10	3.88	0.000224	0.00848
1921	pal-1 depleted	WBbt:0006957	ray 4 left	65	622	10	3.88	0.000224	0.00848
1922	pal-1 depleted	WBbt:0006958	ray 4 right	65	622	10	3.88	0.000224	0.00848
1923	pal-1 depleted	WBbt:0004444	OLLR	43	622	8	4.69	0.000248	0.00926
1924	pal-1 depleted	WBbt:0004445	OLLL	43	622	8	4.69	0.000248	0.00926
1925	pal-1 depleted	WBbt:0006847	OLL	43	622	8	4.69	0.000248	0.00926
1926	pal-1 depleted	WBbt:0006951	ray 6	66	622	10	3.82	0.000254	0.00946
1927	pal-1 depleted	WBbt:0006961	ray 6 left	66	622	10	3.82	0.000254	0.00946
1928	pal-1 depleted	WBbt:0006962	ray 6 right	66	622	10	3.82	0.000254	0.00946
1929	pal-1 depleted	WBbt:0004035	R3AR	55	622	9	4.13	0.000285	0.0104
1930	pal-1 depleted	WBbt:0004036	R3AL	55	622	9	4.13	0.000285	0.0104
1931	pal-1 depleted	WBbt:0006952	ray 7	68	622	10	3.71	0.000326	0.0115
1932	pal-1 depleted	WBbt:0006963	ray 7 left	68	622	10	3.71	0.000326	0.0115
1933	pal-1 depleted	WBbt:0006964	ray 7 right	68	622	10	3.71	0.000326	0.0115
1934	pal-1 depleted	WBbt:0005746	Organ system	4067	622	199	1.23	0.00033	0.0116
1935	pal-1 depleted	WBbt:0005763	Function	4073	622	199	1.23	0.000359	0.0122
1936	pal-1 depleted	WBbt:0003992	R8AR	57	622	9	3.98	0.000375	0.0127
1937	pal-1 depleted	WBbt:0003994	R8AL	57	622	9	3.98	0.000375	0.0127
1938	pal-1 depleted	WBbt:0006950	ray 5	70	622	10	3.6	0.000415	0.0138
1939	pal-1 depleted	WBbt:0006959	ray 5 left	70	622	10	3.6	0.000415	0.0138
1940	pal-1 depleted	WBbt:0006960	ray 5 right	70	622	10	3.6	0.000415	0.0138
1941	pal-1 depleted	WBbt:0004033	R3BR	58	622	9	3.91	0.000429	0.0141
1942	pal-1 depleted	WBbt:0004034	R3BL	58	622	9	3.91	0.000429	0.0141
1943	pal-1 depleted	WBbt:0004039	R2BR	58	622	9	3.91	0.000429	0.0141
1944	pal-1 depleted	WBbt:0004040	R2BL	58	622	9	3.91	0.000429	0.0141
1945	pal-1 depleted	WBbt:0004046	R1BR	58	622	9	3.91	0.000429	0.0141
1946	pal-1 depleted	WBbt:0004048	R1BL	58	622	9	3.91	0.000429	0.0141
1947	pal-1 depleted	WBbt:0004970	SMDVL	36	622	7	4.9	0.000456	0.0149
1948	pal-1 depleted	WBbt:0004971	SMDDR	36	622	7	4.9	0.000456	0.0149
1949	pal-1 depleted	WBbt:0003999	ADFR	59	622	9	3.85	0.000488	0.0156
1950	pal-1 depleted	WBbt:0003760	organ	3231	622	162	1.26	0.0005	0.0158
1951	pal-1 depleted	WBbt:0004969	SMDVR	37	622	7	4.77	0.000544	0.0169
1952	pal-1 depleted	WBbt:0004972	SMDDL	37	622	7	4.77	0.000544	0.0169
1953	pal-1 depleted	WBbt:0003970	R9AR	60	622	9	3.78	0.000555	0.0172
1954	pal-1 depleted	WBbt:0003971	R9AL	60	622	9	3.78	0.000555	0.0172
1955	pal-1 depleted	WBbt:0004000	R7BR	60	622	9	3.78	0.000555	0.0172
1956	pal-1 depleted	WBbt:0004001	R7BL	60	622	9	3.78	0.000555	0.0172
1957	pal-1 depleted	WBbt:0006858	R9A	60	622	9	3.78	0.000555	0.0172
1958	pal-1 depleted	WBbt:0004003	ADFL	61	622	9	3.72	0.000628	0.0185
1959	pal-1 depleted	WBbt:0005660	ADF	61	622	9	3.72	0.000628	0.0185
1960	pal-1 depleted	WBbt:0004021	R5BR	62	622	9	3.66	0.00071	0.0204
1961	pal-1 depleted	WBbt:0004022	R5BL	62	622	9	3.66	0.00071	0.0204
1962	pal-1 depleted	WBbt:0004757	HSNR	90	622	11	3.08	0.000846	0.0238
1963	pal-1 depleted	WBbt:0005214	dorsal pharyngeal ganglion	90	622	11	3.08	0.000846	0.0238
1964	pal-1 depleted	WBbt:0005451	pharyngeal muscle cell	300	622	24	2.02	0.000907	0.0254
1965	pal-1 depleted	WBbt:0004758	HSNL	91	622	11	3.05	0.000928	0.0259
1966	pal-1 depleted	WBbt:0006830	HSN	91	622	11	3.05	0.000928	0.0259
1967	pal-1 depleted	WBbt:0005503	outer labial lateral sensillum	52	622	8	3.88	0.000941	0.0262
1968	pal-1 depleted	WBbt:0005509	OL lateral right sensillum	52	622	8	3.88	0.000941	0.0262
1969	pal-1 depleted	WBbt:0005510	OL lateral left sensillum	52	622	8	3.88	0.000941	0.0262
1970	pal-1 depleted	WBbt:0005244	CEP	30	622	6	5.04	0.000999	0.0275
1971	pal-1 depleted	WBbt:0006750	dorsal nerve cord	216	622	19	2.22	0.001	0.0276
1972	pal-1 depleted	WBbt:0006948	ray 3	65	622	9	3.49	0.00101	0.0276
1973	pal-1 depleted	WBbt:0006955	ray 3 left	65	622	9	3.49	0.00101	0.0276
1974	pal-1 depleted	WBbt:0006956	ray 3 right	65	622	9	3.49	0.00101	0.0276
1975	pal-1 depleted	WBbt:0006761	head muscle	137	622	14	2.58	0.00109	0.0296
1976	pal-1 depleted	WBbt:0006953	ray 8	66	622	9	3.44	0.00113	0.0304
1977	pal-1 depleted	WBbt:0006965	ray 8 left	66	622	9	3.44	0.00113	0.0304
1978	pal-1 depleted	WBbt:0006966	ray 8 right	66	622	9	3.44	0.00113	0.0304
1979	pal-1 depleted	WBbt:0003846	AVJR	31	622	6	4.88	0.0012	0.0317
1980	pal-1 depleted	WBbt:0003847	AVJL	31	622	6	4.88	0.0012	0.0317
1981	pal-1 depleted	WBbt:0003863	AVER	31	622	6	4.88	0.0012	0.0317
1982	pal-1 depleted	WBbt:0003864	AVEL	31	622	6	4.88	0.0012	0.0317
1983	pal-1 depleted	WBbt:0006819	AVE	31	622	6	4.88	0.0012	0.0317
1984	pal-1 depleted	WBbt:0006822	AVJ	31	622	6	4.88	0.0012	0.0317
1985	pal-1 depleted	WBbt:0004947	CANR	68	622	9	3.34	0.0014	0.036
1986	pal-1 depleted	WBbt:0004949	CANL	68	622	9	3.34	0.0014	0.036
1987	pal-1 depleted	WBbt:0006827	CAN	68	622	9	3.34	0.0014	0.036
1988	pal-1 depleted	WBbt:0006954	ray 9	68	622	9	3.34	0.0014	0.036
1989	pal-1 depleted	WBbt:0006967	ray 9 left	68	622	9	3.34	0.0014	0.036
1990	pal-1 depleted	WBbt:0006968	ray 9 right	68	622	9	3.34	0.0014	0.036
1991	pal-1 depleted	WBbt:0004741	I4	22	622	5	5.73	0.00145	0.0369
1992	pal-1 depleted	WBbt:0004932	URBL	22	622	5	5.73	0.00145	0.0369
1993	pal-1 depleted	WBbt:0006845	URB	22	622	5	5.73	0.00145	0.0369
1994	pal-1 depleted	WBbt:0005303	VD neuron	56	622	8	3.6	0.00155	0.0389
1995	pal-1 depleted	WBbt:0005757	male-specific	175	622	16	2.31	0.00164	0.0407
1996	pal-1 depleted	WBbt:0004027	R4BR	57	622	8	3.54	0.00174	0.0428
1997	pal-1 depleted	WBbt:0004028	R4BL	57	622	8	3.54	0.00174	0.0428
1998	pal-1 depleted	WBbt:0003957	AIZR	23	622	5	5.48	0.00179	0.0438
1999	pal-1 depleted	WBbt:0003959	AIZL	23	622	5	5.48	0.00179	0.0438
[truncated: 1,760 more rows]
