# Supplementary material for: Overlapping cell population expression profiling and regulatory inference in C. elegans
Source: BMC Genomics. 2016 Feb 29;17:159. doi: 10.1186/s12864-016-2482-z (PMC4772325; doi:10.1186/s12864-016-2482-z)
Supplement: Additional file 9: Table S7. — Expression annotation enriched in FACS-sorted samples. (XLSX 162 kb) [file 12864_2016_2482_MOESM9_ESM.xlsx]

## Sheet: Sheet1
	cluster	group	group.name	num.in.group	num.in.cluster	num.intersect	enrichment	p	p.corr
1	ceh-27 depleted	WBPaper00031003:0hr_muscle_enriched	Genes enriched in muscle cells (0hr muscle dataset). Dissociated myo-3::GFP embryos were cultured for 0 hours before FACS sorting.	762	365	188	10.6	1.31e-152	2.7e-148
2	ceh-27 depleted	WBPaper00031003:total_muscle_enriched	Total muscle enriched genes (complete list of non-overlapping genes from the 0hr and 24hr muscle enriched datasets).	1286	365	204	6.82	8.5e-127	6.98e-123
3	ceh-27 depleted	WBPaper00037950:bodywall-muscle_larva_SelectivelyEnriched	Genes that show selective expression in a subset of cell types vs broadly expressed in many cell types. Correspond to 20% - 57% of enriched_genes for a given cell type. WBPaper00037950:bodywall-muscle_larva_SelectivelyEnriched	448	365	119	11.41	2.42e-95	6.63e-92
4	ceh-27 depleted	WBPaper00031003:24hr_muscle_enriched	Genes enriched in muscle cells (24hr muscle dataset). Dissociated myo-3::GFP embryos were cultured for 24 hours before FACS sorting.	918	365	153	7.16	4.73e-93	9e-90
5	ceh-27 depleted	WBPaper00031003:hlh_1_enriched	Genes enriched in HLH-1 heat shock dataset.	2319	365	215	3.98	1.47e-86	2.08e-83
6	ceh-27 depleted	WBPaper00024671:AFD_AWB_vs_unsorted_downregulated	Genes predicted to be downregulated more than 2.0 fold in (AFD+AWB) datasets as compared to unsorted whole embryonic cells dataset.	526	365	102	8.33	4.23e-66	2.71e-63
7	ceh-27 depleted	WBPaper00037950:bodywall-muscle_embryo_SelectivelyEnriched	Genes that show selective expression in a subset of cell types vs broadly expressed in many cell types. Correspond to 20% - 57% of enriched_genes for a given cell type. WBPaper00037950:bodywall-muscle_embryo_SelectivelyEnriched	181	365	68	16.14	1e-64	5.79e-62
8	ceh-27 depleted	WBPaper00037950:bodywall-muscle_CoreEnriched	Genes significantly enriched (> 2x, FDR < 5%) in a particular cell-type versus a reference sample of all cells at both embryonic and larval stages. WBPaper00037950:bodywall-muscle_CoreEnriched	121	365	50	17.76	5.34e-50	1.8e-47
9	ceh-27 depleted	WBPaper00037950:bodywall-muscle_larva_enriched	Genes significantly enriched (> 2x, FDR < 5%) in a particular cell-type versus a reference sample of all cells at the same stage. WBPaper00037950:bodywall-muscle_larva_enriched	1149	365	121	4.52	1.31e-48	3.96e-46
10	ceh-27 depleted	WBPaper00037950:bodywall-muscle_embryo_enriched	Genes significantly enriched (> 2x, FDR < 5%) in a particular cell-type versus a reference sample of all cells at the same stage. WBPaper00037950:bodywall-muscle_embryo_enriched	394	365	72	7.85	4.66e-44	1.19e-41
11	ceh-27 depleted	WBPaper00031532:Larva_Pan_Neuronal_Depleted	WT-Pico Pan-neural Depleted Genes, with genes found multiple times in a single dataset removed (without dups).	1257	365	108	3.69	1.33e-34	2.3e-32
12	ceh-27 depleted	WBPaper00031040:TGF-beta_adult_upregulated	TGF- Dauer pathway adult transcriptional targets. Results obtained by comparing the microarray results of the dauer-constitutive mutants daf-7(e1372), daf-7(m62), and daf-1(m40) with dauer-defective mutants daf-3(mgDf90), daf-5(e1386), and daf-7(e1372);daf-3(mgDf90) double mutants at the permissive temperature, 20C, on the first day of adulthood. WBPaper00031040:TGF-beta_adult_upregulated	2173	365	131	2.59	7.69e-27	9.6e-25
13	ceh-27 depleted	WBPaper00032528:L3_enriched	Genes in the top 10% of expression level across the triplicate L3 samples. To generate the top10 and bottom10 gene sets, authors ranked all genes by mean expression array signal intensity across the three replicates, then took the top and bottom deciles (1,841 genes each) to represent genes with high and low expression.	1840	365	117	2.73	1.4e-25	1.64e-23
14	ceh-27 depleted	WBPaper00036286:Pattern_C	Expression Pattern Group C, enriched for genes involved in metabolic processes.	992	365	81	3.51	5.53e-24	5.99e-22
15	ceh-27 depleted	WBPaper00040985:AIN-2_asynchronous_muscle	Genes enriched in body wall muscle AIN-2 miRISCs. Pmyo-3-ain-2-gfp IP was performed in mixed stage worms.	523	365	58	4.76	1.35e-23	1.44e-21
16	ceh-27 depleted	WBPaper00040876:mir-35_downregulated	Genes with expression level down regulated in mir-35 mutants comparing with N2.	1014	365	79	3.35	4.39e-22	4.33e-20
17	ceh-27 depleted	WBPaper00031060:2-deoxy-D-glucose_upregulated	Genes that showed increased expression after treated with 2-deoxy-D-glucose.	253	365	39	6.62	3.68e-21	3.49e-19
18	ceh-27 depleted	WBPaper00035197:fer-1_downregulated	Genes downregulated by fer-1 mutants hc1 and hc24, with > 4 fold change in expression level.	219	365	35	6.87	1.31e-19	1.12e-17
19	ceh-27 depleted	[cgc5428]:L1_muscle_enriched	The cluster contains genes that are significantly enriched in L1 muscle.	1445	365	90	2.68	1.25e-18	1.01e-16
20	ceh-27 depleted	WBPaper00040426:CYD-1_CDK-4_downregulated	Genes downregulated by CYD-1/CDK-4 for more than two fold.	540	365	52	4.14	1.86e-18	1.49e-16
21	ceh-27 depleted	WBPaper00040823:alg-1(gk214)_upregulated	Genes up regulated in alg-1(gk214) comparing to in N2.	974	365	71	3.13	3.28e-18	2.58e-16
22	ceh-27 depleted	WBPaper00035873:osm-8_regulated	Genes with expression altered >= 3-fold in osm-8(n1518) mutants.	1039	365	73	3.02	7.71e-18	5.91e-16
23	ceh-27 depleted	WBPaper00037950:coelomocytes_CoreEnriched	Genes significantly enriched (> 2x, FDR < 5%) in a particular cell-type versus a reference sample of all cells at both embryonic and larval stages. WBPaper00037950:coelomocytes_CoreEnriched	49	365	18	15.78	1.58e-17	1.19e-15
24	ceh-27 depleted	WBPaper00037682:sma-2_sma-4_upregulated	Genes upregulated in sma-2 L4 (3 arrays) or sma-4 L4 (1 array) vs. N2 L4.	518	365	49	4.06	4.13e-17	2.98e-15
25	ceh-27 depleted	WBPaper00037950:coelomocytes_embryo_SelectivelyEnriched	Genes that show selective expression in a subset of cell types vs broadly expressed in many cell types. Correspond to 20% - 57% of enriched_genes for a given cell type. WBPaper00037950:coelomocytes_embryo_SelectivelyEnriched	245	365	33	5.79	2.97e-16	2.05e-14
26	ceh-27 depleted	WBPaper00040963:Q200_down	Genes down-regulated after 200 um Quercetin treatment. Fold change < 0.8.	1304	365	80	2.64	4.08e-16	2.8e-14
27	ceh-27 depleted	WBPaper00040603:tdp-1(lf)_down_vs_N2_FC_1.5	Genes down regulated in the absence of TDP-1, when the threshold was set at a fold change (FC) of 1.5.	428	365	43	4.32	4.7e-16	3.21e-14
28	ceh-27 depleted	WBPaper00040184:hcf-1nc_sir-2.1nc_daf-2up	Genes with no change in hcf-1(-), no change in sir-2.1(O/E) and upregulated in daf-2(-).	907	365	64	3.03	9.74e-16	6.49e-14
29	ceh-27 depleted	WBPaper00040603:tdp-1(lf)_down_vs_N2_FC_1.2	Genes down regulated in the absence of TDP-1, when the threshold was set at a fold change (FC) of 1.2.	2386	365	115	2.07	1.92e-15	1.24e-13
30	ceh-27 depleted	WBPaper00041207:CE_dauer_down	Genes dowm regulated in the dauer versus dauer-exit worms.	438	365	42	4.12	5.48e-15	3.44e-13
31	ceh-27 depleted	WBPaper00042258:DA1877_downregulated_YoungAdult	Genes downregulated on Comamonas DA1877 relative to E. coli OP50, Young adult	315	365	35	4.77	1.46e-14	8.99e-13
32	ceh-27 depleted	WBPaper00040963:Q100_down	Genes down-regulated after 100 um Quercetin treatment. Fold change < 0.8.	1214	365	72	2.55	9.4e-14	5.38e-12
33	ceh-27 depleted	[cgc6390]:Cluster_C	Germline-enriched and sex-biased expression profile cluster C.	879	365	58	2.84	4.68e-13	2.52e-11
34	ceh-27 depleted	WBPaper00035873:dpy-10_regulated	Genes with expression altered >= 3-fold in dpy-10(e128) mutants.	3336	365	136	1.75	1.18e-12	6.16e-11
35	ceh-27 depleted	WBPaper00037950:hypodermis_embryo_SelectivelyEnriched	Genes that show selective expression in a subset of cell types vs broadly expressed in many cell types. Correspond to 20% - 57% of enriched_genes for a given cell type. WBPaper00037950:hypodermis_embryo_SelectivelyEnriched	358	365	34	4.08	3.29e-12	1.66e-10
36	ceh-27 depleted	WBPaper00035873:dpy-9_regulated	Genes with expression altered >= 3-fold in dpy-9(e12) mutants.	2813	365	118	1.8	1.37e-11	6.55e-10
37	ceh-27 depleted	[cgc6390]:Cluster_B	Germline-enriched and sex-biased expression profile cluster B.	752	365	50	2.86	1.79e-11	8.49e-10
38	ceh-27 depleted	WBPaper00044316:CH3HgCl_7.5uM_downregulated	Genes that showed decreased expression after exposure to 7.5uM CH3HgCl for 24 hours.	1186	365	66	2.39	2.14e-11	1.01e-09
39	ceh-27 depleted	WBPaper00041939:control_vs_UVC-EtBr-exposed_51h	Genes differentially expressed in control vs after UVC exposure and EtBr treatment at the 3h timepoint (3 h after the third UVC dose (51h), which is also 3 h after being placed on food).	3839	365	146	1.63	2.56e-11	1.2e-09
40	ceh-27 depleted	WBPaper00038304:octr-1_regulated	Genes regulated by octr-1(ok371) after infected with P. aeruginosa PA14 for 4 hours at 25 centigrade.	976	365	58	2.55	3.38e-11	1.56e-09
41	ceh-27 depleted	WBPaper00032062:age_regulated_genes	Genes that showed significantly changed expression during aging (ANOVA, p < 0.0001)	1219	365	66	2.33	7.05e-11	3.18e-09
42	ceh-27 depleted	WBPaper00044091:Bpseudomallei_repressed_12h	Genes that showed decreased expression in adult animals after 12 hour exposure to B. pseudomallei R15 vs. exposure to OP50	497	365	38	3.29	1.15e-10	5.06e-09
43	ceh-27 depleted	WBPaper00041002:HF_3d_2.0mM_Up	Gene significantly up-regulated by treatment with 2.0mM of HuminFeed until young adult stage (3 days), with a minimum fold change in gene expression of 1.25.	1534	365	76	2.13	1.32e-10	5.72e-09
44	ceh-27 depleted	WBPaper00037950:hypodermis_embryo_enriched	Genes significantly enriched (> 2x, FDR < 5%) in a particular cell-type versus a reference sample of all cells at the same stage. WBPaper00037950:hypodermis_embryo_enriched	734	365	47	2.75	2.75e-10	1.17e-08
45	ceh-27 depleted	WBPaper00040185:nhr-23(RNAi)_downregulated	Genes that showed decreased expression in nhr-23 RNAi experiment.	262	365	26	4.26	4.99e-10	2.07e-08
46	ceh-27 depleted	WBPaper00025032:cluster_24	C-lineage related expression profile. WBPaper00025032:cluster_24	47	365	12	10.97	5.3e-10	2.19e-08
47	ceh-27 depleted	cgc4386_cluster_5_6	Developmentally modulated gene cluster. cgc4386_cluster_5_6	84	365	15	7.67	8.25e-10	3.33e-08
48	ceh-27 depleted	WBPaper00037950:hypodermis_CoreEnriched	Genes significantly enriched (> 2x, FDR < 5%) in a particular cell-type versus a reference sample of all cells at both embryonic and larval stages. WBPaper00037950:hypodermis_CoreEnriched	177	365	21	5.1	9.57e-10	3.83e-08
49	ceh-27 depleted	WBPaper00005124:cholesterol_10-9M_regulated	Genes up or down regulated by 10e-09M of cholesterol . The normalized values used were G/R ratio > 2.6 for up-regulation and G/R ratio < 0.38 for down-regulation, which corresponds to 1.39 and -1.39 log(base2) G/R ratio, respectively.	1791	365	82	1.97	9.8e-10	3.91e-08
50	ceh-27 depleted	cgc4489_group_8	Genome-wide analysis of developmental and sex-regulated gene expression profile. cgc4489_group_8	567	365	38	2.88	4.74e-09	1.77e-07
51	ceh-27 depleted	WBPaper00037950:coelomocytes_embryo_enriched	Genes significantly enriched (> 2x, FDR < 5%) in a particular cell-type versus a reference sample of all cells at the same stage. WBPaper00037950:coelomocytes_embryo_enriched	571	365	38	2.86	5.74e-09	2.12e-07
52	ceh-27 depleted	WBPaper00036383:ash-2_Day8_regulated	Genes that change expression level at day 8 adult stage after ash-2 RNAi.	550	365	37	2.89	6.93e-09	2.55e-07
53	ceh-27 depleted	WBPaper00005124:estrogen_10-5M_regulated	Genes up or down regulated by 10e-05M of estrogen. The normalized values used were G/R ratio > 2.6 for up-regulation and G/R ratio < 0.38 for down-regulation, which corresponds to 1.39 and -1.39 log(base2) G/R ratio, respectively.	1320	365	64	2.08	1.2e-08	4.3e-07
54	ceh-27 depleted	WBPaper00041939:UVC-EtBr-exposed_vs_UVC-exposed_51h	Genes differentially expressed under EtBr treatment and UVC exposure vs under UVC exposure but without EtBr treatment at the -3h timepoint (3 h after the third UVC dose (51h), which is also 3 h after being placed on food).	2362	365	95	1.73	2.71e-08	9.44e-07
55	ceh-27 depleted	WBPaper00037950:coelomocytes_larva_SelectivelyEnriched	Genes that show selective expression in a subset of cell types vs broadly expressed in many cell types. Correspond to 20% - 57% of enriched_genes for a given cell type. WBPaper00037950:coelomocytes_larva_SelectivelyEnriched	66	365	12	7.81	3.35e-08	1.16e-06
56	ceh-27 depleted	WBPaper00041939:UVC-EtBr-exposed_vs_EtBr-exposed_51h	Genes differentially expressed under UVC exposure and EtBr treatment vs under EtBr treatment but without UVC exposure at the -3h timepoint (3 h after the third UVC dose (51h), which is also 3 h after being placed on food).	1500	365	68	1.95	5.54e-08	1.88e-06
57	ceh-27 depleted	WBPaper00005124:progesterone_10-5M_regulated	Genes up or down regulated by 10e-05M of progesterone. The normalized values used were G/R ratio > 2.6 for up-regulation and G/R ratio < 0.38 for down-regulation, which corresponds to 1.39 and -1.39 log(base2) G/R ratio, respectively.	2398	365	95	1.7	5.7e-08	1.93e-06
58	ceh-27 depleted	WBPaper00039835:ifg-1_upregulated	Genes with increased expression levels (P < 0.05) under ifg-1 inhibition.	46	365	10	9.34	7.97e-08	2.65e-06
59	ceh-27 depleted	WBPaper00038438:D.coniospora_12hr_downregulated_RNAseq	Genes with decreased expression after 12 hours of infection by D.coniospora Fold changes shown are pathogen vs OP50.	2288	365	90	1.69	2.02e-07	6.49e-06
60	ceh-27 depleted	WBPaper00038462:aging_downregulated	Genes with a >= 10-fold decrease in expression in Day 15 adults relative to expression levels in Day 6 adults are listed.	376	365	27	3.09	2.29e-07	7.28e-06
61	ceh-27 depleted	WBPaper00043945:MeHg_upregulated	Genes with expression level up regulated after treatment with Methylmercury (MeHg) by RNAseq analysis.	525	365	33	2.7	2.32e-07	7.36e-06
62	ceh-27 depleted	WBPaper00025032:cluster_5	C-lineage related expression profile. WBPaper00025032:cluster_5	126	365	15	5.12	2.36e-07	7.5e-06
63	ceh-27 depleted	WBPaper00037950:coelomocytes_larva_enriched	Genes significantly enriched (> 2x, FDR < 5%) in a particular cell-type versus a reference sample of all cells at the same stage. WBPaper00037950:coelomocytes_larva_enriched	229	365	20	3.75	4.23e-07	1.3e-05
64	ceh-27 depleted	WBPaper00040963:TA300_up	Genes up-regulated after 300 um Tannic acid treatment. Fold change > 1.25.	1155	365	54	2.01	6.35e-07	1.89e-05
65	ceh-27 depleted	WBPaper00038438:P.lumniescens_24hr_upregulated_TilingArray	Genes with increased expression after 24 hours of infection by P.lumniescens Fold changes shown are pathogen vs OP50. WBPaper00038438:P.lumniescens_24hr_upregulated_TilingArray	3780	365	129	1.47	7.17e-07	2.13e-05
66	ceh-27 depleted	cgc4386_cluster_1_3	Developmentally modulated gene cluster. cgc4386_cluster_1_3	140	365	15	4.6	9.34e-07	2.71e-05
67	ceh-27 depleted	WBPaper00025032:PAL-1_target_genes	Potential PAL-1 target genes.	161	365	16	4.27	1.12e-06	3.23e-05
68	ceh-27 depleted	[cgc6390]:Cluster_A	Germline-enriched and sex-biased expression profile cluster A.	621	365	35	2.42	1.28e-06	3.66e-05
69	ceh-27 depleted	WBPaper00032425:down_in_zfp-1	Genes with expression level down in zfp-1 mutant background.	371	365	25	2.9	2.07e-06	5.75e-05
70	ceh-27 depleted	cgc4386_cluster_1_6	Developmentally modulated gene cluster. cgc4386_cluster_1_6	96	365	12	5.37	2.27e-06	6.28e-05
71	ceh-27 depleted	WBPaper00032948:FedUp	A large cluster of genes up-regulated during early larval development..	1835	365	73	1.71	2.66e-06	7.28e-05
72	ceh-27 depleted	WBPaper00033065:clk-1(qm-30)_upregulated	Significantly upregulated genes from clk-1(qm30) microarrays using SAM algorithm with an FDR < 0.1 from adult-only chips.	944	365	45	2.05	3.68e-06	9.91e-05
73	ceh-27 depleted	WBPaper00038172:aak-2overexpression_down_regulated	Genes down regulated in aak-2 over expression line uthIs202 comparing to in N2.	339	365	23	2.92	4.76e-06	0.000126
74	ceh-27 depleted	WBPaper00031040:Cluster_1	TGF-beta adult-specific up/dauer down	86	365	11	5.5	4.79e-06	0.000127
75	ceh-27 depleted	WBPaper00033099:organophosphorus_pesticide_regulated	Genes specifically affected by organophosphorus pesticide exposure. Dic	86	365	11	5.5	4.79e-06	0.000127
76	ceh-27 depleted	cgc4386_cluster_4_6	Developmentally modulated gene cluster. cgc4386_cluster_4_6	87	365	11	5.43	5.37e-06	0.000141
77	ceh-27 depleted	WBPaper00037695:LD_3-day	Transcripts that cycle in LD(light/dark) but not in DD(constant darkness) (pF24<0.02)	720	365	37	2.21	5.46e-06	0.000143
78	ceh-27 depleted	WBPaper00032948:MoltOssilate	A cluster of genes that oscillates with the molting cycle during early larval development.	205	365	17	3.56	6.31e-06	0.000164
79	ceh-27 depleted	WBPaper00035963:S.aureus_24h_upregulated	Proteins that showed increased expression 24h after infection with S. aureus.	44	365	8	7.81	6.79e-06	0.000176
80	ceh-27 depleted	WBPaper00041939:control_vs_UVC-EtBr-exposed_48h	Genes differentially expressed in control vs after UVC exposure and EtBr treatment at the -1h timepoint (just prior to the third UVC dose (48h)).	4988	365	155	1.34	9.68e-06	0.000246
81	ceh-27 depleted	[cgc5767]:cluster_5	Early embryonic development gene expression profile. [cgc5767]:cluster_5	149	365	14	4.04	1.01e-05	0.000256
82	ceh-27 depleted	WBPaper00041002:HQ_3d_2.0mM_Down	Gene significantly down-regulated by treatment with 2.0mM of HuminFeed Hydroquinone until young adult stage (3 days), with a minimum fold change in gene expression of 0.8.	655	365	34	2.23	1.08e-05	0.000273
83	ceh-27 depleted	WBPaper00029359_1504	intestinal (adult); 3.7e-05(1.14x). topomap mount 7; 5.4e-04(1.54x).	476	365	27	2.44	1.96e-05	0.000472
84	ceh-27 depleted	WBPaper00029359_1444	intestinal (adult); 4.5e-05(1.13x). topomap mount 7; 5.6e-04(1.54x).	477	365	27	2.43	2.03e-05	0.000487
85	ceh-27 depleted	WBPaper00032165:differentially_expressed_with_age_medoid_2	Differentially expressed genes during worm lifespan. Medoid 2 Fig.4.	948	365	43	1.95	2.08e-05	0.000498
86	ceh-27 depleted	[cgc5767]:cluster_2	Early embryonic development gene expression profile. [cgc5767]:cluster_2	424	365	25	2.53	2.1e-05	0.000503
87	ceh-27 depleted	WBPaper00036286:Pattern_D	Expression Pattern Group D, enriched for genes involved in catabolic processes.	1243	365	52	1.8	2.49e-05	0.000588
88	ceh-27 depleted	WBPaper00031040:Cluster_3	TGF-beta adult /IIS shared up	163	365	14	3.69	2.8e-05	0.000657
89	ceh-27 depleted	WBPaper00041939:UVC-EtBr-exposed_vs_UVC-exposed_48h	Genes differentially expressed under EtBr treatment and UVC exposure vs under UVC exposure but without EtBr treatment at the -1h timepoint (just prior to the third UVC dose (48h)).	3986	365	127	1.37	3.48e-05	0.000801
90	ceh-27 depleted	WBPaper00029359_1280	intestinal (adult); 1.2e-04(1.11x).	411	365	24	2.51	3.6e-05	0.000827
91	ceh-27 depleted	WBPaper00029359_1604	intestinal (adult); 8.3e-05(1.12x).	412	365	24	2.5	3.74e-05	0.000857
92	ceh-27 depleted	WBPaper00025141:N2_Expressed_Genes	Genes expressed in N2.	8852	365	243	1.18	4.05e-05	0.00092
93	ceh-27 depleted	WBPaper00032031:DConiospora_downregulated_cDNA_24h	Genes that showed decreased expression after 24 hours of infection by fungi Drechmeria coniospora.	149	365	13	3.75	4.58e-05	0.00103
94	ceh-27 depleted	WBPaper00034636:heat_shock_upregulated	Genes Showing Significant Expression Changes (P <= 0.05 After FDR) in Heat-Shocked (30 centigrade for 1.5 h; Two Arrays), Compared to Sham Controls (26 centigrade for 2.5 h; Five Arrays). WBPaper00034636:heat_shock_upregulated	29	365	6	8.89	4.6e-05	0.00103
95	ceh-27 depleted	[cgc6390]:male_sex-enriched	male sex-enriched	371	365	22	2.55	6.06e-05	0.00133
96	ceh-27 depleted	cgc4489_group_23	Genome-wide analysis of developmental and sex-regulated gene expression profile. cgc4489_group_23	251	365	17	2.91	8.5e-05	0.00183
97	ceh-27 depleted	WBPaper00035892:KIM5_regulated	Genes changed expression level after Y. pestis treatment. P-value < 0.05.	252	365	17	2.9	8.92e-05	0.00191
98	ceh-27 depleted	[cgc5976]:class_1	The cluster contains genes that are upregulated with daf-2 RNAi treatment and in daf-2 pathway mutants, and downregulated with daf-16 RNAi treatment.	256	365	17	2.85	0.000108	0.00228
99	ceh-27 depleted	WBPaper00040210:CPF_DZN_24C_regulated	Genes with differential expression under 0.5mg/l CPF and 0.5mg/l DZN treatment at 24 centigrade.	1699	365	63	1.59	0.000122	0.00254
100	ceh-27 depleted	WBPaper00040426:CYE-1_CDK-2AF_downregulated	Genes downregulated by CYE-1/CDK-2AF for more than two fold.	66	365	8	5.21	0.000141	0.00291
101	ceh-27 depleted	WBPaper00032976:non_compensated_genes	Genes that are not dosage compensated.	290	365	18	2.67	0.00016	0.00327
102	ceh-27 depleted	WBPaper00034739:N2lessDR1350	Genes that showed lower expression in N2 than in DR1350.	1173	365	47	1.72	0.000177	0.00357
103	ceh-27 depleted	WBPaper00035963:S.aureus_8h_upregulated	Proteins that showed increased expression 8h infection with S. aureus.	38	365	6	6.78	0.000224	0.00442
104	ceh-27 depleted	WBPaper00041960:daf-16_fasting_upregulated	Genes upregulated more than 2-fold by fasting for 48 hours in N2 and in daf-16(mu86).	384	365	21	2.35	0.000271	0.00527
105	ceh-27 depleted	WBPaper00037950:hypodermis_larva_SelectivelyEnriched	Genes that show selective expression in a subset of cell types vs broadly expressed in many cell types. Correspond to 20% - 57% of enriched_genes for a given cell type. WBPaper00037950:hypodermis_larva_SelectivelyEnriched	590	365	28	2.04	0.000297	0.00573
106	ceh-27 depleted	cgc4489_male_enriched_neuronal_genes	male-enriched neuronal genes	41	365	6	6.29	0.000344	0.00656
107	ceh-27 depleted	WBPaper00025032:cluster_50	C-lineage related expression profile. WBPaper00025032:cluster_50	27	365	5	7.96	0.000352	0.00668
108	ceh-27 depleted	WBPaper00032425:down_in_alg-1	Genes with expression level down in alg-1 mutant background.	184	365	13	3.04	0.000381	0.00719
109	ceh-27 depleted	WBPaper00035963:S.aureus_1h_downregulated	Proteins that showed decreased expression 1h after infection with S. aureus.	16	365	4	10.74	0.000421	0.00786
110	ceh-27 depleted	WBPaper00038237:age-1_upregulated_intestine_rescue	Genes upregulated by > 2-fold in CY262(sqt-1(sc13) age-1(mg44); bvIs1) adults, which intestinally express age-1, relative to wildtype.	791	365	34	1.85	0.000429	0.00799
111	ceh-27 depleted	WBPaper00038237:age-1_upregulated_neuron_rescue	Genes upregulated by > 2-fold in CY251(sqt-1(sc13) age-1(mg44); bvIs2) adults, which neuronally express age-1, relative to wildtype.	791	365	34	1.85	0.000429	0.00799
112	ceh-27 depleted	WBPaper00038237:age-1_upregulated_nontransgenic	Genes upregulated by > 2-fold in SP75 (sqt-1(sc13) age-1(mg44)/mnC1) adults relative to wildtype.	791	365	34	1.85	0.000429	0.00799
113	ceh-27 depleted	WBPaper00041002:HF_3d_0.2mM_Up	Gene significantly up-regulated by treatment with 0.2mM of HuminFeed until young adult stage (3 days), with a minimum fold change in gene expression of 1.25.	1329	365	50	1.62	0.000479	0.00883
114	ceh-27 depleted	WBPaper00005124:testosterone_10-9M_regulated	Genes up or down regulated by 10e-09M of testosterone. The normalized values used were G/R ratio > 2.6 for up-regulation and G/R ratio < 0.38 for down-regulation, which corresponds to 1.39 and -1.39 log(base2) G/R ratio, respectively.	3716	365	114	1.32	0.000533	0.00969
115	ceh-27 depleted	cgc4386_cluster_1_5	Developmentally modulated gene cluster. cgc4386_cluster_1_5	145	365	11	3.26	0.000585	0.0105
116	ceh-27 depleted	WBPaper00042258:DA1877_upregulated_GravidAdult	Genes upregulated on Comamonas DA1877 relative to E. coli OP50, Gravid adult stage	1170	365	45	1.65	0.000592	0.0106
117	ceh-27 depleted	WBPaper00032948:StarveUp3	The third of four clusters of genes up-regulated during L1 arrest.	324	365	18	2.39	0.00061	0.0109
118	ceh-27 depleted	[cgc5767]:expression_class_SE	Strictly embryonic class (SE): genes that are the subset of embryonic genes that are not also classified as maternal.	938	365	38	1.74	0.00062	0.0111
119	ceh-27 depleted	WBPaper00025032:cluster_182	C-lineage related expression profile. WBPaper00025032:cluster_182	8	365	3	16.11	0.000642	0.0114
120	ceh-27 depleted	WBPaper00044316:CH3HgCl_2.0uM_downregulated	Genes that showed decreased expression after exposure to 2.0uM CH3HgCl for 24 hours.	171	365	12	3.02	0.000673	0.0119
121	ceh-27 depleted	WBPaper00037950:PVD-OLL-neurons_larva_SelectivelyEnriched	Genes that show selective expression in a subset of cell types vs broadly expressed in many cell types. Correspond to 20% - 57% of enriched_genes for a given cell type. WBPaper00037950:PVD-OLL-neurons_larva_SelectivelyEnriched	357	365	19	2.29	0.000731	0.0128
122	ceh-27 depleted	WBPaper00036286:Pattern_G	Expression Pattern Group G, enriched for genes involved in locomotion.	1496	365	54	1.55	0.000752	0.0131
123	ceh-27 depleted	WBPaper00032165:differentially_expressed_with_age_medoid_6	Differentially expressed genes during worm lifespan. Medoid 6 Fig.4.	276	365	16	2.49	0.000772	0.0134
124	ceh-27 depleted	cgc4386_cluster_3_6	Developmentally modulated gene cluster. cgc4386_cluster_3_6	85	365	8	4.04	0.000806	0.0139
125	ceh-27 depleted	[cgc5767]:expression_class_SE_pi(53_min)	Strictly embryonic (SE) subclasses are based on the earliest significant increase(abbreviated pi for primary increase). [cgc5767]:expression_class_SE_pi(53_min)	332	365	18	2.33	0.00081	0.014
126	ceh-27 depleted	WBPaper00033444:bacteria_regulated	Significantly differentially expressed genes after different bacteria treatment. Transcriptional responses of wild-type C. elegans adults were assayed after growth on each of the four bacteria - E. coli, M. luteus, Pseudomonas sp., or B. megaterium. These genes were differentially expressed and statistically significant with multiple testing correction (q < 0.01) across all pair-wise comparisons.	200	365	13	2.79	0.000838	0.0144
127	ceh-27 depleted	WBPaper00041174:genotypic	Genes with variation in expression level across genotypes (AB2, CB4856, RC301, CB4857, N2, HC445).	1974	365	67	1.46	0.00088	0.015
128	ceh-27 depleted	WBPaper00041939:control_vs_UVC-EtBr-exposed_24h	Genes differentially expressed in control vs after UVC exposure and EtBr treatment at the -25h timepoint (just prior to the second UVC dose (24h)).	1090	365	42	1.66	0.000877	0.015
129	ceh-27 depleted	WBPaper00026952:class_E	Class E gene expression showed no change in lin-14(lf) in L1, up regulation in lin-4(lf) in L2.	336	365	18	2.3	0.000929	0.0157
130	ceh-27 depleted	cgc4489_group_24	Genome-wide analysis of developmental and sex-regulated gene expression profile. cgc4489_group_24	283	365	16	2.43	0.00101	0.017
131	ceh-27 depleted	WBPaper00037950:intestine_embryo_SelectivelyEnriched	Genes that show selective expression in a subset of cell types vs broadly expressed in many cell types. Correspond to 20% - 57% of enriched_genes for a given cell type. WBPaper00037950:intestine_embryo_SelectivelyEnriched	460	365	22	2.05	0.00118	0.0196
132	ceh-27 depleted	WBPaper00029359_1419	vitamin binding; 9.1e-04(13.90x).	21	365	4	8.18	0.00126	0.0208
133	ceh-27 depleted	WBPaper00036291:ung-1_regulated	Genes involved in oxidative stress responses and lifespan regulation that were differentially regulated in ung-1(7600). These are only part of the 1680 genes differentially regulated by ung-1(7600).	113	365	9	3.42	0.00129	0.0212
134	ceh-27 depleted	WBPaper00035963:S.aureus_4h_upregulated	Proteins that showed increased expression 4h after infection with S. aureus.	10	365	3	12.89	0.00133	0.0217
135	ceh-27 depleted	WBPaper00037849:sam-10(js94)_upregulated	Genes with increased expression in sam-10(js94) mutants, revealed by microarray analysis. Geometric mean=1.5 is used as a cutoff.	54	365	6	4.77	0.00154	0.0247
136	ceh-27 depleted	WBPaper00036130:mir-243_up_regulated	Genes up regulated by mir-243(n4759).	1801	365	61	1.46	0.00163	0.026
137	ceh-27 depleted	WBPaper00029359_1291	ventral nerve cord (larva); 4.0e-06(1.47x). vulval muscle (adult); 5.6e-06(1.42x). ventral nerve cord (adult); 1.5e-05(1.44x). body neurons (adult); 3.4e-05(1.57x). body neurons (larva); 8.8e-05(1.55x). dorsal nerve cord (adult); 1.1e-04(1.84x). tail neurons (larva); 4.1e-04(1.31x). monovalent inorganic cation transport; 4.3e-04(1.97x). dorsal nerve cord (larva); 4.8e-04(1.84x). nerve ring (adult…	384	365	19	2.13	0.00171	0.0271
138	ceh-27 depleted	WBPaper00026952:class_C	Class C gene expression showed down regulation in lin-14(lf) in L1, up regulation in lin-4(lf) in L2.	11	365	3	11.72	0.0018	0.0283
139	ceh-27 depleted	WBPaper00038172:crh-1null_down_regulated	Genes down regulated in crh-1(nn3315) comparing to in N2.	541	365	24	1.91	0.00198	0.0308
140	ceh-27 depleted	WBPaper00035588:alg-1(-)_upregulated	Genes upregulated by alg-1(-).	1423	365	50	1.51	0.00211	0.0326
141	ceh-27 depleted	WBPaper00041002:HF_11d_0.2mM_Up	Gene significantly up-regulated by treatment with 0.2mM of HuminFeed until older adult stage (11 days), with a minimum fold change in gene expression of 1.25.	421	365	20	2.04	0.00211	0.0326
142	ceh-27 depleted	cgc4386_cluster_6_6	Developmentally modulated gene cluster. cgc4386_cluster_6_6	100	365	8	3.44	0.00231	0.0352
143	ceh-27 depleted	WBPaper00041960:N2_fasting_upregulated	Genes upregulated more than 2-fold by fasting for 48 hours in N2.	521	365	23	1.9	0.00259	0.0391
144	ceh-27 depleted	WBPaper00029359_1304	DNA metabolism; 6.5e-04(4.25x).	103	365	8	3.34	0.00278	0.0416
145	ceh-27 depleted	WBPaper00035963:S.aureus_8h_downregulated	Proteins that showed decreased expression 8h after infection with S. aureus.	42	365	5	5.12	0.00279	0.0416
146	ceh-27 depleted	WBPaper00024393:strongly_regulated_dauer_genes	Genes that are up or down regulated by more than 2.1 fold with the t-test p-value less than 0.01 are included in this cluster.	1231	365	44	1.54	0.00287	0.0426
147	ceh-27 depleted	WBPaper00029359_1330	Stp; 1.5e-04(8.21x).	13	365	3	9.92	0.00301	0.0444
148	ceh-27 depleted	WBPaper00029359_1497	DNA metabolism; 7.6e-04(4.13x).	106	365	8	3.24	0.00332	0.0487
149	ceh-27 enriched	WBPaper00031003:0hr_muscle_depleted	Genes depleted in muscle cells (0hr muscle dataset). Dissociated myo-3::GFP embryos were cultured for 0 hours before FACS sorting.	1708	125	45	3.31	9.27e-14	5.31e-12
150	ceh-27 enriched	WBPaper00030839:Larval_Pan_Neuronal	Larval Pan-neural Enriched Genes.	1545	125	35	2.84	7.32e-09	2.67e-07
151	ceh-27 enriched	WBPaper00031003:total_muscle_depleted	Total muscle depleted genes (complete list of non-overlapping genes from the 0hr and 24hr muscle depleted datasets).	2488	125	45	2.27	2.91e-08	1.01e-06
152	ceh-27 enriched	WBPaper00037950:all-neurons_larva_enriched	Genes significantly enriched (> 2x, FDR < 5%) in a particular cell-type versus a reference sample of all cells at the same stage. WBPaper00037950:all-neurons_larva_enriched	1013	125	24	2.97	1.28e-06	3.64e-05
153	ceh-27 enriched	WBPaper00036130:mir-243_up_regulated	Genes up regulated by mir-243(n4759).	1801	125	33	2.3	3.07e-06	8.34e-05
154	ceh-27 enriched	WBPaper00038438:P.lumniescens_24hr_upregulated_RNAseq	Genes with increased expression after 24 hours of infection by P.lumniescens Fold changes shown are pathogen vs OP50. WBPaper00038438:P.lumniescens_24hr_upregulated_RNAseq	3016	125	46	1.91	3.11e-06	8.44e-05
155	ceh-27 enriched	WBPaper00030839:Larval_A_Class	Larval A-class motor neuron enriched genes.	404	125	14	4.35	4.13e-06	0.00011
156	ceh-27 enriched	WBPaper00037950:all-neurons_larva_SelectivelyEnriched	Genes that show selective expression in a subset of cell types vs broadly expressed in many cell types. Correspond to 20% - 57% of enriched_genes for a given cell type. WBPaper00037950:all-neurons_larva_SelectivelyEnriched	546	125	16	3.68	6.98e-06	0.00018
157	ceh-27 enriched	WBPaper00042548:miRISC_enriched	Genes enriched in neuronal miRNA-induced silencing complexes (miRISC) as detected by immunoprecipitations and microarray analysis.	692	125	17	3.08	3.47e-05	0.0008
158	ceh-27 enriched	WBPaper00037950:glr-1(+)-neurons_larva_SelectivelyEnriched	Genes that show selective expression in a subset of cell types vs broadly expressed in many cell types. Correspond to 20% - 57% of enriched_genes for a given cell type. WBPaper00037950:glr-1(+)-neurons_larva_SelectivelyEnriched	257	125	10	4.88	3.99e-05	0.000908
159	ceh-27 enriched	WBPaper00040876:mir-35_downregulated	Genes with expression level down regulated in mir-35 mutants comparing with N2.	1014	125	21	2.6	4.87e-05	0.00109
160	ceh-27 enriched	WBPaper00038438:P.lumniescens_24hr_upregulated_TilingArray	Genes with increased expression after 24 hours of infection by P.lumniescens Fold changes shown are pathogen vs OP50. WBPaper00038438:P.lumniescens_24hr_upregulated_TilingArray	3780	125	49	1.63	0.000121	0.00252
161	ceh-27 enriched	WBPaper00038438:E.faecalis_24hr_upregulated_RNAseq	Genes with increased expression after 24 hours of infection by E.faecalis Fold changes shown are pathogen vs OP50. WBPaper00038438:E.faecalis_24hr_upregulated_RNAseq	3104	125	42	1.7	0.00019	0.0038
162	ceh-27 enriched	WBPaper00037950:A-class-motor-neurons_embryo_enriched	Genes significantly enriched (> 2x, FDR < 5%) in a particular cell-type versus a reference sample of all cells at the same stage. WBPaper00037950:A-class-motor-neurons_embryo_enriched	390	125	11	3.54	0.000287	0.00555
163	ceh-27 enriched	WBPaper00031532:Larva_Pan_Neuronal_Enriched	WT-Pico Pan-neural Enriched Genes, with genes found multiple times in a single dataset removed (without dups).	1604	125	26	2.03	0.000327	0.00625
164	ceh-27 enriched	WBPaper00037950:A-class-motor-neurons_larva_SelectivelyEnriched	Genes that show selective expression in a subset of cell types vs broadly expressed in many cell types. Correspond to 20% - 57% of enriched_genes for a given cell type. WBPaper00037950:A-class-motor-neurons_larva_SelectivelyEnriched	281	125	9	4.02	0.000418	0.00781
165	ceh-27 enriched	cgc4386_cluster_2_6	Developmentally modulated gene cluster. cgc4386_cluster_2_6	95	125	5	6.6	0.00097	0.0164
166	ceh-27 enriched	WBPaper00037950:pharyngeal-muscle_embryo_SelectivelyEnriched	Genes that show selective expression in a subset of cell types vs broadly expressed in many cell types. Correspond to 20% - 57% of enriched_genes for a given cell type. WBPaper00037950:pharyngeal-muscle_embryo_SelectivelyEnriched	265	125	8	3.79	0.00128	0.0211
167	ceh-27 enriched	WBPaper00038438:E.faecalis_24hr_upregulated_TilingArray	Genes with increased expression after 24 hours of infection by E.faecalis Fold changes shown are pathogen vs OP50. WBPaper00038438:E.faecalis_24hr_upregulated_TilingArray	4052	125	48	1.49	0.00132	0.0216
168	ceh-27 enriched	WBPaper00037695:DD_3-day	Transcripts that cycle in DD (constant darkness) but not in LD (light/dark) (pF24<0.02).	110	125	5	5.7	0.00186	0.0292
169	ceh-27 enriched	WBPaper00039792:TempShiftDecrease	Genes with decreased expression after temperature shift. Animals were grown at 23 centigrade until they grew to adult and then shifted to 17 centigrade. Expression levels compared 0 hours to 4 hours after temprature shift.	32	125	3	11.76	0.00207	0.032
170	ceh-27 enriched	WBPaper00037950:A-class-motor-neurons_embryo_SelectivelyEnriched	Genes that show selective expression in a subset of cell types vs broadly expressed in many cell types. Correspond to 20% - 57% of enriched_genes for a given cell type. WBPaper00037950:A-class-motor-neurons_embryo_SelectivelyEnriched	115	125	5	5.45	0.00227	0.0346
171	ceh-27 enriched	WBPaper00038060:SUMO-1_downregulated	Genes showing < 0.5-fold down-regulated expression (p < 0.001) both in aex-3::His-SUMO-1 or myo-4::His-SUMO-1 C. elegans.	380	125	9	2.97	0.00339	0.0496
172	ceh-36 depleted	WBPaper00037950:coelomocytes_CoreEnriched	Genes significantly enriched (> 2x, FDR < 5%) in a particular cell-type versus a reference sample of all cells at both embryonic and larval stages. WBPaper00037950:coelomocytes_CoreEnriched	49	32	14	140.03	4.94e-28	6.41e-26
173	ceh-36 depleted	WBPaper00037950:coelomocytes_embryo_SelectivelyEnriched	Genes that show selective expression in a subset of cell types vs broadly expressed in many cell types. Correspond to 20% - 57% of enriched_genes for a given cell type. WBPaper00037950:coelomocytes_embryo_SelectivelyEnriched	245	32	15	30.01	2.34e-19	1.97e-17
174	ceh-36 depleted	WBPaper00037950:coelomocytes_larva_enriched	Genes significantly enriched (> 2x, FDR < 5%) in a particular cell-type versus a reference sample of all cells at the same stage. WBPaper00037950:coelomocytes_larva_enriched	229	32	14	29.96	5.02e-18	3.93e-16
175	ceh-36 depleted	WBPaper00037950:coelomocytes_larva_SelectivelyEnriched	Genes that show selective expression in a subset of cell types vs broadly expressed in many cell types. Correspond to 20% - 57% of enriched_genes for a given cell type. WBPaper00037950:coelomocytes_larva_SelectivelyEnriched	66	32	9	66.83	6.1e-15	3.82e-13
176	ceh-36 depleted	WBPaper00037950:coelomocytes_embryo_enriched	Genes significantly enriched (> 2x, FDR < 5%) in a particular cell-type versus a reference sample of all cells at the same stage. WBPaper00037950:coelomocytes_embryo_enriched	571	32	15	12.87	6.97e-14	4.04e-12
177	ceh-36 depleted	WBPaper00024671:AFD_AWB_vs_unsorted_downregulated	Genes predicted to be downregulated more than 2.0 fold in (AFD+AWB) datasets as compared to unsorted whole embryonic cells dataset.	526	32	13	12.11	1.14e-11	5.47e-10
178	ceh-36 depleted	WBPaper00031003:total_muscle_depleted	Total muscle depleted genes (complete list of non-overlapping genes from the 0hr and 24hr muscle depleted datasets).	2488	32	20	3.94	3.08e-09	1.18e-07
179	ceh-36 depleted	WBPaper00031003:0hr_muscle_depleted	Genes depleted in muscle cells (0hr muscle dataset). Dissociated myo-3::GFP embryos were cultured for 0 hours before FACS sorting.	1708	32	16	4.59	4e-08	1.37e-06
180	ceh-36 depleted	WBPaper00038462:aging_downregulated	Genes with a >= 10-fold decrease in expression in Day 15 adults relative to expression levels in Day 6 adults are listed.	376	32	8	10.43	6.44e-07	1.92e-05
181	ceh-36 depleted	WBPaper00031003:24hr_muscle_depleted	Genes depleted in muscle cells (24hr muscle dataset). Dissociated myo-3::GFP embryos were cultured for 24 hours before FACS sorting.	1589	32	11	3.39	0.000192	0.00384
182	ceh-36 depleted	WBPaper00032062:age_regulated_genes	Genes that showed significantly changed expression during aging (ANOVA, p < 0.0001)	1219	32	9	3.62	0.000547	0.00991
183	ceh-36 depleted	WBPaper00033444:bacteria_regulated	Significantly differentially expressed genes after different bacteria treatment. Transcriptional responses of wild-type C. elegans adults were assayed after growth on each of the four bacteria - E. coli, M. luteus, Pseudomonas sp., or B. megaterium. These genes were differentially expressed and statistically significant with multiple testing correction (q < 0.01) across all pair-wise comparisons.	200	32	4	9.8	0.000698	0.0123
184	ceh-36 depleted	WBPaper00040990:PA14_downregulated	Genes with expression level repressed by bacteria strain PA14.	100	32	3	14.7	0.00109	0.0182
185	ceh-36 depleted	WBPaper00037950:pharyngeal-muscle_embryo_enriched	Genes significantly enriched (> 2x, FDR < 5%) in a particular cell-type versus a reference sample of all cells at the same stage. WBPaper00037950:pharyngeal-muscle_embryo_enriched	599	32	6	4.91	0.00117	0.0195
186	ceh-36 depleted	WBPaper00035892:KIM5_regulated	Genes changed expression level after Y. pestis treatment. P-value < 0.05.	252	32	4	7.78	0.00164	0.0262
187	ceh-36 depleted	WBPaper00037950:intestine_embryo_enriched	Genes significantly enriched (> 2x, FDR < 5%) in a particular cell-type versus a reference sample of all cells at the same stage. WBPaper00037950:intestine_embryo_enriched	887	32	7	3.87	0.00175	0.0277
188	ceh-36 depleted	WBPaper00041002:HQ_3d_2.0mM_Down	Gene significantly down-regulated by treatment with 2.0mM of HuminFeed Hydroquinone until young adult stage (3 days), with a minimum fold change in gene expression of 0.8.	655	32	6	4.49	0.00186	0.0291
189	ceh-36 depleted	WBPaper00037950:pharyngeal-muscle_embryo_SelectivelyEnriched	Genes that show selective expression in a subset of cell types vs broadly expressed in many cell types. Correspond to 20% - 57% of enriched_genes for a given cell type. WBPaper00037950:pharyngeal-muscle_embryo_SelectivelyEnriched	265	32	4	7.4	0.00197	0.0308
190	ceh-36 depleted	WBPaper00037950:intestine_embryo_SelectivelyEnriched	Genes that show selective expression in a subset of cell types vs broadly expressed in many cell types. Correspond to 20% - 57% of enriched_genes for a given cell type. WBPaper00037950:intestine_embryo_SelectivelyEnriched	460	32	5	5.33	0.00222	0.034
191	ceh-36 depleted	cgc4386_cluster_1_3	Developmentally modulated gene cluster. cgc4386_cluster_1_3	140	32	3	10.5	0.00286	0.0425
192	ceh-36 depleted	cgc4386_cluster_6_1	Developmentally modulated gene cluster. cgc4386_cluster_6_1	141	32	3	10.43	0.00292	0.0432
193	ceh-36 enriched	WBPaper00031003:0hr_muscle_depleted	Genes depleted in muscle cells (0hr muscle dataset). Dissociated myo-3::GFP embryos were cultured for 0 hours before FACS sorting.	1708	78	31	3.65	3.43e-11	1.58e-09
194	ceh-36 enriched	WBPaper00036130:mir-243_up_regulated	Genes up regulated by mir-243(n4759).	1801	78	30	3.35	6.81e-10	2.77e-08
195	ceh-36 enriched	WBPaper00038438:P.lumniescens_24hr_upregulated_TilingArray	Genes with increased expression after 24 hours of infection by P.lumniescens Fold changes shown are pathogen vs OP50. WBPaper00038438:P.lumniescens_24hr_upregulated_TilingArray	3780	78	41	2.18	5.33e-08	1.81e-06
196	ceh-36 enriched	WBPaper00030839:Larval_Pan_Neuronal	Larval Pan-neural Enriched Genes.	1545	78	25	3.25	5.56e-08	1.88e-06
197	ceh-36 enriched	WBPaper00040876:mir-35_downregulated	Genes with expression level down regulated in mir-35 mutants comparing with N2.	1014	78	20	3.97	7.36e-08	2.47e-06
198	ceh-36 enriched	WBPaper00031003:total_muscle_depleted	Total muscle depleted genes (complete list of non-overlapping genes from the 0hr and 24hr muscle depleted datasets).	2488	78	31	2.51	3.28e-07	1.02e-05
199	ceh-36 enriched	WBPaper00037950:all-neurons_larva_enriched	Genes significantly enriched (> 2x, FDR < 5%) in a particular cell-type versus a reference sample of all cells at the same stage. WBPaper00037950:all-neurons_larva_enriched	1013	78	19	3.77	3.66e-07	1.14e-05
200	ceh-36 enriched	WBPaper00031532:Larva_Pan_Neuronal_Enriched	WT-Pico Pan-neural Enriched Genes, with genes found multiple times in a single dataset removed (without dups).	1604	78	22	2.76	7.1e-06	0.000183
201	ceh-36 enriched	WBPaper00037950:A-class-motor-neurons_larva_SelectivelyEnriched	Genes that show selective expression in a subset of cell types vs broadly expressed in many cell types. Correspond to 20% - 57% of enriched_genes for a given cell type. WBPaper00037950:A-class-motor-neurons_larva_SelectivelyEnriched	281	78	9	6.44	1.04e-05	0.000262
202	ceh-36 enriched	WBPaper00037950:all-neurons_larva_SelectivelyEnriched	Genes that show selective expression in a subset of cell types vs broadly expressed in many cell types. Correspond to 20% - 57% of enriched_genes for a given cell type. WBPaper00037950:all-neurons_larva_SelectivelyEnriched	546	78	12	4.42	1.5e-05	0.000368
203	ceh-36 enriched	WBPaper00038438:P.lumniescens_24hr_upregulated_RNAseq	Genes with increased expression after 24 hours of infection by P.lumniescens Fold changes shown are pathogen vs OP50. WBPaper00038438:P.lumniescens_24hr_upregulated_RNAseq	3016	78	31	2.07	2.14e-05	0.00051
204	ceh-36 enriched	WBPaper00030839:Larval_A_Class	Larval A-class motor neuron enriched genes.	404	78	10	4.98	3.04e-05	0.000709
205	ceh-36 enriched	WBPaper00037950:A-class-motor-neurons_CoreEnriched	Genes significantly enriched (> 2x, FDR < 5%) in a particular cell-type versus a reference sample of all cells at both embryonic and larval stages. WBPaper00037950:A-class-motor-neurons_CoreEnriched	106	78	5	9.48	0.000183	0.00369
206	ceh-36 enriched	WBPaper00041939:control_vs_UVC-EtBr-exposed_48h	Genes differentially expressed in control vs after UVC exposure and EtBr treatment at the -1h timepoint (just prior to the third UVC dose (48h)).	4988	78	40	1.61	0.000267	0.00519
207	ceh-36 enriched	WBPaper00036286:Pattern_G	Expression Pattern Group G, enriched for genes involved in locomotion.	1496	78	17	2.28	0.000919	0.0156
208	ceh-36 enriched	cgc4386_cluster_1_6	Developmentally modulated gene cluster. cgc4386_cluster_1_6	96	78	4	8.38	0.00133	0.0217
209	ceh-36 enriched	WBPaper00038438:E.faecalis_24hr_upregulated_RNAseq	Genes with increased expression after 24 hours of infection by E.faecalis Fold changes shown are pathogen vs OP50. WBPaper00038438:E.faecalis_24hr_upregulated_RNAseq	3104	78	27	1.75	0.00152	0.0245
210	ceh-36 enriched	WBPaper00041939:control_vs_UVC-EtBr-exposed_51h	Genes differentially expressed in control vs after UVC exposure and EtBr treatment at the 3h timepoint (3 h after the third UVC dose (51h), which is also 3 h after being placed on food).	3839	78	31	1.62	0.00201	0.0312
211	ceh-36 enriched	WBPaper00037950:A-class-motor-neurons_larva_enriched	Genes significantly enriched (> 2x, FDR < 5%) in a particular cell-type versus a reference sample of all cells at the same stage. WBPaper00037950:A-class-motor-neurons_larva_enriched	689	78	10	2.92	0.00212	0.0327
212	ceh-36 enriched	WBPaper00037950:A-class-motor-neurons_embryo_SelectivelyEnriched	Genes that show selective expression in a subset of cell types vs broadly expressed in many cell types. Correspond to 20% - 57% of enriched_genes for a given cell type. WBPaper00037950:A-class-motor-neurons_embryo_SelectivelyEnriched	115	78	4	6.99	0.00258	0.0389
213	ceh-36 enriched	WBPaper00038427:lin-54_embryo_changed	Genes with changed expression in lin-54(n2290) embryo.	976	78	12	2.47	0.00304	0.0449
214	ceh-6 depleted	WBPaper00031003:0hr_muscle_depleted	Genes depleted in muscle cells (0hr muscle dataset). Dissociated myo-3::GFP embryos were cultured for 0 hours before FACS sorting.	1708	138	53	3.53	2.26e-17	1.67e-15
215	ceh-6 depleted	WBPaper00040876:mir-35_downregulated	Genes with expression level down regulated in mir-35 mutants comparing with N2.	1014	138	39	4.37	1.5e-15	9.76e-14
216	ceh-6 depleted	WBPaper00031003:total_muscle_depleted	Total muscle depleted genes (complete list of non-overlapping genes from the 0hr and 24hr muscle depleted datasets).	2488	138	59	2.69	4.21e-14	2.53e-12
217	ceh-6 depleted	WBPaper00032948:FedUp	A large cluster of genes up-regulated during early larval development..	1835	138	50	3.1	5.03e-14	2.98e-12
218	ceh-6 depleted	WBPaper00031003:0hr_muscle_enriched	Genes enriched in muscle cells (0hr muscle dataset). Dissociated myo-3::GFP embryos were cultured for 0 hours before FACS sorting.	762	138	32	4.77	8.4e-14	4.83e-12
219	ceh-6 depleted	WBPaper00040603:tdp-1(lf)_down_vs_N2_FC_1.5	Genes down regulated in the absence of TDP-1, when the threshold was set at a fold change (FC) of 1.5.	428	138	24	6.37	3.85e-13	2.09e-11
220	ceh-6 depleted	WBPaper00037950:hypodermis_embryo_SelectivelyEnriched	Genes that show selective expression in a subset of cell types vs broadly expressed in many cell types. Correspond to 20% - 57% of enriched_genes for a given cell type. WBPaper00037950:hypodermis_embryo_SelectivelyEnriched	358	138	22	6.98	6.6e-13	3.49e-11
221	ceh-6 depleted	WBPaper00040823:alg-1(gk214)_upregulated	Genes up regulated in alg-1(gk214) comparing to in N2.	974	138	34	3.97	2.34e-12	1.2e-10
222	ceh-6 depleted	WBPaper00042258:DA1877_downregulated_YoungAdult	Genes downregulated on Comamonas DA1877 relative to E. coli OP50, Young adult	315	138	20	7.22	4.47e-12	2.23e-10
223	ceh-6 depleted	WBPaper00040963:Q200_down	Genes down-regulated after 200 um Quercetin treatment. Fold change < 0.8.	1304	138	39	3.4	4.73e-12	2.35e-10
224	ceh-6 depleted	WBPaper00037950:bodywall-muscle_larva_SelectivelyEnriched	Genes that show selective expression in a subset of cell types vs broadly expressed in many cell types. Correspond to 20% - 57% of enriched_genes for a given cell type. WBPaper00037950:bodywall-muscle_larva_SelectivelyEnriched	448	138	23	5.83	7.7e-12	3.76e-10
225	ceh-6 depleted	WBPaper00035197:fer-1_downregulated	Genes downregulated by fer-1 mutants hc1 and hc24, with > 4 fold change in expression level.	219	138	17	8.82	8.48e-12	4.13e-10
226	ceh-6 depleted	WBPaper00043945:MeHg_upregulated	Genes with expression level up regulated after treatment with Methylmercury (MeHg) by RNAseq analysis.	525	138	24	5.2	2.93e-11	1.36e-09
227	ceh-6 depleted	WBPaper00036130:mir-243_up_regulated	Genes up regulated by mir-243(n4759).	1801	138	45	2.84	3.1e-11	1.44e-09
228	ceh-6 depleted	WBPaper00038304:octr-1_regulated	Genes regulated by octr-1(ok371) after infected with P. aeruginosa PA14 for 4 hours at 25 centigrade.	976	138	32	3.73	6.11e-11	2.76e-09
229	ceh-6 depleted	WBPaper00040185:nhr-23(RNAi)_downregulated	Genes that showed decreased expression in nhr-23 RNAi experiment.	262	138	17	7.37	1.45e-10	6.26e-09
230	ceh-6 depleted	WBPaper00037950:hypodermis_embryo_enriched	Genes significantly enriched (> 2x, FDR < 5%) in a particular cell-type versus a reference sample of all cells at the same stage. WBPaper00037950:hypodermis_embryo_enriched	734	138	27	4.18	2.03e-10	8.69e-09
231	ceh-6 depleted	WBPaper00038172:crh-1null_down_regulated	Genes down regulated in crh-1(nn3315) comparing to in N2.	541	138	23	4.83	3.33e-10	1.4e-08
232	ceh-6 depleted	WBPaper00044316:CH3HgCl_7.5uM_downregulated	Genes that showed decreased expression after exposure to 7.5uM CH3HgCl for 24 hours.	1186	138	34	3.26	4.9e-10	2.03e-08
233	ceh-6 depleted	WBPaper00026952:class_E	Class E gene expression showed no change in lin-14(lf) in L1, up regulation in lin-4(lf) in L2.	336	138	18	6.09	9.03e-10	3.63e-08
234	ceh-6 depleted	WBPaper00041207:CE_dauer_down	Genes dowm regulated in the dauer versus dauer-exit worms.	438	138	20	5.19	1.58e-09	6.18e-08
235	ceh-6 depleted	WBPaper00032948:MoltOssilate	A cluster of genes that oscillates with the molting cycle during early larval development.	205	138	14	7.76	3.46e-09	1.32e-07
236	ceh-6 depleted	WBPaper00040963:Q100_down	Genes down-regulated after 100 um Quercetin treatment. Fold change < 0.8.	1214	138	33	3.09	3.6e-09	1.36e-07
237	ceh-6 depleted	WBPaper00031003:total_muscle_enriched	Total muscle enriched genes (complete list of non-overlapping genes from the 0hr and 24hr muscle enriched datasets).	1286	138	34	3	3.99e-09	1.5e-07
238	ceh-6 depleted	WBPaper00036286:Pattern_G	Expression Pattern Group G, enriched for genes involved in locomotion.	1496	138	37	2.81	4.18e-09	1.57e-07
239	ceh-6 depleted	WBPaper00037950:hypodermis_CoreEnriched	Genes significantly enriched (> 2x, FDR < 5%) in a particular cell-type versus a reference sample of all cells at both embryonic and larval stages. WBPaper00037950:hypodermis_CoreEnriched	177	138	13	8.35	5.37e-09	1.99e-07
240	ceh-6 depleted	WBPaper00037950:hypodermis_larva_SelectivelyEnriched	Genes that show selective expression in a subset of cell types vs broadly expressed in many cell types. Correspond to 20% - 57% of enriched_genes for a given cell type. WBPaper00037950:hypodermis_larva_SelectivelyEnriched	590	138	22	4.24	9.44e-09	3.41e-07
241	ceh-6 depleted	WBPaper00035873:osm-8_regulated	Genes with expression altered >= 3-fold in osm-8(n1518) mutants.	1039	138	29	3.17	2.21e-08	7.75e-07
242	ceh-6 depleted	WBPaper00037682:sma-2_sma-4_upregulated	Genes upregulated in sma-2 L4 (3 arrays) or sma-4 L4 (1 array) vs. N2 L4.	518	138	20	4.39	2.7e-08	9.41e-07
243	ceh-6 depleted	WBPaper00024671:AFD_AWB_vs_unsorted_downregulated	Genes predicted to be downregulated more than 2.0 fold in (AFD+AWB) datasets as compared to unsorted whole embryonic cells dataset.	526	138	20	4.32	3.48e-08	1.2e-06
244	ceh-6 depleted	WBPaper00038172:aak-2overexpression_down_regulated	Genes down regulated in aak-2 over expression line uthIs202 comparing to in N2.	339	138	16	5.36	4.91e-08	1.68e-06
245	ceh-6 depleted	WBPaper00031003:24hr_muscle_enriched	Genes enriched in muscle cells (24hr muscle dataset). Dissociated myo-3::GFP embryos were cultured for 24 hours before FACS sorting.	918	138	26	3.22	1.01e-07	3.35e-06
246	ceh-6 depleted	WBPaper00031532:Larva_Pan_Neuronal_Depleted	WT-Pico Pan-neural Depleted Genes, with genes found multiple times in a single dataset removed (without dups).	1257	138	31	2.8	1.12e-07	3.68e-06
247	ceh-6 depleted	WBPaper00031003:hlh_1_enriched	Genes enriched in HLH-1 heat shock dataset.	2319	138	44	2.16	2.83e-07	8.89e-06
248	ceh-6 depleted	cgc4489_group_23	Genome-wide analysis of developmental and sex-regulated gene expression profile. cgc4489_group_23	251	138	13	5.89	3.32e-07	1.03e-05
249	ceh-6 depleted	[cgc6390]:Cluster_B	Germline-enriched and sex-biased expression profile cluster B.	752	138	22	3.32	6.54e-07	1.95e-05
250	ceh-6 depleted	cgc4386_cluster_5_6	Developmentally modulated gene cluster. cgc4386_cluster_5_6	84	138	8	10.82	7.28e-07	2.16e-05
251	ceh-6 depleted	WBPaper00037950:germline-precursors_embryo_SelectivelyEnriched	Genes that show selective expression in a subset of cell types vs broadly expressed in many cell types. Correspond to 20% - 57% of enriched_genes for a given cell type. WBPaper00037950:germline-precursors_embryo_SelectivelyEnriched	556	138	18	3.68	1.85e-06	5.15e-05
252	ceh-6 depleted	WBPaper00032976:non_compensated_genes	Genes that are not dosage compensated.	290	138	12	4.7	9.75e-06	0.000248
253	ceh-6 depleted	WBPaper00038438:P.lumniescens_24hr_upregulated_TilingArray	Genes with increased expression after 24 hours of infection by P.lumniescens Fold changes shown are pathogen vs OP50. WBPaper00038438:P.lumniescens_24hr_upregulated_TilingArray	3780	138	56	1.68	1.27e-05	0.000316
254	ceh-6 depleted	WBPaper00040603:tdp-1(lf)_down_vs_N2_FC_1.2	Genes down regulated in the absence of TDP-1, when the threshold was set at a fold change (FC) of 1.2.	2386	138	39	1.86	6.08e-05	0.00134
255	ceh-6 depleted	WBPaper00025032:cluster_50	C-lineage related expression profile. WBPaper00025032:cluster_50	27	138	4	16.84	8.61e-05	0.00185
256	ceh-6 depleted	WBPaper00031040:TGF-beta_adult_upregulated	TGF- Dauer pathway adult transcriptional targets. Results obtained by comparing the microarray results of the dauer-constitutive mutants daf-7(e1372), daf-7(m62), and daf-1(m40) with dauer-defective mutants daf-3(mgDf90), daf-5(e1386), and daf-7(e1372);daf-3(mgDf90) double mutants at the permissive temperature, 20C, on the first day of adulthood. WBPaper00031040:TGF-beta_adult_upregulated	2173	138	36	1.88	9.79e-05	0.00209
257	ceh-6 depleted	WBPaper00033099:organophosphorus_pesticide_regulated	Genes specifically affected by organophosphorus pesticide exposure. Dic	86	138	6	7.93	0.00011	0.00232
258	ceh-6 depleted	WBPaper00044316:CH3HgCl_2.0uM_downregulated	Genes that showed decreased expression after exposure to 2.0uM CH3HgCl for 24 hours.	171	138	8	5.32	0.000135	0.00279
259	ceh-6 depleted	WBPaper00037950:bodywall-muscle_larva_enriched	Genes significantly enriched (> 2x, FDR < 5%) in a particular cell-type versus a reference sample of all cells at the same stage. WBPaper00037950:bodywall-muscle_larva_enriched	1149	138	23	2.27	0.000166	0.00338
260	ceh-6 depleted	WBPaper00032528:L3_enriched	Genes in the top 10% of expression level across the triplicate L3 samples. To generate the top10 and bottom10 gene sets, authors ranked all genes by mean expression array signal intensity across the three replicates, then took the top and bottom deciles (1,841 genes each) to represent genes with high and low expression.	1840	138	31	1.91	0.000254	0.00497
261	ceh-6 depleted	WBPaper00041939:UVC-EtBr-exposed_vs_UVC-exposed_48h	Genes differentially expressed under EtBr treatment and UVC exposure vs under UVC exposure but without EtBr treatment at the -1h timepoint (just prior to the third UVC dose (48h)).	3986	138	54	1.54	0.000259	0.00506
262	ceh-6 depleted	WBPaper00038438:P.lumniescens_24hr_upregulated_RNAseq	Genes with increased expression after 24 hours of infection by P.lumniescens Fold changes shown are pathogen vs OP50. WBPaper00038438:P.lumniescens_24hr_upregulated_RNAseq	3016	138	44	1.66	0.00026	0.00507
263	ceh-6 depleted	WBPaper00038438:D.coniospora_12hr_downregulated_RNAseq	Genes with decreased expression after 12 hours of infection by D.coniospora Fold changes shown are pathogen vs OP50.	2288	138	36	1.79	0.000278	0.00539
264	ceh-6 depleted	WBPaper00037950:germline-precursors_embryo_enriched	Genes significantly enriched (> 2x, FDR < 5%) in a particular cell-type versus a reference sample of all cells at the same stage. WBPaper00037950:germline-precursors_embryo_enriched	974	138	20	2.33	0.000335	0.00638
265	ceh-6 depleted	WBPaper00040184:hcf-1nc_sir-2.1nc_daf-2up	Genes with no change in hcf-1(-), no change in sir-2.1(O/E) and upregulated in daf-2(-).	907	138	19	2.38	0.000373	0.00704
266	ceh-6 depleted	WBPaper00031060:2-deoxy-D-glucose_upregulated	Genes that showed increased expression after treated with 2-deoxy-D-glucose.	253	138	9	4.04	0.000404	0.00756
267	ceh-6 depleted	WBPaper00038060:SUMO-1_downregulated	Genes showing < 0.5-fold down-regulated expression (p < 0.001) both in aex-3::His-SUMO-1 or myo-4::His-SUMO-1 C. elegans.	380	138	11	3.29	0.000539	0.00979
268	ceh-6 depleted	WBPaper00025032:PAL-1_target_genes	Potential PAL-1 target genes.	161	138	7	4.94	0.000555	0.01
269	ceh-6 depleted	WBPaper00041939:control_vs_UVC-EtBr-exposed_48h	Genes differentially expressed in control vs after UVC exposure and EtBr treatment at the -1h timepoint (just prior to the third UVC dose (48h)).	4988	138	62	1.41	0.000807	0.014
270	ceh-6 depleted	WBPaper00034739:RIL17lessRIL14	Genes that showed lower expression in RIL-17 than in RIL-14.	125	138	6	5.45	0.000829	0.0143
271	ceh-6 depleted	WBPaper00025032:cluster_5	C-lineage related expression profile. WBPaper00025032:cluster_5	126	138	6	5.41	0.000864	0.0148
272	ceh-6 depleted	WBPaper00037950:bodywall-muscle_embryo_SelectivelyEnriched	Genes that show selective expression in a subset of cell types vs broadly expressed in many cell types. Correspond to 20% - 57% of enriched_genes for a given cell type. WBPaper00037950:bodywall-muscle_embryo_SelectivelyEnriched	181	138	7	4.4	0.00111	0.0185
273	ceh-6 depleted	[cgc5767]:expression_class_SE_pi(186_min)	Strictly embryonic (SE) subclasses are based on the earliest significant increase(abbreviated pi for primary increase). [cgc5767]:expression_class_SE_pi(186_min)	53	138	4	8.58	0.0012	0.0199
274	ceh-6 depleted	WBPaper00035873:dpy-10_regulated	Genes with expression altered >= 3-fold in dpy-10(e128) mutants.	3336	138	45	1.53	0.00125	0.0206
275	ceh-6 depleted	WBPaper00041939:control_vs_UVC-EtBr-exposed_51h	Genes differentially expressed in control vs after UVC exposure and EtBr treatment at the 3h timepoint (3 h after the third UVC dose (51h), which is also 3 h after being placed on food).	3839	138	50	1.48	0.00131	0.0214
276	ceh-6 depleted	WBPaper00037950:hypodermis_larva_enriched	Genes significantly enriched (> 2x, FDR < 5%) in a particular cell-type versus a reference sample of all cells at the same stage. WBPaper00037950:hypodermis_larva_enriched	1251	138	22	2	0.00134	0.0219
277	ceh-6 depleted	cgc4386_cluster_2_4	Developmentally modulated gene cluster. cgc4386_cluster_2_4	138	138	6	4.94	0.00138	0.0226
278	ceh-6 depleted	WBPaper00034739:N2lessDR1350	Genes that showed lower expression in N2 than in DR1350.	1173	138	21	2.03	0.0014	0.0227
279	ceh-6 depleted	WBPaper00037950:coelomocytes_embryo_SelectivelyEnriched	Genes that show selective expression in a subset of cell types vs broadly expressed in many cell types. Correspond to 20% - 57% of enriched_genes for a given cell type. WBPaper00037950:coelomocytes_embryo_SelectivelyEnriched	245	138	8	3.71	0.00147	0.0238
280	ceh-6 depleted	WBPaper00038237:age-1_upregulated_intestine_rescue	Genes upregulated by > 2-fold in CY262(sqt-1(sc13) age-1(mg44); bvIs1) adults, which intestinally express age-1, relative to wildtype.	791	138	16	2.3	0.0016	0.0256
281	ceh-6 depleted	WBPaper00038237:age-1_upregulated_neuron_rescue	Genes upregulated by > 2-fold in CY251(sqt-1(sc13) age-1(mg44); bvIs2) adults, which neuronally express age-1, relative to wildtype.	791	138	16	2.3	0.0016	0.0256
282	ceh-6 depleted	WBPaper00038237:age-1_upregulated_nontransgenic	Genes upregulated by > 2-fold in SP75 (sqt-1(sc13) age-1(mg44)/mnC1) adults relative to wildtype.	791	138	16	2.3	0.0016	0.0256
283	ceh-6 depleted	WBPaper00032165:differentially_expressed_with_age_medoid_2	Differentially expressed genes during worm lifespan. Medoid 2 Fig.4.	948	138	18	2.16	0.00165	0.0263
284	ceh-6 depleted	WBPaper00040963:Q50_down	Genes down-regulated after 50 um Quercetin treatment. Fold change < 0.8.	145	138	6	4.7	0.00178	0.0281
285	ceh-6 depleted	WBPaper00035873:dpy-9_regulated	Genes with expression altered >= 3-fold in dpy-9(e12) mutants.	2813	138	39	1.58	0.00181	0.0285
286	ceh-6 depleted	WBPaper00038172:tax-6null_down_regulated	Genes down regulated in tax-6(ok2065) comparing to in N2.	959	138	18	2.13	0.00188	0.0294
287	ceh-6 depleted	WBPaper00040116:pRJ-FR.5_down_regulated	Genes down regulated after fed by 25 mg/ml pRJ-Fr.5 for 24 h beginning at the L4 stage.	317	138	9	3.23	0.00197	0.0308
288	ceh-6 depleted	WBPaper00038438:S.marcescens_24hr_downregulated_TilingArray	Genes with decreased expression after 24 hours of infection by S.marcescens Fold changes shown are pathogen vs OP50. WBPaper00038438:S.marcescens_24hr_downregulated_TilingArray	1635	138	26	1.81	0.00203	0.0314
289	ceh-6 depleted	WBPaper00044316:HgCl2_2.0uM_upregulated	Genes that showed increased expression after exposure to 2.0uM HgCl2 for 24 hours.	8	138	2	28.41	0.00208	0.0321
290	ceh-6 depleted	WBPaper00041939:UVC-EtBr-exposed_vs_UVC-exposed_51h	Genes differentially expressed under EtBr treatment and UVC exposure vs under UVC exposure but without EtBr treatment at the -3h timepoint (3 h after the third UVC dose (51h), which is also 3 h after being placed on food).	2362	138	34	1.64	0.00209	0.0323
291	ceh-6 depleted	WBPaper00038438:S.marcescens_24hr_downregulated_RNAseq	Genes with decreased expression after 24 hours of infection by S.marcescens Fold changes shown are pathogen vs OP50. WBPaper00038438:S.marcescens_24hr_downregulated_RNAseq	1135	138	20	2	0.0022	0.0337
292	ceh-6 depleted	WBPaper00037950:dopaminergic-neurons_larva_SelectivelyEnriched	Genes that show selective expression in a subset of cell types vs broadly expressed in many cell types. Correspond to 20% - 57% of enriched_genes for a given cell type. WBPaper00037950:dopaminergic-neurons_larva_SelectivelyEnriched	460	138	11	2.72	0.0025	0.0378
293	ceh-6 depleted	WBPaper00036286:Pattern_C	Expression Pattern Group C, enriched for genes involved in metabolic processes.	992	138	18	2.06	0.00271	0.0406
294	ceh-6 depleted	WBPaper00031003:24hr_muscle_depleted	Genes depleted in muscle cells (24hr muscle dataset). Dissociated myo-3::GFP embryos were cultured for 24 hours before FACS sorting.	1589	138	25	1.79	0.00288	0.0427
295	ceh-6 depleted	WBPaper00037950:CEP-sheath-cells_adult_SelectivelyEnriched	Genes that show selective expression in a subset of cell types vs broadly expressed in many cell types. Correspond to 20% - 57% of enriched_genes for a given cell type. WBPaper00037950:CEP-sheath-cells_adult_SelectivelyEnriched	114	138	5	4.98	0.00335	0.049
296	ceh-6 enriched	WBPaper00037950:A-class-motor-neurons_larva_enriched	Genes significantly enriched (> 2x, FDR < 5%) in a particular cell-type versus a reference sample of all cells at the same stage. WBPaper00037950:A-class-motor-neurons_larva_enriched	689	93	23	5.63	8.67e-12	4.21e-10
297	ceh-6 enriched	WBPaper00037950:A-class-motor-neurons_larva_SelectivelyEnriched	Genes that show selective expression in a subset of cell types vs broadly expressed in many cell types. Correspond to 20% - 57% of enriched_genes for a given cell type. WBPaper00037950:A-class-motor-neurons_larva_SelectivelyEnriched	281	93	15	9	9.69e-11	4.31e-09
298	ceh-6 enriched	WBPaper00030839:Larval_Pan_Neuronal	Larval Pan-neural Enriched Genes.	1545	93	32	3.49	9.98e-11	4.43e-09
299	ceh-6 enriched	WBPaper00030839:Larval_A_Class	Larval A-class motor neuron enriched genes.	404	93	17	7.1	1.99e-10	8.55e-09
300	ceh-6 enriched	WBPaper00037950:all-neurons_larva_enriched	Genes significantly enriched (> 2x, FDR < 5%) in a particular cell-type versus a reference sample of all cells at the same stage. WBPaper00037950:all-neurons_larva_enriched	1013	93	23	3.83	1.62e-08	5.73e-07
301	ceh-6 enriched	WBPaper00037950:glr-1(+)-neurons_larva_enriched	Genes significantly enriched (> 2x, FDR < 5%) in a particular cell-type versus a reference sample of all cells at the same stage. WBPaper00037950:glr-1(+)-neurons_larva_enriched	661	93	18	4.59	5.27e-08	1.8e-06
302	ceh-6 enriched	WBPaper00037950:all-neurons_larva_SelectivelyEnriched	Genes that show selective expression in a subset of cell types vs broadly expressed in many cell types. Correspond to 20% - 57% of enriched_genes for a given cell type. WBPaper00037950:all-neurons_larva_SelectivelyEnriched	546	93	16	4.94	1.19e-07	3.91e-06
303	ceh-6 enriched	WBPaper00037950:glr-1(+)-neurons_larva_SelectivelyEnriched	Genes that show selective expression in a subset of cell types vs broadly expressed in many cell types. Correspond to 20% - 57% of enriched_genes for a given cell type. WBPaper00037950:glr-1(+)-neurons_larva_SelectivelyEnriched	257	93	11	7.22	3.44e-07	1.07e-05
304	ceh-6 enriched	WBPaper00031532:Larva_Pan_Neuronal_Enriched	WT-Pico Pan-neural Enriched Genes, with genes found multiple times in a single dataset removed (without dups).	1604	93	27	2.84	3.55e-07	1.1e-05
305	ceh-6 enriched	WBPaper00042548:miRISC_enriched	Genes enriched in neuronal miRNA-induced silencing complexes (miRISC) as detected by immunoprecipitations and microarray analysis.	692	93	17	4.14	5.59e-07	1.69e-05
306	ceh-6 enriched	WBPaper00030839:Embryo_Pan_Neuronal	Embryonic Pan-neural Enriched Genes.	1620	93	23	2.39	5.35e-05	0.00119
307	ceh-6 enriched	WBPaper00031003:0hr_muscle_depleted	Genes depleted in muscle cells (0hr muscle dataset). Dissociated myo-3::GFP embryos were cultured for 0 hours before FACS sorting.	1708	93	23	2.27	0.000121	0.00252
308	ceh-6 enriched	WBPaper00037950:AVE-neuron_embryo_enriched	Genes significantly enriched (> 2x, FDR < 5%) in a particular cell-type versus a reference sample of all cells at the same stage. WBPaper00037950:AVE-neuron_embryo_enriched	433	93	10	3.89	0.000243	0.00475
309	ceh-6 enriched	WBPaper00038438:P.lumniescens_24hr_upregulated_TilingArray	Genes with increased expression after 24 hours of infection by P.lumniescens Fold changes shown are pathogen vs OP50. WBPaper00038438:P.lumniescens_24hr_upregulated_TilingArray	3780	93	36	1.61	0.00119	0.0197
310	ceh-6 enriched	WBPaper00037950:AVE-neuron_embryo_SelectivelyEnriched	Genes that show selective expression in a subset of cell types vs broadly expressed in many cell types. Correspond to 20% - 57% of enriched_genes for a given cell type. WBPaper00037950:AVE-neuron_embryo_SelectivelyEnriched	142	93	5	5.94	0.00156	0.025
311	ceh-6 enriched	WBPaper00031003:total_muscle_depleted	Total muscle depleted genes (complete list of non-overlapping genes from the 0hr and 24hr muscle depleted datasets).	2488	93	26	1.76	0.00212	0.0327
312	ceh-6 enriched	WBPaper00037950:GABAergic-motor-neurons_CoreEnriched	Genes significantly enriched (> 2x, FDR < 5%) in a particular cell-type versus a reference sample of all cells at both embryonic and larval stages. WBPaper00037950:GABAergic-motor-neurons_CoreEnriched	48	93	3	10.54	0.00288	0.0427
313	ceh-6 enriched	cgc4489_group_14	Genome-wide analysis of developmental and sex-regulated gene expression profile. cgc4489_group_14	512	93	9	2.96	0.00332	0.0488
314	ceh-6 (-) hlh-16 (+) depleted	WBPaper00031003:0hr_muscle_enriched	Genes enriched in muscle cells (0hr muscle dataset). Dissociated myo-3::GFP embryos were cultured for 0 hours before FACS sorting.	762	613	167	5.61	2.11e-81	2.55e-78
315	ceh-6 (-) hlh-16 (+) depleted	WBPaper00037950:hypodermis_embryo_SelectivelyEnriched	Genes that show selective expression in a subset of cell types vs broadly expressed in many cell types. Correspond to 20% - 57% of enriched_genes for a given cell type. WBPaper00037950:hypodermis_embryo_SelectivelyEnriched	358	613	102	7.29	3.42e-60	1.8e-57
316	ceh-6 (-) hlh-16 (+) depleted	WBPaper00031532:Larva_Pan_Neuronal_Depleted	WT-Pico Pan-neural Depleted Genes, with genes found multiple times in a single dataset removed (without dups).	1257	613	183	3.72	1.39e-59	7.13e-57
317	ceh-6 (-) hlh-16 (+) depleted	WBPaper00024671:AFD_AWB_vs_unsorted_downregulated	Genes predicted to be downregulated more than 2.0 fold in (AFD+AWB) datasets as compared to unsorted whole embryonic cells dataset.	526	613	120	5.84	2.57e-59	1.29e-56
318	ceh-6 (-) hlh-16 (+) depleted	WBPaper00031003:total_muscle_enriched	Total muscle enriched genes (complete list of non-overlapping genes from the 0hr and 24hr muscle enriched datasets).	1286	613	182	3.62	2.83e-57	1.33e-54
319	ceh-6 (-) hlh-16 (+) depleted	WBPaper00031003:hlh_1_enriched	Genes enriched in HLH-1 heat shock dataset.	2319	613	243	2.68	1.98e-53	7.72e-51
320	ceh-6 (-) hlh-16 (+) depleted	WBPaper00041207:CE_dauer_down	Genes dowm regulated in the dauer versus dauer-exit worms.	438	613	103	6.02	5.47e-52	2.04e-49
321	ceh-6 (-) hlh-16 (+) depleted	WBPaper00035197:fer-1_downregulated	Genes downregulated by fer-1 mutants hc1 and hc24, with > 4 fold change in expression level.	219	613	76	8.88	9.25e-52	3.42e-49
322	ceh-6 (-) hlh-16 (+) depleted	WBPaper00037950:bodywall-muscle_larva_SelectivelyEnriched	Genes that show selective expression in a subset of cell types vs broadly expressed in many cell types. Correspond to 20% - 57% of enriched_genes for a given cell type. WBPaper00037950:bodywall-muscle_larva_SelectivelyEnriched	448	613	102	5.82	4.72e-50	1.61e-47
323	ceh-6 (-) hlh-16 (+) depleted	WBPaper00037950:hypodermis_embryo_enriched	Genes significantly enriched (> 2x, FDR < 5%) in a particular cell-type versus a reference sample of all cells at the same stage. WBPaper00037950:hypodermis_embryo_enriched	734	613	129	4.5	4.72e-50	1.61e-47
324	ceh-6 (-) hlh-16 (+) depleted	WBPaper00031003:24hr_muscle_enriched	Genes enriched in muscle cells (24hr muscle dataset). Dissociated myo-3::GFP embryos were cultured for 24 hours before FACS sorting.	918	613	142	3.96	2.34e-48	6.97e-46
325	ceh-6 (-) hlh-16 (+) depleted	WBPaper00040603:tdp-1(lf)_down_vs_N2_FC_1.5	Genes down regulated in the absence of TDP-1, when the threshold was set at a fold change (FC) of 1.5.	428	613	93	5.56	1.04e-43	2.6e-41
326	ceh-6 (-) hlh-16 (+) depleted	WBPaper00042258:DA1877_downregulated_YoungAdult	Genes downregulated on Comamonas DA1877 relative to E. coli OP50, Young adult	315	613	80	6.5	6.5e-43	1.55e-40
327	ceh-6 (-) hlh-16 (+) depleted	WBPaper00037950:bodywall-muscle_embryo_SelectivelyEnriched	Genes that show selective expression in a subset of cell types vs broadly expressed in many cell types. Correspond to 20% - 57% of enriched_genes for a given cell type. WBPaper00037950:bodywall-muscle_embryo_SelectivelyEnriched	181	613	62	8.76	7.18e-42	1.62e-39
328	ceh-6 (-) hlh-16 (+) depleted	WBPaper00043945:MeHg_upregulated	Genes with expression level up regulated after treatment with Methylmercury (MeHg) by RNAseq analysis.	525	613	99	4.82	8.34e-41	1.82e-38
329	ceh-6 (-) hlh-16 (+) depleted	WBPaper00032528:L3_enriched	Genes in the top 10% of expression level across the triplicate L3 samples. To generate the top10 and bottom10 gene sets, authors ranked all genes by mean expression array signal intensity across the three replicates, then took the top and bottom deciles (1,841 genes each) to represent genes with high and low expression.	1840	613	193	2.68	1.2e-40	2.6e-38
330	ceh-6 (-) hlh-16 (+) depleted	WBPaper00040963:Q200_down	Genes down-regulated after 200 um Quercetin treatment. Fold change < 0.8.	1304	613	158	3.1	3.96e-40	8.46e-38
331	ceh-6 (-) hlh-16 (+) depleted	[cgc6390]:Cluster_B	Germline-enriched and sex-biased expression profile cluster B.	752	613	113	3.84	8.77e-37	1.71e-34
332	ceh-6 (-) hlh-16 (+) depleted	WBPaper00038304:octr-1_regulated	Genes regulated by octr-1(ok371) after infected with P. aeruginosa PA14 for 4 hours at 25 centigrade.	976	613	128	3.36	1.54e-35	2.78e-33
333	ceh-6 (-) hlh-16 (+) depleted	WBPaper00040185:nhr-23(RNAi)_downregulated	Genes that showed decreased expression in nhr-23 RNAi experiment.	262	613	65	6.35	3.08e-34	5.26e-32
334	ceh-6 (-) hlh-16 (+) depleted	WBPaper00040603:tdp-1(lf)_down_vs_N2_FC_1.2	Genes down regulated in the absence of TDP-1, when the threshold was set at a fold change (FC) of 1.2.	2386	613	211	2.26	1.49e-33	2.48e-31
335	ceh-6 (-) hlh-16 (+) depleted	WBPaper00037682:sma-2_sma-4_upregulated	Genes upregulated in sma-2 L4 (3 arrays) or sma-4 L4 (1 array) vs. N2 L4.	518	613	89	4.4	2.36e-33	3.89e-31
336	ceh-6 (-) hlh-16 (+) depleted	WBPaper00034739:N2lessDR1350	Genes that showed lower expression in N2 than in DR1350.	1173	613	138	3.01	2.89e-33	4.74e-31
337	ceh-6 (-) hlh-16 (+) depleted	WBPaper00040963:Q100_down	Genes down-regulated after 100 um Quercetin treatment. Fold change < 0.8.	1214	613	139	2.93	3.01e-32	4.72e-30
338	ceh-6 (-) hlh-16 (+) depleted	WBPaper00036130:mir-243_up_regulated	Genes up regulated by mir-243(n4759).	1801	613	175	2.49	4.73e-32	7.36e-30
339	ceh-6 (-) hlh-16 (+) depleted	WBPaper00032948:MoltOssilate	A cluster of genes that oscillates with the molting cycle during early larval development.	205	613	56	6.99	5.71e-32	8.85e-30
340	ceh-6 (-) hlh-16 (+) depleted	WBPaper00035873:osm-8_regulated	Genes with expression altered >= 3-fold in osm-8(n1518) mutants.	1039	613	126	3.1	1.65e-31	2.49e-29
341	ceh-6 (-) hlh-16 (+) depleted	WBPaper00031003:0hr_muscle_depleted	Genes depleted in muscle cells (0hr muscle dataset). Dissociated myo-3::GFP embryos were cultured for 0 hours before FACS sorting.	1708	613	168	2.52	2.92e-31	4.35e-29
342	ceh-6 (-) hlh-16 (+) depleted	WBPaper00031003:total_muscle_depleted	Total muscle depleted genes (complete list of non-overlapping genes from the 0hr and 24hr muscle depleted datasets).	2488	613	209	2.15	5.87e-30	8.28e-28
343	ceh-6 (-) hlh-16 (+) depleted	WBPaper00032948:FedUp	A large cluster of genes up-regulated during early larval development..	1835	613	171	2.38	5.18e-29	7.04e-27
344	ceh-6 (-) hlh-16 (+) depleted	WBPaper00037950:hypodermis_CoreEnriched	Genes significantly enriched (> 2x, FDR < 5%) in a particular cell-type versus a reference sample of all cells at both embryonic and larval stages. WBPaper00037950:hypodermis_CoreEnriched	177	613	48	6.94	2.27e-27	2.88e-25
345	ceh-6 (-) hlh-16 (+) depleted	WBPaper00037950:bodywall-muscle_CoreEnriched	Genes significantly enriched (> 2x, FDR < 5%) in a particular cell-type versus a reference sample of all cells at both embryonic and larval stages. WBPaper00037950:bodywall-muscle_CoreEnriched	121	613	40	8.46	1.23e-26	1.52e-24
346	ceh-6 (-) hlh-16 (+) depleted	WBPaper00025032:cluster_24	C-lineage related expression profile. WBPaper00025032:cluster_24	47	613	27	14.7	2.58e-26	3.13e-24
347	ceh-6 (-) hlh-16 (+) depleted	[cgc5428]:L1_muscle_enriched	The cluster contains genes that are significantly enriched in L1 muscle.	1445	613	141	2.5	1.81e-25	2.1e-23
348	ceh-6 (-) hlh-16 (+) depleted	WBPaper00026952:class_E	Class E gene expression showed no change in lin-14(lf) in L1, up regulation in lin-4(lf) in L2.	336	613	62	4.72	4.6e-25	5.29e-23
349	ceh-6 (-) hlh-16 (+) depleted	WBPaper00037950:bodywall-muscle_embryo_enriched	Genes significantly enriched (> 2x, FDR < 5%) in a particular cell-type versus a reference sample of all cells at the same stage. WBPaper00037950:bodywall-muscle_embryo_enriched	394	613	67	4.35	6.7e-25	7.64e-23
350	ceh-6 (-) hlh-16 (+) depleted	cgc4386_cluster_4_6	Developmentally modulated gene cluster. cgc4386_cluster_4_6	87	613	33	9.7	2.15e-24	2.38e-22
351	ceh-6 (-) hlh-16 (+) depleted	WBPaper00040823:alg-1(gk214)_upregulated	Genes up regulated in alg-1(gk214) comparing to in N2.	974	613	107	2.81	4.34e-23	4.55e-21
352	ceh-6 (-) hlh-16 (+) depleted	WBPaper00040876:mir-35_downregulated	Genes with expression level down regulated in mir-35 mutants comparing with N2.	1014	613	109	2.75	9.11e-23	9.44e-21
353	ceh-6 (-) hlh-16 (+) depleted	WBPaper00031040:TGF-beta_adult_upregulated	TGF- Dauer pathway adult transcriptional targets. Results obtained by comparing the microarray results of the dauer-constitutive mutants daf-7(e1372), daf-7(m62), and daf-1(m40) with dauer-defective mutants daf-3(mgDf90), daf-5(e1386), and daf-7(e1372);daf-3(mgDf90) double mutants at the permissive temperature, 20C, on the first day of adulthood. WBPaper00031040:TGF-beta_adult_upregulated	2173	613	175	2.06	2.6e-22	2.63e-20
354	ceh-6 (-) hlh-16 (+) depleted	WBPaper00035873:dpy-9_regulated	Genes with expression altered >= 3-fold in dpy-9(e12) mutants.	2813	613	207	1.88	5.72e-22	5.62e-20
355	ceh-6 (-) hlh-16 (+) depleted	WBPaper00037950:hypodermis_larva_SelectivelyEnriched	Genes that show selective expression in a subset of cell types vs broadly expressed in many cell types. Correspond to 20% - 57% of enriched_genes for a given cell type. WBPaper00037950:hypodermis_larva_SelectivelyEnriched	590	613	78	3.38	1.06e-21	1.03e-19
356	ceh-6 (-) hlh-16 (+) depleted	WBPaper00029437:dcr-1_upregulated	Genes upregulated in dcr-1(-/-) adult animals by at least 1.5 fold and P < 0.01, as determined by a multisample t-test and the Benjamini and Hochberg false discovery rate correction.	1076	613	109	2.59	9.88e-21	9.12e-19
357	ceh-6 (-) hlh-16 (+) depleted	[cgc5767]:cluster_2	Early embryonic development gene expression profile. [cgc5767]:cluster_2	424	613	63	3.8	2.85e-20	2.55e-18
358	ceh-6 (-) hlh-16 (+) depleted	WBPaper00035873:dpy-10_regulated	Genes with expression altered >= 3-fold in dpy-10(e128) mutants.	3336	613	227	1.74	5.85e-20	5.12e-18
359	ceh-6 (-) hlh-16 (+) depleted	WBPaper00031003:24hr_muscle_depleted	Genes depleted in muscle cells (24hr muscle dataset). Dissociated myo-3::GFP embryos were cultured for 24 hours before FACS sorting.	1589	613	137	2.21	1.1e-19	9.44e-18
360	ceh-6 (-) hlh-16 (+) depleted	cgc4386_cluster_5_6	Developmentally modulated gene cluster. cgc4386_cluster_5_6	84	613	28	8.53	4.03e-19	3.35e-17
361	ceh-6 (-) hlh-16 (+) depleted	WBPaper00044316:CH3HgCl_7.5uM_downregulated	Genes that showed decreased expression after exposure to 7.5uM CH3HgCl for 24 hours.	1186	613	110	2.37	5.29e-18	4.14e-16
362	ceh-6 (-) hlh-16 (+) depleted	WBPaper00037950:bodywall-muscle_larva_enriched	Genes significantly enriched (> 2x, FDR < 5%) in a particular cell-type versus a reference sample of all cells at the same stage. WBPaper00037950:bodywall-muscle_larva_enriched	1149	613	107	2.38	1.23e-17	9.28e-16
363	ceh-6 (-) hlh-16 (+) depleted	WBPaper00038438:P.lumniescens_24hr_upregulated_TilingArray	Genes with increased expression after 24 hours of infection by P.lumniescens Fold changes shown are pathogen vs OP50. WBPaper00038438:P.lumniescens_24hr_upregulated_TilingArray	3780	613	239	1.62	4.92e-17	3.54e-15
364	ceh-6 (-) hlh-16 (+) depleted	WBPaper00039866:ClassComp_daf-19_upregulated	Candidate daf-19 up regulated genes with a statistically significant signal variation of 1.5-fold or greater. These were identified using a class comparisons tool from BRB Array Tools.	376	613	54	3.67	7.67e-17	5.49e-15
365	ceh-6 (-) hlh-16 (+) depleted	WBPaper00038172:crh-1null_down_regulated	Genes down regulated in crh-1(nn3315) comparing to in N2.	541	613	66	3.12	1.2e-16	8.47e-15
366	ceh-6 (-) hlh-16 (+) depleted	WBPaper00036286:Pattern_C	Expression Pattern Group C, enriched for genes involved in metabolic processes.	992	613	95	2.45	1.89e-16	1.31e-14
367	ceh-6 (-) hlh-16 (+) depleted	cgc4489_group_8	Genome-wide analysis of developmental and sex-regulated gene expression profile. cgc4489_group_8	567	613	66	2.98	1.27e-15	8.31e-14
368	ceh-6 (-) hlh-16 (+) depleted	WBPaper00036286:Pattern_G	Expression Pattern Group G, enriched for genes involved in locomotion.	1496	613	122	2.09	1.38e-15	8.99e-14
369	ceh-6 (-) hlh-16 (+) depleted	WBPaper00031060:2-deoxy-D-glucose_upregulated	Genes that showed increased expression after treated with 2-deoxy-D-glucose.	253	613	42	4.25	1.38e-15	9.03e-14
370	ceh-6 (-) hlh-16 (+) depleted	WBPaper00032976:non_compensated_genes	Genes that are not dosage compensated.	290	613	45	3.97	1.76e-15	1.14e-13
371	ceh-6 (-) hlh-16 (+) depleted	WBPaper00025032:PAL-1_target_genes	Potential PAL-1 target genes.	161	613	32	5.09	2.03e-14	1.24e-12
372	ceh-6 (-) hlh-16 (+) depleted	WBPaper00005124:estrogen_10-5M_regulated	Genes up or down regulated by 10e-05M of estrogen. The normalized values used were G/R ratio > 2.6 for up-regulation and G/R ratio < 0.38 for down-regulation, which corresponds to 1.39 and -1.39 log(base2) G/R ratio, respectively.	1320	613	109	2.11	2.77e-14	1.68e-12
373	ceh-6 (-) hlh-16 (+) depleted	WBPaper00038060:SUMO-1_downregulated	Genes showing < 0.5-fold down-regulated expression (p < 0.001) both in aex-3::His-SUMO-1 or myo-4::His-SUMO-1 C. elegans.	380	613	50	3.37	3.91e-14	2.36e-12
374	ceh-6 (-) hlh-16 (+) depleted	WBPaper00040985:AIN-2_asynchronous_muscle	Genes enriched in body wall muscle AIN-2 miRISCs. Pmyo-3-ain-2-gfp IP was performed in mixed stage worms.	523	613	60	2.94	5.29e-14	3.12e-12
375	ceh-6 (-) hlh-16 (+) depleted	WBPaper00005124:cholesterol_10-9M_regulated	Genes up or down regulated by 10e-09M of cholesterol . The normalized values used were G/R ratio > 2.6 for up-regulation and G/R ratio < 0.38 for down-regulation, which corresponds to 1.39 and -1.39 log(base2) G/R ratio, respectively.	1791	613	133	1.9	8.38e-14	4.83e-12
376	ceh-6 (-) hlh-16 (+) depleted	WBPaper00038172:aak-2overexpression_down_regulated	Genes down regulated in aak-2 over expression line uthIs202 comparing to in N2.	339	613	46	3.47	1.39e-13	7.82e-12
377	ceh-6 (-) hlh-16 (+) depleted	WBPaper00025032:cluster_50	C-lineage related expression profile. WBPaper00025032:cluster_50	27	613	14	13.27	2.11e-13	1.17e-11
378	ceh-6 (-) hlh-16 (+) depleted	WBPaper00025032:cluster_10	C-lineage related expression profile. WBPaper00025032:cluster_10	88	613	23	6.69	2.21e-13	1.22e-11
379	ceh-6 (-) hlh-16 (+) depleted	[cgc5767]:cluster_5	Early embryonic development gene expression profile. [cgc5767]:cluster_5	149	613	29	4.98	6.04e-13	3.21e-11
380	ceh-6 (-) hlh-16 (+) depleted	WBPaper00032031:DConiospora_downregulated_cDNA_24h	Genes that showed decreased expression after 24 hours of infection by fungi Drechmeria coniospora.	149	613	29	4.98	6.04e-13	3.21e-11
381	ceh-6 (-) hlh-16 (+) depleted	WBPaper00037950:coelomocytes_embryo_SelectivelyEnriched	Genes that show selective expression in a subset of cell types vs broadly expressed in many cell types. Correspond to 20% - 57% of enriched_genes for a given cell type. WBPaper00037950:coelomocytes_embryo_SelectivelyEnriched	245	613	37	3.86	1.41e-12	7.35e-11
382	ceh-6 (-) hlh-16 (+) depleted	WBPaper00040184:hcf-1nc_sir-2.1nc_daf-2up	Genes with no change in hcf-1(-), no change in sir-2.1(O/E) and upregulated in daf-2(-).	907	613	80	2.26	4.75e-12	2.36e-10
383	ceh-6 (-) hlh-16 (+) depleted	WBPaper00041002:HF_11d_0.2mM_Up	Gene significantly up-regulated by treatment with 0.2mM of HuminFeed until older adult stage (11 days), with a minimum fold change in gene expression of 1.25.	421	613	49	2.98	7.32e-12	3.59e-10
384	ceh-6 (-) hlh-16 (+) depleted	WBPaper00035588:alg-1(-)_upregulated	Genes upregulated by alg-1(-).	1423	613	108	1.94	8.48e-12	4.13e-10
385	ceh-6 (-) hlh-16 (+) depleted	WBPaper00034739:RIL17lessRIL14	Genes that showed lower expression in RIL-17 than in RIL-14.	125	613	25	5.12	1.29e-11	6.18e-10
386	ceh-6 (-) hlh-16 (+) depleted	WBPaper00037950:coelomocytes_CoreEnriched	Genes significantly enriched (> 2x, FDR < 5%) in a particular cell-type versus a reference sample of all cells at both embryonic and larval stages. WBPaper00037950:coelomocytes_CoreEnriched	49	613	16	8.35	2.47e-11	1.16e-09
387	ceh-6 (-) hlh-16 (+) depleted	cgc4489_group_23	Genome-wide analysis of developmental and sex-regulated gene expression profile. cgc4489_group_23	251	613	35	3.57	5.76e-11	2.62e-09
388	ceh-6 (-) hlh-16 (+) depleted	WBPaper00005124:progesterone_10-5M_regulated	Genes up or down regulated by 10e-05M of progesterone. The normalized values used were G/R ratio > 2.6 for up-regulation and G/R ratio < 0.38 for down-regulation, which corresponds to 1.39 and -1.39 log(base2) G/R ratio, respectively.	2398	613	154	1.64	7.47e-11	3.37e-09
389	ceh-6 (-) hlh-16 (+) depleted	WBPaper00025032:cluster_2	C-lineage related expression profile. WBPaper00025032:cluster_2	228	613	33	3.7	7.53e-11	3.39e-09
390	ceh-6 (-) hlh-16 (+) depleted	WBPaper00024393:strongly_regulated_dauer_genes	Genes that are up or down regulated by more than 2.1 fold with the t-test p-value less than 0.01 are included in this cluster.	1231	613	95	1.97	7.87e-11	3.53e-09
391	ceh-6 (-) hlh-16 (+) depleted	WBPaper00025141:N2_Expressed_Genes	Genes expressed in N2.	8852	613	422	1.22	9.31e-11	4.15e-09
392	ceh-6 (-) hlh-16 (+) depleted	WBPaper00041939:control_vs_UVC-EtBr-exposed_48h	Genes differentially expressed in control vs after UVC exposure and EtBr treatment at the -1h timepoint (just prior to the third UVC dose (48h)).	4988	613	269	1.38	1.11e-10	4.9e-09
393	ceh-6 (-) hlh-16 (+) depleted	[cgc5767]:cluster_12	Early embryonic development gene expression profile. [cgc5767]:cluster_12	47	613	15	8.17	1.51e-10	6.51e-09
394	ceh-6 (-) hlh-16 (+) depleted	[cgc6390]:Cluster_C	Germline-enriched and sex-biased expression profile cluster C.	879	613	74	2.15	2.86e-10	1.21e-08
395	ceh-6 (-) hlh-16 (+) depleted	cgc4386_cluster_6_2	Developmentally modulated gene cluster. cgc4386_cluster_6_2	187	613	28	3.83	9.53e-10	3.81e-08
396	ceh-6 (-) hlh-16 (+) depleted	WBPaper00041174:genotypic	Genes with variation in expression level across genotypes (AB2, CB4856, RC301, CB4857, N2, HC445).	1974	613	129	1.67	1.46e-09	5.71e-08
397	ceh-6 (-) hlh-16 (+) depleted	WBPaper00044091:Bpseudomallei_repressed_12h	Genes that showed decreased expression in adult animals after 12 hour exposure to B. pseudomallei R15 vs. exposure to OP50	497	613	49	2.52	2.44e-09	9.41e-08
398	ceh-6 (-) hlh-16 (+) depleted	WBPaper00036383:ash-2_Day8_regulated	Genes that change expression level at day 8 adult stage after ash-2 RNAi.	550	613	52	2.42	3.33e-09	1.27e-07
399	ceh-6 (-) hlh-16 (+) depleted	WBPaper00041174:environmental	Genes with variation in expression level across conditions (control, 25C, High-pH-Salt, Liquid, infection).	1952	613	126	1.65	5.12e-09	1.9e-07
400	ceh-6 (-) hlh-16 (+) depleted	WBPaper00038438:S.marcescens_24hr_downregulated_RNAseq	Genes with decreased expression after 24 hours of infection by S.marcescens Fold changes shown are pathogen vs OP50. WBPaper00038438:S.marcescens_24hr_downregulated_RNAseq	1135	613	84	1.89	8.4e-09	3.05e-07
401	ceh-6 (-) hlh-16 (+) depleted	WBPaper00041174:genotypic_and_environmental	Genes with significant variation across both genotypes and environments. Genotypes	1226	613	88	1.84	1.51e-08	5.37e-07
402	ceh-6 (-) hlh-16 (+) depleted	WBPaper00037950:hypodermis_larva_enriched	Genes significantly enriched (> 2x, FDR < 5%) in a particular cell-type versus a reference sample of all cells at the same stage. WBPaper00037950:hypodermis_larva_enriched	1251	613	89	1.82	1.88e-08	6.61e-07
403	ceh-6 (-) hlh-16 (+) depleted	WBPaper00041939:control_vs_UVC-EtBr-exposed_51h	Genes differentially expressed in control vs after UVC exposure and EtBr treatment at the 3h timepoint (3 h after the third UVC dose (51h), which is also 3 h after being placed on food).	3839	613	209	1.39	3.12e-08	1.08e-06
404	ceh-6 (-) hlh-16 (+) depleted	WBPaper00005124:testosterone_10-9M_regulated	Genes up or down regulated by 10e-09M of testosterone. The normalized values used were G/R ratio > 2.6 for up-regulation and G/R ratio < 0.38 for down-regulation, which corresponds to 1.39 and -1.39 log(base2) G/R ratio, respectively.	3716	613	203	1.4	4.29e-08	1.47e-06
405	ceh-6 (-) hlh-16 (+) depleted	[cgc5767]:expression_class_E_pi(53_min)	Embryonic (E) subclasses are based on the earliest significant increase(abbreviated pi for primary increase). [cgc5767]:expression_class_E_pi(53_min)	866	613	67	1.98	6.11e-08	2.07e-06
406	ceh-6 (-) hlh-16 (+) depleted	WBPaper00025032:cluster_25	C-lineage related expression profile. WBPaper00025032:cluster_25	45	613	12	6.82	1.01e-07	3.33e-06
407	ceh-6 (-) hlh-16 (+) depleted	WBPaper00029359_1280	intestinal (adult); 1.2e-04(1.11x).	411	613	40	2.49	1.06e-07	3.51e-06
408	ceh-6 (-) hlh-16 (+) depleted	WBPaper00029359_1604	intestinal (adult); 8.3e-05(1.12x).	412	613	40	2.48	1.14e-07	3.74e-06
409	ceh-6 (-) hlh-16 (+) depleted	WBPaper00037950:germline-precursors_embryo_SelectivelyEnriched	Genes that show selective expression in a subset of cell types vs broadly expressed in many cell types. Correspond to 20% - 57% of enriched_genes for a given cell type. WBPaper00037950:germline-precursors_embryo_SelectivelyEnriched	556	613	48	2.21	2.25e-07	7.17e-06
410	ceh-6 (-) hlh-16 (+) depleted	WBPaper00032062:age_regulated_genes	Genes that showed significantly changed expression during aging (ANOVA, p < 0.0001)	1219	613	83	1.74	3.96e-07	1.22e-05
411	ceh-6 (-) hlh-16 (+) depleted	WBPaper00039866:SAM_daf-19_upregulated	Candidate daf-19 up regulated genes with a statistically significant signal variation of 1.5-fold or greater. These were identified using a Significance Analysis of Microarrays (SAM).	60	613	13	5.54	4.17e-07	1.28e-05
412	ceh-6 (-) hlh-16 (+) depleted	cgc4386_cluster_6_1	Developmentally modulated gene cluster. cgc4386_cluster_6_1	141	613	20	3.63	5.87e-07	1.77e-05
413	ceh-6 (-) hlh-16 (+) depleted	WBPaper00040426:CYD-1_CDK-4_downregulated	Genes downregulated by CYD-1/CDK-4 for more than two fold.	540	613	46	2.18	5.92e-07	1.78e-05
414	ceh-6 (-) hlh-16 (+) depleted	WBPaper00033065:clk-1(qm-30)_upregulated	Significantly upregulated genes from clk-1(qm30) microarrays using SAM algorithm with an FDR < 0.1 from adult-only chips.	944	613	68	1.84	6.95e-07	2.06e-05
415	ceh-6 (-) hlh-16 (+) depleted	[cgc5767]:expression_class_SE_pi(186_min)	Strictly embryonic (SE) subclasses are based on the earliest significant increase(abbreviated pi for primary increase). [cgc5767]:expression_class_SE_pi(186_min)	53	613	12	5.79	7.01e-07	2.08e-05
416	ceh-6 (-) hlh-16 (+) depleted	WBPaper00029359_1504	intestinal (adult); 3.7e-05(1.14x). topomap mount 7; 5.4e-04(1.54x).	476	613	42	2.26	7.41e-07	2.19e-05
417	ceh-6 (-) hlh-16 (+) depleted	WBPaper00029359_1444	intestinal (adult); 4.5e-05(1.13x). topomap mount 7; 5.6e-04(1.54x).	477	613	42	2.25	7.83e-07	2.31e-05
418	ceh-6 (-) hlh-16 (+) depleted	cgc4386_cluster_1_6	Developmentally modulated gene cluster. cgc4386_cluster_1_6	96	613	16	4.26	8.84e-07	2.58e-05
419	ceh-6 (-) hlh-16 (+) depleted	WBPaper00038438:D.coniospora_12hr_downregulated_RNAseq	Genes with decreased expression after 12 hours of infection by D.coniospora Fold changes shown are pathogen vs OP50.	2288	613	133	1.49	9.06e-07	2.64e-05
420	ceh-6 (-) hlh-16 (+) depleted	WBPaper00041960:N2_fasting_upregulated_anytime	Genes upregulated by fasting anytime during the 48 hour time course in N2 worms.	1631	613	102	1.6	9.32e-07	2.71e-05
421	ceh-6 (-) hlh-16 (+) depleted	WBPaper00041939:UVC-EtBr-exposed_vs_UVC-exposed_48h	Genes differentially expressed under EtBr treatment and UVC exposure vs under UVC exposure but without EtBr treatment at the -1h timepoint (just prior to the third UVC dose (48h)).	3986	613	208	1.34	9.97e-07	2.89e-05
422	ceh-6 (-) hlh-16 (+) depleted	WBPaper00031040:Cluster_1	TGF-beta adult-specific up/dauer down	86	613	15	4.46	1.06e-06	3.07e-05
423	ceh-6 (-) hlh-16 (+) depleted	WBPaper00026952:class_C	Class C gene expression showed down regulation in lin-14(lf) in L1, up regulation in lin-4(lf) in L2.	11	613	6	13.95	1.36e-06	3.86e-05
424	ceh-6 (-) hlh-16 (+) depleted	[cgc5767]:expression_class_SE	Strictly embryonic class (SE): genes that are the subset of embryonic genes that are not also classified as maternal.	938	613	66	1.8	2.31e-06	6.37e-05
425	ceh-6 (-) hlh-16 (+) depleted	WBPaper00035873:osm-11_regulated	Genes with expression altered >= 3-fold in osm-11(n1604) mutants.	389	613	35	2.3	4.08e-06	0.000109
426	ceh-6 (-) hlh-16 (+) depleted	WBPaper00032165:differentially_expressed_with_age_medoid_1	Differentially expressed genes during worm lifespan. Medoid 1 Fig.4.	361	613	33	2.34	5.49e-06	0.000144
427	ceh-6 (-) hlh-16 (+) depleted	WBPaper00005124:progesterone_10-7M_regulated	Genes up or down regulated by 10e-07M of progesterone. The normalized values used were G/R ratio > 2.6 for up-regulation and G/R ratio < 0.38 for down-regulation, which corresponds to 1.39 and -1.39 log(base2) G/R ratio, respectively.	3393	613	178	1.34	6.87e-06	0.000178
428	ceh-6 (-) hlh-16 (+) depleted	cgc4489_group_20	Genome-wide analysis of developmental and sex-regulated gene expression profile. cgc4489_group_20	433	613	37	2.19	7.13e-06	0.000184
429	ceh-6 (-) hlh-16 (+) depleted	WBPaper00039835:ifg-1_downregulated	Genes with decreased expression levels (P < 0.05) under ifg-1 inhibition.	36	613	9	6.4	7.33e-06	0.000189
430	ceh-6 (-) hlh-16 (+) depleted	[cgc6390]:male_sex-enriched	male sex-enriched	371	613	33	2.28	9.76e-06	0.000248
431	ceh-6 (-) hlh-16 (+) depleted	WBPaper00034636:heat_shock_upregulated	Genes Showing Significant Expression Changes (P <= 0.05 After FDR) in Heat-Shocked (30 centigrade for 1.5 h; Two Arrays), Compared to Sham Controls (26 centigrade for 2.5 h; Five Arrays). WBPaper00034636:heat_shock_upregulated	29	613	8	7.06	1.08e-05	0.000272
432	ceh-6 (-) hlh-16 (+) depleted	WBPaper00041939:UVC-EtBr-exposed_vs_UVC-exposed_51h	Genes differentially expressed under EtBr treatment and UVC exposure vs under UVC exposure but without EtBr treatment at the -3h timepoint (3 h after the third UVC dose (51h), which is also 3 h after being placed on food).	2362	613	131	1.42	1.3e-05	0.000322
433	ceh-6 (-) hlh-16 (+) depleted	WBPaper00041960:N2_fasting_upregulated_9hto12h	Genes upregulated by fasting anytime between 9 hour to 12 hour time course in N2 worms.	682	613	50	1.88	1.41e-05	0.000347
434	ceh-6 (-) hlh-16 (+) depleted	WBPaper00033065:cyc-1(RNAi)_upregulated	Significantly upregulated genes from cyc-1(RNAi) microarrays using SAM algorithm with an FDR < 0.1 from adult-only chips.	3785	613	193	1.3	1.49e-05	0.000365
435	ceh-6 (-) hlh-16 (+) depleted	[cgc6390]:Cluster_A	Germline-enriched and sex-biased expression profile cluster A.	621	613	46	1.9	2.42e-05	0.000574
436	ceh-6 (-) hlh-16 (+) depleted	WBPaper00035227:heat_shock_regulated	Genes regulated by heat shock.	740	613	52	1.8	3e-05	0.0007
437	ceh-6 (-) hlh-16 (+) depleted	WBPaper00025032:cluster_5	C-lineage related expression profile. WBPaper00025032:cluster_5	126	613	16	3.25	3.22e-05	0.000746
438	ceh-6 (-) hlh-16 (+) depleted	WBPaper00038172:tax-6null_down_regulated	Genes down regulated in tax-6(ok2065) comparing to in N2.	959	613	63	1.68	3.39e-05	0.000783
439	ceh-6 (-) hlh-16 (+) depleted	cgc4386_cluster_5_5	Developmentally modulated gene cluster. cgc4386_cluster_5_5	141	613	17	3.08	3.62e-05	0.000833
440	ceh-6 (-) hlh-16 (+) depleted	WBPaper00028789:PA14_vs_gacA_downregulated_8hr	Genes downregulated in worms grown on wild-type P. aeruginosa PA14 as compared to worms grown on an isogenic PA14 mutant gacA for 8 hours by at least 2 fold and P < 0.01, as determined by a t-test.	170	613	19	2.86	3.75e-05	0.00086
441	ceh-6 (-) hlh-16 (+) depleted	[cgc5428]:clustered_muscle_genes	Genes enriched in muscle.	414	613	34	2.1	3.79e-05	0.000866
442	ceh-6 (-) hlh-16 (+) depleted	WBPaper00033444:bacteria_regulated	Significantly differentially expressed genes after different bacteria treatment. Transcriptional responses of wild-type C. elegans adults were assayed after growth on each of the four bacteria - E. coli, M. luteus, Pseudomonas sp., or B. megaterium. These genes were differentially expressed and statistically significant with multiple testing correction (q < 0.01) across all pair-wise comparisons.	200	613	21	2.69	3.81e-05	0.000871
443	ceh-6 (-) hlh-16 (+) depleted	WBPaper00044316:CH3HgCl_2.0uM_downregulated	Genes that showed decreased expression after exposure to 2.0uM CH3HgCl for 24 hours.	171	613	19	2.84	4.07e-05	0.000924
444	ceh-6 (-) hlh-16 (+) depleted	WBPaper00032165:differentially_expressed_with_age_medoid_2	Differentially expressed genes during worm lifespan. Medoid 2 Fig.4.	948	613	62	1.67	4.47e-05	0.00101
445	ceh-6 (-) hlh-16 (+) depleted	WBPaper00037950:coelomocytes_larva_SelectivelyEnriched	Genes that show selective expression in a subset of cell types vs broadly expressed in many cell types. Correspond to 20% - 57% of enriched_genes for a given cell type. WBPaper00037950:coelomocytes_larva_SelectivelyEnriched	66	613	11	4.26	4.52e-05	0.00102
446	ceh-6 (-) hlh-16 (+) depleted	cgc4489_group_24	Genome-wide analysis of developmental and sex-regulated gene expression profile. cgc4489_group_24	283	613	26	2.35	4.94e-05	0.0011
447	ceh-6 (-) hlh-16 (+) depleted	WBPaper00040116:pRJ-FR.5_down_regulated	Genes down regulated after fed by 25 mg/ml pRJ-Fr.5 for 24 h beginning at the L4 stage.	317	613	28	2.26	5.17e-05	0.00115
448	ceh-6 (-) hlh-16 (+) depleted	WBPaper00037695:LD_3-day	Transcripts that cycle in LD(light/dark) but not in DD(constant darkness) (pF24<0.02)	720	613	50	1.78	5.78e-05	0.00128
449	ceh-6 (-) hlh-16 (+) depleted	WBPaper00032425:down_in_zfp-1	Genes with expression level down in zfp-1 mutant background.	371	613	31	2.14	6e-05	0.00132
450	ceh-6 (-) hlh-16 (+) depleted	WBPaper00035873:osm-7_regulated	Genes with expression altered >= 3-fold in osm-7(n1515) mutants.	255	613	24	2.41	6.53e-05	0.00143
451	ceh-6 (-) hlh-16 (+) depleted	WBPaper00037950:PVD-OLL-neurons_larva_SelectivelyEnriched	Genes that show selective expression in a subset of cell types vs broadly expressed in many cell types. Correspond to 20% - 57% of enriched_genes for a given cell type. WBPaper00037950:PVD-OLL-neurons_larva_SelectivelyEnriched	357	613	30	2.15	7.09e-05	0.00155
452	ceh-6 (-) hlh-16 (+) depleted	WBPaper00040426:CYD-1_CDK-4_upregulated	Genes upregulated by CYD-1/CDK-4 for more than two fold.	393	613	32	2.08	7.5e-05	0.00163
453	ceh-6 (-) hlh-16 (+) depleted	cgc4386_cluster_3_6	Developmentally modulated gene cluster. cgc4386_cluster_3_6	85	613	12	3.61	0.000111	0.00233
454	ceh-6 (-) hlh-16 (+) depleted	WBPaper00029359_1419	vitamin binding; 9.1e-04(13.90x).	21	613	6	7.31	0.000114	0.0024
455	ceh-6 (-) hlh-16 (+) depleted	WBPaper00032165:differentially_expressed_with_age_medoid_7	Differentially expressed genes during worm lifespan. Medoid 7 Fig.4.	332	613	28	2.16	0.000115	0.00242
456	ceh-6 (-) hlh-16 (+) depleted	WBPaper00028789:PA14_vs_OP50_downregulated_8hr	Genes downregulated in worms grown on P. aeruginosa PA14 as compared to worms grown on OP50 for 8 hours by at least 2 fold and P < 0.01, as determined by a t-test.	216	613	21	2.49	0.000116	0.00244
457	ceh-6 (-) hlh-16 (+) depleted	WBPaper00037950:coelomocytes_embryo_enriched	Genes significantly enriched (> 2x, FDR < 5%) in a particular cell-type versus a reference sample of all cells at the same stage. WBPaper00037950:coelomocytes_embryo_enriched	571	613	41	1.84	0.000133	0.00274
458	ceh-6 (-) hlh-16 (+) depleted	WBPaper00040426:CYE-1_CDK-2AF_upregulated	Genes upregulated by CYE-1/CDK-2AF for more than two fold.	219	613	21	2.45	0.000142	0.00292
459	ceh-6 (-) hlh-16 (+) depleted	cgc4386_cluster_2_5	Developmentally modulated gene cluster. cgc4386_cluster_2_5	76	613	11	3.7	0.000169	0.00344
460	ceh-6 (-) hlh-16 (+) depleted	WBPaper00037113:CPF_16C_up-regulated	Up-regulated genes under 0.5mg/l CPF treatment at 16 centigrade.	161	613	17	2.7	0.000191	0.00383
461	ceh-6 (-) hlh-16 (+) depleted	WBPaper00037849:sam-10(js94)_upregulated	Genes with increased expression in sam-10(js94) mutants, revealed by microarray analysis. Geometric mean=1.5 is used as a cutoff.	54	613	9	4.26	0.000221	0.00437
462	ceh-6 (-) hlh-16 (+) depleted	WBPaper00032031:DConiospora_downregulated_cDNA_12h	Genes that showed decreased expression after 12 hours of infection by fungi Drechmeria coniospora.	210	613	20	2.44	0.000222	0.00438
463	ceh-6 (-) hlh-16 (+) depleted	WBPaper00029359_1661	structural constituent of ribosome; 5.4e-05(29.86x). ribosome; 5.4e-05(29.86x). protein complex). 6.2e-05(11.68x). Severe Pleiotropic Defects; 7.1e-05(26.94x). ribonucleoprotein complex). 8.1e-05(26.28x). structural molecule activity; 1.6e-04(21.19x). protein biosynthesis; 1.9e-04(19.91x). macromolecule biosynthesis; 2.7e-04(17.76x). intracellular non-membrane-bound organelle; 5.6e-04(15.28x). no…	4	613	3	19.19	0.000231	0.00454
464	ceh-6 (-) hlh-16 (+) depleted	WBPaper00041002:HF_3d_2.0mM_Up	Gene significantly up-regulated by treatment with 2.0mM of HuminFeed until young adult stage (3 days), with a minimum fold change in gene expression of 1.25.	1534	613	87	1.45	0.000232	0.00456
465	ceh-6 (-) hlh-16 (+) depleted	WBPaper00040821:Au-NP_regulated	Genes with differeiential expression after exposed to Au-NP.	766	613	50	1.67	0.000261	0.00508
466	ceh-6 (-) hlh-16 (+) depleted	WBPaper00029359_1217	intestinal (adult); 8.4e-04(1.36x).	108	613	13	3.08	0.000298	0.00574
467	ceh-6 (-) hlh-16 (+) depleted	WBPaper00037950:germline-precursors_embryo_enriched	Genes significantly enriched (> 2x, FDR < 5%) in a particular cell-type versus a reference sample of all cells at the same stage. WBPaper00037950:germline-precursors_embryo_enriched	974	613	60	1.58	0.000303	0.00582
468	ceh-6 (-) hlh-16 (+) depleted	WBPaper00039835:ifg-1_upregulated	Genes with increased expression levels (P < 0.05) under ifg-1 inhibition.	46	613	8	4.45	0.000365	0.00691
469	ceh-6 (-) hlh-16 (+) depleted	WBPaper00042204:Comamonas_DA1877_downregulated	Genes with decreased expression level after feeding with Comamonas DA1877.	46	613	8	4.45	0.000365	0.00691
470	ceh-6 (-) hlh-16 (+) depleted	WBPaper00042258:DA1877_downregulated_GravidAdult	Genes downregulated on Comamonas DA1877 relative to E. coli OP50, Gravid adult stage	411	613	31	1.93	0.000376	0.00709
471	ceh-6 (-) hlh-16 (+) depleted	WBPaper00041939:UVC-EtBr-exposed_vs_EtBr-exposed_51h	Genes differentially expressed under UVC exposure and EtBr treatment vs under EtBr treatment but without UVC exposure at the -3h timepoint (3 h after the third UVC dose (51h), which is also 3 h after being placed on food).	1500	613	84	1.43	0.000449	0.00833
472	ceh-6 (-) hlh-16 (+) depleted	cgc4386_cluster_6_6	Developmentally modulated gene cluster. cgc4386_cluster_6_6	100	613	12	3.07	0.000519	0.00946
473	ceh-6 (-) hlh-16 (+) depleted	[cgc5767]:expression_class_E	Embryonic class (E): genes that significantly increase in abundance at some point during embryogenesis.	3566	613	174	1.25	0.000521	0.0095
474	ceh-6 (-) hlh-16 (+) depleted	WBPaper00029359_1548	intestinal (adult); 5.9e-04(1.34x).	87	613	11	3.23	0.000561	0.0101
475	ceh-6 (-) hlh-16 (+) depleted	WBPaper00041939:control_vs_EtBr-exposed_48h	Genes differentially expressed in control vs under EtBr treatment without UVC exposure, at the -1h timepoint.	4290	613	204	1.22	0.00057	0.0103
476	ceh-6 (-) hlh-16 (+) depleted	WBPaper00041002:HQ_3d_2.0mM_Down	Gene significantly down-regulated by treatment with 2.0mM of HuminFeed Hydroquinone until young adult stage (3 days), with a minimum fold change in gene expression of 0.8.	655	613	43	1.68	0.000623	0.0111
477	ceh-6 (-) hlh-16 (+) depleted	[cgc5767]:expression_class_E_pi(66_min)	Embryonic (E) subclasses are based on the earliest significant increase(abbreviated pi for primary increase). [cgc5767]:expression_class_E_pi(66_min)	280	613	23	2.1	0.000662	0.0117
478	ceh-6 (-) hlh-16 (+) depleted	WBPaper00040963:TA300_up	Genes up-regulated after 300 um Tannic acid treatment. Fold change > 1.25.	1155	613	67	1.48	0.000708	0.0125
479	ceh-6 (-) hlh-16 (+) depleted	WBPaper00033101:spr-5_regulated	Genes regulated by spr-5 (greater than 2-fold change between spr-5(by101) generations 1, 13, and 26).	680	613	44	1.66	0.000727	0.0128
480	ceh-6 (-) hlh-16 (+) depleted	[cgc5767]:cluster_16	Early embryonic development gene expression profile. [cgc5767]:cluster_16	29	613	6	5.29	0.000766	0.0133
481	ceh-6 (-) hlh-16 (+) depleted	WBPaper00029359_1353	intestinal (adult); 5.3e-04(1.37x).	77	613	10	3.32	0.000801	0.0139
482	ceh-6 (-) hlh-16 (+) depleted	WBPaper00032165:A_to_C_transit_increased	Genes that increase in expression as behavior progresses from type A to type C	105	613	12	2.92	0.000807	0.014
483	ceh-6 (-) hlh-16 (+) depleted	WBPaper00038462:aging_downregulated	Genes with a >= 10-fold decrease in expression in Day 15 adults relative to expression levels in Day 6 adults are listed.	376	613	28	1.91	0.000865	0.0148
484	ceh-6 (-) hlh-16 (+) depleted	WBPaper00036383:ash-2_L3_regulated	Genes that change expression level at L3 larva stage after ash-2 RNAi.	185	613	17	2.35	0.00096	0.0162
485	ceh-6 (-) hlh-16 (+) depleted	WBPaper00028789:PA14_vs_gacA_downregulated_4hr	Genes downregulated in worms grown on wild-type P. aeruginosa PA14 as compared to worms grown on an isogenic PA14 mutant gacA for 4 hours by at least 2 fold and P < 0.01, as determined by a t-test.	80	613	10	3.2	0.00108	0.0181
486	ceh-6 (-) hlh-16 (+) depleted	WBPaper00038438:P.lumniescens_24hr_upregulated_RNAseq	Genes with increased expression after 24 hours of infection by P.lumniescens Fold changes shown are pathogen vs OP50. WBPaper00038438:P.lumniescens_24hr_upregulated_RNAseq	3016	613	148	1.26	0.00126	0.0208
487	ceh-6 (-) hlh-16 (+) depleted	WBPaper00029359_1124	mitotic cell cycle; 4.6e-04(13.27x).	33	613	6	4.65	0.00156	0.0251
488	ceh-6 (-) hlh-16 (+) depleted	cgc4386_cluster_1_5	Developmentally modulated gene cluster. cgc4386_cluster_1_5	145	613	14	2.47	0.00164	0.0262
489	ceh-6 (-) hlh-16 (+) depleted	WBPaper00040963:Q50_down	Genes down-regulated after 50 um Quercetin treatment. Fold change < 0.8.	145	613	14	2.47	0.00164	0.0262
490	ceh-6 (-) hlh-16 (+) depleted	WBPaper00029359_1636	body wall muscle (adult); 2.7e-04(2.10x). vulval muscle (adult); 5.8e-04(2.43x). anal depressor muscle (larva); 7.0e-04(2.86x).	23	613	5	5.56	0.00168	0.0267
491	ceh-6 (-) hlh-16 (+) depleted	WBPaper00037950:coelomocytes_larva_enriched	Genes significantly enriched (> 2x, FDR < 5%) in a particular cell-type versus a reference sample of all cells at the same stage. WBPaper00037950:coelomocytes_larva_enriched	229	613	19	2.12	0.00168	0.0267
492	ceh-6 (-) hlh-16 (+) depleted	WBPaper00025032:cluster_102	C-lineage related expression profile. WBPaper00025032:cluster_102	14	613	4	7.31	0.00169	0.0268
493	ceh-6 (-) hlh-16 (+) depleted	WBPaper00042574:N2_VirusInfection_downregulated	Genes that showed downregulated expression level after virus infection in N2.	73	613	9	3.15	0.00209	0.0323
494	ceh-6 (-) hlh-16 (+) depleted	WBPaper00029359_1304	DNA metabolism; 6.5e-04(4.25x).	103	613	11	2.73	0.00228	0.0348
495	ceh-6 (-) hlh-16 (+) depleted	WBPaper00041960:daf-16_fasting_upregulated	Genes upregulated more than 2-fold by fasting for 48 hours in N2 and in daf-16(mu86).	384	613	27	1.8	0.00242	0.0368
496	ceh-6 (-) hlh-16 (+) depleted	WBPaper00038237:age-1_upregulated_intestine_rescue	Genes upregulated by > 2-fold in CY262(sqt-1(sc13) age-1(mg44); bvIs1) adults, which intestinally express age-1, relative to wildtype.	791	613	47	1.52	0.00279	0.0416
497	ceh-6 (-) hlh-16 (+) depleted	WBPaper00038237:age-1_upregulated_neuron_rescue	Genes upregulated by > 2-fold in CY251(sqt-1(sc13) age-1(mg44); bvIs2) adults, which neuronally express age-1, relative to wildtype.	791	613	47	1.52	0.00279	0.0416
498	ceh-6 (-) hlh-16 (+) depleted	WBPaper00038237:age-1_upregulated_nontransgenic	Genes upregulated by > 2-fold in SP75 (sqt-1(sc13) age-1(mg44)/mnC1) adults relative to wildtype.	791	613	47	1.52	0.00279	0.0416
499	ceh-6 (-) hlh-16 (+) depleted	WBPaper00040858:eQTL_age_regulated_developing	Genes with expression level regulated by genotype (N2 vs CB4856) and age at L3 larva and Late reproduction stage (96 hours at 24 centigrade).	3649	613	172	1.21	0.00284	0.0424
500	ceh-6 (-) hlh-16 (+) depleted	WBPaper00025032:cluster_141	C-lineage related expression profile. WBPaper00025032:cluster_141	8	613	3	9.59	0.00287	0.0426
501	ceh-6 (-) hlh-16 (+) depleted	WBPaper00025032:cluster_182	C-lineage related expression profile. WBPaper00025032:cluster_182	8	613	3	9.59	0.00287	0.0426
502	ceh-6 (-) hlh-16 (+) depleted	WBPaper00029359_1497	DNA metabolism; 7.6e-04(4.13x).	106	613	11	2.65	0.00286	0.0426
503	ceh-6 (-) hlh-16 (+) depleted	WBPaper00035963:S.aureus_1h_downregulated	Proteins that showed decreased expression 1h after infection with S. aureus.	16	613	4	6.4	0.00289	0.0428
504	ceh-6 (-) hlh-16 (+) depleted	WBPaper00029359_1525	Jiang M. et al. group 2; 2.0e-04(3.65x). mitotic cell cycle; 7.1e-04(11.53x).	38	613	6	4.04	0.0033	0.0485
505	ceh-6 (+) hlh-16 (-) depleted	WBPaper00031003:0hr_muscle_enriched	Genes enriched in muscle cells (0hr muscle dataset). Dissociated myo-3::GFP embryos were cultured for 0 hours before FACS sorting.	762	259	134	10.65	1.59e-107	7.26e-104
506	ceh-6 (+) hlh-16 (-) depleted	WBPaper00031003:total_muscle_enriched	Total muscle enriched genes (complete list of non-overlapping genes from the 0hr and 24hr muscle enriched datasets).	1286	259	144	6.78	2.63e-88	4.32e-85
507	ceh-6 (+) hlh-16 (-) depleted	WBPaper00031003:24hr_muscle_enriched	Genes enriched in muscle cells (24hr muscle dataset). Dissociated myo-3::GFP embryos were cultured for 24 hours before FACS sorting.	918	259	115	7.59	7.19e-73	6.28e-70
508	ceh-6 (+) hlh-16 (-) depleted	WBPaper00037950:bodywall-muscle_larva_SelectivelyEnriched	Genes that show selective expression in a subset of cell types vs broadly expressed in many cell types. Correspond to 20% - 57% of enriched_genes for a given cell type. WBPaper00037950:bodywall-muscle_larva_SelectivelyEnriched	448	259	85	11.49	1.94e-67	1.37e-64
509	ceh-6 (+) hlh-16 (-) depleted	WBPaper00031003:hlh_1_enriched	Genes enriched in HLH-1 heat shock dataset.	2319	259	151	3.94	7.64e-60	3.97e-57
510	ceh-6 (+) hlh-16 (-) depleted	WBPaper00024671:AFD_AWB_vs_unsorted_downregulated	Genes predicted to be downregulated more than 2.0 fold in (AFD+AWB) datasets as compared to unsorted whole embryonic cells dataset.	526	259	73	8.4	2.73e-47	7.67e-45
511	ceh-6 (+) hlh-16 (-) depleted	WBPaper00037950:bodywall-muscle_embryo_SelectivelyEnriched	Genes that show selective expression in a subset of cell types vs broadly expressed in many cell types. Correspond to 20% - 57% of enriched_genes for a given cell type. WBPaper00037950:bodywall-muscle_embryo_SelectivelyEnriched	181	259	48	16.06	9.84e-45	2.57e-42
512	ceh-6 (+) hlh-16 (-) depleted	WBPaper00037950:bodywall-muscle_larva_enriched	Genes significantly enriched (> 2x, FDR < 5%) in a particular cell-type versus a reference sample of all cells at the same stage. WBPaper00037950:bodywall-muscle_larva_enriched	1149	259	87	4.58	1.52e-35	2.77e-33
513	ceh-6 (+) hlh-16 (-) depleted	WBPaper00037950:bodywall-muscle_CoreEnriched	Genes significantly enriched (> 2x, FDR < 5%) in a particular cell-type versus a reference sample of all cells at both embryonic and larval stages. WBPaper00037950:bodywall-muscle_CoreEnriched	121	259	34	17.01	1.05e-32	1.67e-30
514	ceh-6 (+) hlh-16 (-) depleted	WBPaper00037950:bodywall-muscle_embryo_enriched	Genes significantly enriched (> 2x, FDR < 5%) in a particular cell-type versus a reference sample of all cells at the same stage. WBPaper00037950:bodywall-muscle_embryo_enriched	394	259	51	7.84	3.87e-31	5.74e-29
515	ceh-6 (+) hlh-16 (-) depleted	WBPaper00031532:Larva_Pan_Neuronal_Depleted	WT-Pico Pan-neural Depleted Genes, with genes found multiple times in a single dataset removed (without dups).	1257	259	73	3.52	2.85e-22	2.88e-20
516	ceh-6 (+) hlh-16 (-) depleted	WBPaper00031060:2-deoxy-D-glucose_upregulated	Genes that showed increased expression after treated with 2-deoxy-D-glucose.	253	259	31	7.42	2.12e-18	1.69e-16
517	ceh-6 (+) hlh-16 (-) depleted	WBPaper00031040:TGF-beta_adult_upregulated	TGF- Dauer pathway adult transcriptional targets. Results obtained by comparing the microarray results of the dauer-constitutive mutants daf-7(e1372), daf-7(m62), and daf-1(m40) with dauer-defective mutants daf-3(mgDf90), daf-5(e1386), and daf-7(e1372);daf-3(mgDf90) double mutants at the permissive temperature, 20C, on the first day of adulthood. WBPaper00031040:TGF-beta_adult_upregulated	2173	259	90	2.51	9.42e-18	7.17e-16
518	ceh-6 (+) hlh-16 (-) depleted	WBPaper00036286:Pattern_C	Expression Pattern Group C, enriched for genes involved in metabolic processes.	992	259	58	3.54	1.14e-17	8.61e-16
519	ceh-6 (+) hlh-16 (-) depleted	WBPaper00037950:coelomocytes_CoreEnriched	Genes significantly enriched (> 2x, FDR < 5%) in a particular cell-type versus a reference sample of all cells at both embryonic and larval stages. WBPaper00037950:coelomocytes_CoreEnriched	49	259	16	19.77	3.96e-17	2.88e-15
520	ceh-6 (+) hlh-16 (-) depleted	WBPaper00040876:mir-35_downregulated	Genes with expression level down regulated in mir-35 mutants comparing with N2.	1014	259	57	3.4	1.38e-16	9.68e-15
521	ceh-6 (+) hlh-16 (-) depleted	WBPaper00037950:coelomocytes_embryo_SelectivelyEnriched	Genes that show selective expression in a subset of cell types vs broadly expressed in many cell types. Correspond to 20% - 57% of enriched_genes for a given cell type. WBPaper00037950:coelomocytes_embryo_SelectivelyEnriched	245	259	28	6.92	6.46e-16	4.38e-14
522	ceh-6 (+) hlh-16 (-) depleted	WBPaper00040985:AIN-2_asynchronous_muscle	Genes enriched in body wall muscle AIN-2 miRISCs. Pmyo-3-ain-2-gfp IP was performed in mixed stage worms.	523	259	39	4.52	2.24e-15	1.44e-13
523	ceh-6 (+) hlh-16 (-) depleted	[cgc5428]:L1_muscle_enriched	The cluster contains genes that are significantly enriched in L1 muscle.	1445	259	58	2.43	1.21e-10	5.31e-09
524	ceh-6 (+) hlh-16 (-) depleted	WBPaper00037682:sma-2_sma-4_upregulated	Genes upregulated in sma-2 L4 (3 arrays) or sma-4 L4 (1 array) vs. N2 L4.	518	259	32	3.74	1.28e-10	5.59e-09
525	ceh-6 (+) hlh-16 (-) depleted	WBPaper00040823:alg-1(gk214)_upregulated	Genes up regulated in alg-1(gk214) comparing to in N2.	974	259	45	2.8	2.79e-10	1.19e-08
526	ceh-6 (+) hlh-16 (-) depleted	WBPaper00040184:hcf-1nc_sir-2.1nc_daf-2up	Genes with no change in hcf-1(-), no change in sir-2.1(O/E) and upregulated in daf-2(-).	907	259	43	2.87	3.34e-10	1.41e-08
527	ceh-6 (+) hlh-16 (-) depleted	WBPaper00040963:Q200_down	Genes down-regulated after 200 um Quercetin treatment. Fold change < 0.8.	1304	259	53	2.46	5.96e-10	2.44e-08
528	ceh-6 (+) hlh-16 (-) depleted	WBPaper00035197:fer-1_downregulated	Genes downregulated by fer-1 mutants hc1 and hc24, with > 4 fold change in expression level.	219	259	20	5.53	6.34e-10	2.58e-08
529	ceh-6 (+) hlh-16 (-) depleted	WBPaper00040963:Q100_down	Genes down-regulated after 100 um Quercetin treatment. Fold change < 0.8.	1214	259	50	2.49	1.3e-09	5.12e-08
530	ceh-6 (+) hlh-16 (-) depleted	WBPaper00044316:CH3HgCl_7.5uM_downregulated	Genes that showed decreased expression after exposure to 7.5uM CH3HgCl for 24 hours.	1186	259	49	2.5	1.77e-09	6.92e-08
531	ceh-6 (+) hlh-16 (-) depleted	WBPaper00032528:L3_enriched	Genes in the top 10% of expression level across the triplicate L3 samples. To generate the top10 and bottom10 gene sets, authors ranked all genes by mean expression array signal intensity across the three replicates, then took the top and bottom deciles (1,841 genes each) to represent genes with high and low expression.	1840	259	64	2.11	3.87e-09	1.46e-07
532	ceh-6 (+) hlh-16 (-) depleted	WBPaper00032062:age_regulated_genes	Genes that showed significantly changed expression during aging (ANOVA, p < 0.0001)	1219	259	49	2.43	4.39e-09	1.65e-07
533	ceh-6 (+) hlh-16 (-) depleted	WBPaper00041002:HF_3d_2.0mM_Up	Gene significantly up-regulated by treatment with 2.0mM of HuminFeed until young adult stage (3 days), with a minimum fold change in gene expression of 1.25.	1534	259	56	2.21	8.91e-09	3.23e-07
534	ceh-6 (+) hlh-16 (-) depleted	WBPaper00037950:coelomocytes_larva_SelectivelyEnriched	Genes that show selective expression in a subset of cell types vs broadly expressed in many cell types. Correspond to 20% - 57% of enriched_genes for a given cell type. WBPaper00037950:coelomocytes_larva_SelectivelyEnriched	66	259	11	10.09	9.71e-09	3.5e-07
535	ceh-6 (+) hlh-16 (-) depleted	[cgc6390]:Cluster_C	Germline-enriched and sex-biased expression profile cluster C.	879	259	39	2.69	1.56e-08	5.55e-07
536	ceh-6 (+) hlh-16 (-) depleted	WBPaper00037950:coelomocytes_embryo_enriched	Genes significantly enriched (> 2x, FDR < 5%) in a particular cell-type versus a reference sample of all cells at the same stage. WBPaper00037950:coelomocytes_embryo_enriched	571	259	29	3.08	7.9e-08	2.63e-06
537	ceh-6 (+) hlh-16 (-) depleted	WBPaper00041939:control_vs_UVC-EtBr-exposed_51h	Genes differentially expressed in control vs after UVC exposure and EtBr treatment at the 3h timepoint (3 h after the third UVC dose (51h), which is also 3 h after being placed on food).	3839	259	101	1.59	1.31e-07	4.29e-06
538	ceh-6 (+) hlh-16 (-) depleted	WBPaper00025032:cluster_50	C-lineage related expression profile. WBPaper00025032:cluster_50	27	259	7	15.7	2.07e-07	6.62e-06
539	ceh-6 (+) hlh-16 (-) depleted	WBPaper00044091:Bpseudomallei_repressed_12h	Genes that showed decreased expression in adult animals after 12 hour exposure to B. pseudomallei R15 vs. exposure to OP50	497	259	26	3.17	2.2e-07	7e-06
540	ceh-6 (+) hlh-16 (-) depleted	WBPaper00040426:CYD-1_CDK-4_downregulated	Genes downregulated by CYD-1/CDK-4 for more than two fold.	540	259	27	3.03	3.12e-07	9.77e-06
541	ceh-6 (+) hlh-16 (-) depleted	WBPaper00041939:UVC-EtBr-exposed_vs_UVC-exposed_51h	Genes differentially expressed under EtBr treatment and UVC exposure vs under UVC exposure but without EtBr treatment at the -3h timepoint (3 h after the third UVC dose (51h), which is also 3 h after being placed on food).	2362	259	70	1.79	3.97e-07	1.22e-05
542	ceh-6 (+) hlh-16 (-) depleted	WBPaper00035873:osm-8_regulated	Genes with expression altered >= 3-fold in osm-8(n1518) mutants.	1039	259	40	2.33	4.5e-07	1.38e-05
543	ceh-6 (+) hlh-16 (-) depleted	WBPaper00025032:PAL-1_target_genes	Potential PAL-1 target genes.	161	259	14	5.27	4.59e-07	1.41e-05
544	ceh-6 (+) hlh-16 (-) depleted	[cgc6390]:Cluster_B	Germline-enriched and sex-biased expression profile cluster B.	752	259	32	2.58	8.78e-07	2.57e-05
545	ceh-6 (+) hlh-16 (-) depleted	WBPaper00025032:cluster_24	C-lineage related expression profile. WBPaper00025032:cluster_24	47	259	8	10.31	8.95e-07	2.61e-05
546	ceh-6 (+) hlh-16 (-) depleted	WBPaper00041939:UVC-EtBr-exposed_vs_EtBr-exposed_51h	Genes differentially expressed under UVC exposure and EtBr treatment vs under EtBr treatment but without UVC exposure at the -3h timepoint (3 h after the third UVC dose (51h), which is also 3 h after being placed on food).	1500	259	50	2.02	1.07e-06	3.08e-05
547	ceh-6 (+) hlh-16 (-) depleted	WBPaper00038462:aging_downregulated	Genes with a >= 10-fold decrease in expression in Day 15 adults relative to expression levels in Day 6 adults are listed.	376	259	21	3.38	1.2e-06	3.44e-05
548	ceh-6 (+) hlh-16 (-) depleted	WBPaper00035873:dpy-10_regulated	Genes with expression altered >= 3-fold in dpy-10(e128) mutants.	3336	259	88	1.6	1.29e-06	3.66e-05
549	ceh-6 (+) hlh-16 (-) depleted	WBPaper00037950:coelomocytes_larva_enriched	Genes significantly enriched (> 2x, FDR < 5%) in a particular cell-type versus a reference sample of all cells at the same stage. WBPaper00037950:coelomocytes_larva_enriched	229	259	16	4.23	1.34e-06	3.81e-05
550	ceh-6 (+) hlh-16 (-) depleted	WBPaper00033099:organophosphorus_pesticide_regulated	Genes specifically affected by organophosphorus pesticide exposure. Dic	86	259	10	7.04	1.49e-06	4.22e-05
551	ceh-6 (+) hlh-16 (-) depleted	WBPaper00036383:ash-2_Day8_regulated	Genes that change expression level at day 8 adult stage after ash-2 RNAi.	550	259	26	2.86	1.5e-06	4.23e-05
552	ceh-6 (+) hlh-16 (-) depleted	WBPaper00038438:P.lumniescens_24hr_upregulated_TilingArray	Genes with increased expression after 24 hours of infection by P.lumniescens Fold changes shown are pathogen vs OP50. WBPaper00038438:P.lumniescens_24hr_upregulated_TilingArray	3780	259	96	1.54	1.82e-06	5.08e-05
553	ceh-6 (+) hlh-16 (-) depleted	WBPaper00038304:octr-1_regulated	Genes regulated by octr-1(ok371) after infected with P. aeruginosa PA14 for 4 hours at 25 centigrade.	976	259	37	2.3	1.85e-06	5.16e-05
554	ceh-6 (+) hlh-16 (-) depleted	[cgc5767]:expression_class_SE_pi(186_min)	Strictly embryonic (SE) subclasses are based on the earliest significant increase(abbreviated pi for primary increase). [cgc5767]:expression_class_SE_pi(186_min)	53	259	8	9.14	2.32e-06	6.38e-05
555	ceh-6 (+) hlh-16 (-) depleted	WBPaper00037695:LD_3-day	Transcripts that cycle in LD(light/dark) but not in DD(constant darkness) (pF24<0.02)	720	259	30	2.52	3.04e-06	8.28e-05
556	ceh-6 (+) hlh-16 (-) depleted	WBPaper00035873:dpy-9_regulated	Genes with expression altered >= 3-fold in dpy-9(e12) mutants.	2813	259	76	1.64	4.07e-06	0.000109
557	ceh-6 (+) hlh-16 (-) depleted	WBPaper00032165:differentially_expressed_with_age_medoid_2	Differentially expressed genes during worm lifespan. Medoid 2 Fig.4.	948	259	35	2.24	6.51e-06	0.000169
558	ceh-6 (+) hlh-16 (-) depleted	cgc4489_group_8	Genome-wide analysis of developmental and sex-regulated gene expression profile. cgc4489_group_8	567	259	25	2.67	8.17e-06	0.000209
559	ceh-6 (+) hlh-16 (-) depleted	WBPaper00040603:tdp-1(lf)_down_vs_N2_FC_1.2	Genes down regulated in the absence of TDP-1, when the threshold was set at a fold change (FC) of 1.2.	2386	259	66	1.67	1.05e-05	0.000265
560	ceh-6 (+) hlh-16 (-) depleted	cgc4386_cluster_3_6	Developmentally modulated gene cluster. cgc4386_cluster_3_6	85	259	9	6.41	1.1e-05	0.000276
561	ceh-6 (+) hlh-16 (-) depleted	WBPaper00031040:Cluster_1	TGF-beta adult-specific up/dauer down	86	259	9	6.34	1.21e-05	0.000301
562	ceh-6 (+) hlh-16 (-) depleted	WBPaper00041207:CE_dauer_down	Genes dowm regulated in the dauer versus dauer-exit worms.	438	259	21	2.9	1.29e-05	0.000321
563	ceh-6 (+) hlh-16 (-) depleted	[cgc6390]:Cluster_A	Germline-enriched and sex-biased expression profile cluster A.	621	259	26	2.54	1.33e-05	0.00033
564	ceh-6 (+) hlh-16 (-) depleted	WBPaper00036286:Pattern_D	Expression Pattern Group D, enriched for genes involved in catabolic processes.	1243	259	41	2	1.52e-05	0.000371
565	ceh-6 (+) hlh-16 (-) depleted	cgc4386_cluster_1_6	Developmentally modulated gene cluster. cgc4386_cluster_1_6	96	259	9	5.68	2.95e-05	0.000689
566	ceh-6 (+) hlh-16 (-) depleted	WBPaper00032948:FedUp	A large cluster of genes up-regulated during early larval development..	1835	259	53	1.75	3.14e-05	0.000731
567	ceh-6 (+) hlh-16 (-) depleted	cgc4386_cluster_6_5	Developmentally modulated gene cluster. cgc4386_cluster_6_5	263	259	15	3.45	3.27e-05	0.000759
568	ceh-6 (+) hlh-16 (-) depleted	WBPaper00041002:HQ_3d_2.0mM_Down	Gene significantly down-regulated by treatment with 2.0mM of HuminFeed Hydroquinone until young adult stage (3 days), with a minimum fold change in gene expression of 0.8.	655	259	26	2.4	3.31e-05	0.000767
569	ceh-6 (+) hlh-16 (-) depleted	WBPaper00040963:TA300_up	Genes up-regulated after 300 um Tannic acid treatment. Fold change > 1.25.	1155	259	38	1.99	3.43e-05	0.000792
570	ceh-6 (+) hlh-16 (-) depleted	WBPaper00025032:cluster_5	C-lineage related expression profile. WBPaper00025032:cluster_5	126	259	10	4.81	4.56e-05	0.00103
571	ceh-6 (+) hlh-16 (-) depleted	WBPaper00038438:S.marcescens_24hr_downregulated_TilingArray	Genes with decreased expression after 24 hours of infection by S.marcescens Fold changes shown are pathogen vs OP50. WBPaper00038438:S.marcescens_24hr_downregulated_TilingArray	1635	259	48	1.78	5.38e-05	0.0012
572	ceh-6 (+) hlh-16 (-) depleted	WBPaper00029359_1291	ventral nerve cord (larva); 4.0e-06(1.47x). vulval muscle (adult); 5.6e-06(1.42x). ventral nerve cord (adult); 1.5e-05(1.44x). body neurons (adult); 3.4e-05(1.57x). body neurons (larva); 8.8e-05(1.55x). dorsal nerve cord (adult); 1.1e-04(1.84x). tail neurons (larva); 4.1e-04(1.31x). monovalent inorganic cation transport; 4.3e-04(1.97x). dorsal nerve cord (larva); 4.8e-04(1.84x). nerve ring (adult…	384	259	18	2.84	7.26e-05	0.00158
573	ceh-6 (+) hlh-16 (-) depleted	[cgc5767]:expression_class_SE	Strictly embryonic class (SE): genes that are the subset of embryonic genes that are not also classified as maternal.	938	259	32	2.07	7.75e-05	0.00168
574	ceh-6 (+) hlh-16 (-) depleted	WBPaper00040603:tdp-1(lf)_down_vs_N2_FC_1.5	Genes down regulated in the absence of TDP-1, when the threshold was set at a fold change (FC) of 1.5.	428	259	19	2.69	9.43e-05	0.00201
575	ceh-6 (+) hlh-16 (-) depleted	WBPaper00032976:non_compensated_genes	Genes that are not dosage compensated.	290	259	15	3.13	9.93e-05	0.00211
576	ceh-6 (+) hlh-16 (-) depleted	WBPaper00039835:ifg-1_upregulated	Genes with increased expression levels (P < 0.05) under ifg-1 inhibition.	46	259	6	7.9	0.000103	0.00219
577	ceh-6 (+) hlh-16 (-) depleted	cgc4489_group_21	Genome-wide analysis of developmental and sex-regulated gene expression profile. cgc4489_group_21	365	259	17	2.82	0.000125	0.00259
578	ceh-6 (+) hlh-16 (-) depleted	cgc4386_cluster_1_5	Developmentally modulated gene cluster. cgc4386_cluster_1_5	145	259	10	4.18	0.000148	0.00304
579	ceh-6 (+) hlh-16 (-) depleted	[cgc6390]:male_sex-enriched	male sex-enriched	371	259	17	2.77	0.000151	0.0031
580	ceh-6 (+) hlh-16 (-) depleted	WBPaper00041174:genotypic	Genes with variation in expression level across genotypes (AB2, CB4856, RC301, CB4857, N2, HC445).	1974	259	53	1.63	0.000213	0.00423
581	ceh-6 (+) hlh-16 (-) depleted	WBPaper00038438:S.marcescens_24hr_downregulated_RNAseq	Genes with decreased expression after 24 hours of infection by S.marcescens Fold changes shown are pathogen vs OP50. WBPaper00038438:S.marcescens_24hr_downregulated_RNAseq	1135	259	35	1.87	0.000254	0.00498
582	ceh-6 (+) hlh-16 (-) depleted	WBPaper00041939:UVC-EtBr-exposed_vs_UVC-exposed_48h	Genes differentially expressed under EtBr treatment and UVC exposure vs under UVC exposure but without EtBr treatment at the -1h timepoint (just prior to the third UVC dose (48h)).	3986	259	91	1.38	0.00029	0.00559
583	ceh-6 (+) hlh-16 (-) depleted	WBPaper00031003:0hr_muscle_depleted	Genes depleted in muscle cells (0hr muscle dataset). Dissociated myo-3::GFP embryos were cultured for 0 hours before FACS sorting.	1708	259	47	1.67	0.000301	0.00578
584	ceh-6 (+) hlh-16 (-) depleted	WBPaper00025141:N2_Expressed_Genes	Genes expressed in N2.	8852	259	173	1.18	0.000385	0.00725
585	ceh-6 (+) hlh-16 (-) depleted	WBPaper00033065:clk-1(qm-30)_upregulated	Significantly upregulated genes from clk-1(qm30) microarrays using SAM algorithm with an FDR < 0.1 from adult-only chips.	944	259	30	1.92	0.000442	0.00819
586	ceh-6 (+) hlh-16 (-) depleted	WBPaper00041939:control_vs_UVC-EtBr-exposed_48h	Genes differentially expressed in control vs after UVC exposure and EtBr treatment at the -1h timepoint (just prior to the third UVC dose (48h)).	4988	259	108	1.31	0.000462	0.00854
587	ceh-6 (+) hlh-16 (-) depleted	WBPaper00005124:cholesterol_10-9M_regulated	Genes up or down regulated by 10e-09M of cholesterol . The normalized values used were G/R ratio > 2.6 for up-regulation and G/R ratio < 0.38 for down-regulation, which corresponds to 1.39 and -1.39 log(base2) G/R ratio, respectively.	1791	259	48	1.62	0.000469	0.00865
588	ceh-6 (+) hlh-16 (-) depleted	WBPaper00026952:class_E	Class E gene expression showed no change in lin-14(lf) in L1, up regulation in lin-4(lf) in L2.	336	259	15	2.7	0.000485	0.00893
589	ceh-6 (+) hlh-16 (-) depleted	cgc4386_cluster_5_5	Developmentally modulated gene cluster. cgc4386_cluster_5_5	141	259	9	3.87	0.000559	0.0101
590	ceh-6 (+) hlh-16 (-) depleted	WBPaper00044316:CH3HgCl_2.0uM_downregulated	Genes that showed decreased expression after exposure to 2.0uM CH3HgCl for 24 hours.	171	259	10	3.54	0.000558	0.0101
591	ceh-6 (+) hlh-16 (-) depleted	WBPaper00038438:D.coniospora_12hr_downregulated_RNAseq	Genes with decreased expression after 12 hours of infection by D.coniospora Fold changes shown are pathogen vs OP50.	2288	259	57	1.51	0.0008	0.0139
592	ceh-6 (+) hlh-16 (-) depleted	cgc4489_group_24	Genome-wide analysis of developmental and sex-regulated gene expression profile. cgc4489_group_24	283	259	13	2.78	0.00088	0.015
593	ceh-6 (+) hlh-16 (-) depleted	cgc4489_group_23	Genome-wide analysis of developmental and sex-regulated gene expression profile. cgc4489_group_23	251	259	12	2.89	0.000979	0.0165
594	ceh-6 (+) hlh-16 (-) depleted	[cgc5767]:cluster_12	Early embryonic development gene expression profile. [cgc5767]:cluster_12	47	259	5	6.44	0.00103	0.0173
595	ceh-6 (+) hlh-16 (-) depleted	WBPaper00034636:heat_shock_upregulated	Genes Showing Significant Expression Changes (P <= 0.05 After FDR) in Heat-Shocked (30 centigrade for 1.5 h; Two Arrays), Compared to Sham Controls (26 centigrade for 2.5 h; Five Arrays). WBPaper00034636:heat_shock_upregulated	29	259	4	8.35	0.00125	0.0206
596	ceh-6 (+) hlh-16 (-) depleted	cgc4386_cluster_6_6	Developmentally modulated gene cluster. cgc4386_cluster_6_6	100	259	7	4.24	0.00134	0.0219
597	ceh-6 (+) hlh-16 (-) depleted	WBPaper00041174:genotypic_prime	Genes with significant variation in expression level only across genotypes(AB2, CB4856, RC301, CB4857, N2, HC445), but not environments (control, 25C, High-pH-Salt, Liquid, infection).	748	259	24	1.94	0.00147	0.0238
598	ceh-6 (+) hlh-16 (-) depleted	WBPaper00038172:crh-1null_down_regulated	Genes down regulated in crh-1(nn3315) comparing to in N2.	541	259	19	2.13	0.00167	0.0266
599	ceh-6 (+) hlh-16 (-) depleted	[cgc5767]:cluster_2	Early embryonic development gene expression profile. [cgc5767]:cluster_2	424	259	16	2.28	0.00188	0.0294
600	ceh-6 (+) hlh-16 (-) depleted	WBPaper00035963:S.aureus_1h_downregulated	Proteins that showed decreased expression 1h after infection with S. aureus.	16	259	3	11.35	0.00213	0.0327
601	ceh-6 (+) hlh-16 (-) depleted	WBPaper00042258:DA1877_downregulated_YoungAdult	Genes downregulated on Comamonas DA1877 relative to E. coli OP50, Young adult	315	259	13	2.5	0.00229	0.035
602	ceh-6 (+) hlh-16 (-) depleted	WBPaper00037950:PVD-OLL-neurons_larva_SelectivelyEnriched	Genes that show selective expression in a subset of cell types vs broadly expressed in many cell types. Correspond to 20% - 57% of enriched_genes for a given cell type. WBPaper00037950:PVD-OLL-neurons_larva_SelectivelyEnriched	357	259	14	2.37	0.00252	0.0381
603	ceh-6 (+) hlh-16 (-) depleted	cgc4386_cluster_5_6	Developmentally modulated gene cluster. cgc4386_cluster_5_6	84	259	6	4.33	0.00266	0.04
604	ceh-6 (+) hlh-16 (-) depleted	WBPaper00036130:mir-243_up_regulated	Genes up regulated by mir-243(n4759).	1801	259	45	1.51	0.00296	0.0438
605	ceh-6 (+) hlh-16 (-) depleted	[cgc5767]:cluster_5	Early embryonic development gene expression profile. [cgc5767]:cluster_5	149	259	8	3.25	0.00335	0.049
606	ceh-6 (+) hlh-16 (-) depleted	WBPaper00029437:dcr-1_upregulated	Genes upregulated in dcr-1(-/-) adult animals by at least 1.5 fold and P < 0.01, as determined by a multisample t-test and the Benjamini and Hochberg false discovery rate correction.	1076	259	30	1.69	0.00339	0.0495
607	ceh-6 (+) hlh-16 (+) depleted	WBPaper00031003:0hr_muscle_enriched	Genes enriched in muscle cells (0hr muscle dataset). Dissociated myo-3::GFP embryos were cultured for 0 hours before FACS sorting.	762	629	215	7.03	1.34e-129	1.37e-125
608	ceh-6 (+) hlh-16 (+) depleted	WBPaper00031003:total_muscle_enriched	Total muscle enriched genes (complete list of non-overlapping genes from the 0hr and 24hr muscle enriched datasets).	1286	629	234	4.54	2.42e-97	7.65e-94
609	ceh-6 (+) hlh-16 (+) depleted	WBPaper00037950:bodywall-muscle_larva_SelectivelyEnriched	Genes that show selective expression in a subset of cell types vs broadly expressed in many cell types. Correspond to 20% - 57% of enriched_genes for a given cell type. WBPaper00037950:bodywall-muscle_larva_SelectivelyEnriched	448	629	135	7.51	1.69e-82	2.16e-79
610	ceh-6 (+) hlh-16 (+) depleted	WBPaper00031003:24hr_muscle_enriched	Genes enriched in muscle cells (24hr muscle dataset). Dissociated myo-3::GFP embryos were cultured for 24 hours before FACS sorting.	918	629	180	4.89	8.01e-78	8.43e-75
611	ceh-6 (+) hlh-16 (+) depleted	WBPaper00037950:bodywall-muscle_embryo_SelectivelyEnriched	Genes that show selective expression in a subset of cell types vs broadly expressed in many cell types. Correspond to 20% - 57% of enriched_genes for a given cell type. WBPaper00037950:bodywall-muscle_embryo_SelectivelyEnriched	181	629	75	10.33	6.06e-57	2.83e-54
612	ceh-6 (+) hlh-16 (+) depleted	WBPaper00031003:hlh_1_enriched	Genes enriched in HLH-1 heat shock dataset.	2319	629	248	2.67	4.98e-54	1.98e-51
613	ceh-6 (+) hlh-16 (+) depleted	WBPaper00037950:bodywall-muscle_CoreEnriched	Genes significantly enriched (> 2x, FDR < 5%) in a particular cell-type versus a reference sample of all cells at both embryonic and larval stages. WBPaper00037950:bodywall-muscle_CoreEnriched	121	629	52	10.72	1.33e-40	2.87e-38
614	ceh-6 (+) hlh-16 (+) depleted	WBPaper00040426:CYE-1_CDK-2AF_upregulated	Genes upregulated by CYE-1/CDK-2AF for more than two fold.	219	629	66	7.51	7.98e-40	1.7e-37
615	ceh-6 (+) hlh-16 (+) depleted	WBPaper00024671:AFD_AWB_vs_unsorted_downregulated	Genes predicted to be downregulated more than 2.0 fold in (AFD+AWB) datasets as compared to unsorted whole embryonic cells dataset.	526	629	96	4.55	2.53e-37	5.01e-35
616	ceh-6 (+) hlh-16 (+) depleted	WBPaper00037950:bodywall-muscle_larva_enriched	Genes significantly enriched (> 2x, FDR < 5%) in a particular cell-type versus a reference sample of all cells at the same stage. WBPaper00037950:bodywall-muscle_larva_enriched	1149	629	144	3.12	1.29e-36	2.49e-34
617	ceh-6 (+) hlh-16 (+) depleted	WBPaper00037950:bodywall-muscle_embryo_enriched	Genes significantly enriched (> 2x, FDR < 5%) in a particular cell-type versus a reference sample of all cells at the same stage. WBPaper00037950:bodywall-muscle_embryo_enriched	394	629	81	5.13	2.49e-35	4.45e-33
618	ceh-6 (+) hlh-16 (+) depleted	WBPaper00040426:CYD-1_CDK-4_upregulated	Genes upregulated by CYD-1/CDK-4 for more than two fold.	393	629	70	4.44	1.45e-26	1.78e-24
619	ceh-6 (+) hlh-16 (+) depleted	WBPaper00031532:Larva_Pan_Neuronal_Depleted	WT-Pico Pan-neural Depleted Genes, with genes found multiple times in a single dataset removed (without dups).	1257	629	133	2.64	3.52e-26	4.22e-24
620	ceh-6 (+) hlh-16 (+) depleted	WBPaper00039866:ClassComp_daf-19_upregulated	Candidate daf-19 up regulated genes with a statistically significant signal variation of 1.5-fold or greater. These were identified using a class comparisons tool from BRB Array Tools.	376	629	63	4.18	1.7e-22	1.74e-20
621	ceh-6 (+) hlh-16 (+) depleted	WBPaper00031003:0hr_muscle_depleted	Genes depleted in muscle cells (0hr muscle dataset). Dissociated myo-3::GFP embryos were cultured for 0 hours before FACS sorting.	1708	629	151	2.2	9.44e-22	9.21e-20
622	ceh-6 (+) hlh-16 (+) depleted	WBPaper00031003:total_muscle_depleted	Total muscle depleted genes (complete list of non-overlapping genes from the 0hr and 24hr muscle depleted datasets).	2488	629	192	1.92	4.12e-21	3.88e-19
623	ceh-6 (+) hlh-16 (+) depleted	WBPaper00040985:AIN-2_asynchronous_muscle	Genes enriched in body wall muscle AIN-2 miRISCs. Pmyo-3-ain-2-gfp IP was performed in mixed stage worms.	523	629	70	3.34	3.28e-19	2.74e-17
624	ceh-6 (+) hlh-16 (+) depleted	WBPaper00040963:Q200_down	Genes down-regulated after 200 um Quercetin treatment. Fold change < 0.8.	1304	629	121	2.31	6.48e-19	5.33e-17
625	ceh-6 (+) hlh-16 (+) depleted	WBPaper00040963:Q100_down	Genes down-regulated after 100 um Quercetin treatment. Fold change < 0.8.	1214	629	113	2.32	9.59e-18	7.27e-16
626	ceh-6 (+) hlh-16 (+) depleted	WBPaper00035197:fer-1_downregulated	Genes downregulated by fer-1 mutants hc1 and hc24, with > 4 fold change in expression level.	219	629	41	4.67	9.4e-17	6.7e-15
627	ceh-6 (+) hlh-16 (+) depleted	WBPaper00044316:CH3HgCl_7.5uM_downregulated	Genes that showed decreased expression after exposure to 7.5uM CH3HgCl for 24 hours.	1186	629	107	2.25	7.56e-16	5.1e-14
628	ceh-6 (+) hlh-16 (+) depleted	WBPaper00037950:coelomocytes_CoreEnriched	Genes significantly enriched (> 2x, FDR < 5%) in a particular cell-type versus a reference sample of all cells at both embryonic and larval stages. WBPaper00037950:coelomocytes_CoreEnriched	49	629	18	9.16	2.05e-13	1.14e-11
629	ceh-6 (+) hlh-16 (+) depleted	WBPaper00031003:24hr_muscle_depleted	Genes depleted in muscle cells (24hr muscle dataset). Dissociated myo-3::GFP embryos were cultured for 24 hours before FACS sorting.	1589	629	123	1.93	3.33e-13	1.82e-11
630	ceh-6 (+) hlh-16 (+) depleted	cgc4386_cluster_6_1	Developmentally modulated gene cluster. cgc4386_cluster_6_1	141	629	28	4.95	1.69e-12	8.74e-11
631	ceh-6 (+) hlh-16 (+) depleted	[cgc5767]:cluster_2	Early embryonic development gene expression profile. [cgc5767]:cluster_2	424	629	51	3	2.01e-12	1.03e-10
632	ceh-6 (+) hlh-16 (+) depleted	WBPaper00036286:Pattern_C	Expression Pattern Group C, enriched for genes involved in metabolic processes.	992	629	87	2.19	2.79e-12	1.41e-10
633	ceh-6 (+) hlh-16 (+) depleted	WBPaper00031060:2-deoxy-D-glucose_upregulated	Genes that showed increased expression after treated with 2-deoxy-D-glucose.	253	629	37	3.65	8.12e-12	3.96e-10
634	ceh-6 (+) hlh-16 (+) depleted	WBPaper00040876:mir-35_downregulated	Genes with expression level down regulated in mir-35 mutants comparing with N2.	1014	629	87	2.14	9.1e-12	4.41e-10
635	ceh-6 (+) hlh-16 (+) depleted	WBPaper00031040:TGF-beta_adult_upregulated	TGF- Dauer pathway adult transcriptional targets. Results obtained by comparing the microarray results of the dauer-constitutive mutants daf-7(e1372), daf-7(m62), and daf-1(m40) with dauer-defective mutants daf-3(mgDf90), daf-5(e1386), and daf-7(e1372);daf-3(mgDf90) double mutants at the permissive temperature, 20C, on the first day of adulthood. WBPaper00031040:TGF-beta_adult_upregulated	2173	629	149	1.71	9.51e-12	4.6e-10
636	ceh-6 (+) hlh-16 (+) depleted	WBPaper00025032:cluster_2	C-lineage related expression profile. WBPaper00025032:cluster_2	228	629	34	3.72	3.36e-11	1.55e-09
637	ceh-6 (+) hlh-16 (+) depleted	WBPaper00037950:coelomocytes_embryo_SelectivelyEnriched	Genes that show selective expression in a subset of cell types vs broadly expressed in many cell types. Correspond to 20% - 57% of enriched_genes for a given cell type. WBPaper00037950:coelomocytes_embryo_SelectivelyEnriched	245	629	35	3.56	5.88e-11	2.67e-09
638	ceh-6 (+) hlh-16 (+) depleted	WBPaper00041939:UVC-EtBr-exposed_vs_EtBr-exposed_51h	Genes differentially expressed under UVC exposure and EtBr treatment vs under EtBr treatment but without UVC exposure at the -3h timepoint (3 h after the third UVC dose (51h), which is also 3 h after being placed on food).	1500	629	110	1.83	2.16e-10	9.21e-09
639	ceh-6 (+) hlh-16 (+) depleted	[cgc6390]:Cluster_C	Germline-enriched and sex-biased expression profile cluster C.	879	629	74	2.1	9.2e-10	3.69e-08
640	ceh-6 (+) hlh-16 (+) depleted	WBPaper00037682:sma-2_sma-4_upregulated	Genes upregulated in sma-2 L4 (3 arrays) or sma-4 L4 (1 array) vs. N2 L4.	518	629	52	2.5	1.01e-09	4.01e-08
641	ceh-6 (+) hlh-16 (+) depleted	WBPaper00041939:control_vs_UVC-EtBr-exposed_51h	Genes differentially expressed in control vs after UVC exposure and EtBr treatment at the 3h timepoint (3 h after the third UVC dose (51h), which is also 3 h after being placed on food).	3839	629	217	1.41	5.6e-09	2.07e-07
642	ceh-6 (+) hlh-16 (+) depleted	WBPaper00040603:tdp-1(lf)_down_vs_N2_FC_1.2	Genes down regulated in the absence of TDP-1, when the threshold was set at a fold change (FC) of 1.2.	2386	629	149	1.56	8.23e-09	3e-07
643	ceh-6 (+) hlh-16 (+) depleted	WBPaper00039866:SAM_daf-19_upregulated	Candidate daf-19 up regulated genes with a statistically significant signal variation of 1.5-fold or greater. These were identified using a Significance Analysis of Microarrays (SAM).	60	629	15	6.23	9.42e-09	3.41e-07
644	ceh-6 (+) hlh-16 (+) depleted	WBPaper00040184:hcf-1nc_sir-2.1nc_daf-2up	Genes with no change in hcf-1(-), no change in sir-2.1(O/E) and upregulated in daf-2(-).	907	629	72	1.98	1.89e-08	6.65e-07
645	ceh-6 (+) hlh-16 (+) depleted	cgc4386_cluster_6_2	Developmentally modulated gene cluster. cgc4386_cluster_6_2	187	629	26	3.47	3.12e-08	1.08e-06
646	ceh-6 (+) hlh-16 (+) depleted	WBPaper00037950:coelomocytes_larva_SelectivelyEnriched	Genes that show selective expression in a subset of cell types vs broadly expressed in many cell types. Correspond to 20% - 57% of enriched_genes for a given cell type. WBPaper00037950:coelomocytes_larva_SelectivelyEnriched	66	629	15	5.67	3.8e-08	1.31e-06
647	ceh-6 (+) hlh-16 (+) depleted	WBPaper00032948:FedUp	A large cluster of genes up-regulated during early larval development..	1835	629	119	1.62	5.31e-08	1.81e-06
648	ceh-6 (+) hlh-16 (+) depleted	WBPaper00041939:UVC-EtBr-exposed_vs_UVC-exposed_48h	Genes differentially expressed under EtBr treatment and UVC exposure vs under UVC exposure but without EtBr treatment at the -1h timepoint (just prior to the third UVC dose (48h)).	3986	629	219	1.37	5.47e-08	1.86e-06
649	ceh-6 (+) hlh-16 (+) depleted	WBPaper00035873:dpy-10_regulated	Genes with expression altered >= 3-fold in dpy-10(e128) mutants.	3336	629	189	1.41	8.4e-08	2.79e-06
650	ceh-6 (+) hlh-16 (+) depleted	WBPaper00041174:genotypic	Genes with variation in expression level across genotypes (AB2, CB4856, RC301, CB4857, N2, HC445).	1974	629	124	1.57	1.57e-07	5.08e-06
651	ceh-6 (+) hlh-16 (+) depleted	WBPaper00040426:CYD-1_CDK-4_downregulated	Genes downregulated by CYD-1/CDK-4 for more than two fold.	540	629	48	2.22	2.03e-07	6.49e-06
652	ceh-6 (+) hlh-16 (+) depleted	WBPaper00025141:N2_Expressed_Genes	Genes expressed in N2.	8852	629	416	1.17	2.61e-07	8.23e-06
653	ceh-6 (+) hlh-16 (+) depleted	WBPaper00031040:Cluster_1	TGF-beta adult-specific up/dauer down	86	629	16	4.64	2.63e-07	8.28e-06
654	ceh-6 (+) hlh-16 (+) depleted	WBPaper00035588:alg-1(-)_upregulated	Genes upregulated by alg-1(-).	1423	629	95	1.66	4.23e-07	1.3e-05
655	ceh-6 (+) hlh-16 (+) depleted	WBPaper00037950:hypodermis_embryo_enriched	Genes significantly enriched (> 2x, FDR < 5%) in a particular cell-type versus a reference sample of all cells at the same stage. WBPaper00037950:hypodermis_embryo_enriched	734	629	58	1.97	5.89e-07	1.78e-05
656	ceh-6 (+) hlh-16 (+) depleted	WBPaper00041960:N2_fasting_upregulated_9hto12h	Genes upregulated by fasting anytime between 9 hour to 12 hour time course in N2 worms.	682	629	55	2.01	6.19e-07	1.85e-05
657	ceh-6 (+) hlh-16 (+) depleted	WBPaper00025032:cluster_50	C-lineage related expression profile. WBPaper00025032:cluster_50	27	629	9	8.31	6.21e-07	1.86e-05
658	ceh-6 (+) hlh-16 (+) depleted	WBPaper00032976:non_compensated_genes	Genes that are not dosage compensated.	290	629	31	2.67	6.81e-07	2.02e-05
659	ceh-6 (+) hlh-16 (+) depleted	[cgc5428]:L1_muscle_enriched	The cluster contains genes that are significantly enriched in L1 muscle.	1445	629	95	1.64	8.41e-07	2.47e-05
660	ceh-6 (+) hlh-16 (+) depleted	WBPaper00036383:ash-2_Day8_regulated	Genes that change expression level at day 8 adult stage after ash-2 RNAi.	550	629	47	2.13	8.46e-07	2.48e-05
661	ceh-6 (+) hlh-16 (+) depleted	[cgc5767]:expression_class_SE_pi(186_min)	Strictly embryonic (SE) subclasses are based on the earliest significant increase(abbreviated pi for primary increase). [cgc5767]:expression_class_SE_pi(186_min)	53	629	12	5.65	9.21e-07	2.68e-05
662	ceh-6 (+) hlh-16 (+) depleted	WBPaper00041939:control_vs_UVC-EtBr-exposed_48h	Genes differentially expressed in control vs after UVC exposure and EtBr treatment at the -1h timepoint (just prior to the third UVC dose (48h)).	4988	629	256	1.28	9.99e-07	2.89e-05
663	ceh-6 (+) hlh-16 (+) depleted	WBPaper00035873:dpy-9_regulated	Genes with expression altered >= 3-fold in dpy-9(e12) mutants.	2813	629	160	1.42	1.04e-06	3e-05
664	ceh-6 (+) hlh-16 (+) depleted	WBPaper00025032:cluster_24	C-lineage related expression profile. WBPaper00025032:cluster_24	47	629	11	5.84	1.85e-06	5.15e-05
665	ceh-6 (+) hlh-16 (+) depleted	[cgc5767]:expression_class_ET_max(122_min)	Embryonic transient (ET) subclasses are based on time of max abundance. [cgc5767]:expression_class_ET_max(122_min)	113	629	17	3.75	2.53e-06	6.95e-05
666	ceh-6 (+) hlh-16 (+) depleted	WBPaper00037695:LD_3-day	Transcripts that cycle in LD(light/dark) but not in DD(constant darkness) (pF24<0.02)	720	629	55	1.9	3.28e-06	8.9e-05
667	ceh-6 (+) hlh-16 (+) depleted	WBPaper00036286:Pattern_D	Expression Pattern Group D, enriched for genes involved in catabolic processes.	1243	629	82	1.64	4.63e-06	0.000123
668	ceh-6 (+) hlh-16 (+) depleted	WBPaper00044316:CH3HgCl_2.0uM_downregulated	Genes that showed decreased expression after exposure to 2.0uM CH3HgCl for 24 hours.	171	629	21	3.06	5.03e-06	0.000133
669	ceh-6 (+) hlh-16 (+) depleted	WBPaper00041960:N2_fasting_upregulated_anytime	Genes upregulated by fasting anytime during the 48 hour time course in N2 worms.	1631	629	101	1.54	5.35e-06	0.000141
670	ceh-6 (+) hlh-16 (+) depleted	WBPaper00025032:cluster_37	C-lineage related expression profile. WBPaper00025032:cluster_37	34	629	9	6.6	5.41e-06	0.000142
671	ceh-6 (+) hlh-16 (+) depleted	[cgc5767]:expression_class_SE	Strictly embryonic class (SE): genes that are the subset of embryonic genes that are not also classified as maternal.	938	629	66	1.75	5.52e-06	0.000144
672	ceh-6 (+) hlh-16 (+) depleted	[cgc5767]:cluster_5	Early embryonic development gene expression profile. [cgc5767]:cluster_5	149	629	19	3.18	8.14e-06	0.000209
673	ceh-6 (+) hlh-16 (+) depleted	cgc4489_group_20	Genome-wide analysis of developmental and sex-regulated gene expression profile. cgc4489_group_20	433	629	37	2.13	1.27e-05	0.000316
674	ceh-6 (+) hlh-16 (+) depleted	cgc4386_cluster_5_2	Developmentally modulated gene cluster. cgc4386_cluster_5_2	93	629	14	3.75	1.91e-05	0.000462
675	ceh-6 (+) hlh-16 (+) depleted	WBPaper00040821:Au-NP_regulated	Genes with differeiential expression after exposed to Au-NP.	766	629	55	1.79	1.98e-05	0.000476
676	ceh-6 (+) hlh-16 (+) depleted	cgc4489_group_8	Genome-wide analysis of developmental and sex-regulated gene expression profile. cgc4489_group_8	567	629	44	1.93	2.21e-05	0.000528
677	ceh-6 (+) hlh-16 (+) depleted	WBPaper00029359_1280	intestinal (adult); 1.2e-04(1.11x).	411	629	35	2.12	2.33e-05	0.000555
678	ceh-6 (+) hlh-16 (+) depleted	WBPaper00029359_1604	intestinal (adult); 8.3e-05(1.12x).	412	629	35	2.12	2.46e-05	0.000581
679	ceh-6 (+) hlh-16 (+) depleted	WBPaper00032165:differentially_expressed_with_age_medoid_2	Differentially expressed genes during worm lifespan. Medoid 2 Fig.4.	948	629	64	1.68	2.81e-05	0.000658
680	ceh-6 (+) hlh-16 (+) depleted	WBPaper00032031:DConiospora_downregulated_cDNA_24h	Genes that showed decreased expression after 24 hours of infection by fungi Drechmeria coniospora.	149	629	18	3.01	2.95e-05	0.000689
681	ceh-6 (+) hlh-16 (+) depleted	WBPaper00041002:HF_3d_2.0mM_Up	Gene significantly up-regulated by treatment with 2.0mM of HuminFeed until young adult stage (3 days), with a minimum fold change in gene expression of 1.25.	1534	629	93	1.51	3.07e-05	0.000715
682	ceh-6 (+) hlh-16 (+) depleted	WBPaper00033099:organophosphorus_pesticide_regulated	Genes specifically affected by organophosphorus pesticide exposure. Dic	86	629	13	3.77	3.61e-05	0.00083
683	ceh-6 (+) hlh-16 (+) depleted	WBPaper00029359_1504	intestinal (adult); 3.7e-05(1.14x). topomap mount 7; 5.4e-04(1.54x).	476	629	38	1.99	4.39e-05	0.000991
684	ceh-6 (+) hlh-16 (+) depleted	WBPaper00029359_1444	intestinal (adult); 4.5e-05(1.13x). topomap mount 7; 5.6e-04(1.54x).	477	629	38	1.99	4.59e-05	0.00103
685	ceh-6 (+) hlh-16 (+) depleted	WBPaper00042258:DA1877_downregulated_GravidAdult	Genes downregulated on Comamonas DA1877 relative to E. coli OP50, Gravid adult stage	411	629	34	2.06	5.47e-05	0.00122
686	ceh-6 (+) hlh-16 (+) depleted	WBPaper00037950:coelomocytes_embryo_enriched	Genes significantly enriched (> 2x, FDR < 5%) in a particular cell-type versus a reference sample of all cells at the same stage. WBPaper00037950:coelomocytes_embryo_enriched	571	629	43	1.88	5.54e-05	0.00123
687	ceh-6 (+) hlh-16 (+) depleted	WBPaper00032165:differentially_expressed_with_age_medoid_1	Differentially expressed genes during worm lifespan. Medoid 1 Fig.4.	361	629	31	2.14	5.8e-05	0.00128
688	ceh-6 (+) hlh-16 (+) depleted	[cgc5767]:expression_class_E_pi(53_min)	Embryonic (E) subclasses are based on the earliest significant increase(abbreviated pi for primary increase). [cgc5767]:expression_class_E_pi(53_min)	866	629	58	1.67	8.44e-05	0.00182
689	ceh-6 (+) hlh-16 (+) depleted	WBPaper00032031:DConiospora_downregulated_cDNA_12h	Genes that showed decreased expression after 12 hours of infection by fungi Drechmeria coniospora.	210	629	21	2.49	0.000112	0.00235
690	ceh-6 (+) hlh-16 (+) depleted	WBPaper00040963:TA300_up	Genes up-regulated after 300 um Tannic acid treatment. Fold change > 1.25.	1155	629	72	1.55	0.000114	0.0024
691	ceh-6 (+) hlh-16 (+) depleted	WBPaper00038438:S.marcescens_24hr_downregulated_RNAseq	Genes with decreased expression after 24 hours of infection by S.marcescens Fold changes shown are pathogen vs OP50. WBPaper00038438:S.marcescens_24hr_downregulated_RNAseq	1135	629	71	1.56	0.000115	0.00242
692	ceh-6 (+) hlh-16 (+) depleted	cgc4386_cluster_1_6	Developmentally modulated gene cluster. cgc4386_cluster_1_6	96	629	13	3.38	0.000116	0.00243
693	ceh-6 (+) hlh-16 (+) depleted	WBPaper00035873:osm-8_regulated	Genes with expression altered >= 3-fold in osm-8(n1518) mutants.	1039	629	66	1.58	0.000131	0.00271
694	ceh-6 (+) hlh-16 (+) depleted	WBPaper00029359_1419	vitamin binding; 9.1e-04(13.90x).	21	629	6	7.12	0.000132	0.00272
695	ceh-6 (+) hlh-16 (+) depleted	WBPaper00037950:coelomocytes_larva_enriched	Genes significantly enriched (> 2x, FDR < 5%) in a particular cell-type versus a reference sample of all cells at the same stage. WBPaper00037950:coelomocytes_larva_enriched	229	629	22	2.4	0.000139	0.00288
696	ceh-6 (+) hlh-16 (+) depleted	WBPaper00041960:jun-1_fasting_upregulated	Genes upregulated more than 2-fold by fasting for 48 hours in N2 and in jun-1(gk557).	214	629	21	2.45	0.000146	0.003
697	ceh-6 (+) hlh-16 (+) depleted	WBPaper00041174:genotypic_prime	Genes with significant variation in expression level only across genotypes(AB2, CB4856, RC301, CB4857, N2, HC445), but not environments (control, 25C, High-pH-Salt, Liquid, infection).	748	629	51	1.7	0.000148	0.00303
698	ceh-6 (+) hlh-16 (+) depleted	cgc4386_cluster_5_5	Developmentally modulated gene cluster. cgc4386_cluster_5_5	141	629	16	2.83	0.00017	0.00345
699	ceh-6 (+) hlh-16 (+) depleted	WBPaper00029359_1548	intestinal (adult); 5.9e-04(1.34x).	87	629	12	3.44	0.000176	0.00357
700	ceh-6 (+) hlh-16 (+) depleted	WBPaper00041960:daf-16_fasting_upregulated	Genes upregulated more than 2-fold by fasting for 48 hours in N2 and in daf-16(mu86).	384	629	31	2.01	0.000179	0.00362
701	ceh-6 (+) hlh-16 (+) depleted	WBPaper00029437:dcr-1_upregulated	Genes upregulated in dcr-1(-/-) adult animals by at least 1.5 fold and P < 0.01, as determined by a multisample t-test and the Benjamini and Hochberg false discovery rate correction.	1076	629	67	1.55	0.000207	0.00411
702	ceh-6 (+) hlh-16 (+) depleted	WBPaper00032425:up_in_lin-35	Genes with expression level up in lin-35 mutant background.	424	629	33	1.94	0.000221	0.00437
703	ceh-6 (+) hlh-16 (+) depleted	WBPaper00029359_1353	intestinal (adult); 5.3e-04(1.37x).	77	629	11	3.56	0.000238	0.00467
704	ceh-6 (+) hlh-16 (+) depleted	WBPaper00037950:hypodermis_embryo_SelectivelyEnriched	Genes that show selective expression in a subset of cell types vs broadly expressed in many cell types. Correspond to 20% - 57% of enriched_genes for a given cell type. WBPaper00037950:hypodermis_embryo_SelectivelyEnriched	358	629	29	2.02	0.000271	0.00526
705	ceh-6 (+) hlh-16 (+) depleted	WBPaper00038438:P.lumniescens_24hr_upregulated_TilingArray	Genes with increased expression after 24 hours of infection by P.lumniescens Fold changes shown are pathogen vs OP50. WBPaper00038438:P.lumniescens_24hr_upregulated_TilingArray	3780	629	189	1.25	0.000296	0.00571
706	ceh-6 (+) hlh-16 (+) depleted	WBPaper00038172:crh-1null_down_regulated	Genes down regulated in crh-1(nn3315) comparing to in N2.	541	629	39	1.8	0.000299	0.00576
707	ceh-6 (+) hlh-16 (+) depleted	WBPaper00032062:age_regulated_genes	Genes that showed significantly changed expression during aging (ANOVA, p < 0.0001)	1219	629	73	1.49	0.000343	0.00653
708	ceh-6 (+) hlh-16 (+) depleted	WBPaper00040823:alg-1(gk214)_upregulated	Genes up regulated in alg-1(gk214) comparing to in N2.	974	629	61	1.56	0.000345	0.00657
709	ceh-6 (+) hlh-16 (+) depleted	WBPaper00038304:octr-1_regulated	Genes regulated by octr-1(ok371) after infected with P. aeruginosa PA14 for 4 hours at 25 centigrade.	976	629	61	1.56	0.000364	0.0069
710	ceh-6 (+) hlh-16 (+) depleted	WBPaper00029359_1217	intestinal (adult); 8.4e-04(1.36x).	108	629	13	3	0.000382	0.00719
711	ceh-6 (+) hlh-16 (+) depleted	WBPaper00032528:L3_enriched	Genes in the top 10% of expression level across the triplicate L3 samples. To generate the top10 and bottom10 gene sets, authors ranked all genes by mean expression array signal intensity across the three replicates, then took the top and bottom deciles (1,841 genes each) to represent genes with high and low expression.	1840	629	102	1.38	0.000389	0.00732
712	ceh-6 (+) hlh-16 (+) depleted	WBPaper00041174:genotypic_and_environmental	Genes with significant variation across both genotypes and environments. Genotypes	1226	629	73	1.48	0.000405	0.00758
713	ceh-6 (+) hlh-16 (+) depleted	WBPaper00039835:ifg-1_upregulated	Genes with increased expression levels (P < 0.05) under ifg-1 inhibition.	46	629	8	4.34	0.000433	0.00806
714	ceh-6 (+) hlh-16 (+) depleted	[cgc5767]:cluster_12	Early embryonic development gene expression profile. [cgc5767]:cluster_12	47	629	8	4.24	0.000504	0.00923
715	ceh-6 (+) hlh-16 (+) depleted	[cgc5767]:cluster_4	Early embryonic development gene expression profile. [cgc5767]:cluster_4	202	629	19	2.35	0.000507	0.00927
716	ceh-6 (+) hlh-16 (+) depleted	WBPaper00041960:N2_fasting_upregulated	Genes upregulated more than 2-fold by fasting for 48 hours in N2.	521	629	37	1.77	0.000563	0.0102
717	ceh-6 (+) hlh-16 (+) depleted	WBPaper00037950:PVD-OLL-neurons_larva_SelectivelyEnriched	Genes that show selective expression in a subset of cell types vs broadly expressed in many cell types. Correspond to 20% - 57% of enriched_genes for a given cell type. WBPaper00037950:PVD-OLL-neurons_larva_SelectivelyEnriched	357	629	28	1.96	0.000575	0.0104
718	ceh-6 (+) hlh-16 (+) depleted	WBPaper00025032:PAL-1_target_genes	Potential PAL-1 target genes.	161	629	16	2.48	0.00076	0.0133
719	ceh-6 (+) hlh-16 (+) depleted	WBPaper00041207:CE_dauer_down	Genes dowm regulated in the dauer versus dauer-exit worms.	438	629	32	1.82	0.000816	0.0141
720	ceh-6 (+) hlh-16 (+) depleted	WBPaper00041960:kgb-1_fasting_upregulated	Genes upregulated more than 2-fold by fasting for 48 hours in N2 and in kgb-1(km21).	457	629	33	1.8	0.000831	0.0143
721	ceh-6 (+) hlh-16 (+) depleted	WBPaper00044091:Bpseudomallei_repressed_12h	Genes that showed decreased expression in adult animals after 12 hour exposure to B. pseudomallei R15 vs. exposure to OP50	497	629	35	1.76	0.000912	0.0155
722	ceh-6 (+) hlh-16 (+) depleted	WBPaper00037950:dopaminergic-neurons_larva_SelectivelyEnriched	Genes that show selective expression in a subset of cell types vs broadly expressed in many cell types. Correspond to 20% - 57% of enriched_genes for a given cell type. WBPaper00037950:dopaminergic-neurons_larva_SelectivelyEnriched	460	629	33	1.79	0.000928	0.0157
723	ceh-6 (+) hlh-16 (+) depleted	[cgc6390]:Cluster_B	Germline-enriched and sex-biased expression profile cluster B.	752	629	48	1.59	0.000991	0.0167
724	ceh-6 (+) hlh-16 (+) depleted	cgc4489_group_24	Genome-wide analysis of developmental and sex-regulated gene expression profile. cgc4489_group_24	283	629	23	2.03	0.00108	0.0181
725	ceh-6 (+) hlh-16 (+) depleted	WBPaper00041939:UVC-EtBr-exposed_vs_UVC-exposed_51h	Genes differentially expressed under EtBr treatment and UVC exposure vs under UVC exposure but without EtBr treatment at the -3h timepoint (3 h after the third UVC dose (51h), which is also 3 h after being placed on food).	2362	629	123	1.3	0.0011	0.0183
726	ceh-6 (+) hlh-16 (+) depleted	WBPaper00025032:cluster_7	C-lineage related expression profile. WBPaper00025032:cluster_7	122	629	13	2.66	0.00122	0.0202
727	ceh-6 (+) hlh-16 (+) depleted	WBPaper00038438:D.coniospora_12hr_downregulated_RNAseq	Genes with decreased expression after 12 hours of infection by D.coniospora Fold changes shown are pathogen vs OP50.	2288	629	119	1.3	0.0014	0.0228
728	ceh-6 (+) hlh-16 (+) depleted	WBPaper00025032:cluster_5	C-lineage related expression profile. WBPaper00025032:cluster_5	126	629	13	2.57	0.00164	0.0262
729	ceh-6 (+) hlh-16 (+) depleted	WBPaper00029359_1291	ventral nerve cord (larva); 4.0e-06(1.47x). vulval muscle (adult); 5.6e-06(1.42x). ventral nerve cord (adult); 1.5e-05(1.44x). body neurons (adult); 3.4e-05(1.57x). body neurons (larva); 8.8e-05(1.55x). dorsal nerve cord (adult); 1.1e-04(1.84x). tail neurons (larva); 4.1e-04(1.31x). monovalent inorganic cation transport; 4.3e-04(1.97x). dorsal nerve cord (larva); 4.8e-04(1.84x). nerve ring (adult…	384	629	28	1.82	0.00174	0.0275
730	ceh-6 (+) hlh-16 (+) depleted	cgc4386_cluster_5_6	Developmentally modulated gene cluster. cgc4386_cluster_5_6	84	629	10	2.97	0.00191	0.0299
731	ceh-6 (+) hlh-16 (+) depleted	WBPaper00034739:N2lessDR1350	Genes that showed lower expression in N2 than in DR1350.	1173	629	67	1.42	0.00204	0.0316
732	ceh-6 (+) hlh-16 (+) depleted	[cgc6390]:Cluster_A	Germline-enriched and sex-biased expression profile cluster A.	621	629	40	1.61	0.00218	0.0334
733	ceh-6 (+) hlh-16 (+) depleted	WBPaper00026952:class_E	Class E gene expression showed no change in lin-14(lf) in L1, up regulation in lin-4(lf) in L2.	336	629	25	1.86	0.00229	0.035
734	ceh-6 (+) hlh-16 (+) depleted	WBPaper00031040:Cluster_3	TGF-beta adult /IIS shared up	163	629	15	2.29	0.00236	0.0359
735	ceh-6 (+) hlh-16 (+) depleted	WBPaper00040116:pRJ-FR.5_up_regulated	Genes up regulated after fed by 25 mg/ml pRJ-Fr.5 for 24 h beginning at the L4 stage.	163	629	15	2.29	0.00236	0.0359
736	ceh-6 (+) hlh-16 (+) depleted	WBPaper00029359_1304	DNA metabolism; 6.5e-04(4.25x).	103	629	11	2.66	0.00278	0.0416
737	ceh-6 (+) hlh-16 (+) depleted	WBPaper00025032:cluster_182	C-lineage related expression profile. WBPaper00025032:cluster_182	8	629	3	9.35	0.00309	0.0456
738	ceh-6 (+) hlh-16 (+) depleted	WBPaper00041174:genotype_environment_interaction	Genes with significant variation in expression level with genotype-environment interaction. Expression of these genes change when there are certian combinations of genotype-environment. Genotypes	186	629	16	2.14	0.0034	0.0496
739	ceh-6 (-) hlh-16 (+) enriched	WBPaper00030839:Larval_Pan_Neuronal	Larval Pan-neural Enriched Genes.	1545	295	169	5.82	1.55e-93	3.53e-90
740	ceh-6 (-) hlh-16 (+) enriched	WBPaper00037950:all-neurons_larva_enriched	Genes significantly enriched (> 2x, FDR < 5%) in a particular cell-type versus a reference sample of all cells at the same stage. WBPaper00037950:all-neurons_larva_enriched	1013	295	140	7.35	5.52e-88	8.72e-85
741	ceh-6 (-) hlh-16 (+) enriched	WBPaper00031532:Larva_Pan_Neuronal_Enriched	WT-Pico Pan-neural Enriched Genes, with genes found multiple times in a single dataset removed (without dups).	1604	295	146	4.84	7.38e-67	5.05e-64
742	ceh-6 (-) hlh-16 (+) enriched	WBPaper00037950:glr-1(+)-neurons_larva_enriched	Genes significantly enriched (> 2x, FDR < 5%) in a particular cell-type versus a reference sample of all cells at the same stage. WBPaper00037950:glr-1(+)-neurons_larva_enriched	661	295	100	8.04	6.68e-64	3.76e-61
743	ceh-6 (-) hlh-16 (+) enriched	WBPaper00042548:miRISC_enriched	Genes enriched in neuronal miRNA-induced silencing complexes (miRISC) as detected by immunoprecipitations and microarray analysis.	692	295	90	6.91	3.34e-51	1.21e-48
744	ceh-6 (-) hlh-16 (+) enriched	WBPaper00037950:all-neurons_larva_SelectivelyEnriched	Genes that show selective expression in a subset of cell types vs broadly expressed in many cell types. Correspond to 20% - 57% of enriched_genes for a given cell type. WBPaper00037950:all-neurons_larva_SelectivelyEnriched	546	295	80	7.79	3.66e-49	1.15e-46
745	ceh-6 (-) hlh-16 (+) enriched	WBPaper00030839:Embryo_Pan_Neuronal	Embryonic Pan-neural Enriched Genes.	1620	295	123	4.04	1.12e-45	2.97e-43
746	ceh-6 (-) hlh-16 (+) enriched	WBPaper00037950:A-class-motor-neurons_larva_enriched	Genes significantly enriched (> 2x, FDR < 5%) in a particular cell-type versus a reference sample of all cells at the same stage. WBPaper00037950:A-class-motor-neurons_larva_enriched	689	295	78	6.02	1.73e-39	3.62e-37
747	ceh-6 (-) hlh-16 (+) enriched	WBPaper00037950:AVE-neuron_embryo_enriched	Genes significantly enriched (> 2x, FDR < 5%) in a particular cell-type versus a reference sample of all cells at the same stage. WBPaper00037950:AVE-neuron_embryo_enriched	433	295	57	7	4.74e-32	7.36e-30
748	ceh-6 (-) hlh-16 (+) enriched	WBPaper00037950:glr-1(+)-neurons_larva_SelectivelyEnriched	Genes that show selective expression in a subset of cell types vs broadly expressed in many cell types. Correspond to 20% - 57% of enriched_genes for a given cell type. WBPaper00037950:glr-1(+)-neurons_larva_SelectivelyEnriched	257	295	44	9.1	1.19e-29	1.66e-27
749	ceh-6 (-) hlh-16 (+) enriched	WBPaper00024671:AFD_AWB_vs_unsorted_upregulated	Genes predicted to be upregulated more than 2.0 fold in (AFD+AWB) datasets as compared to unsorted whole embryonic cells dataset.	808	295	65	4.28	4.73e-24	5.15e-22
750	ceh-6 (-) hlh-16 (+) enriched	WBPaper00031003:0hr_muscle_depleted	Genes depleted in muscle cells (0hr muscle dataset). Dissociated myo-3::GFP embryos were cultured for 0 hours before FACS sorting.	1708	295	94	2.93	7.38e-23	7.69e-21
751	ceh-6 (-) hlh-16 (+) enriched	WBPaper00030839:Larval_A_Class	Larval A-class motor neuron enriched genes.	404	295	43	5.66	1.58e-20	1.44e-18
752	ceh-6 (-) hlh-16 (+) enriched	WBPaper00037950:BAG-neuron_embryo_enriched	Genes significantly enriched (> 2x, FDR < 5%) in a particular cell-type versus a reference sample of all cells at the same stage. WBPaper00037950:BAG-neuron_embryo_enriched	454	295	43	5.04	1.38e-18	1.11e-16
753	ceh-6 (-) hlh-16 (+) enriched	WBPaper00040876:mir-35_downregulated	Genes with expression level down regulated in mir-35 mutants comparing with N2.	1014	295	60	3.15	1.06e-15	7.04e-14
754	ceh-6 (-) hlh-16 (+) enriched	WBPaper00037950:A-class-motor-neurons_larva_SelectivelyEnriched	Genes that show selective expression in a subset of cell types vs broadly expressed in many cell types. Correspond to 20% - 57% of enriched_genes for a given cell type. WBPaper00037950:A-class-motor-neurons_larva_SelectivelyEnriched	281	295	31	5.86	1.82e-15	1.18e-13
755	ceh-6 (-) hlh-16 (+) enriched	WBPaper00037950:dopaminergic-neurons_larva_enriched	Genes significantly enriched (> 2x, FDR < 5%) in a particular cell-type versus a reference sample of all cells at the same stage. WBPaper00037950:dopaminergic-neurons_larva_enriched	1231	295	66	2.85	3.72e-15	2.36e-13
756	ceh-6 (-) hlh-16 (+) enriched	WBPaper00031003:total_muscle_depleted	Total muscle depleted genes (complete list of non-overlapping genes from the 0hr and 24hr muscle depleted datasets).	2488	295	97	2.07	2.3e-13	1.27e-11
757	ceh-6 (-) hlh-16 (+) enriched	WBPaper00037950:AVE-neuron_embryo_SelectivelyEnriched	Genes that show selective expression in a subset of cell types vs broadly expressed in many cell types. Correspond to 20% - 57% of enriched_genes for a given cell type. WBPaper00037950:AVE-neuron_embryo_SelectivelyEnriched	142	295	21	7.86	2.4e-13	1.32e-11
758	ceh-6 (-) hlh-16 (+) enriched	WBPaper00037950:all-neurons_CoreEnriched	Genes significantly enriched (> 2x, FDR < 5%) in a particular cell-type versus a reference sample of all cells at both embryonic and larval stages. WBPaper00037950:all-neurons_CoreEnriched	102	295	18	9.38	5.66e-13	3.02e-11
759	ceh-6 (-) hlh-16 (+) enriched	WBPaper00025141:unc-4::GFP_Enriched_Genes	Expressed transcripts enriched in embryonic motor neurons (identified by unc-4::GFP expressing cells).	969	295	52	2.85	5.26e-12	2.61e-10
760	ceh-6 (-) hlh-16 (+) enriched	WBPaper00030839:Embryo_A_Class	Embryonic A-class motor neuron enriched genes.	969	295	52	2.85	5.26e-12	2.61e-10
761	ceh-6 (-) hlh-16 (+) enriched	WBPaper00037950:A-class-motor-neurons_CoreEnriched	Genes significantly enriched (> 2x, FDR < 5%) in a particular cell-type versus a reference sample of all cells at both embryonic and larval stages. WBPaper00037950:A-class-motor-neurons_CoreEnriched	106	295	17	8.53	1.26e-11	6.06e-10
762	ceh-6 (-) hlh-16 (+) enriched	WBPaper00034661:AgNPs_downregulated	Genes downregulated more than 2 fold after 24 hours of AgNPs exposure.	1059	295	54	2.71	1.38e-11	6.57e-10
763	ceh-6 (-) hlh-16 (+) enriched	WBPaper00037950:BAG-neuron_embryo_SelectivelyEnriched	Genes that show selective expression in a subset of cell types vs broadly expressed in many cell types. Correspond to 20% - 57% of enriched_genes for a given cell type. WBPaper00037950:BAG-neuron_embryo_SelectivelyEnriched	209	295	21	5.34	4.33e-10	1.81e-08
764	ceh-6 (-) hlh-16 (+) enriched	WBPaper00038438:P.lumniescens_24hr_upregulated_TilingArray	Genes with increased expression after 24 hours of infection by P.lumniescens Fold changes shown are pathogen vs OP50. WBPaper00038438:P.lumniescens_24hr_upregulated_TilingArray	3780	295	116	1.63	3.5e-09	1.33e-07
765	ceh-6 (-) hlh-16 (+) enriched	WBPaper00032976:dosage_compensated_genes	Genes that are dosage compensated.	374	295	25	3.55	4.37e-08	1.5e-06
766	ceh-6 (-) hlh-16 (+) enriched	WBPaper00031252:AIN-2_IP_enriched	mRNAs that were significantly enriched in the AIN-2 immunoprecipitation samples, compared to the control total mRNAs in the input extracts (p < 0.01).	1772	295	65	1.95	7.73e-08	2.58e-06
767	ceh-6 (-) hlh-16 (+) enriched	WBPaper00036286:Pattern_I	Expression Pattern Group I, enriched for genes involved in transport.	1295	295	52	2.13	1.3e-07	4.25e-06
768	ceh-6 (-) hlh-16 (+) enriched	WBPaper00037950:all-neurons_embryo_enriched	Genes significantly enriched (> 2x, FDR < 5%) in a particular cell-type versus a reference sample of all cells at the same stage. WBPaper00037950:all-neurons_embryo_enriched	450	295	26	3.07	4.12e-07	1.27e-05
769	ceh-6 (-) hlh-16 (+) enriched	WBPaper00024671:AFD_vs_AWB_upregulated	Genes predicted to be upregulated more than 2.0 fold in AFD dataset as compared to AWB dataset.	103	295	12	6.19	5.22e-07	1.59e-05
770	ceh-6 (-) hlh-16 (+) enriched	WBPaper00037950:dopaminergic-neurons_embryo_enriched	Genes significantly enriched (> 2x, FDR < 5%) in a particular cell-type versus a reference sample of all cells at the same stage. WBPaper00037950:dopaminergic-neurons_embryo_enriched	466	295	26	2.97	7.99e-07	2.35e-05
771	ceh-6 (-) hlh-16 (+) enriched	WBPaper00037950:A-class-motor-neurons_embryo_enriched	Genes significantly enriched (> 2x, FDR < 5%) in a particular cell-type versus a reference sample of all cells at the same stage. WBPaper00037950:A-class-motor-neurons_embryo_enriched	390	295	22	3	4.86e-06	0.000129
772	ceh-6 (-) hlh-16 (+) enriched	WBPaper00037950:glr-1(+)-neurons_expressed	Genes that showed expression levels higher than the corresponding reference sample (L2 all cell reference). WBPaper00037950:glr-1(+)-neurons_expressed	6851	295	166	1.29	7.82e-06	0.000201
773	ceh-6 (-) hlh-16 (+) enriched	WBPaper00037950:A-class-motor-neurons_embryo_SelectivelyEnriched	Genes that show selective expression in a subset of cell types vs broadly expressed in many cell types. Correspond to 20% - 57% of enriched_genes for a given cell type. WBPaper00037950:A-class-motor-neurons_embryo_SelectivelyEnriched	115	295	11	5.09	1.09e-05	0.000274
774	ceh-6 (-) hlh-16 (+) enriched	cgc4489_group_18	Genome-wide analysis of developmental and sex-regulated gene expression profile. cgc4489_group_18	618	295	28	2.41	1.63e-05	0.000398
775	ceh-6 (-) hlh-16 (+) enriched	WBPaper00037682:sma-2_sma-4_upregulated	Genes upregulated in sma-2 L4 (3 arrays) or sma-4 L4 (1 array) vs. N2 L4.	518	295	25	2.57	1.66e-05	0.000404
776	ceh-6 (-) hlh-16 (+) enriched	WBPaper00031252:AIN-1_IP_enriched	mRNAs that were significantly enriched in the AIN-1 immunoprecipitation samples, compared to the control total mRNAs in the input extracts (p < 0.01).	2504	295	75	1.59	1.72e-05	0.000418
777	ceh-6 (-) hlh-16 (+) enriched	WBPaper00037950:GABAergic-motor-neurons_embryo_enriched	Genes significantly enriched (> 2x, FDR < 5%) in a particular cell-type versus a reference sample of all cells at the same stage. WBPaper00037950:GABAergic-motor-neurons_embryo_enriched	361	295	20	2.95	1.72e-05	0.000418
778	ceh-6 (-) hlh-16 (+) enriched	WBPaper00037950:dopaminergic-neurons_CoreEnriched	Genes significantly enriched (> 2x, FDR < 5%) in a particular cell-type versus a reference sample of all cells at both embryonic and larval stages. WBPaper00037950:dopaminergic-neurons_CoreEnriched	150	295	12	4.25	2.68e-05	0.000631
779	ceh-6 (-) hlh-16 (+) enriched	WBPaper00037950:AVA-neuron_embryo_enriched	Genes significantly enriched (> 2x, FDR < 5%) in a particular cell-type versus a reference sample of all cells at the same stage. WBPaper00037950:AVA-neuron_embryo_enriched	535	295	25	2.48	2.84e-05	0.000665
780	ceh-6 (-) hlh-16 (+) enriched	WBPaper00037950:all-neurons_embryo_SelectivelyEnriched	Genes that show selective expression in a subset of cell types vs broadly expressed in many cell types. Correspond to 20% - 57% of enriched_genes for a given cell type. WBPaper00037950:all-neurons_embryo_SelectivelyEnriched	108	295	10	4.92	3.63e-05	0.000834
781	ceh-6 (-) hlh-16 (+) enriched	WBPaper00038438:E.faecalis_24hr_upregulated_RNAseq	Genes with increased expression after 24 hours of infection by E.faecalis Fold changes shown are pathogen vs OP50. WBPaper00038438:E.faecalis_24hr_upregulated_RNAseq	3104	295	87	1.49	3.76e-05	0.00086
782	ceh-6 (-) hlh-16 (+) enriched	WBPaper00035588:alg-1(-)_upregulated	Genes upregulated by alg-1(-).	1423	295	47	1.76	9.8e-05	0.00209
783	ceh-6 (-) hlh-16 (+) enriched	WBPaper00041174:genotypic	Genes with variation in expression level across genotypes (AB2, CB4856, RC301, CB4857, N2, HC445).	1974	295	60	1.62	0.000101	0.00215
784	ceh-6 (-) hlh-16 (+) enriched	WBPaper00037950:dopaminergic-neurons_larva_SelectivelyEnriched	Genes that show selective expression in a subset of cell types vs broadly expressed in many cell types. Correspond to 20% - 57% of enriched_genes for a given cell type. WBPaper00037950:dopaminergic-neurons_larva_SelectivelyEnriched	460	295	21	2.43	0.000173	0.0035
785	ceh-6 (-) hlh-16 (+) enriched	WBPaper00038438:D.coniospora_12hr_downregulated_RNAseq	Genes with decreased expression after 12 hours of infection by D.coniospora Fold changes shown are pathogen vs OP50.	2288	295	66	1.53	0.000199	0.00397
786	ceh-6 (-) hlh-16 (+) enriched	WBPaper00037950:AVA-neuron_embryo_SelectivelyEnriched	Genes that show selective expression in a subset of cell types vs broadly expressed in many cell types. Correspond to 20% - 57% of enriched_genes for a given cell type. WBPaper00037950:AVA-neuron_embryo_SelectivelyEnriched	109	295	9	4.39	0.000215	0.00425
787	ceh-6 (-) hlh-16 (+) enriched	cgc4489_group_13	Genome-wide analysis of developmental and sex-regulated gene expression profile. cgc4489_group_13	416	295	19	2.43	0.000349	0.00664
788	ceh-6 (-) hlh-16 (+) enriched	WBPaper00041174:genotypic_and_environmental	Genes with significant variation across both genotypes and environments. Genotypes	1226	295	40	1.73	0.000439	0.00815
789	ceh-6 (-) hlh-16 (+) enriched	WBPaper00029359_1240	phasmids (adult); 1.5e-04(13.99x). phasmids (larva); 1.5e-04(13.99x). dorsal nerve cord (adult); 3.9e-04(7.84x). amphids (adult); 6.0e-04(10.10x). amphids (larva); 6.0e-04(10.10x).	20	295	4	10.63	0.000468	0.00865
790	ceh-6 (-) hlh-16 (+) enriched	WBPaper00041939:EtBr-exposed_vs_UVC-exposed_48h	Genes differentially expressed under EtBr treatment without UVC exposure vs after UVC exposure but without EtBr treatment at the -1h timepoint (just prior to the third UVC dose (48h)).	3146	295	83	1.4	0.000489	0.00899
791	ceh-6 (-) hlh-16 (+) enriched	WBPaper00037950:BAG-neuron_expressed	Genes that showed expression levels higher than the corresponding reference sample (embryonic 0hr reference). WBPaper00037950:BAG-neuron_expressed	4597	295	113	1.31	0.000506	0.00926
792	ceh-6 (-) hlh-16 (+) enriched	WBPaper00024671:AFD_vs_AWB_downregulated	Genes predicted to be downregulated more than 2.0 fold in AFD dataset as compared to AWB dataset.	56	295	6	5.7	0.00062	0.0111
793	ceh-6 (-) hlh-16 (+) enriched	WBPaper00031003:24hr_muscle_depleted	Genes depleted in muscle cells (24hr muscle dataset). Dissociated myo-3::GFP embryos were cultured for 24 hours before FACS sorting.	1589	295	48	1.61	0.000648	0.0115
794	ceh-6 (-) hlh-16 (+) enriched	cgc4489_group_14	Genome-wide analysis of developmental and sex-regulated gene expression profile. cgc4489_group_14	512	295	21	2.18	0.000714	0.0125
795	ceh-6 (-) hlh-16 (+) enriched	WBPaper00040985:AIN-2_asynchronous_muscle	Genes enriched in body wall muscle AIN-2 miRISCs. Pmyo-3-ain-2-gfp IP was performed in mixed stage worms.	523	295	21	2.13	0.000935	0.0158
796	ceh-6 (-) hlh-16 (+) enriched	WBPaper00029359_1336	phasmids (adult); 8.3e-04(11.83x). phasmids (larva); 8.3e-04(11.83x).	28	295	4	7.59	0.00176	0.0278
797	ceh-6 (-) hlh-16 (+) enriched	WBPaper00029359_1243	phasmids (adult); 9.4e-04(10.99x). phasmids (larva); 9.4e-04(10.99x).	29	295	4	7.33	0.00201	0.0312
798	ceh-6 (-) hlh-16 (+) enriched	WBPaper00041174:environmental	Genes with variation in expression level across conditions (control, 25C, High-pH-Salt, Liquid, infection).	1952	295	54	1.47	0.0022	0.0337
799	ceh-6 (-) hlh-16 (+) enriched	WBPaper00029359_1194	phasmids (adult); 4.8e-05(17.09x). phasmids (larva); 4.8e-05(17.09x). amphids (adult); 2.0e-04(12.35x). amphids (larva); 2.0e-04(12.35x). dorsal nerve cord (larva); 6.4e-04(9.26x).	15	295	3	10.63	0.00253	0.0383
800	ceh-6 (+) hlh-16 (-) enriched	WBPaper00030839:Larval_Pan_Neuronal	Larval Pan-neural Enriched Genes.	1545	105	38	3.67	2.89e-13	1.58e-11
801	ceh-6 (+) hlh-16 (-) enriched	WBPaper00030839:Larval_A_Class	Larval A-class motor neuron enriched genes.	404	105	20	7.39	2.2e-12	1.13e-10
802	ceh-6 (+) hlh-16 (-) enriched	WBPaper00037950:A-class-motor-neurons_larva_SelectivelyEnriched	Genes that show selective expression in a subset of cell types vs broadly expressed in many cell types. Correspond to 20% - 57% of enriched_genes for a given cell type. WBPaper00037950:A-class-motor-neurons_larva_SelectivelyEnriched	281	105	17	9.04	4.97e-12	2.47e-10
803	ceh-6 (+) hlh-16 (-) enriched	WBPaper00037950:A-class-motor-neurons_larva_enriched	Genes significantly enriched (> 2x, FDR < 5%) in a particular cell-type versus a reference sample of all cells at the same stage. WBPaper00037950:A-class-motor-neurons_larva_enriched	689	105	23	4.99	1.24e-10	5.43e-09
804	ceh-6 (+) hlh-16 (-) enriched	WBPaper00031532:Larva_Pan_Neuronal_Enriched	WT-Pico Pan-neural Enriched Genes, with genes found multiple times in a single dataset removed (without dups).	1604	105	34	3.17	4.7e-10	1.95e-08
805	ceh-6 (+) hlh-16 (-) enriched	WBPaper00037950:all-neurons_larva_enriched	Genes significantly enriched (> 2x, FDR < 5%) in a particular cell-type versus a reference sample of all cells at the same stage. WBPaper00037950:all-neurons_larva_enriched	1013	105	26	3.83	1.84e-09	7.14e-08
806	ceh-6 (+) hlh-16 (-) enriched	WBPaper00037950:glr-1(+)-neurons_larva_enriched	Genes significantly enriched (> 2x, FDR < 5%) in a particular cell-type versus a reference sample of all cells at the same stage. WBPaper00037950:glr-1(+)-neurons_larva_enriched	661	105	21	4.75	2.2e-09	8.5e-08
807	ceh-6 (+) hlh-16 (-) enriched	WBPaper00031003:0hr_muscle_depleted	Genes depleted in muscle cells (0hr muscle dataset). Dissociated myo-3::GFP embryos were cultured for 0 hours before FACS sorting.	1708	105	34	2.97	2.45e-09	9.44e-08
808	ceh-6 (+) hlh-16 (-) enriched	WBPaper00037950:all-neurons_larva_SelectivelyEnriched	Genes that show selective expression in a subset of cell types vs broadly expressed in many cell types. Correspond to 20% - 57% of enriched_genes for a given cell type. WBPaper00037950:all-neurons_larva_SelectivelyEnriched	546	105	18	4.92	2.05e-08	7.22e-07
809	ceh-6 (+) hlh-16 (-) enriched	WBPaper00037950:glr-1(+)-neurons_larva_SelectivelyEnriched	Genes that show selective expression in a subset of cell types vs broadly expressed in many cell types. Correspond to 20% - 57% of enriched_genes for a given cell type. WBPaper00037950:glr-1(+)-neurons_larva_SelectivelyEnriched	257	105	12	6.97	1.47e-07	4.75e-06
810	ceh-6 (+) hlh-16 (-) enriched	WBPaper00037950:A-class-motor-neurons_CoreEnriched	Genes significantly enriched (> 2x, FDR < 5%) in a particular cell-type versus a reference sample of all cells at both embryonic and larval stages. WBPaper00037950:A-class-motor-neurons_CoreEnriched	106	105	8	11.27	5.41e-07	1.65e-05
811	ceh-6 (+) hlh-16 (-) enriched	WBPaper00031003:total_muscle_depleted	Total muscle depleted genes (complete list of non-overlapping genes from the 0hr and 24hr muscle depleted datasets).	2488	105	35	2.1	7.3e-06	0.000188
812	ceh-6 (+) hlh-16 (-) enriched	WBPaper00042548:miRISC_enriched	Genes enriched in neuronal miRNA-induced silencing complexes (miRISC) as detected by immunoprecipitations and microarray analysis.	692	105	16	3.45	1.39e-05	0.000343
813	ceh-6 (+) hlh-16 (-) enriched	WBPaper00040876:mir-35_downregulated	Genes with expression level down regulated in mir-35 mutants comparing with N2.	1014	105	19	2.8	3.85e-05	0.00088
814	ceh-6 (+) hlh-16 (-) enriched	WBPaper00038438:P.lumniescens_24hr_upregulated_TilingArray	Genes with increased expression after 24 hours of infection by P.lumniescens Fold changes shown are pathogen vs OP50. WBPaper00038438:P.lumniescens_24hr_upregulated_TilingArray	3780	105	44	1.74	4.15e-05	0.000941
815	ceh-6 (+) hlh-16 (-) enriched	cgc4489_group_13	Genome-wide analysis of developmental and sex-regulated gene expression profile. cgc4489_group_13	416	105	11	3.95	0.000107	0.00226
816	ceh-6 (+) hlh-16 (-) enriched	WBPaper00037950:A-class-motor-neurons_embryo_SelectivelyEnriched	Genes that show selective expression in a subset of cell types vs broadly expressed in many cell types. Correspond to 20% - 57% of enriched_genes for a given cell type. WBPaper00037950:A-class-motor-neurons_embryo_SelectivelyEnriched	115	105	6	7.79	0.000122	0.00254
817	ceh-6 (+) hlh-16 (-) enriched	WBPaper00030839:Embryo_Pan_Neuronal	Embryonic Pan-neural Enriched Genes.	1620	105	24	2.21	0.000142	0.00292
818	ceh-6 (+) hlh-16 (-) enriched	WBPaper00035588:alg-1(-)_upregulated	Genes upregulated by alg-1(-).	1423	105	22	2.31	0.000155	0.00318
819	ceh-6 (+) hlh-16 (-) enriched	WBPaper00037950:A-class-motor-neurons_embryo_enriched	Genes significantly enriched (> 2x, FDR < 5%) in a particular cell-type versus a reference sample of all cells at the same stage. WBPaper00037950:A-class-motor-neurons_embryo_enriched	390	105	10	3.83	0.000285	0.00551
820	ceh-6 (+) hlh-16 (-) enriched	WBPaper00037950:AVE-neuron_embryo_SelectivelyEnriched	Genes that show selective expression in a subset of cell types vs broadly expressed in many cell types. Correspond to 20% - 57% of enriched_genes for a given cell type. WBPaper00037950:AVE-neuron_embryo_SelectivelyEnriched	142	105	6	6.31	0.000382	0.00721
821	ceh-6 (+) hlh-16 (-) enriched	WBPaper00041939:control_vs_UVC-EtBr-exposed_48h	Genes differentially expressed in control vs after UVC exposure and EtBr treatment at the -1h timepoint (just prior to the third UVC dose (48h)).	4988	105	50	1.5	0.000501	0.00919
822	ceh-6 (+) hlh-16 (-) enriched	WBPaper00037950:AVE-neuron_embryo_enriched	Genes significantly enriched (> 2x, FDR < 5%) in a particular cell-type versus a reference sample of all cells at the same stage. WBPaper00037950:AVE-neuron_embryo_enriched	433	105	10	3.45	0.000646	0.0115
823	ceh-6 (+) hlh-16 (-) enriched	WBPaper00036130:mir-243_up_regulated	Genes up regulated by mir-243(n4759).	1801	105	24	1.99	0.000687	0.0121
824	ceh-6 (+) hlh-16 (-) enriched	WBPaper00037950:GABAergic-motor-neurons_embryo_SelectivelyEnriched	Genes that show selective expression in a subset of cell types vs broadly expressed in many cell types. Correspond to 20% - 57% of enriched_genes for a given cell type. WBPaper00037950:GABAergic-motor-neurons_embryo_SelectivelyEnriched	110	105	5	6.79	0.000857	0.0147
825	ceh-6 (+) hlh-16 (-) enriched	WBPaper00036286:Pattern_I	Expression Pattern Group I, enriched for genes involved in transport.	1295	105	19	2.19	0.000893	0.0152
826	ceh-6 (+) hlh-16 (-) enriched	WBPaper00038172:tax-6null_up_regulated	Genes up regulated in tax-6(ok2065) comparing to in N2.	1001	105	16	2.39	0.00098	0.0165
827	ceh-6 (+) hlh-16 (-) enriched	WBPaper00026952:class_E	Class E gene expression showed no change in lin-14(lf) in L1, up regulation in lin-4(lf) in L2.	336	105	8	3.56	0.00188	0.0294
828	ceh-6 (+) hlh-16 (-) enriched	WBPaper00038304:octr-1_regulated	Genes regulated by octr-1(ok371) after infected with P. aeruginosa PA14 for 4 hours at 25 centigrade.	976	105	15	2.3	0.0021	0.0324
829	ceh-6 (+) hlh-16 (+) enriched	WBPaper00030839:Larval_Pan_Neuronal	Larval Pan-neural Enriched Genes.	1545	238	101	4.31	2.89e-40	6.2e-38
830	ceh-6 (+) hlh-16 (+) enriched	WBPaper00037950:glr-1(+)-neurons_larva_enriched	Genes significantly enriched (> 2x, FDR < 5%) in a particular cell-type versus a reference sample of all cells at the same stage. WBPaper00037950:glr-1(+)-neurons_larva_enriched	661	238	66	6.58	5.63e-36	1.07e-33
831	ceh-6 (+) hlh-16 (+) enriched	WBPaper00037950:all-neurons_larva_enriched	Genes significantly enriched (> 2x, FDR < 5%) in a particular cell-type versus a reference sample of all cells at the same stage. WBPaper00037950:all-neurons_larva_enriched	1013	238	75	4.88	2.68e-32	4.22e-30
832	ceh-6 (+) hlh-16 (+) enriched	WBPaper00037950:A-class-motor-neurons_larva_enriched	Genes significantly enriched (> 2x, FDR < 5%) in a particular cell-type versus a reference sample of all cells at the same stage. WBPaper00037950:A-class-motor-neurons_larva_enriched	689	238	62	5.93	4.34e-31	6.39e-29
833	ceh-6 (+) hlh-16 (+) enriched	WBPaper00030839:Larval_A_Class	Larval A-class motor neuron enriched genes.	404	238	44	7.18	2.68e-25	3.09e-23
834	ceh-6 (+) hlh-16 (+) enriched	WBPaper00031532:Larva_Pan_Neuronal_Enriched	WT-Pico Pan-neural Enriched Genes, with genes found multiple times in a single dataset removed (without dups).	1604	238	79	3.25	2.54e-22	2.58e-20
835	ceh-6 (+) hlh-16 (+) enriched	WBPaper00042548:miRISC_enriched	Genes enriched in neuronal miRNA-induced silencing complexes (miRISC) as detected by immunoprecipitations and microarray analysis.	692	238	49	4.67	6.83e-20	5.96e-18
836	ceh-6 (+) hlh-16 (+) enriched	WBPaper00037950:AVE-neuron_embryo_enriched	Genes significantly enriched (> 2x, FDR < 5%) in a particular cell-type versus a reference sample of all cells at the same stage. WBPaper00037950:AVE-neuron_embryo_enriched	433	238	38	5.78	1.3e-18	1.05e-16
837	ceh-6 (+) hlh-16 (+) enriched	WBPaper00031003:0hr_muscle_depleted	Genes depleted in muscle cells (0hr muscle dataset). Dissociated myo-3::GFP embryos were cultured for 0 hours before FACS sorting.	1708	238	71	2.74	7.28e-16	4.92e-14
838	ceh-6 (+) hlh-16 (+) enriched	WBPaper00037950:glr-1(+)-neurons_larva_SelectivelyEnriched	Genes that show selective expression in a subset of cell types vs broadly expressed in many cell types. Correspond to 20% - 57% of enriched_genes for a given cell type. WBPaper00037950:glr-1(+)-neurons_larva_SelectivelyEnriched	257	238	26	6.67	1.84e-14	1.13e-12
839	ceh-6 (+) hlh-16 (+) enriched	WBPaper00030839:Embryo_Pan_Neuronal	Embryonic Pan-neural Enriched Genes.	1620	238	65	2.64	9.97e-14	5.69e-12
840	ceh-6 (+) hlh-16 (+) enriched	WBPaper00037950:A-class-motor-neurons_larva_SelectivelyEnriched	Genes that show selective expression in a subset of cell types vs broadly expressed in many cell types. Correspond to 20% - 57% of enriched_genes for a given cell type. WBPaper00037950:A-class-motor-neurons_larva_SelectivelyEnriched	281	238	26	6.1	1.53e-13	8.6e-12
841	ceh-6 (+) hlh-16 (+) enriched	WBPaper00037950:GABAergic-motor-neurons_embryo_enriched	Genes significantly enriched (> 2x, FDR < 5%) in a particular cell-type versus a reference sample of all cells at the same stage. WBPaper00037950:GABAergic-motor-neurons_embryo_enriched	361	238	29	5.29	2.11e-13	1.17e-11
842	ceh-6 (+) hlh-16 (+) enriched	WBPaper00025141:unc-4::GFP_Enriched_Genes	Expressed transcripts enriched in embryonic motor neurons (identified by unc-4::GFP expressing cells).	969	238	48	3.26	2.14e-13	1.19e-11
843	ceh-6 (+) hlh-16 (+) enriched	WBPaper00030839:Embryo_A_Class	Embryonic A-class motor neuron enriched genes.	969	238	48	3.26	2.14e-13	1.19e-11
844	ceh-6 (+) hlh-16 (+) enriched	WBPaper00037950:A-class-motor-neurons_CoreEnriched	Genes significantly enriched (> 2x, FDR < 5%) in a particular cell-type versus a reference sample of all cells at both embryonic and larval stages. WBPaper00037950:A-class-motor-neurons_CoreEnriched	106	238	17	10.57	3.99e-13	2.16e-11
845	ceh-6 (+) hlh-16 (+) enriched	WBPaper00040876:mir-35_downregulated	Genes with expression level down regulated in mir-35 mutants comparing with N2.	1014	238	48	3.12	1.13e-12	5.93e-11
846	ceh-6 (+) hlh-16 (+) enriched	WBPaper00031003:total_muscle_depleted	Total muscle depleted genes (complete list of non-overlapping genes from the 0hr and 24hr muscle depleted datasets).	2488	238	76	2.01	4.23e-10	1.77e-08
847	ceh-6 (+) hlh-16 (+) enriched	WBPaper00038438:P.lumniescens_24hr_upregulated_TilingArray	Genes with increased expression after 24 hours of infection by P.lumniescens Fold changes shown are pathogen vs OP50. WBPaper00038438:P.lumniescens_24hr_upregulated_TilingArray	3780	238	100	1.74	6.63e-10	2.7e-08
848	ceh-6 (+) hlh-16 (+) enriched	WBPaper00037950:all-neurons_larva_SelectivelyEnriched	Genes that show selective expression in a subset of cell types vs broadly expressed in many cell types. Correspond to 20% - 57% of enriched_genes for a given cell type. WBPaper00037950:all-neurons_larva_SelectivelyEnriched	546	238	30	3.62	1.05e-09	4.18e-08
849	ceh-6 (+) hlh-16 (+) enriched	WBPaper00037950:AVE-neuron_embryo_SelectivelyEnriched	Genes that show selective expression in a subset of cell types vs broadly expressed in many cell types. Correspond to 20% - 57% of enriched_genes for a given cell type. WBPaper00037950:AVE-neuron_embryo_SelectivelyEnriched	142	238	13	6.03	2.51e-07	7.95e-06
850	ceh-6 (+) hlh-16 (+) enriched	WBPaper00037950:A-class-motor-neurons_embryo_enriched	Genes significantly enriched (> 2x, FDR < 5%) in a particular cell-type versus a reference sample of all cells at the same stage. WBPaper00037950:A-class-motor-neurons_embryo_enriched	390	238	21	3.55	5.45e-07	1.66e-05
851	ceh-6 (+) hlh-16 (+) enriched	WBPaper00037950:dopaminergic-neurons_larva_enriched	Genes significantly enriched (> 2x, FDR < 5%) in a particular cell-type versus a reference sample of all cells at the same stage. WBPaper00037950:dopaminergic-neurons_larva_enriched	1231	238	41	2.19	1.38e-06	3.92e-05
852	ceh-6 (+) hlh-16 (+) enriched	WBPaper00034661:AgNPs_downregulated	Genes downregulated more than 2 fold after 24 hours of AgNPs exposure.	1059	238	36	2.24	4.25e-06	0.000113
853	ceh-6 (+) hlh-16 (+) enriched	WBPaper00037950:BAG-neuron_embryo_enriched	Genes significantly enriched (> 2x, FDR < 5%) in a particular cell-type versus a reference sample of all cells at the same stage. WBPaper00037950:BAG-neuron_embryo_enriched	454	238	21	3.05	6.06e-06	0.000158
854	ceh-6 (+) hlh-16 (+) enriched	WBPaper00037950:GABAergic-motor-neurons_embryo_SelectivelyEnriched	Genes that show selective expression in a subset of cell types vs broadly expressed in many cell types. Correspond to 20% - 57% of enriched_genes for a given cell type. WBPaper00037950:GABAergic-motor-neurons_embryo_SelectivelyEnriched	110	238	10	5.99	6.67e-06	0.000173
855	ceh-6 (+) hlh-16 (+) enriched	WBPaper00035588:alg-1(-)_upregulated	Genes upregulated by alg-1(-).	1423	238	43	1.99	9e-06	0.00023
856	ceh-6 (+) hlh-16 (+) enriched	WBPaper00037950:dopaminergic-neurons_CoreEnriched	Genes significantly enriched (> 2x, FDR < 5%) in a particular cell-type versus a reference sample of all cells at both embryonic and larval stages. WBPaper00037950:dopaminergic-neurons_CoreEnriched	150	238	11	4.83	1.82e-05	0.000442
857	ceh-6 (+) hlh-16 (+) enriched	WBPaper00036286:Pattern_I	Expression Pattern Group I, enriched for genes involved in transport.	1295	238	38	1.93	6.14e-05	0.00135
858	ceh-6 (+) hlh-16 (+) enriched	WBPaper00031252:AIN-2_IP_enriched	mRNAs that were significantly enriched in the AIN-2 immunoprecipitation samples, compared to the control total mRNAs in the input extracts (p < 0.01).	1772	238	47	1.75	9.08e-05	0.00194
859	ceh-6 (+) hlh-16 (+) enriched	WBPaper00031040:Cluster_3	TGF-beta adult /IIS shared up	163	238	10	4.04	0.000195	0.0039
860	ceh-6 (+) hlh-16 (+) enriched	WBPaper00037950:AVA-neuron_embryo_enriched	Genes significantly enriched (> 2x, FDR < 5%) in a particular cell-type versus a reference sample of all cells at the same stage. WBPaper00037950:AVA-neuron_embryo_enriched	535	238	20	2.46	0.000197	0.00393
861	ceh-6 (+) hlh-16 (+) enriched	cgc4489_group_14	Genome-wide analysis of developmental and sex-regulated gene expression profile. cgc4489_group_14	512	238	19	2.45	0.000313	0.00599
862	ceh-6 (+) hlh-16 (+) enriched	WBPaper00037950:A-class-motor-neurons_embryo_SelectivelyEnriched	Genes that show selective expression in a subset of cell types vs broadly expressed in many cell types. Correspond to 20% - 57% of enriched_genes for a given cell type. WBPaper00037950:A-class-motor-neurons_embryo_SelectivelyEnriched	115	238	8	4.58	0.000367	0.00693
863	ceh-6 (+) hlh-16 (+) enriched	WBPaper00032976:dosage_compensated_genes	Genes that are dosage compensated.	374	238	15	2.64	0.00061	0.0109
864	ceh-6 (+) hlh-16 (+) enriched	cgc4489_group_13	Genome-wide analysis of developmental and sex-regulated gene expression profile. cgc4489_group_13	416	238	16	2.53	0.000635	0.0113
865	ceh-6 (+) hlh-16 (+) enriched	WBPaper00037950:GABAergic-motor-neurons_CoreEnriched	Genes significantly enriched (> 2x, FDR < 5%) in a particular cell-type versus a reference sample of all cells at both embryonic and larval stages. WBPaper00037950:GABAergic-motor-neurons_CoreEnriched	48	238	5	6.86	0.000776	0.0135
866	ceh-6 (+) hlh-16 (+) enriched	cgc4489_group_19	Genome-wide analysis of developmental and sex-regulated gene expression profile. cgc4489_group_19	344	238	14	2.68	0.000801	0.0139
867	ceh-6 (+) hlh-16 (+) enriched	WBPaper00037950:GABAergic-motor-neurons_larva_enriched	Genes significantly enriched (> 2x, FDR < 5%) in a particular cell-type versus a reference sample of all cells at the same stage. WBPaper00037950:GABAergic-motor-neurons_larva_enriched	132	238	8	3.99	0.000916	0.0156
868	ceh-6 (+) hlh-16 (+) enriched	WBPaper00036130:mir-243_up_regulated	Genes up regulated by mir-243(n4759).	1801	238	44	1.61	0.000933	0.0158
869	ceh-6 (+) hlh-16 (+) enriched	WBPaper00037682:sma-2_sma-4_upregulated	Genes upregulated in sma-2 L4 (3 arrays) or sma-4 L4 (1 array) vs. N2 L4.	518	238	18	2.29	0.000962	0.0163
870	ceh-6 (+) hlh-16 (+) enriched	WBPaper00038438:E.faecalis_24hr_upregulated_RNAseq	Genes with increased expression after 24 hours of infection by E.faecalis Fold changes shown are pathogen vs OP50. WBPaper00038438:E.faecalis_24hr_upregulated_RNAseq	3104	238	67	1.42	0.00111	0.0186
871	ceh-6 (+) hlh-16 (+) enriched	WBPaper00037950:all-neurons_embryo_enriched	Genes significantly enriched (> 2x, FDR < 5%) in a particular cell-type versus a reference sample of all cells at the same stage. WBPaper00037950:all-neurons_embryo_enriched	450	238	16	2.34	0.00145	0.0235
872	ceh-6 (+) hlh-16 (+) enriched	WBPaper00041174:environmental	Genes with variation in expression level across conditions (control, 25C, High-pH-Salt, Liquid, infection).	1952	238	46	1.55	0.00149	0.0241
873	ceh-6 (+) hlh-16 (+) enriched	WBPaper00036375:enriched_in_PVD_OLL	Genes with expression enriched in PVD and OLL neurons. Data sets were normalized by RMA and transcripts showing relative PVD enrichment (>= 1.5X) vs. the reference sample were identified by SAM analysis (False Discovery Rate, FDR < 1%).	2180	238	50	1.51	0.00161	0.0258
874	ceh-6 (+) hlh-16 (+) enriched	WBPaper00041174:genotypic_and_environmental	Genes with significant variation across both genotypes and environments. Genotypes	1226	238	32	1.72	0.0018	0.0283
875	ceh-6 (+) hlh-16 (+) enriched	WBPaper00037950:dopaminergic-neurons_embryo_enriched	Genes significantly enriched (> 2x, FDR < 5%) in a particular cell-type versus a reference sample of all cells at the same stage. WBPaper00037950:dopaminergic-neurons_embryo_enriched	466	238	16	2.26	0.00206	0.0319
876	ceh-6 (+) hlh-16 (+) enriched	WBPaper00041002:HQ_3d_0.2mM_Up	Gene significantly up-regulated by treatment with 0.2mM of HuminFeed Hydroquinone until young adult stage (3 days), with a minimum fold change in gene expression of 1.25.	399	238	14	2.31	0.00319	0.047
877	ceh-6 (+) hlh-16 (+) enriched	cgc4489_male_enriched_neuronal_genes	male-enriched neuronal genes	41	238	4	6.43	0.00337	0.0494
878	cnd-1 depleted	WBPaper00037950:hypodermis_embryo_SelectivelyEnriched	Genes that show selective expression in a subset of cell types vs broadly expressed in many cell types. Correspond to 20% - 57% of enriched_genes for a given cell type. WBPaper00037950:hypodermis_embryo_SelectivelyEnriched	358	449	117	11.42	1.15e-93	2.78e-90
879	cnd-1 depleted	WBPaper00031003:0hr_muscle_enriched	Genes enriched in muscle cells (0hr muscle dataset). Dissociated myo-3::GFP embryos were cultured for 0 hours before FACS sorting.	762	449	147	6.74	1.82e-83	2.4e-80
880	cnd-1 depleted	WBPaper00035197:fer-1_downregulated	Genes downregulated by fer-1 mutants hc1 and hc24, with > 4 fold change in expression level.	219	449	79	12.6	3.11e-66	2.02e-63
881	cnd-1 depleted	WBPaper00041207:CE_dauer_down	Genes dowm regulated in the dauer versus dauer-exit worms.	438	449	103	8.21	6.53e-66	4.13e-63
882	cnd-1 depleted	WBPaper00037950:hypodermis_embryo_enriched	Genes significantly enriched (> 2x, FDR < 5%) in a particular cell-type versus a reference sample of all cells at the same stage. WBPaper00037950:hypodermis_embryo_enriched	734	449	127	6.04	3.18e-65	1.87e-62
883	cnd-1 depleted	WBPaper00040603:tdp-1(lf)_down_vs_N2_FC_1.5	Genes down regulated in the absence of TDP-1, when the threshold was set at a fold change (FC) of 1.5.	428	449	100	8.16	1.3e-63	7.23e-61
884	cnd-1 depleted	WBPaper00042258:DA1877_downregulated_YoungAdult	Genes downregulated on Comamonas DA1877 relative to E. coli OP50, Young adult	315	449	85	9.43	2.3e-59	1.17e-56
885	cnd-1 depleted	WBPaper00038304:octr-1_regulated	Genes regulated by octr-1(ok371) after infected with P. aeruginosa PA14 for 4 hours at 25 centigrade.	976	449	137	4.9	5.18e-59	2.53e-56
886	cnd-1 depleted	WBPaper00031003:total_muscle_enriched	Total muscle enriched genes (complete list of non-overlapping genes from the 0hr and 24hr muscle enriched datasets).	1286	449	155	4.21	2.24e-58	1.08e-55
887	cnd-1 depleted	[cgc6390]:Cluster_B	Germline-enriched and sex-biased expression profile cluster B.	752	449	120	5.57	2.67e-57	1.27e-54
888	cnd-1 depleted	WBPaper00043945:MeHg_upregulated	Genes with expression level up regulated after treatment with Methylmercury (MeHg) by RNAseq analysis.	525	449	102	6.79	1.22e-56	5.58e-54
889	cnd-1 depleted	WBPaper00036130:mir-243_up_regulated	Genes up regulated by mir-243(n4759).	1801	449	179	3.47	8.8e-56	3.88e-53
890	cnd-1 depleted	WBPaper00037950:bodywall-muscle_larva_SelectivelyEnriched	Genes that show selective expression in a subset of cell types vs broadly expressed in many cell types. Correspond to 20% - 57% of enriched_genes for a given cell type. WBPaper00037950:bodywall-muscle_larva_SelectivelyEnriched	448	449	90	7.02	5.2e-51	1.86e-48
891	cnd-1 depleted	WBPaper00032948:MoltOssilate	A cluster of genes that oscillates with the molting cycle during early larval development.	205	449	65	11.07	3.37e-50	1.17e-47
892	cnd-1 depleted	WBPaper00040603:tdp-1(lf)_down_vs_N2_FC_1.2	Genes down regulated in the absence of TDP-1, when the threshold was set at a fold change (FC) of 1.2.	2386	449	198	2.9	5.06e-50	1.72e-47
893	cnd-1 depleted	WBPaper00031003:hlh_1_enriched	Genes enriched in HLH-1 heat shock dataset.	2319	449	195	2.94	5.56e-50	1.85e-47
894	cnd-1 depleted	WBPaper00040185:nhr-23(RNAi)_downregulated	Genes that showed decreased expression in nhr-23 RNAi experiment.	262	449	71	9.47	1.47e-49	4.76e-47
895	cnd-1 depleted	WBPaper00032948:FedUp	A large cluster of genes up-regulated during early larval development..	1835	449	171	3.25	8.71e-49	2.67e-46
896	cnd-1 depleted	WBPaper00038438:P.lumniescens_24hr_upregulated_TilingArray	Genes with increased expression after 24 hours of infection by P.lumniescens Fold changes shown are pathogen vs OP50. WBPaper00038438:P.lumniescens_24hr_upregulated_TilingArray	3780	449	250	2.31	5.14e-48	1.49e-45
897	cnd-1 depleted	WBPaper00031003:24hr_muscle_enriched	Genes enriched in muscle cells (24hr muscle dataset). Dissociated myo-3::GFP embryos were cultured for 24 hours before FACS sorting.	918	449	120	4.57	1.12e-47	3.18e-45
898	cnd-1 depleted	WBPaper00040963:Q200_down	Genes down-regulated after 200 um Quercetin treatment. Fold change < 0.8.	1304	449	142	3.8	2.19e-47	6.19e-45
899	cnd-1 depleted	WBPaper00040876:mir-35_downregulated	Genes with expression level down regulated in mir-35 mutants comparing with N2.	1014	449	119	4.1	2.6e-42	6.06e-40
900	cnd-1 depleted	WBPaper00040963:Q100_down	Genes down-regulated after 100 um Quercetin treatment. Fold change < 0.8.	1214	449	130	3.74	3.9e-42	8.94e-40
901	cnd-1 depleted	WBPaper00037950:hypodermis_CoreEnriched	Genes significantly enriched (> 2x, FDR < 5%) in a particular cell-type versus a reference sample of all cells at both embryonic and larval stages. WBPaper00037950:hypodermis_CoreEnriched	177	449	55	10.85	6.04e-42	1.38e-39
902	cnd-1 depleted	WBPaper00031532:Larva_Pan_Neuronal_Depleted	WT-Pico Pan-neural Depleted Genes, with genes found multiple times in a single dataset removed (without dups).	1257	449	132	3.67	6.67e-42	1.51e-39
903	cnd-1 depleted	WBPaper00037682:sma-2_sma-4_upregulated	Genes upregulated in sma-2 L4 (3 arrays) or sma-4 L4 (1 array) vs. N2 L4.	518	449	85	5.73	7.71e-41	1.69e-38
904	cnd-1 depleted	WBPaper00026952:class_E	Class E gene expression showed no change in lin-14(lf) in L1, up regulation in lin-4(lf) in L2.	336	449	65	6.76	1.39e-35	2.6e-33
905	cnd-1 depleted	WBPaper00031003:0hr_muscle_depleted	Genes depleted in muscle cells (0hr muscle dataset). Dissociated myo-3::GFP embryos were cultured for 0 hours before FACS sorting.	1708	449	145	2.97	1.5e-35	2.74e-33
906	cnd-1 depleted	WBPaper00035873:osm-8_regulated	Genes with expression altered >= 3-fold in osm-8(n1518) mutants.	1039	449	111	3.73	2.19e-35	3.94e-33
907	cnd-1 depleted	WBPaper00037950:bodywall-muscle_embryo_SelectivelyEnriched	Genes that show selective expression in a subset of cell types vs broadly expressed in many cell types. Correspond to 20% - 57% of enriched_genes for a given cell type. WBPaper00037950:bodywall-muscle_embryo_SelectivelyEnriched	181	449	50	9.65	2.22e-35	3.98e-33
908	cnd-1 depleted	WBPaper00034739:N2lessDR1350	Genes that showed lower expression in N2 than in DR1350.	1173	449	118	3.51	3.2e-35	5.66e-33
909	cnd-1 depleted	WBPaper00024671:AFD_AWB_vs_unsorted_downregulated	Genes predicted to be downregulated more than 2.0 fold in (AFD+AWB) datasets as compared to unsorted whole embryonic cells dataset.	526	449	77	5.11	2.27e-33	3.75e-31
910	cnd-1 depleted	WBPaper00037950:hypodermis_larva_SelectivelyEnriched	Genes that show selective expression in a subset of cell types vs broadly expressed in many cell types. Correspond to 20% - 57% of enriched_genes for a given cell type. WBPaper00037950:hypodermis_larva_SelectivelyEnriched	590	449	81	4.8	4.31e-33	7.01e-31
911	cnd-1 depleted	WBPaper00036286:Pattern_G	Expression Pattern Group G, enriched for genes involved in locomotion.	1496	449	129	3.01	7.52e-32	1.16e-29
912	cnd-1 depleted	cgc4386_cluster_4_6	Developmentally modulated gene cluster. cgc4386_cluster_4_6	87	449	33	13.25	9.43e-29	1.27e-26
913	cnd-1 depleted	WBPaper00031040:TGF-beta_adult_upregulated	TGF- Dauer pathway adult transcriptional targets. Results obtained by comparing the microarray results of the dauer-constitutive mutants daf-7(e1372), daf-7(m62), and daf-1(m40) with dauer-defective mutants daf-3(mgDf90), daf-5(e1386), and daf-7(e1372);daf-3(mgDf90) double mutants at the permissive temperature, 20C, on the first day of adulthood. WBPaper00031040:TGF-beta_adult_upregulated	2173	449	153	2.46	2.3e-28	3.02e-26
914	cnd-1 depleted	WBPaper00037950:bodywall-muscle_CoreEnriched	Genes significantly enriched (> 2x, FDR < 5%) in a particular cell-type versus a reference sample of all cells at both embryonic and larval stages. WBPaper00037950:bodywall-muscle_CoreEnriched	121	449	37	10.68	3.61e-28	4.73e-26
915	cnd-1 depleted	WBPaper00031003:total_muscle_depleted	Total muscle depleted genes (complete list of non-overlapping genes from the 0hr and 24hr muscle depleted datasets).	2488	449	162	2.27	2.11e-26	2.57e-24
916	cnd-1 depleted	WBPaper00038172:crh-1null_down_regulated	Genes down regulated in crh-1(nn3315) comparing to in N2.	541	449	69	4.45	3.42e-26	4.11e-24
917	cnd-1 depleted	WBPaper00035873:dpy-9_regulated	Genes with expression altered >= 3-fold in dpy-9(e12) mutants.	2813	449	173	2.15	1.34e-25	1.57e-23
918	cnd-1 depleted	WBPaper00037950:germline-precursors_embryo_SelectivelyEnriched	Genes that show selective expression in a subset of cell types vs broadly expressed in many cell types. Correspond to 20% - 57% of enriched_genes for a given cell type. WBPaper00037950:germline-precursors_embryo_SelectivelyEnriched	556	449	66	4.15	2.76e-23	2.92e-21
919	cnd-1 depleted	WBPaper00041939:control_vs_UVC-EtBr-exposed_48h	Genes differentially expressed in control vs after UVC exposure and EtBr treatment at the -1h timepoint (just prior to the third UVC dose (48h)).	4988	449	241	1.69	2.09e-22	2.13e-20
920	cnd-1 depleted	WBPaper00035873:dpy-10_regulated	Genes with expression altered >= 3-fold in dpy-10(e128) mutants.	3336	449	185	1.94	2.86e-22	2.88e-20
921	cnd-1 depleted	cgc4489_group_8	Genome-wide analysis of developmental and sex-regulated gene expression profile. cgc4489_group_8	567	449	65	4	4.19e-22	4.15e-20
922	cnd-1 depleted	WBPaper00038438:P.lumniescens_24hr_upregulated_RNAseq	Genes with increased expression after 24 hours of infection by P.lumniescens Fold changes shown are pathogen vs OP50. WBPaper00038438:P.lumniescens_24hr_upregulated_RNAseq	3016	449	171	1.98	3.07e-21	2.94e-19
923	cnd-1 depleted	WBPaper00040985:AIN-2_asynchronous_muscle	Genes enriched in body wall muscle AIN-2 miRISCs. Pmyo-3-ain-2-gfp IP was performed in mixed stage worms.	523	449	61	4.07	3.74e-21	3.54e-19
924	cnd-1 depleted	WBPaper00038438:D.coniospora_12hr_downregulated_RNAseq	Genes with decreased expression after 12 hours of infection by D.coniospora Fold changes shown are pathogen vs OP50.	2288	449	142	2.17	1.2e-20	1.1e-18
925	cnd-1 depleted	WBPaper00037950:bodywall-muscle_embryo_enriched	Genes significantly enriched (> 2x, FDR < 5%) in a particular cell-type versus a reference sample of all cells at the same stage. WBPaper00037950:bodywall-muscle_embryo_enriched	394	449	52	4.61	1.6e-20	1.45e-18
926	cnd-1 depleted	WBPaper00036286:Pattern_C	Expression Pattern Group C, enriched for genes involved in metabolic processes.	992	449	85	2.99	2.68e-20	2.41e-18
927	cnd-1 depleted	WBPaper00037950:bodywall-muscle_larva_enriched	Genes significantly enriched (> 2x, FDR < 5%) in a particular cell-type versus a reference sample of all cells at the same stage. WBPaper00037950:bodywall-muscle_larva_enriched	1149	449	92	2.8	5.57e-20	4.9e-18
928	cnd-1 depleted	WBPaper00038060:SUMO-1_downregulated	Genes showing < 0.5-fold down-regulated expression (p < 0.001) both in aex-3::His-SUMO-1 or myo-4::His-SUMO-1 C. elegans.	380	449	50	4.6	1.05e-19	9.08e-18
929	cnd-1 depleted	WBPaper00034739:RIL17lessRIL14	Genes that showed lower expression in RIL-17 than in RIL-14.	125	449	30	8.38	1.09e-19	9.43e-18
930	cnd-1 depleted	WBPaper00032528:L3_enriched	Genes in the top 10% of expression level across the triplicate L3 samples. To generate the top10 and bottom10 gene sets, authors ranked all genes by mean expression array signal intensity across the three replicates, then took the top and bottom deciles (1,841 genes each) to represent genes with high and low expression.	1840	449	120	2.28	7.74e-19	6.31e-17
931	cnd-1 depleted	WBPaper00041939:control_vs_UVC-EtBr-exposed_51h	Genes differentially expressed in control vs after UVC exposure and EtBr treatment at the 3h timepoint (3 h after the third UVC dose (51h), which is also 3 h after being placed on food).	3839	449	194	1.77	9.11e-19	7.41e-17
932	cnd-1 depleted	cgc4386_cluster_5_6	Developmentally modulated gene cluster. cgc4386_cluster_5_6	84	449	24	9.98	6.59e-18	5.09e-16
933	cnd-1 depleted	cgc4489_group_23	Genome-wide analysis of developmental and sex-regulated gene expression profile. cgc4489_group_23	251	449	38	5.29	2.86e-17	2.1e-15
934	cnd-1 depleted	WBPaper00040823:alg-1(gk214)_upregulated	Genes up regulated in alg-1(gk214) comparing to in N2.	974	449	77	2.76	2.17e-16	1.5e-14
935	cnd-1 depleted	WBPaper00044316:CH3HgCl_7.5uM_downregulated	Genes that showed decreased expression after exposure to 7.5uM CH3HgCl for 24 hours.	1186	449	86	2.53	5.21e-16	3.55e-14
936	cnd-1 depleted	WBPaper00035588:alg-1(-)_upregulated	Genes upregulated by alg-1(-).	1423	449	96	2.36	7.69e-16	5.17e-14
937	cnd-1 depleted	WBPaper00038172:aak-2overexpression_down_regulated	Genes down regulated in aak-2 over expression line uthIs202 comparing to in N2.	339	449	42	4.33	9.47e-16	6.32e-14
938	cnd-1 depleted	WBPaper00041939:UVC-EtBr-exposed_vs_UVC-exposed_48h	Genes differentially expressed under EtBr treatment and UVC exposure vs under UVC exposure but without EtBr treatment at the -1h timepoint (just prior to the third UVC dose (48h)).	3986	449	190	1.66	1.77e-15	1.15e-13
939	cnd-1 depleted	WBPaper00038438:S.marcescens_24hr_upregulated_RNAseq	Genes with increased expression after 24 hours of infection by S.marcescens Fold changes shown are pathogen vs OP50. WBPaper00038438:S.marcescens_24hr_upregulated_RNAseq	2272	449	125	1.92	7.62e-14	4.4e-12
940	cnd-1 depleted	WBPaper00037950:hypodermis_larva_enriched	Genes significantly enriched (> 2x, FDR < 5%) in a particular cell-type versus a reference sample of all cells at the same stage. WBPaper00037950:hypodermis_larva_enriched	1251	449	84	2.35	9.75e-14	5.57e-12
941	cnd-1 depleted	WBPaper00031060:2-deoxy-D-glucose_upregulated	Genes that showed increased expression after treated with 2-deoxy-D-glucose.	253	449	33	4.56	2.99e-13	1.63e-11
942	cnd-1 depleted	WBPaper00037950:germline-precursors_embryo_enriched	Genes significantly enriched (> 2x, FDR < 5%) in a particular cell-type versus a reference sample of all cells at the same stage. WBPaper00037950:germline-precursors_embryo_enriched	974	449	70	2.51	6.75e-13	3.57e-11
943	cnd-1 depleted	WBPaper00029437:dcr-1_upregulated	Genes upregulated in dcr-1(-/-) adult animals by at least 1.5 fold and P < 0.01, as determined by a multisample t-test and the Benjamini and Hochberg false discovery rate correction.	1076	449	74	2.4	1.19e-12	6.21e-11
944	cnd-1 depleted	WBPaper00025032:cluster_24	C-lineage related expression profile. WBPaper00025032:cluster_24	47	449	15	11.15	1.83e-12	9.48e-11
945	cnd-1 depleted	WBPaper00031003:24hr_muscle_depleted	Genes depleted in muscle cells (24hr muscle dataset). Dissociated myo-3::GFP embryos were cultured for 24 hours before FACS sorting.	1589	449	94	2.07	4.45e-12	2.22e-10
946	cnd-1 depleted	WBPaper00041939:UVC-EtBr-exposed_vs_UVC-exposed_51h	Genes differentially expressed under EtBr treatment and UVC exposure vs under UVC exposure but without EtBr treatment at the -3h timepoint (3 h after the third UVC dose (51h), which is also 3 h after being placed on food).	2362	449	121	1.79	3.07e-11	1.43e-09
947	cnd-1 depleted	WBPaper00040116:pRJ-FR.5_down_regulated	Genes down regulated after fed by 25 mg/ml pRJ-Fr.5 for 24 h beginning at the L4 stage.	317	449	34	3.75	3.42e-11	1.58e-09
948	cnd-1 depleted	WBPaper00025032:cluster_50	C-lineage related expression profile. WBPaper00025032:cluster_50	27	449	11	14.23	8.09e-11	3.63e-09
949	cnd-1 depleted	WBPaper00044316:CH3HgCl_2.0uM_downregulated	Genes that showed decreased expression after exposure to 2.0uM CH3HgCl for 24 hours.	171	449	24	4.9	1.19e-10	5.23e-09
950	cnd-1 depleted	[cgc6390]:Cluster_A	Germline-enriched and sex-biased expression profile cluster A.	621	449	48	2.7	3.7e-10	1.56e-08
951	cnd-1 depleted	WBPaper00040184:hcf-1nc_sir-2.1nc_daf-2up	Genes with no change in hcf-1(-), no change in sir-2.1(O/E) and upregulated in daf-2(-).	907	449	60	2.31	9.93e-10	3.96e-08
952	cnd-1 depleted	WBPaper00041002:HF_11d_0.2mM_Up	Gene significantly up-regulated by treatment with 0.2mM of HuminFeed until older adult stage (11 days), with a minimum fold change in gene expression of 1.25.	421	449	37	3.07	1.4e-09	5.48e-08
953	cnd-1 depleted	[cgc6390]:Cluster_C	Germline-enriched and sex-biased expression profile cluster C.	879	449	57	2.27	5.64e-09	2.09e-07
954	cnd-1 depleted	WBPaper00037950:coelomocytes_CoreEnriched	Genes significantly enriched (> 2x, FDR < 5%) in a particular cell-type versus a reference sample of all cells at both embryonic and larval stages. WBPaper00037950:coelomocytes_CoreEnriched	49	449	12	8.55	9.25e-09	3.35e-07
955	cnd-1 depleted	WBPaper00038172:tax-6null_down_regulated	Genes down regulated in tax-6(ok2065) comparing to in N2.	959	449	59	2.15	2.02e-08	7.11e-07
956	cnd-1 depleted	WBPaper00033065:cyc-1(RNAi)_upregulated	Significantly upregulated genes from cyc-1(RNAi) microarrays using SAM algorithm with an FDR < 0.1 from adult-only chips.	3785	449	159	1.47	3.57e-08	1.23e-06
957	cnd-1 depleted	WBPaper00032976:non_compensated_genes	Genes that are not dosage compensated.	290	449	27	3.25	7.7e-08	2.57e-06
958	cnd-1 depleted	WBPaper00044091:Bpseudomallei_repressed_12h	Genes that showed decreased expression in adult animals after 12 hour exposure to B. pseudomallei R15 vs. exposure to OP50	497	449	37	2.6	1.13e-07	3.71e-06
959	cnd-1 depleted	cgc4386_cluster_5_5	Developmentally modulated gene cluster. cgc4386_cluster_5_5	141	449	18	4.46	1.14e-07	3.74e-06
960	cnd-1 depleted	WBPaper00041939:control_vs_EtBr-exposed_48h	Genes differentially expressed in control vs under EtBr treatment without UVC exposure, at the -1h timepoint.	4290	449	172	1.4	2.04e-07	6.51e-06
961	cnd-1 depleted	WBPaper00041174:genotypic	Genes with variation in expression level across genotypes (AB2, CB4856, RC301, CB4857, N2, HC445).	1974	449	94	1.66	3.27e-07	1.02e-05
962	cnd-1 depleted	WBPaper00037950:coelomocytes_embryo_SelectivelyEnriched	Genes that show selective expression in a subset of cell types vs broadly expressed in many cell types. Correspond to 20% - 57% of enriched_genes for a given cell type. WBPaper00037950:coelomocytes_embryo_SelectivelyEnriched	245	449	23	3.28	6.19e-07	1.85e-05
963	cnd-1 depleted	WBPaper00025032:PAL-1_target_genes	Potential PAL-1 target genes.	161	449	18	3.91	8.46e-07	2.48e-05
964	cnd-1 depleted	cgc4489_group_20	Genome-wide analysis of developmental and sex-regulated gene expression profile. cgc4489_group_20	433	449	32	2.58	9.79e-07	2.84e-05
965	cnd-1 depleted	[cgc5428]:L1_muscle_enriched	The cluster contains genes that are significantly enriched in L1 muscle.	1445	449	73	1.76	1.07e-06	3.08e-05
966	cnd-1 depleted	WBPaper00034636:heat_shock_upregulated	Genes Showing Significant Expression Changes (P <= 0.05 After FDR) in Heat-Shocked (30 centigrade for 1.5 h; Two Arrays), Compared to Sham Controls (26 centigrade for 2.5 h; Five Arrays). WBPaper00034636:heat_shock_upregulated	29	449	8	9.64	1.07e-06	3.09e-05
967	cnd-1 depleted	WBPaper00036383:ash-2_Day8_regulated	Genes that change expression level at day 8 adult stage after ash-2 RNAi.	550	449	36	2.29	3.53e-06	9.54e-05
968	cnd-1 depleted	WBPaper00040858:eQTL_age_regulated_developing	Genes with expression level regulated by genotype (N2 vs CB4856) and age at L3 larva and Late reproduction stage (96 hours at 24 centigrade).	3649	449	146	1.4	3.62e-06	9.75e-05
969	cnd-1 depleted	WBPaper00038438:E.faecalis_24hr_upregulated_RNAseq	Genes with increased expression after 24 hours of infection by E.faecalis Fold changes shown are pathogen vs OP50. WBPaper00038438:E.faecalis_24hr_upregulated_RNAseq	3104	449	128	1.44	4.31e-06	0.000115
970	cnd-1 depleted	cgc4386_cluster_3_6	Developmentally modulated gene cluster. cgc4386_cluster_3_6	85	449	12	4.93	5.19e-06	0.000137
971	cnd-1 depleted	WBPaper00032031:DConiospora_downregulated_cDNA_24h	Genes that showed decreased expression after 24 hours of infection by fungi Drechmeria coniospora.	149	449	16	3.75	5.82e-06	0.000152
972	cnd-1 depleted	WBPaper00031040:Cluster_1	TGF-beta adult-specific up/dauer down	86	449	12	4.87	5.88e-06	0.000153
973	cnd-1 depleted	WBPaper00040426:CYD-1_CDK-4_downregulated	Genes downregulated by CYD-1/CDK-4 for more than two fold.	540	449	35	2.26	6e-06	0.000157
974	cnd-1 depleted	[cgc5767]:cluster_12	Early embryonic development gene expression profile. [cgc5767]:cluster_12	47	449	9	6.69	6.18e-06	0.000161
975	cnd-1 depleted	cgc4386_cluster_2_4	Developmentally modulated gene cluster. cgc4386_cluster_2_4	138	449	15	3.8	9.8e-06	0.000249
976	cnd-1 depleted	WBPaper00041174:environmental	Genes with variation in expression level across conditions (control, 25C, High-pH-Salt, Liquid, infection).	1952	449	87	1.56	1.45e-05	0.000356
977	cnd-1 depleted	WBPaper00041174:genotypic_and_environmental	Genes with significant variation across both genotypes and environments. Genotypes	1226	449	61	1.74	1.49e-05	0.000365
978	cnd-1 depleted	[cgc5767]:expression_class_SE_pi(186_min)	Strictly embryonic (SE) subclasses are based on the earliest significant increase(abbreviated pi for primary increase). [cgc5767]:expression_class_SE_pi(186_min)	53	449	9	5.93	1.73e-05	0.000419
979	cnd-1 depleted	[cgc6390]:male_sex-enriched	male sex-enriched	371	449	26	2.45	2.6e-05	0.000613
980	cnd-1 depleted	WBPaper00025141:N2_Expressed_Genes	Genes expressed in N2.	8852	449	295	1.16	3.08e-05	0.000717
981	cnd-1 depleted	WBPaper00033099:organophosphorus_pesticide_regulated	Genes specifically affected by organophosphorus pesticide exposure. Dic	86	449	11	4.47	3.32e-05	0.000767
982	cnd-1 depleted	WBPaper00033065:clk-1(qm-30)_upregulated	Significantly upregulated genes from clk-1(qm30) microarrays using SAM algorithm with an FDR < 0.1 from adult-only chips.	944	449	49	1.81	3.88e-05	0.000884
983	cnd-1 depleted	WBPaper00033101:spr-5_regulated	Genes regulated by spr-5 (greater than 2-fold change between spr-5(by101) generations 1, 13, and 26).	680	449	38	1.95	6.6e-05	0.00145
984	cnd-1 depleted	cgc4386_cluster_6_5	Developmentally modulated gene cluster. cgc4386_cluster_6_5	263	449	20	2.66	7.28e-05	0.00158
985	cnd-1 depleted	WBPaper00041939:UVC-EtBr-exposed_vs_EtBr-exposed_51h	Genes differentially expressed under UVC exposure and EtBr treatment vs under EtBr treatment but without UVC exposure at the -3h timepoint (3 h after the third UVC dose (51h), which is also 3 h after being placed on food).	1500	449	68	1.58	8.88e-05	0.0019
986	cnd-1 depleted	cgc4489_group_6	Genome-wide analysis of developmental and sex-regulated gene expression profile. cgc4489_group_6	292	449	21	2.51	0.000107	0.00227
987	cnd-1 depleted	cgc4386_cluster_6_6	Developmentally modulated gene cluster. cgc4386_cluster_6_6	100	449	11	3.84	0.000134	0.00277
988	cnd-1 depleted	WBPaper00042331:a-SWCNTs_downregulated	Genes downregulated (fold changes < 2-fold) in the worms following exposure of a-SWCNTs (500 mg\\/mL) for 48 hr.	1822	449	78	1.5	0.000167	0.00339
989	cnd-1 depleted	WBPaper00038237:age-1_upregulated_intestine_rescue	Genes upregulated by > 2-fold in CY262(sqt-1(sc13) age-1(mg44); bvIs1) adults, which intestinally express age-1, relative to wildtype.	791	449	41	1.81	0.000176	0.00356
990	cnd-1 depleted	WBPaper00038237:age-1_upregulated_neuron_rescue	Genes upregulated by > 2-fold in CY251(sqt-1(sc13) age-1(mg44); bvIs2) adults, which neuronally express age-1, relative to wildtype.	791	449	41	1.81	0.000176	0.00356
991	cnd-1 depleted	WBPaper00038237:age-1_upregulated_nontransgenic	Genes upregulated by > 2-fold in SP75 (sqt-1(sc13) age-1(mg44)/mnC1) adults relative to wildtype.	791	449	41	1.81	0.000176	0.00356
992	cnd-1 depleted	WBPaper00035227:heat_shock_regulated	Genes regulated by heat shock.	740	449	39	1.84	0.000181	0.00365
993	cnd-1 depleted	WBPaper00026952:class_C	Class C gene expression showed down regulation in lin-14(lf) in L1, up regulation in lin-4(lf) in L2.	11	449	4	12.7	0.000186	0.00375
994	cnd-1 depleted	WBPaper00032976:dosage_compensated_genes	Genes that are dosage compensated.	374	449	24	2.24	0.000205	0.00408
995	cnd-1 depleted	cgc4386_cluster_3_5	Developmentally modulated gene cluster. cgc4386_cluster_3_5	89	449	10	3.92	0.000226	0.00444
996	cnd-1 depleted	WBPaper00035084:L4_enriched_AIN-2_IP	miRNA targets that are significantly enriched at L4 larva stage. To generate a global view of the dynamics of miRNA-mediated regulation of gene expression during C. elegans development, authors analyzed the mRNAs in the AIN-2-GFP IP results from five developmental stages. The magnitude of the combined interaction of miRNAs with a given target mRNA was assessed by measuring the fold enrichment of …	769	449	39	1.77	0.000391	0.00735
997	cnd-1 depleted	WBPaper00032165:differentially_expressed_with_age_medoid_2	Differentially expressed genes during worm lifespan. Medoid 2 Fig.4.	948	449	45	1.66	0.000589	0.0106
998	cnd-1 depleted	WBPaper00024393:strongly_regulated_dauer_genes	Genes that are up or down regulated by more than 2.1 fold with the t-test p-value less than 0.01 are included in this cluster.	1231	449	55	1.56	0.000634	0.0113
999	cnd-1 depleted	WBPaper00041954:ethanol_upregulated	Genes that are upregulated by 0.2M ethanol treatment.	1121	449	51	1.59	0.000673	0.0119
1000	cnd-1 depleted	WBPaper00038438:E.faecalis_24hr_upregulated_TilingArray	Genes with increased expression after 24 hours of infection by E.faecalis Fold changes shown are pathogen vs OP50. WBPaper00038438:E.faecalis_24hr_upregulated_TilingArray	4052	449	146	1.26	0.000795	0.0138
1001	cnd-1 depleted	WBPaper00041002:HF_3d_2.0mM_Up	Gene significantly up-regulated by treatment with 2.0mM of HuminFeed until young adult stage (3 days), with a minimum fold change in gene expression of 1.25.	1534	449	65	1.48	0.00082	0.0141
1002	cnd-1 depleted	WBPaper00045015:nhr-25(RNAi)_upregulated	Genes up-regulated following nhr-25(RNAi).	511	449	28	1.91	0.000816	0.0141
1003	cnd-1 depleted	WBPaper00037695:LD_3-day	Transcripts that cycle in LD(light/dark) but not in DD(constant darkness) (pF24<0.02)	720	449	36	1.75	0.000844	0.0145
1004	cnd-1 depleted	WBPaper00035873:osm-11_regulated	Genes with expression altered >= 3-fold in osm-11(n1604) mutants.	389	449	23	2.07	0.000863	0.0148
1005	cnd-1 depleted	WBPaper00036383:ash-2_L3_regulated	Genes that change expression level at L3 larva stage after ash-2 RNAi.	185	449	14	2.64	0.000901	0.0153
1006	cnd-1 depleted	cgc4489_male_enriched_neuronal_genes	male-enriched neuronal genes	41	449	6	5.11	0.00102	0.0172
1007	cnd-1 depleted	WBPaper00025032:cluster_182	C-lineage related expression profile. WBPaper00025032:cluster_182	8	449	3	13.1	0.00117	0.0195
1008	cnd-1 depleted	WBPaper00038438:S.marcescens_24hr_upregulated_TilingArray	Genes with increased expression after 24 hours of infection by S.marcescens Fold changes shown are pathogen vs OP50. WBPaper00038438:S.marcescens_24hr_upregulated_TilingArray	2653	449	101	1.33	0.00121	0.02
1009	cnd-1 depleted	WBPaper00035084:embryo_enriched_AIN-2_IP	miRNA targets that are significantly enriched at embryo stage. To generate a global view of the dynamics of miRNA-mediated regulation of gene expression during C. elegans development, authors analyzed the mRNAs in the AIN-2-GFP IP results from five developmental stages. The magnitude of the combined interaction of miRNAs with a given target mRNA was assessed by measuring the fold enrichment of th…	737	449	36	1.71	0.00127	0.0209
1010	cnd-1 depleted	WBPaper00038462:aging_downregulated	Genes with a >= 10-fold decrease in expression in Day 15 adults relative to expression levels in Day 6 adults are listed.	376	449	22	2.04	0.00127	0.0209
1011	cnd-1 depleted	WBPaper00039866:ClassComp_daf-19_upregulated	Candidate daf-19 up regulated genes with a statistically significant signal variation of 1.5-fold or greater. These were identified using a class comparisons tool from BRB Array Tools.	376	449	22	2.04	0.00127	0.0209
1012	cnd-1 depleted	WBPaper00040963:TA300_up	Genes up-regulated after 300 um Tannic acid treatment. Fold change > 1.25.	1155	449	51	1.54	0.0013	0.0213
1013	cnd-1 depleted	WBPaper00039866:SAM_daf-19_upregulated	Candidate daf-19 up regulated genes with a statistically significant signal variation of 1.5-fold or greater. These were identified using a Significance Analysis of Microarrays (SAM).	60	449	7	4.08	0.00157	0.0251
1014	cnd-1 depleted	cgc4386_cluster_2_6	Developmentally modulated gene cluster. cgc4386_cluster_2_6	95	449	9	3.31	0.00159	0.0255
1015	cnd-1 depleted	cgc4386_cluster_1_6	Developmentally modulated gene cluster. cgc4386_cluster_1_6	96	449	9	3.27	0.00171	0.0271
1016	cnd-1 depleted	WBPaper00045015:acs-3(ft5)_upregulated	Genes up-regulated in acs-3(ft5) mutants.	267	449	17	2.22	0.00183	0.0287
1017	cnd-1 depleted	WBPaper00039835:ifg-1_upregulated	Genes with increased expression levels (P < 0.05) under ifg-1 inhibition.	46	449	6	4.56	0.00189	0.0296
1018	cnd-1 depleted	WBPaper00042204:Comamonas_DA1877_downregulated	Genes with decreased expression level after feeding with Comamonas DA1877.	46	449	6	4.56	0.00189	0.0296
1019	cnd-1 depleted	WBPaper00031252:AIN-2_IP_enriched	mRNAs that were significantly enriched in the AIN-2 immunoprecipitation samples, compared to the control total mRNAs in the input extracts (p < 0.01).	1772	449	71	1.4	0.00208	0.0321
1020	cnd-1 depleted	WBPaper00037113:CPF_16C_up-regulated	Up-regulated genes under 0.5mg/l CPF treatment at 16 centigrade.	161	449	12	2.6	0.00233	0.0355
1021	cnd-1 depleted	WBPaper00005124:cholesterol_10-9M_regulated	Genes up or down regulated by 10e-09M of cholesterol . The normalized values used were G/R ratio > 2.6 for up-regulation and G/R ratio < 0.38 for down-regulation, which corresponds to 1.39 and -1.39 log(base2) G/R ratio, respectively.	1791	449	71	1.38	0.00272	0.0409
1022	cnd-1 depleted	WBPaper00037950:coelomocytes_larva_SelectivelyEnriched	Genes that show selective expression in a subset of cell types vs broadly expressed in many cell types. Correspond to 20% - 57% of enriched_genes for a given cell type. WBPaper00037950:coelomocytes_larva_SelectivelyEnriched	66	449	7	3.7	0.00273	0.0409
1023	cnd-1 depleted	WBPaper00038172:crh-1null_up_regulated	Genes up regulated in crh-1(nn3315) comparing to in N2.	556	449	28	1.76	0.00282	0.042
1024	cnd-1 depleted	cgc4489_group_24	Genome-wide analysis of developmental and sex-regulated gene expression profile. cgc4489_group_24	283	449	17	2.1	0.00334	0.049
1025	cnd-1 enriched	[cgc5767]:expression_class_SE_pi(23_min)	Strictly embryonic (SE) subclasses are based on the earliest significant increase(abbreviated pi for primary increase). [cgc5767]:expression_class_SE_pi(23_min)	158	18	3	16.54	0.000733	0.0128
1026	cnd-1 enriched	WBPaper00041960:N2_fasting_upregulated_anytime	Genes upregulated by fasting anytime during the 48 hour time course in N2 worms.	1631	18	7	3.74	0.00147	0.0238
1027	cnd-1 enriched	WBPaper00044316:CH3HgCl_7.5uM_downregulated	Genes that showed decreased expression after exposure to 7.5uM CH3HgCl for 24 hours.	1186	18	6	4.41	0.00155	0.0249
1028	cnd-1 enriched	WBPaper00031003:0hr_muscle_depleted	Genes depleted in muscle cells (0hr muscle dataset). Dissociated myo-3::GFP embryos were cultured for 0 hours before FACS sorting.	1708	18	7	3.57	0.00193	0.0301
1029	cnd-1 enriched	WBPaper00036286:Pattern_D	Expression Pattern Group D, enriched for genes involved in catabolic processes.	1243	18	6	4.21	0.00198	0.0308
1030	cnd-1 enriched	[cgc5767]:expression_class_SE	Strictly embryonic class (SE): genes that are the subset of embryonic genes that are not also classified as maternal.	938	18	5	4.64	0.00337	0.0494
1031	F21D5.9 depleted	WBPaper00031003:0hr_muscle_enriched	Genes enriched in muscle cells (0hr muscle dataset). Dissociated myo-3::GFP embryos were cultured for 0 hours before FACS sorting.	762	344	99	5.92	8.61e-50	2.8e-47
1032	F21D5.9 depleted	WBPaper00024671:AFD_AWB_vs_unsorted_downregulated	Genes predicted to be downregulated more than 2.0 fold in (AFD+AWB) datasets as compared to unsorted whole embryonic cells dataset.	526	344	81	7.02	6.19e-46	1.67e-43
1033	F21D5.9 depleted	WBPaper00031003:total_muscle_enriched	Total muscle enriched genes (complete list of non-overlapping genes from the 0hr and 24hr muscle enriched datasets).	1286	344	107	3.79	1.48e-35	2.71e-33
1034	F21D5.9 depleted	WBPaper00031003:hlh_1_enriched	Genes enriched in HLH-1 heat shock dataset.	2319	344	139	2.73	1.11e-31	1.69e-29
1035	F21D5.9 depleted	WBPaper00031003:24hr_muscle_enriched	Genes enriched in muscle cells (24hr muscle dataset). Dissociated myo-3::GFP embryos were cultured for 24 hours before FACS sorting.	918	344	85	4.22	4.68e-31	6.86e-29
1036	F21D5.9 depleted	[cgc5767]:cluster_2	Early embryonic development gene expression profile. [cgc5767]:cluster_2	424	344	58	6.24	8.73e-30	1.23e-27
1037	F21D5.9 depleted	WBPaper00039866:ClassComp_daf-19_upregulated	Candidate daf-19 up regulated genes with a statistically significant signal variation of 1.5-fold or greater. These were identified using a class comparisons tool from BRB Array Tools.	376	344	55	6.67	9.31e-30	1.3e-27
1038	F21D5.9 depleted	WBPaper00037950:bodywall-muscle_larva_SelectivelyEnriched	Genes that show selective expression in a subset of cell types vs broadly expressed in many cell types. Correspond to 20% - 57% of enriched_genes for a given cell type. WBPaper00037950:bodywall-muscle_larva_SelectivelyEnriched	448	344	58	5.9	1.71e-28	2.26e-26
1039	F21D5.9 depleted	WBPaper00040426:CYE-1_CDK-2AF_upregulated	Genes upregulated by CYE-1/CDK-2AF for more than two fold.	219	344	41	8.54	1.4e-26	1.73e-24
1040	F21D5.9 depleted	WBPaper00032528:L3_enriched	Genes in the top 10% of expression level across the triplicate L3 samples. To generate the top10 and bottom10 gene sets, authors ranked all genes by mean expression array signal intensity across the three replicates, then took the top and bottom deciles (1,841 genes each) to represent genes with high and low expression.	1840	344	111	2.75	1.39e-24	1.55e-22
1041	F21D5.9 depleted	WBPaper00040426:CYD-1_CDK-4_upregulated	Genes upregulated by CYD-1/CDK-4 for more than two fold.	393	344	46	5.34	7.93e-21	7.38e-19
1042	F21D5.9 depleted	WBPaper00044316:CH3HgCl_7.5uM_downregulated	Genes that showed decreased expression after exposure to 7.5uM CH3HgCl for 24 hours.	1186	344	80	3.08	3.55e-20	3.15e-18
1043	F21D5.9 depleted	WBPaper00025032:cluster_10	C-lineage related expression profile. WBPaper00025032:cluster_10	88	344	24	12.43	4.56e-20	4.04e-18
1044	F21D5.9 depleted	[cgc5428]:L1_muscle_enriched	The cluster contains genes that are significantly enriched in L1 muscle.	1445	344	83	2.62	1.15e-16	8.12e-15
1045	F21D5.9 depleted	WBPaper00031003:total_muscle_depleted	Total muscle depleted genes (complete list of non-overlapping genes from the 0hr and 24hr muscle depleted datasets).	2488	344	116	2.13	1.22e-16	8.65e-15
1046	F21D5.9 depleted	WBPaper00037950:coelomocytes_CoreEnriched	Genes significantly enriched (> 2x, FDR < 5%) in a particular cell-type versus a reference sample of all cells at both embryonic and larval stages. WBPaper00037950:coelomocytes_CoreEnriched	49	344	17	15.82	1.46e-16	1.03e-14
1047	F21D5.9 depleted	WBPaper00041960:N2_fasting_upregulated_9hto12h	Genes upregulated by fasting anytime between 9 hour to 12 hour time course in N2 worms.	682	344	54	3.61	1.49e-16	1.04e-14
1048	F21D5.9 depleted	[cgc5767]:expression_class_E	Embryonic class (E): genes that significantly increase in abundance at some point during embryogenesis.	3566	344	146	1.87	1.69e-16	1.18e-14
1049	F21D5.9 depleted	WBPaper00031532:Larva_Pan_Neuronal_Depleted	WT-Pico Pan-neural Depleted Genes, with genes found multiple times in a single dataset removed (without dups).	1257	344	75	2.72	6.58e-16	4.45e-14
1050	F21D5.9 depleted	[cgc5767]:expression_class_E_pi(53_min)	Embryonic (E) subclasses are based on the earliest significant increase(abbreviated pi for primary increase). [cgc5767]:expression_class_E_pi(53_min)	866	344	60	3.16	1.25e-15	8.23e-14
1051	F21D5.9 depleted	WBPaper00032165:differentially_expressed_with_age_medoid_7	Differentially expressed genes during worm lifespan. Medoid 7 Fig.4.	332	344	36	4.94	2.02e-15	1.3e-13
1052	F21D5.9 depleted	WBPaper00025032:cluster_2	C-lineage related expression profile. WBPaper00025032:cluster_2	228	344	30	6	2.73e-15	1.75e-13
1053	F21D5.9 depleted	WBPaper00040963:Q100_down	Genes down-regulated after 100 um Quercetin treatment. Fold change < 0.8.	1214	344	71	2.67	1.3e-14	8.06e-13
1054	F21D5.9 depleted	WBPaper00040963:Q200_down	Genes down-regulated after 200 um Quercetin treatment. Fold change < 0.8.	1304	344	74	2.59	1.51e-14	9.29e-13
1055	F21D5.9 depleted	WBPaper00037950:bodywall-muscle_embryo_SelectivelyEnriched	Genes that show selective expression in a subset of cell types vs broadly expressed in many cell types. Correspond to 20% - 57% of enriched_genes for a given cell type. WBPaper00037950:bodywall-muscle_embryo_SelectivelyEnriched	181	344	26	6.55	2.51e-14	1.52e-12
1056	F21D5.9 depleted	WBPaper00031003:24hr_muscle_depleted	Genes depleted in muscle cells (24hr muscle dataset). Dissociated myo-3::GFP embryos were cultured for 24 hours before FACS sorting.	1589	344	83	2.38	2.75e-14	1.66e-12
1057	F21D5.9 depleted	WBPaper00005124:cholesterol_10-9M_regulated	Genes up or down regulated by 10e-09M of cholesterol . The normalized values used were G/R ratio > 2.6 for up-regulation and G/R ratio < 0.38 for down-regulation, which corresponds to 1.39 and -1.39 log(base2) G/R ratio, respectively.	1791	344	89	2.27	4.52e-14	2.68e-12
1058	F21D5.9 depleted	WBPaper00042258:DA1877_downregulated_GravidAdult	Genes downregulated on Comamonas DA1877 relative to E. coli OP50, Gravid adult stage	411	344	38	4.22	5.71e-14	3.35e-12
1059	F21D5.9 depleted	WBPaper00031003:0hr_muscle_depleted	Genes depleted in muscle cells (0hr muscle dataset). Dissociated myo-3::GFP embryos were cultured for 0 hours before FACS sorting.	1708	344	85	2.27	1.89e-13	1.05e-11
1060	F21D5.9 depleted	cgc4386_cluster_6_2	Developmentally modulated gene cluster. cgc4386_cluster_6_2	187	344	25	6.09	4.26e-13	2.3e-11
1061	F21D5.9 depleted	[cgc5767]:cluster_5	Early embryonic development gene expression profile. [cgc5767]:cluster_5	149	344	22	6.73	1.47e-12	7.65e-11
1062	F21D5.9 depleted	WBPaper00005124:progesterone_10-5M_regulated	Genes up or down regulated by 10e-05M of progesterone. The normalized values used were G/R ratio > 2.6 for up-regulation and G/R ratio < 0.38 for down-regulation, which corresponds to 1.39 and -1.39 log(base2) G/R ratio, respectively.	2398	344	103	1.96	2.76e-12	1.4e-10
1063	F21D5.9 depleted	WBPaper00005124:estrogen_10-5M_regulated	Genes up or down regulated by 10e-05M of estrogen. The normalized values used were G/R ratio > 2.6 for up-regulation and G/R ratio < 0.38 for down-regulation, which corresponds to 1.39 and -1.39 log(base2) G/R ratio, respectively.	1320	344	69	2.38	6.93e-12	3.4e-10
1064	F21D5.9 depleted	WBPaper00037950:bodywall-muscle_larva_enriched	Genes significantly enriched (> 2x, FDR < 5%) in a particular cell-type versus a reference sample of all cells at the same stage. WBPaper00037950:bodywall-muscle_larva_enriched	1149	344	63	2.5	9.2e-12	4.46e-10
1065	F21D5.9 depleted	WBPaper00025141:N2_Expressed_Genes	Genes expressed in N2.	8852	344	251	1.29	1.12e-10	4.96e-09
1066	F21D5.9 depleted	WBPaper00037950:bodywall-muscle_CoreEnriched	Genes significantly enriched (> 2x, FDR < 5%) in a particular cell-type versus a reference sample of all cells at both embryonic and larval stages. WBPaper00037950:bodywall-muscle_CoreEnriched	121	344	18	6.78	1.46e-10	6.3e-09
1067	F21D5.9 depleted	WBPaper00038438:S.marcescens_24hr_downregulated_RNAseq	Genes with decreased expression after 24 hours of infection by S.marcescens Fold changes shown are pathogen vs OP50. WBPaper00038438:S.marcescens_24hr_downregulated_RNAseq	1135	344	59	2.37	3.89e-10	1.63e-08
1068	F21D5.9 depleted	WBPaper00041606:CE_B.thuringiensis-DB27_regulated	Caenorhabditis elegans Genes with expression levels changed significantly after treatment of Bacillus thurigiensis DB27.	4788	344	159	1.51	4.71e-10	1.96e-08
1069	F21D5.9 depleted	WBPaper00033444:bacteria_regulated	Significantly differentially expressed genes after different bacteria treatment. Transcriptional responses of wild-type C. elegans adults were assayed after growth on each of the four bacteria - E. coli, M. luteus, Pseudomonas sp., or B. megaterium. These genes were differentially expressed and statistically significant with multiple testing correction (q < 0.01) across all pair-wise comparisons.	200	344	22	5.01	5.33e-10	2.2e-08
1070	F21D5.9 depleted	WBPaper00035197:fer-1_downregulated	Genes downregulated by fer-1 mutants hc1 and hc24, with > 4 fold change in expression level.	219	344	23	4.79	5.39e-10	2.22e-08
1071	F21D5.9 depleted	WBPaper00031060:2-deoxy-D-glucose_upregulated	Genes that showed increased expression after treated with 2-deoxy-D-glucose.	253	344	24	4.32	1.8e-09	7e-08
1072	F21D5.9 depleted	[cgc5767]:expression_class_ME	Maternal-embryonic class (ME): genes that are in the intersection of the maternal and embryonic classes.	2646	344	102	1.76	2.08e-09	8.06e-08
1073	F21D5.9 depleted	WBPaper00039835:ifg-1_downregulated	Genes with decreased expression levels (P < 0.05) under ifg-1 inhibition.	36	344	10	12.66	3.47e-09	1.32e-07
1074	F21D5.9 depleted	WBPaper00025032:cluster_24	C-lineage related expression profile. WBPaper00025032:cluster_24	47	344	11	10.67	4.15e-09	1.56e-07
1075	F21D5.9 depleted	WBPaper00041960:N2_fasting_upregulated_anytime	Genes upregulated by fasting anytime during the 48 hour time course in N2 worms.	1631	344	72	2.01	4.62e-09	1.73e-07
1076	F21D5.9 depleted	WBPaper00037950:coelomocytes_embryo_SelectivelyEnriched	Genes that show selective expression in a subset of cell types vs broadly expressed in many cell types. Correspond to 20% - 57% of enriched_genes for a given cell type. WBPaper00037950:coelomocytes_embryo_SelectivelyEnriched	245	344	23	4.28	4.84e-09	1.8e-07
1077	F21D5.9 depleted	WBPaper00039866:SAM_daf-19_upregulated	Candidate daf-19 up regulated genes with a statistically significant signal variation of 1.5-fold or greater. These were identified using a Significance Analysis of Microarrays (SAM).	60	344	12	9.12	5.57e-09	2.06e-07
1078	F21D5.9 depleted	WBPaper00036286:Pattern_D	Expression Pattern Group D, enriched for genes involved in catabolic processes.	1243	344	59	2.16	1.18e-08	4.23e-07
1079	F21D5.9 depleted	WBPaper00037950:hypodermis_embryo_enriched	Genes significantly enriched (> 2x, FDR < 5%) in a particular cell-type versus a reference sample of all cells at the same stage. WBPaper00037950:hypodermis_embryo_enriched	734	344	42	2.61	1.22e-08	4.37e-07
1080	F21D5.9 depleted	WBPaper00037950:bodywall-muscle_embryo_enriched	Genes significantly enriched (> 2x, FDR < 5%) in a particular cell-type versus a reference sample of all cells at the same stage. WBPaper00037950:bodywall-muscle_embryo_enriched	394	344	29	3.36	1.28e-08	4.56e-07
1081	F21D5.9 depleted	WBPaper00037950:coelomocytes_larva_SelectivelyEnriched	Genes that show selective expression in a subset of cell types vs broadly expressed in many cell types. Correspond to 20% - 57% of enriched_genes for a given cell type. WBPaper00037950:coelomocytes_larva_SelectivelyEnriched	66	344	12	8.29	1.74e-08	6.15e-07
1082	F21D5.9 depleted	[cgc5767]:expression_class_E_pi(41_min)	Embryonic (E) subclasses are based on the earliest significant increase(abbreviated pi for primary increase). [cgc5767]:expression_class_E_pi(41_min)	357	344	27	3.45	2.35e-08	8.25e-07
1083	F21D5.9 depleted	WBPaper00041960:kgb-1_fasting_upregulated	Genes upregulated more than 2-fold by fasting for 48 hours in N2 and in kgb-1(km21).	457	344	31	3.09	2.65e-08	9.26e-07
1084	F21D5.9 depleted	WBPaper00025032:cluster_25	C-lineage related expression profile. WBPaper00025032:cluster_25	45	344	10	10.13	3.65e-08	1.26e-06
1085	F21D5.9 depleted	WBPaper00032062:age_regulated_genes	Genes that showed significantly changed expression during aging (ANOVA, p < 0.0001)	1219	344	57	2.13	3.7e-08	1.27e-06
1086	F21D5.9 depleted	WBPaper00041960:N2_fasting_upregulated	Genes upregulated more than 2-fold by fasting for 48 hours in N2.	521	344	33	2.89	4.8e-08	1.64e-06
1087	F21D5.9 depleted	WBPaper00024393:strongly_regulated_dauer_genes	Genes that are up or down regulated by more than 2.1 fold with the t-test p-value less than 0.01 are included in this cluster.	1231	344	57	2.11	5.18e-08	1.77e-06
1088	F21D5.9 depleted	[cgc5767]:expression_class_E_pi(66_min)	Embryonic (E) subclasses are based on the earliest significant increase(abbreviated pi for primary increase). [cgc5767]:expression_class_E_pi(66_min)	280	344	23	3.74	5.95e-08	2.01e-06
1089	F21D5.9 depleted	cgc4386_cluster_6_1	Developmentally modulated gene cluster. cgc4386_cluster_6_1	141	344	16	5.17	8.15e-08	2.71e-06
1090	F21D5.9 depleted	WBPaper00040823:alg-1(gk214)_upregulated	Genes up regulated in alg-1(gk214) comparing to in N2.	974	344	48	2.25	1.1e-07	3.62e-06
1091	F21D5.9 depleted	WBPaper00005124:testosterone_10-9M_regulated	Genes up or down regulated by 10e-09M of testosterone. The normalized values used were G/R ratio > 2.6 for up-regulation and G/R ratio < 0.38 for down-regulation, which corresponds to 1.39 and -1.39 log(base2) G/R ratio, respectively.	3716	344	122	1.5	4.53e-07	1.39e-05
1092	F21D5.9 depleted	WBPaper00025032:PAL-1_target_genes	Potential PAL-1 target genes.	161	344	16	4.53	5.13e-07	1.56e-05
1093	F21D5.9 depleted	[cgc5767]:expression_class_SE	Strictly embryonic class (SE): genes that are the subset of embryonic genes that are not also classified as maternal.	938	344	45	2.19	6.07e-07	1.82e-05
1094	F21D5.9 depleted	WBPaper00005124:progesterone_10-7M_regulated	Genes up or down regulated by 10e-07M of progesterone. The normalized values used were G/R ratio > 2.6 for up-regulation and G/R ratio < 0.38 for down-regulation, which corresponds to 1.39 and -1.39 log(base2) G/R ratio, respectively.	3393	344	113	1.52	7.61e-07	2.24e-05
1095	F21D5.9 depleted	WBPaper00037950:intestine_embryo_enriched	Genes significantly enriched (> 2x, FDR < 5%) in a particular cell-type versus a reference sample of all cells at the same stage. WBPaper00037950:intestine_embryo_enriched	887	344	43	2.21	8.42e-07	2.47e-05
1096	F21D5.9 depleted	WBPaper00037950:intestine_embryo_SelectivelyEnriched	Genes that show selective expression in a subset of cell types vs broadly expressed in many cell types. Correspond to 20% - 57% of enriched_genes for a given cell type. WBPaper00037950:intestine_embryo_SelectivelyEnriched	460	344	28	2.78	1.15e-06	3.31e-05
1097	F21D5.9 depleted	WBPaper00037950:pharyngeal-muscle_embryo_enriched	Genes significantly enriched (> 2x, FDR < 5%) in a particular cell-type versus a reference sample of all cells at the same stage. WBPaper00037950:pharyngeal-muscle_embryo_enriched	599	344	33	2.51	1.17e-06	3.35e-05
1098	F21D5.9 depleted	[cgc5767]:expression_class_SE_pi(53_min)	Strictly embryonic (SE) subclasses are based on the earliest significant increase(abbreviated pi for primary increase). [cgc5767]:expression_class_SE_pi(53_min)	332	344	23	3.16	1.23e-06	3.52e-05
1099	F21D5.9 depleted	WBPaper00036383:ash-2_Day8_regulated	Genes that change expression level at day 8 adult stage after ash-2 RNAi.	550	344	31	2.57	1.56e-06	4.38e-05
1100	F21D5.9 depleted	WBPaper00037950:pharyngeal-muscle_embryo_SelectivelyEnriched	Genes that show selective expression in a subset of cell types vs broadly expressed in many cell types. Correspond to 20% - 57% of enriched_genes for a given cell type. WBPaper00037950:pharyngeal-muscle_embryo_SelectivelyEnriched	265	344	20	3.44	1.67e-06	4.7e-05
1101	F21D5.9 depleted	WBPaper00037950:coelomocytes_larva_enriched	Genes significantly enriched (> 2x, FDR < 5%) in a particular cell-type versus a reference sample of all cells at the same stage. WBPaper00037950:coelomocytes_larva_enriched	229	344	18	3.58	3.14e-06	8.53e-05
1102	F21D5.9 depleted	WBPaper00035873:dpy-10_regulated	Genes with expression altered >= 3-fold in dpy-10(e128) mutants.	3336	344	109	1.49	3.43e-06	9.29e-05
1103	F21D5.9 depleted	WBPaper00032031:DConiospora_downregulated_cDNA_12h	Genes that showed decreased expression after 12 hours of infection by fungi Drechmeria coniospora.	210	344	17	3.69	3.97e-06	0.000107
1104	F21D5.9 depleted	WBPaper00041960:daf-16_fasting_upregulated	Genes upregulated more than 2-fold by fasting for 48 hours in N2 and in daf-16(mu86).	384	344	24	2.85	4.37e-06	0.000116
1105	F21D5.9 depleted	WBPaper00037950:hypodermis_embryo_SelectivelyEnriched	Genes that show selective expression in a subset of cell types vs broadly expressed in many cell types. Correspond to 20% - 57% of enriched_genes for a given cell type. WBPaper00037950:hypodermis_embryo_SelectivelyEnriched	358	344	23	2.93	4.41e-06	0.000117
1106	F21D5.9 depleted	WBPaper00032031:DConiospora_downregulated_cDNA_24h	Genes that showed decreased expression after 24 hours of infection by fungi Drechmeria coniospora.	149	344	14	4.28	5.15e-06	0.000136
1107	F21D5.9 depleted	WBPaper00037682:sma-2_sma-4_upregulated	Genes upregulated in sma-2 L4 (3 arrays) or sma-4 L4 (1 array) vs. N2 L4.	518	344	28	2.46	1.11e-05	0.000279
1108	F21D5.9 depleted	WBPaper00041606:CE_S.marcescens_regulated	Caenorhabditis elegans Genes with expression levels changed significantly after treatment of Serratia marcescens.	3542	344	112	1.44	1.14e-05	0.000285
1109	F21D5.9 depleted	cgc4386_cluster_1_5	Developmentally modulated gene cluster. cgc4386_cluster_1_5	145	344	13	4.09	1.86e-05	0.000449
1110	F21D5.9 depleted	WBPaper00025032:cluster_5	C-lineage related expression profile. WBPaper00025032:cluster_5	126	344	12	4.34	2.12e-05	0.000507
1111	F21D5.9 depleted	WBPaper00032425:down_in_zfp-1	Genes with expression level down in zfp-1 mutant background.	371	344	22	2.7	2.48e-05	0.000588
1112	F21D5.9 depleted	WBPaper00038462:aging_downregulated	Genes with a >= 10-fold decrease in expression in Day 15 adults relative to expression levels in Day 6 adults are listed.	376	344	22	2.67	3.05e-05	0.00071
1113	F21D5.9 depleted	[cgc5767]:cluster_16	Early embryonic development gene expression profile. [cgc5767]:cluster_16	29	344	6	9.43	3.31e-05	0.000765
1114	F21D5.9 depleted	cgc4386_cluster_1_6	Developmentally modulated gene cluster. cgc4386_cluster_1_6	96	344	10	4.75	4.79e-05	0.00107
1115	F21D5.9 depleted	WBPaper00025032:cluster_120	C-lineage related expression profile. WBPaper00025032:cluster_120	11	344	4	16.58	6.65e-05	0.00146
1116	F21D5.9 depleted	WBPaper00038438:E.faecalis_24hr_downregulated_RNAseq	Genes with decreased expression after 24 hours of infection by E.faecalis Fold changes shown are pathogen vs OP50. WBPaper00038438:E.faecalis_24hr_downregulated_RNAseq	731	344	33	2.06	7.09e-05	0.00155
1117	F21D5.9 depleted	WBPaper00035926:A.hydrophila_regulated	Proteins that were found to be differentially synthesised 1, 3 and 5 days upon infection with the gram-negative bacterium Aeromonas hydrophila.	65	344	8	5.61	8.39e-05	0.00181
1118	F21D5.9 depleted	WBPaper00041207:CE_dauer_down	Genes dowm regulated in the dauer versus dauer-exit worms.	438	344	23	2.39	0.000106	0.00224
1119	F21D5.9 depleted	[cgc5428]:clustered_muscle_genes	Genes enriched in muscle.	414	344	22	2.42	0.000126	0.00262
1120	F21D5.9 depleted	WBPaper00042258:DA1877_downregulated_YoungAdult	Genes downregulated on Comamonas DA1877 relative to E. coli OP50, Young adult	315	344	18	2.61	0.000215	0.00425
1121	F21D5.9 depleted	WBPaper00025032:cluster_50	C-lineage related expression profile. WBPaper00025032:cluster_50	27	344	5	8.44	0.000268	0.0052
1122	F21D5.9 depleted	WBPaper00037950:PVD-OLL-neurons_larva_SelectivelyEnriched	Genes that show selective expression in a subset of cell types vs broadly expressed in many cell types. Correspond to 20% - 57% of enriched_genes for a given cell type. WBPaper00037950:PVD-OLL-neurons_larva_SelectivelyEnriched	357	344	19	2.43	0.000355	0.00673
1123	F21D5.9 depleted	WBPaper00037950:coelomocytes_embryo_enriched	Genes significantly enriched (> 2x, FDR < 5%) in a particular cell-type versus a reference sample of all cells at the same stage. WBPaper00037950:coelomocytes_embryo_enriched	571	344	26	2.08	0.000369	0.00698
1124	F21D5.9 depleted	WBPaper00044316:CH3HgCl_2.0uM_downregulated	Genes that showed decreased expression after exposure to 2.0uM CH3HgCl for 24 hours.	171	344	12	3.2	0.000398	0.00747
1125	F21D5.9 depleted	WBPaper00037950:CEP-sheath-cells_expressed	Genes that showed expression levels higher than the corresponding reference sample (Young adult all cell reference).	6182	344	166	1.22	0.000473	0.00871
1126	F21D5.9 depleted	[cgc5767]:cluster_12	Early embryonic development gene expression profile. [cgc5767]:cluster_12	47	344	6	5.82	0.000536	0.00975
1127	F21D5.9 depleted	WBPaper00035479:daf-16(RNAi)_upregulated	Genes downregulated in daf-2(-) compared to daf-16(-); daf-2(-)	285	344	16	2.56	0.000578	0.0104
1128	F21D5.9 depleted	WBPaper00040185:nhr-23(RNAi)_downregulated	Genes that showed decreased expression in nhr-23 RNAi experiment.	262	344	15	2.61	0.000697	0.0123
1129	F21D5.9 depleted	WBPaper00026980:intestine_enriched	Genes enriched in intestine.	2004	344	65	1.48	0.00071	0.0125
1130	F21D5.9 depleted	[cgc6390]:Cluster_E	Germline-enriched and sex-biased expression profile cluster E.	1192	344	43	1.64	0.00085	0.0146
1131	F21D5.9 depleted	WBPaper00037950:CEP-sheath-cells_adult_enriched	Genes significantly enriched (> 2x, FDR < 5%) in a particular cell-type versus a reference sample of all cells at the same stage. WBPaper00037950:CEP-sheath-cells_adult_enriched	296	344	16	2.46	0.000867	0.0148
1132	F21D5.9 depleted	WBPaper00040876:mir-35_downregulated	Genes with expression level down regulated in mir-35 mutants comparing with N2.	1014	344	38	1.71	0.000863	0.0148
1133	F21D5.9 depleted	WBPaper00037950:CEP-sheath-cells_adult_SelectivelyEnriched	Genes that show selective expression in a subset of cell types vs broadly expressed in many cell types. Correspond to 20% - 57% of enriched_genes for a given cell type. WBPaper00037950:CEP-sheath-cells_adult_SelectivelyEnriched	114	344	9	3.6	0.00091	0.0155
1134	F21D5.9 depleted	cgc4386_cluster_5_2	Developmentally modulated gene cluster. cgc4386_cluster_5_2	93	344	8	3.92	0.000996	0.0168
1135	F21D5.9 depleted	[cgc5767]:expression_class_SE_pi(186_min)	Strictly embryonic (SE) subclasses are based on the earliest significant increase(abbreviated pi for primary increase). [cgc5767]:expression_class_SE_pi(186_min)	53	344	6	5.16	0.00103	0.0173
1136	F21D5.9 depleted	cgc4386_cluster_1_2	Developmentally modulated gene cluster. cgc4386_cluster_1_2	97	344	8	3.76	0.00131	0.0215
1137	F21D5.9 depleted	WBPaper00036130:mir-243_down_regulated	Genes down regulated by mir-243(n4759).	1897	344	61	1.47	0.00132	0.0216
1138	F21D5.9 depleted	WBPaper00038172:aak-2overexpression_down_regulated	Genes down regulated in aak-2 over expression line uthIs202 comparing to in N2.	339	344	17	2.29	0.00138	0.0224
1139	F21D5.9 depleted	WBPaper00029359_1636	body wall muscle (adult); 2.7e-04(2.10x). vulval muscle (adult); 5.8e-04(2.43x). anal depressor muscle (larva); 7.0e-04(2.86x).	23	344	4	7.93	0.00145	0.0235
1140	F21D5.9 depleted	[cgc5767]:expression_class_SE_pi(41_min)	Strictly embryonic (SE) subclasses are based on the earliest significant increase(abbreviated pi for primary increase). [cgc5767]:expression_class_SE_pi(41_min)	57	344	6	4.8	0.00151	0.0243
1141	F21D5.9 depleted	WBPaper00025032:cluster_143	C-lineage related expression profile. WBPaper00025032:cluster_143	11	344	3	12.43	0.00151	0.0244
1142	F21D5.9 depleted	WBPaper00032948:FedUp	A large cluster of genes up-regulated during early larval development..	1835	344	59	1.47	0.0016	0.0256
1143	F21D5.9 depleted	cgc4386_cluster_1_4	Developmentally modulated gene cluster. cgc4386_cluster_1_4	102	344	8	3.58	0.00181	0.0285
1144	F21D5.9 depleted	WBPaper00041606:CE_X.nematophila_regulated	Caenorhabditis elegans Genes with expression levels changed significantly after treatment of Xenorhabdus nematophila.	6975	344	180	1.18	0.00187	0.0294
1145	F21D5.9 depleted	WBPaper00032976:non_compensated_genes	Genes that are not dosage compensated.	290	344	15	2.36	0.00192	0.03
1146	F21D5.9 depleted	WBPaper00034739:N2lessDR1350	Genes that showed lower expression in N2 than in DR1350.	1173	344	41	1.59	0.00203	0.0315
1147	F21D5.9 depleted	WBPaper00041002:HF_11d_2.0mM_Down	Gene significantly down-regulated by treatment with 2.0mM of HuminFeed until older adult stage (11 days), with a minimum fold change in gene expression of 0.8.	180	344	11	2.79	0.00211	0.0326
1148	F21D5.9 depleted	WBPaper00035873:osm-11_regulated	Genes with expression altered >= 3-fold in osm-11(n1604) mutants.	389	344	18	2.11	0.00244	0.037
1149	F21D5.9 depleted	WBPaper00025032:cluster_9	C-lineage related expression profile. WBPaper00025032:cluster_9	107	344	8	3.41	0.00245	0.0371
1150	F21D5.9 depleted	WBPaper00025032:cluster_107	C-lineage related expression profile. WBPaper00025032:cluster_107	13	344	3	10.52	0.00254	0.0384
1151	F21D5.9 depleted	WBPaper00032425:up_in_lin-35	Genes with expression level up in lin-35 mutant background.	424	344	19	2.04	0.00267	0.0402
1152	F21D5.9 depleted	WBPaper00029359_1661	structural constituent of ribosome; 5.4e-05(29.86x). ribosome; 5.4e-05(29.86x). protein complex). 6.2e-05(11.68x). Severe Pleiotropic Defects; 7.1e-05(26.94x). ribonucleoprotein complex). 8.1e-05(26.28x). structural molecule activity; 1.6e-04(21.19x). protein biosynthesis; 1.9e-04(19.91x). macromolecule biosynthesis; 2.7e-04(17.76x). intracellular non-membrane-bound organelle; 5.6e-04(15.28x). no…	4	344	2	22.8	0.0028	0.0417
1153	F21D5.9 depleted	WBPaper00041002:HF_3d_2.0mM_Up	Gene significantly up-regulated by treatment with 2.0mM of HuminFeed until young adult stage (3 days), with a minimum fold change in gene expression of 1.25.	1534	344	50	1.49	0.00285	0.0425
1154	F21D5.9 depleted	WBPaper00038304:octr-1_regulated	Genes regulated by octr-1(ok371) after infected with P. aeruginosa PA14 for 4 hours at 25 centigrade.	976	344	35	1.63	0.00287	0.0426
1155	F21D5.9 depleted	WBPaper00040426:CYE-1_CDK-2AF_downregulated	Genes downregulated by CYE-1/CDK-2AF for more than two fold.	66	344	6	4.14	0.0032	0.0472
1156	F21D5.9 depleted	WBPaper00042204:Comamonas_DA1877_downregulated	Genes with decreased expression level after feeding with Comamonas DA1877.	46	344	5	4.96	0.00323	0.0476
1157	F21D5.9 enriched	WBPaper00030839:Larval_Pan_Neuronal	Larval Pan-neural Enriched Genes.	1545	341	184	5.48	7.95e-96	2.33e-92
1158	F21D5.9 enriched	WBPaper00037950:all-neurons_larva_enriched	Genes significantly enriched (> 2x, FDR < 5%) in a particular cell-type versus a reference sample of all cells at the same stage. WBPaper00037950:all-neurons_larva_enriched	1013	341	148	6.72	3.16e-86	4.33e-83
1159	F21D5.9 enriched	WBPaper00037950:glr-1(+)-neurons_larva_enriched	Genes significantly enriched (> 2x, FDR < 5%) in a particular cell-type versus a reference sample of all cells at the same stage. WBPaper00037950:glr-1(+)-neurons_larva_enriched	661	341	108	7.51	1.25e-65	7.55e-63
1160	F21D5.9 enriched	WBPaper00031532:Larva_Pan_Neuronal_Enriched	WT-Pico Pan-neural Enriched Genes, with genes found multiple times in a single dataset removed (without dups).	1604	341	145	4.16	1.09e-55	4.76e-53
1161	F21D5.9 enriched	WBPaper00037950:A-class-motor-neurons_larva_enriched	Genes significantly enriched (> 2x, FDR < 5%) in a particular cell-type versus a reference sample of all cells at the same stage. WBPaper00037950:A-class-motor-neurons_larva_enriched	689	341	94	6.27	2.38e-49	7.58e-47
1162	F21D5.9 enriched	WBPaper00042548:miRISC_enriched	Genes enriched in neuronal miRNA-induced silencing complexes (miRISC) as detected by immunoprecipitations and microarray analysis.	692	341	94	6.25	3.52e-49	1.11e-46
1163	F21D5.9 enriched	WBPaper00037950:AVE-neuron_embryo_enriched	Genes significantly enriched (> 2x, FDR < 5%) in a particular cell-type versus a reference sample of all cells at the same stage. WBPaper00037950:AVE-neuron_embryo_enriched	433	341	71	7.54	3.14e-42	7.29e-40
1164	F21D5.9 enriched	WBPaper00037950:all-neurons_larva_SelectivelyEnriched	Genes that show selective expression in a subset of cell types vs broadly expressed in many cell types. Correspond to 20% - 57% of enriched_genes for a given cell type. WBPaper00037950:all-neurons_larva_SelectivelyEnriched	546	341	72	6.06	2.7e-36	5.18e-34
1165	F21D5.9 enriched	WBPaper00037950:BAG-neuron_embryo_enriched	Genes significantly enriched (> 2x, FDR < 5%) in a particular cell-type versus a reference sample of all cells at the same stage. WBPaper00037950:BAG-neuron_embryo_enriched	454	341	66	6.69	7.68e-36	1.45e-33
1166	F21D5.9 enriched	WBPaper00024671:AFD_AWB_vs_unsorted_upregulated	Genes predicted to be upregulated more than 2.0 fold in (AFD+AWB) datasets as compared to unsorted whole embryonic cells dataset.	808	341	83	4.72	7.54e-34	1.27e-31
1167	F21D5.9 enriched	WBPaper00030839:Embryo_Pan_Neuronal	Embryonic Pan-neural Enriched Genes.	1620	341	114	3.24	1.09e-31	1.67e-29
1168	F21D5.9 enriched	WBPaper00037950:glr-1(+)-neurons_larva_SelectivelyEnriched	Genes that show selective expression in a subset of cell types vs broadly expressed in many cell types. Correspond to 20% - 57% of enriched_genes for a given cell type. WBPaper00037950:glr-1(+)-neurons_larva_SelectivelyEnriched	257	341	47	8.41	4.38e-30	6.23e-28
1169	F21D5.9 enriched	WBPaper00030839:Larval_A_Class	Larval A-class motor neuron enriched genes.	404	341	53	6.03	1.63e-26	1.99e-24
1170	F21D5.9 enriched	WBPaper00031003:0hr_muscle_depleted	Genes depleted in muscle cells (0hr muscle dataset). Dissociated myo-3::GFP embryos were cultured for 0 hours before FACS sorting.	1708	341	104	2.8	1.68e-23	1.78e-21
1171	F21D5.9 enriched	WBPaper00040876:mir-35_downregulated	Genes with expression level down regulated in mir-35 mutants comparing with N2.	1014	341	76	3.45	4.25e-22	4.19e-20
1172	F21D5.9 enriched	WBPaper00037950:AVE-neuron_embryo_SelectivelyEnriched	Genes that show selective expression in a subset of cell types vs broadly expressed in many cell types. Correspond to 20% - 57% of enriched_genes for a given cell type. WBPaper00037950:AVE-neuron_embryo_SelectivelyEnriched	142	341	30	9.72	2.12e-21	2.05e-19
1173	F21D5.9 enriched	WBPaper00037950:A-class-motor-neurons_larva_SelectivelyEnriched	Genes that show selective expression in a subset of cell types vs broadly expressed in many cell types. Correspond to 20% - 57% of enriched_genes for a given cell type. WBPaper00037950:A-class-motor-neurons_larva_SelectivelyEnriched	281	341	38	6.22	1.2e-19	1.03e-17
1174	F21D5.9 enriched	WBPaper00037950:A-class-motor-neurons_CoreEnriched	Genes significantly enriched (> 2x, FDR < 5%) in a particular cell-type versus a reference sample of all cells at both embryonic and larval stages. WBPaper00037950:A-class-motor-neurons_CoreEnriched	106	341	25	10.85	2.92e-19	2.45e-17
1175	F21D5.9 enriched	WBPaper00037950:BAG-neuron_embryo_SelectivelyEnriched	Genes that show selective expression in a subset of cell types vs broadly expressed in many cell types. Correspond to 20% - 57% of enriched_genes for a given cell type. WBPaper00037950:BAG-neuron_embryo_SelectivelyEnriched	209	341	32	7.04	2.52e-18	2.01e-16
1176	F21D5.9 enriched	WBPaper00037950:dopaminergic-neurons_larva_enriched	Genes significantly enriched (> 2x, FDR < 5%) in a particular cell-type versus a reference sample of all cells at the same stage. WBPaper00037950:dopaminergic-neurons_larva_enriched	1231	341	75	2.8	1.27e-16	8.95e-15
1177	F21D5.9 enriched	WBPaper00031003:total_muscle_depleted	Total muscle depleted genes (complete list of non-overlapping genes from the 0hr and 24hr muscle depleted datasets).	2488	341	114	2.11	4.59e-16	3.14e-14
1178	F21D5.9 enriched	WBPaper00034661:AgNPs_downregulated	Genes downregulated more than 2 fold after 24 hours of AgNPs exposure.	1059	341	64	2.78	5.08e-14	3e-12
1179	F21D5.9 enriched	WBPaper00025141:unc-4::GFP_Enriched_Genes	Expressed transcripts enriched in embryonic motor neurons (identified by unc-4::GFP expressing cells).	969	341	56	2.66	1.5e-11	7.13e-10
1180	F21D5.9 enriched	WBPaper00030839:Embryo_A_Class	Embryonic A-class motor neuron enriched genes.	969	341	56	2.66	1.5e-11	7.13e-10
1181	F21D5.9 enriched	WBPaper00037950:GABAergic-motor-neurons_embryo_enriched	Genes significantly enriched (> 2x, FDR < 5%) in a particular cell-type versus a reference sample of all cells at the same stage. WBPaper00037950:GABAergic-motor-neurons_embryo_enriched	361	341	32	4.08	1.51e-11	7.2e-10
1182	F21D5.9 enriched	WBPaper00037950:A-class-motor-neurons_embryo_enriched	Genes significantly enriched (> 2x, FDR < 5%) in a particular cell-type versus a reference sample of all cells at the same stage. WBPaper00037950:A-class-motor-neurons_embryo_enriched	390	341	32	3.77	1.13e-10	5e-09
1183	F21D5.9 enriched	cgc4489_group_14	Genome-wide analysis of developmental and sex-regulated gene expression profile. cgc4489_group_14	512	341	36	3.23	5.54e-10	2.28e-08
1184	F21D5.9 enriched	WBPaper00037950:all-neurons_CoreEnriched	Genes significantly enriched (> 2x, FDR < 5%) in a particular cell-type versus a reference sample of all cells at both embryonic and larval stages. WBPaper00037950:all-neurons_CoreEnriched	102	341	16	7.21	6.13e-10	2.51e-08
1185	F21D5.9 enriched	WBPaper00038438:E.faecalis_24hr_upregulated_RNAseq	Genes with increased expression after 24 hours of infection by E.faecalis Fold changes shown are pathogen vs OP50. WBPaper00038438:E.faecalis_24hr_upregulated_RNAseq	3104	341	115	1.7	7.04e-10	2.86e-08
1186	F21D5.9 enriched	WBPaper00037950:dopaminergic-neurons_embryo_enriched	Genes significantly enriched (> 2x, FDR < 5%) in a particular cell-type versus a reference sample of all cells at the same stage. WBPaper00037950:dopaminergic-neurons_embryo_enriched	466	341	33	3.26	2.54e-09	9.78e-08
1187	F21D5.9 enriched	WBPaper00038438:P.lumniescens_24hr_upregulated_TilingArray	Genes with increased expression after 24 hours of infection by P.lumniescens Fold changes shown are pathogen vs OP50. WBPaper00038438:P.lumniescens_24hr_upregulated_TilingArray	3780	341	130	1.58	4.02e-09	1.51e-07
1188	F21D5.9 enriched	WBPaper00036286:Pattern_I	Expression Pattern Group I, enriched for genes involved in transport.	1295	341	60	2.13	1.51e-08	5.37e-07
1189	F21D5.9 enriched	WBPaper00037950:all-neurons_embryo_enriched	Genes significantly enriched (> 2x, FDR < 5%) in a particular cell-type versus a reference sample of all cells at the same stage. WBPaper00037950:all-neurons_embryo_enriched	450	341	31	3.17	1.51e-08	5.38e-07
1190	F21D5.9 enriched	WBPaper00037950:A-class-motor-neurons_embryo_SelectivelyEnriched	Genes that show selective expression in a subset of cell types vs broadly expressed in many cell types. Correspond to 20% - 57% of enriched_genes for a given cell type. WBPaper00037950:A-class-motor-neurons_embryo_SelectivelyEnriched	115	341	15	6	2.83e-08	9.84e-07
1191	F21D5.9 enriched	WBPaper00037950:dopaminergic-neurons_CoreEnriched	Genes significantly enriched (> 2x, FDR < 5%) in a particular cell-type versus a reference sample of all cells at both embryonic and larval stages. WBPaper00037950:dopaminergic-neurons_CoreEnriched	150	341	17	5.21	2.86e-08	9.94e-07
1192	F21D5.9 enriched	WBPaper00041939:EtBr-exposed_vs_UVC-exposed_48h	Genes differentially expressed under EtBr treatment without UVC exposure vs after UVC exposure but without EtBr treatment at the -1h timepoint (just prior to the third UVC dose (48h)).	3146	341	110	1.61	5.51e-08	1.87e-06
1193	F21D5.9 enriched	WBPaper00037950:AVA-neuron_embryo_enriched	Genes significantly enriched (> 2x, FDR < 5%) in a particular cell-type versus a reference sample of all cells at the same stage. WBPaper00037950:AVA-neuron_embryo_enriched	535	341	33	2.84	7.28e-08	2.45e-06
1194	F21D5.9 enriched	WBPaper00029359_1240	phasmids (adult); 1.5e-04(13.99x). phasmids (larva); 1.5e-04(13.99x). dorsal nerve cord (adult); 3.9e-04(7.84x). amphids (adult); 6.0e-04(10.10x). amphids (larva); 6.0e-04(10.10x).	20	341	7	16.1	1.31e-07	4.3e-06
1195	F21D5.9 enriched	WBPaper00036375:enriched_in_PVD_OLL	Genes with expression enriched in PVD and OLL neurons. Data sets were normalized by RMA and transcripts showing relative PVD enrichment (>= 1.5X) vs. the reference sample were identified by SAM analysis (False Discovery Rate, FDR < 1%).	2180	341	83	1.75	1.35e-07	4.43e-06
1196	F21D5.9 enriched	WBPaper00034739:N2moreDR1350	Genes that showed higher expression in N2 than in DR1350.	1486	341	63	1.95	1.66e-07	5.36e-06
1197	F21D5.9 enriched	WBPaper00035588:alg-1(-)_upregulated	Genes upregulated by alg-1(-).	1423	341	59	1.91	9.28e-07	2.7e-05
1198	F21D5.9 enriched	WBPaper00031252:AIN-2_IP_enriched	mRNAs that were significantly enriched in the AIN-2 immunoprecipitation samples, compared to the control total mRNAs in the input extracts (p < 0.01).	1772	341	69	1.79	9.34e-07	2.71e-05
1199	F21D5.9 enriched	cgc4489_group_13	Genome-wide analysis of developmental and sex-regulated gene expression profile. cgc4489_group_13	416	341	26	2.87	1.47e-06	4.16e-05
1200	F21D5.9 enriched	WBPaper00041939:control_vs_EtBr-exposed_48h	Genes differentially expressed in control vs under EtBr treatment without UVC exposure, at the -1h timepoint.	4290	341	133	1.43	1.58e-06	4.45e-05
1201	F21D5.9 enriched	WBPaper00029359_1336	phasmids (adult); 8.3e-04(11.83x). phasmids (larva); 8.3e-04(11.83x).	28	341	7	11.5	1.73e-06	4.83e-05
1202	F21D5.9 enriched	WBPaper00029359_1243	phasmids (adult); 9.4e-04(10.99x). phasmids (larva); 9.4e-04(10.99x).	29	341	7	11.1	2.23e-06	6.18e-05
1203	F21D5.9 enriched	WBPaper00041939:UVC-EtBr-exposed_vs_UVC-exposed_48h	Genes differentially expressed under EtBr treatment and UVC exposure vs under UVC exposure but without EtBr treatment at the -1h timepoint (just prior to the third UVC dose (48h)).	3986	341	125	1.44	2.26e-06	6.26e-05
1204	F21D5.9 enriched	WBPaper00031003:24hr_muscle_depleted	Genes depleted in muscle cells (24hr muscle dataset). Dissociated myo-3::GFP embryos were cultured for 24 hours before FACS sorting.	1589	341	62	1.79	3.54e-06	9.57e-05
1205	F21D5.9 enriched	WBPaper00037950:all-neurons_embryo_SelectivelyEnriched	Genes that show selective expression in a subset of cell types vs broadly expressed in many cell types. Correspond to 20% - 57% of enriched_genes for a given cell type. WBPaper00037950:all-neurons_embryo_SelectivelyEnriched	108	341	12	5.11	3.95e-06	0.000106
1206	F21D5.9 enriched	WBPaper00041939:control_vs_UVC-EtBr-exposed_48h	Genes differentially expressed in control vs after UVC exposure and EtBr treatment at the -1h timepoint (just prior to the third UVC dose (48h)).	4988	341	147	1.36	6.23e-06	0.000162
1207	F21D5.9 enriched	WBPaper00029359_1194	phasmids (adult); 4.8e-05(17.09x). phasmids (larva); 4.8e-05(17.09x). amphids (adult); 2.0e-04(12.35x). amphids (larva); 2.0e-04(12.35x). dorsal nerve cord (larva); 6.4e-04(9.26x).	15	341	5	15.33	1.18e-05	0.000296
1208	F21D5.9 enriched	WBPaper00024671:AFD_vs_AWB_upregulated	Genes predicted to be upregulated more than 2.0 fold in AFD dataset as compared to AWB dataset.	103	341	11	4.91	1.46e-05	0.000361
1209	F21D5.9 enriched	WBPaper00041939:control_vs_UVC-EtBr-exposed_3h	Genes differentially expressed in control vs after UVC exposure and EtBr treatment at the -45h timepoint (3 hours after the first UVC dose).	477	341	26	2.51	1.71e-05	0.000417
1210	F21D5.9 enriched	WBPaper00038438:D.coniospora_12hr_downregulated_RNAseq	Genes with decreased expression after 12 hours of infection by D.coniospora Fold changes shown are pathogen vs OP50.	2288	341	78	1.57	2.47e-05	0.000585
1211	F21D5.9 enriched	WBPaper00037950:AVA-neuron_embryo_SelectivelyEnriched	Genes that show selective expression in a subset of cell types vs broadly expressed in many cell types. Correspond to 20% - 57% of enriched_genes for a given cell type. WBPaper00037950:AVA-neuron_embryo_SelectivelyEnriched	109	341	11	4.64	2.51e-05	0.000592
1212	F21D5.9 enriched	WBPaper00037682:sma-2_sma-4_upregulated	Genes upregulated in sma-2 L4 (3 arrays) or sma-4 L4 (1 array) vs. N2 L4.	518	341	27	2.4	2.6e-05	0.000613
1213	F21D5.9 enriched	WBPaper00029359_1557	Jiang M. et al. group 11; 8.0e-04(3.66x).	197	341	14	3.27	0.000107	0.00226
1214	F21D5.9 enriched	WBPaper00029359_1166	ventral nerve cord (adult); 3.8e-04(1.57x). Jiang M. et al. group 11; 9.8e-04(3.54x).	204	341	14	3.16	0.000154	0.00316
1215	F21D5.9 enriched	WBPaper00029359_1197	vulval muscle (adult); 2.8e-06(1.47x). ventral nerve cord (larva); 4.8e-06(1.51x). ventral nerve cord (adult); 7.4e-06(1.50x). dorsal nerve cord (adult); 9.9e-05(1.94x). body neurons (adult); 1.3e-04(1.58x). body neurons (larva); 3.3e-04(1.55x). tail neurons (larva); 5.2e-04(1.33x). nerve ring (larva); 5.6e-04(1.39x). dorsal nerve cord (larva); 5.8e-04(1.91x). nerve ring (adult); 5.9e-04(1.39x). …	351	341	19	2.49	0.000257	0.00502
1216	F21D5.9 enriched	WBPaper00029359_1291	ventral nerve cord (larva); 4.0e-06(1.47x). vulval muscle (adult); 5.6e-06(1.42x). ventral nerve cord (adult); 1.5e-05(1.44x). body neurons (adult); 3.4e-05(1.57x). body neurons (larva); 8.8e-05(1.55x). dorsal nerve cord (adult); 1.1e-04(1.84x). tail neurons (larva); 4.1e-04(1.31x). monovalent inorganic cation transport; 4.3e-04(1.97x). dorsal nerve cord (larva); 4.8e-04(1.84x). nerve ring (adult…	384	341	20	2.4	0.000295	0.00569
1217	F21D5.9 enriched	WBPaper00029359_1599	Jiang M. et al. group 11; 7.8e-04(3.68x).	196	341	13	3.05	0.000366	0.00693
1218	F21D5.9 enriched	WBPaper00031252:AIN-1_IP_enriched	mRNAs that were significantly enriched in the AIN-1 immunoprecipitation samples, compared to the control total mRNAs in the input extracts (p < 0.01).	2504	341	78	1.43	0.000486	0.00894
1219	F21D5.9 enriched	WBPaper00041939:EtBr-exposed_vs_UVC-exposed_51h	Genes differentially expressed under EtBr treatment without UVC exposure vs after UVC exposure but without EtBr treatment at the -3h timepoint (3 h after the third UVC dose (51h), which is also 3 h after being placed on food).	926	341	36	1.79	0.000522	0.00951
1220	F21D5.9 enriched	WBPaper00037950:GABAergic-motor-neurons_CoreEnriched	Genes significantly enriched (> 2x, FDR < 5%) in a particular cell-type versus a reference sample of all cells at both embryonic and larval stages. WBPaper00037950:GABAergic-motor-neurons_CoreEnriched	48	341	6	5.75	0.000575	0.0104
1221	F21D5.9 enriched	WBPaper00037950:BAG-neuron_expressed	Genes that showed expression levels higher than the corresponding reference sample (embryonic 0hr reference). WBPaper00037950:BAG-neuron_expressed	4597	341	128	1.28	0.000585	0.0105
1222	F21D5.9 enriched	WBPaper00037950:glr-1(+)-neurons_expressed	Genes that showed expression levels higher than the corresponding reference sample (L2 all cell reference). WBPaper00037950:glr-1(+)-neurons_expressed	6851	341	179	1.2	0.000584	0.0105
1223	F21D5.9 enriched	WBPaper00037950:GABAergic-motor-neurons_larva_enriched	Genes significantly enriched (> 2x, FDR < 5%) in a particular cell-type versus a reference sample of all cells at the same stage. WBPaper00037950:GABAergic-motor-neurons_larva_enriched	132	341	10	3.48	0.000619	0.0111
1224	F21D5.9 enriched	WBPaper00037950:GABAergic-motor-neurons_embryo_SelectivelyEnriched	Genes that show selective expression in a subset of cell types vs broadly expressed in many cell types. Correspond to 20% - 57% of enriched_genes for a given cell type. WBPaper00037950:GABAergic-motor-neurons_embryo_SelectivelyEnriched	110	341	9	3.76	0.000661	0.0117
1225	F21D5.9 enriched	WBPaper00029359_1546	vulval muscle (adult); 2.4e-06(1.47x). ventral nerve cord (larva); 4.2e-06(1.51x). ventral nerve cord (adult); 6.5e-06(1.50x). dorsal nerve cord (adult); 9.4e-05(1.94x). body neurons (adult); 1.2e-04(1.58x). body neurons (larva); 3.1e-04(1.55x). tail neurons (larva); 4.6e-04(1.33x). nerve ring (larva); 5.1e-04(1.39x). nerve ring (adult); 5.3e-04(1.39x). dorsal nerve cord (larva); 5.5e-04(1.91x). …	350	341	18	2.37	0.000679	0.012
1226	F21D5.9 enriched	WBPaper00029359_1549	Jiang M. et al. group 11; 6.9e-04(3.76x).	192	341	12	2.87	0.00103	0.0173
1227	F21D5.9 enriched	WBPaper00031040:TGF-beta_adult_upregulated	TGF- Dauer pathway adult transcriptional targets. Results obtained by comparing the microarray results of the dauer-constitutive mutants daf-7(e1372), daf-7(m62), and daf-1(m40) with dauer-defective mutants daf-3(mgDf90), daf-5(e1386), and daf-7(e1372);daf-3(mgDf90) double mutants at the permissive temperature, 20C, on the first day of adulthood. WBPaper00031040:TGF-beta_adult_upregulated	2173	341	68	1.44	0.00108	0.0181
1228	F21D5.9 enriched	[cgc6390]:Cluster_A	Germline-enriched and sex-biased expression profile cluster A.	621	341	26	1.93	0.00112	0.0186
1229	F21D5.9 enriched	WBPaper00037950:dopaminergic-neurons_larva_SelectivelyEnriched	Genes that show selective expression in a subset of cell types vs broadly expressed in many cell types. Correspond to 20% - 57% of enriched_genes for a given cell type. WBPaper00037950:dopaminergic-neurons_larva_SelectivelyEnriched	460	341	21	2.1	0.00116	0.0193
1230	F21D5.9 enriched	WBPaper00024671:AFD_vs_AWB_downregulated	Genes predicted to be downregulated more than 2.0 fold in AFD dataset as compared to AWB dataset.	56	341	6	4.93	0.00131	0.0215
1231	F21D5.9 enriched	cgc4489_group_19	Genome-wide analysis of developmental and sex-regulated gene expression profile. cgc4489_group_19	344	341	17	2.27	0.00146	0.0237
1232	F21D5.9 enriched	WBPaper00033065:cyc-1(RNAi)_upregulated	Significantly upregulated genes from cyc-1(RNAi) microarrays using SAM algorithm with an FDR < 0.1 from adult-only chips.	3785	341	106	1.29	0.00188	0.0295
1233	F21D5.9 enriched	WBPaper00038172:tax-6null_up_regulated	Genes up regulated in tax-6(ok2065) comparing to in N2.	1001	341	36	1.65	0.00206	0.0318
1234	F21D5.9 enriched	WBPaper00025032:cluster_18	C-lineage related expression profile. WBPaper00025032:cluster_18	45	341	5	5.11	0.00283	0.0421
1235	F21D5.9 enriched	WBPaper00038438:E.faecalis_24hr_upregulated_TilingArray	Genes with increased expression after 24 hours of infection by E.faecalis Fold changes shown are pathogen vs OP50. WBPaper00038438:E.faecalis_24hr_upregulated_TilingArray	4052	341	111	1.26	0.00304	0.0449
1236	hlh-16 depleted	WBPaper00037950:hypodermis_embryo_SelectivelyEnriched	Genes that show selective expression in a subset of cell types vs broadly expressed in many cell types. Correspond to 20% - 57% of enriched_genes for a given cell type. WBPaper00037950:hypodermis_embryo_SelectivelyEnriched	358	841	133	6.93	1.33e-77	1.33e-74
1237	hlh-16 depleted	WBPaper00031003:0hr_muscle_enriched	Genes enriched in muscle cells (0hr muscle dataset). Dissociated myo-3::GFP embryos were cultured for 0 hours before FACS sorting.	762	841	189	4.63	2.85e-77	2.72e-74
1238	hlh-16 depleted	WBPaper00031003:total_muscle_depleted	Total muscle depleted genes (complete list of non-overlapping genes from the 0hr and 24hr muscle depleted datasets).	2488	841	342	2.56	3.83e-71	3.21e-68
1239	hlh-16 depleted	WBPaper00031532:Larva_Pan_Neuronal_Depleted	WT-Pico Pan-neural Depleted Genes, with genes found multiple times in a single dataset removed (without dups).	1257	841	234	3.47	2.05e-70	1.69e-67
1240	hlh-16 depleted	WBPaper00040963:Q200_down	Genes down-regulated after 200 um Quercetin treatment. Fold change < 0.8.	1304	841	237	3.39	2.83e-69	2.28e-66
1241	hlh-16 depleted	WBPaper00037950:hypodermis_embryo_enriched	Genes significantly enriched (> 2x, FDR < 5%) in a particular cell-type versus a reference sample of all cells at the same stage. WBPaper00037950:hypodermis_embryo_enriched	734	841	172	4.37	7.86e-66	4.89e-63
1242	hlh-16 depleted	WBPaper00031003:0hr_muscle_depleted	Genes depleted in muscle cells (0hr muscle dataset). Dissociated myo-3::GFP embryos were cultured for 0 hours before FACS sorting.	1708	841	269	2.94	8.98e-66	5.5e-63
1243	hlh-16 depleted	WBPaper00040963:Q100_down	Genes down-regulated after 100 um Quercetin treatment. Fold change < 0.8.	1214	841	223	3.43	1.31e-65	7.82e-63
1244	hlh-16 depleted	WBPaper00031003:24hr_muscle_depleted	Genes depleted in muscle cells (24hr muscle dataset). Dissociated myo-3::GFP embryos were cultured for 24 hours before FACS sorting.	1589	841	256	3	3.48e-64	1.98e-61
1245	hlh-16 depleted	WBPaper00035197:fer-1_downregulated	Genes downregulated by fer-1 mutants hc1 and hc24, with > 4 fold change in expression level.	219	841	90	7.66	1.03e-56	4.74e-54
1246	hlh-16 depleted	WBPaper00041207:CE_dauer_down	Genes dowm regulated in the dauer versus dauer-exit worms.	438	841	119	5.07	3.09e-52	1.16e-49
1247	hlh-16 depleted	WBPaper00031003:total_muscle_enriched	Total muscle enriched genes (complete list of non-overlapping genes from the 0hr and 24hr muscle enriched datasets).	1286	841	209	3.03	9.89e-52	3.63e-49
1248	hlh-16 depleted	WBPaper00040426:CYE-1_CDK-2AF_upregulated	Genes upregulated by CYE-1/CDK-2AF for more than two fold.	219	841	85	7.24	3.85e-51	1.39e-48
1249	hlh-16 depleted	WBPaper00037950:bodywall-muscle_larva_SelectivelyEnriched	Genes that show selective expression in a subset of cell types vs broadly expressed in many cell types. Correspond to 20% - 57% of enriched_genes for a given cell type. WBPaper00037950:bodywall-muscle_larva_SelectivelyEnriched	448	841	117	4.87	2.26e-49	7.23e-47
1250	hlh-16 depleted	WBPaper00039866:ClassComp_daf-19_upregulated	Candidate daf-19 up regulated genes with a statistically significant signal variation of 1.5-fold or greater. These were identified using a class comparisons tool from BRB Array Tools.	376	841	107	5.31	4.89e-49	1.52e-46
1251	hlh-16 depleted	WBPaper00024671:AFD_AWB_vs_unsorted_downregulated	Genes predicted to be downregulated more than 2.0 fold in (AFD+AWB) datasets as compared to unsorted whole embryonic cells dataset.	526	841	123	4.36	2.48e-46	6.8e-44
1252	hlh-16 depleted	WBPaper00034739:N2lessDR1350	Genes that showed lower expression in N2 than in DR1350.	1173	841	186	2.96	5.92e-44	1.49e-41
1253	hlh-16 depleted	WBPaper00040603:tdp-1(lf)_down_vs_N2_FC_1.2	Genes down regulated in the absence of TDP-1, when the threshold was set at a fold change (FC) of 1.2.	2386	841	283	2.21	5.42e-43	1.31e-40
1254	hlh-16 depleted	WBPaper00031003:24hr_muscle_enriched	Genes enriched in muscle cells (24hr muscle dataset). Dissociated myo-3::GFP embryos were cultured for 24 hours before FACS sorting.	918	841	157	3.19	7.51e-41	1.66e-38
1255	hlh-16 depleted	WBPaper00037950:bodywall-muscle_embryo_SelectivelyEnriched	Genes that show selective expression in a subset of cell types vs broadly expressed in many cell types. Correspond to 20% - 57% of enriched_genes for a given cell type. WBPaper00037950:bodywall-muscle_embryo_SelectivelyEnriched	181	841	67	6.9	7.29e-39	1.51e-36
1256	hlh-16 depleted	[cgc6390]:Cluster_B	Germline-enriched and sex-biased expression profile cluster B.	752	841	136	3.37	6.56e-38	1.34e-35
1257	hlh-16 depleted	WBPaper00032948:FedUp	A large cluster of genes up-regulated during early larval development..	1835	841	226	2.3	1.2e-35	2.25e-33
1258	hlh-16 depleted	WBPaper00040603:tdp-1(lf)_down_vs_N2_FC_1.5	Genes down regulated in the absence of TDP-1, when the threshold was set at a fold change (FC) of 1.5.	428	841	97	4.23	3.09e-35	5.5e-33
1259	hlh-16 depleted	WBPaper00042258:DA1877_downregulated_YoungAdult	Genes downregulated on Comamonas DA1877 relative to E. coli OP50, Young adult	315	841	82	4.85	1.82e-34	3.12e-32
1260	hlh-16 depleted	WBPaper00031003:hlh_1_enriched	Genes enriched in HLH-1 heat shock dataset.	2319	841	259	2.08	4.21e-34	7.18e-32
1261	hlh-16 depleted	WBPaper00038304:octr-1_regulated	Genes regulated by octr-1(ok371) after infected with P. aeruginosa PA14 for 4 hours at 25 centigrade.	976	841	151	2.89	5.78e-34	9.77e-32
1262	hlh-16 depleted	WBPaper00040185:nhr-23(RNAi)_downregulated	Genes that showed decreased expression in nhr-23 RNAi experiment.	262	841	74	5.27	1e-33	1.68e-31
1263	hlh-16 depleted	WBPaper00037682:sma-2_sma-4_upregulated	Genes upregulated in sma-2 L4 (3 arrays) or sma-4 L4 (1 array) vs. N2 L4.	518	841	105	3.78	1.37e-33	2.28e-31
1264	hlh-16 depleted	WBPaper00043945:MeHg_upregulated	Genes with expression level up regulated after treatment with Methylmercury (MeHg) by RNAseq analysis.	525	841	102	3.62	5.27e-31	7.67e-29
1265	hlh-16 depleted	[cgc5767]:cluster_2	Early embryonic development gene expression profile. [cgc5767]:cluster_2	424	841	88	3.87	5.63e-29	7.63e-27
1266	hlh-16 depleted	WBPaper00040426:CYD-1_CDK-4_upregulated	Genes upregulated by CYD-1/CDK-4 for more than two fold.	393	841	84	3.99	1.25e-28	1.68e-26
1267	hlh-16 depleted	WBPaper00032948:MoltOssilate	A cluster of genes that oscillates with the molting cycle during early larval development.	205	841	60	5.46	1.98e-28	2.61e-26
1268	hlh-16 depleted	WBPaper00035873:dpy-10_regulated	Genes with expression altered >= 3-fold in dpy-10(e128) mutants.	3336	841	314	1.76	4.12e-28	5.38e-26
1269	hlh-16 depleted	WBPaper00035873:dpy-9_regulated	Genes with expression altered >= 3-fold in dpy-9(e12) mutants.	2813	841	276	1.83	6.73e-27	8.42e-25
1270	hlh-16 depleted	WBPaper00037950:bodywall-muscle_CoreEnriched	Genes significantly enriched (> 2x, FDR < 5%) in a particular cell-type versus a reference sample of all cells at both embryonic and larval stages. WBPaper00037950:bodywall-muscle_CoreEnriched	121	841	45	6.94	1.57e-26	1.93e-24
1271	hlh-16 depleted	WBPaper00036130:mir-243_up_regulated	Genes up regulated by mir-243(n4759).	1801	841	203	2.1	2.13e-26	2.59e-24
1272	hlh-16 depleted	WBPaper00044316:CH3HgCl_7.5uM_downregulated	Genes that showed decreased expression after exposure to 7.5uM CH3HgCl for 24 hours.	1186	841	152	2.39	4.88e-25	5.59e-23
1273	hlh-16 depleted	WBPaper00032528:L3_enriched	Genes in the top 10% of expression level across the triplicate L3 samples. To generate the top10 and bottom10 gene sets, authors ranked all genes by mean expression array signal intensity across the three replicates, then took the top and bottom deciles (1,841 genes each) to represent genes with high and low expression.	1840	841	202	2.05	8.93e-25	1.01e-22
1274	hlh-16 depleted	WBPaper00029437:dcr-1_upregulated	Genes upregulated in dcr-1(-/-) adult animals by at least 1.5 fold and P < 0.01, as determined by a multisample t-test and the Benjamini and Hochberg false discovery rate correction.	1076	841	142	2.46	1.33e-24	1.49e-22
1275	hlh-16 depleted	cgc4386_cluster_6_2	Developmentally modulated gene cluster. cgc4386_cluster_6_2	187	841	53	5.29	1.71e-24	1.89e-22
1276	hlh-16 depleted	WBPaper00025032:cluster_24	C-lineage related expression profile. WBPaper00025032:cluster_24	47	841	27	10.71	1.15e-22	1.19e-20
1277	hlh-16 depleted	cgc4386_cluster_4_6	Developmentally modulated gene cluster. cgc4386_cluster_4_6	87	841	35	7.5	2.98e-22	3e-20
1278	hlh-16 depleted	WBPaper00035873:osm-8_regulated	Genes with expression altered >= 3-fold in osm-8(n1518) mutants.	1039	841	132	2.37	2.5e-21	2.42e-19
1279	hlh-16 depleted	WBPaper00037950:bodywall-muscle_embryo_enriched	Genes significantly enriched (> 2x, FDR < 5%) in a particular cell-type versus a reference sample of all cells at the same stage. WBPaper00037950:bodywall-muscle_embryo_enriched	394	841	73	3.46	4.48e-21	4.2e-19
1280	hlh-16 depleted	WBPaper00036286:Pattern_C	Expression Pattern Group C, enriched for genes involved in metabolic processes.	992	841	126	2.37	2.41e-20	2.16e-18
1281	hlh-16 depleted	cgc4386_cluster_6_1	Developmentally modulated gene cluster. cgc4386_cluster_6_1	141	841	41	5.42	1.13e-19	9.67e-18
1282	hlh-16 depleted	[cgc5767]:expression_class_E	Embryonic class (E): genes that significantly increase in abundance at some point during embryogenesis.	3566	841	303	1.58	1.82e-19	1.54e-17
1283	hlh-16 depleted	WBPaper00037950:hypodermis_CoreEnriched	Genes significantly enriched (> 2x, FDR < 5%) in a particular cell-type versus a reference sample of all cells at both embryonic and larval stages. WBPaper00037950:hypodermis_CoreEnriched	177	841	45	4.74	6.48e-19	5.33e-17
1284	hlh-16 depleted	WBPaper00040985:AIN-2_asynchronous_muscle	Genes enriched in body wall muscle AIN-2 miRISCs. Pmyo-3-ain-2-gfp IP was performed in mixed stage worms.	523	841	81	2.89	2.83e-18	2.24e-16
1285	hlh-16 depleted	WBPaper00025032:cluster_2	C-lineage related expression profile. WBPaper00025032:cluster_2	228	841	50	4.09	6.31e-18	4.89e-16
1286	hlh-16 depleted	[cgc5767]:expression_class_E_pi(53_min)	Embryonic (E) subclasses are based on the earliest significant increase(abbreviated pi for primary increase). [cgc5767]:expression_class_E_pi(53_min)	866	841	110	2.37	8.68e-18	6.62e-16
1287	hlh-16 depleted	WBPaper00041960:N2_fasting_upregulated_anytime	Genes upregulated by fasting anytime during the 48 hour time course in N2 worms.	1631	841	168	1.92	1.52e-17	1.14e-15
1288	hlh-16 depleted	WBPaper00032976:non_compensated_genes	Genes that are not dosage compensated.	290	841	56	3.6	2.99e-17	2.2e-15
1289	hlh-16 depleted	WBPaper00025141:N2_Expressed_Genes	Genes expressed in N2.	8852	841	590	1.24	3.26e-17	2.38e-15
1290	hlh-16 depleted	WBPaper00031040:TGF-beta_adult_upregulated	TGF- Dauer pathway adult transcriptional targets. Results obtained by comparing the microarray results of the dauer-constitutive mutants daf-7(e1372), daf-7(m62), and daf-1(m40) with dauer-defective mutants daf-3(mgDf90), daf-5(e1386), and daf-7(e1372);daf-3(mgDf90) double mutants at the permissive temperature, 20C, on the first day of adulthood. WBPaper00031040:TGF-beta_adult_upregulated	2173	841	205	1.76	3.25e-17	2.38e-15
1291	hlh-16 depleted	WBPaper00037950:bodywall-muscle_larva_enriched	Genes significantly enriched (> 2x, FDR < 5%) in a particular cell-type versus a reference sample of all cells at the same stage. WBPaper00037950:bodywall-muscle_larva_enriched	1149	841	131	2.13	3.98e-17	2.89e-15
1292	hlh-16 depleted	WBPaper00032031:DConiospora_downregulated_cDNA_24h	Genes that showed decreased expression after 24 hours of infection by fungi Drechmeria coniospora.	149	841	39	4.88	4.95e-17	3.55e-15
1293	hlh-16 depleted	WBPaper00026952:class_E	Class E gene expression showed no change in lin-14(lf) in L1, up regulation in lin-4(lf) in L2.	336	841	60	3.33	1.04e-16	7.35e-15
1294	hlh-16 depleted	[cgc5767]:expression_class_SE	Strictly embryonic class (SE): genes that are the subset of embryonic genes that are not also classified as maternal.	938	841	113	2.25	1.55e-16	1.08e-14
1295	hlh-16 depleted	WBPaper00035588:alg-1(-)_upregulated	Genes upregulated by alg-1(-).	1423	841	149	1.95	3.88e-16	2.66e-14
1296	hlh-16 depleted	WBPaper00041960:N2_fasting_upregulated_9hto12h	Genes upregulated by fasting anytime between 9 hour to 12 hour time course in N2 worms.	682	841	90	2.46	1.11e-15	7.31e-14
1297	hlh-16 depleted	cgc4489_group_8	Genome-wide analysis of developmental and sex-regulated gene expression profile. cgc4489_group_8	567	841	80	2.63	1.14e-15	7.54e-14
1298	hlh-16 depleted	WBPaper00039866:SAM_daf-19_upregulated	Candidate daf-19 up regulated genes with a statistically significant signal variation of 1.5-fold or greater. These were identified using a Significance Analysis of Microarrays (SAM).	60	841	24	7.46	1.33e-15	8.68e-14
1299	hlh-16 depleted	[cgc5767]:cluster_5	Early embryonic development gene expression profile. [cgc5767]:cluster_5	149	841	37	4.63	2.01e-15	1.3e-13
1300	hlh-16 depleted	cgc4386_cluster_5_6	Developmentally modulated gene cluster. cgc4386_cluster_5_6	84	841	27	5.99	1.32e-14	8.18e-13
1301	hlh-16 depleted	WBPaper00042258:DA1877_downregulated_GravidAdult	Genes downregulated on Comamonas DA1877 relative to E. coli OP50, Gravid adult stage	411	841	63	2.86	3.2e-14	1.93e-12
1302	hlh-16 depleted	WBPaper00037950:hypodermis_larva_SelectivelyEnriched	Genes that show selective expression in a subset of cell types vs broadly expressed in many cell types. Correspond to 20% - 57% of enriched_genes for a given cell type. WBPaper00037950:hypodermis_larva_SelectivelyEnriched	590	841	79	2.5	3.23e-14	1.95e-12
1303	hlh-16 depleted	WBPaper00036383:ash-2_Day8_regulated	Genes that change expression level at day 8 adult stage after ash-2 RNAi.	550	841	75	2.54	5.83e-14	3.42e-12
1304	hlh-16 depleted	[cgc5767]:expression_class_SE_pi(186_min)	Strictly embryonic (SE) subclasses are based on the earliest significant increase(abbreviated pi for primary increase). [cgc5767]:expression_class_SE_pi(186_min)	53	841	21	7.39	1.01e-13	5.75e-12
1305	hlh-16 depleted	WBPaper00041939:control_vs_UVC-EtBr-exposed_48h	Genes differentially expressed in control vs after UVC exposure and EtBr treatment at the -1h timepoint (just prior to the third UVC dose (48h)).	4988	841	366	1.37	1.64e-13	9.19e-12
1306	hlh-16 depleted	[cgc5767]:cluster_12	Early embryonic development gene expression profile. [cgc5767]:cluster_12	47	841	19	7.54	9.91e-13	5.2e-11
1307	hlh-16 depleted	WBPaper00032165:differentially_expressed_with_age_medoid_1	Differentially expressed genes during worm lifespan. Medoid 1 Fig.4.	361	841	55	2.84	1.87e-12	9.63e-11
1308	hlh-16 depleted	WBPaper00034739:RIL17lessRIL14	Genes that showed lower expression in RIL-17 than in RIL-14.	125	841	30	4.48	2.4e-12	1.22e-10
1309	hlh-16 depleted	WBPaper00038172:aak-2overexpression_down_regulated	Genes down regulated in aak-2 over expression line uthIs202 comparing to in N2.	339	841	52	2.86	5.87e-12	2.89e-10
1310	hlh-16 depleted	WBPaper00038438:P.lumniescens_24hr_upregulated_TilingArray	Genes with increased expression after 24 hours of infection by P.lumniescens Fold changes shown are pathogen vs OP50. WBPaper00038438:P.lumniescens_24hr_upregulated_TilingArray	3780	841	288	1.42	6.23e-12	3.07e-10
1311	hlh-16 depleted	WBPaper00025032:cluster_50	C-lineage related expression profile. WBPaper00025032:cluster_50	27	841	14	9.67	1.53e-11	7.26e-10
1312	hlh-16 depleted	WBPaper00040823:alg-1(gk214)_upregulated	Genes up regulated in alg-1(gk214) comparing to in N2.	974	841	103	1.97	1.53e-11	7.27e-10
1313	hlh-16 depleted	WBPaper00032031:DConiospora_downregulated_cDNA_12h	Genes that showed decreased expression after 12 hours of infection by fungi Drechmeria coniospora.	210	841	38	3.37	3.19e-11	1.48e-09
1314	hlh-16 depleted	WBPaper00041174:genotypic	Genes with variation in expression level across genotypes (AB2, CB4856, RC301, CB4857, N2, HC445).	1974	841	171	1.62	4.98e-11	2.27e-09
1315	hlh-16 depleted	WBPaper00041002:HF_11d_0.2mM_Up	Gene significantly up-regulated by treatment with 0.2mM of HuminFeed until older adult stage (11 days), with a minimum fold change in gene expression of 1.25.	421	841	57	2.52	9.29e-11	4.14e-09
1316	hlh-16 depleted	WBPaper00025032:PAL-1_target_genes	Potential PAL-1 target genes.	161	841	32	3.71	9.45e-11	4.21e-09
1317	hlh-16 depleted	WBPaper00031060:2-deoxy-D-glucose_upregulated	Genes that showed increased expression after treated with 2-deoxy-D-glucose.	253	841	41	3.02	1.91e-10	8.21e-09
1318	hlh-16 depleted	cgc4489_group_23	Genome-wide analysis of developmental and sex-regulated gene expression profile. cgc4489_group_23	251	841	40	2.97	5.34e-10	2.2e-08
1319	hlh-16 depleted	WBPaper00025032:cluster_37	C-lineage related expression profile. WBPaper00025032:cluster_37	34	841	14	7.68	7.45e-10	3.02e-08
1320	hlh-16 depleted	[cgc5428]:L1_muscle_enriched	The cluster contains genes that are significantly enriched in L1 muscle.	1445	841	131	1.69	8.73e-10	3.52e-08
1321	hlh-16 depleted	WBPaper00044091:Bpseudomallei_repressed_12h	Genes that showed decreased expression in adult animals after 12 hour exposure to B. pseudomallei R15 vs. exposure to OP50	497	841	61	2.29	1.1e-09	4.37e-08
1322	hlh-16 depleted	WBPaper00036286:Pattern_G	Expression Pattern Group G, enriched for genes involved in locomotion.	1496	841	134	1.67	1.19e-09	4.69e-08
1323	hlh-16 depleted	WBPaper00040876:mir-35_downregulated	Genes with expression level down regulated in mir-35 mutants comparing with N2.	1014	841	100	1.84	1.54e-09	6.04e-08
1324	hlh-16 depleted	WBPaper00037950:coelomocytes_CoreEnriched	Genes significantly enriched (> 2x, FDR < 5%) in a particular cell-type versus a reference sample of all cells at both embryonic and larval stages. WBPaper00037950:coelomocytes_CoreEnriched	49	841	16	6.09	2.56e-09	9.84e-08
1325	hlh-16 depleted	WBPaper00037950:coelomocytes_embryo_SelectivelyEnriched	Genes that show selective expression in a subset of cell types vs broadly expressed in many cell types. Correspond to 20% - 57% of enriched_genes for a given cell type. WBPaper00037950:coelomocytes_embryo_SelectivelyEnriched	245	841	37	2.82	1.06e-08	3.83e-07
1326	hlh-16 depleted	WBPaper00038172:crh-1null_down_regulated	Genes down regulated in crh-1(nn3315) comparing to in N2.	541	841	62	2.14	1.17e-08	4.19e-07
1327	hlh-16 depleted	WBPaper00041939:UVC-EtBr-exposed_vs_EtBr-exposed_51h	Genes differentially expressed under UVC exposure and EtBr treatment vs under EtBr treatment but without UVC exposure at the -3h timepoint (3 h after the third UVC dose (51h), which is also 3 h after being placed on food).	1500	841	130	1.62	1.68e-08	5.95e-07
1328	hlh-16 depleted	WBPaper00041939:UVC-EtBr-exposed_vs_UVC-exposed_48h	Genes differentially expressed under EtBr treatment and UVC exposure vs under UVC exposure but without EtBr treatment at the -1h timepoint (just prior to the third UVC dose (48h)).	3986	841	283	1.32	2.61e-08	9.12e-07
1329	hlh-16 depleted	WBPaper00005124:testosterone_10-9M_regulated	Genes up or down regulated by 10e-09M of testosterone. The normalized values used were G/R ratio > 2.6 for up-regulation and G/R ratio < 0.38 for down-regulation, which corresponds to 1.39 and -1.39 log(base2) G/R ratio, respectively.	3716	841	266	1.33	4.23e-08	1.45e-06
1330	hlh-16 depleted	WBPaper00038060:SUMO-1_downregulated	Genes showing < 0.5-fold down-regulated expression (p < 0.001) both in aex-3::His-SUMO-1 or myo-4::His-SUMO-1 C. elegans.	380	841	47	2.31	7.46e-08	2.5e-06
1331	hlh-16 depleted	WBPaper00041960:daf-16_fasting_upregulated	Genes upregulated more than 2-fold by fasting for 48 hours in N2 and in daf-16(mu86).	384	841	47	2.28	1.03e-07	3.39e-06
1332	hlh-16 depleted	WBPaper00040184:hcf-1nc_sir-2.1nc_daf-2up	Genes with no change in hcf-1(-), no change in sir-2.1(O/E) and upregulated in daf-2(-).	907	841	86	1.77	1.41e-07	4.6e-06
1333	hlh-16 depleted	[cgc6390]:Cluster_C	Germline-enriched and sex-biased expression profile cluster C.	879	841	84	1.78	1.43e-07	4.64e-06
1334	hlh-16 depleted	WBPaper00040426:CYD-1_CDK-4_downregulated	Genes downregulated by CYD-1/CDK-4 for more than two fold.	540	841	59	2.04	1.45e-07	4.7e-06
1335	hlh-16 depleted	WBPaper00041174:genotypic_and_environmental	Genes with significant variation across both genotypes and environments. Genotypes	1226	841	108	1.64	1.46e-07	4.74e-06
1336	hlh-16 depleted	WBPaper00032425:up_in_lin-35	Genes with expression level up in lin-35 mutant background.	424	841	49	2.16	3.22e-07	1.01e-05
1337	hlh-16 depleted	WBPaper00041939:control_vs_UVC-EtBr-exposed_51h	Genes differentially expressed in control vs after UVC exposure and EtBr treatment at the 3h timepoint (3 h after the third UVC dose (51h), which is also 3 h after being placed on food).	3839	841	268	1.3	3.76e-07	1.16e-05
1338	hlh-16 depleted	WBPaper00041174:environmental	Genes with variation in expression level across conditions (control, 25C, High-pH-Salt, Liquid, infection).	1952	841	153	1.46	5.27e-07	1.6e-05
1339	hlh-16 depleted	WBPaper00031040:Cluster_1	TGF-beta adult-specific up/dauer down	86	841	18	3.9	5.42e-07	1.65e-05
1340	hlh-16 depleted	WBPaper00025032:cluster_5	C-lineage related expression profile. WBPaper00025032:cluster_5	126	841	22	3.26	8.57e-07	2.51e-05
1341	hlh-16 depleted	WBPaper00005124:progesterone_10-7M_regulated	Genes up or down regulated by 10e-07M of progesterone. The normalized values used were G/R ratio > 2.6 for up-regulation and G/R ratio < 0.38 for down-regulation, which corresponds to 1.39 and -1.39 log(base2) G/R ratio, respectively.	3393	841	238	1.31	1.71e-06	4.78e-05
1342	hlh-16 depleted	WBPaper00041960:N2_fasting_upregulated	Genes upregulated more than 2-fold by fasting for 48 hours in N2.	521	841	54	1.93	2.53e-06	6.95e-05
1343	hlh-16 depleted	WBPaper00040963:Q50_down	Genes down-regulated after 50 um Quercetin treatment. Fold change < 0.8.	145	841	23	2.96	2.73e-06	7.47e-05
1344	hlh-16 depleted	WBPaper00041960:kgb-1_fasting_upregulated	Genes upregulated more than 2-fold by fasting for 48 hours in N2 and in kgb-1(km21).	457	841	49	2	2.88e-06	7.87e-05
1345	hlh-16 depleted	[cgc5767]:expression_class_ME	Maternal-embryonic class (ME): genes that are in the intersection of the maternal and embryonic classes.	2646	841	192	1.35	3e-06	8.18e-05
1346	hlh-16 depleted	WBPaper00041939:UVC-EtBr-exposed_vs_UVC-exposed_51h	Genes differentially expressed under EtBr treatment and UVC exposure vs under UVC exposure but without EtBr treatment at the -3h timepoint (3 h after the third UVC dose (51h), which is also 3 h after being placed on food).	2362	841	174	1.37	4.09e-06	0.000109
1347	hlh-16 depleted	WBPaper00029359_1504	intestinal (adult); 3.7e-05(1.14x). topomap mount 7; 5.4e-04(1.54x).	476	841	50	1.96	4.1e-06	0.00011
1348	hlh-16 depleted	WBPaper00029359_1444	intestinal (adult); 4.5e-05(1.13x). topomap mount 7; 5.6e-04(1.54x).	477	841	50	1.95	4.35e-06	0.000116
1349	hlh-16 depleted	[cgc6390]:Cluster_A	Germline-enriched and sex-biased expression profile cluster A.	621	841	60	1.8	6.7e-06	0.000174
1350	hlh-16 depleted	cgc4386_cluster_5_2	Developmentally modulated gene cluster. cgc4386_cluster_5_2	93	841	17	3.41	7.86e-06	0.000202
1351	hlh-16 depleted	[cgc5767]:expression_class_E_pi(41_min)	Embryonic (E) subclasses are based on the earliest significant increase(abbreviated pi for primary increase). [cgc5767]:expression_class_E_pi(41_min)	357	841	40	2.09	8.3e-06	0.000213
1352	hlh-16 depleted	[cgc5767]:expression_class_SE_pi(53_min)	Strictly embryonic (SE) subclasses are based on the earliest significant increase(abbreviated pi for primary increase). [cgc5767]:expression_class_SE_pi(53_min)	332	841	38	2.13	8.51e-06	0.000218
1353	hlh-16 depleted	WBPaper00026952:class_C	Class C gene expression showed down regulation in lin-14(lf) in L1, up regulation in lin-4(lf) in L2.	11	841	6	10.17	8.56e-06	0.000219
1354	hlh-16 depleted	WBPaper00032165:differentially_expressed_with_age_medoid_2	Differentially expressed genes during worm lifespan. Medoid 2 Fig.4.	948	841	82	1.61	1.05e-05	0.000266
1355	hlh-16 depleted	WBPaper00032165:A_to_C_transit_increased	Genes that increase in expression as behavior progresses from type A to type C	105	841	18	3.2	1.09e-05	0.000274
1356	hlh-16 depleted	WBPaper00041960:jun-1_fasting_upregulated	Genes upregulated more than 2-fold by fasting for 48 hours in N2 and in jun-1(gk557).	214	841	28	2.44	1.13e-05	0.000283
1357	hlh-16 depleted	WBPaper00037695:LD_3-day	Transcripts that cycle in LD(light/dark) but not in DD(constant darkness) (pF24<0.02)	720	841	66	1.71	1.32e-05	0.000327
1358	hlh-16 depleted	WBPaper00034636:heat_shock_upregulated	Genes Showing Significant Expression Changes (P <= 0.05 After FDR) in Heat-Shocked (30 centigrade for 1.5 h; Two Arrays), Compared to Sham Controls (26 centigrade for 2.5 h; Five Arrays). WBPaper00034636:heat_shock_upregulated	29	841	9	5.79	1.33e-05	0.00033
1359	hlh-16 depleted	WBPaper00040821:Au-NP_regulated	Genes with differeiential expression after exposed to Au-NP.	766	841	69	1.68	1.49e-05	0.000366
1360	hlh-16 depleted	WBPaper00041939:control_vs_EtBr-exposed_48h	Genes differentially expressed in control vs under EtBr treatment without UVC exposure, at the -1h timepoint.	4290	841	284	1.23	1.53e-05	0.000374
1361	hlh-16 depleted	WBPaper00035227:heat_shock_regulated	Genes regulated by heat shock.	740	841	67	1.69	1.68e-05	0.000411
1362	hlh-16 depleted	WBPaper00035084:L4_enriched_AIN-2_IP	miRNA targets that are significantly enriched at L4 larva stage. To generate a global view of the dynamics of miRNA-mediated regulation of gene expression during C. elegans development, authors analyzed the mRNAs in the AIN-2-GFP IP results from five developmental stages. The magnitude of the combined interaction of miRNAs with a given target mRNA was assessed by measuring the fold enrichment of …	769	841	69	1.67	1.69e-05	0.000412
1363	hlh-16 depleted	WBPaper00041002:HF_3d_2.0mM_Up	Gene significantly up-regulated by treatment with 2.0mM of HuminFeed until young adult stage (3 days), with a minimum fold change in gene expression of 1.25.	1534	841	119	1.45	1.96e-05	0.000472
1364	hlh-16 depleted	WBPaper00042331:a-SWCNTs_downregulated	Genes downregulated (fold changes < 2-fold) in the worms following exposure of a-SWCNTs (500 mg\\/mL) for 48 hr.	1822	841	137	1.4	2.03e-05	0.000487
1365	hlh-16 depleted	WBPaper00032425:down_in_zfp-1	Genes with expression level down in zfp-1 mutant background.	371	841	40	2.01	2.06e-05	0.000493
1366	hlh-16 depleted	WBPaper00005124:cholesterol_10-9M_regulated	Genes up or down regulated by 10e-09M of cholesterol . The normalized values used were G/R ratio > 2.6 for up-regulation and G/R ratio < 0.38 for down-regulation, which corresponds to 1.39 and -1.39 log(base2) G/R ratio, respectively.	1791	841	135	1.41	2.09e-05	0.000501
1367	hlh-16 depleted	WBPaper00035873:osm-11_regulated	Genes with expression altered >= 3-fold in osm-11(n1604) mutants.	389	841	41	1.97	2.77e-05	0.00065
1368	hlh-16 depleted	WBPaper00037695:CC_3-day	Transcripts that cycle in constant cold (CC) condition but not in warm/cold (WC) condition (pF24<0.02).	192	841	25	2.43	3.56e-05	0.000821
1369	hlh-16 depleted	WBPaper00005124:estrogen_10-5M_regulated	Genes up or down regulated by 10e-05M of estrogen. The normalized values used were G/R ratio > 2.6 for up-regulation and G/R ratio < 0.38 for down-regulation, which corresponds to 1.39 and -1.39 log(base2) G/R ratio, respectively.	1320	841	104	1.47	3.75e-05	0.000859
1370	hlh-16 depleted	WBPaper00038438:D.coniospora_12hr_downregulated_RNAseq	Genes with decreased expression after 12 hours of infection by D.coniospora Fold changes shown are pathogen vs OP50.	2288	841	164	1.34	3.87e-05	0.000883
1371	hlh-16 depleted	WBPaper00037950:coelomocytes_larva_SelectivelyEnriched	Genes that show selective expression in a subset of cell types vs broadly expressed in many cell types. Correspond to 20% - 57% of enriched_genes for a given cell type. WBPaper00037950:coelomocytes_larva_SelectivelyEnriched	66	841	13	3.67	4.01e-05	0.000912
1372	hlh-16 depleted	cgc4386_cluster_3_6	Developmentally modulated gene cluster. cgc4386_cluster_3_6	85	841	15	3.29	4.1e-05	0.000929
1373	hlh-16 depleted	WBPaper00029359_1280	intestinal (adult); 1.2e-04(1.11x).	411	841	42	1.91	4.58e-05	0.00103
1374	hlh-16 depleted	WBPaper00029359_1604	intestinal (adult); 8.3e-05(1.12x).	412	841	42	1.9	4.85e-05	0.00109
1375	hlh-16 depleted	WBPaper00032976:dosage_compensated_genes	Genes that are dosage compensated.	374	841	39	1.94	5.47e-05	0.00122
1376	hlh-16 depleted	[cgc5767]:expression_class_SE_pi(83_min)	Strictly embryonic (SE) subclasses are based on the earliest significant increase(abbreviated pi for primary increase). [cgc5767]:expression_class_SE_pi(83_min)	118	841	18	2.84	5.53e-05	0.00123
1377	hlh-16 depleted	WBPaper00025032:cluster_17	C-lineage related expression profile. WBPaper00025032:cluster_17	68	841	13	3.57	5.57e-05	0.00124
1378	hlh-16 depleted	cgc4386_cluster_6_6	Developmentally modulated gene cluster. cgc4386_cluster_6_6	100	841	16	2.98	7.9e-05	0.00171
1379	hlh-16 depleted	WBPaper00025032:cluster_7	C-lineage related expression profile. WBPaper00025032:cluster_7	122	841	18	2.75	8.64e-05	0.00186
1380	hlh-16 depleted	[cgc5767]:expression_class_SE_pi(122_min)	Strictly embryonic (SE) subclasses are based on the earliest significant increase(abbreviated pi for primary increase). [cgc5767]:expression_class_SE_pi(122_min)	92	841	15	3.04	0.000105	0.00223
1381	hlh-16 depleted	WBPaper00032062:age_regulated_genes	Genes that showed significantly changed expression during aging (ANOVA, p < 0.0001)	1219	841	95	1.45	0.000125	0.00259
1382	hlh-16 depleted	WBPaper00037950:intestine_embryo_SelectivelyEnriched	Genes that show selective expression in a subset of cell types vs broadly expressed in many cell types. Correspond to 20% - 57% of enriched_genes for a given cell type. WBPaper00037950:intestine_embryo_SelectivelyEnriched	460	841	44	1.78	0.000143	0.00293
1383	hlh-16 depleted	[cgc5767]:expression_class_E_pi(186_min)	Embryonic (E) subclasses are based on the earliest significant increase(abbreviated pi for primary increase). [cgc5767]:expression_class_E_pi(186_min)	276	841	30	2.03	0.000187	0.00377
1384	hlh-16 depleted	cgc4386_cluster_5_5	Developmentally modulated gene cluster. cgc4386_cluster_5_5	141	841	19	2.51	0.000191	0.00382
1385	hlh-16 depleted	WBPaper00025032:cluster_12	C-lineage related expression profile. WBPaper00025032:cluster_12	87	841	14	3	0.000204	0.00406
1386	hlh-16 depleted	WBPaper00005124:progesterone_10-5M_regulated	Genes up or down regulated by 10e-05M of progesterone. The normalized values used were G/R ratio > 2.6 for up-regulation and G/R ratio < 0.38 for down-regulation, which corresponds to 1.39 and -1.39 log(base2) G/R ratio, respectively.	2398	841	166	1.29	0.000211	0.0042
1387	hlh-16 depleted	cgc4489_group_6	Genome-wide analysis of developmental and sex-regulated gene expression profile. cgc4489_group_6	292	841	31	1.98	0.000225	0.00444
1388	hlh-16 depleted	WBPaper00037950:germline-precursors_embryo_SelectivelyEnriched	Genes that show selective expression in a subset of cell types vs broadly expressed in many cell types. Correspond to 20% - 57% of enriched_genes for a given cell type. WBPaper00037950:germline-precursors_embryo_SelectivelyEnriched	556	841	50	1.68	0.000234	0.0046
1389	hlh-16 depleted	WBPaper00041174:genotypic_prime	Genes with significant variation in expression level only across genotypes(AB2, CB4856, RC301, CB4857, N2, HC445), but not environments (control, 25C, High-pH-Salt, Liquid, infection).	748	841	63	1.57	0.000241	0.00472
1390	hlh-16 depleted	WBPaper00025032:cluster_58	C-lineage related expression profile. WBPaper00025032:cluster_58	25	841	7	5.22	0.000255	0.00499
1391	hlh-16 depleted	WBPaper00037950:PVD-OLL-neurons_larva_SelectivelyEnriched	Genes that show selective expression in a subset of cell types vs broadly expressed in many cell types. Correspond to 20% - 57% of enriched_genes for a given cell type. WBPaper00037950:PVD-OLL-neurons_larva_SelectivelyEnriched	357	841	35	1.83	0.000423	0.00789
1392	hlh-16 depleted	WBPaper00026952:class_A	Class A gene expression showed down regulation in lin-14(lf) in L1, no change in lin-4(lf) in L2.	140	841	18	2.4	0.000497	0.00913
1393	hlh-16 depleted	WBPaper00035084:L3_enriched_AIN-2_IP	miRNA targets that are significantly enriched at L3 larva stage. To generate a global view of the dynamics of miRNA-mediated regulation of gene expression during C. elegans development, authors analyzed the mRNAs in the AIN-2-GFP IP results from five developmental stages. The magnitude of the combined interaction of miRNAs with a given target mRNA was assessed by measuring the fold enrichment of …	861	841	69	1.49	0.000509	0.00929
1394	hlh-16 depleted	cgc4386_cluster_6_3	Developmentally modulated gene cluster. cgc4386_cluster_6_3	165	841	20	2.26	0.000541	0.00982
1395	hlh-16 depleted	WBPaper00025032:cluster_25	C-lineage related expression profile. WBPaper00025032:cluster_25	45	841	9	3.73	0.000544	0.00986
1396	hlh-16 depleted	WBPaper00035084:L2_enriched_AIN-2_IP	miRNA targets that are significantly enriched at L2 larva stage. To generate a global view of the dynamics of miRNA-mediated regulation of gene expression during C. elegans development, authors analyzed the mRNAs in the AIN-2-GFP IP results from five developmental stages. The magnitude of the combined interaction of miRNAs with a given target mRNA was assessed by measuring the fold enrichment of …	833	841	67	1.5	0.000555	0.01
1397	hlh-16 depleted	cgc4386_cluster_1_6	Developmentally modulated gene cluster. cgc4386_cluster_1_6	96	841	14	2.72	0.000579	0.0104
1398	hlh-16 depleted	WBPaper00033065:clk-1(qm-30)_upregulated	Significantly upregulated genes from clk-1(qm30) microarrays using SAM algorithm with an FDR < 0.1 from adult-only chips.	944	841	74	1.46	0.000606	0.0108
1399	hlh-16 depleted	WBPaper00042204:Comamonas_DA1877_downregulated	Genes with decreased expression level after feeding with Comamonas DA1877.	46	841	9	3.65	0.000645	0.0115
1400	hlh-16 depleted	WBPaper00025032:cluster_16	C-lineage related expression profile. WBPaper00025032:cluster_16	66	841	11	3.11	0.000708	0.0124
1401	hlh-16 depleted	WBPaper00029359_1525	Jiang M. et al. group 2; 2.0e-04(3.65x). mitotic cell cycle; 7.1e-04(11.53x).	38	841	8	3.93	0.000769	0.0134
1402	hlh-16 depleted	[cgc6390]:male_sex-enriched	male sex-enriched	371	841	35	1.76	0.000849	0.0146
1403	hlh-16 depleted	WBPaper00044316:CH3HgCl_2.0uM_downregulated	Genes that showed decreased expression after exposure to 2.0uM CH3HgCl for 24 hours.	171	841	20	2.18	0.000854	0.0146
1404	hlh-16 depleted	WBPaper00036383:ash-2_L3_regulated	Genes that change expression level at L3 larva stage after ash-2 RNAi.	185	841	21	2.12	0.000948	0.016
1405	hlh-16 depleted	WBPaper00041174:genotype_environment_interaction	Genes with significant variation in expression level with genotype-environment interaction. Expression of these genes change when there are certian combinations of genotype-environment. Genotypes	186	841	21	2.11	0.00102	0.0171
1406	hlh-16 depleted	cgc4386_cluster_6_4	Developmentally modulated gene cluster. cgc4386_cluster_6_4	212	841	23	2.02	0.00104	0.0174
1407	hlh-16 depleted	WBPaper00037950:pharyngeal-muscle_embryo_SelectivelyEnriched	Genes that show selective expression in a subset of cell types vs broadly expressed in many cell types. Correspond to 20% - 57% of enriched_genes for a given cell type. WBPaper00037950:pharyngeal-muscle_embryo_SelectivelyEnriched	265	841	27	1.9	0.00105	0.0175
1408	hlh-16 depleted	WBPaper00029359_1351	Jiang M. et al. group 2; 3.2e-04(3.46x). mitotic cell cycle; 8.3e-04(10.95x).	40	841	8	3.73	0.0011	0.0184
1409	hlh-16 depleted	WBPaper00025032:cluster_129	C-lineage related expression profile. WBPaper00025032:cluster_129	10	841	4	7.46	0.00133	0.0217
1410	hlh-16 depleted	cgc4489_group_24	Genome-wide analysis of developmental and sex-regulated gene expression profile. cgc4489_group_24	283	841	28	1.85	0.00133	0.0218
1411	hlh-16 depleted	[cgc5767]:expression_class_E_pi(83_min)	Embryonic (E) subclasses are based on the earliest significant increase(abbreviated pi for primary increase). [cgc5767]:expression_class_E_pi(83_min)	411	841	37	1.68	0.00144	0.0233
1412	hlh-16 depleted	WBPaper00041906:I-3690_vs_OP50_3d	Differentially expressed genes between C.elegans fed with L.rhamnosus strain CNCM I-3690 and control strain E.coli OP50 after 3 days of feeding.	1214	841	89	1.37	0.00144	0.0234
1413	hlh-16 depleted	WBPaper00024393:strongly_regulated_dauer_genes	Genes that are up or down regulated by more than 2.1 fold with the t-test p-value less than 0.01 are included in this cluster.	1231	841	90	1.36	0.00147	0.0238
1414	hlh-16 depleted	WBPaper00035963:S.aureus_8h_downregulated	Proteins that showed decreased expression 8h after infection with S. aureus.	42	841	8	3.55	0.00154	0.0247
1415	hlh-16 depleted	WBPaper00029359_1124	mitotic cell cycle; 4.6e-04(13.27x).	33	841	7	3.96	0.00156	0.025
1416	hlh-16 depleted	WBPaper00029359_1497	DNA metabolism; 7.6e-04(4.13x).	106	841	14	2.46	0.00156	0.025
1417	hlh-16 depleted	WBPaper00041002:HF_11d_2.0mM_Down	Gene significantly down-regulated by treatment with 2.0mM of HuminFeed until older adult stage (11 days), with a minimum fold change in gene expression of 0.8.	180	841	20	2.07	0.00161	0.0257
1418	hlh-16 depleted	WBPaper00037950:intestine_embryo_enriched	Genes significantly enriched (> 2x, FDR < 5%) in a particular cell-type versus a reference sample of all cells at the same stage. WBPaper00037950:intestine_embryo_enriched	887	841	68	1.43	0.00177	0.028
1419	hlh-16 depleted	WBPaper00029359_1141	Jiang M. et al. group 2; 6.0e-04(3.46x).	43	841	8	3.47	0.0018	0.0283
1420	hlh-16 depleted	cgc4489_group_20	Genome-wide analysis of developmental and sex-regulated gene expression profile. cgc4489_group_20	433	841	38	1.64	0.00196	0.0306
1421	hlh-16 depleted	WBPaper00025032:cluster_138	C-lineage related expression profile. WBPaper00025032:cluster_138	11	841	4	6.78	0.002	0.0311
1422	hlh-16 depleted	WBPaper00031252:AIN-2_IP_enriched	mRNAs that were significantly enriched in the AIN-2 immunoprecipitation samples, compared to the control total mRNAs in the input extracts (p < 0.01).	1772	841	122	1.28	0.00202	0.0313
1423	hlh-16 depleted	WBPaper00025032:cluster_22	C-lineage related expression profile. WBPaper00025032:cluster_22	54	841	9	3.11	0.00212	0.0327
1424	hlh-16 depleted	WBPaper00041939:EtBr-exposed_vs_UVC-exposed_51h	Genes differentially expressed under EtBr treatment without UVC exposure vs after UVC exposure but without EtBr treatment at the -3h timepoint (3 h after the third UVC dose (51h), which is also 3 h after being placed on food).	926	841	70	1.41	0.00218	0.0334
1425	hlh-16 depleted	WBPaper00037113:CPF_16C_up-regulated	Up-regulated genes under 0.5mg/l CPF treatment at 16 centigrade.	161	841	18	2.08	0.00251	0.038
1426	hlh-16 depleted	WBPaper00039835:ifg-1_upregulated	Genes with increased expression levels (P < 0.05) under ifg-1 inhibition.	46	841	8	3.24	0.00281	0.0419
1427	hlh-16 depleted	WBPaper00037682:sma-2_upregulated	Genes upregulated in sma-2;fem-1 oocytes vs. fem-1 oocytes.	384	841	34	1.65	0.00287	0.0426
1428	hlh-16 depleted	WBPaper00038060:SUMO-1_upregulated	Genes showing > 1.5-fold up-regulated expression (p<0.001) both in aex-3::His-SUMO-1 and myo-4::His-SUMO-1 C. elegans.	328	841	30	1.71	0.00307	0.0453
1429	hlh-16 depleted	WBPaper00029359_1304	DNA metabolism; 6.5e-04(4.25x).	103	841	13	2.35	0.00339	0.0496
1430	hlh-16 enriched	WBPaper00030839:Larval_Pan_Neuronal	Larval Pan-neural Enriched Genes.	1545	458	229	5.08	1.19e-110	6.08e-107
1431	hlh-16 enriched	WBPaper00037950:all-neurons_larva_enriched	Genes significantly enriched (> 2x, FDR < 5%) in a particular cell-type versus a reference sample of all cells at the same stage. WBPaper00037950:all-neurons_larva_enriched	1013	458	186	6.29	5.28e-103	1.81e-99
1432	hlh-16 enriched	WBPaper00031532:Larva_Pan_Neuronal_Enriched	WT-Pico Pan-neural Enriched Genes, with genes found multiple times in a single dataset removed (without dups).	1604	458	191	4.08	6.68e-72	5.72e-69
1433	hlh-16 enriched	WBPaper00037950:glr-1(+)-neurons_larva_enriched	Genes significantly enriched (> 2x, FDR < 5%) in a particular cell-type versus a reference sample of all cells at the same stage. WBPaper00037950:glr-1(+)-neurons_larva_enriched	661	458	126	6.53	9.5e-69	7.22e-66
1434	hlh-16 enriched	WBPaper00037950:all-neurons_larva_SelectivelyEnriched	Genes that show selective expression in a subset of cell types vs broadly expressed in many cell types. Correspond to 20% - 57% of enriched_genes for a given cell type. WBPaper00037950:all-neurons_larva_SelectivelyEnriched	546	458	103	6.46	5.01e-55	2.1e-52
1435	hlh-16 enriched	WBPaper00042548:miRISC_enriched	Genes enriched in neuronal miRNA-induced silencing complexes (miRISC) as detected by immunoprecipitations and microarray analysis.	692	458	114	5.64	9.42e-55	3.87e-52
1436	hlh-16 enriched	WBPaper00030839:Embryo_Pan_Neuronal	Embryonic Pan-neural Enriched Genes.	1620	458	168	3.55	5.8e-53	2.23e-50
1437	hlh-16 enriched	WBPaper00037950:BAG-neuron_embryo_enriched	Genes significantly enriched (> 2x, FDR < 5%) in a particular cell-type versus a reference sample of all cells at the same stage. WBPaper00037950:BAG-neuron_embryo_enriched	454	458	93	7.01	9.29e-53	3.53e-50
1438	hlh-16 enriched	WBPaper00037950:A-class-motor-neurons_larva_enriched	Genes significantly enriched (> 2x, FDR < 5%) in a particular cell-type versus a reference sample of all cells at the same stage. WBPaper00037950:A-class-motor-neurons_larva_enriched	689	458	100	4.97	1.51e-42	3.57e-40
1439	hlh-16 enriched	WBPaper00024671:AFD_AWB_vs_unsorted_upregulated	Genes predicted to be upregulated more than 2.0 fold in (AFD+AWB) datasets as compared to unsorted whole embryonic cells dataset.	808	458	98	4.15	7.48e-35	1.3e-32
1440	hlh-16 enriched	WBPaper00037950:AVE-neuron_embryo_enriched	Genes significantly enriched (> 2x, FDR < 5%) in a particular cell-type versus a reference sample of all cells at the same stage. WBPaper00037950:AVE-neuron_embryo_enriched	433	458	69	5.46	1.15e-31	1.74e-29
1441	hlh-16 enriched	WBPaper00037950:BAG-neuron_embryo_SelectivelyEnriched	Genes that show selective expression in a subset of cell types vs broadly expressed in many cell types. Correspond to 20% - 57% of enriched_genes for a given cell type. WBPaper00037950:BAG-neuron_embryo_SelectivelyEnriched	209	458	47	7.7	1.59e-28	2.11e-26
1442	hlh-16 enriched	WBPaper00037950:glr-1(+)-neurons_larva_SelectivelyEnriched	Genes that show selective expression in a subset of cell types vs broadly expressed in many cell types. Correspond to 20% - 57% of enriched_genes for a given cell type. WBPaper00037950:glr-1(+)-neurons_larva_SelectivelyEnriched	257	458	49	6.53	3.17e-26	3.82e-24
1443	hlh-16 enriched	WBPaper00031003:0hr_muscle_depleted	Genes depleted in muscle cells (0hr muscle dataset). Dissociated myo-3::GFP embryos were cultured for 0 hours before FACS sorting.	1708	458	124	2.49	1.02e-22	1.06e-20
1444	hlh-16 enriched	WBPaper00037950:all-neurons_CoreEnriched	Genes significantly enriched (> 2x, FDR < 5%) in a particular cell-type versus a reference sample of all cells at both embryonic and larval stages. WBPaper00037950:all-neurons_CoreEnriched	102	458	30	10.07	3.06e-22	3.07e-20
1445	hlh-16 enriched	WBPaper00030839:Larval_A_Class	Larval A-class motor neuron enriched genes.	404	458	54	4.58	3.85e-21	3.64e-19
1446	hlh-16 enriched	WBPaper00037950:dopaminergic-neurons_larva_enriched	Genes significantly enriched (> 2x, FDR < 5%) in a particular cell-type versus a reference sample of all cells at the same stage. WBPaper00037950:dopaminergic-neurons_larva_enriched	1231	458	94	2.61	2.08e-18	1.66e-16
1447	hlh-16 enriched	WBPaper00037950:all-neurons_embryo_enriched	Genes significantly enriched (> 2x, FDR < 5%) in a particular cell-type versus a reference sample of all cells at the same stage. WBPaper00037950:all-neurons_embryo_enriched	450	458	50	3.8	3.16e-16	2.17e-14
1448	hlh-16 enriched	WBPaper00037950:dopaminergic-neurons_embryo_enriched	Genes significantly enriched (> 2x, FDR < 5%) in a particular cell-type versus a reference sample of all cells at the same stage. WBPaper00037950:dopaminergic-neurons_embryo_enriched	466	458	50	3.67	1.31e-15	8.61e-14
1449	hlh-16 enriched	WBPaper00040876:mir-35_downregulated	Genes with expression level down regulated in mir-35 mutants comparing with N2.	1014	458	76	2.57	1.88e-14	1.15e-12
1450	hlh-16 enriched	WBPaper00037950:all-neurons_embryo_SelectivelyEnriched	Genes that show selective expression in a subset of cell types vs broadly expressed in many cell types. Correspond to 20% - 57% of enriched_genes for a given cell type. WBPaper00037950:all-neurons_embryo_SelectivelyEnriched	108	458	23	7.29	5.39e-14	3.17e-12
1451	hlh-16 enriched	WBPaper00037950:A-class-motor-neurons_larva_SelectivelyEnriched	Genes that show selective expression in a subset of cell types vs broadly expressed in many cell types. Correspond to 20% - 57% of enriched_genes for a given cell type. WBPaper00037950:A-class-motor-neurons_larva_SelectivelyEnriched	281	458	36	4.39	7.62e-14	4.4e-12
1452	hlh-16 enriched	WBPaper00031003:total_muscle_depleted	Total muscle depleted genes (complete list of non-overlapping genes from the 0hr and 24hr muscle depleted datasets).	2488	458	131	1.8	1.99e-12	1.03e-10
1453	hlh-16 enriched	WBPaper00037950:AVE-neuron_embryo_SelectivelyEnriched	Genes that show selective expression in a subset of cell types vs broadly expressed in many cell types. Correspond to 20% - 57% of enriched_genes for a given cell type. WBPaper00037950:AVE-neuron_embryo_SelectivelyEnriched	142	458	23	5.55	2.21e-11	1.04e-09
1454	hlh-16 enriched	WBPaper00024671:AFD_vs_AWB_upregulated	Genes predicted to be upregulated more than 2.0 fold in AFD dataset as compared to AWB dataset.	103	458	19	6.32	1.23e-10	5.38e-09
1455	hlh-16 enriched	WBPaper00037950:A-class-motor-neurons_CoreEnriched	Genes significantly enriched (> 2x, FDR < 5%) in a particular cell-type versus a reference sample of all cells at both embryonic and larval stages. WBPaper00037950:A-class-motor-neurons_CoreEnriched	106	458	19	6.14	2.07e-10	8.82e-09
1456	hlh-16 enriched	WBPaper00034661:AgNPs_downregulated	Genes downregulated more than 2 fold after 24 hours of AgNPs exposure.	1059	458	68	2.2	5.56e-10	2.28e-08
1457	hlh-16 enriched	WBPaper00037950:BAG-neuron_expressed	Genes that showed expression levels higher than the corresponding reference sample (embryonic 0hr reference). WBPaper00037950:BAG-neuron_expressed	4597	458	193	1.44	2.06e-09	7.98e-08
1458	hlh-16 enriched	WBPaper00037950:dopaminergic-neurons_embryo_SelectivelyEnriched	Genes that show selective expression in a subset of cell types vs broadly expressed in many cell types. Correspond to 20% - 57% of enriched_genes for a given cell type. WBPaper00037950:dopaminergic-neurons_embryo_SelectivelyEnriched	172	458	22	4.38	6.12e-09	2.25e-07
1459	hlh-16 enriched	WBPaper00025141:unc-4::GFP_Enriched_Genes	Expressed transcripts enriched in embryonic motor neurons (identified by unc-4::GFP expressing cells).	969	458	61	2.16	1.02e-08	3.67e-07
1460	hlh-16 enriched	WBPaper00030839:Embryo_A_Class	Embryonic A-class motor neuron enriched genes.	969	458	61	2.16	1.02e-08	3.67e-07
1461	hlh-16 enriched	WBPaper00038438:P.lumniescens_24hr_upregulated_TilingArray	Genes with increased expression after 24 hours of infection by P.lumniescens Fold changes shown are pathogen vs OP50. WBPaper00038438:P.lumniescens_24hr_upregulated_TilingArray	3780	458	161	1.46	4.67e-08	1.6e-06
1462	hlh-16 enriched	WBPaper00037950:dopaminergic-neurons_CoreEnriched	Genes significantly enriched (> 2x, FDR < 5%) in a particular cell-type versus a reference sample of all cells at both embryonic and larval stages. WBPaper00037950:dopaminergic-neurons_CoreEnriched	150	458	17	3.88	1.85e-06	5.15e-05
1463	hlh-16 enriched	WBPaper00031252:AIN-2_IP_enriched	mRNAs that were significantly enriched in the AIN-2 immunoprecipitation samples, compared to the control total mRNAs in the input extracts (p < 0.01).	1772	458	85	1.64	2.38e-06	6.53e-05
1464	hlh-16 enriched	cgc4489_group_13	Genome-wide analysis of developmental and sex-regulated gene expression profile. cgc4489_group_13	416	458	30	2.47	5.24e-06	0.000138
1465	hlh-16 enriched	WBPaper00032976:dosage_compensated_genes	Genes that are dosage compensated.	374	458	28	2.56	5.37e-06	0.000141
1466	hlh-16 enriched	WBPaper00037950:glr-1(+)-neurons_expressed	Genes that showed expression levels higher than the corresponding reference sample (L2 all cell reference). WBPaper00037950:glr-1(+)-neurons_expressed	6851	458	245	1.22	1.18e-05	0.000295
1467	hlh-16 enriched	cgc4489_group_14	Genome-wide analysis of developmental and sex-regulated gene expression profile. cgc4489_group_14	512	458	33	2.21	1.87e-05	0.000453
1468	hlh-16 enriched	WBPaper00037950:AVA-neuron_embryo_enriched	Genes significantly enriched (> 2x, FDR < 5%) in a particular cell-type versus a reference sample of all cells at the same stage. WBPaper00037950:AVA-neuron_embryo_enriched	535	458	34	2.18	1.87e-05	0.000453
1469	hlh-16 enriched	WBPaper00037950:GABAergic-motor-neurons_embryo_enriched	Genes significantly enriched (> 2x, FDR < 5%) in a particular cell-type versus a reference sample of all cells at the same stage. WBPaper00037950:GABAergic-motor-neurons_embryo_enriched	361	458	26	2.47	2.28e-05	0.000544
1470	hlh-16 enriched	WBPaper00037682:sma-2_sma-4_upregulated	Genes upregulated in sma-2 L4 (3 arrays) or sma-4 L4 (1 array) vs. N2 L4.	518	458	33	2.18	2.37e-05	0.000563
1471	hlh-16 enriched	WBPaper00039866:SAM_daf-19_downregulated	Candidate daf-19 down regulated genes with a statistically significant signal variation of 1.5-fold or greater. These were identified using a Significance Analysis of Microarrays (SAM).	185	458	17	3.15	3.08e-05	0.000716
1472	hlh-16 enriched	WBPaper00037950:A-class-motor-neurons_embryo_SelectivelyEnriched	Genes that show selective expression in a subset of cell types vs broadly expressed in many cell types. Correspond to 20% - 57% of enriched_genes for a given cell type. WBPaper00037950:A-class-motor-neurons_embryo_SelectivelyEnriched	115	458	13	3.87	3.08e-05	0.000717
1473	hlh-16 enriched	WBPaper00037950:dopaminergic-neurons_larva_SelectivelyEnriched	Genes that show selective expression in a subset of cell types vs broadly expressed in many cell types. Correspond to 20% - 57% of enriched_genes for a given cell type. WBPaper00037950:dopaminergic-neurons_larva_SelectivelyEnriched	460	458	29	2.16	8.9e-05	0.00191
1474	hlh-16 enriched	cgc4386_cluster_1_6	Developmentally modulated gene cluster. cgc4386_cluster_1_6	96	458	11	3.92	0.00011	0.00233
1475	hlh-16 enriched	WBPaper00036286:Pattern_I	Expression Pattern Group I, enriched for genes involved in transport.	1295	458	61	1.61	0.000131	0.0027
1476	hlh-16 enriched	WBPaper00029359_1243	phasmids (adult); 9.4e-04(10.99x). phasmids (larva); 9.4e-04(10.99x).	29	458	6	7.08	0.000161	0.00328
1477	hlh-16 enriched	WBPaper00034739:N2moreDR1350	Genes that showed higher expression in N2 than in DR1350.	1486	458	67	1.54	0.000213	0.00423
1478	hlh-16 enriched	WBPaper00029359_1240	phasmids (adult); 1.5e-04(13.99x). phasmids (larva); 1.5e-04(13.99x). dorsal nerve cord (adult); 3.9e-04(7.84x). amphids (adult); 6.0e-04(10.10x). amphids (larva); 6.0e-04(10.10x).	20	458	5	8.56	0.000224	0.00442
1479	hlh-16 enriched	WBPaper00037950:PVD-OLL-neurons_larva_enriched	Genes significantly enriched (> 2x, FDR < 5%) in a particular cell-type versus a reference sample of all cells at the same stage. WBPaper00037950:PVD-OLL-neurons_larva_enriched	878	458	44	1.72	0.000332	0.00632
1480	hlh-16 enriched	[cgc5767]:cluster_52	Early embryonic development gene expression profile. [cgc5767]:cluster_52	6	458	3	17.12	0.000463	0.00857
1481	hlh-16 enriched	WBPaper00037950:A-class-motor-neurons_embryo_enriched	Genes significantly enriched (> 2x, FDR < 5%) in a particular cell-type versus a reference sample of all cells at the same stage. WBPaper00037950:A-class-motor-neurons_embryo_enriched	390	458	24	2.11	0.000504	0.00923
1482	hlh-16 enriched	WBPaper00041174:environmental	Genes with variation in expression level across conditions (control, 25C, High-pH-Salt, Liquid, infection).	1952	458	81	1.42	0.000626	0.0112
1483	hlh-16 enriched	WBPaper00038438:E.faecalis_24hr_upregulated_RNAseq	Genes with increased expression after 24 hours of infection by E.faecalis Fold changes shown are pathogen vs OP50. WBPaper00038438:E.faecalis_24hr_upregulated_RNAseq	3104	458	119	1.31	0.000647	0.0115
1484	hlh-16 enriched	WBPaper00029359_1194	phasmids (adult); 4.8e-05(17.09x). phasmids (larva); 4.8e-05(17.09x). amphids (adult); 2.0e-04(12.35x). amphids (larva); 2.0e-04(12.35x). dorsal nerve cord (larva); 6.4e-04(9.26x).	15	458	4	9.13	0.000758	0.0132
1485	hlh-16 enriched	WBPaper00041174:genotypic	Genes with variation in expression level across genotypes (AB2, CB4856, RC301, CB4857, N2, HC445).	1974	458	81	1.41	0.000876	0.015
1486	hlh-16 enriched	WBPaper00038438:D.coniospora_12hr_downregulated_RNAseq	Genes with decreased expression after 12 hours of infection by D.coniospora Fold changes shown are pathogen vs OP50.	2288	458	91	1.36	0.00109	0.0182
1487	hlh-16 enriched	WBPaper00029359_1336	phasmids (adult); 8.3e-04(11.83x). phasmids (larva); 8.3e-04(11.83x).	28	458	5	6.11	0.00117	0.0195
1488	hlh-16 enriched	WBPaper00036375:enriched_in_PVD_OLL	Genes with expression enriched in PVD and OLL neurons. Data sets were normalized by RMA and transcripts showing relative PVD enrichment (>= 1.5X) vs. the reference sample were identified by SAM analysis (False Discovery Rate, FDR < 1%).	2180	458	87	1.37	0.00129	0.0212
1489	hlh-16 enriched	WBPaper00037950:AVA-neuron_embryo_SelectivelyEnriched	Genes that show selective expression in a subset of cell types vs broadly expressed in many cell types. Correspond to 20% - 57% of enriched_genes for a given cell type. WBPaper00037950:AVA-neuron_embryo_SelectivelyEnriched	109	458	10	3.14	0.00132	0.0216
1490	hlh-16 enriched	WBPaper00040985:AIN-2_asynchronous_muscle	Genes enriched in body wall muscle AIN-2 miRISCs. Pmyo-3-ain-2-gfp IP was performed in mixed stage worms.	523	458	28	1.83	0.00156	0.025
1491	hlh-16 enriched	WBPaper00035588:alg-1(-)_upregulated	Genes upregulated by alg-1(-).	1423	458	60	1.44	0.00237	0.036
1492	irx-1 depleted	WBPaper00031003:0hr_muscle_depleted	Genes depleted in muscle cells (0hr muscle dataset). Dissociated myo-3::GFP embryos were cultured for 0 hours before FACS sorting.	1708	91	39	3.94	5.15e-15	3.24e-13
1493	irx-1 depleted	WBPaper00031003:total_muscle_depleted	Total muscle depleted genes (complete list of non-overlapping genes from the 0hr and 24hr muscle depleted datasets).	2488	91	40	2.77	1.85e-10	7.94e-09
1494	irx-1 depleted	WBPaper00044316:CH3HgCl_7.5uM_downregulated	Genes that showed decreased expression after exposure to 7.5uM CH3HgCl for 24 hours.	1186	91	25	3.63	8.98e-09	3.26e-07
1495	irx-1 depleted	WBPaper00038438:S.marcescens_24hr_downregulated_RNAseq	Genes with decreased expression after 24 hours of infection by S.marcescens Fold changes shown are pathogen vs OP50. WBPaper00038438:S.marcescens_24hr_downregulated_RNAseq	1135	91	22	3.34	3.74e-07	1.16e-05
1496	irx-1 depleted	WBPaper00035197:fer-1_downregulated	Genes downregulated by fer-1 mutants hc1 and hc24, with > 4 fold change in expression level.	219	91	9	7.08	4.98e-06	0.000132
1497	irx-1 depleted	[cgc5767]:expression_class_SE_pi(186_min)	Strictly embryonic (SE) subclasses are based on the earliest significant increase(abbreviated pi for primary increase). [cgc5767]:expression_class_SE_pi(186_min)	53	91	5	16.26	1.36e-05	0.000335
1498	irx-1 depleted	WBPaper00025032:cluster_37	C-lineage related expression profile. WBPaper00025032:cluster_37	34	91	4	20.28	4.31e-05	0.000974
1499	irx-1 depleted	WBPaper00026952:class_E	Class E gene expression showed no change in lin-14(lf) in L1, up regulation in lin-4(lf) in L2.	336	91	9	4.62	0.000143	0.00294
1500	irx-1 depleted	WBPaper00040963:Q100_down	Genes down-regulated after 100 um Quercetin treatment. Fold change < 0.8.	1214	91	18	2.56	0.000182	0.00366
1501	irx-1 depleted	WBPaper00044316:CH3HgCl_2.0uM_downregulated	Genes that showed decreased expression after exposure to 2.0uM CH3HgCl for 24 hours.	171	91	6	6.05	0.000477	0.00879
1502	irx-1 depleted	WBPaper00029359_1678	transcription factor activity; 1.2e-04(3.80x). electron transport; 2.9e-04(4.21x). transcription regulator activity; 4.9e-04(3.26x). regulation of transcription, DNA-dependent; 5.2e-04(3.01x). transcription, DNA-dependent; 5.2e-04(3.01x).	64	91	4	10.77	0.000517	0.00943
1503	irx-1 depleted	WBPaper00031003:24hr_muscle_depleted	Genes depleted in muscle cells (24hr muscle dataset). Dissociated myo-3::GFP embryos were cultured for 24 hours before FACS sorting.	1589	91	20	2.17	0.000658	0.0117
1504	irx-1 depleted	[cgc5767]:cluster_2	Early embryonic development gene expression profile. [cgc5767]:cluster_2	424	91	9	3.66	0.000784	0.0136
1505	irx-1 depleted	WBPaper00025032:cluster_5	C-lineage related expression profile. WBPaper00025032:cluster_5	126	91	5	6.84	0.000828	0.0143
1506	irx-1 depleted	WBPaper00037950:pharyngeal-muscle_embryo_SelectivelyEnriched	Genes that show selective expression in a subset of cell types vs broadly expressed in many cell types. Correspond to 20% - 57% of enriched_genes for a given cell type. WBPaper00037950:pharyngeal-muscle_embryo_SelectivelyEnriched	265	91	7	4.55	0.000879	0.015
1507	irx-1 depleted	WBPaper00040963:Q200_down	Genes down-regulated after 200 um Quercetin treatment. Fold change < 0.8.	1304	91	17	2.25	0.00122	0.0202
1508	irx-1 depleted	WBPaper00036130:mir-243_up_regulated	Genes up regulated by mir-243(n4759).	1801	91	21	2.01	0.00127	0.0209
1509	irx-1 depleted	WBPaper00037950:intestine_embryo_SelectivelyEnriched	Genes that show selective expression in a subset of cell types vs broadly expressed in many cell types. Correspond to 20% - 57% of enriched_genes for a given cell type. WBPaper00037950:intestine_embryo_SelectivelyEnriched	460	91	9	3.37	0.00139	0.0226
1510	irx-1 enriched	WBPaper00037950:coelomocytes_CoreEnriched	Genes significantly enriched (> 2x, FDR < 5%) in a particular cell-type versus a reference sample of all cells at both embryonic and larval stages. WBPaper00037950:coelomocytes_CoreEnriched	49	61	17	89.2	5.47e-30	7.75e-28
1511	irx-1 enriched	WBPaper00037950:coelomocytes_embryo_SelectivelyEnriched	Genes that show selective expression in a subset of cell types vs broadly expressed in many cell types. Correspond to 20% - 57% of enriched_genes for a given cell type. WBPaper00037950:coelomocytes_embryo_SelectivelyEnriched	245	61	24	25.19	5.09e-28	6.59e-26
1512	irx-1 enriched	WBPaper00037950:coelomocytes_embryo_enriched	Genes significantly enriched (> 2x, FDR < 5%) in a particular cell-type versus a reference sample of all cells at the same stage. WBPaper00037950:coelomocytes_embryo_enriched	571	61	28	12.61	1.68e-24	1.87e-22
1513	irx-1 enriched	WBPaper00037950:coelomocytes_larva_enriched	Genes significantly enriched (> 2x, FDR < 5%) in a particular cell-type versus a reference sample of all cells at the same stage. WBPaper00037950:coelomocytes_larva_enriched	229	61	21	23.58	8.15e-24	8.79e-22
1514	irx-1 enriched	WBPaper00037950:coelomocytes_larva_SelectivelyEnriched	Genes that show selective expression in a subset of cell types vs broadly expressed in many cell types. Correspond to 20% - 57% of enriched_genes for a given cell type. WBPaper00037950:coelomocytes_larva_SelectivelyEnriched	66	61	11	42.85	1.08e-15	7.18e-14
1515	irx-1 enriched	[cgc5767]:cluster_52	Early embryonic development gene expression profile. [cgc5767]:cluster_52	6	61	3	128.55	1.11e-06	3.2e-05
1516	irx-1 enriched	WBPaper00034636:heat_shock_upregulated	Genes Showing Significant Expression Changes (P <= 0.05 After FDR) in Heat-Shocked (30 centigrade for 1.5 h; Two Arrays), Compared to Sham Controls (26 centigrade for 2.5 h; Five Arrays). WBPaper00034636:heat_shock_upregulated	29	61	4	35.46	4.57e-06	0.000121
1517	irx-1 enriched	WBPaper00043980:arsenic_upregulated	Genes up-regulated (>4 times) in both high and low dose arsenic exposure.	46	61	4	22.36	2.99e-05	0.000699
1518	irx-1 enriched	WBPaper00024671:AFD_AWB_vs_unsorted_downregulated	Genes predicted to be downregulated more than 2.0 fold in (AFD+AWB) datasets as compared to unsorted whole embryonic cells dataset.	526	61	10	4.89	3.2e-05	0.000742
1519	irx-1 enriched	WBPaper00031003:0hr_muscle_depleted	Genes depleted in muscle cells (0hr muscle dataset). Dissociated myo-3::GFP embryos were cultured for 0 hours before FACS sorting.	1708	61	18	2.71	5.63e-05	0.00125
1520	irx-1 enriched	WBPaper00030839:Larval_Pan_Neuronal	Larval Pan-neural Enriched Genes.	1545	61	16	2.66	0.000202	0.00402
1521	irx-1 enriched	WBPaper00035197:fer-1_downregulated	Genes downregulated by fer-1 mutants hc1 and hc24, with > 4 fold change in expression level.	219	61	6	7.04	0.000203	0.00403
1522	irx-1 enriched	WBPaper00040603:tdp-1(lf)_down_vs_N2_FC_1.5	Genes down regulated in the absence of TDP-1, when the threshold was set at a fold change (FC) of 1.5.	428	61	8	4.81	0.000239	0.00469
1523	irx-1 enriched	WBPaper00039792:TempShiftDecrease	Genes with decreased expression after temperature shift. Animals were grown at 23 centigrade until they grew to adult and then shifted to 17 centigrade. Expression levels compared 0 hours to 4 hours after temprature shift.	32	61	3	24.1	0.000256	0.00501
1524	irx-1 enriched	WBPaper00042574:rde-1(ne219)_VirusInfection_upregulated	Genes that showed upregulated expression level after virus infection in rde-1(ne219).	80	61	4	12.85	0.000263	0.00511
1525	irx-1 enriched	WBPaper00035479:daf-16(RNAi)_downregulated	Genes upregulated in daf-2(-) compared to daf-16(-); daf-2(-)	150	61	5	8.57	0.000289	0.00559
1526	irx-1 enriched	WBPaper00037950:all-neurons_larva_enriched	Genes significantly enriched (> 2x, FDR < 5%) in a particular cell-type versus a reference sample of all cells at the same stage. WBPaper00037950:all-neurons_larva_enriched	1013	61	12	3.05	0.000452	0.00838
1527	irx-1 enriched	WBPaper00041939:UVC-EtBr-exposed_vs_UVC-exposed_3h	Genes differentially expressed under EtBr treatment and UVC exposure vs under UVC exposure but without EtBr treatment at the -45h timepoint (3 hours after the first UVC dose).	172	61	5	7.47	0.000542	0.00984
1528	irx-1 enriched	WBPaper00038462:aging_downregulated	Genes with a >= 10-fold decrease in expression in Day 15 adults relative to expression levels in Day 6 adults are listed.	376	61	7	4.79	0.000617	0.011
1529	irx-1 enriched	WBPaper00031003:total_muscle_depleted	Total muscle depleted genes (complete list of non-overlapping genes from the 0hr and 24hr muscle depleted datasets).	2488	61	20	2.07	0.000808	0.014
1530	irx-1 enriched	WBPaper00006465:I_ethanol_rapid_induction	Class I consists of genes whose transcription levels increased rapidly at a very early stage and were maintained at high levels up to 6 h exposure.	12	61	2	42.85	0.000958	0.0162
1531	irx-1 enriched	WBPaper00039866:SAM_daf-19_upregulated	Candidate daf-19 up regulated genes with a statistically significant signal variation of 1.5-fold or greater. These were identified using a Significance Analysis of Microarrays (SAM).	60	61	3	12.85	0.00164	0.0261
1532	irx-1 enriched	WBPaper00040184:hcf-1nc_sir-2.1down_daf-2nc	Genes with no change in hcf-1(-), downregulated in sir-2.1(O/E) and no change in daf-2(-).	18	61	2	28.57	0.00219	0.0335
1533	irx-1 enriched	[cgc6390]:Cluster_B	Germline-enriched and sex-biased expression profile cluster B.	752	61	9	3.08	0.00236	0.0359
1534	mir-57 depleted	WBPaper00037950:coelomocytes_CoreEnriched	Genes significantly enriched (> 2x, FDR < 5%) in a particular cell-type versus a reference sample of all cells at both embryonic and larval stages. WBPaper00037950:coelomocytes_CoreEnriched	49	29	11	121.4	2.75e-21	2.65e-19
1535	mir-57 depleted	WBPaper00037950:coelomocytes_larva_enriched	Genes significantly enriched (> 2x, FDR < 5%) in a particular cell-type versus a reference sample of all cells at the same stage. WBPaper00037950:coelomocytes_larva_enriched	229	29	11	25.98	1.39e-13	7.84e-12
1536	mir-57 depleted	WBPaper00037950:coelomocytes_larva_SelectivelyEnriched	Genes that show selective expression in a subset of cell types vs broadly expressed in many cell types. Correspond to 20% - 57% of enriched_genes for a given cell type. WBPaper00037950:coelomocytes_larva_SelectivelyEnriched	66	29	8	65.55	2.54e-13	1.4e-11
1537	mir-57 depleted	WBPaper00037950:coelomocytes_embryo_SelectivelyEnriched	Genes that show selective expression in a subset of cell types vs broadly expressed in many cell types. Correspond to 20% - 57% of enriched_genes for a given cell type. WBPaper00037950:coelomocytes_embryo_SelectivelyEnriched	245	29	11	24.28	2.92e-13	1.6e-11
1538	mir-57 depleted	WBPaper00025032:cluster_9	C-lineage related expression profile. WBPaper00025032:cluster_9	107	29	7	35.38	7.78e-10	3.15e-08
1539	mir-57 depleted	WBPaper00035197:fer-1_upregulated	Genes upregulated by fer-1 mutants hc1 and hc24, with > 4 fold change in expression level.	111	29	7	34.1	1.01e-09	4.01e-08
1540	mir-57 depleted	WBPaper00037950:coelomocytes_embryo_enriched	Genes significantly enriched (> 2x, FDR < 5%) in a particular cell-type versus a reference sample of all cells at the same stage. WBPaper00037950:coelomocytes_embryo_enriched	571	29	11	10.42	2.58e-09	9.9e-08
1541	mir-57 depleted	[cgc5767]:expression_class_SE_pi(23_min)	Strictly embryonic (SE) subclasses are based on the earliest significant increase(abbreviated pi for primary increase). [cgc5767]:expression_class_SE_pi(23_min)	158	29	6	20.54	3.73e-07	1.15e-05
1542	mir-57 depleted	WBPaper00028788:MPK-1_Response_Weak	Genes shown weak response to MPK-1 signaling.	37	29	4	58.46	5.97e-07	1.8e-05
1543	mir-57 depleted	WBPaper00038438:E.faecalis_24hr_downregulated_TilingArray	Genes with decreased expression after 24 hours of infection by E.faecalis Fold changes shown are pathogen vs OP50. WBPaper00038438:E.faecalis_24hr_downregulated_TilingArray	232	29	6	13.99	3.51e-06	9.49e-05
1544	mir-57 depleted	WBPaper00029437:rde-4_downregulated	Genes downregulated in rde-4(-/-) adult animals by at least 1.5 fold and P < 0.05, as determined by a multisample t-test.	77	29	4	28.09	1.16e-05	0.000291
1545	mir-57 depleted	[cgc5767]:cluster_7	Early embryonic development gene expression profile. [cgc5767]:cluster_7	111	29	4	19.49	4.92e-05	0.0011
1546	mir-57 depleted	WBPaper00036383:ash-2_Day8_regulated	Genes that change expression level at day 8 adult stage after ash-2 RNAi.	550	29	7	6.88	5e-05	0.00112
1547	mir-57 depleted	WBPaper00042258:DA1877_downregulated_GravidAdult	Genes downregulated on Comamonas DA1877 relative to E. coli OP50, Gravid adult stage	411	29	6	7.89	8.89e-05	0.00191
1548	mir-57 depleted	[cgc5767]:expression_class_E_pi(23_min)	Embryonic (E) subclasses are based on the earliest significant increase(abbreviated pi for primary increase). [cgc5767]:expression_class_E_pi(23_min)	903	29	8	4.79	0.00017	0.00345
1549	mir-57 depleted	WBPaper00044316:CH3HgCl_7.5uM_downregulated	Genes that showed decreased expression after exposure to 7.5uM CH3HgCl for 24 hours.	1186	29	9	4.1	0.000196	0.00392
1550	mir-57 depleted	WBPaper00032062:age_regulated_genes	Genes that showed significantly changed expression during aging (ANOVA, p < 0.0001)	1219	29	9	3.99	0.000242	0.00473
1551	mir-57 depleted	WBPaper00024671:AFD_AWB_vs_unsorted_downregulated	Genes predicted to be downregulated more than 2.0 fold in (AFD+AWB) datasets as compared to unsorted whole embryonic cells dataset.	526	29	6	6.17	0.00034	0.00648
1552	mir-57 depleted	[cgc5767]:expression_class_ET	Embryonic transient class (ET): genes that are the subset of embryonic genes in which the latest significant increase is earlier than their latest significant decrease.	1318	29	9	3.69	0.000434	0.00806
1553	mir-57 depleted	[cgc5767]:cluster_4	Early embryonic development gene expression profile. [cgc5767]:cluster_4	202	29	4	10.71	0.000493	0.00906
1554	mir-57 depleted	WBPaper00039866:ClassComp_daf-19_upregulated	Candidate daf-19 up regulated genes with a statistically significant signal variation of 1.5-fold or greater. These were identified using a class comparisons tool from BRB Array Tools.	376	29	5	7.19	0.00057	0.0103
1555	mir-57 depleted	cgc4386_cluster_6_6	Developmentally modulated gene cluster. cgc4386_cluster_6_6	100	29	3	16.22	0.000815	0.0141
1556	mir-57 depleted	WBPaper00031003:total_muscle_depleted	Total muscle depleted genes (complete list of non-overlapping genes from the 0hr and 24hr muscle depleted datasets).	2488	29	12	2.61	0.000907	0.0154
1557	mir-57 depleted	[cgc5767]:expression_class_SET	Strictly embryonic transient class (SET): genes that are the subset of embryonic transient genes that are not also classified as maternal.	428	29	5	6.32	0.00102	0.0172
1558	mir-57 depleted	[cgc5767]:expression_class_ET_max(122_min)	Embryonic transient (ET) subclasses are based on time of max abundance. [cgc5767]:expression_class_ET_max(122_min)	113	29	3	14.36	0.00116	0.0193
1559	mir-57 depleted	[cgc5767]:expression_class_SE	Strictly embryonic class (SE): genes that are the subset of embryonic genes that are not also classified as maternal.	938	29	7	4.04	0.00131	0.0214
1560	mir-57 depleted	WBPaper00041960:kgb-1_fasting_upregulated	Genes upregulated more than 2-fold by fasting for 48 hours in N2 and in kgb-1(km21).	457	29	5	5.92	0.00137	0.0223
1561	mir-57 depleted	WBPaper00036286:Pattern_D	Expression Pattern Group D, enriched for genes involved in catabolic processes.	1243	29	8	3.48	0.00145	0.0235
1562	mir-57 depleted	[cgc5767]:expression_class_ET_max(83_min)	Embryonic transient (ET) subclasses are based on time of max abundance. [cgc5767]:expression_class_ET_max(83_min)	272	29	4	7.95	0.00149	0.0241
1563	mir-57 depleted	WBPaper00041960:N2_fasting_upregulated_anytime	Genes upregulated by fasting anytime during the 48 hour time course in N2 worms.	1631	29	9	2.98	0.00202	0.0313
1564	mir-57 depleted	WBPaper00041960:N2_fasting_upregulated	Genes upregulated more than 2-fold by fasting for 48 hours in N2.	521	29	5	5.19	0.00243	0.0369
1565	mir-57 depleted	WBPaper00031003:0hr_muscle_depleted	Genes depleted in muscle cells (0hr muscle dataset). Dissociated myo-3::GFP embryos were cultured for 0 hours before FACS sorting.	1708	29	9	2.85	0.00278	0.0416
1566	mir-57 depleted	cgc4386_cluster_6_3	Developmentally modulated gene cluster. cgc4386_cluster_6_3	165	29	3	9.83	0.00342	0.0499
1567	mir-57 enriched	WBPaper00037950:hypodermis_embryo_SelectivelyEnriched	Genes that show selective expression in a subset of cell types vs broadly expressed in many cell types. Correspond to 20% - 57% of enriched_genes for a given cell type. WBPaper00037950:hypodermis_embryo_SelectivelyEnriched	358	309	122	17.3	1.61e-123	1.1e-119
1568	mir-57 enriched	WBPaper00037950:hypodermis_embryo_enriched	Genes significantly enriched (> 2x, FDR < 5%) in a particular cell-type versus a reference sample of all cells at the same stage. WBPaper00037950:hypodermis_embryo_enriched	734	309	141	9.75	7.24e-106	2.97e-102
1569	mir-57 enriched	WBPaper00038304:octr-1_regulated	Genes regulated by octr-1(ok371) after infected with P. aeruginosa PA14 for 4 hours at 25 centigrade.	976	309	146	7.59	7.1e-94	1.82e-90
1570	mir-57 enriched	WBPaper00036130:mir-243_up_regulated	Genes up regulated by mir-243(n4759).	1801	309	179	5.04	9.57e-89	1.64e-85
1571	mir-57 enriched	WBPaper00043945:MeHg_upregulated	Genes with expression level up regulated after treatment with Methylmercury (MeHg) by RNAseq analysis.	525	309	106	10.25	2.54e-79	2.9e-76
1572	mir-57 enriched	WBPaper00041207:CE_dauer_down	Genes dowm regulated in the dauer versus dauer-exit worms.	438	309	98	11.36	1.75e-77	1.72e-74
1573	mir-57 enriched	WBPaper00042258:DA1877_downregulated_YoungAdult	Genes downregulated on Comamonas DA1877 relative to E. coli OP50, Young adult	315	309	86	13.86	1.65e-75	1.54e-72
1574	mir-57 enriched	WBPaper00032948:MoltOssilate	A cluster of genes that oscillates with the molting cycle during early larval development.	205	309	74	18.32	7.29e-75	6.65e-72
1575	mir-57 enriched	WBPaper00040603:tdp-1(lf)_down_vs_N2_FC_1.5	Genes down regulated in the absence of TDP-1, when the threshold was set at a fold change (FC) of 1.5.	428	309	90	10.67	3.57e-68	2.62e-65
1576	mir-57 enriched	WBPaper00040185:nhr-23(RNAi)_downregulated	Genes that showed decreased expression in nhr-23 RNAi experiment.	262	309	75	14.53	3.62e-67	2.52e-64
1577	mir-57 enriched	WBPaper00032948:FedUp	A large cluster of genes up-regulated during early larval development..	1835	309	158	4.37	1.81e-66	1.2e-63
1578	mir-57 enriched	WBPaper00037950:hypodermis_CoreEnriched	Genes significantly enriched (> 2x, FDR < 5%) in a particular cell-type versus a reference sample of all cells at both embryonic and larval stages. WBPaper00037950:hypodermis_CoreEnriched	177	309	63	18.06	5.29e-63	2.9e-60
1579	mir-57 enriched	WBPaper00038438:P.lumniescens_24hr_upregulated_TilingArray	Genes with increased expression after 24 hours of infection by P.lumniescens Fold changes shown are pathogen vs OP50. WBPaper00038438:P.lumniescens_24hr_upregulated_TilingArray	3780	309	210	2.82	7.44e-61	4.02e-58
1580	mir-57 enriched	WBPaper00037950:germline-precursors_embryo_SelectivelyEnriched	Genes that show selective expression in a subset of cell types vs broadly expressed in many cell types. Correspond to 20% - 57% of enriched_genes for a given cell type. WBPaper00037950:germline-precursors_embryo_SelectivelyEnriched	556	309	89	8.12	1.47e-56	6.65e-54
1581	mir-57 enriched	[cgc6390]:Cluster_B	Germline-enriched and sex-biased expression profile cluster B.	752	309	99	6.68	3.64e-55	1.54e-52
1582	mir-57 enriched	WBPaper00038438:S.marcescens_24hr_upregulated_RNAseq	Genes with increased expression after 24 hours of infection by S.marcescens Fold changes shown are pathogen vs OP50. WBPaper00038438:S.marcescens_24hr_upregulated_RNAseq	2272	309	160	3.57	5.84e-55	2.42e-52
1583	mir-57 enriched	WBPaper00026952:class_E	Class E gene expression showed no change in lin-14(lf) in L1, up regulation in lin-4(lf) in L2.	336	309	67	10.12	1.82e-48	5.45e-46
1584	mir-57 enriched	WBPaper00037950:germline-precursors_embryo_enriched	Genes significantly enriched (> 2x, FDR < 5%) in a particular cell-type versus a reference sample of all cells at the same stage. WBPaper00037950:germline-precursors_embryo_enriched	974	309	103	5.37	2.41e-48	7.13e-46
1585	mir-57 enriched	WBPaper00035197:fer-1_downregulated	Genes downregulated by fer-1 mutants hc1 and hc24, with > 4 fold change in expression level.	219	309	56	12.98	8.94e-47	2.48e-44
1586	mir-57 enriched	WBPaper00040603:tdp-1(lf)_down_vs_N2_FC_1.2	Genes down regulated in the absence of TDP-1, when the threshold was set at a fold change (FC) of 1.2.	2386	309	153	3.25	1.66e-46	4.56e-44
1587	mir-57 enriched	WBPaper00038172:crh-1null_down_regulated	Genes down regulated in crh-1(nn3315) comparing to in N2.	541	309	78	7.32	1.07e-45	2.86e-43
1588	mir-57 enriched	WBPaper00036286:Pattern_G	Expression Pattern Group G, enriched for genes involved in locomotion.	1496	309	120	4.07	2.22e-44	5.68e-42
1589	mir-57 enriched	WBPaper00037950:hypodermis_larva_SelectivelyEnriched	Genes that show selective expression in a subset of cell types vs broadly expressed in many cell types. Correspond to 20% - 57% of enriched_genes for a given cell type. WBPaper00037950:hypodermis_larva_SelectivelyEnriched	590	309	79	6.8	7.33e-44	1.84e-41
1590	mir-57 enriched	WBPaper00038438:P.lumniescens_24hr_upregulated_RNAseq	Genes with increased expression after 24 hours of infection by P.lumniescens Fold changes shown are pathogen vs OP50. WBPaper00038438:P.lumniescens_24hr_upregulated_RNAseq	3016	309	167	2.81	3.42e-43	8.31e-41
1591	mir-57 enriched	WBPaper00034739:N2lessDR1350	Genes that showed lower expression in N2 than in DR1350.	1173	309	105	4.54	1.75e-42	4.11e-40
1592	mir-57 enriched	WBPaper00035873:osm-8_regulated	Genes with expression altered >= 3-fold in osm-8(n1518) mutants.	1039	309	96	4.69	1.23e-39	2.61e-37
1593	mir-57 enriched	WBPaper00038060:SUMO-1_downregulated	Genes showing < 0.5-fold down-regulated expression (p < 0.001) both in aex-3::His-SUMO-1 or myo-4::His-SUMO-1 C. elegans.	380	309	56	7.48	5.19e-33	8.42e-31
1594	mir-57 enriched	cgc4386_cluster_4_6	Developmentally modulated gene cluster. cgc4386_cluster_4_6	87	309	31	18.08	3.99e-31	5.9e-29
1595	mir-57 enriched	WBPaper00040963:Q200_down	Genes down-regulated after 200 um Quercetin treatment. Fold change < 0.8.	1304	309	95	3.7	1.04e-30	1.5e-28
1596	mir-57 enriched	WBPaper00037950:hypodermis_larva_enriched	Genes significantly enriched (> 2x, FDR < 5%) in a particular cell-type versus a reference sample of all cells at the same stage. WBPaper00037950:hypodermis_larva_enriched	1251	309	93	3.77	1.1e-30	1.59e-28
1597	mir-57 enriched	WBPaper00037682:sma-2_sma-4_upregulated	Genes upregulated in sma-2 L4 (3 arrays) or sma-4 L4 (1 array) vs. N2 L4.	518	309	61	5.98	2.3e-30	3.29e-28
1598	mir-57 enriched	WBPaper00040876:mir-35_downregulated	Genes with expression level down regulated in mir-35 mutants comparing with N2.	1014	309	81	4.05	1.48e-28	1.97e-26
1599	mir-57 enriched	WBPaper00035873:dpy-9_regulated	Genes with expression altered >= 3-fold in dpy-9(e12) mutants.	2813	309	138	2.49	5.32e-28	6.85e-26
1600	mir-57 enriched	WBPaper00040116:pRJ-FR.5_down_regulated	Genes down regulated after fed by 25 mg/ml pRJ-Fr.5 for 24 h beginning at the L4 stage.	317	309	47	7.53	7.84e-28	1.01e-25
1601	mir-57 enriched	WBPaper00035873:dpy-10_regulated	Genes with expression altered >= 3-fold in dpy-10(e128) mutants.	3336	309	146	2.22	1.02e-24	1.15e-22
1602	mir-57 enriched	WBPaper00031532:Larva_Pan_Neuronal_Depleted	WT-Pico Pan-neural Depleted Genes, with genes found multiple times in a single dataset removed (without dups).	1257	309	84	3.39	2.67e-24	2.95e-22
1603	mir-57 enriched	WBPaper00040963:Q100_down	Genes down-regulated after 100 um Quercetin treatment. Fold change < 0.8.	1214	309	82	3.43	5.47e-24	5.94e-22
1604	mir-57 enriched	WBPaper00034739:RIL17lessRIL14	Genes that showed lower expression in RIL-17 than in RIL-14.	125	309	28	11.37	6.01e-22	5.89e-20
1605	mir-57 enriched	WBPaper00031040:TGF-beta_adult_upregulated	TGF- Dauer pathway adult transcriptional targets. Results obtained by comparing the microarray results of the dauer-constitutive mutants daf-7(e1372), daf-7(m62), and daf-1(m40) with dauer-defective mutants daf-3(mgDf90), daf-5(e1386), and daf-7(e1372);daf-3(mgDf90) double mutants at the permissive temperature, 20C, on the first day of adulthood. WBPaper00031040:TGF-beta_adult_upregulated	2173	309	107	2.5	9.7e-21	8.96e-19
1606	mir-57 enriched	WBPaper00031003:0hr_muscle_depleted	Genes depleted in muscle cells (0hr muscle dataset). Dissociated myo-3::GFP embryos were cultured for 0 hours before FACS sorting.	1708	309	93	2.76	1.09e-20	1e-18
1607	mir-57 enriched	WBPaper00038172:aak-2overexpression_down_regulated	Genes down regulated in aak-2 over expression line uthIs202 comparing to in N2.	339	309	40	5.99	4.99e-20	4.41e-18
1608	mir-57 enriched	WBPaper00041939:control_vs_UVC-EtBr-exposed_48h	Genes differentially expressed in control vs after UVC exposure and EtBr treatment at the -1h timepoint (just prior to the third UVC dose (48h)).	4988	309	175	1.78	9.1e-20	7.88e-18
1609	mir-57 enriched	WBPaper00031003:total_muscle_depleted	Total muscle depleted genes (complete list of non-overlapping genes from the 0hr and 24hr muscle depleted datasets).	2488	309	113	2.31	2.94e-19	2.47e-17
1610	mir-57 enriched	WBPaper00038438:S.marcescens_24hr_upregulated_TilingArray	Genes with increased expression after 24 hours of infection by S.marcescens Fold changes shown are pathogen vs OP50. WBPaper00038438:S.marcescens_24hr_upregulated_TilingArray	2653	309	116	2.22	1.57e-18	1.26e-16
1611	mir-57 enriched	WBPaper00040823:alg-1(gk214)_upregulated	Genes up regulated in alg-1(gk214) comparing to in N2.	974	309	64	3.33	6e-18	4.66e-16
1612	mir-57 enriched	WBPaper00024393:strongly_regulated_dauer_genes	Genes that are up or down regulated by more than 2.1 fold with the t-test p-value less than 0.01 are included in this cluster.	1231	309	67	2.76	1.17e-14	7.27e-13
1613	mir-57 enriched	WBPaper00038172:tax-6null_down_regulated	Genes down regulated in tax-6(ok2065) comparing to in N2.	959	309	57	3.02	4.28e-14	2.56e-12
1614	mir-57 enriched	WBPaper00024671:AFD_AWB_vs_unsorted_downregulated	Genes predicted to be downregulated more than 2.0 fold in (AFD+AWB) datasets as compared to unsorted whole embryonic cells dataset.	526	309	41	3.96	4.32e-14	2.58e-12
1615	mir-57 enriched	cgc4489_group_8	Genome-wide analysis of developmental and sex-regulated gene expression profile. cgc4489_group_8	567	309	41	3.67	5.19e-13	2.78e-11
1616	mir-57 enriched	WBPaper00041954:ethanol_upregulated	Genes that are upregulated by 0.2M ethanol treatment.	1121	309	59	2.67	2.59e-12	1.32e-10
1617	mir-57 enriched	WBPaper00044316:CH3HgCl_7.5uM_downregulated	Genes that showed decreased expression after exposure to 7.5uM CH3HgCl for 24 hours.	1186	309	60	2.57	8.56e-12	4.16e-10
1618	mir-57 enriched	WBPaper00041939:UVC-EtBr-exposed_vs_UVC-exposed_48h	Genes differentially expressed under EtBr treatment and UVC exposure vs under UVC exposure but without EtBr treatment at the -1h timepoint (just prior to the third UVC dose (48h)).	3986	309	131	1.67	3.79e-11	1.74e-09
1619	mir-57 enriched	WBPaper00032528:L3_enriched	Genes in the top 10% of expression level across the triplicate L3 samples. To generate the top10 and bottom10 gene sets, authors ranked all genes by mean expression array signal intensity across the three replicates, then took the top and bottom deciles (1,841 genes each) to represent genes with high and low expression.	1840	309	77	2.12	6.63e-11	3e-09
1620	mir-57 enriched	cgc4386_cluster_5_6	Developmentally modulated gene cluster. cgc4386_cluster_5_6	84	309	15	9.06	8.13e-11	3.64e-09
1621	mir-57 enriched	WBPaper00036383:ash-2_L3_regulated	Genes that change expression level at L3 larva stage after ash-2 RNAi.	185	309	21	5.76	1.04e-10	4.59e-09
1622	mir-57 enriched	WBPaper00041939:control_vs_UVC-EtBr-exposed_51h	Genes differentially expressed in control vs after UVC exposure and EtBr treatment at the 3h timepoint (3 h after the third UVC dose (51h), which is also 3 h after being placed on food).	3839	309	126	1.67	1.36e-10	5.91e-09
1623	mir-57 enriched	WBPaper00041002:HF_11d_0.2mM_Up	Gene significantly up-regulated by treatment with 0.2mM of HuminFeed until older adult stage (11 days), with a minimum fold change in gene expression of 1.25.	421	309	30	3.62	1.21e-09	4.78e-08
1624	mir-57 enriched	WBPaper00038237:age-1_upregulated_intestine_rescue	Genes upregulated by > 2-fold in CY262(sqt-1(sc13) age-1(mg44); bvIs1) adults, which intestinally express age-1, relative to wildtype.	791	309	43	2.76	1.38e-09	5.43e-08
1625	mir-57 enriched	WBPaper00038237:age-1_upregulated_neuron_rescue	Genes upregulated by > 2-fold in CY251(sqt-1(sc13) age-1(mg44); bvIs2) adults, which neuronally express age-1, relative to wildtype.	791	309	43	2.76	1.38e-09	5.43e-08
1626	mir-57 enriched	WBPaper00038237:age-1_upregulated_nontransgenic	Genes upregulated by > 2-fold in SP75 (sqt-1(sc13) age-1(mg44)/mnC1) adults relative to wildtype.	791	309	43	2.76	1.38e-09	5.43e-08
1627	mir-57 enriched	cgc4489_group_6	Genome-wide analysis of developmental and sex-regulated gene expression profile. cgc4489_group_6	292	309	24	4.17	3.74e-09	1.42e-07
1628	mir-57 enriched	WBPaper00033065:cyc-1(RNAi)_upregulated	Significantly upregulated genes from cyc-1(RNAi) microarrays using SAM algorithm with an FDR < 0.1 from adult-only chips.	3785	309	120	1.61	4.89e-09	1.82e-07
1629	mir-57 enriched	WBPaper00044316:CH3HgCl_2.0uM_downregulated	Genes that showed decreased expression after exposure to 2.0uM CH3HgCl for 24 hours.	171	309	18	5.34	7.78e-09	2.84e-07
1630	mir-57 enriched	WBPaper00035588:alg-1(-)_upregulated	Genes upregulated by alg-1(-).	1423	309	59	2.1	2.75e-08	9.58e-07
1631	mir-57 enriched	cgc4386_cluster_2_5	Developmentally modulated gene cluster. cgc4386_cluster_2_5	76	309	12	8.01	2.78e-08	9.67e-07
1632	mir-57 enriched	WBPaper00032976:non_compensated_genes	Genes that are not dosage compensated.	290	309	22	3.85	7.18e-08	2.42e-06
1633	mir-57 enriched	cgc4386_cluster_2_4	Developmentally modulated gene cluster. cgc4386_cluster_2_4	138	309	15	5.52	9.18e-08	3.04e-06
1634	mir-57 enriched	WBPaper00036286:Pattern_C	Expression Pattern Group C, enriched for genes involved in metabolic processes.	992	309	45	2.3	1.32e-07	4.3e-06
1635	mir-57 enriched	WBPaper00042574:N2_VirusInfection_downregulated	Genes that showed downregulated expression level after virus infection in N2.	73	309	11	7.65	1.75e-07	5.61e-06
1636	mir-57 enriched	WBPaper00040184:hcf-1nc_sir-2.1nc_daf-2up	Genes with no change in hcf-1(-), no change in sir-2.1(O/E) and upregulated in daf-2(-).	907	309	41	2.29	5.58e-07	1.69e-05
1637	mir-57 enriched	WBPaper00033101:spr-5_regulated	Genes regulated by spr-5 (greater than 2-fold change between spr-5(by101) generations 1, 13, and 26).	680	309	34	2.54	6.04e-07	1.81e-05
1638	mir-57 enriched	cgc4386_cluster_5_5	Developmentally modulated gene cluster. cgc4386_cluster_5_5	141	309	14	5.04	7.57e-07	2.23e-05
1639	mir-57 enriched	WBPaper00040963:Q50_down	Genes down-regulated after 50 um Quercetin treatment. Fold change < 0.8.	145	309	14	4.9	1.06e-06	3.07e-05
1640	mir-57 enriched	WBPaper00045015:nhr-25(RNAi)_upregulated	Genes up-regulated following nhr-25(RNAi).	511	309	28	2.78	1.08e-06	3.12e-05
1641	mir-57 enriched	WBPaper00034636:heat_shock_upregulated	Genes Showing Significant Expression Changes (P <= 0.05 After FDR) in Heat-Shocked (30 centigrade for 1.5 h; Two Arrays), Compared to Sham Controls (26 centigrade for 2.5 h; Five Arrays). WBPaper00034636:heat_shock_upregulated	29	309	7	12.25	1.16e-06	3.32e-05
1642	mir-57 enriched	WBPaper00045015:acs-3(ft5)_upregulated	Genes up-regulated in acs-3(ft5) mutants.	267	309	19	3.61	1.5e-06	4.23e-05
1643	mir-57 enriched	cgc4489_group_23	Genome-wide analysis of developmental and sex-regulated gene expression profile. cgc4489_group_23	251	309	18	3.64	2.55e-06	6.99e-05
1644	mir-57 enriched	WBPaper00031003:24hr_muscle_depleted	Genes depleted in muscle cells (24hr muscle dataset). Dissociated myo-3::GFP embryos were cultured for 24 hours before FACS sorting.	1589	309	58	1.85	2.6e-06	7.13e-05
1645	mir-57 enriched	WBPaper00040858:eQTL_age_regulated_developing	Genes with expression level regulated by genotype (N2 vs CB4856) and age at L3 larva and Late reproduction stage (96 hours at 24 centigrade).	3649	309	107	1.49	3.26e-06	8.84e-05
1646	mir-57 enriched	WBPaper00038438:D.coniospora_12hr_downregulated_RNAseq	Genes with decreased expression after 12 hours of infection by D.coniospora Fold changes shown are pathogen vs OP50.	2288	309	75	1.66	3.84e-06	0.000103
1647	mir-57 enriched	WBPaper00032031:DConiospora_downregulated_cDNA_24h	Genes that showed decreased expression after 24 hours of infection by fungi Drechmeria coniospora.	149	309	13	4.43	7.96e-06	0.000204
1648	mir-57 enriched	WBPaper00033444:bacteria_regulated	Significantly differentially expressed genes after different bacteria treatment. Transcriptional responses of wild-type C. elegans adults were assayed after growth on each of the four bacteria - E. coli, M. luteus, Pseudomonas sp., or B. megaterium. These genes were differentially expressed and statistically significant with multiple testing correction (q < 0.01) across all pair-wise comparisons.	200	309	15	3.81	1.03e-05	0.000261
1649	mir-57 enriched	WBPaper00042165:let-7_upregulated	Genes up-regulated more than 2-fold in let-7(n2853) compared to wild-type.	42	309	7	8.46	1.61e-05	0.000393
1650	mir-57 enriched	cgc4386_cluster_1_6	Developmentally modulated gene cluster. cgc4386_cluster_1_6	96	309	10	5.29	1.92e-05	0.000464
1651	mir-57 enriched	WBPaper00035873:osm-11_regulated	Genes with expression altered >= 3-fold in osm-11(n1604) mutants.	389	309	21	2.74	3.11e-05	0.000723
1652	mir-57 enriched	WBPaper00029437:dcr-1_upregulated	Genes upregulated in dcr-1(-/-) adult animals by at least 1.5 fold and P < 0.01, as determined by a multisample t-test and the Benjamini and Hochberg false discovery rate correction.	1076	309	41	1.93	3.61e-05	0.00083
1653	mir-57 enriched	[cgc6390]:Cluster_A	Germline-enriched and sex-biased expression profile cluster A.	621	309	28	2.29	4.12e-05	0.000935
1654	mir-57 enriched	WBPaper00026952:class_C	Class C gene expression showed down regulation in lin-14(lf) in L1, up regulation in lin-4(lf) in L2.	11	309	4	18.46	4.37e-05	0.000989
1655	mir-57 enriched	WBPaper00038438:E.faecalis_24hr_upregulated_RNAseq	Genes with increased expression after 24 hours of infection by E.faecalis Fold changes shown are pathogen vs OP50. WBPaper00038438:E.faecalis_24hr_upregulated_RNAseq	3104	309	90	1.47	4.65e-05	0.00104
1656	mir-57 enriched	WBPaper00038168:lin-35_downregulated	Genes that were downregulated in lin-35.	136	309	11	4.11	7.96e-05	0.00172
1657	mir-57 enriched	WBPaper00025099:MA_specific	Differentially-expressed genes in the MA lines.	682	309	29	2.16	8.52e-05	0.00183
1658	mir-57 enriched	cgc4386_cluster_4_5	Developmentally modulated gene cluster. cgc4386_cluster_4_5	96	309	9	4.76	0.000115	0.00241
1659	mir-57 enriched	WBPaper00042331:a-SWCNTs_downregulated	Genes downregulated (fold changes < 2-fold) in the worms following exposure of a-SWCNTs (500 mg\\/mL) for 48 hr.	1822	309	58	1.62	0.000143	0.00293
1660	mir-57 enriched	[cgc6390]:male_sex-enriched	male sex-enriched	371	309	19	2.6	0.000148	0.00304
1661	mir-57 enriched	WBPaper00005124:estrogen_10-5M_regulated	Genes up or down regulated by 10e-05M of estrogen. The normalized values used were G/R ratio > 2.6 for up-regulation and G/R ratio < 0.38 for down-regulation, which corresponds to 1.39 and -1.39 log(base2) G/R ratio, respectively.	1320	309	44	1.69	0.000389	0.00731
1662	mir-57 enriched	cgc4489_group_7	Genome-wide analysis of developmental and sex-regulated gene expression profile. cgc4489_group_7	402	309	19	2.4	0.000407	0.00762
1663	mir-57 enriched	[cgc5428]:L1_muscle_enriched	The cluster contains genes that are significantly enriched in L1 muscle.	1445	309	47	1.65	0.000418	0.00782
1664	mir-57 enriched	WBPaper00035892:KIM5_vs_OP50_Up	Genes up-regulated greater than 2-fold, demonstrating a robust inducible response to Y. pestis.	100	309	8	4.06	0.000803	0.0139
1665	mir-57 enriched	WBPaper00042258:DA1877_upregulated_GravidAdult	Genes upregulated on Comamonas DA1877 relative to E. coli OP50, Gravid adult stage	1170	309	39	1.69	0.000854	0.0146
1666	mir-57 enriched	WBPaper00030839:Larval_A_Class	Larval A-class motor neuron enriched genes.	404	309	18	2.26	0.00113	0.0189
1667	mir-57 enriched	WBPaper00041939:control_vs_EtBr-exposed_48h	Genes differentially expressed in control vs under EtBr treatment without UVC exposure, at the -1h timepoint.	4290	309	109	1.29	0.00126	0.0207
1668	mir-57 enriched	WBPaper00035227:heat_shock_regulated	Genes regulated by heat shock.	740	309	27	1.85	0.00157	0.0251
1669	mir-57 enriched	WBPaper00024375:Up_vhl-1_vs_hif-1_vhl-1	Upregulated genes in the hif-1; vhl-1 versus hif-1 Microarray Comparisons.	65	309	6	4.68	0.00174	0.0274
1670	mir-57 enriched	WBPaper00041939:UVC-EtBr-exposed_vs_UVC-exposed_51h	Genes differentially expressed under EtBr treatment and UVC exposure vs under UVC exposure but without EtBr treatment at the -3h timepoint (3 h after the third UVC dose (51h), which is also 3 h after being placed on food).	2362	309	66	1.42	0.00174	0.0276
1671	mir-57 enriched	WBPaper00028789:PA14_vs_gacA_downregulated_8hr	Genes downregulated in worms grown on wild-type P. aeruginosa PA14 as compared to worms grown on an isogenic PA14 mutant gacA for 8 hours by at least 2 fold and P < 0.01, as determined by a t-test.	170	309	10	2.99	0.00202	0.0314
1672	mir-57 enriched	WBPaper00035084:L2_enriched_AIN-2_IP	miRNA targets that are significantly enriched at L2 larva stage. To generate a global view of the dynamics of miRNA-mediated regulation of gene expression during C. elegans development, authors analyzed the mRNAs in the AIN-2-GFP IP results from five developmental stages. The magnitude of the combined interaction of miRNAs with a given target mRNA was assessed by measuring the fold enrichment of …	833	309	29	1.77	0.00214	0.0329
1673	mir-57 enriched	WBPaper00025032:cluster_102	C-lineage related expression profile. WBPaper00025032:cluster_102	14	309	3	10.88	0.00235	0.0357
1674	mir-57 enriched	WBPaper00005124:cholesterol_10-9M_regulated	Genes up or down regulated by 10e-09M of cholesterol . The normalized values used were G/R ratio > 2.6 for up-regulation and G/R ratio < 0.38 for down-regulation, which corresponds to 1.39 and -1.39 log(base2) G/R ratio, respectively.	1791	309	52	1.47	0.00265	0.0398
1675	mir-57 enriched	WBPaper00035084:L4_enriched_AIN-2_IP	miRNA targets that are significantly enriched at L4 larva stage. To generate a global view of the dynamics of miRNA-mediated regulation of gene expression during C. elegans development, authors analyzed the mRNAs in the AIN-2-GFP IP results from five developmental stages. The magnitude of the combined interaction of miRNAs with a given target mRNA was assessed by measuring the fold enrichment of …	769	309	27	1.78	0.00269	0.0404
1676	mir-57 enriched	cgc4386_cluster_2_6	Developmentally modulated gene cluster. cgc4386_cluster_2_6	95	309	7	3.74	0.00271	0.0407
1677	mls-2 depleted	WBPaper00031003:0hr_muscle_enriched	Genes enriched in muscle cells (0hr muscle dataset). Dissociated myo-3::GFP embryos were cultured for 0 hours before FACS sorting.	762	513	184	7.38	6.72e-114	3.94e-110
1678	mls-2 depleted	WBPaper00031003:total_muscle_enriched	Total muscle enriched genes (complete list of non-overlapping genes from the 0hr and 24hr muscle enriched datasets).	1286	513	201	4.78	7.91e-88	1.2e-84
1679	mls-2 depleted	WBPaper00037950:bodywall-muscle_larva_SelectivelyEnriched	Genes that show selective expression in a subset of cell types vs broadly expressed in many cell types. Correspond to 20% - 57% of enriched_genes for a given cell type. WBPaper00037950:bodywall-muscle_larva_SelectivelyEnriched	448	513	112	7.64	2.3e-68	1.72e-65
1680	mls-2 depleted	WBPaper00031003:24hr_muscle_enriched	Genes enriched in muscle cells (24hr muscle dataset). Dissociated myo-3::GFP embryos were cultured for 24 hours before FACS sorting.	918	513	152	5.06	1.66e-67	1.19e-64
1681	mls-2 depleted	WBPaper00037950:bodywall-muscle_embryo_SelectivelyEnriched	Genes that show selective expression in a subset of cell types vs broadly expressed in many cell types. Correspond to 20% - 57% of enriched_genes for a given cell type. WBPaper00037950:bodywall-muscle_embryo_SelectivelyEnriched	181	513	67	11.32	5.79e-53	2.23e-50
1682	mls-2 depleted	WBPaper00037950:hypodermis_embryo_SelectivelyEnriched	Genes that show selective expression in a subset of cell types vs broadly expressed in many cell types. Correspond to 20% - 57% of enriched_genes for a given cell type. WBPaper00037950:hypodermis_embryo_SelectivelyEnriched	358	513	86	7.34	1.69e-50	5.94e-48
1683	mls-2 depleted	WBPaper00024671:AFD_AWB_vs_unsorted_downregulated	Genes predicted to be downregulated more than 2.0 fold in (AFD+AWB) datasets as compared to unsorted whole embryonic cells dataset.	526	513	100	5.81	7.7e-49	2.38e-46
1684	mls-2 depleted	WBPaper00031003:hlh_1_enriched	Genes enriched in HLH-1 heat shock dataset.	2319	513	210	2.77	9.36e-49	2.85e-46
1685	mls-2 depleted	WBPaper00040876:mir-35_downregulated	Genes with expression level down regulated in mir-35 mutants comparing with N2.	1014	513	135	4.07	1.09e-47	3.13e-45
1686	mls-2 depleted	WBPaper00038438:P.lumniescens_24hr_upregulated_TilingArray	Genes with increased expression after 24 hours of infection by P.lumniescens Fold changes shown are pathogen vs OP50. WBPaper00038438:P.lumniescens_24hr_upregulated_TilingArray	3780	513	259	2.09	1.64e-39	3.45e-37
1687	mls-2 depleted	WBPaper00038304:octr-1_regulated	Genes regulated by octr-1(ok371) after infected with P. aeruginosa PA14 for 4 hours at 25 centigrade.	976	513	121	3.79	3.75e-39	7.81e-37
1688	mls-2 depleted	WBPaper00037950:bodywall-muscle_CoreEnriched	Genes significantly enriched (> 2x, FDR < 5%) in a particular cell-type versus a reference sample of all cells at both embryonic and larval stages. WBPaper00037950:bodywall-muscle_CoreEnriched	121	513	47	11.87	1.99e-38	4.1e-36
1689	mls-2 depleted	WBPaper00037950:hypodermis_embryo_enriched	Genes significantly enriched (> 2x, FDR < 5%) in a particular cell-type versus a reference sample of all cells at the same stage. WBPaper00037950:hypodermis_embryo_enriched	734	513	103	4.29	8.09e-38	1.64e-35
1690	mls-2 depleted	WBPaper00036130:mir-243_up_regulated	Genes up regulated by mir-243(n4759).	1801	513	166	2.82	8.4e-38	1.69e-35
1691	mls-2 depleted	WBPaper00042258:DA1877_downregulated_YoungAdult	Genes downregulated on Comamonas DA1877 relative to E. coli OP50, Young adult	315	513	69	6.7	1.23e-37	2.47e-35
1692	mls-2 depleted	WBPaper00035197:fer-1_downregulated	Genes downregulated by fer-1 mutants hc1 and hc24, with > 4 fold change in expression level.	219	513	58	8.1	1.47e-36	2.84e-34
1693	mls-2 depleted	WBPaper00031040:TGF-beta_adult_upregulated	TGF- Dauer pathway adult transcriptional targets. Results obtained by comparing the microarray results of the dauer-constitutive mutants daf-7(e1372), daf-7(m62), and daf-1(m40) with dauer-defective mutants daf-3(mgDf90), daf-5(e1386), and daf-7(e1372);daf-3(mgDf90) double mutants at the permissive temperature, 20C, on the first day of adulthood. WBPaper00031040:TGF-beta_adult_upregulated	2173	513	181	2.55	1.03e-35	1.95e-33
1694	mls-2 depleted	WBPaper00038172:crh-1null_down_regulated	Genes down regulated in crh-1(nn3315) comparing to in N2.	541	513	86	4.86	1.43e-35	2.65e-33
1695	mls-2 depleted	WBPaper00031532:Larva_Pan_Neuronal_Depleted	WT-Pico Pan-neural Depleted Genes, with genes found multiple times in a single dataset removed (without dups).	1257	513	132	3.21	4.29e-35	7.56e-33
1696	mls-2 depleted	WBPaper00041207:CE_dauer_down	Genes dowm regulated in the dauer versus dauer-exit worms.	438	513	77	5.37	6.53e-35	1.15e-32
1697	mls-2 depleted	WBPaper00026952:class_E	Class E gene expression showed no change in lin-14(lf) in L1, up regulation in lin-4(lf) in L2.	336	513	68	6.19	8.59e-35	1.49e-32
1698	mls-2 depleted	WBPaper00040603:tdp-1(lf)_down_vs_N2_FC_1.2	Genes down regulated in the absence of TDP-1, when the threshold was set at a fold change (FC) of 1.2.	2386	513	186	2.38	6.08e-33	9.83e-31
1699	mls-2 depleted	WBPaper00037950:bodywall-muscle_embryo_enriched	Genes significantly enriched (> 2x, FDR < 5%) in a particular cell-type versus a reference sample of all cells at the same stage. WBPaper00037950:bodywall-muscle_embryo_enriched	394	513	71	5.51	6.71e-33	1.08e-30
1700	mls-2 depleted	WBPaper00032948:FedUp	A large cluster of genes up-regulated during early larval development..	1835	513	159	2.65	9.83e-33	1.57e-30
1701	mls-2 depleted	WBPaper00032948:MoltOssilate	A cluster of genes that oscillates with the molting cycle during early larval development.	205	513	52	7.75	8.03e-32	1.23e-29
1702	mls-2 depleted	WBPaper00040603:tdp-1(lf)_down_vs_N2_FC_1.5	Genes down regulated in the absence of TDP-1, when the threshold was set at a fold change (FC) of 1.5.	428	513	72	5.14	2.33e-31	3.5e-29
1703	mls-2 depleted	[cgc6390]:Cluster_B	Germline-enriched and sex-biased expression profile cluster B.	752	513	95	3.86	4.84e-31	7.07e-29
1704	mls-2 depleted	WBPaper00037950:bodywall-muscle_larva_enriched	Genes significantly enriched (> 2x, FDR < 5%) in a particular cell-type versus a reference sample of all cells at the same stage. WBPaper00037950:bodywall-muscle_larva_enriched	1149	513	117	3.11	1.38e-29	1.89e-27
1705	mls-2 depleted	WBPaper00040185:nhr-23(RNAi)_downregulated	Genes that showed decreased expression in nhr-23 RNAi experiment.	262	513	53	6.18	3.3e-27	4.16e-25
1706	mls-2 depleted	WBPaper00037950:hypodermis_CoreEnriched	Genes significantly enriched (> 2x, FDR < 5%) in a particular cell-type versus a reference sample of all cells at both embryonic and larval stages. WBPaper00037950:hypodermis_CoreEnriched	177	513	43	7.43	1.24e-25	1.46e-23
1707	mls-2 depleted	WBPaper00043945:MeHg_upregulated	Genes with expression level up regulated after treatment with Methylmercury (MeHg) by RNAseq analysis.	525	513	71	4.13	6.23e-25	7.13e-23
1708	mls-2 depleted	WBPaper00035873:dpy-9_regulated	Genes with expression altered >= 3-fold in dpy-9(e12) mutants.	2813	513	187	2.03	3.12e-24	3.44e-22
1709	mls-2 depleted	WBPaper00040963:Q200_down	Genes down-regulated after 200 um Quercetin treatment. Fold change < 0.8.	1304	513	115	2.7	1.34e-23	1.43e-21
1710	mls-2 depleted	WBPaper00037682:sma-2_sma-4_upregulated	Genes upregulated in sma-2 L4 (3 arrays) or sma-4 L4 (1 array) vs. N2 L4.	518	513	68	4.01	3.84e-23	4.04e-21
1711	mls-2 depleted	WBPaper00035873:osm-8_regulated	Genes with expression altered >= 3-fold in osm-8(n1518) mutants.	1039	513	99	2.91	1.17e-22	1.2e-20
1712	mls-2 depleted	WBPaper00041939:control_vs_UVC-EtBr-exposed_48h	Genes differentially expressed in control vs after UVC exposure and EtBr treatment at the -1h timepoint (just prior to the third UVC dose (48h)).	4988	513	267	1.64	3.84e-22	3.83e-20
1713	mls-2 depleted	WBPaper00041939:control_vs_UVC-EtBr-exposed_51h	Genes differentially expressed in control vs after UVC exposure and EtBr treatment at the 3h timepoint (3 h after the third UVC dose (51h), which is also 3 h after being placed on food).	3839	513	221	1.76	4.87e-21	4.56e-19
1714	mls-2 depleted	WBPaper00040963:Q100_down	Genes down-regulated after 100 um Quercetin treatment. Fold change < 0.8.	1214	513	105	2.64	8.09e-21	7.51e-19
1715	mls-2 depleted	WBPaper00038438:D.coniospora_12hr_downregulated_RNAseq	Genes with decreased expression after 12 hours of infection by D.coniospora Fold changes shown are pathogen vs OP50.	2288	513	156	2.08	1.08e-20	9.9e-19
1716	mls-2 depleted	WBPaper00036286:Pattern_G	Expression Pattern Group G, enriched for genes involved in locomotion.	1496	513	119	2.43	1.16e-20	1.06e-18
1717	mls-2 depleted	WBPaper00036286:Pattern_C	Expression Pattern Group C, enriched for genes involved in metabolic processes.	992	513	92	2.84	3.2e-20	2.85e-18
1718	mls-2 depleted	WBPaper00035873:dpy-10_regulated	Genes with expression altered >= 3-fold in dpy-10(e128) mutants.	3336	513	198	1.81	7.72e-20	6.73e-18
1719	mls-2 depleted	WBPaper00037950:germline-precursors_embryo_SelectivelyEnriched	Genes that show selective expression in a subset of cell types vs broadly expressed in many cell types. Correspond to 20% - 57% of enriched_genes for a given cell type. WBPaper00037950:germline-precursors_embryo_SelectivelyEnriched	556	513	65	3.57	1.99e-19	1.68e-17
1720	mls-2 depleted	WBPaper00040985:AIN-2_asynchronous_muscle	Genes enriched in body wall muscle AIN-2 miRISCs. Pmyo-3-ain-2-gfp IP was performed in mixed stage worms.	523	513	62	3.62	7.28e-19	5.96e-17
1721	mls-2 depleted	WBPaper00038438:P.lumniescens_24hr_upregulated_RNAseq	Genes with increased expression after 24 hours of infection by P.lumniescens Fold changes shown are pathogen vs OP50. WBPaper00038438:P.lumniescens_24hr_upregulated_RNAseq	3016	513	181	1.83	2.66e-18	2.11e-16
1722	mls-2 depleted	WBPaper00031003:0hr_muscle_depleted	Genes depleted in muscle cells (0hr muscle dataset). Dissociated myo-3::GFP embryos were cultured for 0 hours before FACS sorting.	1708	513	123	2.2	7.93e-18	6.06e-16
1723	mls-2 depleted	WBPaper00041939:UVC-EtBr-exposed_vs_UVC-exposed_48h	Genes differentially expressed under EtBr treatment and UVC exposure vs under UVC exposure but without EtBr treatment at the -1h timepoint (just prior to the third UVC dose (48h)).	3986	513	216	1.66	3.84e-17	2.79e-15
1724	mls-2 depleted	WBPaper00034739:N2lessDR1350	Genes that showed lower expression in N2 than in DR1350.	1173	513	95	2.48	6.83e-17	4.89e-15
1725	mls-2 depleted	cgc4489_group_8	Genome-wide analysis of developmental and sex-regulated gene expression profile. cgc4489_group_8	567	513	61	3.29	1.61e-16	1.12e-14
1726	mls-2 depleted	WBPaper00035588:alg-1(-)_upregulated	Genes upregulated by alg-1(-).	1423	513	106	2.28	2.75e-16	1.9e-14
1727	mls-2 depleted	WBPaper00040184:hcf-1nc_sir-2.1nc_daf-2up	Genes with no change in hcf-1(-), no change in sir-2.1(O/E) and upregulated in daf-2(-).	907	513	79	2.66	8.1e-16	5.44e-14
1728	mls-2 depleted	WBPaper00040116:pRJ-FR.5_down_regulated	Genes down regulated after fed by 25 mg/ml pRJ-Fr.5 for 24 h beginning at the L4 stage.	317	513	43	4.15	1.86e-15	1.2e-13
1729	mls-2 depleted	WBPaper00044316:CH3HgCl_7.5uM_downregulated	Genes that showed decreased expression after exposure to 7.5uM CH3HgCl for 24 hours.	1186	513	92	2.37	3.42e-15	2.18e-13
1730	mls-2 depleted	WBPaper00037950:coelomocytes_CoreEnriched	Genes significantly enriched (> 2x, FDR < 5%) in a particular cell-type versus a reference sample of all cells at both embryonic and larval stages. WBPaper00037950:coelomocytes_CoreEnriched	49	513	17	10.61	1.07e-13	6.07e-12
1731	mls-2 depleted	[cgc6390]:Cluster_C	Germline-enriched and sex-biased expression profile cluster C.	879	513	72	2.5	3.98e-13	2.16e-11
1732	mls-2 depleted	cgc4386_cluster_5_5	Developmentally modulated gene cluster. cgc4386_cluster_5_5	141	513	26	5.64	6.27e-13	3.33e-11
1733	mls-2 depleted	WBPaper00037950:hypodermis_larva_SelectivelyEnriched	Genes that show selective expression in a subset of cell types vs broadly expressed in many cell types. Correspond to 20% - 57% of enriched_genes for a given cell type. WBPaper00037950:hypodermis_larva_SelectivelyEnriched	590	513	56	2.9	6.31e-13	3.35e-11
1734	mls-2 depleted	WBPaper00037950:germline-precursors_embryo_enriched	Genes significantly enriched (> 2x, FDR < 5%) in a particular cell-type versus a reference sample of all cells at the same stage. WBPaper00037950:germline-precursors_embryo_enriched	974	513	76	2.39	9.61e-13	5.05e-11
1735	mls-2 depleted	WBPaper00038172:tax-6null_down_regulated	Genes down regulated in tax-6(ok2065) comparing to in N2.	959	513	75	2.39	1.24e-12	6.47e-11
1736	mls-2 depleted	WBPaper00040823:alg-1(gk214)_upregulated	Genes up regulated in alg-1(gk214) comparing to in N2.	974	513	75	2.35	2.67e-12	1.36e-10
1737	mls-2 depleted	WBPaper00031060:2-deoxy-D-glucose_upregulated	Genes that showed increased expression after treated with 2-deoxy-D-glucose.	253	513	33	3.99	1.15e-11	5.54e-10
1738	mls-2 depleted	WBPaper00034739:RIL17lessRIL14	Genes that showed lower expression in RIL-17 than in RIL-14.	125	513	23	5.63	1.44e-11	6.87e-10
1739	mls-2 depleted	WBPaper00038172:aak-2overexpression_down_regulated	Genes down regulated in aak-2 over expression line uthIs202 comparing to in N2.	339	513	38	3.43	3.25e-11	1.51e-09
1740	mls-2 depleted	cgc4386_cluster_4_6	Developmentally modulated gene cluster. cgc4386_cluster_4_6	87	513	19	6.68	3.84e-11	1.76e-09
1741	mls-2 depleted	[cgc6390]:Cluster_A	Germline-enriched and sex-biased expression profile cluster A.	621	513	53	2.61	1.53e-10	6.57e-09
1742	mls-2 depleted	cgc4386_cluster_5_6	Developmentally modulated gene cluster. cgc4386_cluster_5_6	84	513	18	6.55	1.76e-10	7.57e-09
1743	mls-2 depleted	WBPaper00037950:coelomocytes_embryo_SelectivelyEnriched	Genes that show selective expression in a subset of cell types vs broadly expressed in many cell types. Correspond to 20% - 57% of enriched_genes for a given cell type. WBPaper00037950:coelomocytes_embryo_SelectivelyEnriched	245	513	30	3.74	4.85e-10	2.02e-08
1744	mls-2 depleted	WBPaper00031003:total_muscle_depleted	Total muscle depleted genes (complete list of non-overlapping genes from the 0hr and 24hr muscle depleted datasets).	2488	513	135	1.66	5.14e-10	2.13e-08
1745	mls-2 depleted	WBPaper00038060:SUMO-1_downregulated	Genes showing < 0.5-fold down-regulated expression (p < 0.001) both in aex-3::His-SUMO-1 or myo-4::His-SUMO-1 C. elegans.	380	513	38	3.06	9.12e-10	3.66e-08
1746	mls-2 depleted	WBPaper00038438:E.faecalis_24hr_upregulated_RNAseq	Genes with increased expression after 24 hours of infection by E.faecalis Fold changes shown are pathogen vs OP50. WBPaper00038438:E.faecalis_24hr_upregulated_RNAseq	3104	513	158	1.56	1.11e-09	4.41e-08
1747	mls-2 depleted	WBPaper00044316:CH3HgCl_2.0uM_downregulated	Genes that showed decreased expression after exposure to 2.0uM CH3HgCl for 24 hours.	171	513	24	4.29	1.75e-09	6.82e-08
1748	mls-2 depleted	WBPaper00032528:L3_enriched	Genes in the top 10% of expression level across the triplicate L3 samples. To generate the top10 and bottom10 gene sets, authors ranked all genes by mean expression array signal intensity across the three replicates, then took the top and bottom deciles (1,841 genes each) to represent genes with high and low expression.	1840	513	105	1.74	5.68e-09	2.09e-07
1749	mls-2 depleted	WBPaper00041939:UVC-EtBr-exposed_vs_UVC-exposed_51h	Genes differentially expressed under EtBr treatment and UVC exposure vs under UVC exposure but without EtBr treatment at the -3h timepoint (3 h after the third UVC dose (51h), which is also 3 h after being placed on food).	2362	513	126	1.63	7.05e-09	2.58e-07
1750	mls-2 depleted	WBPaper00031040:Cluster_1	TGF-beta adult-specific up/dauer down	86	513	16	5.69	1.59e-08	5.64e-07
1751	mls-2 depleted	WBPaper00025032:cluster_24	C-lineage related expression profile. WBPaper00025032:cluster_24	47	513	12	7.81	2.43e-08	8.5e-07
1752	mls-2 depleted	WBPaper00040426:CYD-1_CDK-4_downregulated	Genes downregulated by CYD-1/CDK-4 for more than two fold.	540	513	44	2.49	2.43e-08	8.5e-07
1753	mls-2 depleted	WBPaper00041939:UVC-EtBr-exposed_vs_EtBr-exposed_51h	Genes differentially expressed under UVC exposure and EtBr treatment vs under EtBr treatment but without UVC exposure at the -3h timepoint (3 h after the third UVC dose (51h), which is also 3 h after being placed on food).	1500	513	88	1.79	3.7e-08	1.27e-06
1754	mls-2 depleted	cgc4489_group_23	Genome-wide analysis of developmental and sex-regulated gene expression profile. cgc4489_group_23	251	513	26	3.17	2.19e-07	6.97e-06
1755	mls-2 depleted	WBPaper00038438:S.marcescens_24hr_upregulated_RNAseq	Genes with increased expression after 24 hours of infection by S.marcescens Fold changes shown are pathogen vs OP50. WBPaper00038438:S.marcescens_24hr_upregulated_RNAseq	2272	513	116	1.56	3.69e-07	1.14e-05
1756	mls-2 depleted	WBPaper00032976:dosage_compensated_genes	Genes that are dosage compensated.	374	513	32	2.62	7.24e-07	2.15e-05
1757	mls-2 depleted	WBPaper00025032:PAL-1_target_genes	Potential PAL-1 target genes.	161	513	19	3.61	1.35e-06	3.83e-05
1758	mls-2 depleted	WBPaper00033065:cyc-1(RNAi)_upregulated	Significantly upregulated genes from cyc-1(RNAi) microarrays using SAM algorithm with an FDR < 0.1 from adult-only chips.	3785	513	170	1.37	1.76e-06	4.92e-05
1759	mls-2 depleted	[cgc5428]:L1_muscle_enriched	The cluster contains genes that are significantly enriched in L1 muscle.	1445	513	80	1.69	1.79e-06	5.01e-05
1760	mls-2 depleted	WBPaper00034636:heat_shock_upregulated	Genes Showing Significant Expression Changes (P <= 0.05 After FDR) in Heat-Shocked (30 centigrade for 1.5 h; Two Arrays), Compared to Sham Controls (26 centigrade for 2.5 h; Five Arrays). WBPaper00034636:heat_shock_upregulated	29	513	8	8.43	2.9e-06	7.93e-05
1761	mls-2 depleted	WBPaper00040963:TA300_up	Genes up-regulated after 300 um Tannic acid treatment. Fold change > 1.25.	1155	513	67	1.77	2.96e-06	8.07e-05
1762	mls-2 depleted	WBPaper00032976:non_compensated_genes	Genes that are not dosage compensated.	290	513	26	2.74	3.43e-06	9.29e-05
1763	mls-2 depleted	cgc4386_cluster_3_6	Developmentally modulated gene cluster. cgc4386_cluster_3_6	85	513	13	4.68	3.62e-06	9.75e-05
1764	mls-2 depleted	WBPaper00038462:aging_downregulated	Genes with a >= 10-fold decrease in expression in Day 15 adults relative to expression levels in Day 6 adults are listed.	376	513	30	2.44	6.63e-06	0.000172
1765	mls-2 depleted	WBPaper00037950:coelomocytes_larva_SelectivelyEnriched	Genes that show selective expression in a subset of cell types vs broadly expressed in many cell types. Correspond to 20% - 57% of enriched_genes for a given cell type. WBPaper00037950:coelomocytes_larva_SelectivelyEnriched	66	513	11	5.1	8.68e-06	0.000222
1766	mls-2 depleted	WBPaper00032062:age_regulated_genes	Genes that showed significantly changed expression during aging (ANOVA, p < 0.0001)	1219	513	68	1.71	9.28e-06	0.000237
1767	mls-2 depleted	WBPaper00033065:clk-1(qm-30)_upregulated	Significantly upregulated genes from clk-1(qm30) microarrays using SAM algorithm with an FDR < 0.1 from adult-only chips.	944	513	56	1.81	1.09e-05	0.000275
1768	mls-2 depleted	[cgc6390]:male_sex-enriched	male sex-enriched	371	513	29	2.39	1.39e-05	0.000344
1769	mls-2 depleted	WBPaper00037950:hypodermis_larva_enriched	Genes significantly enriched (> 2x, FDR < 5%) in a particular cell-type versus a reference sample of all cells at the same stage. WBPaper00037950:hypodermis_larva_enriched	1251	513	68	1.66	2.16e-05	0.000515
1770	mls-2 depleted	WBPaper00033099:organophosphorus_pesticide_regulated	Genes specifically affected by organophosphorus pesticide exposure. Dic	86	513	12	4.27	2.23e-05	0.000532
1771	mls-2 depleted	WBPaper00036383:ash-2_Day8_regulated	Genes that change expression level at day 8 adult stage after ash-2 RNAi.	550	513	37	2.06	2.78e-05	0.000652
1772	mls-2 depleted	cgc4489_male_enriched_neuronal_genes	male-enriched neuronal genes	41	513	8	5.97	4.58e-05	0.00103
1773	mls-2 depleted	WBPaper00032165:differentially_expressed_with_age_medoid_2	Differentially expressed genes during worm lifespan. Medoid 2 Fig.4.	948	513	54	1.74	4.81e-05	0.00108
1774	mls-2 depleted	WBPaper00041002:HF_3d_2.0mM_Up	Gene significantly up-regulated by treatment with 2.0mM of HuminFeed until young adult stage (3 days), with a minimum fold change in gene expression of 1.25.	1534	513	78	1.55	5.17e-05	0.00115
1775	mls-2 depleted	WBPaper00041002:HQ_3d_2.0mM_Down	Gene significantly down-regulated by treatment with 2.0mM of HuminFeed Hydroquinone until young adult stage (3 days), with a minimum fold change in gene expression of 0.8.	655	513	41	1.91	5.39e-05	0.0012
1776	mls-2 depleted	WBPaper00041939:control_vs_EtBr-exposed_48h	Genes differentially expressed in control vs under EtBr treatment without UVC exposure, at the -1h timepoint.	4290	513	180	1.28	5.77e-05	0.00128
1777	mls-2 depleted	cgc4489_group_24	Genome-wide analysis of developmental and sex-regulated gene expression profile. cgc4489_group_24	283	513	23	2.48	5.92e-05	0.00131
1778	mls-2 depleted	WBPaper00040858:eQTL_age_regulated_developing	Genes with expression level regulated by genotype (N2 vs CB4856) and age at L3 larva and Late reproduction stage (96 hours at 24 centigrade).	3649	513	157	1.32	6.28e-05	0.00138
1779	mls-2 depleted	WBPaper00025032:cluster_5	C-lineage related expression profile. WBPaper00025032:cluster_5	126	513	14	3.4	6.46e-05	0.00142
1780	mls-2 depleted	WBPaper00024393:strongly_regulated_dauer_genes	Genes that are up or down regulated by more than 2.1 fold with the t-test p-value less than 0.01 are included in this cluster.	1231	513	65	1.61	7.95e-05	0.00172
1781	mls-2 depleted	cgc4489_group_6	Genome-wide analysis of developmental and sex-regulated gene expression profile. cgc4489_group_6	292	513	23	2.41	9.54e-05	0.00203
1782	mls-2 depleted	WBPaper00039835:ifg-1_upregulated	Genes with increased expression levels (P < 0.05) under ifg-1 inhibition.	46	513	8	5.32	0.000108	0.00229
1783	mls-2 depleted	WBPaper00041174:genotypic	Genes with variation in expression level across genotypes (AB2, CB4856, RC301, CB4857, N2, HC445).	1974	513	93	1.44	0.000157	0.0032
1784	mls-2 depleted	WBPaper00038438:E.faecalis_24hr_upregulated_TilingArray	Genes with increased expression after 24 hours of infection by E.faecalis Fold changes shown are pathogen vs OP50. WBPaper00038438:E.faecalis_24hr_upregulated_TilingArray	4052	513	169	1.28	0.000157	0.00321
1785	mls-2 depleted	WBPaper00025032:cluster_50	C-lineage related expression profile. WBPaper00025032:cluster_50	27	513	6	6.79	0.000196	0.00392
1786	mls-2 depleted	WBPaper00037950:coelomocytes_larva_enriched	Genes significantly enriched (> 2x, FDR < 5%) in a particular cell-type versus a reference sample of all cells at the same stage. WBPaper00037950:coelomocytes_larva_enriched	229	513	19	2.54	0.000196	0.00392
1787	mls-2 depleted	WBPaper00044091:Bpseudomallei_repressed_12h	Genes that showed decreased expression in adult animals after 12 hour exposure to B. pseudomallei R15 vs. exposure to OP50	497	513	32	1.97	0.000216	0.00427
1788	mls-2 depleted	cgc4489_group_20	Genome-wide analysis of developmental and sex-regulated gene expression profile. cgc4489_group_20	433	513	29	2.05	0.00022	0.00435
1789	mls-2 depleted	WBPaper00035084:L4_enriched_AIN-2_IP	miRNA targets that are significantly enriched at L4 larva stage. To generate a global view of the dynamics of miRNA-mediated regulation of gene expression during C. elegans development, authors analyzed the mRNAs in the AIN-2-GFP IP results from five developmental stages. The magnitude of the combined interaction of miRNAs with a given target mRNA was assessed by measuring the fold enrichment of …	769	513	44	1.75	0.000224	0.00442
1790	mls-2 depleted	cgc4386_cluster_6_6	Developmentally modulated gene cluster. cgc4386_cluster_6_6	100	513	11	3.36	0.000422	0.00787
1791	mls-2 depleted	WBPaper00032425:down_in_zfp-1	Genes with expression level down in zfp-1 mutant background.	371	513	25	2.06	0.000538	0.00978
1792	mls-2 depleted	WBPaper00037950:coelomocytes_embryo_enriched	Genes significantly enriched (> 2x, FDR < 5%) in a particular cell-type versus a reference sample of all cells at the same stage. WBPaper00037950:coelomocytes_embryo_enriched	571	513	34	1.82	0.000577	0.0104
1793	mls-2 depleted	WBPaper00032425:down_in_lin-35	Genes with expression level down in lin-35 mutant background.	142	513	13	2.8	0.000785	0.0136
1794	mls-2 depleted	WBPaper00036383:ash-2_L3_regulated	Genes that change expression level at L3 larva stage after ash-2 RNAi.	185	513	15	2.48	0.00113	0.0189
1795	mls-2 depleted	cgc4386_cluster_1_6	Developmentally modulated gene cluster. cgc4386_cluster_1_6	96	513	10	3.18	0.00117	0.0194
1796	mls-2 depleted	WBPaper00032031:DConiospora_downregulated_cDNA_24h	Genes that showed decreased expression after 24 hours of infection by fungi Drechmeria coniospora.	149	513	13	2.67	0.00123	0.0203
1797	mls-2 depleted	WBPaper00037695:LD_3-day	Transcripts that cycle in LD(light/dark) but not in DD(constant darkness) (pF24<0.02)	720	513	39	1.66	0.00142	0.0231
1798	mls-2 depleted	WBPaper00025032:cluster_182	C-lineage related expression profile. WBPaper00025032:cluster_182	8	513	3	11.46	0.00172	0.0273
1799	mls-2 depleted	WBPaper00044316:HgCl2_2.0uM_upregulated	Genes that showed increased expression after exposure to 2.0uM HgCl2 for 24 hours.	8	513	3	11.46	0.00172	0.0273
1800	mls-2 depleted	cgc4386_cluster_6_5	Developmentally modulated gene cluster. cgc4386_cluster_6_5	263	513	18	2.09	0.00263	0.0395
1801	mls-2 depleted	WBPaper00041174:genotypic_prime	Genes with significant variation in expression level only across genotypes(AB2, CB4856, RC301, CB4857, N2, HC445), but not environments (control, 25C, High-pH-Salt, Liquid, infection).	748	513	39	1.59	0.00279	0.0416
1802	mls-2 depleted	WBPaper00035963:S.aureus_24h_upregulated	Proteins that showed increased expression 24h after infection with S. aureus.	44	513	6	4.17	0.00292	0.0433
1803	mls-2 depleted	WBPaper00029437:dcr-1_upregulated	Genes upregulated in dcr-1(-/-) adult animals by at least 1.5 fold and P < 0.01, as determined by a multisample t-test and the Benjamini and Hochberg false discovery rate correction.	1076	513	52	1.48	0.00299	0.0442
1804	mls-2 depleted	WBPaper00033101:spr-5_regulated	Genes regulated by spr-5 (greater than 2-fold change between spr-5(by101) generations 1, 13, and 26).	680	513	36	1.62	0.00313	0.0461
1805	mls-2 depleted	[cgc5767]:cluster_2	Early embryonic development gene expression profile. [cgc5767]:cluster_2	424	513	25	1.8	0.00339	0.0496
1806	mls-2 enriched	WBPaper00024671:AFD_vs_AWB_upregulated	Genes predicted to be upregulated more than 2.0 fold in AFD dataset as compared to AWB dataset.	103	79	13	25.06	3.58e-15	2.27e-13
1807	mls-2 enriched	WBPaper00037950:all-neurons_larva_SelectivelyEnriched	Genes that show selective expression in a subset of cell types vs broadly expressed in many cell types. Correspond to 20% - 57% of enriched_genes for a given cell type. WBPaper00037950:all-neurons_larva_SelectivelyEnriched	546	79	19	6.91	1.83e-11	8.63e-10
1808	mls-2 enriched	WBPaper00030839:Larval_Pan_Neuronal	Larval Pan-neural Enriched Genes.	1545	79	29	3.73	1.26e-10	5.48e-09
1809	mls-2 enriched	WBPaper00037950:all-neurons_larva_enriched	Genes significantly enriched (> 2x, FDR < 5%) in a particular cell-type versus a reference sample of all cells at the same stage. WBPaper00037950:all-neurons_larva_enriched	1013	79	22	4.31	3.03e-09	1.16e-07
1810	mls-2 enriched	WBPaper00024671:AFD_AWB_vs_unsorted_upregulated	Genes predicted to be upregulated more than 2.0 fold in (AFD+AWB) datasets as compared to unsorted whole embryonic cells dataset.	808	79	17	4.18	4.22e-07	1.3e-05
1811	mls-2 enriched	WBPaper00037950:glr-1(+)-neurons_larva_SelectivelyEnriched	Genes that show selective expression in a subset of cell types vs broadly expressed in many cell types. Correspond to 20% - 57% of enriched_genes for a given cell type. WBPaper00037950:glr-1(+)-neurons_larva_SelectivelyEnriched	257	79	10	7.72	6.26e-07	1.87e-05
1812	mls-2 enriched	WBPaper00030839:Embryo_Pan_Neuronal	Embryonic Pan-neural Enriched Genes.	1620	79	24	2.94	7.53e-07	2.22e-05
1813	mls-2 enriched	WBPaper00038438:S.marcescens_24hr_downregulated_RNAseq	Genes with decreased expression after 24 hours of infection by S.marcescens Fold changes shown are pathogen vs OP50. WBPaper00038438:S.marcescens_24hr_downregulated_RNAseq	1135	79	17	2.97	3.98e-05	0.000907
1814	mls-2 enriched	WBPaper00038438:E.faecalis_24hr_upregulated_RNAseq	Genes with increased expression after 24 hours of infection by E.faecalis Fold changes shown are pathogen vs OP50. WBPaper00038438:E.faecalis_24hr_upregulated_RNAseq	3104	79	31	1.98	5.13e-05	0.00115
1815	mls-2 enriched	WBPaper00031532:Larva_Pan_Neuronal_Enriched	WT-Pico Pan-neural Enriched Genes, with genes found multiple times in a single dataset removed (without dups).	1604	79	19	2.35	0.000301	0.00578
1816	mls-2 enriched	WBPaper00037950:glr-1(+)-neurons_larva_enriched	Genes significantly enriched (> 2x, FDR < 5%) in a particular cell-type versus a reference sample of all cells at the same stage. WBPaper00037950:glr-1(+)-neurons_larva_enriched	661	79	11	3.3	0.000456	0.00844
1817	mls-2 enriched	WBPaper00037950:dopaminergic-neurons_larva_SelectivelyEnriched	Genes that show selective expression in a subset of cell types vs broadly expressed in many cell types. Correspond to 20% - 57% of enriched_genes for a given cell type. WBPaper00037950:dopaminergic-neurons_larva_SelectivelyEnriched	460	79	8	3.45	0.00217	0.0334
1818	mls-2 enriched	WBPaper00037950:A-class-motor-neurons_embryo_SelectivelyEnriched	Genes that show selective expression in a subset of cell types vs broadly expressed in many cell types. Correspond to 20% - 57% of enriched_genes for a given cell type. WBPaper00037950:A-class-motor-neurons_embryo_SelectivelyEnriched	115	79	4	6.91	0.0027	0.0406
1819	mls-2 enriched	WBPaper00037950:A-class-motor-neurons_larva_SelectivelyEnriched	Genes that show selective expression in a subset of cell types vs broadly expressed in many cell types. Correspond to 20% - 57% of enriched_genes for a given cell type. WBPaper00037950:A-class-motor-neurons_larva_SelectivelyEnriched	281	79	6	4.24	0.00292	0.0433
1820	pal-1 depleted	WBPaper00031003:0hr_muscle_depleted	Genes depleted in muscle cells (0hr muscle dataset). Dissociated myo-3::GFP embryos were cultured for 0 hours before FACS sorting.	1708	622	275	4.06	1.63e-105	6.07e-102
1821	pal-1 depleted	WBPaper00031003:total_muscle_depleted	Total muscle depleted genes (complete list of non-overlapping genes from the 0hr and 24hr muscle depleted datasets).	2488	622	298	3.02	4.45e-82	5.54e-79
1822	pal-1 depleted	WBPaper00030839:Larval_Pan_Neuronal	Larval Pan-neural Enriched Genes.	1545	622	215	3.51	1.29e-66	8.71e-64
1823	pal-1 depleted	WBPaper00037950:all-neurons_larva_enriched	Genes significantly enriched (> 2x, FDR < 5%) in a particular cell-type versus a reference sample of all cells at the same stage. WBPaper00037950:all-neurons_larva_enriched	1013	622	145	3.61	2.09e-44	5.41e-42
1824	pal-1 depleted	WBPaper00040876:mir-35_downregulated	Genes with expression level down regulated in mir-35 mutants comparing with N2.	1014	622	143	3.56	5.76e-43	1.38e-40
1825	pal-1 depleted	WBPaper00037950:BAG-neuron_embryo_enriched	Genes significantly enriched (> 2x, FDR < 5%) in a particular cell-type versus a reference sample of all cells at the same stage. WBPaper00037950:BAG-neuron_embryo_enriched	454	622	90	5	2.45e-38	5.02e-36
[truncated: 986 more rows]
