# Supplementary material for: Overlapping cell population expression profiling and regulatory inference in C. elegans
Source: BMC Genomics. 2016 Feb 29;17:159. doi: 10.1186/s12864-016-2482-z (PMC4772325; doi:10.1186/s12864-016-2482-z)
Supplement: Additional file 10: Table S8. — Gene ontology terms enriched in FACS-sorted samples. (XLSX 93 kb) [file 12864_2016_2482_MOESM10_ESM.xlsx]

## Sheet: Sheet1
	cluster	ontology	GOID	Pvalue	OddsRatio	ExpCount	Count	Size	Term	term.depth	p.corr
GO:0051146	ceh-27 depleted	BP	GO:0051146	2.38194e-08	5.89534	3.72402	18	132	striated muscle cell differentiation	6	7.75594e-06
GO:0032989	ceh-27 depleted	BP	GO:0032989	7.84849e-08	3.99046	7.44803	25	264	cellular component morphogenesis	4	2.22919e-05
GO:0055001	ceh-27 depleted	BP	GO:0055001	1.40252e-07	5.4872	3.72402	17	132	muscle cell development	5	3.69231e-05
GO:0061061	ceh-27 depleted	BP	GO:0061061	1.54437e-07	5.44254	3.7467	17	138	muscle structure development	4	4.02257e-05
GO:0007517	ceh-27 depleted	BP	GO:0007517	4.86558e-07	15.0873	0.761731	8	27	muscle organ development	5	9.81577e-05
GO:0006936	ceh-27 depleted	BP	GO:0006936	5.88031e-06	18.0874	0.498754	6	18	muscle contraction	6	0.000826807
GO:0048646	ceh-27 depleted	BP	GO:0048646	6.7091e-06	3.6717	5.95278	19	211	anatomical structure formation involved in morphogenesis	3	0.000905606
GO:0031033	ceh-27 depleted	BP	GO:0031033	2.05889e-05	4.58927	3.27262	13	116	myosin filament organization	6	0.00220248
GO:0030154	ceh-27 depleted	BP	GO:0030154	2.10371e-05	2.3676	17.5762	36	623	cell differentiation	5	0.00223753
GO:0030036	ceh-27 depleted	BP	GO:0030036	0.000137643	6.04186	1.55242	8	58	actin cytoskeleton organization	5	0.00949462
GO:0005996	ceh-27 depleted	BP	GO:0005996	0.000157365	8.85561	0.846367	6	30	monosaccharide metabolic process	5	0.0104685
GO:0006006	ceh-27 depleted	BP	GO:0006006	0.00023893	11.0239	0.592457	5	21	glucose metabolic process	7	0.0145634
GO:0006096	ceh-27 depleted	BP	GO:0006096	0.000254498	17.5661	0.338547	4	12	glycolysis	4	0.0152864
GO:0007399	ceh-27 depleted	BP	GO:0007399	0.000261086	2.90405	6.51703	17	231	nervous system development	5	0.0155064
GO:0031175	ceh-27 depleted	BP	GO:0031175	0.000295592	3.4324	4.23184	13	150	neuron projection development	5	0.0172521
GO:0044057	ceh-27 depleted	BP	GO:0044057	0.000302183	10.3739	0.620669	5	22	regulation of system process	4	0.017472
GO:0043623	ceh-27 depleted	BP	GO:0043623	0.000591834	3.01676	5.13463	14	182	cellular protein complex assembly	6	0.0287175
GO:0040011	ceh-27 depleted	BP	GO:0040011	0.000627814	1.76609	34.7609	53	1257	locomotion	2	0.0300315
GO:0019320	ceh-27 depleted	BP	GO:0019320	0.000656596	12.7696	0.423184	4	15	hexose catabolic process	7	0.0310878
GO:0071688	ceh-27 depleted	BP	GO:0071688	0.00104892	3.56481	3.11248	10	112	striated muscle myosin thick filament assembly	5	0.0451171
GO:0048699	ceh-27 depleted	BP	GO:0048699	0.00114607	2.9306	4.87823	13	175	generation of neurons	7	0.0482886
GO:00055761	ceh-27 depleted	CC	GO:0005576	2.44979e-17	6.48635	9.54275	42	293	extracellular region	2	8.26694e-14
GO:0015629	ceh-27 depleted	CC	GO:0015629	8.5848e-09	8.26921	2.41011	15	74	actin cytoskeleton	6	3.46378e-06
GO:0005604	ceh-27 depleted	CC	GO:0005604	1.03388e-08	31.5175	0.517788	8	16	basement membrane	3	3.87654e-06
GO:0030017	ceh-27 depleted	CC	GO:0030017	2.08937e-08	19.35	0.751027	9	25	sarcomere	4	7.11538e-06
GO:0055120	ceh-27 depleted	CC	GO:0055120	4.73037e-08	8.70369	1.98672	13	61	striated muscle dense body	4	1.42757e-05
GO:0036379	ceh-27 depleted	CC	GO:0036379	2.66026e-07	24.6698	0.511369	7	16	myofilament	4	6.21061e-05
GO:0043228	ceh-27 depleted	CC	GO:0043228	3.6235e-05	2.22621	22.8961	42	703	non-membrane-bounded organelle	3	0.00332931
GO:0043292	ceh-27 depleted	CC	GO:0043292	9.57165e-05	7.7731	1.11425	7	40	contractile fiber	5	0.0071633
GO:0031430	ceh-27 depleted	CC	GO:0031430	0.000114637	9.72459	0.814228	6	25	M band	4	0.00830958
GO:0005581	ceh-27 depleted	CC	GO:0005581	0.000405405	7.38082	1.00964	6	31	collagen	3	0.0216527
GO:0005615	ceh-27 depleted	CC	GO:0005615	0.000430752	4.5203	2.31241	9	71	extracellular space	3	0.02262
GO:0060102	ceh-27 depleted	CC	GO:0060102	0.000436561	15.2264	0.390829	4	12	collagen and cuticulin-based cuticle extracellular matrix	4	0.0228563
GO:0005737	ceh-27 depleted	CC	GO:0005737	0.000619399	1.74181	50.645	70	1555	cytoplasm	4	0.0296672
GO:0005509	ceh-27 depleted	MF	GO:0005509	2.13617e-05	4.60297	3.30079	13	119	calcium ion binding	6	0.00226556
GO:0042302	ceh-27 depleted	MF	GO:0042302	2.38694e-05	4.25323	3.82781	14	138	structural constituent of cuticle	3	0.0024612
GO:0051015	ceh-27 depleted	MF	GO:0051015	0.00102192	11.0462	0.471542	4	17	actin filament binding	5	0.0442118
GO:00063551	ceh-36 enriched	BP	GO:0006355	0.000125758	4.98483	3.11626	11	690	regulation of transcription, DNA-templated	6	0.00885797
GO:00512521	ceh-36 enriched	BP	GO:0051252	0.000136034	4.93635	3.14336	11	696	regulation of RNA metabolic process	5	0.00940329
GO:0019438	ceh-36 enriched	BP	GO:0019438	0.000161209	4.57419	3.79822	12	841	aromatic compound biosynthetic process	5	0.0106668
GO:1901362	ceh-36 enriched	BP	GO:1901362	0.000209198	4.43365	3.9021	12	864	organic cyclic compound biosynthetic process	5	0.0132065
GO:00105561	ceh-36 enriched	BP	GO:0010556	0.000244715	4.58408	3.35562	11	743	regulation of macromolecule biosynthetic process	5	0.0147945
GO:0022008	ceh-36 enriched	BP	GO:0022008	0.000253174	8.04242	0.921329	6	204	neurogenesis	6	0.0152562
GO:00313261	ceh-36 enriched	BP	GO:0031326	0.000253654	4.56313	3.36917	11	746	regulation of cellular biosynthetic process	5	0.0152604
GO:00511711	ceh-36 enriched	BP	GO:0051171	0.000363664	4.3562	3.50918	11	777	regulation of nitrogen compound metabolic process	4	0.020118
GO:00076261	ceh-36 enriched	BP	GO:0007626	0.00037867	25.1379	0.144522	3	32	locomotory behavior	4	0.0205597
GO:00072181	ceh-36 enriched	BP	GO:0007218	0.000538477	22.0779	0.162587	3	36	neuropeptide signaling pathway	7	0.0267939
GO:0044271	ceh-36 enriched	BP	GO:0044271	0.000571206	4.14037	3.71229	11	849	cellular nitrogen compound biosynthetic process	5	0.0279357
GO:00327741	ceh-36 enriched	BP	GO:0032774	0.000607834	4.34801	3.12427	10	714	RNA biosynthetic process	6	0.0292643
GO:00009042	ceh-36 enriched	BP	GO:0000904	0.000609309	11.903	0.397436	4	88	cell morphogenesis involved in differentiation	5	0.0292974
GO:0018130	ceh-36 enriched	BP	GO:0018130	0.000784852	3.93467	3.83435	11	849	heterocycle biosynthetic process	5	0.0357899
GO:0080090	ceh-36 enriched	BP	GO:0080090	0.00105472	3.77967	3.96984	11	879	regulation of primary metabolic process	4	0.0452415
GO:0030424	ceh-36 enriched	CC	GO:0030424	2.75805e-05	12.5675	0.626999	6	105	axon	5	0.00269418
GO:0005773	ceh-36 depleted	CC	GO:0005773	0.000350229	28.4383	0.146373	3	57	vacuole	5	0.0196086
GO:00041901	ceh-36 depleted	MF	GO:0004190	0.000382943	92.2833	0.0302104	2	14	aspartic-type endopeptidase activity	7	0.0206611
GO:00071651	ceh-6 enriched	BP	GO:0007165	2.56495e-05	4.43735	5.4103	16	973	signal transduction	4	0.00256939
GO:00071861	ceh-6 enriched	BP	GO:0007186	2.75732e-05	8.04187	1.27096	8	240	G-protein coupled receptor signaling pathway	6	0.00269418
GO:0048667	ceh-6 enriched	BP	GO:0048667	3.76753e-05	15.69	0.38923	5	70	cell morphogenesis involved in neuron differentiation	6	0.00342772
GO:00230521	ceh-6 enriched	BP	GO:0023052	7.27958e-05	4.02061	5.87738	16	1057	signaling	2	0.00574932
GO:0009605	ceh-6 enriched	BP	GO:0009605	9.97042e-05	7.6844	1.11765	7	201	response to external stimulus	3	0.00741687
GO:0006935	ceh-6 enriched	BP	GO:0006935	0.000297649	9.84554	0.600527	5	108	chemotaxis	4	0.0172637
GO:00105562	ceh-6 enriched	BP	GO:0010556	0.000430915	3.86483	4.09804	12	737	regulation of macromolecule biosynthetic process	5	0.02262
GO:0061564	ceh-6 enriched	BP	GO:0061564	0.000431438	9.04221	0.650571	5	117	axon development	6	0.02262
GO:00313262	ceh-6 enriched	BP	GO:0031326	0.000447443	3.847	4.11472	12	740	regulation of cellular biosynthetic process	5	0.023262
GO:0032990	ceh-6 enriched	BP	GO:0032990	0.000466508	8.88091	0.661692	5	119	cell part morphogenesis	5	0.0240511
GO:00511712	ceh-6 enriched	BP	GO:0051171	0.000652506	3.67102	4.28709	12	771	regulation of nitrogen compound metabolic process	4	0.0309701
GO:00063552	ceh-6 enriched	BP	GO:0006355	0.000894367	3.70662	3.80334	11	684	regulation of transcription, DNA-templated	6	0.0398068
GO:00512522	ceh-6 enriched	BP	GO:0051252	0.000962445	3.67027	3.8367	11	690	regulation of RNA metabolic process	5	0.0422293
GO:0065007	ceh-6 enriched	BP	GO:0065007	0.00100719	3.17142	19.2057	29	3454	biological regulation	2	0.0437274
GO:0004930	ceh-6 enriched	MF	GO:0004930	0.000956099	6.09943	1.17448	6	181	G-protein coupled receptor activity	5	0.0420502
GO:00432921	ceh-6 depleted	CC	GO:0043292	5.97927e-05	8.37222	1.03148	7	112	contractile fiber	5	0.00491041
GO:00009761	ceh-6 depleted	MF	GO:0000976	0.00109381	17.1881	0.207642	3	32	transcription regulatory region sequence-specific DNA binding	7	0.0463495
GO:00447001	F21D5.9 enriched	BP	GO:0044700	1.05554e-14	3.86439	24.8864	65	1015	single organism signaling	3	1.29772e-11
GO:00071541	F21D5.9 enriched	BP	GO:0007154	4.30988e-14	3.72892	25.6052	65	1044	cell communication	4	4.44396e-11
GO:00068111	F21D5.9 enriched	BP	GO:0006811	5.93752e-12	7.46831	4.00513	23	173	ion transport	4	4.15851e-09
GO:00156711	F21D5.9 enriched	BP	GO:0015671	1.58715e-09	20.4277	0.758414	10	30	oxygen transport	5	8.66395e-07
GO:0051716	F21D5.9 enriched	BP	GO:0051716	4.20884e-09	2.79595	27.404	58	1084	cellular response to stimulus	3	1.97762e-06
GO:00068131	F21D5.9 enriched	BP	GO:0006813	6.37801e-09	9.10565	1.97188	14	78	potassium ion transport	7	2.75293e-06
GO:00718051	F21D5.9 enriched	BP	GO:0071805	2.25078e-08	10.2994	1.51683	12	60	potassium ion transmembrane transport	5	7.59535e-06
GO:00507942	F21D5.9 enriched	BP	GO:0050794	3.18448e-08	2.49051	40.4389	72	1673	regulation of cellular process	3	1.01032e-05
GO:0051234	F21D5.9 enriched	BP	GO:0051234	2.60303e-07	2.31537	39.5639	69	1565	establishment of localization	2	6.11548e-05
GO:00096051	F21D5.9 enriched	BP	GO:0009605	3.76919e-07	4.56288	4.92969	19	195	response to external stimulus	3	7.90465e-05
GO:0035235	F21D5.9 enriched	BP	GO:0035235	2.21413e-06	39.7012	0.252805	5	10	ionotropic glutamate receptor signaling pathway	7	0.000358902
GO:0001505	F21D5.9 enriched	BP	GO:0001505	4.1049e-06	13.5188	0.700315	7	28	regulation of neurotransmitter levels	4	0.000621934
GO:0008355	F21D5.9 enriched	BP	GO:0008355	6.67761e-06	28.3493	0.303366	5	12	olfactory learning	6	0.000904645
GO:0050804	F21D5.9 enriched	BP	GO:0050804	9.14837e-06	16.0519	0.527828	6	21	regulation of synaptic transmission	4	0.00116697
GO:00068121	F21D5.9 enriched	BP	GO:0006812	1.20501e-05	3.51622	6.20919	19	247	cation transport	5	0.00144897
GO:0006972	F21D5.9 enriched	BP	GO:0006972	3.39169e-05	18.0294	0.404488	5	16	hyperosmotic response	5	0.00319107
GO:0007612	F21D5.9 enriched	BP	GO:0007612	3.39169e-05	18.0294	0.404488	5	16	learning	5	0.00319107
GO:0023061	F21D5.9 enriched	BP	GO:0023061	4.54837e-05	11.3848	0.682573	6	27	signal release	5	0.00395399
GO:0042048	F21D5.9 enriched	BP	GO:0042048	6.58093e-05	27.0958	0.245767	4	10	olfactory behavior	5	0.00533371
GO:0055085	F21D5.9 enriched	BP	GO:0055085	7.80873e-05	2.85024	8.34256	21	330	transmembrane transport	4	0.0060895
GO:0030516	F21D5.9 enriched	BP	GO:0030516	8.48917e-05	14.1594	0.480329	5	19	regulation of axon extension	5	0.0064849
GO:0010769	F21D5.9 enriched	BP	GO:0010769	0.000142586	12.3857	0.53089	5	21	regulation of cell morphogenesis involved in differentiation	5	0.00968421
GO:00071862	F21D5.9 enriched	BP	GO:0007186	0.000205255	3.22982	5.20965	15	220	G-protein coupled receptor signaling pathway	6	0.0130018
GO:00072183	F21D5.9 enriched	BP	GO:0007218	0.000210901	8.23398	0.884817	6	35	neuropeptide signaling pathway	7	0.0132914
GO:0001558	F21D5.9 enriched	BP	GO:0001558	0.000226307	11.0061	0.581451	5	23	regulation of cell growth	4	0.0139776
GO:0010975	F21D5.9 enriched	BP	GO:0010975	0.000226307	11.0061	0.581451	5	23	regulation of neuron projection development	5	0.0139776
GO:0042391	F21D5.9 enriched	BP	GO:0042391	0.000323639	15.7721	0.353927	4	14	regulation of membrane potential	4	0.0185107
GO:0009190	F21D5.9 enriched	BP	GO:0009190	0.000336883	7.45859	0.960658	6	38	cyclic nucleotide biosynthetic process	7	0.0190917
GO:0034765	F21D5.9 enriched	BP	GO:0034765	0.000342986	9.90244	0.632012	5	25	regulation of ion transmembrane transport	5	0.0193372
GO:0097480	F21D5.9 enriched	BP	GO:0097480	0.000416048	9.42944	0.657292	5	26	establishment of synaptic vesicle localization	5	0.0220691
GO:0022603	F21D5.9 enriched	BP	GO:0022603	0.000449219	7.01768	1.01122	6	40	regulation of anatomical structure morphogenesis	4	0.0232904
GO:19901381	F21D5.9 enriched	BP	GO:1990138	0.000596698	8.60684	0.707853	5	28	neuron projection extension	5	0.028878
GO:0051648	F21D5.9 enriched	BP	GO:0051648	0.000706429	8.24695	0.733134	5	29	vesicle localization	5	0.0331932
GO:0070482	F21D5.9 enriched	BP	GO:0070482	0.000725131	12.1268	0.429768	4	17	response to oxygen levels	4	0.0338152
GO:00650071	F21D5.9 enriched	BP	GO:0065007	0.000810116	1.66917	85.3722	106	3377	biological regulation	2	0.0366279
GO:0008361	F21D5.9 enriched	BP	GO:0008361	0.000830581	7.91585	0.758414	5	30	regulation of cell size	5	0.0374619
GO:00076262	F21D5.9 enriched	BP	GO:0007626	0.000970302	7.61023	0.783695	5	31	locomotory behavior	4	0.0424736
GO:0050767	F21D5.9 enriched	BP	GO:0050767	0.000970302	7.61023	0.783695	5	31	regulation of neurogenesis	6	0.0424736
GO:0050877	F21D5.9 enriched	BP	GO:0050877	0.00108982	2.95019	4.85385	13	192	neurological system process	5	0.0462334
GO:0007271	F21D5.9 enriched	BP	GO:0007271	0.00111155	10.5691	0.47763	4	19	synaptic transmission, cholinergic	6	0.0469407
GO:0045211	F21D5.9 enriched	CC	GO:0045211	4.31358e-17	18.0866	1.94799	21	65	postsynaptic membrane	4	1.33434e-13
GO:0044456	F21D5.9 enriched	CC	GO:0044456	6.96532e-16	16.6898	1.93336	20	68	synapse part	2	1.29276e-12
GO:00300541	F21D5.9 enriched	CC	GO:0030054	5.62509e-13	7.47084	4.82503	26	161	cell junction	2	4.53921e-10
GO:0044459	F21D5.9 enriched	CC	GO:0044459	6.87852e-10	6.47889	4.26962	21	156	plasma membrane part	3	4.05287e-07
GO:00430251	F21D5.9 enriched	CC	GO:0043025	1.64769e-05	5.17473	2.78057	12	94	neuronal cell body	4	0.0018478
GO:1902495	F21D5.9 enriched	CC	GO:1902495	7.50676e-05	8.18257	1.07889	7	36	transmembrane transporter complex	3	0.00589114
GO:00160211	F21D5.9 enriched	CC	GO:0016021	0.000156383	1.9847	39.5664	59	1426	integral component of membrane	3	0.0104458
GO:0034703	F21D5.9 enriched	CC	GO:0034703	0.000602984	8.80474	0.71926	5	24	cation channel complex	5	0.0291442
GO:0030425	F21D5.9 enriched	CC	GO:0030425	0.000937165	6.11049	1.1688	6	39	dendrite	5	0.0413645
GO:00304241	F21D5.9 enriched	CC	GO:0030424	0.000992782	3.63728	3.11679	10	104	axon	5	0.043222
GO:0008076	F21D5.9 enriched	CC	GO:0008076	0.00106113	11.0859	0.479506	4	16	voltage-gated potassium channel complex	4	0.0454315
GO:00052151	F21D5.9 enriched	MF	GO:0005215	1.71753e-15	4.78257	15.5115	51	550	transporter activity	2	2.89795e-12
GO:00228343	F21D5.9 enriched	MF	GO:0022834	6.69465e-15	11.0609	2.98949	23	106	ligand-gated channel activity	7	8.8752e-12
GO:00052163	F21D5.9 enriched	MF	GO:0005216	1.90571e-13	7.40948	4.95358	27	184	ion channel activity	6	1.7685e-10
GO:0022891	F21D5.9 enriched	MF	GO:0022891	8.31258e-13	4.70346	11.5349	40	409	substrate-specific transmembrane transporter activity	4	6.56517e-10
GO:00198251	F21D5.9 enriched	MF	GO:0019825	3.89015e-09	18.617	0.835639	10	30	oxygen binding	3	1.85131e-06
GO:0020037	F21D5.9 enriched	MF	GO:0020037	9.27721e-07	7.03681	2.11521	12	75	heme binding	5	0.000167985
GO:00083241	F21D5.9 enriched	MF	GO:0008324	2.40378e-06	3.59526	7.25811	22	259	cation transmembrane transporter activity	6	0.00038627
GO:0005249	F21D5.9 enriched	MF	GO:0005249	3.88119e-06	13.9947	0.705069	7	25	voltage-gated potassium channel activity	9	0.00059045
GO:00052303	F21D5.9 enriched	MF	GO:0005230	4.80394e-06	7.37551	1.66988	10	63	extracellular ligand-gated ion channel activity	8	0.000704831
GO:0005234	F21D5.9 enriched	MF	GO:0005234	6.7349e-06	29.6509	0.31023	5	11	extracellular-glutamate-gated ion channel activity	10	0.000905796
GO:00053441	F21D5.9 enriched	MF	GO:0005344	9.1367e-06	16.5118	0.535853	6	19	oxygen transporter activity	4	0.00116697
GO:0005244	F21D5.9 enriched	MF	GO:0005244	9.75789e-06	9.3277	1.09991	8	39	voltage-gated ion channel activity	7	0.00121957
GO:00468731	F21D5.9 enriched	MF	GO:0046873	1.33128e-05	4.01548	4.65346	16	165	metal ion transmembrane transporter activity	8	0.00157882
GO:00150771	F21D5.9 enriched	MF	GO:0015077	1.55186e-05	3.96075	4.70986	16	167	monovalent inorganic cation transmembrane transporter activity	8	0.00176566
GO:0005506	F21D5.9 enriched	MF	GO:0005506	2.19952e-05	6.07459	1.97419	10	70	iron ion binding	7	0.00231293
GO:00152673	F21D5.9 enriched	MF	GO:0015267	0.000192747	4.53877	2.53075	10	107	channel activity	5	0.0123146
GO:0030594	F21D5.9 enriched	MF	GO:0030594	0.000372769	9.86111	0.648664	5	23	neurotransmitter receptor activity	4	0.0204587
GO:0006412	F21D5.9 depleted	BP	GO:0006412	8.86256e-17	8.54422	4.99821	31	177	translation	6	2.19319e-13
GO:0009059	F21D5.9 depleted	BP	GO:0009059	1.01807e-07	2.46221	29.4636	58	1014	macromolecule biosynthetic process	5	2.7993e-05
GO:0008219	F21D5.9 depleted	BP	GO:0008219	1.90104e-07	3.08544	13.1114	34	449	cell death	4	4.83333e-05
GO:0019538	F21D5.9 depleted	BP	GO:0019538	3.25026e-07	2.31088	33.5524	62	1149	protein metabolic process	4	7.11205e-05
GO:0006414	F21D5.9 depleted	BP	GO:0006414	6.08849e-07	20.0741	0.554827	7	19	translational elongation	6	0.00011895
GO:0043933	F21D5.9 depleted	BP	GO:0043933	1.63868e-06	3.16617	9.92849	27	340	macromolecular complex subunit organization	4	0.000275239
GO:0009792	F21D5.9 depleted	BP	GO:0009792	2.05231e-06	1.98037	68.5066	100	2346	embryo development ending in birth or egg hatching	5	0.000337088
GO:0000910	F21D5.9 depleted	BP	GO:0000910	2.38287e-06	4.62849	4.05192	16	140	cytokinesis	5	0.000384575
GO:0044249	F21D5.9 depleted	BP	GO:0044249	2.6776e-06	2.13318	36.4142	63	1247	cellular biosynthetic process	4	0.000424754
GO:0006915	F21D5.9 depleted	BP	GO:0006915	9.4727e-06	2.79246	11.5346	28	395	apoptotic process	6	0.00119196
GO:0007049	F21D5.9 depleted	BP	GO:0007049	5.00288e-05	2.33934	16.1192	33	552	cell cycle	4	0.00423988
GO:0032501	F21D5.9 depleted	BP	GO:0032501	0.000114889	1.77834	111.754	137	3827	multicellular organismal process	2	0.00830958
GO:0048608	F21D5.9 depleted	BP	GO:0048608	0.000119829	2.10903	20.587	38	705	reproductive structure development	4	0.00857046
GO:0071704	F21D5.9 depleted	BP	GO:0071704	0.00012701	1.71927	82.4064	108	2822	organic substance metabolic process	3	0.00889548
GO:0048856	F21D5.9 depleted	BP	GO:0048856	0.000146388	1.95935	39.1497	59	1537	anatomical structure development	3	0.00987989
GO:0007548	F21D5.9 depleted	BP	GO:0007548	0.000147561	2.08463	20.7914	38	712	sex differentiation	4	0.00992298
GO:0007275	F21D5.9 depleted	BP	GO:0007275	0.000156744	1.93795	44.7873	65	1725	multicellular organismal development	4	0.0104458
GO:0007052	F21D5.9 depleted	BP	GO:0007052	0.000178877	5.09293	2.0441	9	70	mitotic spindle organization	6	0.0116286
GO:0040038	F21D5.9 depleted	BP	GO:0040038	0.000198111	19.372	0.321216	4	11	polar body extrusion after meiotic divisions	5	0.0126355
GO:0000226	F21D5.9 depleted	BP	GO:0000226	0.00021908	3.78552	3.57194	12	124	microtubule cytoskeleton organization	5	0.0136907
GO:0048285	F21D5.9 depleted	BP	GO:0048285	0.000374782	2.44813	9.98689	22	342	organelle fission	4	0.0204587
GO:0007067	F21D5.9 depleted	BP	GO:0007067	0.000392338	4.52254	2.2628	9	80	mitosis	5	0.0211373
GO:0006260	F21D5.9 depleted	BP	GO:0006260	0.000899841	5.09771	1.57688	7	54	DNA replication	6	0.0400025
GO:0032507	F21D5.9 depleted	BP	GO:0032507	0.000974015	11.2917	0.467223	4	16	maintenance of protein location in cell	5	0.0425859
GO:0040035	F21D5.9 depleted	BP	GO:0040035	0.00107376	1.97124	17.4625	31	598	hermaphrodite genitalia development	5	0.0458666
GO:0022607	F21D5.9 depleted	BP	GO:0022607	0.0010893	2.28591	10.1037	21	346	cellular component assembly	4	0.0462334
GO:0000003	F21D5.9 depleted	BP	GO:0000003	0.0010897	1.59753	61.469	82	2105	reproduction	2	0.0462334
GO:0005840	F21D5.9 depleted	CC	GO:0005840	8.90829e-29	17.2108	4.21336	39	118	ribosome	4	1.65338e-24
GO:00432281	F21D5.9 depleted	CC	GO:0043228	9.71886e-22	5.23816	24.6732	75	691	non-membrane-bounded organelle	3	7.21528e-18
GO:0032991	F21D5.9 depleted	CC	GO:0032991	1.73022e-09	2.99545	26.6282	57	810	macromolecular complex	2	9.30806e-07
GO:0032993	F21D5.9 depleted	CC	GO:0032993	2.83684e-09	9.19341	2.24951	15	63	protein-DNA complex	3	1.42302e-06
GO:00055766	F21D5.9 depleted	CC	GO:0005576	1.52822e-08	3.78773	10.2835	31	288	extracellular region	2	5.40261e-06
GO:0022627	F21D5.9 depleted	CC	GO:0022627	3.52932e-07	42.0191	0.357065	6	10	cytosolic small ribosomal subunit	6	7.48618e-05
GO:0051233	F21D5.9 depleted	CC	GO:0051233	4.47825e-06	20.9904	0.49989	6	14	spindle midzone	4	0.000662282
GO:00056151	F21D5.9 depleted	CC	GO:0005615	5.04508e-06	5.95204	2.49945	12	70	extracellular space	3	0.000731536
GO:00057371	F21D5.9 depleted	CC	GO:0005737	4.232e-05	1.91075	54.6666	79	1531	cytoplasm	4	0.00376267
GO:0000777	F21D5.9 depleted	CC	GO:0000777	5.26423e-05	17.6002	0.45879	5	13	condensed chromosome kinetochore	5	0.0044411
GO:0043229	F21D5.9 depleted	CC	GO:0043229	0.000127462	2.01574	46.1029	66	1435	intracellular organelle	3	0.00891034
GO:0015935	F21D5.9 depleted	CC	GO:0015935	0.000541637	14.3464	0.413611	4	12	small ribosomal subunit	5	0.0268066
GO:0000793	F21D5.9 depleted	CC	GO:0000793	0.000684141	6.62659	1.11175	6	32	condensed chromosome	6	0.0322685
GO:0005622	F21D5.9 depleted	CC	GO:0005622	0.000961181	1.73199	98.8712	118	2769	intracellular	3	0.0422237
GO:0003735	F21D5.9 depleted	MF	GO:0003735	2.29797e-30	22.3989	3.04474	36	104	structural constituent of ribosome	3	8.53007e-26
GO:00189961	mir-57 enriched	BP	GO:0018996	9.78397e-09	5.95209	3.95742	19	236	molting cycle, collagen and cuticulin-based cuticle	5	3.78314e-06
GO:00451382	mir-57 enriched	BP	GO:0045138	1.45808e-06	9.78363	1.12467	9	66	tail tip morphogenesis	4	0.000248274
GO:00101711	mir-57 enriched	BP	GO:0010171	1.84299e-06	3.48615	8.36499	24	503	body morphogenesis	4	0.000306779
GO:00400113	mir-57 enriched	BP	GO:0040011	0.000205177	2.11066	23.3966	40	1373	locomotion	2	0.0130018
GO:00400321	mir-57 enriched	BP	GO:0040032	0.000720212	22.1743	0.187445	3	11	post-embryonic body morphogenesis	5	0.033628
GO:00076381	mir-57 enriched	BP	GO:0007638	0.000768243	11.3409	0.426012	4	25	mechanosensory behavior	4	0.0352499
GO:00055767	mir-57 enriched	CC	GO:0005576	1.81136e-15	10.1941	4.40392	27	295	extracellular region	2	2.92339e-12
GO:00055811	mir-57 enriched	CC	GO:0005581	2.40988e-07	21.2731	0.462785	7	31	collagen	3	5.75992e-05
GO:00056152	mir-57 enriched	CC	GO:0005615	9.08255e-05	7.66498	1.08978	7	73	extracellular space	3	0.00686648
GO:00055783	mir-57 enriched	CC	GO:0005578	0.000258389	15.5476	0.322442	4	25	proteinaceous extracellular matrix	3	0.0153708
GO:00423021	mir-57 enriched	MF	GO:0042302	1.53857e-18	15.9861	2.34536	24	139	structural constituent of cuticle	3	5.71117e-15
GO:0008158	mir-57 enriched	MF	GO:0008158	4.37178e-06	17.7143	0.455574	6	27	hedgehog receptor activity	5	0.000654356
GO:00052304	mir-57 depleted	MF	GO:0005230	5.56408e-05	26.0145	0.227322	4	96	extracellular ligand-gated ion channel activity	8	0.00464131
GO:00228344	mir-57 depleted	MF	GO:0022834	8.83449e-05	22.9615	0.255738	4	108	ligand-gated channel activity	7	0.00670626
GO:00230522	mls-2 enriched	BP	GO:0023052	5.43122e-06	5.95604	4.46758	15	1024	signaling	2	0.000776013
GO:00091901	mls-2 enriched	BP	GO:0009190	1.39376e-05	33.9974	0.1527	4	35	cyclic nucleotide biosynthetic process	7	0.00163207
GO:00061821	mls-2 enriched	BP	GO:0006182	0.000142123	36.2473	0.104709	3	24	cGMP biosynthetic process	9	0.00968421
GO:00194382	mls-2 enriched	BP	GO:0019438	0.000403934	4.37574	3.58628	11	822	aromatic compound biosynthetic process	5	0.0216364
GO:00181302	mls-2 enriched	BP	GO:0018130	0.000444525	4.321	3.62555	11	831	heterocycle biosynthetic process	5	0.0231752
GO:00442712	mls-2 enriched	BP	GO:0044271	0.000449243	4.315	3.62991	11	832	cellular nitrogen compound biosynthetic process	5	0.0232904
GO:19013622	mls-2 enriched	BP	GO:1901362	0.000514563	4.23821	3.68663	11	845	organic cyclic compound biosynthetic process	5	0.0258008
GO:00071652	mls-2 enriched	BP	GO:0007165	0.000548659	7.43206	1.10669	6	334	signal transduction	4	0.0270827
GO:19012931	mls-2 enriched	BP	GO:1901293	0.000576248	12.1526	0.392658	4	90	nucleoside phosphate biosynthetic process	5	0.0281082
GO:00043831	mls-2 enriched	MF	GO:0004383	0.000129186	38.2286	0.102298	3	24	guanylate cyclase activity	4	0.00899694
GO:00400114	mls-2 depleted	BP	GO:0040011	1.90803e-06	2.0063	47.0254	77	1377	locomotion	2	0.000316188
GO:00075171	mls-2 depleted	BP	GO:0007517	2.07754e-06	12.2944	0.922067	8	27	muscle organ development	5	0.000339729
GO:00511463	mls-2 depleted	BP	GO:0051146	9.44157e-06	4.11389	4.50788	16	132	striated muscle cell differentiation	6	0.00119196
GO:00069361	mls-2 depleted	BP	GO:0006936	1.84769e-05	14.6422	0.608607	6	18	muscle contraction	6	0.00202917
GO:00550012	mls-2 depleted	BP	GO:0055001	3.91712e-05	3.80576	4.50788	15	132	muscle cell development	5	0.00351216
GO:00189962	mls-2 depleted	BP	GO:0018996	8.10984e-05	2.82732	8.33275	21	244	molting cycle, collagen and cuticulin-based cuticle	5	0.00625891
GO:00300362	mls-2 depleted	BP	GO:0030036	0.00010897	5.52131	1.92874	9	58	actin cytoskeleton organization	5	0.0079469
GO:00610613	mls-2 depleted	BP	GO:0061061	0.000175173	3.44834	4.56967	14	138	muscle structure development	4	0.0114479
GO:00486461	mls-2 depleted	BP	GO:0048646	0.000262581	2.8041	7.13748	18	209	anatomical structure formation involved in morphogenesis	3	0.0155703
GO:00400182	mls-2 depleted	BP	GO:0040018	0.000360074	2.44929	9.93783	22	291	positive regulation of multicellular organism growth	4	0.0199492
GO:00076263	mls-2 depleted	BP	GO:0007626	0.000639167	6.67206	1.09282	6	32	locomotory behavior	4	0.030496
GO:00086521	mls-2 depleted	BP	GO:0008652	0.00064462	5.48482	1.50263	7	44	cellular amino acid biosynthetic process	5	0.0306773
GO:00329893	mls-2 depleted	BP	GO:0032989	0.000717297	2.42079	9.08406	20	266	cellular component morphogenesis	4	0.0336159
GO:00101712	mls-2 depleted	BP	GO:0010171	0.000746074	2.01107	17.0186	31	504	body morphogenesis	4	0.0345746
GO:00071552	mls-2 depleted	BP	GO:0007155	0.00101135	4.38471	2.08319	8	61	cell adhesion	3	0.0438567
GO:00055769	mls-2 depleted	CC	GO:0005576	1.04262e-16	5.57651	11.7666	46	296	extracellular region	2	2.41888e-13
GO:00055784	mls-2 depleted	CC	GO:0005578	9.89425e-09	62.5643	0.373892	7	10	proteinaceous extracellular matrix	3	3.78634e-06
GO:00551203	mls-2 depleted	CC	GO:0055120	6.58904e-08	7.69965	2.42488	14	61	striated muscle dense body	4	1.9459e-05
GO:00432923	mls-2 depleted	CC	GO:0043292	7.86703e-08	10.943	1.42392	11	40	contractile fiber	5	2.22919e-05
GO:00056153	mls-2 depleted	CC	GO:0005615	1.06832e-07	6.7075	2.9019	15	73	extracellular space	3	2.91587e-05
GO:00156292	mls-2 depleted	CC	GO:0015629	1.29375e-07	6.59233	2.94165	15	74	actin cytoskeleton	6	3.45388e-05
GO:00056041	mls-2 depleted	CC	GO:0005604	1.14266e-06	19.593	0.632749	7	16	basement membrane	3	0.000201978
GO:00363792	mls-2 depleted	CC	GO:0036379	1.91595e-05	15.1898	0.626444	6	16	myofilament	4	0.00209177
GO:00300172	mls-2 depleted	CC	GO:0030017	2.41811e-05	10.4203	0.932313	7	25	sarcomere	4	0.00247273
GO:00316741	mls-2 depleted	CC	GO:0031674	0.000420648	16.4359	0.397521	4	10	I band	4	0.0222428
GO:00601021	mls-2 depleted	CC	GO:0060102	0.000931191	12.3214	0.477025	4	12	collagen and cuticulin-based cuticle extracellular matrix	4	0.0412221
GO:00055092	mls-2 depleted	MF	GO:0005509	9.29343e-06	4.39279	4.02302	15	119	calcium ion binding	6	0.00118141
GO:00228345	mls-2 depleted	MF	GO:0022834	7.42365e-05	4.04053	3.71876	13	110	ligand-gated channel activity	7	0.00585066
GO:0008233	mls-2 depleted	MF	GO:0008233	0.00036861	10.1118	0.654573	5	20	peptidase activity	4	0.0203311
GO:00052305	mls-2 depleted	MF	GO:0005230	0.000422586	3.77596	3.31307	11	98	extracellular ligand-gated ion channel activity	8	0.0222818
GO:00168302	mls-2 depleted	MF	GO:0016830	0.000857433	8.12842	0.777558	5	23	carbon-carbon lyase activity	4	0.0383931
GO:00152675	mls-2 depleted	MF	GO:0015267	0.000905007	2.44717	8.62075	19	255	channel activity	5	0.040184
GO:00160552	pal-1 enriched	BP	GO:0016055	3.4531e-05	16.1084	0.383805	5	34	Wnt signaling pathway	6	0.00322058
GO:00073891	pal-1 enriched	BP	GO:0007389	0.000122889	11.9651	0.496074	5	45	pattern specification process	4	0.00875553
GO:0009952	pal-1 enriched	BP	GO:0009952	0.000158325	17.5667	0.28221	4	25	anterior/posterior pattern specification	6	0.0105135
GO:0009112	pal-1 enriched	BP	GO:0009112	0.000364334	27.3292	0.146749	3	13	nucleobase metabolic process	5	0.0201251
GO:00451384	pal-1 enriched	BP	GO:0045138	0.000727253	7.88136	0.722456	5	64	tail tip morphogenesis	4	0.0338716
GO:00220084	pal-1 enriched	BP	GO:0022008	0.00106353	4.312	2.08835	8	185	neurogenesis	6	0.045482
GO:0045934	pal-1 enriched	BP	GO:0045934	0.0010954	7.14725	0.790187	5	70	negative regulation of nucleobase-containing compound metabolic process	5	0.0463641
GO:000557610	pal-1 enriched	CC	GO:0005576	9.44837e-10	8.18854	3.26612	18	268	extracellular region	2	5.39575e-07
GO:00056154	pal-1 enriched	CC	GO:0005615	1.78948e-05	10.1736	0.853091	7	70	extracellular space	3	0.00198285
GO:00056042	pal-1 enriched	CC	GO:0005604	2.44064e-05	31.7077	0.182805	4	15	basement membrane	3	0.0024821
GO:00055785	pal-1 enriched	CC	GO:0005578	0.00119461	9.87458	0.476212	4	42	proteinaceous extracellular matrix	3	0.0498805
GO:0035058	pal-1 depleted	BP	GO:0035058	1.00226e-08	32.7486	0.522333	8	15	nonmotile primary cilium assembly	6	3.79631e-06
GO:1902680	pal-1 depleted	BP	GO:1902680	1.3599e-05	5.25495	2.71613	12	78	positive regulation of RNA biosynthetic process	6	0.00160018
GO:0010628	pal-1 depleted	BP	GO:0010628	1.55471e-05	5.17572	2.75096	12	79	positive regulation of gene expression	5	0.00176566
GO:00072184	pal-1 depleted	BP	GO:0007218	2.49663e-05	8.16095	1.2536	8	36	neuropeptide signaling pathway	7	0.00252521
GO:0045935	pal-1 depleted	BP	GO:0045935	2.93986e-05	4.81259	2.92507	12	84	positive regulation of nucleobase-containing compound metabolic process	5	0.00285674
GO:00459441	pal-1 depleted	BP	GO:0045944	3.34473e-05	5.1928	2.5072	11	72	positive regulation of transcription from RNA polymerase II promoter	7	0.00317535
GO:00329894	pal-1 depleted	BP	GO:0032989	4.10827e-05	2.82204	9.19306	23	264	cellular component morphogenesis	4	0.00367468
GO:00220085	pal-1 depleted	BP	GO:0022008	4.66893e-05	3.14746	6.82515	19	196	neurogenesis	6	0.00401012
GO:0009891	pal-1 depleted	BP	GO:0009891	5.92232e-05	4.43829	3.134	12	90	positive regulation of biosynthetic process	4	0.00487474
GO:00096053	pal-1 depleted	BP	GO:0009605	5.9227e-05	3.32887	5.77907	17	171	response to external stimulus	3	0.00487474
GO:00069352	pal-1 depleted	BP	GO:0006935	6.05913e-05	7.039	1.4054	8	41	chemotaxis	4	0.00495407
GO:00447002	pal-1 depleted	BP	GO:0044700	7.78363e-05	1.86568	36.5633	59	1050	single organism signaling	3	0.0060827
GO:00071662	pal-1 depleted	BP	GO:0007166	0.000118851	2.45492	11.8518	26	347	cell surface receptor signaling pathway	5	0.00853334
GO:00069721	pal-1 depleted	BP	GO:0006972	0.000156494	12.8487	0.557155	5	16	hyperosmotic response	5	0.0104458
GO:00076383	pal-1 depleted	BP	GO:0007638	0.000169799	8.9542	0.870555	6	25	mechanosensory behavior	4	0.0111754
GO:00071542	pal-1 depleted	BP	GO:0007154	0.00018739	1.79487	37.7125	59	1083	cell communication	4	0.0120137
GO:00063555	pal-1 depleted	BP	GO:0006355	0.000255398	1.9548	23.5398	41	676	regulation of transcription, DNA-templated	6	0.0152909
GO:00512525	pal-1 depleted	BP	GO:0051252	0.000308182	1.93454	23.7488	41	682	regulation of RNA metabolic process	5	0.0177085
GO:00301825	pal-1 depleted	BP	GO:0030182	0.000356879	2.92648	6.07878	16	176	neuron differentiation	6	0.0198909
GO:0007156	pal-1 depleted	BP	GO:0007156	0.000569103	14.0794	0.417867	4	12	homophilic cell adhesion	5	0.0278695
GO:0042073	pal-1 depleted	BP	GO:0042073	0.000569103	14.0794	0.417867	4	12	intraciliary transport	6	0.0278695
GO:00313265	pal-1 depleted	BP	GO:0031326	0.000669938	1.83812	25.455	42	731	regulation of cellular biosynthetic process	5	0.0316791
GO:0034654	pal-1 depleted	BP	GO:0034654	0.000863052	1.77819	28.206	45	810	nucleobase-containing compound biosynthetic process	5	0.0385561
GO:00105565	pal-1 depleted	BP	GO:0010556	0.00116456	1.791	25.3506	41	728	regulation of macromolecule biosynthetic process	5	0.0489012
GO:000557611	pal-1 depleted	CC	GO:0005576	5.58096e-07	3.19595	11.3302	30	280	extracellular region	2	0.000111379
GO:00059291	pal-1 depleted	CC	GO:0005929	1.15299e-05	5.45826	2.71115	12	67	cilium	4	0.00140786
GO:00315131	pal-1 depleted	CC	GO:0031513	0.000374609	6.21067	1.39698	7	35	nonmotile primary cilium	6	0.0204587
GO:00452021	pal-1 depleted	CC	GO:0045202	0.000438548	3.02302	5.63617	15	140	synapse	2	0.022928
GO:00444631	pal-1 depleted	CC	GO:0044463	0.000501173	5.0359	1.90185	8	47	cell projection part	3	0.0254495
GO:00429951	pal-1 depleted	CC	GO:0042995	0.000761397	2.97345	5.3184	14	140	cell projection	3	0.0350707
GO:00435654	pal-1 depleted	MF	GO:0043565	0.000147278	2.25455	15.6066	31	416	sequence-specific DNA binding	6	0.00992191
GO:00072185	pros-1 enriched	BP	GO:0007218	0.000339096	9.65681	0.621262	5	34	neuropeptide signaling pathway	7	0.0191879
GO:000557612	pros-1 enriched	CC	GO:0005576	1.34281e-08	5.22835	5.56777	22	240	extracellular region	2	4.93517e-06
GO:00058401	pros-1 enriched	CC	GO:0005840	0.000344796	4.23965	2.73748	10	118	ribosome	4	0.0193921
GO:00056155	pros-1 enriched	CC	GO:0005615	0.000409876	5.92389	1.39194	7	60	extracellular space	3	0.0218287
GO:00037351	pros-1 enriched	MF	GO:0003735	0.000132291	5.32895	1.96865	9	104	structural constituent of ribosome	3	0.00919598
GO:0004364	pros-1 enriched	MF	GO:0004364	0.000300505	15.4286	0.340729	4	18	glutathione transferase activity	5	0.0174021
GO:0016043	pros-1 depleted	BP	GO:0016043	3.59757e-24	2.73257	95.9428	191	778	cellular component organization	3	4.45139e-20
GO:00070491	pros-1 depleted	BP	GO:0007049	1.61319e-22	2.92959	70.5738	152	555	cell cycle	4	1.49704e-18
GO:00400116	pros-1 depleted	BP	GO:0040011	1.32071e-18	2.17766	141.87	236	1136	locomotion	2	5.44719e-15
GO:00009101	pros-1 depleted	BP	GO:0000910	5.50441e-17	4.75727	18.9468	59	149	cytokinesis	5	1.57172e-13
GO:0007010	pros-1 depleted	BP	GO:0007010	1.00239e-15	3.04556	40.564	93	319	cytoskeleton organization	4	1.77185e-12
GO:00075481	pros-1 depleted	BP	GO:0007548	2.15276e-15	2.26314	90.4107	162	711	sex differentiation	4	3.3296e-12
GO:00097921	pros-1 depleted	BP	GO:0009792	5.80102e-14	1.74153	298.063	397	2344	embryo development ending in birth or egg hatching	5	5.81984e-11
GO:00400351	pros-1 depleted	BP	GO:0040035	7.11374e-14	2.28095	76.1688	139	599	hermaphrodite genitalia development	5	6.949e-11
GO:00486081	pros-1 depleted	BP	GO:0048608	4.44733e-13	2.30429	68.1055	126	546	reproductive structure development	4	3.83918e-10
GO:00485131	pros-1 depleted	BP	GO:0048513	4.56173e-13	2.40065	60.0674	115	494	organ development	4	3.84844e-10
GO:00062601	pros-1 depleted	BP	GO:0006260	3.05466e-12	8.75744	5.96186	26	47	DNA replication	6	2.36227e-09
GO:0007017	pros-1 depleted	BP	GO:0007017	3.15893e-12	3.88508	18.077	50	143	microtubule-based process	4	2.39305e-09
GO:00482851	pros-1 depleted	BP	GO:0048285	3.3386e-10	2.38992	43.743	85	344	organelle fission	4	2.03162e-07
GO:0009888	pros-1 depleted	BP	GO:0009888	1.4052e-08	2.08775	53.0257	93	417	tissue development	4	5.11382e-06
GO:00070521	pros-1 depleted	BP	GO:0007052	2.37739e-08	4.71566	8.22347	26	65	mitotic spindle organization	6	7.75594e-06
GO:00447021	pros-1 depleted	BP	GO:0044702	5.65055e-08	1.72723	103.905	154	833	single organism reproductive process	3	1.69152e-05
GO:1902589	pros-1 depleted	BP	GO:1902589	6.9518e-08	2.22448	38.0688	71	317	single-organism organelle organization	4	2.01602e-05
GO:0051301	pros-1 depleted	BP	GO:0051301	1.94345e-07	2.37757	28.8736	57	240	cell division	4	4.89768e-05
GO:0032502	pros-1 depleted	BP	GO:0032502	2.29469e-07	1.54989	266.073	325	2442	developmental process	2	5.56724e-05
GO:00069281	pros-1 depleted	BP	GO:0006928	3.10489e-07	2.16319	37.2918	68	295	cellular component movement	4	6.92739e-05
GO:0044707	pros-1 depleted	BP	GO:0044707	3.11658e-07	1.56152	230.667	287	1982	single-multicellular organism process	3	6.92739e-05
GO:0071103	pros-1 depleted	BP	GO:0071103	3.27629e-07	5.18166	5.97652	20	47	DNA conformation change	6	7.11205e-05
GO:0042692	pros-1 depleted	BP	GO:0042692	3.50929e-07	2.79135	18.4382	41	145	muscle cell differentiation	5	7.48618e-05
GO:0002009	pros-1 depleted	BP	GO:0002009	3.79699e-07	2.06524	42.7257	75	336	morphogenesis of an epithelium	5	7.91822e-05
GO:00096531	pros-1 depleted	BP	GO:0009653	3.94084e-07	2.22733	33.0523	62	288	anatomical structure morphogenesis	3	8.1723e-05
GO:0051674	pros-1 depleted	BP	GO:0051674	6.77956e-07	2.29325	29.2468	56	230	localization of cell	3	0.000130392
GO:00000701	pros-1 depleted	BP	GO:0000070	7.36445e-07	12.8355	2.147	11	17	mitotic sister chromatid segregation	6	0.000139474
GO:0070925	pros-1 depleted	BP	GO:0070925	2.55573e-06	2.41014	22.5197	45	178	organelle assembly	4	0.000407162
GO:00220086	pros-1 depleted	BP	GO:0022008	3.82667e-06	2.27062	25.6863	49	202	neurogenesis	6	0.000584551
GO:00101713	pros-1 depleted	BP	GO:0010171	5.1513e-06	1.77601	59.1217	92	469	body morphogenesis	4	0.000744033
GO:0051253	pros-1 depleted	BP	GO:0051253	6.26379e-06	3.66355	8.13824	22	64	negative regulation of RNA metabolic process	5	0.000867581
GO:0051172	pros-1 depleted	BP	GO:0051172	7.59162e-06	3.36057	9.40984	24	74	negative regulation of nitrogen compound metabolic process	4	0.00100285
GO:00451385	pros-1 depleted	BP	GO:0045138	1.10495e-05	3.49583	8.39256	22	66	tail tip morphogenesis	4	0.00136426
GO:0010558	pros-1 depleted	BP	GO:0010558	2.07037e-05	3.10952	9.91848	24	78	negative regulation of macromolecule biosynthetic process	5	0.00220839
GO:00451653	pros-1 depleted	BP	GO:0045165	2.2128e-05	2.92357	11.2077	26	89	cell fate commitment	5	0.00232031
GO:0030029	pros-1 depleted	BP	GO:0030029	2.59548e-05	2.19868	23.016	43	181	actin filament-based process	4	0.00258296
GO:0031327	pros-1 depleted	BP	GO:0031327	2.62254e-05	3.05246	10.0456	24	79	negative regulation of cellular biosynthetic process	5	0.00258906
GO:0055002	pros-1 depleted	BP	GO:0055002	2.65111e-05	2.46378	16.658	34	131	striated muscle cell development	6	0.00261033
GO:00301826	pros-1 depleted	BP	GO:0030182	3.44584e-05	2.16652	23.2703	43	183	neuron differentiation	6	0.00322058
GO:00440851	pros-1 depleted	BP	GO:0044085	4.37634e-05	1.73445	50.7368	78	399	cellular component biogenesis	3	0.00384042
GO:00325081	pros-1 depleted	BP	GO:0032508	4.44772e-05	16.1393	1.2716	7	10	DNA duplex unwinding	8	0.00389385
GO:00075172	pros-1 depleted	BP	GO:0007517	4.61875e-05	5.55477	3.43332	12	27	muscle organ development	5	0.00398717
GO:0048598	pros-1 depleted	BP	GO:0048598	5.35841e-05	3.95037	5.58593	16	45	embryonic morphogenesis	4	0.00447982
GO:00021191	pros-1 depleted	BP	GO:0002119	6.03356e-05	1.3878	192.891	238	1532	nematode larval development	6	0.00494405
GO:00903042	pros-1 depleted	BP	GO:0090304	6.6443e-05	1.4408	135.298	175	1064	nucleic acid metabolic process	5	0.00536181
GO:00070671	pros-1 depleted	BP	GO:0007067	6.88659e-05	2.98582	9.29706	22	75	mitosis	5	0.00550183
GO:0048468	pros-1 depleted	BP	GO:0048468	6.94099e-05	1.67161	56.3319	84	443	cell development	4	0.00552896
GO:00436232	pros-1 depleted	BP	GO:0043623	9.22161e-05	2.11779	21.9719	40	174	cellular protein complex assembly	6	0.00694349
GO:00097912	pros-1 depleted	BP	GO:0009791	0.000100352	1.37788	187.832	231	1499	post-embryonic development	4	0.00745016
GO:00447721	pros-1 depleted	BP	GO:0044772	0.000138693	6.92606	2.28888	9	18	mitotic cell cycle phase transition	6	0.00953385
GO:0048731	pros-1 depleted	BP	GO:0048731	0.000141128	2.12367	20.0857	37	179	system development	4	0.00968329
GO:0051276	pros-1 depleted	BP	GO:0051276	0.000165918	2.29038	15.9644	31	128	chromosome organization	4	0.0109394
GO:00310332	pros-1 depleted	BP	GO:0031033	0.0002082	2.33293	14.7506	29	116	myosin filament organization	6	0.0131659
GO:00106281	pros-1 depleted	BP	GO:0010628	0.000223756	2.6317	10.6814	23	84	positive regulation of gene expression	5	0.0138894
GO:00070981	pros-1 depleted	BP	GO:0007098	0.000232656	9.68033	1.52592	7	12	centrosome cycle	5	0.0142983
GO:00310231	pros-1 depleted	BP	GO:0031023	0.000232656	9.68033	1.52592	7	12	microtubule organizing center organization	4	0.0142983
GO:00600701	pros-1 depleted	BP	GO:0060070	0.000232656	9.68033	1.52592	7	12	canonical Wnt signaling pathway	7	0.0142983
GO:0008406	pros-1 depleted	BP	GO:0008406	0.000248133	2.08769	19.9641	36	157	gonad development	4	0.0149767
GO:00459442	pros-1 depleted	BP	GO:0045944	0.000296896	2.71111	9.537	21	75	positive regulation of transcription from RNA polymerase II promoter	7	0.0172613
GO:0031032	pros-1 depleted	BP	GO:0031032	0.000307938	2.26608	15.0642	29	119	actomyosin structure organization	6	0.0177085
GO:00486672	pros-1 depleted	BP	GO:0048667	0.000376696	2.73204	9.02836	20	71	cell morphogenesis involved in neuron differentiation	6	0.0205029
GO:19026801	pros-1 depleted	BP	GO:1902680	0.000416175	2.55662	10.4271	22	82	positive regulation of RNA biosynthetic process	6	0.0220691
GO:00459351	pros-1 depleted	BP	GO:0045935	0.000467376	2.46806	11.1901	23	88	positive regulation of nucleobase-containing compound metabolic process	5	0.0240624
GO:00098911	pros-1 depleted	BP	GO:0009891	0.000515043	2.39222	11.953	24	94	positive regulation of biosynthetic process	4	0.0258008
GO:00069362	pros-1 depleted	BP	GO:0006936	0.000526503	3.60873	4.83208	13	38	muscle contraction	6	0.0263393
GO:00009021	pros-1 depleted	BP	GO:0000902	0.000637834	2.0851	17.1666	31	135	cell morphogenesis	5	0.0304716
GO:0048523	pros-1 depleted	BP	GO:0048523	0.000679357	1.8081	27.9565	45	221	negative regulation of cellular process	3	0.0320836
GO:00001221	pros-1 depleted	BP	GO:0000122	0.000772064	3.06425	6.23084	15	49	negative regulation of transcription from RNA polymerase II promoter	7	0.0353815
GO:0016477	pros-1 depleted	BP	GO:0016477	0.000785796	2.10985	15.8774	29	127	cell migration	4	0.0357899
GO:00488122	pros-1 depleted	BP	GO:0048812	0.000844746	2.39519	10.9358	22	86	neuron projection morphogenesis	6	0.0379165
GO:00400381	pros-1 depleted	BP	GO:0040038	0.00108753	8.28772	1.39876	6	11	polar body extrusion after meiotic divisions	5	0.0462334
GO:19019871	pros-1 depleted	BP	GO:1901987	0.00108753	8.28772	1.39876	6	11	regulation of cell cycle phase transition	6	0.0462334
GO:00432283	pros-1 depleted	CC	GO:0043228	1.25508e-16	2.43012	90.65	163	689	non-membrane-bounded organelle	3	2.7405e-13
GO:00056221	pros-1 depleted	CC	GO:0005622	8.89069e-14	2.01147	366.81	448	2788	intracellular	3	8.46212e-11
GO:00444221	pros-1 depleted	CC	GO:0044422	1.35274e-10	4.92065	10.1546	33	87	organelle part	2	8.96677e-08
GO:00551205	pros-1 depleted	CC	GO:0055120	1.87416e-09	5.4395	8.02562	27	61	striated muscle dense body	4	9.79946e-07
GO:00314302	pros-1 depleted	CC	GO:0031430	4.34356e-09	12.0256	3.28919	16	25	M band	4	2.01541e-06
GO:00056043	pros-1 depleted	CC	GO:0005604	4.51768e-09	21.9005	2.23665	13	17	basement membrane	3	2.04508e-06
GO:00432291	pros-1 depleted	CC	GO:0043229	6.79046e-09	1.799	168.544	224	1444	intracellular organelle	3	2.89351e-06
GO:0005634	pros-1 depleted	CC	GO:0005634	4.5601e-08	1.64803	171.088	228	1306	nucleus	5	1.39893e-05
GO:00329911	pros-1 depleted	CC	GO:0032991	2.28641e-07	1.69537	114.545	162	874	macromolecular complex	2	5.56724e-05
GO:00512331	pros-1 depleted	CC	GO:0051233	1.65839e-06	20.1529	1.57428	9	12	spindle midzone	4	0.000277294
GO:00056941	pros-1 depleted	CC	GO:0005694	1.41591e-05	3.43165	8.52456	22	68	chromosome	5	0.00164761
GO:0043227	pros-1 depleted	CC	GO:0043227	2.41025e-05	1.43252	255.241	302	1940	membrane-bounded organelle	3	0.0024715
GO:0005938	pros-1 depleted	CC	GO:0005938	5.33651e-05	2.99525	9.86756	23	75	cell cortex	4	0.00447982
GO:00007771	pros-1 depleted	CC	GO:0000777	5.82747e-05	10.7429	1.70302	8	13	condensed chromosome kinetochore	5	0.00482847
GO:000557613	pros-1 depleted	CC	GO:0005576	0.000122025	1.83617	36.3126	58	276	extracellular region	2	0.00871073
GO:0032153	pros-1 depleted	CC	GO:0032153	0.000124274	8.90524	1.84195	8	14	cell division site	3	0.00878675
GO:0032154	pros-1 depleted	CC	GO:0032154	0.000124274	8.90524	1.84195	8	14	cleavage furrow	4	0.00878675
GO:00058131	pros-1 depleted	CC	GO:0005813	0.000174973	3.94246	4.97304	14	38	centrosome	5	0.0114479
GO:00432924	pros-1 depleted	CC	GO:0043292	0.00022006	3.79915	5.0452	14	40	contractile fiber	5	0.0137025
GO:0044430	pros-1 depleted	CC	GO:0044430	0.000343297	2.38404	13.0808	26	103	cytoskeletal part	4	0.0193372
GO:00156293	pros-1 depleted	CC	GO:0015629	0.000374399	2.67334	9.736	21	74	actin cytoskeleton	6	0.0204587
GO:00007931	pros-1 depleted	CC	GO:0000793	0.00108073	8.31384	1.39863	6	11	condensed chromosome	6	0.046111
GO:00055151	pros-1 depleted	MF	GO:0005515	3.26815e-07	1.74293	91.4481	135	796	protein binding	3	7.11205e-05
GO:0003678	pros-1 depleted	MF	GO:0003678	1.21326e-05	9.09985	2.1996	10	18	DNA helicase activity	9	0.00145278
GO:0008092	pros-1 depleted	MF	GO:0008092	0.000497303	2.30059	13.3198	26	109	cytoskeletal protein binding	4	0.0253222
GO:00037055	pros-1 depleted	MF	GO:0003705	0.00104612	6.34111	1.833	7	15	RNA polymerase II distal enhancer sequence-specific DNA binding transcription factor activity	5	0.0450488
GO:00307052	ttx-3 enriched	BP	GO:0030705	1.13527e-20	211.441	0.289415	13	17	cytoskeleton-dependent intracellular transport	5	6.02018e-17
GO:00420732	ttx-3 enriched	BP	GO:0042073	8.82998e-17	316.095	0.204293	10	12	intraciliary transport	6	2.19319e-13
GO:00350581	ttx-3 enriched	BP	GO:0035058	3.84946e-15	126.381	0.255366	10	15	nonmotile primary cilium assembly	6	5.71568e-12
GO:00070182	ttx-3 enriched	BP	GO:0007018	1.63838e-14	27.7522	0.800148	14	47	microtubule-based movement	5	1.84293e-11
GO:00488584	ttx-3 enriched	BP	GO:0048858	3.399e-14	13.4913	1.95781	19	115	cell projection morphogenesis	5	3.60488e-11
GO:00230523	ttx-3 enriched	BP	GO:0023052	1.42187e-10	3.75116	17.8416	46	1048	signaling	2	9.25964e-08
GO:00329895	ttx-3 enriched	BP	GO:0032989	5.856e-09	5.84097	4.27313	20	251	cellular component morphogenesis	4	2.58779e-06
GO:0046907	ttx-3 enriched	BP	GO:0046907	1.54964e-07	6.78166	2.50259	14	147	intracellular transport	4	4.02257e-05
GO:00069354	ttx-3 enriched	BP	GO:0006935	2.35042e-07	7.94175	1.83864	12	108	chemotaxis	4	5.66543e-05
GO:0023051	ttx-3 enriched	BP	GO:0023051	1.08304e-06	5.29262	3.37084	15	198	regulation of signaling	3	0.000193281
GO:00099681	ttx-3 enriched	BP	GO:0009968	1.10272e-06	10.1655	1.08956	9	64	negative regulation of signal transduction	4	0.000195852
GO:0010646	ttx-3 enriched	BP	GO:0010646	1.15481e-06	5.26304	3.38786	15	199	regulation of cell communication	4	0.000202255
GO:00071653	ttx-3 enriched	BP	GO:0007165	5.02406e-06	2.8444	14.2738	32	901	signal transduction	4	0.000731345
GO:00096055	ttx-3 enriched	BP	GO:0009605	6.09001e-06	4.8365	3.38786	14	199	response to external stimulus	3	0.000846671
GO:00486464	ttx-3 enriched	BP	GO:0048646	6.09001e-06	4.8365	3.38786	14	199	anatomical structure formation involved in morphogenesis	3	0.000846671
GO:00508962	ttx-3 enriched	BP	GO:0050896	1.20618e-05	3.06042	11.7019	27	912	response to stimulus	2	0.00144897
GO:00447651	ttx-3 enriched	BP	GO:0044765	1.4502e-05	3.14735	8.83935	23	546	single-organism transport	3	0.00168224
GO:00226073	ttx-3 enriched	BP	GO:0022607	1.60362e-05	3.61741	5.82235	18	342	cellular component assembly	4	0.00180931
GO:0051641	ttx-3 enriched	BP	GO:0051641	2.33908e-05	3.38292	6.57143	19	386	cellular localization	3	0.00241857
GO:00071864	ttx-3 enriched	BP	GO:0007186	3.515e-05	4.35515	3.44999	13	218	G-protein coupled receptor signaling pathway	6	0.00326192
GO:1900542	ttx-3 enriched	BP	GO:1900542	0.000106314	7.35536	1.10659	7	65	regulation of purine nucleotide metabolic process	7	0.00776845
GO:00076265	ttx-3 enriched	BP	GO:0007626	0.000156352	11.5629	0.527757	5	31	locomotory behavior	4	0.0104458
GO:00072186	ttx-3 enriched	BP	GO:0007218	0.000282949	10.0152	0.595855	5	35	neuropeptide signaling pathway	7	0.0165925
GO:00015052	ttx-3 enriched	BP	GO:0001505	0.000324162	9.69062	0.612879	5	36	regulation of neurotransmitter levels	4	0.0185122
GO:0043547	ttx-3 enriched	BP	GO:0043547	0.000382143	7.11171	0.970392	6	57	positive regulation of GTPase activity	7	0.0206479
GO:0033124	ttx-3 enriched	BP	GO:0033124	0.000553319	6.59049	1.03849	6	61	regulation of GTP catabolic process	7	0.0272403
GO:0030811	ttx-3 enriched	BP	GO:0030811	0.000716852	6.24676	1.08956	6	64	regulation of nucleotide catabolic process	6	0.0336159
GO:0019220	ttx-3 enriched	BP	GO:0019220	0.000761503	4.52198	1.97483	8	116	regulation of phosphate metabolic process	6	0.0350707
GO:00718401	ttx-3 enriched	BP	GO:0071840	0.000763696	2.03373	19.9186	34	1170	cellular component organization or biogenesis	2	0.0351281
GO:00347651	ttx-3 enriched	BP	GO:0034765	0.000764989	11.3582	0.425611	4	25	regulation of ion transmembrane transport	5	0.035144
GO:0043085	ttx-3 enriched	BP	GO:0043085	0.000804318	5.12037	1.5322	7	90	positive regulation of catalytic activity	5	0.0364101
GO:00485831	ttx-3 enriched	BP	GO:0048583	0.000823975	3.23371	4.13864	12	247	regulation of response to stimulus	3	0.0372092
GO:00071561	ttx-3 enriched	BP	GO:0007156	0.000945437	19.7351	0.204293	3	12	homophilic cell adhesion	5	0.0416801
GO:0019219	ttx-3 enriched	BP	GO:0019219	0.00104422	2.18806	13.1599	25	773	regulation of nucleobase-containing compound metabolic process	5	0.0450192
GO:0065009	ttx-3 enriched	BP	GO:0065009	0.00118063	3.80319	2.62176	9	154	regulation of molecular function	3	0.0493524
GO:00059292	ttx-3 enriched	CC	GO:0005929	3.1587e-06	10.9287	0.943026	8	45	cilium	4	0.000494729
GO:00974583	ttx-3 enriched	CC	GO:0097458	5.623e-06	6.4256	2.08954	11	99	neuron part	3	0.000793634
GO:00452022	ttx-3 enriched	CC	GO:0045202	8.96815e-06	5.08903	3.07191	13	140	synapse	2	0.0011519
GO:00429952	ttx-3 enriched	CC	GO:0042995	6.67337e-05	4.4324	3.20106	12	165	cell projection	3	0.00536181
GO:00058864	ttx-3 enriched	CC	GO:0005886	7.90849e-05	2.75211	10.5761	24	482	plasma membrane	3	0.00614729
GO:00304244	ttx-3 enriched	CC	GO:0030424	8.44011e-05	5.09774	2.30393	10	105	axon	5	0.00647308
GO:00315132	ttx-3 enriched	CC	GO:0031513	0.000780715	8	0.746951	5	35	nonmotile primary cilium	6	0.0356459
GO:00049303	ttx-3 enriched	MF	GO:0004930	4.58513e-05	4.58733	3.06333	12	181	G-protein coupled receptor activity	5	0.00397524
GO:0022803	ttx-3 enriched	MF	GO:0022803	6.67216e-05	3.87921	4.23112	14	250	passive transmembrane transporter activity	4	0.00536181
GO:0060089	ttx-3 enriched	MF	GO:0060089	0.000115049	2.69256	10.8655	24	642	molecular transducer activity	2	0.00830958
GO:0005096	ttx-3 enriched	MF	GO:0005096	0.000297143	7.53413	0.930846	6	55	GTPase activator activity	4	0.0172613
GO:00052611	ttx-3 enriched	MF	GO:0005261	0.00037422	4.56048	2.25096	9	133	cation channel activity	7	0.0204587
GO:00052441	ttx-3 enriched	MF	GO:0005244	0.000513547	8.71266	0.676979	5	40	voltage-gated ion channel activity	7	0.0257955
GO:00052154	ttx-3 enriched	MF	GO:0005215	0.000733702	2.50798	9.34231	20	552	transporter activity	2	0.0340864
GO:0060589	ttx-3 enriched	MF	GO:0060589	0.000869262	6.03844	1.13394	6	67	nucleoside-triphosphatase regulator activity	3	0.0387359
GO:00511464	ttx-3 depleted	BP	GO:0051146	7.86034e-07	6.35863	2.43955	13	131	striated muscle cell differentiation	6	0.000146621
GO:00550013	ttx-3 depleted	BP	GO:0055001	4.99104e-06	5.76824	2.43955	12	131	muscle cell development	5	0.000729399
GO:00329896	ttx-3 depleted	BP	GO:0032989	1.19964e-05	4.03558	4.59976	16	247	cellular component morphogenesis	4	0.00144897
GO:00610614	ttx-3 depleted	BP	GO:0061061	3.35939e-05	5.10518	2.48019	11	137	muscle structure development	4	0.00318114
GO:00300363	ttx-3 depleted	BP	GO:0030036	0.000123213	12.2784	0.503624	5	29	actin cytoskeleton organization	5	0.00876183
GO:00486465	ttx-3 depleted	BP	GO:0048646	0.000281786	3.67283	3.66864	12	197	anatomical structure formation involved in morphogenesis	3	0.0165505
GO:0030163	ttx-3 depleted	BP	GO:0030163	0.000424382	3.49756	3.83624	12	206	protein catabolic process	5	0.0223448
GO:00400323	ttx-3 depleted	BP	GO:0040032	0.000932828	20.2195	0.204848	3	11	post-embryonic body morphogenesis	5	0.0412221
GO:000557614	ttx-3 depleted	CC	GO:0005576	1.89984e-16	8.2832	6.24217	33	293	extracellular region	2	3.71169e-13
GO:00056156	ttx-3 depleted	CC	GO:0005615	2.7772e-07	9.05451	1.55522	11	73	extracellular space	3	6.4031e-05
GO:00156294	ttx-3 depleted	CC	GO:0015629	3.20519e-07	8.90878	1.57652	11	74	actin cytoskeleton	6	7.08195e-05
GO:00432925	ttx-3 depleted	CC	GO:0043292	5.71293e-07	14.1346	0.759717	8	40	contractile fiber	5	0.000113403
GO:00363794	ttx-3 depleted	CC	GO:0036379	3.35998e-06	19.5087	0.447391	6	21	myofilament	4	0.000521851
GO:00551206	ttx-3 depleted	CC	GO:0055120	4.33286e-06	8.65385	1.29957	9	61	striated muscle dense body	4	0.000651157
GO:00300174	ttx-3 depleted	CC	GO:0030017	5.61478e-06	12.6335	0.727571	7	35	sarcomere	4	0.000793634
GO:00055813	ttx-3 depleted	CC	GO:0005581	3.83664e-05	11.6791	0.660435	6	31	collagen	3	0.00347623
GO:00056044	ttx-3 depleted	CC	GO:0005604	0.000212402	17.5601	0.316373	4	15	basement membrane	3	0.0133633
GO:00055096	ttx-3 depleted	MF	GO:0005509	1.28468e-05	6.44839	1.84775	10	114	calcium ion binding	6	0.00152844
GO:00071664	unc-130 enriched	BP	GO:0007166	0.000200314	6.19951	1.72327	8	415	cell surface receptor signaling pathway	5	0.0127541
GO:00106283	unc-130 depleted	BP	GO:0010628	4.39718e-06	7.31074	1.63111	10	81	positive regulation of gene expression	5	0.000655516
GO:19026803	unc-130 depleted	BP	GO:1902680	2.61156e-05	6.62292	1.59084	9	79	positive regulation of RNA biosynthetic process	6	0.00258509
GO:00459353	unc-130 depleted	BP	GO:0045935	4.717e-05	6.09455	1.71166	9	85	positive regulation of nucleobase-containing compound metabolic process	5	0.00403445
GO:00098913	unc-130 depleted	BP	GO:0009891	8.10746e-05	5.64351	1.83248	9	91	positive regulation of biosynthetic process	4	0.00625891
GO:00459444	unc-130 depleted	BP	GO:0045944	8.91901e-05	6.39519	1.44988	8	72	positive regulation of transcription from RNA polymerase II promoter	7	0.00675661
GO:00220089	unc-130 depleted	BP	GO:0022008	0.000694626	3.28849	4.04757	12	201	neurogenesis	6	0.0327215
GO:00400324	unc-130 depleted	BP	GO:0040032	0.0011711	18.6306	0.221509	3	11	post-embryonic body morphogenesis	5	0.0491202
GO:000557615	unc-130 depleted	CC	GO:0005576	6.24193e-09	4.8148	6.78897	25	294	extracellular region	2	2.72589e-06
GO:00432926	unc-130 depleted	CC	GO:0043292	0.000224183	4.46879	2.58627	10	112	contractile fiber	5	0.0138926
GO:00056045	unc-130 depleted	CC	GO:0005604	0.000507579	13.4793	0.392559	4	17	basement membrane	3	0.0255649
GO:00469834	unc-130 depleted	MF	GO:0046983	0.000453023	4.96296	1.83729	8	88	protein dimerization activity	4	0.0234514
GO:00423025	unc-130 depleted	MF	GO:0042302	0.000527243	3.94666	2.86033	10	137	structural constituent of cuticle	3	0.0263409
GO:00071654	hlh-16 enriched	BP	GO:0007165	7.60881e-09	3.03912	19.2712	46	703	signal transduction	4	3.13821e-06
GO:00156712	hlh-16 enriched	BP	GO:0015671	8.16745e-08	15.436	0.848835	9	30	oxygen transport	5	2.27952e-05
GO:00071865	hlh-16 enriched	BP	GO:0007186	2.88352e-07	4.26714	5.85192	21	217	G-protein coupled receptor signaling pathway	6	6.56664e-05
GO:00447083	hlh-16 enriched	BP	GO:0044708	6.08191e-06	6.31961	2.09379	11	74	single-organism behavior	3	0.000846671
GO:00508963	hlh-16 enriched	BP	GO:0050896	7.77011e-06	2.40957	21.5666	42	869	response to stimulus	2	0.00101917
GO:00068115	hlh-16 enriched	BP	GO:0006811	2.58861e-05	2.68509	11.5442	27	408	ion transport	4	0.00258296
GO:00447004	hlh-16 enriched	BP	GO:0044700	4.93477e-05	6.11958	1.73398	9	77	single organism signaling	3	0.00420134
GO:00096056	hlh-16 enriched	BP	GO:0009605	6.54894e-05	3.4487	5.26278	16	186	response to external stimulus	3	0.0053194
GO:00420481	hlh-16 enriched	BP	GO:0042048	0.000105204	23.8998	0.277212	4	10	olfactory behavior	5	0.00771752
GO:00488586	hlh-16 enriched	BP	GO:0048858	0.000184177	4.1691	2.99922	11	106	cell projection morphogenesis	5	0.0118486
GO:00107692	hlh-16 enriched	BP	GO:0010769	0.0002415	11.0085	0.594185	5	21	regulation of cell morphogenesis involved in differentiation	5	0.0146718
GO:00083551	hlh-16 enriched	BP	GO:0008355	0.000256885	17.5367	0.339534	4	12	olfactory learning	6	0.0153305
GO:0042493	hlh-16 enriched	BP	GO:0042493	0.000256885	17.5367	0.339534	4	12	response to drug	4	0.0153305
GO:00109752	hlh-16 enriched	BP	GO:0010975	0.000305424	10.3593	0.622479	5	22	regulation of neuron projection development	5	0.0176045
GO:00015583	hlh-16 enriched	BP	GO:0001558	0.000381395	9.7822	0.650774	5	23	regulation of cell growth	4	0.0206376
GO:00096284	hlh-16 enriched	BP	GO:0009628	0.000472279	3.69428	3.33875	11	118	response to abiotic stimulus	3	0.0242811
GO:00072683	hlh-16 enriched	BP	GO:0007268	0.000484454	4.92709	1.85965	8	67	synaptic transmission	5	0.0247699
GO:00071544	hlh-16 enriched	BP	GO:0007154	0.000541437	4.31168	2.36452	9	105	cell communication	4	0.0268066
GO:00073996	hlh-16 enriched	BP	GO:0007399	0.000572644	3.034	5.12551	14	184	nervous system development	5	0.0279691
GO:19901383	hlh-16 enriched	BP	GO:1990138	0.000834772	7.99845	0.763952	5	27	neuron projection extension	5	0.0375597
GO:00069723	hlh-16 enriched	BP	GO:0006972	0.000864188	11.6836	0.452712	4	16	hyperosmotic response	5	0.0385561
GO:00076121	hlh-16 enriched	BP	GO:0007612	0.000864188	11.6836	0.452712	4	16	learning	5	0.0385561
GO:00074095	hlh-16 enriched	BP	GO:0007409	0.00098298	4.37599	2.0655	8	73	axonogenesis	7	0.0429273
GO:00076267	hlh-16 enriched	BP	GO:0007626	0.000993222	7.64946	0.792246	5	28	locomotory behavior	4	0.043222
GO:00083612	hlh-16 enriched	BP	GO:0008361	0.00117297	7.32955	0.820541	5	29	regulation of cell size	5	0.049143
GO:00452114	hlh-16 enriched	CC	GO:0045211	1.4952e-08	8.76061	2.15996	14	64	postsynaptic membrane	4	5.38854e-06
GO:00444563	hlh-16 enriched	CC	GO:0044456	1.30265e-07	6.54075	2.92953	15	89	synapse part	2	3.45388e-05
GO:00430254	hlh-16 enriched	CC	GO:0043025	5.85922e-07	5.7224	3.27369	15	97	neuronal cell body	4	0.000115688
GO:00304245	hlh-16 enriched	CC	GO:0030424	7.69243e-07	5.58342	3.34119	15	99	axon	5	0.000144214
GO:0071944	hlh-16 enriched	CC	GO:0071944	8.17204e-07	2.80424	17.0097	38	504	cell periphery	3	0.000149785
GO:00429953	hlh-16 enriched	CC	GO:0042995	7.8196e-06	4.04878	5.02817	17	153	cell projection	3	0.00102205
GO:00300542	hlh-16 enriched	CC	GO:0030054	7.90394e-06	4.04134	5.02866	17	149	cell junction	2	0.00102945
GO:00974584	hlh-16 enriched	CC	GO:0097458	3.0599e-05	5.29191	2.49964	11	83	neuron part	3	0.0029556
GO:00444591	hlh-16 enriched	CC	GO:0044459	4.86777e-05	4.00826	4.11571	14	134	plasma membrane part	3	0.00415383
GO:00058871	hlh-16 enriched	CC	GO:0005887	0.000795747	3.76838	3.03745	10	90	integral component of plasma membrane	4	0.0361544
GO:00160201	hlh-16 enriched	CC	GO:0016020	0.000799651	1.72844	63.8202	83	1891	membrane	2	0.0362873
GO:00347032	hlh-16 enriched	CC	GO:0034703	0.00103402	7.76596	0.809986	5	24	cation channel complex	5	0.0446831
GO:00228031	hlh-16 enriched	MF	GO:0022803	3.92715e-08	4.22454	7.28896	25	241	passive transmembrane transporter activity	4	1.22501e-05
GO:00198252	hlh-16 enriched	MF	GO:0019825	4.62161e-07	12.1841	1.02832	9	34	oxygen binding	3	9.53079e-05
GO:002283410	hlh-16 enriched	MF	GO:0022834	2.01051e-06	5.43962	3.1152	14	103	ligand-gated channel activity	7	0.000331689
GO:00049304	hlh-16 enriched	MF	GO:0004930	5.4146e-06	3.94478	5.38355	18	178	G-protein coupled receptor activity	5	0.000776013
GO:00053442	hlh-16 enriched	MF	GO:0005344	1.36222e-05	15.3469	0.574648	6	19	oxygen transporter activity	4	0.00160018
GO:00055061	hlh-16 enriched	MF	GO:0005506	3.08798e-05	5.83627	2.05664	10	68	iron ion binding	7	0.00296958
GO:00052155	hlh-16 enriched	MF	GO:0005215	4.21846e-05	2.40258	16.1809	33	535	transporter activity	2	0.00376267
GO:00052442	hlh-16 enriched	MF	GO:0005244	0.000137866	7.29458	1.17954	7	39	voltage-gated ion channel activity	7	0.00949462
GO:00228914	hlh-16 enriched	MF	GO:0022891	0.000141561	2.46583	12.1281	26	401	substrate-specific transmembrane transporter activity	4	0.00968421
GO:00055098	hlh-16 enriched	MF	GO:0005509	0.000143694	4.33482	2.93373	11	97	calcium ion binding	6	0.00973342
GO:00200372	hlh-16 enriched	MF	GO:0020037	0.000311548	4.72234	2.20786	9	73	heme binding	5	0.0178467
GO:00400119	hlh-16 depleted	BP	GO:0040011	4.41613e-15	2.55068	63.3844	124	924	locomotion	2	6.30488e-12
GO:00009102	hlh-16 depleted	BP	GO:0000910	5.03815e-11	4.34	10.7636	36	149	cytokinesis	5	3.46326e-08
GO:00062602	hlh-16 depleted	BP	GO:0006260	1.77004e-08	6.6309	3.9009	18	54	DNA replication	6	6.0837e-06
GO:002200810	hlh-16 depleted	BP	GO:0022008	2.27559e-08	3.23673	13.8699	37	192	neurogenesis	6	7.60991e-06
GO:00070492	hlh-16 depleted	BP	GO:0007049	1.74812e-07	2.11296	40.0925	73	555	cell cycle	4	4.47518e-05
GO:00485132	hlh-16 depleted	BP	GO:0048513	2.90204e-07	1.87661	62.7073	101	884	organ development	4	6.56853e-05
GO:00486082	hlh-16 depleted	BP	GO:0048608	3.46721e-07	1.95731	50.8561	86	704	reproductive structure development	4	7.48272e-05
GO:00189913	hlh-16 depleted	BP	GO:0018991	4.83722e-07	2.46376	22.1773	47	307	oviposition	5	9.81189e-05
GO:00075482	hlh-16 depleted	BP	GO:0007548	5.37127e-07	1.93297	51.3618	86	711	sex differentiation	4	0.000107774
GO:00447064	hlh-16 depleted	BP	GO:0044706	6.96608e-07	2.37915	23.8388	49	330	multi-multicellular organism process	3	0.000133289
GO:00400352	hlh-16 depleted	BP	GO:0040035	8.0486e-07	1.99608	43.1988	75	598	hermaphrodite genitalia development	5	0.000148639
GO:00447053	hlh-16 depleted	BP	GO:0044705	1.17157e-06	2.35153	23.5499	48	326	multi-organism reproductive behavior	4	0.000204171
GO:00718222	hlh-16 depleted	BP	GO:0071822	1.27321e-06	2.41529	21.5231	45	302	protein complex subunit organization	5	0.000218803
GO:00702712	hlh-16 depleted	BP	GO:0070271	2.11152e-06	2.69087	15.1701	35	210	protein complex biogenesis	4	0.000343771
GO:00101715	hlh-16 depleted	BP	GO:0010171	2.46427e-06	2.03204	35.9516	64	501	body morphogenesis	4	0.000394283
GO:00002261	hlh-16 depleted	BP	GO:0000226	3.45516e-06	3.15117	9.82448	26	136	microtubule cytoskeleton organization	5	0.000534398
GO:00070522	hlh-16 depleted	BP	GO:0007052	6.51529e-06	4.233	5.05672	17	70	mitotic spindle organization	6	0.00089827
GO:00076105	hlh-16 depleted	BP	GO:0007610	7.95691e-06	2.02737	31.8573	57	441	behavior	3	0.00103273
GO:00106284	hlh-16 depleted	BP	GO:0010628	1.10625e-05	3.834	5.7791	18	80	positive regulation of gene expression	5	0.00136426
GO:00017083	hlh-16 depleted	BP	GO:0001708	1.17785e-05	3.49681	6.90936	20	96	cell fate specification	5	0.0014335
GO:00098914	hlh-16 depleted	BP	GO:0009891	1.67995e-05	3.53642	6.50149	19	90	positive regulation of biosynthetic process	4	0.00186735
GO:00072751	hlh-16 depleted	BP	GO:0007275	2.04514e-05	1.62435	110.924	146	1674	multicellular organismal development	4	0.00219969
GO:00512702	hlh-16 depleted	BP	GO:0051270	2.41023e-05	4.48625	3.97313	14	55	regulation of cellular component movement	4	0.0024715
GO:00017644	hlh-16 depleted	BP	GO:0001764	2.43747e-05	7.83284	1.73373	9	24	neuron migration	5	0.0024821
GO:00488701	hlh-16 depleted	BP	GO:0048870	2.48649e-05	2.26864	18.9988	38	263	cell motility	3	0.00252182
GO:19026804	hlh-16 depleted	BP	GO:1902680	3.01689e-05	3.67308	5.63463	17	78	positive regulation of RNA biosynthetic process	6	0.00292394
GO:00459445	hlh-16 depleted	BP	GO:0045944	3.33227e-05	3.82968	5.12896	16	71	positive regulation of transcription from RNA polymerase II promoter	7	0.00317164
GO:00650032	hlh-16 depleted	BP	GO:0065003	3.45175e-05	2.25597	18.5654	37	257	macromolecular complex assembly	5	0.00322058
GO:00303342	hlh-16 depleted	BP	GO:0030334	3.68879e-05	4.60934	3.61194	13	50	regulation of cell migration	5	0.00337261
GO:00486467	hlh-16 depleted	BP	GO:0048646	5.34255e-05	2.3904	14.7367	31	204	anatomical structure formation involved in morphogenesis	3	0.00447982
GO:00325011	hlh-16 depleted	BP	GO:0032501	5.88034e-05	1.48727	238.192	277	3488	multicellular organismal process	2	0.00486143
GO:00160431	hlh-16 depleted	BP	GO:0016043	6.65435e-05	1.69703	53.0002	80	780	cellular component organization	3	0.00536181
GO:00075175	hlh-16 depleted	BP	GO:0007517	7.18167e-05	6.52421	1.95045	9	27	muscle organ development	5	0.00569623
GO:00459354	hlh-16 depleted	BP	GO:0045935	8.18847e-05	3.34089	6.06806	17	84	positive regulation of nucleobase-containing compound metabolic process	5	0.00630614
GO:00070672	hlh-16 depleted	BP	GO:0007067	0.000117066	3.37088	5.64918	16	80	mitosis	5	0.00843782
GO:00482852	hlh-16 depleted	BP	GO:0048285	0.00011764	1.972	24.8501	44	344	organelle fission	4	0.00846282
GO:00511465	hlh-16 depleted	BP	GO:0051146	0.000119646	2.71874	9.31881	22	129	striated muscle cell differentiation	6	0.00857046
GO:00329899	hlh-16 depleted	BP	GO:0032989	0.000128446	2.14473	18.2764	35	253	cellular component morphogenesis	4	0.00896225
GO:00000702	hlh-16 depleted	BP	GO:0000070	0.00022016	7.64746	1.36262	7	19	mitotic sister chromatid segregation	6	0.0137025
GO:00488562	hlh-16 depleted	BP	GO:0048856	0.000238791	1.48407	128.507	160	2042	anatomical structure development	3	0.0145634
GO:00071556	hlh-16 depleted	BP	GO:0007155	0.000275423	3.62276	4.33433	13	60	cell adhesion	3	0.0162281
GO:00550014	hlh-16 depleted	BP	GO:0055001	0.000331002	2.56515	9.31881	21	129	muscle cell development	5	0.0188582
GO:00325082	hlh-16 depleted	BP	GO:0032508	0.000358001	12.9666	0.722388	5	10	DNA duplex unwinding	8	0.0199235
GO:00447022	hlh-16 depleted	BP	GO:0044702	0.000370806	1.53007	69.4744	96	968	single organism reproductive process	3	0.0203916
GO:00000031	hlh-16 depleted	BP	GO:0000003	0.000474723	1.39131	152.496	186	2111	reproduction	2	0.024371
GO:00436234	hlh-16 depleted	BP	GO:0043623	0.000530212	2.25771	12.3774	25	173	cellular protein complex assembly	6	0.0264536
GO:00400121	hlh-16 depleted	BP	GO:0040012	0.000580013	2.07324	16.037	30	222	regulation of locomotion	3	0.0282302
GO:00485981	hlh-16 depleted	BP	GO:0048598	0.000580271	2.16666	13.8699	27	192	embryonic morphogenesis	4	0.0282302
GO:00189964	hlh-16 depleted	BP	GO:0018996	0.000607452	2.01485	17.554	32	243	molting cycle, collagen and cuticulin-based cuticle	5	0.0292643
GO:00400382	hlh-16 depleted	BP	GO:0040038	0.000617543	10.8038	0.794627	5	11	polar body extrusion after meiotic divisions	5	0.0296165
GO:00440574	hlh-16 depleted	BP	GO:0044057	0.000644436	6.06667	1.58925	7	22	regulation of system process	4	0.0306773
GO:00451387	hlh-16 depleted	BP	GO:0045138	0.000731126	3.20951	4.76776	13	66	tail tip morphogenesis	4	0.0340093
GO:00160554	hlh-16 depleted	BP	GO:0016055	0.000803206	4.34316	2.6006	9	36	Wnt signaling pathway	6	0.0364042
GO:00486664	hlh-16 depleted	BP	GO:0048666	0.00105429	2.91062	5.55294	14	78	neuron development	5	0.0452415
GO:00069363	hlh-16 depleted	BP	GO:0006936	0.00114902	6.5572	1.28802	6	18	muscle contraction	6	0.0483579
GO:00432927	hlh-16 depleted	CC	GO:0043292	3.63975e-13	5.71184	8.97366	35	109	contractile fiber	5	3.21685e-10
GO:00432285	hlh-16 depleted	CC	GO:0043228	3.96122e-12	2.44381	57.135	107	694	non-membrane-bounded organelle	3	2.88315e-09
GO:000557616	hlh-16 depleted	CC	GO:0005576	4.67642e-12	3.25624	23.9572	60	291	extracellular region	2	3.33824e-09
GO:00056046	hlh-16 depleted	CC	GO:0005604	8.05296e-09	21.0229	1.39956	11	17	basement membrane	3	3.2849e-06
GO:00512332	hlh-16 depleted	CC	GO:0051233	2.18596e-07	20.5328	1.15258	9	14	spindle midzone	4	5.42393e-05
GO:00156296	hlh-16 depleted	CC	GO:0015629	7.07169e-07	4.47237	5.92755	20	72	actin cytoskeleton	6	0.000134616
GO:00444222	hlh-16 depleted	CC	GO:0044422	3.6138e-06	1.74452	78.2931	114	951	organelle part	2	0.000556615
GO:00363796	hlh-16 depleted	CC	GO:0036379	7.00881e-06	13.135	1.22308	8	15	myofilament	4	0.000935852
GO:00055788	hlh-16 depleted	CC	GO:0005578	1.08987e-05	11.8006	1.2739	8	16	proteinaceous extracellular matrix	3	0.00135305
GO:00007772	hlh-16 depleted	CC	GO:0000777	2.56386e-05	13.3416	1.06239	7	13	condensed chromosome kinetochore	5	0.00256939
GO:00300176	hlh-16 depleted	CC	GO:0030017	3.6003e-05	7.56088	1.83898	9	23	sarcomere	4	0.00332445
GO:00444301	hlh-16 depleted	CC	GO:0044430	5.04576e-05	3.0395	8.27828	21	106	cytoskeletal part	4	0.00426648
GO:00551208	hlh-16 depleted	CC	GO:0055120	0.000266826	3.48525	4.93963	14	60	striated muscle dense body	4	0.0157968
GO:00156302	hlh-16 depleted	CC	GO:0015630	0.000273427	3.47064	4.94631	14	61	microtubule cytoskeleton	6	0.0161498
GO:00007762	hlh-16 depleted	CC	GO:0000776	0.000273658	9.94906	1.04538	6	13	kinetochore	4	0.0161498
GO:00055099	hlh-16 depleted	MF	GO:0005509	6.66057e-06	3.41177	7.8209	22	108	calcium ion binding	6	0.000904645
GO:00082894	hlh-16 depleted	MF	GO:0008289	2.01028e-05	4.95641	3.43306	13	48	lipid binding	3	0.00218191
GO:00009813	hlh-16 depleted	MF	GO:0000981	0.000171808	6.58947	1.72062	8	24	sequence-specific DNA binding RNA polymerase II transcription factor activity	4	0.0112876
GO:00009753	hlh-16 depleted	MF	GO:0000975	0.000334164	4.50617	2.82421	10	39	regulatory region DNA binding	6	0.0189666
GO:00037793	hlh-16 depleted	MF	GO:0003779	0.000719046	3.99952	3.08392	10	43	actin binding	5	0.0336159
GO:00423026	hlh-16 depleted	MF	GO:0042302	0.000833164	2.37242	9.99337	21	138	structural constituent of cuticle	3	0.0375328
GO:00063557	irx-1 depleted	BP	GO:0006355	6.58555e-06	5.52142	3.72969	14	691	regulation of transcription, DNA-templated	6	0.000898734
GO:00512527	irx-1 depleted	BP	GO:0051252	7.29025e-06	5.46757	3.76207	14	697	regulation of RNA metabolic process	5	0.000966479
GO:00327745	irx-1 depleted	BP	GO:0032774	1.11886e-05	5.24474	3.90241	14	723	RNA biosynthetic process	6	0.00137524
GO:00105567	irx-1 depleted	BP	GO:0010556	1.5598e-05	5.07635	4.01575	14	744	regulation of macromolecule biosynthetic process	5	0.00176566
GO:00313267	irx-1 depleted	BP	GO:0031326	1.63405e-05	5.05309	4.03195	14	747	regulation of cellular biosynthetic process	5	0.00183806
GO:00511716	irx-1 depleted	BP	GO:0051171	2.60717e-05	4.82336	4.19927	14	778	regulation of nitrogen compound metabolic process	4	0.00258509
GO:00194385	irx-1 depleted	BP	GO:0019438	6.28749e-05	4.40955	4.53931	14	841	aromatic compound biosynthetic process	5	0.00511824
GO:00181304	irx-1 depleted	BP	GO:0018130	7.08064e-05	4.35552	4.58789	14	850	heterocycle biosynthetic process	5	0.00562813
GO:00442714	irx-1 depleted	BP	GO:0044271	7.26845e-05	4.34368	4.59869	14	852	cellular nitrogen compound biosynthetic process	5	0.00574932
GO:19013624	irx-1 depleted	BP	GO:1901362	8.49046e-05	4.27376	4.66346	14	864	organic cyclic compound biosynthetic process	5	0.0064849
GO:00800904	irx-1 depleted	BP	GO:0080090	0.000103999	4.18355	4.74982	14	880	regulation of primary metabolic process	4	0.00765959
GO:00903043	irx-1 depleted	BP	GO:0090304	0.000235822	3.70783	5.79694	15	1074	nucleic acid metabolic process	5	0.0144451
GO:00346452	irx-1 depleted	BP	GO:0034645	0.000562764	3.47604	5.55945	14	1030	cellular macromolecule biosynthetic process	5	0.027632
GO:00104671	irx-1 depleted	BP	GO:0010467	0.000594765	3.21403	7.78862	17	1443	gene expression	5	0.028822
GO:00037007	irx-1 depleted	MF	GO:0003700	1.15512e-06	7.27189	2.81085	13	489	sequence-specific DNA binding transcription factor activity	3	0.000202255
GO:00435657	irx-1 depleted	MF	GO:0043565	7.20468e-06	7.08236	2.31436	11	427	sequence-specific DNA binding	6	0.000958558
GO:00036761	irx-1 depleted	MF	GO:0003676	3.06548e-05	4.59021	6.3977	17	1113	nucleic acid binding	4	0.0029556
GO:00068116	ceh-6 (+) hlh-16 (+) enriched	BP	GO:0006811	6.08064e-07	4.35901	5.72484	20	412	ion transport	4	0.00011895
GO:00507946	ceh-6 (+) hlh-16 (+) enriched	BP	GO:0050794	0.000102238	2.29504	24.1916	41	1741	regulation of cellular process	3	0.0075708
GO:00072684	ceh-6 (+) hlh-16 (+) enriched	BP	GO:0007268	0.000277814	7.55718	0.91359	6	67	synaptic transmission	5	0.016343
GO:00352352	ceh-6 (+) hlh-16 (+) enriched	BP	GO:0035235	0.000290251	31.4172	0.138953	3	10	ionotropic glutamate receptor signaling pathway	7	0.0169671
GO:00447005	ceh-6 (+) hlh-16 (+) enriched	BP	GO:0044700	0.00113111	2.19357	14.2009	26	1022	single organism signaling	3	0.0477123
GO:000721810	ceh-6 (+) hlh-16 (+) enriched	BP	GO:0007218	0.00117634	9.85134	0.472439	4	34	neuropeptide signaling pathway	7	0.0492285
GO:00452115	ceh-6 (+) hlh-16 (+) enriched	CC	GO:0045211	6.85306e-11	15.8926	1.18331	13	64	postsynaptic membrane	4	4.62519e-08
GO:00444564	ceh-6 (+) hlh-16 (+) enriched	CC	GO:0044456	9.97823e-10	12.3598	1.44971	13	81	synapse part	2	5.612e-07
GO:00300543	ceh-6 (+) hlh-16 (+) enriched	CC	GO:0030054	1.72288e-08	7.18907	2.92131	16	158	cell junction	2	5.97696e-06
GO:00444592	ceh-6 (+) hlh-16 (+) enriched	CC	GO:0044459	3.8725e-05	4.75	3.0456	12	174	plasma membrane part	3	0.00348901
GO:00312521	ceh-6 (+) hlh-16 (+) enriched	CC	GO:0031252	0.000126926	20.2424	0.277339	4	15	cell leading edge	3	0.00889548
GO:00304246	ceh-6 (+) hlh-16 (+) enriched	CC	GO:0030424	0.000554298	4.84552	1.9044	8	103	axon	5	0.0272524
GO:002283412	ceh-6 (+) hlh-16 (+) enriched	MF	GO:0022834	1.63514e-08	10.5949	1.47299	12	102	ligand-gated channel activity	7	5.72609e-06
GO:001526710	ceh-6 (+) hlh-16 (+) enriched	MF	GO:0015267	3.37647e-08	6.36362	3.48031	17	241	channel activity	5	1.06216e-05
GO:000521612	ceh-6 (+) hlh-16 (+) enriched	MF	GO:0005216	3.02946e-07	6.08329	3.11928	15	216	ion channel activity	6	6.81537e-05
GO:000523013	ceh-6 (+) hlh-16 (+) enriched	MF	GO:0005230	1.24381e-06	10.096	1.11236	9	80	extracellular ligand-gated ion channel activity	8	0.000215749
GO:00228915	ceh-6 (+) hlh-16 (+) enriched	MF	GO:0022891	9.79928e-06	3.90284	5.762	18	399	substrate-specific transmembrane transporter activity	4	0.00122064
GO:00052157	ceh-6 (+) hlh-16 (+) enriched	MF	GO:0005215	1.41081e-05	3.44404	7.75488	21	537	transporter activity	2	0.00164683
GO:00052341	ceh-6 (+) hlh-16 (+) enriched	MF	GO:0005234	0.000439664	26.5895	0.158852	3	11	extracellular-glutamate-gated ion channel activity	10	0.022954
GO:00009103	ceh-6 (+) hlh-16 (+) depleted	BP	GO:0000910	5.38389e-13	5.78097	7.28542	32	149	cytokinesis	5	4.44111e-10
GO:00160432	ceh-6 (+) hlh-16 (+) depleted	BP	GO:0016043	6.85962e-09	2.28057	42.854	80	902	cellular component organization	3	2.89351e-06
GO:00070493	ceh-6 (+) hlh-16 (+) depleted	BP	GO:0007049	2.2277e-07	2.36087	27.1859	55	556	cell cycle	4	5.4763e-05
GO:00702713	ceh-6 (+) hlh-16 (+) depleted	BP	GO:0070271	3.68744e-07	3.28184	10.3658	29	212	protein complex biogenesis	4	7.77714e-05
GO:00718223	ceh-6 (+) hlh-16 (+) depleted	BP	GO:0071822	9.46363e-07	2.77676	14.5658	35	304	protein complex subunit organization	5	0.000170529
GO:00650033	ceh-6 (+) hlh-16 (+) depleted	BP	GO:0065003	2.77454e-06	2.81416	12.6639	31	259	macromolecular complex assembly	5	0.000438259
GO:00075176	ceh-6 (+) hlh-16 (+) depleted	BP	GO:0007517	3.07312e-06	9.96904	1.32018	9	27	muscle organ development	5	0.000483365
GO:00511466	ceh-6 (+) hlh-16 (+) depleted	BP	GO:0051146	4.18168e-06	3.6993	6.35641	20	130	striated muscle cell differentiation	6	0.000630992
GO:00550015	ceh-6 (+) hlh-16 (+) depleted	BP	GO:0055001	1.56017e-05	3.471	6.35641	19	130	muscle cell development	5	0.00176566
GO:00002262	ceh-6 (+) hlh-16 (+) depleted	BP	GO:0000226	2.02788e-05	3.70161	5.36462	17	111	microtubule cytoskeleton organization	5	0.0021946
GO:00610615	ceh-6 (+) hlh-16 (+) depleted	BP	GO:0061061	2.15515e-05	3.37767	6.49534	19	136	muscle structure development	4	0.0022727
GO:00062603	ceh-6 (+) hlh-16 (+) depleted	BP	GO:0006260	4.66482e-05	5.11229	2.64035	11	54	DNA replication	6	0.00401012
GO:00000703	ceh-6 (+) hlh-16 (+) depleted	BP	GO:0000070	5.35748e-05	9.33623	1.06661	7	22	mitotic sister chromatid segregation	6	0.00447982
GO:00096532	ceh-6 (+) hlh-16 (+) depleted	BP	GO:0009653	6.78881e-05	1.71039	53.3449	80	1091	anatomical structure morphogenesis	3	0.00544278
GO:00325073	ceh-6 (+) hlh-16 (+) depleted	BP	GO:0032507	6.89211e-05	11.8675	0.782327	6	16	maintenance of protein location in cell	5	0.00550183
GO:00436235	ceh-6 (+) hlh-16 (+) depleted	BP	GO:0043623	7.50033e-05	2.85647	8.31338	21	173	cellular protein complex assembly	6	0.00589114
GO:00482853	ceh-6 (+) hlh-16 (+) depleted	BP	GO:0048285	0.000142706	2.17411	16.8689	33	345	organelle fission	4	0.00968421
GO:00488692	ceh-6 (+) hlh-16 (+) depleted	BP	GO:0048869	0.000146253	1.86214	30.5545	51	630	cellular developmental process	4	0.00987989
GO:002200811	ceh-6 (+) hlh-16 (+) depleted	BP	GO:0022008	0.000159678	2.76609	8.12783	20	168	neurogenesis	6	0.0105843
GO:00400353	ceh-6 (+) hlh-16 (+) depleted	BP	GO:0040035	0.000190921	1.85989	29.2884	49	599	hermaphrodite genitalia development	5	0.0122189
GO:00486083	ceh-6 (+) hlh-16 (+) depleted	BP	GO:0048608	0.000257339	1.77417	34.4713	55	705	reproductive structure development	4	0.0153329
GO:00075483	ceh-6 (+) hlh-16 (+) depleted	BP	GO:0007548	0.000331237	1.75316	34.8135	55	712	sex differentiation	4	0.0188582
GO:00310336	ceh-6 (+) hlh-16 (+) depleted	BP	GO:0031033	0.000402029	3.03938	5.57408	15	114	myosin filament organization	6	0.0215967
GO:00709252	ceh-6 (+) hlh-16 (+) depleted	BP	GO:0070925	0.000403381	4.63251	2.31266	9	50	organelle assembly	4	0.0216364
GO:00350582	ceh-6 (+) hlh-16 (+) depleted	BP	GO:0035058	0.000542342	9.85933	0.733432	5	15	nonmotile primary cilium assembly	6	0.0268066
GO:004001110	ceh-6 (+) hlh-16 (+) depleted	BP	GO:0040011	0.00075346	1.63537	43.6942	64	934	locomotion	2	0.0348299
GO:00325083	ceh-6 (+) hlh-16 (+) depleted	BP	GO:0032508	0.00093208	13.1138	0.488954	4	10	DNA duplex unwinding	8	0.0412221
GO:00070523	ceh-6 (+) hlh-16 (+) depleted	BP	GO:0007052	0.00101265	3.66038	3.14223	10	65	mitotic spindle organization	6	0.0438617
GO:000557619	ceh-6 (+) hlh-16 (+) depleted	CC	GO:0005576	5.59029e-15	4.32139	16.7006	53	290	extracellular region	2	7.68561e-12
GO:00432286	ceh-6 (+) hlh-16 (+) depleted	CC	GO:0043228	2.14155e-13	2.93168	40.0814	86	696	non-membrane-bounded organelle	3	1.93888e-10
GO:00056047	ceh-6 (+) hlh-16 (+) depleted	CC	GO:0005604	4.62051e-09	24.2522	0.979	10	17	basement membrane	3	2.06643e-06
GO:00156297	ceh-6 (+) hlh-16 (+) depleted	CC	GO:0015629	8.54793e-08	5.67185	4.20394	18	73	actin cytoskeleton	6	2.3679e-05
GO:00512333	ceh-6 (+) hlh-16 (+) depleted	CC	GO:0051233	2.42065e-07	22.4651	0.806235	8	14	spindle midzone	4	5.75992e-05
GO:000561510	ceh-6 (+) hlh-16 (+) depleted	CC	GO:0005615	4.81615e-07	5.23874	4.20394	17	73	extracellular space	3	9.81189e-05
GO:00444223	ceh-6 (+) hlh-16 (+) depleted	CC	GO:0044422	5.52105e-06	1.88278	54.9392	85	954	organelle part	2	0.000785216
GO:00156303	ceh-6 (+) hlh-16 (+) depleted	CC	GO:0015630	1.98213e-05	4.83758	3.3736	13	60	microtubule cytoskeleton	6	0.00215767
GO:00551209	ceh-6 (+) hlh-16 (+) depleted	CC	GO:0055120	2.568e-05	4.70759	3.45529	13	60	striated muscle dense body	4	0.00256939
GO:00444302	ceh-6 (+) hlh-16 (+) depleted	CC	GO:0044430	4.67775e-05	3.33971	6.34944	18	117	cytoskeletal part	4	0.00401012
GO:00314304	ceh-6 (+) hlh-16 (+) depleted	CC	GO:0031430	4.98977e-05	7.9088	1.43971	8	25	M band	4	0.00423845
GO:00363797	ceh-6 (+) hlh-16 (+) depleted	CC	GO:0036379	0.000102589	11.3099	0.851756	6	15	myofilament	4	0.0075708
GO:00432928	ceh-6 (+) hlh-16 (+) depleted	CC	GO:0043292	0.00018264	5.35095	2.11961	9	40	contractile fiber	5	0.0118112
GO:00007933	ceh-6 (+) hlh-16 (+) depleted	CC	GO:0000793	0.000404645	8.0218	1.0544	6	19	condensed chromosome	6	0.0216433
GO:00058133	ceh-6 (+) hlh-16 (+) depleted	CC	GO:0005813	0.000504875	4.58437	2.41871	9	42	centrosome	5	0.0255327
GO:00007773	ceh-6 (+) hlh-16 (+) depleted	CC	GO:0000777	0.000509567	10.5257	0.740685	5	13	condensed chromosome kinetochore	5	0.0256302
GO:000550910	ceh-6 (+) hlh-16 (+) depleted	MF	GO:0005509	1.26312e-06	4.24693	5.39967	19	118	calcium ion binding	6	0.000218079
GO:00080922	ceh-6 (+) hlh-16 (+) depleted	MF	GO:0008092	8.21641e-05	5.92208	1.89636	9	43	cytoskeletal protein binding	4	0.00631456
GO:00510156	ceh-6 (+) hlh-16 (+) depleted	MF	GO:0051015	0.000758267	8.84447	0.777919	5	17	actin filament binding	5	0.0350085
GO:000721811	ceh-6 (+) hlh-16 (-) enriched	BP	GO:0007218	3.6303e-06	26.5159	0.243379	5	35	neuropeptide signaling pathway	7	0.000556846
GO:00303343	ceh-6 (+) hlh-16 (-) enriched	BP	GO:0030334	0.000345851	13.7819	0.340731	4	49	regulation of cell migration	5	0.0194221
GO:00230524	ceh-6 (+) hlh-16 (-) enriched	BP	GO:0023052	0.000408409	3.12244	7.28747	17	1048	signaling	2	0.0217818
GO:00511718	ceh-6 (+) hlh-16 (-) enriched	BP	GO:0051171	0.000498392	3.3523	5.34043	14	768	regulation of nitrogen compound metabolic process	4	0.0253429
GO:00071655	ceh-6 (+) hlh-16 (-) enriched	BP	GO:0007165	0.000502958	3.13815	6.70336	16	964	signal transduction	4	0.0254863
GO:00512703	ceh-6 (+) hlh-16 (-) enriched	BP	GO:0051270	0.000503273	12.3944	0.375499	4	54	regulation of cellular component movement	4	0.0254863
GO:00426595	ceh-6 (+) hlh-16 (-) enriched	BP	GO:0042659	0.000506276	22.8136	0.159935	3	23	regulation of cell fate specification	6	0.0255649
GO:00063559	ceh-6 (+) hlh-16 (-) enriched	BP	GO:0006355	0.000540385	3.45949	4.73546	13	681	regulation of transcription, DNA-templated	6	0.0268066
GO:00512529	ceh-6 (+) hlh-16 (-) enriched	BP	GO:0051252	0.000588182	3.42529	4.77719	13	687	regulation of RNA metabolic process	5	0.0285776
GO:00650073	ceh-6 (+) hlh-16 (-) enriched	BP	GO:0065007	0.000700663	2.86498	23.7886	35	3421	biological regulation	2	0.032964
GO:00327747	ceh-6 (+) hlh-16 (-) enriched	BP	GO:0032774	0.000839371	3.28387	4.95798	13	713	RNA biosynthetic process	6	0.0377209
GO:00508964	ceh-6 (+) hlh-16 (-) enriched	BP	GO:0050896	0.00119611	2.82292	8.87513	18	1386	response to stimulus	2	0.0498873
GO:00511467	ceh-6 (+) hlh-16 (-) depleted	BP	GO:0051146	9.31801e-09	7.90199	2.35645	15	132	striated muscle cell differentiation	6	3.67962e-06
GO:00301543	ceh-6 (+) hlh-16 (-) depleted	BP	GO:0030154	6.60517e-08	3.56123	11.0146	31	617	cell differentiation	5	1.9459e-05
GO:00550016	ceh-6 (+) hlh-16 (-) depleted	BP	GO:0055001	7.31531e-08	7.24388	2.35645	14	132	muscle cell development	5	2.105e-05
GO:003298910	ceh-6 (+) hlh-16 (-) depleted	BP	GO:0032989	1.6014e-07	4.88986	4.69505	19	263	cellular component morphogenesis	4	4.12805e-05
GO:00610616	ceh-6 (+) hlh-16 (-) depleted	BP	GO:0061061	6.26175e-07	6.50149	2.39224	13	138	muscle structure development	4	0.000121694
GO:00486468	ceh-6 (+) hlh-16 (-) depleted	BP	GO:0048646	8.25551e-07	5.07139	3.7489	16	210	anatomical structure formation involved in morphogenesis	3	0.000150218
GO:000739911	ceh-6 (+) hlh-16 (-) depleted	BP	GO:0007399	1.14615e-05	4.27735	4.07024	15	228	nervous system development	5	0.00140413
GO:00310337	ceh-6 (+) hlh-16 (-) depleted	BP	GO:0031033	3.75703e-05	5.56435	2.07082	10	116	myosin filament organization	6	0.00342655
GO:00486992	ceh-6 (+) hlh-16 (-) depleted	BP	GO:0048699	0.00021305	4.07845	3.04098	11	174	generation of neurons	7	0.0133814
GO:00300366	ceh-6 (+) hlh-16 (-) depleted	BP	GO:0030036	0.000375365	7.13425	0.966954	6	58	actin cytoskeleton organization	5	0.0204604
GO:00436236	ceh-6 (+) hlh-16 (-) depleted	BP	GO:0043623	0.000379402	3.79069	3.24905	11	182	cellular protein complex assembly	6	0.0205597
GO:00440576	ceh-6 (+) hlh-16 (-) depleted	BP	GO:0044057	0.000551329	12.6064	0.392742	4	22	regulation of system process	4	0.0271784
GO:000557621	ceh-6 (+) hlh-16 (-) depleted	CC	GO:0005576	3.36585e-12	6.17835	6.6108	29	291	extracellular region	2	2.49881e-09
GO:00156298	ceh-6 (+) hlh-16 (-) depleted	CC	GO:0015629	6.83991e-08	9.2615	1.6811	12	74	actin cytoskeleton	6	1.99919e-05
GO:00056048	ceh-6 (+) hlh-16 (-) depleted	CC	GO:0005604	4.78503e-07	30.6465	0.337621	6	15	basement membrane	3	9.81189e-05
GO:005512010	ceh-6 (+) hlh-16 (-) depleted	CC	GO:0055120	8.19135e-07	9.20956	1.38577	10	61	striated muscle dense body	4	0.000149785
GO:00432929	ceh-6 (+) hlh-16 (-) depleted	CC	GO:0043292	7.69297e-06	11.8629	0.75751	7	40	contractile fiber	5	0.00101263
GO:00300178	ceh-6 (+) hlh-16 (-) depleted	CC	GO:0030017	0.000126093	12.5306	0.513403	5	25	sarcomere	4	0.00886469
GO:00314305	ceh-6 (+) hlh-16 (-) depleted	CC	GO:0031430	0.000203598	11.2376	0.567938	5	25	M band	4	0.012941
GO:000561511	ceh-6 (+) hlh-16 (-) depleted	CC	GO:0005615	0.000215104	5.64521	1.65838	8	73	extracellular space	3	0.0134876
GO:000557810	ceh-6 (+) hlh-16 (-) depleted	CC	GO:0005578	0.00021702	17.4545	0.318113	4	15	proteinaceous extracellular matrix	3	0.0135848
GO:00363798	ceh-6 (+) hlh-16 (-) depleted	CC	GO:0036379	0.000333699	15.3064	0.353572	4	16	myofilament	4	0.0189666
GO:000550911	ceh-6 (+) hlh-16 (-) depleted	MF	GO:0005509	1.06174e-06	6.87093	2.12728	12	118	calcium ion binding	6	0.000190395
GO:00230525	ceh-6 (-) hlh-16 (+) enriched	BP	GO:0023052	2.43706e-08	3.11201	19.1925	44	1029	signaling	2	7.8664e-06
GO:00071868	ceh-6 (-) hlh-16 (+) enriched	BP	GO:0007186	2.46568e-07	4.99658	4.35254	18	238	G-protein coupled receptor signaling pathway	6	5.82969e-05
GO:00156715	ceh-6 (-) hlh-16 (+) enriched	BP	GO:0015671	1.53199e-05	13.7823	0.559547	6	30	oxygen transport	5	0.00175517
GO:00068117	ceh-6 (-) hlh-16 (+) enriched	BP	GO:0006811	1.82539e-05	4.11625	4.24572	15	239	ion transport	4	0.0020134
GO:00072672	ceh-6 (-) hlh-16 (+) enriched	BP	GO:0007267	2.27817e-05	5.94361	1.95842	10	105	cell-cell signaling	4	0.00237544
GO:00424931	ceh-6 (-) hlh-16 (+) enriched	BP	GO:0042493	3.32821e-05	31.3162	0.203517	4	11	response to drug	4	0.00317164
GO:00071656	ceh-6 (-) hlh-16 (+) enriched	BP	GO:0007165	3.53008e-05	2.66775	12.699	28	708	signal transduction	4	0.00326774
GO:00508965	ceh-6 (-) hlh-16 (+) enriched	BP	GO:0050896	4.23706e-05	2.3406	22.0559	40	1298	response to stimulus	2	0.00376267
GO:00076268	ceh-6 (-) hlh-16 (+) enriched	BP	GO:0007626	7.59209e-05	13.9065	0.458926	5	25	locomotory behavior	4	0.00594554
GO:00030082	ceh-6 (-) hlh-16 (+) enriched	BP	GO:0003008	0.000185241	3.44158	4.60694	14	247	system process	4	0.0118964
GO:00072713	ceh-6 (-) hlh-16 (+) enriched	BP	GO:0007271	0.000359459	14.4723	0.35438	4	19	synaptic transmission, cholinergic	6	0.0199449
GO:00305163	ceh-6 (-) hlh-16 (+) enriched	BP	GO:0030516	0.000359459	14.4723	0.35438	4	19	regulation of axon extension	5	0.0199449
GO:00069357	ceh-6 (-) hlh-16 (+) enriched	BP	GO:0006935	0.000489339	4.8688	1.85015	8	100	chemotaxis	4	0.0249852
GO:00107693	ceh-6 (-) hlh-16 (+) enriched	BP	GO:0010769	0.000539254	12.7657	0.391683	4	21	regulation of cell morphogenesis involved in differentiation	5	0.0267967
GO:00109753	ceh-6 (-) hlh-16 (+) enriched	BP	GO:0010975	0.000649652	12.0546	0.410335	4	22	regulation of neuron projection development	5	0.0308772
GO:00096058	ceh-6 (-) hlh-16 (+) enriched	BP	GO:0009605	0.000718609	3.49478	3.5065	11	188	response to external stimulus	3	0.0336159
GO:00015584	ceh-6 (-) hlh-16 (+) enriched	BP	GO:0001558	0.000775167	11.4184	0.428986	4	23	regulation of cell growth	4	0.035463
GO:00076001	ceh-6 (-) hlh-16 (+) enriched	BP	GO:0007600	0.00115606	3.51527	3.15212	10	169	sensory perception	6	0.0485992
GO:00444566	ceh-6 (-) hlh-16 (+) enriched	CC	GO:0044456	2.36196e-10	10.0071	2.18873	16	93	synapse part	2	1.51166e-07
GO:00452116	ceh-6 (-) hlh-16 (+) enriched	CC	GO:0045211	2.64586e-10	12.3672	1.59377	14	66	postsynaptic membrane	4	1.6369e-07
GO:00300544	ceh-6 (-) hlh-16 (+) enriched	CC	GO:0030054	3.91861e-10	7.13325	3.74295	20	155	cell junction	2	2.34611e-07
GO:00444593	ceh-6 (-) hlh-16 (+) enriched	CC	GO:0044459	3.0695e-09	5.43455	5.59223	23	239	plasma membrane part	3	1.5192e-06
GO:00160213	ceh-6 (-) hlh-16 (+) enriched	CC	GO:0016021	0.000255215	2.02366	36.2704	54	1502	integral component of membrane	3	0.0152909
GO:00430256	ceh-6 (-) hlh-16 (+) enriched	CC	GO:0043025	0.000607128	4.27192	2.4148	9	100	neuronal cell body	4	0.0292643
GO:00304247	ceh-6 (-) hlh-16 (+) enriched	CC	GO:0030424	0.000653275	4.22449	2.43895	9	101	axon	5	0.0309701
GO:001526712	ceh-6 (-) hlh-16 (+) enriched	MF	GO:0015267	2.44557e-10	6.22958	4.88971	23	247	channel activity	5	1.53863e-07
GO:000523016	ceh-6 (-) hlh-16 (+) enriched	MF	GO:0005230	2.39722e-09	9.97079	1.84106	14	93	extracellular ligand-gated ion channel activity	8	1.21897e-06
GO:000521614	ceh-6 (-) hlh-16 (+) enriched	MF	GO:0005216	9.10098e-09	5.76125	4.43439	20	224	ion channel activity	6	3.63256e-06
GO:002283415	ceh-6 (-) hlh-16 (+) enriched	MF	GO:0022834	9.5042e-09	8.82864	2.03998	14	104	ligand-gated channel activity	7	3.71364e-06
GO:00052158	ceh-6 (-) hlh-16 (+) enriched	MF	GO:0005215	1.40322e-06	3.27903	10.8286	28	547	transporter activity	2	0.000240034
GO:00228916	ceh-6 (-) hlh-16 (+) enriched	MF	GO:0022891	3.20931e-06	3.49738	8.09672	23	409	substrate-specific transmembrane transporter activity	4	0.000500545
GO:00198255	ceh-6 (-) hlh-16 (+) enriched	MF	GO:0019825	4.47127e-05	11.1926	0.673077	6	34	oxygen binding	3	0.00390526
GO:00048895	ceh-6 (-) hlh-16 (+) enriched	MF	GO:0004889	0.00044709	13.6871	0.376131	4	19	acetylcholine-activated cation-selective channel activity	8	0.023262
GO:00049306	ceh-6 (-) hlh-16 (+) enriched	MF	GO:0004930	0.000990639	3.62295	3.1067	10	161	G-protein coupled receptor activity	5	0.043211
GO:00600891	ceh-6 (-) hlh-16 (+) enriched	MF	GO:0060089	0.000999678	2.24989	12.4519	24	629	molecular transducer activity	2	0.0434521
GO:00189965	ceh-6 (-) hlh-16 (+) depleted	BP	GO:0018996	8.55595e-10	3.68293	12.2237	37	243	molting cycle, collagen and cuticulin-based cuticle	5	4.96245e-07
GO:00064122	ceh-6 (-) hlh-16 (+) depleted	BP	GO:0006412	3.29868e-09	4.22002	8.43309	29	170	translation	6	1.61114e-06
GO:004001112	ceh-6 (-) hlh-16 (+) depleted	BP	GO:0040011	3.55078e-09	2.34088	41.6163	79	872	locomotion	2	1.71175e-06
GO:002200814	ceh-6 (-) hlh-16 (+) depleted	BP	GO:0022008	2.30136e-08	3.71423	9.70854	30	193	neurogenesis	6	7.62738e-06
GO:00101717	ceh-6 (-) hlh-16 (+) depleted	BP	GO:0010171	6.83225e-06	2.18205	25.0456	48	503	body morphogenesis	4	0.000915571
GO:00400185	ceh-6 (-) hlh-16 (+) depleted	BP	GO:0040018	1.67997e-05	2.50122	14.4874	32	288	positive regulation of multicellular organism growth	4	0.00186735
GO:00451388	ceh-6 (-) hlh-16 (+) depleted	BP	GO:0045138	1.90188e-05	4.77514	3.32002	13	66	tail tip morphogenesis	4	0.00208253
GO:00511468	ceh-6 (-) hlh-16 (+) depleted	BP	GO:0051146	2.32486e-05	3.3637	6.53943	19	130	striated muscle cell differentiation	6	0.00241058
GO:003298911	ceh-6 (-) hlh-16 (+) depleted	BP	GO:0032989	3.24805e-05	3.40227	6.12138	18	124	cellular component morphogenesis	4	0.00310741
GO:000715510	ceh-6 (-) hlh-16 (+) depleted	BP	GO:0007155	3.39567e-05	4.85595	3.0182	12	60	cell adhesion	3	0.00319107
GO:00075178	ceh-6 (-) hlh-16 (+) depleted	BP	GO:0007517	3.61126e-05	8.11668	1.35819	8	27	muscle organ development	5	0.0033263
GO:00486469	ceh-6 (-) hlh-16 (+) depleted	BP	GO:0048646	3.66097e-05	2.71978	10.4128	25	207	anatomical structure formation involved in morphogenesis	3	0.00335544
GO:00021193	ceh-6 (-) hlh-16 (+) depleted	BP	GO:0002119	5.75537e-05	1.60283	85.5156	117	1700	nematode larval development	6	0.0047794
GO:00550017	ceh-6 (-) hlh-16 (+) depleted	BP	GO:0055001	7.91596e-05	3.1479	6.53943	18	130	muscle cell development	5	0.00614729
GO:00090591	ceh-6 (-) hlh-16 (+) depleted	BP	GO:0009059	8.53e-05	1.70864	51.1082	77	1016	macromolecule biosynthetic process	5	0.00650172
GO:00487312	ceh-6 (-) hlh-16 (+) depleted	BP	GO:0048731	9.3612e-05	2.89917	7.83734	20	167	system development	4	0.00703417
GO:00189914	ceh-6 (-) hlh-16 (+) depleted	BP	GO:0018991	0.000142637	2.23293	15.4431	31	307	oviposition	5	0.00968421
GO:00069366	ceh-6 (-) hlh-16 (+) depleted	BP	GO:0006936	0.000163532	9.68485	0.897329	6	18	muscle contraction	6	0.0108012
GO:00447054	ceh-6 (-) hlh-16 (+) depleted	BP	GO:0044705	0.000178343	2.17224	16.3486	32	325	multi-organism reproductive behavior	4	0.0116142
GO:00488563	ceh-6 (-) hlh-16 (+) depleted	BP	GO:0048856	0.000180739	1.62022	84.1262	111	1904	anatomical structure development	3	0.0117086
GO:00447065	ceh-6 (-) hlh-16 (+) depleted	BP	GO:0044706	0.000236264	2.13405	16.6001	32	330	multi-multicellular organism process	3	0.0144483
GO:00076107	ceh-6 (-) hlh-16 (+) depleted	BP	GO:0007610	0.000243767	1.97722	21.8226	39	436	behavior	3	0.0147806
GO:00512392	ceh-6 (-) hlh-16 (+) depleted	BP	GO:0051239	0.000340742	1.77713	32.4161	52	652	regulation of multicellular organismal process	3	0.0192516
GO:00017084	ceh-6 (-) hlh-16 (+) depleted	BP	GO:0001708	0.000353189	3.23875	4.92972	14	98	cell fate specification	5	0.0197445
GO:00615646	ceh-6 (-) hlh-16 (+) depleted	BP	GO:0061564	0.000420129	4.17537	2.82532	10	57	axon development	6	0.0222428
GO:00069152	ceh-6 (-) hlh-16 (+) depleted	BP	GO:0006915	0.00073686	1.92007	19.9704	35	397	apoptotic process	6	0.0341903
GO:00486675	ceh-6 (-) hlh-16 (+) depleted	BP	GO:0048667	0.000750971	3.54352	3.57153	11	71	cell morphogenesis involved in neuron differentiation	6	0.0347582
GO:003018216	ceh-6 (-) hlh-16 (+) depleted	BP	GO:0030182	0.000775754	6.67838	1.1586	6	24	neuron differentiation	6	0.035463
GO:00325084	ceh-6 (-) hlh-16 (+) depleted	BP	GO:0032508	0.00103736	12.7242	0.503033	4	10	DNA duplex unwinding	8	0.0447753
GO:000557622	ceh-6 (-) hlh-16 (+) depleted	CC	GO:0005576	1.31734e-19	5.10142	17.3378	61	295	extracellular region	2	6.11246e-16
GO:00058402	ceh-6 (-) hlh-16 (+) depleted	CC	GO:0005840	8.04485e-15	6.94401	6.93513	33	118	ribosome	4	1.02974e-11
GO:004329210	ceh-6 (-) hlh-16 (+) depleted	CC	GO:0043292	1.08377e-14	7.13277	6.5825	32	112	contractile fiber	5	1.29772e-11
GO:00432288	ceh-6 (-) hlh-16 (+) depleted	CC	GO:0043228	3.18232e-14	3.00527	40.9643	89	697	non-membrane-bounded organelle	3	3.47434e-11
GO:00156299	ceh-6 (-) hlh-16 (+) depleted	CC	GO:0015629	1.1671e-07	5.54416	4.29038	18	73	actin cytoskeleton	6	3.16224e-05
GO:00056049	ceh-6 (-) hlh-16 (+) depleted	CC	GO:0005604	1.17689e-07	18.6034	0.999129	9	17	basement membrane	3	3.16567e-05
GO:000561512	ceh-6 (-) hlh-16 (+) depleted	CC	GO:0005615	6.4307e-07	5.12112	4.29038	17	73	extracellular space	3	0.000124327
GO:000557811	ceh-6 (-) hlh-16 (+) depleted	CC	GO:0005578	7.61918e-07	17.3482	0.897098	8	16	proteinaceous extracellular matrix	3	0.000143566
GO:00363799	ceh-6 (-) hlh-16 (+) depleted	CC	GO:0036379	1.5171e-05	12.9021	0.930922	7	16	myofilament	4	0.00174349
GO:005512011	ceh-6 (-) hlh-16 (+) depleted	CC	GO:0055120	3.83959e-05	4.50616	3.58511	13	61	striated muscle dense body	4	0.00347623
GO:00300179	ceh-6 (-) hlh-16 (+) depleted	CC	GO:0030017	4.30715e-05	8.08883	1.41085	8	25	sarcomere	4	0.0038067
GO:00226271	ceh-6 (-) hlh-16 (+) depleted	CC	GO:0022627	0.00013342	16.2981	0.587723	5	10	cytosolic small ribosomal subunit	6	0.0092571
GO:00057374	ceh-6 (-) hlh-16 (+) depleted	CC	GO:0005737	0.000151166	1.60158	90.8032	119	1545	cytoplasm	4	0.010147
GO:00055817	ceh-6 (-) hlh-16 (+) depleted	CC	GO:0005581	0.000309062	5.70992	1.82194	8	31	collagen	3	0.0177316
GO:00037352	ceh-6 (-) hlh-16 (+) depleted	MF	GO:0003735	1.2784e-14	7.89355	5.31484	29	104	structural constituent of ribosome	3	1.48294e-11
GO:000550912	ceh-6 (-) hlh-16 (+) depleted	MF	GO:0005509	2.82015e-07	4.35619	5.92809	21	116	calcium ion binding	6	6.46198e-05
GO:00423028	ceh-6 (-) hlh-16 (+) depleted	MF	GO:0042302	1.61762e-06	3.70384	7.10349	22	139	structural constituent of cuticle	3	0.000274183
GO:00082895	ceh-6 (-) hlh-16 (+) depleted	MF	GO:0008289	0.000422171	2.80764	6.84796	17	134	lipid binding	3	0.0222818
GO:005125210	cnd-1 enriched	BP	GO:0051252	2.74784e-05	15.3588	1.13486	7	687	regulation of RNA metabolic process	5	0.00269418
GO:00327748	cnd-1 enriched	BP	GO:0032774	3.51484e-05	14.7288	1.1778	7	713	RNA biosynthetic process	6	0.00326192
GO:001055610	cnd-1 enriched	BP	GO:0010556	4.25843e-05	14.2528	1.21249	7	734	regulation of macromolecule biosynthetic process	5	0.00377262
GO:003132610	cnd-1 enriched	BP	GO:0031326	4.37468e-05	14.187	1.21745	7	737	regulation of cellular biosynthetic process	5	0.00384042
GO:00511719	cnd-1 enriched	BP	GO:0051171	5.64211e-05	13.5781	1.26536	7	766	regulation of nitrogen compound metabolic process	4	0.00469585
GO:00194387	cnd-1 enriched	BP	GO:0019438	9.62732e-05	12.3689	1.37273	7	831	aromatic compound biosynthetic process	5	0.00719046
GO:00181306	cnd-1 enriched	BP	GO:0018130	0.000102494	12.2332	1.38594	7	839	heterocycle biosynthetic process	5	0.0075708
GO:00442716	cnd-1 enriched	BP	GO:0044271	0.000104912	12.1829	1.3909	7	842	cellular nitrogen compound biosynthetic process	5	0.00771152
GO:19013626	cnd-1 enriched	BP	GO:1901362	0.000115063	11.9855	1.41072	7	854	organic cyclic compound biosynthetic process	5	0.00830958
GO:00800906	cnd-1 enriched	BP	GO:0080090	0.000125074	11.8094	1.42889	7	865	regulation of primary metabolic process	4	0.0088265
GO:00346454	cnd-1 enriched	BP	GO:0034645	0.000353871	9.78023	1.67833	7	1016	cellular macromolecule biosynthetic process	5	0.0197529
GO:00104672	cnd-1 enriched	BP	GO:0010467	0.000379395	9.85311	2.35231	8	1424	gene expression	5	0.0205597
GO:0016337	cnd-1 enriched	BP	GO:0016337	0.000463815	81.8519	0.033038	2	20	cell-cell adhesion	4	0.0239455
GO:00903045	cnd-1 enriched	BP	GO:0090304	0.00047534	9.25662	1.75762	7	1064	nucleic acid metabolic process	5	0.024371
GO:00426596	cnd-1 enriched	BP	GO:0042659	0.000615938	70.127	0.0379937	2	23	regulation of cell fate specification	6	0.0295777
GO:00056342	cnd-1 enriched	CC	GO:0005634	3.20881e-05	24.7994	3.17762	10	1306	nucleus	5	0.0030778
GO:00432271	cnd-1 enriched	CC	GO:0043227	8.11028e-05	Inf	4.67883	11	1923	membrane-bounded organelle	3	0.00625891
GO:00432293	cnd-1 enriched	CC	GO:0043229	0.000495461	Inf	5.51338	11	2266	intracellular organelle	3	0.0252631
GO:004698310	cnd-1 enriched	MF	GO:0046983	0.000399525	28.1693	0.155125	3	84	protein dimerization activity	4	0.0214933
GO:004001113	cnd-1 depleted	BP	GO:0040011	1.87436e-09	2.43276	44.3354	82	1372	locomotion	2	9.79946e-07
GO:00189966	cnd-1 depleted	BP	GO:0018996	1.5119e-08	4.10344	7.88472	27	244	molting cycle, collagen and cuticulin-based cuticle	5	5.3963e-06
GO:00511469	cnd-1 depleted	BP	GO:0051146	4.64912e-06	4.37362	4.2655	16	132	striated muscle cell differentiation	6	0.000684823
GO:00550018	cnd-1 depleted	BP	GO:0055001	2.04704e-05	4.04496	4.2655	15	132	muscle cell development	5	0.00219969
GO:00610617	cnd-1 depleted	BP	GO:0061061	0.000105409	3.6347	4.35598	14	138	muscle structure development	4	0.00771752
GO:00075179	cnd-1 depleted	BP	GO:0007517	0.00017818	8.76587	0.872489	6	27	muscle organ development	5	0.0116142
GO:00069367	cnd-1 depleted	BP	GO:0006936	0.000179653	6.94959	1.22795	7	38	muscle contraction	6	0.0116586
GO:003298912	cnd-1 depleted	BP	GO:0032989	0.000927221	2.42554	8.59563	19	266	cellular component morphogenesis	4	0.0411212
GO:00400186	cnd-1 depleted	BP	GO:0040018	0.00105547	2.33883	9.37118	20	290	positive regulation of multicellular organism growth	4	0.0452415
GO:000557623	cnd-1 depleted	CC	GO:0005576	1.79056e-16	5.6087	11.4371	45	298	extracellular region	2	3.69253e-13
GO:005512012	cnd-1 depleted	CC	GO:0055120	4.21339e-08	8.00846	2.34115	14	61	striated muscle dense body	4	1.30334e-05
GO:001562910	cnd-1 depleted	CC	GO:0015629	8.09552e-08	6.85824	2.84009	15	74	actin cytoskeleton	6	2.27656e-05
GO:000557812	cnd-1 depleted	CC	GO:0005578	1.27826e-05	27.3926	0.362225	5	10	proteinaceous extracellular matrix	3	0.00152569
GO:00055818	cnd-1 depleted	CC	GO:0005581	1.49e-05	9.07381	1.18977	8	31	collagen	3	0.00171766
GO:00314307	cnd-1 depleted	CC	GO:0031430	2.91854e-05	10.0976	0.959488	7	25	M band	4	0.00284347
GO:004329211	cnd-1 depleted	CC	GO:0043292	4.341e-05	7.48311	1.35123	8	40	contractile fiber	5	0.0038275
GO:000561513	cnd-1 depleted	CC	GO:0005615	8.73954e-05	4.66959	2.80171	11	73	extracellular space	3	0.00664778
GO:003001710	cnd-1 depleted	CC	GO:0030017	0.000184138	8.86991	0.887097	6	25	sarcomere	4	0.0118486
GO:003637910	cnd-1 depleted	CC	GO:0036379	0.000220377	11.9564	0.601067	5	16	myofilament	4	0.0137025
GO:00423029	cnd-1 depleted	MF	GO:0042302	4.42133e-09	5.96244	4.21439	20	139	structural constituent of cuticle	3	2.02617e-06
GO:000550913	cnd-1 depleted	MF	GO:0005509	1.19769e-05	4.55914	3.608	14	119	calcium ion binding	6	0.00144897
GO:00081583	cnd-1 depleted	MF	GO:0008158	0.000123877	9.43734	0.818622	6	27	hedgehog receptor activity	5	0.00878675
GO:00082896	cnd-1 depleted	MF	GO:0008289	0.000233793	3.54906	4.15375	13	137	lipid binding	3	0.0143445
GO:001526713	cnd-1 depleted	MF	GO:0015267	0.000240211	2.76208	7.76175	19	256	channel activity	5	0.0146174
GO:004356512	pha-4 enriched	MF	GO:0043565	9.57481e-06	3.61654	6.90136	20	451	sequence-specific DNA binding	6	0.00120073
GO:0004222	pha-4 enriched	MF	GO:0004222	0.000141987	7.03738	1.16298	7	76	metalloendopeptidase activity	7	0.00968421
GO:000370011	pha-4 enriched	MF	GO:0003700	0.000793666	2.70732	7.36044	17	481	sequence-specific DNA binding transcription factor activity	3	0.036104
GO:00037797	pha-4 enriched	MF	GO:0003779	0.00109888	7.2204	0.795723	5	52	actin binding	5	0.0464585
GO:005114610	pha-4 depleted	BP	GO:0051146	1.15807e-09	6.44553	3.87891	20	132	striated muscle cell differentiation	6	6.41605e-07
GO:00550019	pha-4 depleted	BP	GO:0055001	7.43915e-09	6.03441	3.87891	19	132	muscle cell development	5	3.10271e-06
GO:003298913	pha-4 depleted	BP	GO:0032989	1.3159e-08	4.14222	7.84598	27	267	cellular component morphogenesis	4	4.88462e-06
GO:000751710	pha-4 depleted	BP	GO:0007517	2.76529e-08	18.2675	0.764028	9	26	muscle organ development	5	8.84894e-06
GO:00610618	pha-4 depleted	BP	GO:0061061	4.66817e-08	5.61279	3.88675	18	138	muscle structure development	4	1.42035e-05
GO:004001114	pha-4 depleted	BP	GO:0040011	2.19178e-07	2.38818	31.8153	60	1131	locomotion	2	5.42393e-05
GO:00069368	pha-4 depleted	BP	GO:0006936	3.52821e-07	22.2829	0.517104	7	18	muscle contraction	6	7.48618e-05
GO:004864611	pha-4 depleted	BP	GO:0048646	8.03103e-07	3.96342	6.20038	21	211	anatomical structure formation involved in morphogenesis	3	0.000148639
GO:003103310	pha-4 depleted	BP	GO:0031033	6.55903e-06	4.80095	3.40874	14	116	myosin filament organization	6	0.000898418
GO:00301545	pha-4 depleted	BP	GO:0030154	8.14131e-06	2.63217	14.097	32	490	cell differentiation	5	0.00105298
GO:00400329	pha-4 depleted	BP	GO:0040032	8.33791e-06	28.2088	0.323243	5	11	post-embryonic body morphogenesis	5	0.00107466
GO:00436239	pha-4 depleted	BP	GO:0043623	2.05036e-05	3.65026	5.31881	17	181	cellular protein complex assembly	6	0.00219969
GO:00300369	pha-4 depleted	BP	GO:0030036	2.31711e-05	6.84268	1.58428	9	57	actin cytoskeleton organization	5	0.00240927
GO:00447056	pha-4 depleted	BP	GO:0044705	3.91122e-05	2.77073	9.81483	24	334	multi-organism reproductive behavior	4	0.00351216
GO:00447068	pha-4 depleted	BP	GO:0044706	4.52013e-05	2.74286	9.90298	24	337	multi-multicellular organism process	3	0.00393867
GO:000739913	pha-4 depleted	BP	GO:0007399	4.59423e-05	3.1518	6.81748	19	232	nervous system development	5	0.00397524
GO:00702717	pha-4 depleted	BP	GO:0070271	6.20926e-05	3.18532	6.3767	18	217	protein complex biogenesis	4	0.00506566
GO:00069377	pha-4 depleted	BP	GO:0006937	0.000173136	12.0747	0.558328	5	19	regulation of muscle contraction	6	0.0113548
GO:00059754	pha-4 depleted	BP	GO:0005975	0.000183115	3.42726	4.58417	14	156	carbohydrate metabolic process	4	0.0118212
GO:00650037	pha-4 depleted	BP	GO:0065003	0.000244087	2.73796	7.72844	19	263	macromolecular complex assembly	5	0.0147806
GO:00440578	pha-4 depleted	BP	GO:0044057	0.000288806	10.5622	0.6171	5	21	regulation of system process	4	0.0169093
GO:00189917	pha-4 depleted	BP	GO:0018991	0.000305238	2.68607	7.8672	19	273	oviposition	5	0.0176045
GO:00718227	pha-4 depleted	BP	GO:0071822	0.000346699	2.51966	9.2565	21	315	protein complex subunit organization	5	0.0194403
GO:007168810	pha-4 depleted	BP	GO:0071688	0.000369988	3.80953	3.2435	11	112	striated muscle myosin thick filament assembly	5	0.0203768
GO:00101719	pha-4 depleted	BP	GO:0010171	0.000453613	2.17316	14.3757	28	501	body morphogenesis	4	0.0234514
GO:00076109	pha-4 depleted	BP	GO:0007610	0.000479337	2.26689	12.2617	25	426	behavior	3	0.024542
GO:00486994	pha-4 depleted	BP	GO:0048699	0.000536752	3.05095	5.08671	14	176	generation of neurons	7	0.026744
GO:000557624	pha-4 depleted	CC	GO:0005576	2.93179e-21	7.17696	10.5635	49	291	extracellular region	2	1.8138e-17
GO:005512013	pha-4 depleted	CC	GO:0055120	2.21502e-09	9.4075	2.21435	15	61	striated muscle dense body	4	1.14197e-06
GO:000560411	pha-4 depleted	CC	GO:0005604	1.95274e-07	27.8313	0.505295	7	14	basement membrane	3	4.89768e-05
GO:004329212	pha-4 depleted	CC	GO:0043292	2.72383e-07	10.908	1.26343	10	40	contractile fiber	5	6.31928e-05
GO:00314308	pha-4 depleted	CC	GO:0031430	1.6296e-06	13.0676	0.907519	8	25	M band	4	0.000274958
GO:003637912	pha-4 depleted	CC	GO:0036379	4.47162e-06	20.9906	0.499676	6	14	myofilament	4	0.000662282
GO:003001711	pha-4 depleted	CC	GO:0030017	6.53375e-06	13.1488	0.772014	7	23	sarcomere	4	0.00089827
GO:000561514	pha-4 depleted	CC	GO:0005615	9.45533e-06	5.54729	2.64996	12	73	extracellular space	3	0.00119196
GO:001562912	pha-4 depleted	CC	GO:0015629	2.14825e-05	7.10238	1.59792	9	46	actin cytoskeleton	6	0.00227188
GO:00055819	pha-4 depleted	CC	GO:0005581	9.22182e-05	8.03623	1.12532	7	31	collagen	3	0.00694349
GO:000557813	pha-4 depleted	CC	GO:0005578	0.000133835	13.3879	0.541012	5	16	proteinaceous extracellular matrix	3	0.00926858
GO:004322810	pha-4 depleted	CC	GO:0043228	0.000411895	1.93639	25.3016	42	697	non-membrane-bounded organelle	3	0.0219048
GO:000550914	pha-4 depleted	MF	GO:0005509	5.43544e-06	4.92519	3.37393	14	116	calcium ion binding	6	0.000776013
GO:002283417	pha-4 depleted	MF	GO:0022834	1.36186e-05	4.8317	3.17033	13	109	ligand-gated channel activity	7	0.00160018
GO:000523018	pha-4 depleted	MF	GO:0005230	1.8279e-05	5.07432	2.79222	12	96	extracellular ligand-gated ion channel activity	8	0.0020134
GO:000521616	pha-4 depleted	MF	GO:0005216	9.49796e-05	3.09718	6.63152	18	228	ion channel activity	6	0.00712251
GO:001526714	pha-4 depleted	MF	GO:0015267	0.000111686	2.95413	7.32958	19	252	channel activity	5	0.008129
GO:00082897	pha-4 depleted	MF	GO:0008289	0.000507284	3.43968	3.92656	12	135	lipid binding	3	0.0255649
GO:005101510	pha-4 depleted	MF	GO:0051015	0.00095439	11.3868	0.46537	4	16	actin filament binding	5	0.0420249
GO:00065111	singlets depleted	BP	GO:0006511	1.48161e-05	19.6181	0.324517	5	77	ubiquitin-dependent protein catabolic process	8	0.00171331
GO:00436321	singlets depleted	BP	GO:0043632	1.68021e-05	19.0822	0.332946	5	79	modification-dependent macromolecule catabolic process	6	0.00186735
GO:00516041	singlets depleted	BP	GO:0051604	2.23396e-05	8.5891	1.26014	8	299	protein maturation	5	0.00233591
GO:00516031	singlets depleted	BP	GO:0051603	2.5438e-05	17.4151	0.362447	5	86	proteolysis involved in cellular protein catabolic process	7	0.00256592
GO:0009057	singlets depleted	BP	GO:0009057	3.87055e-05	9.43286	0.989673	7	252	macromolecule catabolic process	5	0.00348901
GO:0044248	singlets depleted	BP	GO:0044248	9.95925e-05	6.95982	1.56573	8	397	cellular catabolic process	4	0.00741687
GO:00057643	singlets depleted	CC	GO:0005764	0.000296075	28.9896	0.136141	3	40	lysosome	7	0.0172532
GO:00057731	singlets depleted	CC	GO:0005773	0.000846371	19.7906	0.194001	3	57	vacuole	5	0.0379436
