# Supplementary material for: Overlapping cell population expression profiling and regulatory inference in C. elegans
Source: BMC Genomics. 2016 Feb 29;17:159. doi: 10.1186/s12864-016-2482-z (PMC4772325; doi:10.1186/s12864-016-2482-z)
Supplement: Additional file 11: Table S9. — Motifs enriched upstream of genes in FACS-sorted samples. (XLSX 5512 kb) [file 12864_2016_2482_MOESM11_ESM.xlsx]

## Sheet: Sheet1
	motif	group	upstream.dist.kb	conservation	motif.score	m.cluster	g.cluster	m.total	enrich	p	p.corr
1	M0103_1.02	ceh-27 depleted	3	0.7	30	251	365	14614	1.41915	2.36101e-15	7.31634e-14
2	M0103_1.02	ceh-27 enriched	2	0.9	30	61	125	8452	1.72746	8.85962e-07	5.23104e-06
3	M0103_1.02	ceh-36 depleted	1	0.9	35	7	32	2860	2.31034	0.0275364	0.0520739
4	M0103_1.02	ceh-36 enriched	3	0.5	30	60	78	17315	1.34397	0.000222342	0.000753321
5	M0103_1.02	ceh-6 depleted	3	0.9	30	71	138	9281	1.67364	3.06403e-07	1.99422e-06
6	M0103_1.02	ceh-6 enriched	3	0.7	35	45	93	8411	1.73425	2.1341e-05	9.2645e-05
7	M0103_1.02	ceh-6 (-) hlh-16 (+) depleted	3	0.7	30	400	613	14487	1.35078	1.03311e-17	4.99791e-16
8	M0103_1.02	ceh-6 (+) hlh-16 (-) depleted	3	0.7	30	172	259	14629	1.36999	3.78926e-09	3.62879e-08
9	M0103_1.02	ceh-6 (+) hlh-16 (+) depleted	3	0.5	35	309	629	11142	1.32474	3.21259e-10	3.79743e-09
10	M0103_1.02	ceh-6 (-) hlh-16 (+) enriched	3	0.7	30	214	295	14301	1.50507	1.20563e-17	5.76029e-16
11	M0103_1.02	ceh-6 (+) hlh-16 (-) enriched	3	0.7	35	51	105	8362	1.74403	5.12712e-06	2.56199e-05
12	M0103_1.02	ceh-6 (+) hlh-16 (+) enriched	3	0.7	30	162	238	14321	1.40949	4.80398e-10	5.49178e-09
13	M0103_1.02	cnd-1 depleted	3	0.7	30	317	449	14689	1.45471	1.1112e-21	1.21628e-19
14	M0103_1.02	cnd-1 enriched	3	0.7	30	12	18	14384	1.38279	0.0911436	0.146209
15	M0103_1.02	F21D5.9 depleted	3	0.5	30	233	344	17065	1.18847	2.60501e-05	0.000110795
16	M0103_1.02	F21D5.9 enriched	3	0.7	30	247	341	14502	1.49543	1.18557e-19	8.45083e-18
17	M0103_1.02	hlh-16 depleted	3	0.5	30	611	841	16997	1.27488	1.11222e-21	1.2173e-19
18	M0103_1.02	hlh-16 enriched	3	0.7	35	212	458	8129	1.67655	7.18078e-18	3.58254e-16
19	M0103_1.02	irx-1 depleted	3	0.7	30	60	91	14667	1.35865	0.000596399	0.00180909
20	M0103_1.02	irx-1 enriched	3	0.7	30	34	61	14641	1.14944	0.157369	0.233138
21	M0103_1.02	mir-57 depleted	1	0	30	29	29	28642	1.04654	0.267181	0.364807
22	M0103_1.02	mir-57 enriched	3	0.9	30	136	309	9323	1.42831	6.3144e-07	3.84412e-06
23	M0103_1.02	mls-2 depleted	3	0.9	30	270	513	9307	1.70811	3.46668e-25	8.45059e-23
24	M0103_1.02	mls-2 enriched	3	0	40	41	79	13010	1.18761	0.0877495	0.141516
25	M0103_1.02	pal-1 depleted	3	0.9	30	313	622	9250	1.63803	6.0804e-25	1.3977e-22
26	M0103_1.02	pal-1 enriched	3	0.9	30	78	174	9015	1.47496	4.01171e-05	0.000163127
27	M0103_1.02	pha-4 depleted	3	0.7	30	254	363	14492	1.44682	4.13111e-17	1.78014e-15
28	M0103_1.02	pha-4 enriched	3	0.7	30	209	319	14447	1.35692	3.3698e-10	3.96721e-09
29	M0103_1.02	pros-1 depleted	3	0.5	30	969	1444	17040	1.17568	8.33602e-16	2.80622e-14
30	M0103_1.02	pros-1 enriched	3	0.5	30	292	430	16363	1.19687	1.14179e-06	6.58273e-06
31	M0103_1.02	singlets depleted	2	0	35	45	52	24624	1.0643	0.219021	0.308529
32	M0103_1.02	ttx-3 depleted	3	0.7	30	150	246	14542	1.2601	4.58759e-05	0.000183961
33	M0103_1.02	ttx-3 enriched	3	0.5	30	178	232	17168	1.3424	3.13313e-10	3.71207e-09
34	M0103_1.02	unc-130 depleted	2	0.7	30	207	325	14078	1.36573	3.79344e-10	4.42264e-09
35	M0103_1.02	unc-130 enriched	2	0.9	30	52	97	8477	1.8946	1.37778e-07	9.6379e-07
36	M0104_1.02	ceh-27 depleted	3	0.5	30	241	365	14425	1.38046	1.38159e-12	2.56322e-11
37	M0104_1.02	ceh-27 enriched	1	0.7	30	58	125	8558	1.62216	1.76986e-05	7.83032e-05
38	M0104_1.02	ceh-36 depleted	1	0	30	31	32	27120	1.07898	0.147402	0.2205
39	M0104_1.02	ceh-36 enriched	1	0.9	30	25	78	3767	2.57397	4.81522e-06	2.42091e-05
40	M0104_1.02	ceh-6 depleted	3	0.5	30	92	138	14453	1.39261	6.19492e-06	3.03997e-05
41	M0104_1.02	ceh-6 enriched	1	0.9	40	8	93	563	4.60605	0.000356972	0.00114763
42	M0104_1.02	ceh-6 (-) hlh-16 (+) depleted	3	0.5	30	401	613	14307	1.37119	3.57433e-19	2.31048e-17
43	M0104_1.02	ceh-6 (+) hlh-16 (-) depleted	3	0.5	30	164	259	14441	1.32328	3.53821e-07	2.27232e-06
44	M0104_1.02	ceh-6 (+) hlh-16 (+) depleted	3	0.5	30	384	629	14361	1.27727	1.06437e-11	1.67339e-10
45	M0104_1.02	ceh-6 (-) hlh-16 (+) enriched	3	0	40	204	295	13820	1.48468	2.95137e-15	8.97791e-14
46	M0104_1.02	ceh-6 (+) hlh-16 (-) enriched	2	0	40	66	105	12793	1.47525	2.25655e-05	9.74015e-05
47	M0104_1.02	ceh-6 (+) hlh-16 (+) enriched	3	0.9	35	40	238	2443	2.04013	1.20876e-05	5.55639e-05
48	M0104_1.02	cnd-1 depleted	3	0.5	30	324	449	14496	1.50663	6.56736e-26	1.89022e-23
49	M0104_1.02	cnd-1 enriched	2	0	40	14	18	12710	1.82573	0.00263801	0.00672001
50	M0104_1.02	F21D5.9 depleted	3	0.5	30	196	344	14279	1.1948	0.000318693	0.00103768
51	M0104_1.02	F21D5.9 enriched	3	0.7	30	200	341	10948	1.60396	7.10995e-17	2.92891e-15
52	M0104_1.02	hlh-16 depleted	3	0.5	30	544	841	14224	1.35636	6.34696e-24	1.15369e-21
53	M0104_1.02	hlh-16 enriched	3	0.7	30	236	458	10663	1.42282	1.15025e-11	1.79675e-10
54	M0104_1.02	irx-1 depleted	3	0.5	30	64	91	14480	1.46794	1.20164e-05	5.52676e-05
55	M0104_1.02	irx-1 enriched	3	0	40	35	61	14108	1.22795	0.0618312	0.104723
56	M0104_1.02	mir-57 depleted	1	0	30	29	29	26916	1.11365	0.0440169	0.07812
57	M0104_1.02	mir-57 enriched	3	0.5	30	192	309	14498	1.29668	3.11491e-07	2.02416e-06
58	M0104_1.02	mls-2 depleted	3	0.5	30	341	513	14472	1.38735	9.85172e-18	4.78321e-16
59	M0104_1.02	mls-2 enriched	3	0	40	58	79	13876	1.57518	1.1578e-06	6.66636e-06
60	M0104_1.02	pal-1 depleted	3	0.9	30	198	622	5659	1.69374	2.66525e-15	8.17527e-14
61	M0104_1.02	pal-1 enriched	2	0	35	138	174	21227	1.10826	0.0124903	0.026205
62	M0104_1.02	pha-4 depleted	3	0.7	30	191	363	10934	1.44199	2.20309e-10	2.69092e-09
63	M0104_1.02	pha-4 enriched	3	0.5	30	207	319	14278	1.35984	4.01806e-10	4.66178e-09
64	M0104_1.02	pros-1 depleted	3	0.5	30	837	1444	14258	1.21367	1.05632e-15	3.48798e-14
65	M0104_1.02	pros-1 enriched	3	0	35	366	430	21057	1.16577	1.14255e-09	1.21348e-08
66	M0104_1.02	singlets depleted	1	0	35	37	52	19502	1.10492	0.192177	0.276197
67	M0104_1.02	ttx-3 depleted	3	0.5	30	154	246	14359	1.31019	1.90573e-06	1.04654e-05
68	M0104_1.02	ttx-3 enriched	3	0.7	30	132	232	10973	1.55751	1.99096e-10	2.45321e-09
69	M0104_1.02	unc-130 depleted	3	0.5	30	201	325	14445	1.29245	2.4034e-07	1.5991e-06
70	M0104_1.02	unc-130 enriched	3	0	35	86	97	21954	1.20987	0.000176873	0.000614723
71	M0105_1.02	ceh-27 depleted	2	0.7	30	239	365	14088	1.40176	2.95693e-13	6.20785e-12
72	M0105_1.02	ceh-27 enriched	2	0.9	30	63	125	8623	1.74872	2.96852e-07	1.93726e-06
73	M0105_1.02	ceh-36 depleted	1	0.9	35	8	32	3127	2.41493	0.014187	0.0292838
74	M0105_1.02	ceh-36 enriched	1	0.5	30	55	78	15590	1.36828	0.000498429	0.00154284
75	M0105_1.02	ceh-6 depleted	3	0.7	30	94	138	14666	1.40221	2.60319e-06	1.38739e-05
76	M0105_1.02	ceh-6 enriched	3	0.7	35	44	93	8467	1.6845	6.20326e-05	0.000241105
77	M0105_1.02	ceh-6 (-) hlh-16 (+) depleted	3	0.7	30	394	613	14511	1.32831	9.29961e-16	3.10243e-14
78	M0105_1.02	ceh-6 (+) hlh-16 (-) depleted	3	0.7	30	168	259	14654	1.33585	8.02579e-08	5.88871e-07
79	M0105_1.02	ceh-6 (+) hlh-16 (+) depleted	3	0.5	35	304	629	11007	1.31929	9.05619e-10	9.80851e-09
80	M0105_1.02	ceh-6 (-) hlh-16 (+) enriched	3	0.9	30	167	295	9203	1.82514	6.18255e-20	4.66943e-18
81	M0105_1.02	ceh-6 (+) hlh-16 (-) enriched	3	0.7	30	72	105	14558	1.41424	2.42579e-05	0.000103946
82	M0105_1.02	ceh-6 (+) hlh-16 (+) enriched	3	0.7	30	163	238	14352	1.41513	2.51656e-10	3.0382e-09
83	M0105_1.02	cnd-1 depleted	3	0.7	30	315	449	14715	1.44298	1.02753e-20	9.12343e-19
84	M0105_1.02	cnd-1 enriched	2	0.7	35	7	18	7622	1.52224	0.151806	0.226091
85	M0105_1.02	F21D5.9 depleted	3	0.5	30	231	344	17074	1.17764	6.98271e-05	0.000267986
86	M0105_1.02	F21D5.9 enriched	3	0.9	30	189	341	9361	1.77271	1.57488e-20	1.34492e-18
87	M0105_1.02	hlh-16 depleted	3	0.7	30	539	841	14427	1.32499	9.99443e-21	8.90452e-19
88	M0105_1.02	hlh-16 enriched	3	0.9	30	228	458	9110	1.60891	1.99185e-17	9.13063e-16
89	M0105_1.02	irx-1 depleted	3	0.7	30	62	91	14696	1.40116	0.000129393	0.00046512
90	M0105_1.02	irx-1 enriched	2	0.5	30	35	61	16790	1.0318	0.442629	0.554623
91	M0105_1.02	mir-57 depleted	1	0	30	29	29	28657	1.04599	0.271271	0.369461
92	M0105_1.02	mir-57 enriched	3	0.5	30	222	309	17331	1.2542	7.38598e-08	5.45915e-07
93	M0105_1.02	mls-2 depleted	3	0.9	30	270	513	9461	1.68031	5.17765e-24	9.60788e-22
94	M0105_1.02	mls-2 enriched	3	0	40	54	79	16321	1.24685	0.00979099	0.0211925
95	M0105_1.02	pal-1 depleted	3	0.9	30	309	622	9406	1.59028	3.17034e-22	3.92233e-20
96	M0105_1.02	pal-1 enriched	3	0.7	35	72	174	8275	1.48325	8.60912e-05	0.000323178
97	M0105_1.02	pha-4 depleted	3	0.7	30	247	363	14520	1.40423	2.62009e-14	6.68598e-13
98	M0105_1.02	pha-4 enriched	3	0.7	30	206	319	14479	1.33449	3.54246e-09	3.41315e-08
99	M0105_1.02	pros-1 depleted	3	0.5	30	966	1444	17062	1.17053	5.03462e-15	1.46533e-13
100	M0105_1.02	pros-1 enriched	3	0	40	293	430	15811	1.2429	9.4671e-09	8.37597e-08
101	M0105_1.02	singlets depleted	3	0	35	46	52	24511	1.09297	0.10972	0.171395
102	M0105_1.02	ttx-3 depleted	2	0.7	35	90	246	7722	1.42381	9.93097e-05	0.000367254
103	M0105_1.02	ttx-3 enriched	3	0.7	30	162	232	14582	1.4384	3.60258e-11	5.12107e-10
104	M0105_1.02	unc-130 depleted	2	0.7	30	204	325	14109	1.34298	3.81412e-09	3.65017e-08
105	M0105_1.02	unc-130 enriched	2	0.9	30	50	97	8648	1.78571	2.16346e-06	1.17385e-05
106	M0106_1.02	ceh-27 depleted	3	0.7	30	248	365	14917	1.37371	5.2201e-13	1.04789e-11
107	M0106_1.02	ceh-27 enriched	2	0.9	30	64	125	8718	1.75711	1.76589e-07	1.20797e-06
108	M0106_1.02	ceh-36 depleted	1	0.9	35	7	32	2621	2.52101	0.0178882	0.0358236
109	M0106_1.02	ceh-36 enriched	3	0.9	30	39	78	9590	1.57727	0.00057691	0.00175654
110	M0106_1.02	ceh-6 depleted	3	0.9	30	71	138	9549	1.62667	1.00851e-06	5.88141e-06
111	M0106_1.02	ceh-6 enriched	3	0.9	30	50	93	9528	1.70104	7.70799e-06	3.70205e-05
112	M0106_1.02	ceh-6 (-) hlh-16 (+) depleted	3	0.7	30	393	613	14789	1.30004	6.5331e-14	1.54928e-12
113	M0106_1.02	ceh-6 (+) hlh-16 (-) depleted	3	0.7	35	112	259	8093	1.61255	7.83766e-09	7.04925e-08
114	M0106_1.02	ceh-6 (+) hlh-16 (+) depleted	3	0.5	30	437	629	17391	1.20031	9.20382e-10	9.95396e-09
115	M0106_1.02	ceh-6 (-) hlh-16 (+) enriched	3	0.7	30	214	295	14610	1.47324	2.37791e-16	8.8733e-15
116	M0106_1.02	ceh-6 (+) hlh-16 (-) enriched	3	0.9	30	54	105	9479	1.62901	1.81299e-05	8.00157e-05
117	M0106_1.02	ceh-6 (+) hlh-16 (+) enriched	3	0.7	30	165	238	14622	1.40604	2.67838e-10	3.21603e-09
118	M0106_1.02	cnd-1 depleted	3	0.7	30	316	449	14991	1.42091	1.43172e-19	1.00401e-17
119	M0106_1.02	cnd-1 enriched	3	0	40	14	18	17503	1.32577	0.0764424	0.125682
120	M0106_1.02	F21D5.9 depleted	3	0.5	30	235	344	17302	1.18225	3.46861e-05	0.000143226
121	M0106_1.02	F21D5.9 enriched	3	0.7	30	249	341	14803	1.47689	4.11934e-19	2.62901e-17
122	M0106_1.02	hlh-16 depleted	3	0.5	30	618	841	17238	1.27145	6.39009e-22	7.38573e-20
123	M0106_1.02	hlh-16 enriched	3	0.7	30	299	458	14465	1.32883	1.59072e-12	2.91777e-11
124	M0106_1.02	irx-1 depleted	3	0.7	30	59	91	14971	1.30887	0.00229392	0.0059435
125	M0106_1.02	irx-1 enriched	3	0	40	39	61	17746	1.08778	0.24677	0.341222
126	M0106_1.02	mir-57 depleted	1	0.7	40	3	29	2379	1.30343	0.407659	0.518445
127	M0106_1.02	mir-57 enriched	3	0.5	30	220	309	17561	1.22663	1.03913e-06	6.04363e-06
128	M0106_1.02	mls-2 depleted	3	0.9	30	266	513	9575	1.6357	1.21966e-21	1.32287e-19
129	M0106_1.02	mls-2 enriched	3	0	40	58	79	17456	1.25213	0.00449406	0.0107325
130	M0106_1.02	pal-1 depleted	3	0.9	30	317	622	9521	1.61175	3.95078e-24	7.534e-22
131	M0106_1.02	pal-1 enriched	3	0	40	126	174	17384	1.23558	0.000103166	0.000379932
132	M0106_1.02	pha-4 depleted	3	0.7	30	251	363	14791	1.40082	1.27308e-14	3.44465e-13
133	M0106_1.02	pha-4 enriched	3	0.7	30	212	319	14752	1.34794	3.77043e-10	4.39799e-09
134	M0106_1.02	pros-1 depleted	3	0.5	30	982	1444	17276	1.17518	3.19457e-16	1.16332e-14
135	M0106_1.02	pros-1 enriched	3	0	35	387	430	23421	1.10824	3.26673e-07	2.11364e-06
136	M0106_1.02	singlets depleted	2	0	35	48	52	24465	1.14263	0.0189333	0.0376329
137	M0106_1.02	ttx-3 depleted	2	0.7	35	90	246	7314	1.50323	1.13545e-05	5.25197e-05
138	M0106_1.02	ttx-3 enriched	3	0.5	30	178	232	17411	1.32367	1.41109e-09	1.47202e-08
139	M0106_1.02	unc-130 depleted	2	0.7	30	207	325	14383	1.33677	3.58008e-09	3.44577e-08
140	M0106_1.02	unc-130 enriched	2	0.9	30	54	97	8742	1.90783	4.48805e-08	3.46622e-07
141	M0109_1.02	ceh-27 depleted	2	0.7	30	228	365	12816	1.46996	9.18957e-15	2.55097e-13
142	M0109_1.02	ceh-27 enriched	3	0.7	35	57	125	7425	1.83745	3.3943e-07	2.18857e-06
143	M0109_1.02	ceh-36 depleted	1	0.7	35	10	32	5439	1.7355	0.0493835	0.0862838
144	M0109_1.02	ceh-36 enriched	3	0	35	70	78	22506	1.20631	0.000630618	0.00190094
145	M0109_1.02	ceh-6 depleted	3	0.7	30	88	138	13426	1.43395	3.76326e-06	1.93698e-05
146	M0109_1.02	ceh-6 enriched	3	0	40	58	93	11906	1.5791	6.78936e-06	3.30174e-05
147	M0109_1.02	ceh-6 (-) hlh-16 (+) depleted	3	0.7	30	372	613	13283	1.37009	1.34909e-16	5.26879e-15
148	M0109_1.02	ceh-6 (+) hlh-16 (-) depleted	3	0.7	30	157	259	13417	1.36348	1.12745e-07	8.0324e-07
149	M0109_1.02	ceh-6 (+) hlh-16 (+) depleted	3	0.5	30	408	629	15984	1.2193	1.42121e-09	1.48154e-08
150	M0109_1.02	ceh-6 (-) hlh-16 (+) enriched	3	0.9	30	160	295	8557	1.88065	4.35312e-20	3.39496e-18
151	M0109_1.02	ceh-6 (+) hlh-16 (-) enriched	3	0.7	30	69	105	13329	1.48028	8.44246e-06	4.01886e-05
152	M0109_1.02	ceh-6 (+) hlh-16 (+) enriched	3	0.7	30	157	238	13136	1.48922	1.144e-11	1.78785e-10
153	M0109_1.02	cnd-1 depleted	3	0.7	30	298	449	13476	1.49061	5.00655e-21	4.75125e-19
154	M0109_1.02	cnd-1 enriched	2	0.7	35	7	18	6717	1.72733	0.088543	0.14262
155	M0109_1.02	F21D5.9 depleted	3	0.5	30	214	344	15900	1.17153	0.000375489	0.00120049
156	M0109_1.02	F21D5.9 enriched	3	0.9	30	176	341	8704	1.77538	1.45286e-18	8.28242e-17
157	M0109_1.02	hlh-16 depleted	3	0.5	30	576	841	15840	1.28963	2.54297e-20	2.07923e-18
158	M0109_1.02	hlh-16 enriched	3	0.9	30	215	458	8470	1.63182	8.76971e-17	3.54824e-15
159	M0109_1.02	irx-1 depleted	2	0.7	30	56	91	12867	1.44546	0.000203576	0.000696487
160	M0109_1.02	irx-1 enriched	2	0.5	30	34	61	15567	1.08106	0.300109	0.402021
161	M0109_1.02	mir-57 depleted	3	0	35	24	29	22279	1.11347	0.207343	0.294545
162	M0109_1.02	mir-57 enriched	3	0.5	30	209	309	16147	1.26734	2.08734e-07	1.40643e-06
163	M0109_1.02	mls-2 depleted	3	0.7	30	338	513	13453	1.47931	7.97154e-23	1.12729e-20
164	M0109_1.02	mls-2 enriched	3	0	35	66	79	22102	1.12533	0.0344129	0.0631611
165	M0109_1.02	pal-1 depleted	3	0.7	30	387	622	13385	1.39963	1.84061e-19	1.26154e-17
166	M0109_1.02	pal-1 enriched	2	0	40	87	174	10479	1.41531	4.8201e-05	0.000192316
167	M0109_1.02	pha-4 depleted	3	0.7	30	238	363	13297	1.47751	2.42302e-16	9.02838e-15
168	M0109_1.02	pha-4 enriched	3	0.7	30	189	319	13248	1.33813	4.77699e-08	3.66902e-07
169	M0109_1.02	pros-1 depleted	3	0.5	30	898	1444	15892	1.16824	1.20741e-12	2.26611e-11
170	M0109_1.02	pros-1 enriched	3	0	40	220	430	11374	1.29729	4.64995e-07	2.91352e-06
171	M0109_1.02	singlets depleted	3	0	35	43	52	22528	1.11162	0.109443	0.171024
172	M0109_1.02	ttx-3 depleted	3	0.7	30	139	246	13340	1.27291	8.46266e-05	0.00031827
173	M0109_1.02	ttx-3 enriched	3	0.5	30	167	232	16003	1.35113	3.69893e-09	3.54967e-08
174	M0109_1.02	unc-130 depleted	2	0.7	30	193	325	12838	1.39636	6.00863e-10	6.74188e-09
175	M0109_1.02	unc-130 enriched	3	0.9	30	46	97	8676	1.63755	8.99253e-05	0.000336037
176	M0111_1.02	ceh-27 depleted	3	0.7	30	231	365	12935	1.4756	2.50282e-15	7.71627e-14
177	M0111_1.02	ceh-27 enriched	3	0.7	35	54	125	7719	1.67444	1.7392e-05	7.70876e-05
178	M0111_1.02	ceh-36 depleted	1	0.9	30	11	32	6469	1.60509	0.0633317	0.106901
179	M0111_1.02	ceh-36 enriched	3	0	40	41	78	9089	1.74955	2.66935e-05	0.00011324
180	M0111_1.02	ceh-6 depleted	3	0.7	35	58	138	7821	1.62242	2.65931e-05	0.000112854
181	M0111_1.02	ceh-6 enriched	3	0	35	88	93	22303	1.27899	2.16085e-07	1.45162e-06
182	M0111_1.02	ceh-6 (-) hlh-16 (+) depleted	3	0.5	30	407	613	15225	1.30779	2.02517e-15	6.3469e-14
183	M0111_1.02	ceh-6 (+) hlh-16 (-) depleted	3	0.5	30	175	259	15364	1.32721	3.68059e-08	2.89363e-07
184	M0111_1.02	ceh-6 (+) hlh-16 (+) depleted	3	0.5	30	402	629	15270	1.25754	1.55102e-11	2.36411e-10
185	M0111_1.02	ceh-6 (-) hlh-16 (+) enriched	3	0.9	30	155	295	8578	1.81742	1.10215e-17	5.30423e-16
186	M0111_1.02	ceh-6 (+) hlh-16 (-) enriched	3	0.7	35	51	105	7768	1.87739	4.81567e-07	3.00761e-06
187	M0111_1.02	ceh-6 (+) hlh-16 (+) enriched	3	0.5	35	125	238	9675	1.60983	1.62082e-10	2.03199e-09
188	M0111_1.02	cnd-1 depleted	3	0.7	30	289	449	12998	1.49875	2.95144e-20	2.38428e-18
189	M0111_1.02	cnd-1 enriched	3	0	40	9	18	8933	1.66993	0.058853	0.100372
190	M0111_1.02	F21D5.9 depleted	3	0.5	30	206	344	15189	1.18052	0.000370858	0.00118728
191	M0111_1.02	F21D5.9 enriched	3	0.7	30	223	341	12831	1.52596	2.96173e-17	1.3124e-15
192	M0111_1.02	hlh-16 depleted	3	0.5	30	558	841	15122	1.30865	1.0167e-20	9.04191e-19
193	M0111_1.02	hlh-16 enriched	3	0.9	30	218	458	8489	1.65088	9.93346e-18	4.81884e-16
194	M0111_1.02	irx-1 depleted	2	0.7	30	56	91	12326	1.50891	5.08493e-05	0.000201754
195	M0111_1.02	irx-1 enriched	2	0	40	21	61	7970	1.30418	0.102555	0.161755
196	M0111_1.02	mir-57 depleted	2	0	40	9	29	7910	1.17605	0.349949	0.457016
197	M0111_1.02	mir-57 enriched	3	0.5	30	203	309	15427	1.28841	1.07384e-07	7.68348e-07
198	M0111_1.02	mls-2 depleted	3	0.9	30	258	513	8825	1.72134	4.44573e-24	8.38056e-22
199	M0111_1.02	mls-2 enriched	3	0	35	68	79	21986	1.16554	0.00674675	0.0153089
200	M0111_1.02	pal-1 depleted	3	0.9	30	272	622	8769	1.50155	3.92863e-15	1.16684e-13
201	M0111_1.02	pal-1 enriched	3	0	35	155	174	21894	1.20686	4.95622e-07	3.08755e-06
202	M0111_1.02	pha-4 depleted	3	0.5	35	185	363	9806	1.55735	3.97091e-13	8.14282e-12
203	M0111_1.02	pha-4 enriched	3	0.7	30	188	319	12785	1.37925	3.60289e-09	3.46602e-08
204	M0111_1.02	pros-1 depleted	3	0.5	30	860	1444	15186	1.17082	6.62699e-12	1.08256e-10
205	M0111_1.02	pros-1 enriched	3	0	35	362	430	21315	1.13907	1.90264e-07	1.29262e-06
206	M0111_1.02	singlets depleted	2	0	30	51	52	28010	1.06039	0.0899693	0.144592
207	M0111_1.02	ttx-3 depleted	3	0.9	30	100	246	8752	1.39582	6.83271e-05	0.000262847
208	M0111_1.02	ttx-3 enriched	3	0.5	30	159	232	15287	1.34666	3.41322e-08	2.7013e-07
209	M0111_1.02	unc-130 depleted	3	0.7	35	137	325	7826	1.62599	1.2301e-10	1.57848e-09
210	M0111_1.02	unc-130 enriched	3	0.9	35	30	97	4817	1.92354	0.000198145	0.000679945
211	M0114_1.02	ceh-27 depleted	2	0.7	30	214	365	12174	1.45246	1.14314e-12	2.15479e-11
212	M0114_1.02	ceh-27 enriched	3	0.7	30	80	125	12657	1.51285	8.00241e-07	4.76772e-06
213	M0114_1.02	ceh-36 depleted	1	0.7	40	5	32	1577	2.99283	0.0239643	0.0461674
214	M0114_1.02	ceh-36 enriched	3	0	35	61	78	15685	1.50836	1.36518e-06	7.73896e-06
215	M0114_1.02	ceh-6 depleted	2	0.9	30	57	138	7726	1.61406	3.87397e-05	0.000158104
216	M0114_1.02	ceh-6 enriched	3	0	40	54	93	11031	1.58681	2.01817e-05	8.8108e-05
217	M0114_1.02	ceh-6 (-) hlh-16 (+) depleted	3	0.5	30	411	613	15249	1.31857	1.82048e-16	6.93903e-15
218	M0114_1.02	ceh-6 (+) hlh-16 (-) depleted	2	0.7	30	145	259	12187	1.38636	2.61213e-07	1.72509e-06
219	M0114_1.02	ceh-6 (+) hlh-16 (+) depleted	2	0.5	30	380	629	14760	1.2298	6.02724e-09	5.5471e-08
220	M0114_1.02	ceh-6 (-) hlh-16 (+) enriched	3	0.5	35	115	295	5184	2.23122	1.47268e-18	8.38609e-17
221	M0114_1.02	ceh-6 (+) hlh-16 (-) enriched	3	0	40	63	105	10983	1.64026	8.88569e-07	5.24499e-06
222	M0114_1.02	ceh-6 (+) hlh-16 (+) enriched	3	0.7	30	149	238	12544	1.48003	1.96871e-10	2.42804e-09
223	M0114_1.02	cnd-1 depleted	3	0.7	30	286	449	12868	1.49818	7.60424e-20	5.63772e-18
224	M0114_1.02	cnd-1 enriched	1	0.5	30	10	18	13259	1.25009	0.237399	0.330289
225	M0114_1.02	F21D5.9 depleted	3	0.5	30	208	344	15221	1.18948	0.000190349	0.000656191
226	M0114_1.02	F21D5.9 enriched	3	0.9	30	170	341	8359	1.78563	6.07107e-18	3.07081e-16
227	M0114_1.02	hlh-16 depleted	3	0.5	30	567	841	15155	1.32686	3.60664e-23	5.51804e-21
228	M0114_1.02	hlh-16 enriched	3	0.9	30	210	458	8138	1.65889	4.29037e-17	1.84313e-15
229	M0114_1.02	irx-1 depleted	2	0.7	30	51	91	12222	1.38588	0.00186375	0.00494936
230	M0114_1.02	irx-1 enriched	2	0.9	30	18	61	7732	1.15228	0.285075	0.38514
231	M0114_1.02	mir-57 depleted	3	0	35	19	29	15522	1.26522	0.0969861	0.154192
232	M0114_1.02	mir-57 enriched	3	0.5	30	202	309	15457	1.27957	2.40147e-07	1.59789e-06
233	M0114_1.02	mls-2 depleted	3	0.9	30	242	513	8447	1.68684	9.70425e-21	8.66982e-19
234	M0114_1.02	mls-2 enriched	3	0	35	52	79	15378	1.27429	0.00756213	0.0169156
235	M0114_1.02	pal-1 depleted	3	0.9	30	273	622	8398	1.57365	5.07344e-18	2.60849e-16
236	M0114_1.02	pal-1 enriched	3	0.9	30	71	174	8196	1.47675	0.000116553	0.000423632
237	M0114_1.02	pha-4 depleted	3	0.7	30	222	363	12690	1.44411	3.2289e-13	6.73275e-12
238	M0114_1.02	pha-4 enriched	3	0.7	30	187	319	12655	1.38601	2.73626e-09	2.69502e-08
239	M0114_1.02	pros-1 depleted	3	0.5	30	853	1444	15204	1.15992	1.16396e-10	1.50066e-09
240	M0114_1.02	pros-1 enriched	3	0	35	278	430	14912	1.25036	3.18623e-08	2.53695e-07
241	M0114_1.02	singlets depleted	3	0	40	26	52	11096	1.36464	0.0332991	0.0613911
242	M0114_1.02	ttx-3 depleted	2	0.9	30	87	246	7679	1.38405	0.000385765	0.00122959
243	M0114_1.02	ttx-3 enriched	3	0.5	30	166	232	15318	1.4031	1.24085e-10	1.59112e-09
244	M0114_1.02	unc-130 depleted	2	0.7	30	180	325	12194	1.37108	3.00796e-08	2.40724e-07
245	M0114_1.02	unc-130 enriched	3	0.9	30	46	97	8336	1.70434	3.07501e-05	0.000128575
246	M0138_1.02	ceh-27 depleted	3	0.7	30	229	365	13749	1.37622	2.60957e-11	3.81049e-10
247	M0138_1.02	ceh-27 enriched	3	0.5	40	46	125	6027	1.82681	1.17173e-05	5.40291e-05
248	M0138_1.02	ceh-36 depleted	1	0	30	32	32	28747	1.05075	0.204935	0.291644
249	M0138_1.02	ceh-36 enriched	1	0.5	30	61	78	14962	1.58125	1.67978e-07	1.15413e-06
250	M0138_1.02	ceh-6 depleted	3	0.5	35	82	138	12194	1.47118	4.78051e-06	2.40495e-05
251	M0138_1.02	ceh-6 enriched	3	0.9	30	41	93	7318	1.81609	2.2057e-05	9.5438e-05
252	M0138_1.02	ceh-6 (-) hlh-16 (+) depleted	3	0.7	30	379	613	13619	1.36143	1.2276e-16	4.8331e-15
253	M0138_1.02	ceh-6 (+) hlh-16 (-) depleted	3	0.7	30	164	259	13756	1.38917	6.19953e-09	5.69151e-08
254	M0138_1.02	ceh-6 (+) hlh-16 (+) depleted	3	0.7	30	390	629	13662	1.3636	2.92699e-17	1.29852e-15
255	M0138_1.02	ceh-6 (-) hlh-16 (+) enriched	3	0.5	30	236	295	16413	1.44622	3.51269e-19	2.27418e-17
256	M0138_1.02	ceh-6 (+) hlh-16 (-) enriched	3	0.9	30	52	105	7273	2.04448	1.69124e-08	1.42397e-07
257	M0138_1.02	ceh-6 (+) hlh-16 (+) enriched	3	0.7	30	163	238	13435	1.51172	3.66804e-13	7.5723e-12
258	M0138_1.02	cnd-1 depleted	3	0.5	30	342	449	16836	1.36929	6.50977e-20	4.89593e-18
259	M0138_1.02	cnd-1 enriched	2	0	40	15	18	16945	1.46725	0.0174608	0.0350776
260	M0138_1.02	F21D5.9 depleted	3	0.5	30	235	344	16586	1.23328	5.71587e-07	3.51263e-06
261	M0138_1.02	F21D5.9 enriched	3	0.9	30	157	341	7288	1.89142	1.49433e-18	8.50121e-17
262	M0138_1.02	hlh-16 depleted	3	0.7	30	511	841	13541	1.33835	8.77657e-20	6.42803e-18
263	M0138_1.02	hlh-16 enriched	3	0	40	355	458	17489	1.30491	1.16428e-16	4.6032e-15
264	M0138_1.02	irx-1 depleted	3	0.9	30	49	91	7354	2.21293	1.39003e-09	1.45198e-08
265	M0138_1.02	irx-1 enriched	3	0.9	30	19	61	7324	1.28405	0.134974	0.204558
266	M0138_1.02	mir-57 depleted	2	0	35	27	29	25602	1.09006	0.18365	0.265796
267	M0138_1.02	mir-57 enriched	2	0.5	30	198	309	16320	1.18791	0.000182468	0.000631974
268	M0138_1.02	mls-2 depleted	3	0.7	30	344	513	13794	1.46835	6.00823e-23	8.73629e-21
269	M0138_1.02	mls-2 enriched	3	0	40	54	79	17721	1.14834	0.0671364	0.112412
270	M0138_1.02	pal-1 depleted	3	0.9	30	264	622	7321	1.74564	8.77126e-24	1.54819e-21
271	M0138_1.02	pal-1 enriched	3	0	40	134	174	17645	1.2946	7.67054e-07	4.58731e-06
272	M0138_1.02	pha-4 depleted	3	0.7	30	224	363	13621	1.35752	2.87781e-10	3.4341e-09
273	M0138_1.02	pha-4 enriched	3	0.9	30	140	319	7248	1.81174	8.71393e-15	2.43055e-13
274	M0138_1.02	pros-1 depleted	3	0.5	30	938	1444	16574	1.17007	4.86262e-14	1.18065e-12
275	M0138_1.02	pros-1 enriched	3	0	40	306	430	17117	1.199	1.95159e-07	1.32285e-06
276	M0138_1.02	singlets depleted	1	0	40	31	52	14467	1.24794	0.0578508	0.0989038
277	M0138_1.02	ttx-3 depleted	2	0.7	35	99	246	8279	1.46082	1.06406e-05	4.95229e-05
278	M0138_1.02	ttx-3 enriched	2	0.5	30	171	232	16176	1.3687	3.41432e-10	4.01485e-09
279	M0138_1.02	unc-130 depleted	3	0.7	30	201	325	13768	1.35601	2.47691e-09	2.46129e-08
280	M0138_1.02	unc-130 enriched	3	0.5	30	70	97	16618	1.30099	0.000526255	0.00161924
281	M0140_1.02	ceh-27 depleted	3	0.5	30	308	365	19703	1.29164	1.98348e-16	7.50326e-15
282	M0140_1.02	ceh-27 enriched	3	0.5	30	104	125	19499	1.27661	5.97132e-06	2.94067e-05
283	M0140_1.02	ceh-36 depleted	2	0	35	29	32	23622	1.15884	0.0595894	0.101448
284	M0140_1.02	ceh-36 enriched	3	0.5	30	69	78	19785	1.35261	3.11456e-06	1.63182e-05
285	M0140_1.02	ceh-6 depleted	3	0.7	30	106	138	17921	1.29402	1.14619e-05	5.296e-05
286	M0140_1.02	ceh-6 enriched	3	0.5	30	76	93	19694	1.25091	0.000377591	0.00120641
287	M0140_1.02	ceh-6 (-) hlh-16 (+) depleted	3	0.5	30	522	613	19550	1.30625	2.84297e-29	1.83407e-26
288	M0140_1.02	ceh-6 (+) hlh-16 (-) depleted	3	0.5	30	214	259	19723	1.26429	4.54509e-10	5.21835e-09
289	M0140_1.02	ceh-6 (+) hlh-16 (+) depleted	3	0.5	30	505	629	19611	1.23006	4.54448e-17	1.94379e-15
290	M0140_1.02	ceh-6 (-) hlh-16 (+) enriched	3	0.5	30	257	295	19285	1.34037	4.36606e-18	2.27291e-16
291	M0140_1.02	ceh-6 (+) hlh-16 (-) enriched	1	0.5	30	81	105	18163	1.27524	0.00022494	0.000761215
292	M0140_1.02	ceh-6 (+) hlh-16 (+) enriched	3	0.9	30	143	238	12101	1.47243	1.39465e-09	1.45626e-08
293	M0140_1.02	cnd-1 depleted	3	0.5	30	383	449	19792	1.30442	9.43157e-22	1.04924e-19
294	M0140_1.02	cnd-1 enriched	3	0.5	30	15	18	19424	1.27999	0.0795346	0.130047
295	M0140_1.02	F21D5.9 depleted	3	0.5	30	272	344	19516	1.21315	1.07282e-08	9.39092e-08
296	M0140_1.02	F21D5.9 enriched	3	0.7	30	280	341	17751	1.38495	8.20483e-20	6.04335e-18
297	M0140_1.02	hlh-16 depleted	3	0.5	30	693	841	19432	1.26478	2.00084e-29	1.33862e-26
298	M0140_1.02	hlh-16 enriched	3	0.5	30	375	458	19114	1.26124	5.26649e-16	1.84142e-14
299	M0140_1.02	irx-1 depleted	3	0.5	30	78	91	19769	1.31041	1.13102e-05	5.23334e-05
300	M0140_1.02	irx-1 enriched	1	0	35	50	61	22105	1.11958	0.0767047	0.126058
301	M0140_1.02	mir-57 depleted	2	0	35	27	29	23433	1.19096	0.0322267	0.05967
302	M0140_1.02	mir-57 enriched	2	0.5	30	241	309	19408	1.21584	8.58927e-08	6.2655e-07
303	M0140_1.02	mls-2 depleted	3	0.5	30	434	513	19755	1.29352	6.54735e-23	9.43148e-21
304	M0140_1.02	mls-2 enriched	3	0	35	70	79	23438	1.1255	0.0171689	0.034564
305	M0140_1.02	pal-1 depleted	3	0.5	30	506	622	19681	1.24458	4.36498e-19	2.77172e-17
306	M0140_1.02	pal-1 enriched	2	0.5	35	72	174	10030	1.22372	0.0220921	0.0430282
307	M0140_1.02	pha-4 depleted	3	0.5	30	303	363	19553	1.2792	5.82781e-15	1.67699e-13
308	M0140_1.02	pha-4 enriched	3	0.7	30	238	319	17723	1.25958	5.31773e-09	4.9468e-08
309	M0140_1.02	pros-1 depleted	3	0.5	30	1102	1444	19499	1.16844	1.20451e-20	1.05312e-18
310	M0140_1.02	pros-1 enriched	3	0	35	382	430	22702	1.12856	2.23234e-08	1.83406e-07
311	M0140_1.02	singlets depleted	2	0	35	47	52	23690	1.15543	0.0186036	0.0370651
312	M0140_1.02	ttx-3 depleted	3	0.5	30	191	246	19619	1.18931	1.61467e-05	7.21128e-05
313	M0140_1.02	ttx-3 enriched	3	0.7	30	180	232	17823	1.3076	2.89006e-09	2.83348e-08
314	M0140_1.02	unc-130 depleted	3	0.5	30	261	325	19732	1.22859	1.94741e-09	1.97566e-08
315	M0140_1.02	unc-130 enriched	2	0.7	35	41	97	7888	1.60536	0.000471009	0.0014675
316	M0141_1.02	ceh-27 depleted	1	0.5	30	246	365	15081	1.34781	1.04169e-11	1.64057e-10
317	M0141_1.02	ceh-27 enriched	2	0.5	30	90	125	16191	1.33047	3.04408e-05	0.00012742
318	M0141_1.02	ceh-36 depleted	1	0.5	40	8	32	4729	1.59685	0.115952	0.179682
319	M0141_1.02	ceh-36 enriched	2	0.5	30	57	78	16433	1.34529	0.000512743	0.00158221
320	M0141_1.02	ceh-6 depleted	2	0.9	30	53	138	6552	1.7697	6.05161e-06	2.97637e-05
321	M0141_1.02	ceh-6 enriched	3	0	40	77	93	18661	1.33753	9.85611e-06	4.62213e-05
322	M0141_1.02	ceh-6 (-) hlh-16 (+) depleted	3	0.5	30	437	613	16743	1.27688	1.32525e-15	4.29989e-14
323	M0141_1.02	ceh-6 (+) hlh-16 (-) depleted	3	0.9	30	100	259	7247	1.60785	1.11397e-07	7.94482e-07
324	M0141_1.02	ceh-6 (+) hlh-16 (+) depleted	2	0.5	30	423	629	16274	1.2416	1.02848e-11	1.62154e-10
325	M0141_1.02	ceh-6 (-) hlh-16 (+) enriched	3	0.7	30	215	295	13519	1.59957	1.07925e-21	1.18531e-19
326	M0141_1.02	ceh-6 (+) hlh-16 (-) enriched	3	0	40	88	105	18565	1.35544	7.39778e-07	4.43869e-06
327	M0141_1.02	ceh-6 (+) hlh-16 (+) enriched	3	0.7	30	164	238	13528	1.51054	2.79824e-13	5.89882e-12
328	M0141_1.02	cnd-1 depleted	3	0.5	30	337	449	16965	1.33901	3.01421e-17	1.33363e-15
329	M0141_1.02	cnd-1 enriched	2	0.7	35	9	18	7908	1.88638	0.0280677	0.0529459
330	M0141_1.02	F21D5.9 depleted	1	0.5	30	224	344	14942	1.3049	7.42198e-09	6.70655e-08
331	M0141_1.02	F21D5.9 enriched	3	0.7	30	238	341	13709	1.52429	1.82577e-19	1.25217e-17
332	M0141_1.02	hlh-16 depleted	3	0.5	30	592	841	16643	1.26151	8.87011e-19	5.29092e-17
333	M0141_1.02	hlh-16 enriched	3	0.7	30	292	458	13386	1.40232	1.6792e-15	5.34329e-14
334	M0141_1.02	irx-1 depleted	2	0.7	30	65	91	13234	1.63124	8.49586e-08	6.20277e-07
335	M0141_1.02	irx-1 enriched	1	0.5	35	26	61	9771	1.31708	0.0595551	0.101399
336	M0141_1.02	mir-57 depleted	3	0	35	28	29	25481	1.1358	0.0549532	0.0946273
337	M0141_1.02	mir-57 enriched	3	0.5	30	202	309	16964	1.1659	0.000509633	0.00157363
338	M0141_1.02	mls-2 depleted	3	0.7	30	328	513	13860	1.39339	8.70978e-17	3.52641e-15
339	M0141_1.02	mls-2 enriched	3	0	40	56	79	18384	1.14793	0.0578553	0.0989105
340	M0141_1.02	pal-1 depleted	3	0.9	30	255	622	7243	1.70428	3.25093e-21	3.21104e-19
341	M0141_1.02	pal-1 enriched	3	0	40	136	174	18295	1.26724	2.38396e-06	1.28157e-05
342	M0141_1.02	pha-4 depleted	3	0.7	30	221	363	13694	1.3322	3.66751e-09	3.52241e-08
343	M0141_1.02	pha-4 enriched	2	0.9	30	126	319	6469	1.82692	2.98944e-13	6.2712e-12
344	M0141_1.02	pros-1 depleted	3	0.5	30	954	1444	16698	1.18119	5.59705e-16	1.94778e-14
345	M0141_1.02	pros-1 enriched	3	0	40	319	430	17760	1.20469	1.82447e-08	1.526e-07
346	M0141_1.02	singlets depleted	2	0	35	48	52	25602	1.09189	0.0792268	0.129615
347	M0141_1.02	ttx-3 depleted	3	0.5	35	134	246	11951	1.36974	2.02438e-06	1.1053e-05
348	M0141_1.02	ttx-3 enriched	3	0.7	30	153	232	13761	1.43954	4.47795e-10	5.14752e-09
349	M0141_1.02	unc-130 depleted	3	0.5	30	230	325	16906	1.26364	2.68226e-08	2.16841e-07
350	M0141_1.02	unc-130 enriched	3	0.9	30	39	97	7174	1.67903	0.000276452	0.000914519
351	M0148_1.02	ceh-27 depleted	3	0.5	30	190	365	10569	1.4854	1.6442e-11	2.49444e-10
352	M0148_1.02	ceh-27 enriched	2	0.5	30	61	125	9709	1.50381	0.00010433	0.000383744
353	M0148_1.02	ceh-36 depleted	3	0.9	30	7	32	6300	1.04882	0.513007	0.625301
354	M0148_1.02	ceh-36 enriched	3	0	35	44	78	11848	1.44035	0.00149785	0.00408272
355	M0148_1.02	ceh-6 depleted	2	0.5	35	39	138	4518	1.8885	4.36454e-05	0.000175927
356	M0148_1.02	ceh-6 enriched	3	0	35	47	93	11788	1.29242	0.0163216	0.0330786
357	M0148_1.02	ceh-6 (-) hlh-16 (+) depleted	3	0.5	30	323	613	10477	1.50823	7.86862e-20	5.818e-18
358	M0148_1.02	ceh-6 (+) hlh-16 (-) depleted	3	0.5	30	127	259	10587	1.39777	2.51147e-06	1.34327e-05
359	M0148_1.02	ceh-6 (+) hlh-16 (+) depleted	3	0	35	321	629	11733	1.30687	5.03211e-10	5.73108e-09
360	M0148_1.02	ceh-6 (-) hlh-16 (+) enriched	3	0.5	30	156	295	10310	1.52186	1.1234e-10	1.45246e-09
361	M0148_1.02	ceh-6 (+) hlh-16 (-) enriched	3	0	35	57	105	11722	1.39049	0.00108048	0.00306088
362	M0148_1.02	ceh-6 (+) hlh-16 (+) enriched	3	0.5	30	116	238	10339	1.39798	6.85737e-06	3.33124e-05
363	M0148_1.02	cnd-1 depleted	3	0.5	30	247	449	10628	1.56659	3.49955e-18	1.85531e-16
364	M0148_1.02	cnd-1 enriched	3	0	40	7	18	4027	2.88118	0.00661139	0.0150395
365	M0148_1.02	F21D5.9 depleted	1	0.7	30	115	344	6643	1.50685	9.76122e-07	5.70939e-06
366	M0148_1.02	F21D5.9 enriched	3	0	35	204	341	11721	1.52814	7.31664e-15	2.06803e-13
367	M0148_1.02	hlh-16 depleted	3	0.5	30	431	841	10418	1.46721	5.99928e-23	8.7265e-21
368	M0148_1.02	hlh-16 enriched	3	0	35	237	458	11426	1.33343	1.0507e-08	9.21361e-08
369	M0148_1.02	irx-1 depleted	3	0.5	35	32	91	5122	2.07494	2.0859e-05	9.07597e-05
370	M0148_1.02	irx-1 enriched	3	0	35	32	61	11804	1.34183	0.0232981	0.0450536
371	M0148_1.02	mir-57 depleted	3	0	35	13	29	11702	1.14827	0.323101	0.427641
372	M0148_1.02	mir-57 enriched	3	0.7	30	136	309	8965	1.48534	5.27312e-08	4.01561e-07
373	M0148_1.02	mls-2 depleted	3	0.5	30	276	513	10610	1.53163	2.28879e-18	1.25729e-16
374	M0148_1.02	mls-2 enriched	2	0	30	64	79	19991	1.20646	0.00458837	0.0109289
375	M0148_1.02	pal-1 depleted	3	0.5	30	305	622	10557	1.39856	3.44475e-13	7.14502e-12
376	M0148_1.02	pal-1 enriched	3	0	35	87	174	11527	1.28663	0.00178977	0.00477546
377	M0148_1.02	pha-4 depleted	3	0.5	35	108	363	5048	1.76609	6.61994e-10	7.36742e-09
378	M0148_1.02	pha-4 enriched	3	0.7	30	142	319	8811	1.51164	7.32379e-09	6.62575e-08
379	M0148_1.02	pros-1 depleted	3	0.5	30	632	1444	10464	1.24869	1.42301e-12	2.63381e-11
380	M0148_1.02	pros-1 enriched	3	0	30	333	430	19949	1.11957	7.60014e-05	0.000289057
381	M0148_1.02	singlets depleted	1	0	35	17	52	8208	1.20621	0.223175	0.313477
382	M0148_1.02	ttx-3 depleted	3	0.5	30	108	246	10520	1.25414	0.00231977	0.00600252
383	M0148_1.02	ttx-3 enriched	3	0.5	30	113	232	10525	1.39008	1.2024e-05	5.52984e-05
384	M0148_1.02	unc-130 depleted	3	0	35	179	325	11806	1.40827	3.527e-09	3.39985e-08
385	M0148_1.02	unc-130 enriched	3	0	40	26	97	4054	1.98082	0.000389992	0.00124153
386	M0168_1.02	ceh-27 depleted	2	0.5	30	168	365	7395	1.87713	2.14582e-19	1.45222e-17
387	M0168_1.02	ceh-27 enriched	3	0.7	30	38	125	6776	1.34229	0.0273605	0.0517842
388	M0168_1.02	ceh-36 depleted	3	0.9	35	5	32	3449	1.36842	0.299419	0.401247
389	M0168_1.02	ceh-36 enriched	3	0.5	35	22	78	5347	1.59578	0.0143784	0.0296269
390	M0168_1.02	ceh-6 depleted	3	0.5	30	56	138	8105	1.51159	0.00031247	0.0010197
391	M0168_1.02	ceh-6 enriched	3	0	35	51	93	11857	1.39425	0.00173293	0.00464148
392	M0168_1.02	ceh-6 (-) hlh-16 (+) depleted	3	0.5	30	252	613	8012	1.53873	4.47626e-15	1.31538e-13
393	M0168_1.02	ceh-6 (+) hlh-16 (-) depleted	2	0.5	30	115	259	7401	1.81056	1.91591e-12	3.46173e-11
394	M0168_1.02	ceh-6 (+) hlh-16 (+) depleted	3	0.5	30	244	629	8046	1.44859	2.26597e-11	3.3467e-10
395	M0168_1.02	ceh-6 (-) hlh-16 (+) enriched	3	0	30	217	295	16250	1.34313	1.81173e-11	2.726e-10
396	M0168_1.02	ceh-6 (+) hlh-16 (-) enriched	3	0	30	65	105	16488	1.1273	0.0889285	0.14315
397	M0168_1.02	ceh-6 (+) hlh-16 (+) enriched	3	0	30	166	238	16252	1.27269	1.55891e-06	8.72525e-06
398	M0168_1.02	cnd-1 depleted	3	0.5	30	189	449	8132	1.56665	1.64024e-12	3.00167e-11
399	M0168_1.02	cnd-1 enriched	3	0	35	13	18	11691	1.84308	0.00465568	0.0110689
400	M0168_1.02	F21D5.9 depleted	2	0.9	35	53	344	2976	1.55017	0.000883412	0.00256161
401	M0168_1.02	F21D5.9 enriched	3	0	35	194	341	11778	1.4462	3.45776e-11	4.93097e-10
402	M0168_1.02	hlh-16 depleted	3	0.5	30	349	841	7964	1.55415	3.21707e-21	3.18198e-19
403	M0168_1.02	hlh-16 enriched	3	0	30	317	458	16097	1.26599	1.03993e-10	1.35358e-09
404	M0168_1.02	irx-1 depleted	3	0.9	30	25	91	5205	1.5952	0.0097494	0.021113
405	M0168_1.02	irx-1 enriched	1	0.9	40	2	61	218	4.54098	0.0719698	0.119335
406	M0168_1.02	mir-57 depleted	1	0.9	35	4	29	2251	1.83673	0.169714	0.248559
407	M0168_1.02	mir-57 enriched	2	0.7	30	75	309	6254	1.1742	0.0687359	0.114709
408	M0168_1.02	mls-2 depleted	3	0.5	30	227	513	8125	1.64499	1.27424e-17	6.06212e-16
409	M0168_1.02	mls-2 enriched	3	0	35	35	79	11654	1.13177	0.203937	0.290442
410	M0168_1.02	pal-1 depleted	3	0.5	30	231	622	8072	1.38532	8.12192e-09	7.28365e-08
411	M0168_1.02	pal-1 enriched	3	0.5	30	68	174	7909	1.46568	0.000231084	0.0007797
412	M0168_1.02	pha-4 depleted	3	0.5	30	175	363	8026	1.79989	1.60997e-18	9.09847e-17
413	M0168_1.02	pha-4 enriched	3	0.7	30	104	319	6778	1.43919	2.70497e-05	0.000114594
414	M0168_1.02	pros-1 depleted	3	0.5	30	502	1444	8015	1.2949	6.99757e-12	1.13817e-10
415	M0168_1.02	pros-1 enriched	3	0	35	190	430	11242	1.13354	0.015057	0.0308377
416	M0168_1.02	singlets depleted	3	0	35	32	52	11916	1.56397	0.000990151	0.00283314
417	M0168_1.02	ttx-3 depleted	2	0.5	35	74	246	4696	1.92505	7.9177e-09	7.11512e-08
418	M0168_1.02	ttx-3 enriched	3	0.5	35	73	232	5275	1.79177	1.67622e-07	1.15188e-06
419	M0168_1.02	unc-130 depleted	3	0.5	30	131	325	8108	1.5007	8.64683e-08	6.30344e-07
420	M0168_1.02	unc-130 enriched	3	0	35	51	97	11769	1.3384	0.00534605	0.0124919
421	M0169_1.02	ceh-27 depleted	3	0.9	30	120	365	5771	1.71812	2.61969e-10	3.15184e-09
422	M0169_1.02	ceh-27 enriched	3	0.7	30	43	125	7457	1.3802	0.0111146	0.0236697
423	M0169_1.02	ceh-36 depleted	1	0.9	40	1	32	494	1.9108	0.410181	0.521094
424	M0169_1.02	ceh-36 enriched	3	0.7	30	28	78	7595	1.42985	0.0220605	0.0429743
425	M0169_1.02	ceh-6 depleted	3	0.5	30	67	138	8805	1.66473	1.18563e-06	6.8117e-06
426	M0169_1.02	ceh-6 enriched	3	0.7	30	40	93	7543	1.71895	0.000112231	0.0004095
427	M0169_1.02	ceh-6 (-) hlh-16 (+) depleted	3	0.7	30	248	613	7474	1.6233	1.02644e-17	4.96839e-16
428	M0169_1.02	ceh-6 (+) hlh-16 (-) depleted	3	0.7	30	115	259	7559	1.77271	8.25963e-12	1.32599e-10
429	M0169_1.02	ceh-6 (+) hlh-16 (+) depleted	3	0.5	30	284	629	8738	1.55254	4.72259e-18	2.44233e-16
430	M0169_1.02	ceh-6 (-) hlh-16 (+) enriched	3	0.7	30	128	295	7354	1.75064	1.8601e-12	3.36961e-11
431	M0169_1.02	ceh-6 (+) hlh-16 (-) enriched	3	0.5	30	49	105	8721	1.60666	9.72942e-05	0.000360589
432	M0169_1.02	ceh-6 (+) hlh-16 (+) enriched	3	0.7	30	102	238	7348	1.72963	7.12626e-10	7.88052e-09
433	M0169_1.02	cnd-1 depleted	3	0.7	30	190	449	7596	1.68608	7.65712e-16	2.59493e-14
434	M0169_1.02	cnd-1 enriched	2	0	30	13	18	16773	1.28465	0.1281	0.195634
435	M0169_1.02	F21D5.9 depleted	3	0.5	30	123	344	8687	1.23246	0.00382564	0.00932021
436	M0169_1.02	F21D5.9 enriched	3	0.5	30	161	341	8725	1.62016	1.09825e-12	2.07633e-11
437	M0169_1.02	hlh-16 depleted	3	0.5	30	366	841	8656	1.49956	9.01293e-20	6.58381e-18
438	M0169_1.02	hlh-16 enriched	3	0.7	30	173	458	7279	1.52789	3.07541e-10	3.64918e-09
439	M0169_1.02	irx-1 depleted	3	0.9	35	19	91	2751	2.29382	0.00047406	0.00147591
440	M0169_1.02	irx-1 enriched	1	0	30	29	61	14188	1.0117	0.515798	0.62804
441	M0169_1.02	mir-57 depleted	2	0.9	40	1	29	685	1.50894	0.488663	0.601151
442	M0169_1.02	mir-57 enriched	3	0.7	30	92	309	7597	1.18573	0.0350404	0.0641553
443	M0169_1.02	mls-2 depleted	3	0.5	30	245	513	8823	1.63498	3.43512e-19	2.22878e-17
444	M0169_1.02	mls-2 enriched	3	0	30	60	79	17600	1.28471	0.00127902	0.00355188
445	M0169_1.02	pal-1 depleted	3	0.5	30	278	622	8783	1.53222	8.35189e-17	3.39438e-15
446	M0169_1.02	pal-1 enriched	3	0.9	35	29	174	2678	1.84603	0.000923936	0.0026649
447	M0169_1.02	pha-4 depleted	3	0.9	30	140	363	5710	2.02395	2.7562e-18	1.49055e-16
448	M0169_1.02	pha-4 enriched	3	0.5	30	140	319	8669	1.51476	9.0596e-09	8.04707e-08
449	M0169_1.02	pros-1 depleted	3	0.5	30	547	1444	8716	1.29749	2.19942e-13	4.7285e-12
450	M0169_1.02	pros-1 enriched	3	0	30	275	430	17010	1.08431	0.0190515	0.0378344
451	M0169_1.02	singlets depleted	3	0	30	33	52	17964	1.06984	0.322798	0.427297
452	M0169_1.02	ttx-3 depleted	2	0.7	30	78	246	6814	1.3984	0.000670907	0.00200828
453	M0169_1.02	ttx-3 enriched	3	0.7	30	101	232	7518	1.73941	5.46165e-10	6.17865e-09
454	M0169_1.02	unc-130 depleted	3	0.5	30	146	325	8814	1.53857	1.14526e-09	1.21615e-08
455	M0169_1.02	unc-130 enriched	3	0.5	30	34	97	8702	1.20674	0.11753	0.181781
456	M0170_1.02	ceh-27 depleted	3	0.5	30	157	365	8760	1.48088	7.8244e-09	7.0384e-08
457	M0170_1.02	ceh-27 enriched	3	0.5	30	54	125	8657	1.49301	0.00046161	0.00144148
458	M0170_1.02	ceh-36 depleted	1	0	30	17	32	13932	1.1518	0.267829	0.365536
459	M0170_1.02	ceh-36 enriched	3	0.7	30	27	78	7621	1.37408	0.0400373	0.0719829
460	M0170_1.02	ceh-6 depleted	3	0.5	30	62	138	8772	1.54629	5.30841e-05	0.000209692
461	M0170_1.02	ceh-6 enriched	3	0.7	30	38	93	7574	1.62632	0.000617802	0.00186677
462	M0170_1.02	ceh-6 (-) hlh-16 (+) depleted	3	0.5	30	272	613	8667	1.53533	1.52999e-16	5.9152e-15
463	M0170_1.02	ceh-6 (+) hlh-16 (-) depleted	2	0.5	30	117	259	8053	1.69291	1.071e-10	1.39079e-09
464	M0170_1.02	ceh-6 (+) hlh-16 (+) depleted	2	0.5	30	254	629	8001	1.51644	2.67784e-14	6.82207e-13
465	M0170_1.02	ceh-6 (-) hlh-16 (+) enriched	3	0.5	30	147	295	8542	1.73088	1.72394e-14	4.55343e-13
466	M0170_1.02	ceh-6 (+) hlh-16 (-) enriched	3	0.5	30	49	105	8693	1.61183	8.91137e-05	0.000333329
467	M0170_1.02	ceh-6 (+) hlh-16 (+) enriched	3	0.7	30	98	238	7398	1.65057	2.6173e-08	2.12013e-07
468	M0170_1.02	cnd-1 depleted	3	0.5	30	203	449	8809	1.55338	2.45175e-13	5.22438e-12
469	M0170_1.02	cnd-1 enriched	3	0.5	35	3	18	4195	1.18534	0.474324	0.586819
470	M0170_1.02	F21D5.9 depleted	1	0.5	30	98	344	6488	1.31478	0.00165579	0.00445881
471	M0170_1.02	F21D5.9 enriched	3	0.7	30	146	341	7524	1.70373	6.10787e-13	1.21046e-11
472	M0170_1.02	hlh-16 depleted	3	0.5	30	363	841	8614	1.49452	2.71769e-19	1.80119e-17
473	M0170_1.02	hlh-16 enriched	3	0.7	30	181	458	7320	1.58959	2.36497e-12	4.20008e-11
474	M0170_1.02	irx-1 depleted	3	0.7	30	46	91	7616	2.00598	1.76767e-07	1.20907e-06
475	M0170_1.02	irx-1 enriched	1	0	30	31	61	13917	1.10254	0.269516	0.367457
476	M0170_1.02	mir-57 depleted	1	0	30	16	29	13837	1.1952	0.215232	0.304006
477	M0170_1.02	mir-57 enriched	3	0.5	30	105	309	8807	1.16735	0.0348732	0.0638905
478	M0170_1.02	mls-2 depleted	2	0.5	30	221	513	8072	1.61203	5.88451e-16	2.0396e-14
479	M0170_1.02	mls-2 enriched	3	0	30	56	79	17327	1.21795	0.013608	0.0282396
480	M0170_1.02	pal-1 depleted	3	0.7	30	255	622	7565	1.63174	1.43341e-18	8.182e-17
481	M0170_1.02	pal-1 enriched	3	0	30	133	174	17234	1.31558	2.88375e-07	1.88718e-06
482	M0170_1.02	pha-4 depleted	3	0.5	30	170	363	8666	1.61934	3.04582e-13	6.38013e-12
483	M0170_1.02	pha-4 enriched	3	0.5	30	148	319	8644	1.60595	2.21869e-11	3.283e-10
484	M0170_1.02	pros-1 depleted	3	0.5	30	558	1444	8681	1.32892	7.9232e-16	2.67835e-14
485	M0170_1.02	pros-1 enriched	3	0	30	271	430	16741	1.08571	0.0193693	0.0383808
486	M0170_1.02	singlets depleted	1	0	30	30	52	13968	1.25083	0.0624909	0.105677
487	M0170_1.02	ttx-3 depleted	2	0.5	30	87	246	7997	1.32902	0.00148812	0.0040597
488	M0170_1.02	ttx-3 enriched	3	0.5	30	111	232	8721	1.64793	1.01165e-09	1.08583e-08
489	M0170_1.02	unc-130 depleted	3	0.5	30	138	325	8784	1.45923	1.72177e-07	1.18051e-06
490	M0170_1.02	unc-130 enriched	2	0	35	32	97	8369	1.18095	0.159012	0.235192
491	M0171_1.02	ceh-27 depleted	3	0.9	30	141	365	6680	1.74408	6.5203e-13	1.28592e-11
492	M0171_1.02	ceh-27 enriched	3	0.7	30	50	125	8650	1.38354	0.0050118	0.0118058
493	M0171_1.02	ceh-36 depleted	3	0.7	35	7	32	3935	1.67918	0.114042	0.177151
494	M0171_1.02	ceh-36 enriched	3	0.9	30	30	78	6713	1.73326	0.000842412	0.00245651
495	M0171_1.02	ceh-6 depleted	3	0.9	30	50	138	6687	1.63583	0.000113285	0.000412951
496	M0171_1.02	ceh-6 enriched	3	0.9	30	32	93	6669	1.55538	0.00443629	0.0106117
497	M0171_1.02	ceh-6 (-) hlh-16 (+) depleted	3	0.7	30	261	613	8678	1.47137	2.54211e-13	5.40006e-12
498	M0171_1.02	ceh-6 (+) hlh-16 (-) depleted	3	0.9	30	90	259	6679	1.57013	2.13429e-06	1.15946e-05
499	M0171_1.02	ceh-6 (+) hlh-16 (+) depleted	3	0.7	30	264	629	8713	1.44735	1.63481e-12	2.99249e-11
500	M0171_1.02	ceh-6 (-) hlh-16 (+) enriched	3	0.5	30	163	295	9901	1.65584	7.54444e-15	2.12702e-13
501	M0171_1.02	ceh-6 (+) hlh-16 (-) enriched	3	0.9	30	40	105	6629	1.72546	0.000144466	0.000513064
502	M0171_1.02	ceh-6 (+) hlh-16 (+) enriched	3	0.5	30	120	238	9899	1.51047	3.88231e-08	3.03761e-07
503	M0171_1.02	cnd-1 depleted	3	0.7	30	207	449	8813	1.58327	1.35346e-14	3.64375e-13
504	M0171_1.02	cnd-1 enriched	3	0	35	10	18	10840	1.52906	0.0756295	0.124536
505	M0171_1.02	F21D5.9 depleted	3	0.7	30	128	344	8655	1.2873	0.000508469	0.00157048
506	M0171_1.02	F21D5.9 enriched	3	0.5	30	186	341	10053	1.62448	1.10582e-15	3.63962e-14
507	M0171_1.02	hlh-16 depleted	3	0.5	30	405	841	9968	1.44094	2.36038e-19	1.58252e-17
508	M0171_1.02	hlh-16 enriched	3	0.5	30	224	458	9787	1.47135	2.10403e-12	3.77246e-11
509	M0171_1.02	irx-1 depleted	3	0.9	30	42	91	6707	2.07978	3.52087e-07	2.26234e-06
510	M0171_1.02	irx-1 enriched	1	0.9	35	6	61	1815	1.63626	0.159059	0.23525
511	M0171_1.02	mir-57 depleted	1	0.7	35	5	29	2536	2.0379	0.093547	0.149506
512	M0171_1.02	mir-57 enriched	3	0.5	30	125	309	10182	1.20203	0.00708299	0.0159746
513	M0171_1.02	mls-2 depleted	3	0.7	30	247	513	8797	1.65319	4.34476e-20	3.38911e-18
514	M0171_1.02	mls-2 enriched	3	0	40	18	79	3099	2.18886	0.00106765	0.00302845
515	M0171_1.02	pal-1 depleted	3	0.7	30	293	622	8745	1.62192	5.68634e-22	6.6418e-20
516	M0171_1.02	pal-1 enriched	3	0.5	30	88	174	9875	1.51914	1.77148e-06	9.79788e-06
517	M0171_1.02	pha-4 depleted	3	0.9	30	134	363	6594	1.6775	6.08188e-11	8.27914e-10
518	M0171_1.02	pha-4 enriched	3	0.7	30	152	319	8661	1.64612	1.0653e-12	2.01895e-11
519	M0171_1.02	pros-1 depleted	3	0.5	30	605	1444	10032	1.24682	1.01401e-11	1.60067e-10
520	M0171_1.02	pros-1 enriched	3	0	35	190	430	10451	1.21933	0.000383371	0.00122284
521	M0171_1.02	singlets depleted	3	0	35	22	52	11047	1.15981	0.231011	0.322784
522	M0171_1.02	ttx-3 depleted	1	0.7	30	76	246	6462	1.43676	0.00035514	0.0011424
523	M0171_1.02	ttx-3 enriched	3	0	30	185	232	20117	1.19067	1.09608e-05	5.08644e-05
524	M0171_1.02	unc-130 depleted	3	0.5	30	165	325	10153	1.50948	1.19727e-10	1.53949e-09
525	M0171_1.02	unc-130 enriched	3	0	30	76	97	20047	1.1709	0.00924391	0.0201569
526	M0172_1.02	ceh-27 depleted	3	0.9	30	177	365	7959	1.83755	9.21444e-20	6.71753e-18
527	M0172_1.02	ceh-27 enriched	3	0.5	30	70	125	11957	1.40124	0.000204829	0.000700305
528	M0172_1.02	ceh-36 depleted	2	0.7	30	14	32	9874	1.33838	0.126887	0.194046
529	M0172_1.02	ceh-36 enriched	3	0.5	30	48	78	12165	1.53034	0.000113871	0.00041486
530	M0172_1.02	ceh-6 depleted	3	0.5	30	79	138	12125	1.42542	3.61432e-05	0.000148608
531	M0172_1.02	ceh-6 enriched	3	0.5	30	54	93	12100	1.44662	0.000354768	0.00114133
532	M0172_1.02	ceh-6 (-) hlh-16 (+) depleted	2	0.5	30	344	613	11372	1.47987	2.33078e-20	1.92101e-18
533	M0172_1.02	ceh-6 (+) hlh-16 (-) depleted	2	0.9	30	114	259	7299	1.8199	1.83213e-12	3.32343e-11
534	M0172_1.02	ceh-6 (+) hlh-16 (+) depleted	3	0.9	30	255	629	7906	1.5407	3.14662e-15	9.52164e-14
535	M0172_1.02	ceh-6 (-) hlh-16 (+) enriched	3	0.5	30	189	295	11822	1.60798	2.88863e-17	1.28289e-15
536	M0172_1.02	ceh-6 (+) hlh-16 (-) enriched	3	0.5	30	62	105	12028	1.47398	6.41141e-05	0.000248303
537	M0172_1.02	ceh-6 (+) hlh-16 (+) enriched	3	0.9	30	95	238	7746	1.52815	2.17575e-06	1.17992e-05
538	M0172_1.02	cnd-1 depleted	3	0.5	30	270	449	12168	1.49573	7.94156e-18	3.92928e-16
539	M0172_1.02	cnd-1 enriched	1	0	35	13	18	7872	2.73723	6.31445e-05	0.00024495
540	M0172_1.02	F21D5.9 depleted	3	0.9	30	121	344	7861	1.33981	0.000148579	0.000526145
541	M0172_1.02	F21D5.9 enriched	3	0.5	30	202	341	12018	1.47576	6.76554e-13	1.3304e-11
542	M0172_1.02	hlh-16 depleted	3	0.9	30	351	841	7844	1.58697	5.04108e-23	7.46163e-21
543	M0172_1.02	hlh-16 enriched	3	0.5	30	245	458	11709	1.34513	1.52956e-09	1.58453e-08
544	M0172_1.02	irx-1 depleted	3	0.5	30	56	91	12148	1.53101	3.12875e-05	0.000130584
545	M0172_1.02	irx-1 enriched	1	0	30	52	61	21588	1.19225	0.00937728	0.0204106
546	M0172_1.02	mir-57 depleted	1	0	30	23	29	21428	1.10945	0.238062	0.331077
547	M0172_1.02	mir-57 enriched	3	0.5	30	159	309	12170	1.27922	3.90906e-05	0.000159393
548	M0172_1.02	mls-2 depleted	3	0.5	30	318	513	12150	1.54103	1.04991e-23	1.81563e-21
549	M0172_1.02	mls-2 enriched	3	0	30	67	79	23265	1.08527	0.0933552	0.149242
550	M0172_1.02	pal-1 depleted	3	0.5	30	350	622	12085	1.40198	1.7807e-16	6.79838e-15
551	M0172_1.02	pal-1 enriched	3	0.7	35	53	174	4538	1.99096	3.24815e-07	2.10269e-06
552	M0172_1.02	pha-4 depleted	3	0.9	30	183	363	7892	1.91413	7.18343e-23	1.0259e-20
553	M0172_1.02	pha-4 enriched	3	0.5	30	170	319	11954	1.33389	8.85929e-07	5.23087e-06
554	M0172_1.02	pros-1 depleted	3	0	35	679	1444	11418	1.22946	2.07856e-12	3.73055e-11
555	M0172_1.02	pros-1 enriched	3	0	35	216	430	10955	1.32242	1.31583e-07	9.2431e-07
556	M0172_1.02	singlets depleted	2	0	40	14	52	3808	2.14112	0.00403468	0.00976633
557	M0172_1.02	ttx-3 depleted	3	0.7	30	119	246	10470	1.38848	7.96937e-06	3.81526e-05
558	M0172_1.02	ttx-3 enriched	3	0.5	30	140	232	12049	1.50439	3.52541e-10	4.13439e-09
559	M0172_1.02	unc-130 depleted	3	0.5	30	193	325	12130	1.47786	1.78387e-12	3.24266e-11
560	M0172_1.02	unc-130 enriched	3	0	35	49	97	11471	1.31932	0.00940298	0.0204591
561	M0173_1.02	ceh-27 depleted	3	0.5	30	197	365	11414	1.42611	2.35666e-10	2.8614e-09
562	M0173_1.02	ceh-27 enriched	1	0.5	30	63	125	9038	1.66842	1.78244e-06	9.85235e-06
563	M0173_1.02	ceh-36 depleted	1	0.7	35	6	32	2845	1.99073	0.0751309	0.123827
564	M0173_1.02	ceh-36 enriched	3	0.5	30	43	78	11471	1.45387	0.00147953	0.00403891
565	M0173_1.02	ceh-6 depleted	3	0.5	30	81	138	11433	1.54997	5.44669e-07	3.36278e-06
566	M0173_1.02	ceh-6 enriched	3	0	35	69	93	16046	1.39389	2.60304e-05	0.00011072
567	M0173_1.02	ceh-6 (-) hlh-16 (+) depleted	3	0.5	35	193	613	5884	1.60467	1.2682e-12	2.36991e-11
568	M0173_1.02	ceh-6 (+) hlh-16 (-) depleted	3	0.5	30	131	259	11425	1.33604	1.93804e-05	8.49475e-05
569	M0173_1.02	ceh-6 (+) hlh-16 (+) depleted	3	0.5	30	301	629	11353	1.26646	1.26008e-07	8.88516e-07
570	M0173_1.02	ceh-6 (-) hlh-16 (+) enriched	3	0.5	30	172	295	11169	1.5489	4.09606e-13	8.3792e-12
571	M0173_1.02	ceh-6 (+) hlh-16 (-) enriched	3	0	35	78	105	15970	1.39664	7.04566e-06	3.41403e-05
572	M0173_1.02	ceh-6 (+) hlh-16 (+) enriched	3	0.5	35	84	238	5818	1.79898	1.00617e-08	8.85602e-08
573	M0173_1.02	cnd-1 depleted	3	0.5	30	258	449	11472	1.51597	2.27776e-17	1.0325e-15
574	M0173_1.02	cnd-1 enriched	3	0	40	11	18	6440	2.83113	0.000323848	0.00105266
575	M0173_1.02	F21D5.9 depleted	1	0.5	30	124	344	9065	1.19067	0.0120268	0.0253562
576	M0173_1.02	F21D5.9 enriched	3	0.5	30	190	341	11339	1.47122	1.41687e-11	2.1758e-10
577	M0173_1.02	hlh-16 depleted	3	0.5	30	442	841	11244	1.39412	5.09738e-19	3.19086e-17
578	M0173_1.02	hlh-16 enriched	3	0.5	30	238	458	11040	1.38588	1.5847e-10	1.99045e-09
579	M0173_1.02	irx-1 depleted	1	0.7	30	40	91	6659	1.99502	2.54485e-06	1.3593e-05
580	M0173_1.02	irx-1 enriched	2	0	40	19	61	5614	1.67517	0.0125684	0.0263479
581	M0173_1.02	mir-57 depleted	2	0	40	7	29	5574	1.29805	0.286305	0.38653
582	M0173_1.02	mir-57 enriched	2	0.5	30	150	309	10785	1.36179	2.0105e-06	1.09845e-05
583	M0173_1.02	mls-2 depleted	3	0.5	30	291	513	11458	1.49536	2.80528e-18	1.51515e-16
584	M0173_1.02	mls-2 enriched	3	0	40	24	79	6418	1.40922	0.0420755	0.0751362
585	M0173_1.02	pal-1 depleted	3	0.7	30	277	622	8915	1.50411	1.31147e-15	4.2597e-14
586	M0173_1.02	pal-1 enriched	3	0.5	30	89	174	11151	1.36059	0.000179027	0.000621373
587	M0173_1.02	pha-4 depleted	3	0.5	30	196	363	11319	1.42941	2.0722e-10	2.5448e-09
588	M0173_1.02	pha-4 enriched	3	0.7	30	142	319	8832	1.50805	8.65751e-09	7.71993e-08
589	M0173_1.02	pros-1 depleted	2	0.5	30	600	1444	10595	1.17081	5.94955e-07	3.64243e-06
590	M0173_1.02	pros-1 enriched	3	0	40	147	430	6218	1.5856	8.58257e-10	9.33913e-09
591	M0173_1.02	singlets depleted	1	0	35	30	52	12183	1.43409	0.00812015	0.0179993
592	M0173_1.02	ttx-3 depleted	3	0	35	163	246	15984	1.24578	2.02029e-05	8.81901e-05
593	M0173_1.02	ttx-3 enriched	2	0.5	30	116	232	10678	1.40654	4.18506e-06	2.1326e-05
594	M0173_1.02	unc-130 depleted	3	0	35	217	325	16072	1.25408	4.44033e-07	2.79393e-06
595	M0173_1.02	unc-130 enriched	2	0	30	90	97	23746	1.1706	0.000237504	0.000798981
596	M0174_1.02	ceh-27 depleted	3	0.5	30	183	365	9395	1.60945	2.45765e-14	6.30549e-13
597	M0174_1.02	ceh-27 enriched	2	0.5	30	60	125	8522	1.68518	2.89895e-06	1.52911e-05
598	M0174_1.02	ceh-36 depleted	1	0.7	30	9	32	5939	1.43045	0.16183	0.238714
599	M0174_1.02	ceh-36 enriched	2	0.5	30	36	78	8678	1.60895	0.00077756	0.00228863
600	M0174_1.02	ceh-6 depleted	3	0.5	30	63	138	9421	1.46299	0.000252922	0.0008451
601	M0174_1.02	ceh-6 enriched	3	0.7	40	12	93	1314	2.96028	0.000715025	0.00212463
602	M0174_1.02	ceh-6 (-) hlh-16 (+) depleted	3	0.5	30	286	613	9315	1.50205	2.45217e-16	9.12664e-15
603	M0174_1.02	ceh-6 (+) hlh-16 (-) depleted	3	0.5	30	129	259	9414	1.59669	2.92731e-10	3.48819e-09
604	M0174_1.02	ceh-6 (+) hlh-16 (+) depleted	3	0.5	30	286	629	9354	1.46051	1.89941e-14	4.97541e-13
605	M0174_1.02	ceh-6 (-) hlh-16 (+) enriched	3	0.5	30	143	295	9172	1.56813	1.8567e-10	2.30104e-09
606	M0174_1.02	ceh-6 (+) hlh-16 (-) enriched	3	0	35	53	105	10114	1.49847	0.000277543	0.00091773
607	M0174_1.02	ceh-6 (+) hlh-16 (+) enriched	3	0.5	30	104	238	9172	1.41283	2.11948e-05	9.20714e-05
608	M0174_1.02	cnd-1 depleted	3	0.7	30	191	449	8113	1.58694	3.12542e-13	6.53338e-12
609	M0174_1.02	cnd-1 enriched	3	0	35	10	18	10034	1.65188	0.0459442	0.0810694
610	M0174_1.02	F21D5.9 depleted	3	0.5	30	137	344	9294	1.28308	0.000317057	0.00103296
611	M0174_1.02	F21D5.9 enriched	3	0.5	30	164	341	9321	1.54482	3.65933e-11	5.19453e-10
612	M0174_1.02	hlh-16 depleted	3	0.5	30	377	841	9256	1.4445	1.1746e-17	5.62443e-16
613	M0174_1.02	hlh-16 enriched	3	0.5	30	202	458	9081	1.42999	1.22953e-09	1.29782e-08
614	M0174_1.02	irx-1 depleted	3	0.9	30	33	91	6006	1.82484	0.000200637	0.000687569
615	M0174_1.02	irx-1 enriched	1	0.9	30	11	61	4278	1.27271	0.240083	0.333429
616	M0174_1.02	mir-57 depleted	3	0	30	19	29	18839	1.04245	0.464782	0.577207
617	M0174_1.02	mir-57 enriched	3	0.5	30	120	309	9451	1.2432	0.00264358	0.00673229
618	M0174_1.02	mls-2 depleted	3	0.5	30	254	513	9435	1.58509	2.82237e-18	1.52358e-16
619	M0174_1.02	mls-2 enriched	2	0	40	18	79	3251	2.08652	0.00184146	0.00489709
620	M0174_1.02	pal-1 depleted	3	0.5	30	274	622	9382	1.41376	6.12392e-12	1.00723e-10
621	M0174_1.02	pal-1 enriched	3	0.7	30	68	174	7882	1.4707	0.000207639	0.000708815
622	M0174_1.02	pha-4 depleted	3	0.7	30	166	363	7983	1.71652	3.29036e-15	9.9161e-14
623	M0174_1.02	pha-4 enriched	3	0.7	30	135	319	7952	1.59237	7.17402e-10	7.92815e-09
624	M0174_1.02	pros-1 depleted	3	0.5	30	564	1444	9298	1.25408	3.85172e-11	5.44419e-10
625	M0174_1.02	pros-1 enriched	3	0	30	301	430	18073	1.11703	0.000788078	0.00231605
626	M0174_1.02	singlets depleted	3	0	30	36	52	19049	1.10063	0.212701	0.300959
627	M0174_1.02	ttx-3 depleted	2	0.7	30	90	246	7307	1.50467	1.09098e-05	5.0649e-05
628	M0174_1.02	ttx-3 enriched	3	0.5	30	108	232	9353	1.49505	5.82802e-07	3.57518e-06
629	M0174_1.02	unc-130 depleted	3	0.5	30	151	325	9420	1.48889	5.2409e-09	4.88176e-08
630	M0174_1.02	unc-130 enriched	3	0.5	30	38	97	9307	1.26104	0.054795	0.0943949
631	M0176_1.02	ceh-27 depleted	3	0.5	30	197	365	10105	1.61085	5.37029e-16	1.87513e-14
632	M0176_1.02	ceh-27 enriched	3	0.5	30	64	125	9972	1.53615	2.73054e-05	0.000115569
633	M0176_1.02	ceh-36 depleted	1	0.9	35	4	32	2253	1.67588	0.213275	0.301649
634	M0176_1.02	ceh-36 enriched	3	0.7	30	37	78	8989	1.59643	0.00071967	0.00213688
635	M0176_1.02	ceh-6 depleted	2	0.5	30	68	138	9411	1.58078	6.67584e-06	3.25221e-05
636	M0176_1.02	ceh-6 enriched	3	0	30	74	93	19635	1.22165	0.00173678	0.00465042
637	M0176_1.02	ceh-6 (-) hlh-16 (+) depleted	3	0.7	30	278	613	8852	1.5364	4.38974e-17	1.88247e-15
638	M0176_1.02	ceh-6 (+) hlh-16 (-) depleted	3	0.7	30	125	259	8950	1.62739	2.04218e-10	2.51081e-09
639	M0176_1.02	ceh-6 (+) hlh-16 (+) depleted	3	0.5	30	299	629	10043	1.42214	9.80648e-14	2.24925e-12
640	M0176_1.02	ceh-6 (-) hlh-16 (+) enriched	3	0.5	30	161	295	9867	1.64116	3.32439e-14	8.3245e-13
641	M0176_1.02	ceh-6 (+) hlh-16 (-) enriched	3	0	30	87	105	19543	1.27298	4.36637e-05	0.000175992
642	M0176_1.02	ceh-6 (+) hlh-16 (+) enriched	3	0.5	30	126	238	9870	1.59065	2.94488e-10	3.50714e-09
643	M0176_1.02	cnd-1 depleted	3	0.5	30	239	449	10159	1.58583	5.23972e-18	2.6868e-16
644	M0176_1.02	cnd-1 enriched	3	0	35	14	18	10792	2.1502	0.000388077	0.0012361
645	M0176_1.02	F21D5.9 depleted	2	0.9	35	46	344	2990	1.33913	0.0253222	0.0484239
646	M0176_1.02	F21D5.9 enriched	3	0.5	30	179	341	10044	1.56475	3.66738e-13	7.57101e-12
647	M0176_1.02	hlh-16 depleted	3	0.5	30	412	841	9957	1.46746	1.8916e-21	1.96541e-19
648	M0176_1.02	hlh-16 enriched	3	0.5	30	212	458	9757	1.39681	2.74367e-09	2.70165e-08
649	M0176_1.02	irx-1 depleted	3	0.9	30	41	91	7178	1.89704	6.58146e-06	3.2106e-05
650	M0176_1.02	irx-1 enriched	3	0	30	45	61	19666	1.13259	0.0979959	0.155579
651	M0176_1.02	mir-57 depleted	3	0	30	22	29	19521	1.16488	0.153819	0.228636
652	M0176_1.02	mir-57 enriched	3	0.5	30	132	309	10162	1.27184	0.000482782	0.00149984
653	M0176_1.02	mls-2 depleted	3	0.5	30	273	513	10144	1.58458	2.58531e-20	2.11122e-18
654	M0176_1.02	mls-2 enriched	3	0	30	59	79	19341	1.14958	0.0425239	0.0758286
655	M0176_1.02	pal-1 depleted	3	0.5	30	306	622	10085	1.46881	2.35232e-16	8.78585e-15
656	M0176_1.02	pal-1 enriched	3	0.7	35	47	174	4331	1.84995	1.45723e-05	6.57464e-05
657	M0176_1.02	pha-4 depleted	3	0.5	30	203	363	10022	1.67205	8.61542e-19	5.15226e-17
658	M0176_1.02	pha-4 enriched	3	0.7	30	134	319	8811	1.42648	1.0844e-06	6.28217e-06
659	M0176_1.02	pros-1 depleted	3	0.5	30	613	1444	10000	1.26735	2.28698e-13	4.901e-12
660	M0176_1.02	pros-1 enriched	3	0	30	331	430	18724	1.18565	3.39724e-08	2.68972e-07
661	M0176_1.02	singlets depleted	1	0	30	35	52	16348	1.24685	0.03551	0.0648968
662	M0176_1.02	ttx-3 depleted	2	0.9	35	45	246	2991	1.83795	4.46649e-05	0.000179615
663	M0176_1.02	ttx-3 enriched	3	0.7	30	100	232	8898	1.45509	8.43279e-06	4.01465e-05
664	M0176_1.02	unc-130 depleted	3	0.5	30	168	325	10130	1.54041	1.03244e-11	1.62731e-10
665	M0176_1.02	unc-130 enriched	3	0	35	50	97	10835	1.42527	0.00136875	0.00377148
666	M0177_1.02	ceh-27 depleted	3	0.5	30	152	365	7628	1.64648	4.95714e-12	8.29266e-11
667	M0177_1.02	ceh-27 enriched	3	0.5	30	53	125	7529	1.68491	1.84795e-05	8.1401e-05
668	M0177_1.02	ceh-36 depleted	3	0.7	30	9	32	6477	1.31163	0.233771	0.326032
669	M0177_1.02	ceh-36 enriched	3	0.9	40	7	78	1024	2.65129	0.0164499	0.0333059
670	M0177_1.02	ceh-6 depleted	3	0.5	30	56	138	7650	1.60149	6.03429e-05	0.000235205
671	M0177_1.02	ceh-6 enriched	3	0	30	66	93	16665	1.28376	0.00137653	0.00379036
672	M0177_1.02	ceh-6 (-) hlh-16 (+) depleted	3	0.5	30	243	613	7549	1.57477	1.31289e-15	4.26391e-14
673	M0177_1.02	ceh-6 (+) hlh-16 (-) depleted	3	0.7	30	101	259	6464	1.82064	8.75226e-11	1.15598e-09
674	M0177_1.02	ceh-6 (+) hlh-16 (+) depleted	3	0.5	30	243	629	7589	1.52953	5.87441e-14	1.40482e-12
675	M0177_1.02	ceh-6 (-) hlh-16 (+) enriched	3	0.5	30	132	295	7438	1.78496	1.29697e-13	2.90945e-12
676	M0177_1.02	ceh-6 (+) hlh-16 (-) enriched	3	0	30	77	105	16585	1.32761	9.94191e-05	0.000367618
677	M0177_1.02	ceh-6 (+) hlh-16 (+) enriched	3	0	30	177	238	16357	1.34831	6.14206e-10	6.87903e-09
678	M0177_1.02	cnd-1 depleted	3	0.5	30	184	449	7673	1.61645	2.17951e-13	4.6894e-12
679	M0177_1.02	cnd-1 enriched	3	0	40	9	18	4349	3.4301	0.00040905	0.00129506
680	M0177_1.02	F21D5.9 depleted	3	0.5	30	108	344	7535	1.24761	0.00517321	0.0121372
681	M0177_1.02	F21D5.9 enriched	3	0.5	30	146	341	7573	1.69271	1.04305e-12	1.98037e-11
682	M0177_1.02	hlh-16 depleted	3	0.5	30	328	841	7504	1.55017	2.21838e-19	1.49636e-17
683	M0177_1.02	hlh-16 enriched	3	0	30	321	458	16217	1.27248	2.40131e-11	3.53111e-10
684	M0177_1.02	irx-1 depleted	3	0.9	30	29	91	4823	1.99699	0.000122865	0.000444084
685	M0177_1.02	irx-1 enriched	3	0.5	40	6	61	1676	1.77196	0.121628	0.187185
686	M0177_1.02	mir-57 depleted	3	0	40	4	29	4383	0.9433	0.630203	0.736763
687	M0177_1.02	mir-57 enriched	3	0.5	35	57	309	3922	1.423	0.00367075	0.0089875
688	M0177_1.02	mls-2 depleted	3	0.5	30	218	513	7657	1.67633	1.0846e-17	5.22615e-16
689	M0177_1.02	mls-2 enriched	3	0	30	58	79	16409	1.33202	0.000616399	0.00186307
690	M0177_1.02	pal-1 depleted	3	0.5	30	255	622	7614	1.62124	3.44656e-18	1.82934e-16
691	M0177_1.02	pal-1 enriched	3	0.5	30	67	174	7426	1.53805	5.76727e-05	0.000225836
692	M0177_1.02	pha-4 depleted	3	0.5	30	161	363	7557	1.75867	1.32432e-15	4.29765e-14
693	M0177_1.02	pha-4 enriched	3	0.5	30	124	319	7520	1.54664	3.85503e-08	3.01825e-07
694	M0177_1.02	pros-1 depleted	3	0.7	30	388	1444	6396	1.25418	2.72731e-07	1.79399e-06
695	M0177_1.02	pros-1 enriched	3	0	35	195	430	9161	1.42764	2.08647e-09	2.10429e-08
696	M0177_1.02	singlets depleted	3	0	30	32	52	16755	1.11228	0.223746	0.314168
697	M0177_1.02	ttx-3 depleted	2	0.5	30	85	246	6859	1.5139	1.78236e-05	7.8805e-05
698	M0177_1.02	ttx-3 enriched	3	0	30	171	232	16597	1.33398	4.46419e-09	4.21615e-08
699	M0177_1.02	unc-130 depleted	3	0.5	30	139	325	7650	1.68768	4.60661e-12	7.75415e-11
700	M0177_1.02	unc-130 enriched	3	0	35	39	97	9552	1.26103	0.0511685	0.0889743
701	M0179_1.02	ceh-27 depleted	3	0.5	30	171	365	9603	1.47134	1.30285e-09	1.36843e-08
702	M0179_1.02	ceh-27 enriched	3	0.9	30	43	125	5661	1.81808	3.00691e-05	0.000126022
703	M0179_1.02	ceh-36 depleted	3	0.5	35	4	32	3981	0.948443	0.623874	0.730985
704	M0179_1.02	ceh-36 enriched	3	0.5	30	39	78	9652	1.56714	0.000664588	0.00199155
705	M0179_1.02	ceh-6 depleted	3	0.5	30	68	138	9621	1.54628	1.51548e-05	6.81074e-05
706	M0179_1.02	ceh-6 enriched	3	0	30	78	93	19562	1.29249	3.92107e-05	0.000159825
707	M0179_1.02	ceh-6 (-) hlh-16 (+) depleted	3	0.5	30	276	613	9502	1.421	2.06431e-12	3.70721e-11
708	M0179_1.02	ceh-6 (+) hlh-16 (-) depleted	3	0.9	30	83	259	5747	1.68284	3.81303e-07	2.43239e-06
709	M0179_1.02	ceh-6 (+) hlh-16 (+) depleted	3	0.5	30	267	629	9553	1.33508	9.27209e-09	8.2185e-08
710	M0179_1.02	ceh-6 (-) hlh-16 (+) enriched	3	0.5	30	157	295	9383	1.68294	1.0173e-14	2.8016e-13
711	M0179_1.02	ceh-6 (+) hlh-16 (-) enriched	3	0	30	88	105	19482	1.29164	1.33509e-05	6.07603e-05
712	M0179_1.02	ceh-6 (+) hlh-16 (+) enriched	3	0	30	196	238	19219	1.27071	1.5223e-09	1.57768e-08
713	M0179_1.02	cnd-1 depleted	3	0.9	30	151	449	5771	1.76374	1.33575e-13	2.98849e-12
714	M0179_1.02	cnd-1 enriched	1	0.7	30	6	18	5774	1.72238	0.117523	0.181772
715	M0179_1.02	F21D5.9 depleted	1	0.7	40	14	344	750	1.62481	0.0527884	0.0914015
716	M0179_1.02	F21D5.9 enriched	3	0.7	30	155	341	8038	1.69309	9.95055e-14	2.27967e-12
717	M0179_1.02	hlh-16 depleted	3	0.5	30	363	841	9447	1.36274	8.85718e-13	1.70389e-11
718	M0179_1.02	hlh-16 enriched	3	0	30	363	458	19066	1.22395	6.44349e-12	1.05514e-10
719	M0179_1.02	irx-1 depleted	3	0.9	30	38	91	5766	2.1888	5.17316e-07	3.20953e-06
720	M0179_1.02	irx-1 enriched	2	0	40	9	61	3213	1.38646	0.196778	0.281809
721	M0179_1.02	mir-57 depleted	3	0.7	30	5	29	8035	0.643199	0.921081	0.979306
722	M0179_1.02	mir-57 enriched	3	0.5	30	126	309	9654	1.27791	0.000597139	0.00181111
723	M0179_1.02	mls-2 depleted	3	0.5	30	258	513	9638	1.57614	2.42107e-18	1.32378e-16
724	M0179_1.02	mls-2 enriched	3	0	40	20	79	3763	2.00291	0.00160462	0.0043374
725	M0179_1.02	pal-1 depleted	3	0.5	30	302	622	9586	1.52507	1.5033e-18	8.54629e-17
726	M0179_1.02	pal-1 enriched	3	0	30	136	174	19180	1.20876	7.64768e-05	0.000290669
727	M0179_1.02	pha-4 depleted	3	0.5	30	174	363	9495	1.51273	6.52436e-11	8.82808e-10
728	M0179_1.02	pha-4 enriched	2	0.5	30	156	319	8739	1.67436	8.10933e-14	1.88973e-12
729	M0179_1.02	pros-1 depleted	3	0.5	30	552	1444	9489	1.20269	6.34348e-08	4.75342e-07
730	M0179_1.02	pros-1 enriched	3	0.5	30	170	430	9107	1.25199	0.000266346	0.000884785
731	M0179_1.02	singlets depleted	1	0	30	32	52	16194	1.15082	0.151967	0.226294
732	M0179_1.02	ttx-3 depleted	3	0.5	30	104	246	9554	1.3298	0.00033262	0.00107782
733	M0179_1.02	ttx-3 enriched	3	0	30	181	232	19496	1.20203	9.3963e-06	4.42693e-05
734	M0179_1.02	unc-130 depleted	3	0.9	30	100	325	5746	1.61648	2.34109e-07	1.56135e-06
735	M0179_1.02	unc-130 enriched	3	0	30	76	97	19432	1.20796	0.0028121	0.007107
736	M0180_1.02	ceh-27 depleted	3	0.5	30	175	365	10000	1.44598	2.85357e-09	2.80077e-08
737	M0180_1.02	ceh-27 enriched	3	0.5	30	64	125	9889	1.54905	2.03714e-05	8.88444e-05
738	M0180_1.02	ceh-36 depleted	1	0	30	24	32	17644	1.28398	0.0394885	0.0711323
739	M0180_1.02	ceh-36 enriched	3	0.5	30	43	78	10053	1.65895	5.57565e-05	0.00021912
740	M0180_1.02	ceh-6 depleted	3	0.7	30	65	138	8404	1.6921	1.09692e-06	6.34771e-06
741	M0180_1.02	ceh-6 enriched	3	0	30	77	93	20783	1.20096	0.00181285	0.00482993
742	M0180_1.02	ceh-6 (-) hlh-16 (+) depleted	3	0.5	30	289	613	9891	1.42942	1.45521e-13	3.23328e-12
743	M0180_1.02	ceh-6 (+) hlh-16 (-) depleted	3	0.5	30	133	259	10011	1.54803	1.05584e-09	1.12911e-08
744	M0180_1.02	ceh-6 (+) hlh-16 (+) depleted	3	0.7	30	246	629	8333	1.41016	3.00798e-10	3.57562e-09
745	M0180_1.02	ceh-6 (-) hlh-16 (+) enriched	3	0.5	30	173	295	9775	1.78008	8.79274e-20	6.43928e-18
746	M0180_1.02	ceh-6 (+) hlh-16 (-) enriched	3	0.7	30	47	105	8326	1.61419	0.000137046	0.00048956
747	M0180_1.02	ceh-6 (+) hlh-16 (+) enriched	3	0.7	30	108	238	8195	1.64209	3.36537e-09	3.25701e-08
748	M0180_1.02	cnd-1 depleted	3	0.5	30	226	449	10055	1.51508	3.65314e-14	9.07688e-13
749	M0180_1.02	cnd-1 enriched	3	0	30	16	18	20542	1.29101	0.0488705	0.0855075
750	M0180_1.02	F21D5.9 depleted	3	0.5	30	137	344	9866	1.20869	0.00417761	0.0100684
751	M0180_1.02	F21D5.9 enriched	3	0.5	30	198	341	9927	1.75124	2.31356e-21	2.35723e-19
752	M0180_1.02	hlh-16 depleted	3	0.5	30	395	841	9831	1.42495	9.14016e-18	4.46791e-16
753	M0180_1.02	hlh-16 enriched	3	0.7	30	206	458	8104	1.63412	6.55317e-16	2.25121e-14
754	M0180_1.02	irx-1 depleted	3	0.9	30	31	91	6117	1.68314	0.0014285	0.00391586
755	M0180_1.02	irx-1 enriched	2	0	30	45	61	20214	1.10189	0.159226	0.235458
756	M0180_1.02	mir-57 depleted	2	0	30	22	29	20061	1.13353	0.206723	0.293787
757	M0180_1.02	mir-57 enriched	3	0.7	30	120	309	8434	1.39311	1.83947e-05	8.10616e-05
758	M0180_1.02	mls-2 depleted	3	0.5	30	256	513	10039	1.50145	2.93858e-15	8.94266e-14
759	M0180_1.02	mls-2 enriched	3	0	35	42	79	10411	1.52028	0.000684714	0.00204486
760	M0180_1.02	pal-1 depleted	3	0.5	30	310	622	9986	1.50276	3.11776e-18	1.66879e-16
761	M0180_1.02	pal-1 enriched	3	0	30	141	174	20387	1.17901	0.000176847	0.000614647
762	M0180_1.02	pha-4 depleted	2	0.5	30	174	363	9172	1.566	2.78957e-12	4.89062e-11
763	M0180_1.02	pha-4 enriched	3	0.5	30	151	319	9881	1.43338	6.98887e-08	5.1909e-07
764	M0180_1.02	pros-1 depleted	3	0.5	30	562	1444	9883	1.17566	1.131e-06	6.52674e-06
765	M0180_1.02	pros-1 enriched	2	0.5	30	171	430	8789	1.30492	2.3078e-05	9.93974e-05
766	M0180_1.02	singlets depleted	2	0.9	40	4	52	844	2.76012	0.0566531	0.0971397
767	M0180_1.02	ttx-3 depleted	3	0.5	30	101	246	9951	1.23992	0.00532352	0.0124461
768	M0180_1.02	ttx-3 enriched	3	0.5	30	113	232	9963	1.46849	6.37759e-07	3.87888e-06
769	M0180_1.02	unc-130 depleted	3	0.7	30	134	325	8404	1.481	1.23466e-07	8.72349e-07
770	M0180_1.02	unc-130 enriched	3	0.5	30	46	97	9912	1.43335	0.00231906	0.00600096
771	M0193_1.02	ceh-27 depleted	3	0.5	30	181	365	9254	1.61612	2.67143e-14	6.80692e-13
772	M0193_1.02	ceh-27 enriched	3	0.5	30	62	125	9135	1.6245	6.18751e-06	3.03676e-05
773	M0193_1.02	ceh-36 depleted	1	0.7	30	8	32	5821	1.29729	0.265338	0.362676
774	M0193_1.02	ceh-36 enriched	3	0.5	30	38	78	9306	1.58373	0.00067124	0.0020092
775	M0193_1.02	ceh-6 depleted	3	0.7	30	53	138	8011	1.4474	0.00149537	0.00407685
776	M0193_1.02	ceh-6 enriched	3	0	30	72	93	18553	1.25795	0.000829321	0.00242286
777	M0193_1.02	ceh-6 (-) hlh-16 (+) depleted	3	0.5	30	274	613	9176	1.46083	8.35694e-14	1.94281e-12
778	M0193_1.02	ceh-6 (+) hlh-16 (-) depleted	3	0.5	30	125	259	9267	1.57172	2.24833e-09	2.25313e-08
779	M0193_1.02	ceh-6 (+) hlh-16 (+) depleted	3	0.5	30	278	629	9213	1.44138	3.64953e-13	7.53661e-12
780	M0193_1.02	ceh-6 (-) hlh-16 (+) enriched	3	0.5	30	140	295	9042	1.55731	6.04428e-10	6.77888e-09
781	M0193_1.02	ceh-6 (+) hlh-16 (-) enriched	3	0	30	85	105	18457	1.3169	1.35365e-05	6.15223e-05
782	M0193_1.02	ceh-6 (+) hlh-16 (+) enriched	3	0.7	30	93	238	7807	1.48429	1.09792e-05	5.09426e-05
783	M0193_1.02	cnd-1 depleted	3	0.7	30	192	449	8042	1.60933	6.17719e-14	1.47107e-12
784	M0193_1.02	cnd-1 enriched	2	0	35	7	18	8554	1.35638	0.236873	0.329667
785	M0193_1.02	F21D5.9 depleted	3	0.5	30	131	344	9156	1.24538	0.00170198	0.00456856
786	M0193_1.02	F21D5.9 enriched	3	0.7	30	146	341	7933	1.61589	4.29946e-11	6.02253e-10
787	M0193_1.02	hlh-16 depleted	3	0.5	30	376	841	9114	1.46311	1.42009e-18	8.11107e-17
788	M0193_1.02	hlh-16 enriched	3	0.7	30	183	458	7713	1.52526	6.91406e-11	9.31169e-10
789	M0193_1.02	irx-1 depleted	3	0.7	30	41	91	8032	1.69534	0.00011078	0.000404754
790	M0193_1.02	irx-1 enriched	2	0.5	40	4	61	1149	1.72312	0.20211	0.288246
791	M0193_1.02	mir-57 depleted	3	0	30	16	29	18439	0.8969	0.814837	0.897042
792	M0193_1.02	mir-57 enriched	2	0.5	30	118	309	8561	1.34957	0.000101292	0.000373779
793	M0193_1.02	mls-2 depleted	3	0.5	30	248	513	9292	1.57146	3.70754e-17	1.61137e-15
794	M0193_1.02	mls-2 enriched	3	0	40	21	79	3450	2.29386	0.000191535	0.000659841
795	M0193_1.02	pal-1 depleted	3	0.7	30	236	622	7981	1.43145	1.96721e-10	2.42634e-09
796	M0193_1.02	pal-1 enriched	3	0	30	131	174	18204	1.22675	6.98394e-05	0.000268028
797	M0193_1.02	pha-4 depleted	3	0.7	30	161	363	7915	1.67912	9.84263e-14	2.25682e-12
798	M0193_1.02	pha-4 enriched	3	0.5	30	146	319	9140	1.49828	6.75673e-09	6.15462e-08
799	M0193_1.02	pros-1 depleted	3	0.5	30	554	1444	9164	1.24986	1.22704e-10	1.57482e-09
800	M0193_1.02	pros-1 enriched	3	0	30	297	430	17705	1.12509	0.000504147	0.00155861
801	M0193_1.02	singlets depleted	3	0	35	19	52	9736	1.13654	0.293948	0.395115
802	M0193_1.02	ttx-3 depleted	2	0.5	30	93	246	8472	1.34102	0.000661858	0.00198424
803	M0193_1.02	ttx-3 enriched	3	0.5	30	114	232	9218	1.60122	2.9358e-09	2.87442e-08
804	M0193_1.02	unc-130 depleted	3	0.7	30	128	325	8012	1.4839	2.70813e-07	1.78252e-06
805	M0193_1.02	unc-130 enriched	3	0.5	30	40	97	9175	1.34651	0.0170561	0.0343668
806	M0194_1.02	ceh-27 depleted	3	0.5	30	163	365	8425	1.59861	5.22343e-12	8.70052e-11
807	M0194_1.02	ceh-27 enriched	3	0.5	30	61	125	8323	1.75423	5.00505e-07	3.11527e-06
808	M0194_1.02	ceh-36 depleted	2	0.7	35	3	32	1811	1.56367	0.300491	0.402443
809	M0194_1.02	ceh-36 enriched	3	0.5	30	35	78	8478	1.60116	0.00107979	0.00305913
810	M0194_1.02	ceh-6 depleted	3	0.5	30	62	138	8451	1.60503	1.54939e-05	6.94825e-05
811	M0194_1.02	ceh-6 enriched	3	0	30	75	93	18658	1.303	7.66818e-05	0.000291371
812	M0194_1.02	ceh-6 (-) hlh-16 (+) depleted	3	0.5	30	282	613	8345	1.6532	2.82274e-22	3.52733e-20
813	M0194_1.02	ceh-6 (+) hlh-16 (-) depleted	3	0.5	30	113	259	8445	1.55914	4.65219e-08	3.58197e-07
814	M0194_1.02	ceh-6 (+) hlh-16 (+) depleted	3	0.7	30	220	629	7011	1.49892	1.73322e-11	2.61712e-10
815	M0194_1.02	ceh-6 (-) hlh-16 (+) enriched	3	0.5	30	141	295	8204	1.72864	1.19658e-13	2.70201e-12
816	M0194_1.02	ceh-6 (+) hlh-16 (-) enriched	3	0	30	86	105	18574	1.324	6.94381e-06	3.36937e-05
817	M0194_1.02	ceh-6 (+) hlh-16 (+) enriched	3	0.7	30	91	238	6882	1.64758	1.3275e-07	9.31666e-07
818	M0194_1.02	cnd-1 depleted	3	0.5	30	214	449	8477	1.70169	4.5984e-19	2.90512e-17
819	M0194_1.02	cnd-1 enriched	2	0	40	8	18	2761	4.80261	9.95349e-05	0.000367997
820	M0194_1.02	F21D5.9 depleted	3	0.5	30	113	344	8327	1.18121	0.0220697	0.0429899
821	M0194_1.02	F21D5.9 enriched	3	0.5	30	159	341	8373	1.6673	1.37581e-13	3.07092e-12
822	M0194_1.02	hlh-16 depleted	3	0.5	30	373	841	8306	1.59263	2.54176e-25	6.39093e-23
823	M0194_1.02	hlh-16 enriched	3	0	30	347	458	18143	1.22952	6.78646e-11	9.15303e-10
824	M0194_1.02	irx-1 depleted	3	0.5	30	41	91	8473	1.6071	0.000384974	0.00122737
825	M0194_1.02	irx-1 enriched	3	0	40	11	61	3444	1.58091	0.0824957	0.134211
826	M0194_1.02	mir-57 depleted	3	0	40	5	29	3417	1.51247	0.230249	0.321894
827	M0194_1.02	mir-57 enriched	2	0.7	30	100	309	6407	1.52821	2.81676e-06	1.48976e-05
828	M0194_1.02	mls-2 depleted	3	0.5	30	234	513	8463	1.62799	9.03115e-18	4.41983e-16
829	M0194_1.02	mls-2 enriched	2	0	35	28	79	6649	1.58697	0.00539825	0.0125973
830	M0194_1.02	pal-1 depleted	3	0.5	30	276	622	8413	1.5881	7.21425e-19	4.38117e-17
831	M0194_1.02	pal-1 enriched	3	0.5	30	73	174	8210	1.51576	3.41239e-05	0.000141136
832	M0194_1.02	pha-4 depleted	3	0.5	30	176	363	8353	1.73931	4.63405e-17	1.97909e-15
833	M0194_1.02	pha-4 enriched	3	0.5	30	133	319	8310	1.50119	5.43696e-08	4.12921e-07
834	M0194_1.02	pros-1 depleted	3	0.5	30	491	1444	8334	1.21804	1.22632e-07	8.67018e-07
835	M0194_1.02	pros-1 enriched	3	0	35	166	430	7467	1.49104	3.96503e-09	3.78193e-08
836	M0194_1.02	singlets depleted	3	0	30	40	52	18758	1.24189	0.0162358	0.0329281
837	M0194_1.02	ttx-3 depleted	3	0	30	180	246	18577	1.18368	0.000109308	0.000399999
838	M0194_1.02	ttx-3 enriched	3	0.5	35	52	232	2740	2.45717	8.95124e-10	9.70565e-09
839	M0194_1.02	unc-130 depleted	3	0.7	30	129	325	7076	1.69332	4.07628e-11	5.7349e-10
840	M0194_1.02	unc-130 enriched	3	0	30	73	97	18517	1.21761	0.00353675	0.0086977
841	M0201_1.02	ceh-27 depleted	3	0.7	30	104	365	5712	1.50442	5.51941e-06	2.73854e-05
842	M0201_1.02	ceh-27 enriched	3	0	35	41	125	6998	1.40232	0.0103684	0.0222768
843	M0201_1.02	ceh-36 depleted	1	0.9	30	5	32	2826	1.67009	0.174979	0.255098
844	M0201_1.02	ceh-36 enriched	3	0.5	30	23	78	6779	1.3159	0.0888887	0.143096
845	M0201_1.02	ceh-6 depleted	3	0.5	30	47	138	6756	1.52197	0.00110286	0.00311653
846	M0201_1.02	ceh-6 enriched	3	0.5	30	30	93	6739	1.44302	0.0177582	0.0355963
847	M0201_1.02	ceh-6 (-) hlh-16 (+) depleted	3	0.5	30	202	613	6689	1.47738	6.24272e-10	6.98248e-09
848	M0201_1.02	ceh-6 (+) hlh-16 (-) depleted	3	0.5	30	92	259	6754	1.5872	9.31814e-07	5.47467e-06
849	M0201_1.02	ceh-6 (+) hlh-16 (+) depleted	3	0.5	30	205	629	6717	1.45786	1.60591e-09	1.65661e-08
850	M0201_1.02	ceh-6 (-) hlh-16 (+) enriched	3	0.5	30	97	295	6584	1.48181	1.43124e-05	6.46864e-05
851	M0201_1.02	ceh-6 (+) hlh-16 (-) enriched	3	0	30	66	105	14426	1.30825	0.00157173	0.00425888
852	M0201_1.02	ceh-6 (+) hlh-16 (+) enriched	3	0	30	135	238	14235	1.18167	0.00415827	0.0100275
853	M0201_1.02	cnd-1 depleted	3	0.5	30	147	449	6782	1.46106	2.65985e-07	1.75361e-06
854	M0201_1.02	cnd-1 enriched	3	0	40	5	18	2872	2.88562	0.0242772	0.0466902
855	M0201_1.02	F21D5.9 depleted	3	0.5	35	46	344	2836	1.41185	0.0108647	0.0232029
856	M0201_1.02	F21D5.9 enriched	3	0.5	30	119	341	6696	1.56037	7.62353e-08	5.61919e-07
857	M0201_1.02	hlh-16 depleted	3	0.5	30	275	841	6641	1.46858	1.09762e-12	2.07517e-11
858	M0201_1.02	hlh-16 enriched	3	0.7	30	129	458	5513	1.50424	4.63282e-07	2.90373e-06
859	M0201_1.02	irx-1 depleted	3	0.5	30	36	91	6774	1.76504	0.000172804	0.000602114
860	M0201_1.02	irx-1 enriched	3	0	35	17	61	7060	1.19185	0.244635	0.338725
861	M0201_1.02	mir-57 depleted	1	0.5	35	2	29	1921	1.07613	0.562704	0.67356
862	M0201_1.02	mir-57 enriched	1	0.9	40	6	309	402	1.46138	0.229884	0.321461
863	M0201_1.02	mls-2 depleted	3	0.5	30	169	513	6771	1.46959	2.25107e-08	1.84804e-07
864	M0201_1.02	mls-2 enriched	3	0	35	33	79	6962	1.78627	0.00021845	0.000741542
865	M0201_1.02	pal-1 depleted	3	0.5	30	182	622	6724	1.31028	2.86168e-05	0.000120539
866	M0201_1.02	pal-1 enriched	3	0	30	116	174	14238	1.38887	4.8515e-07	3.02801e-06
867	M0201_1.02	pha-4 depleted	3	0.5	30	128	363	6682	1.58129	1.03758e-08	9.10878e-08
868	M0201_1.02	pha-4 enriched	3	0.9	30	74	319	4081	1.70079	2.42485e-06	1.30128e-05
869	M0201_1.02	pros-1 depleted	3	0.5	30	395	1444	6691	1.22051	3.60217e-06	1.8616e-05
870	M0201_1.02	pros-1 enriched	3	0	30	225	430	13838	1.09053	0.0385963	0.0697431
871	M0201_1.02	singlets depleted	3	0	40	7	52	2914	1.399	0.230507	0.322199
872	M0201_1.02	ttx-3 depleted	2	0.5	30	64	246	6050	1.2923	0.0147337	0.0302644
873	M0201_1.02	ttx-3 enriched	3	0.5	30	78	232	6718	1.50327	5.33904e-05	0.000210774
874	M0201_1.02	unc-130 depleted	3	0.5	30	98	325	6761	1.34633	0.000678119	0.00202737
875	M0201_1.02	unc-130 enriched	2	0.7	40	4	97	769	1.60653	0.238628	0.331734
876	M0202_1.02	ceh-27 depleted	3	0.5	30	183	365	9413	1.60638	2.99388e-14	7.5619e-13
877	M0202_1.02	ceh-27 enriched	3	0.7	30	55	125	7962	1.6534	2.00368e-05	8.75368e-05
878	M0202_1.02	ceh-36 depleted	1	0.7	30	8	32	5936	1.27215	0.284134	0.384074
879	M0202_1.02	ceh-36 enriched	2	0.5	30	34	78	8692	1.51712	0.00358835	0.00880907
880	M0202_1.02	ceh-6 depleted	3	0.7	30	52	138	8093	1.4057	0.00333379	0.00825706
881	M0202_1.02	ceh-6 enriched	3	0	30	71	93	18913	1.21687	0.00364304	0.00892744
882	M0202_1.02	ceh-6 (-) hlh-16 (+) depleted	3	0.5	30	286	613	9332	1.49931	3.18407e-16	1.15977e-14
883	M0202_1.02	ceh-6 (+) hlh-16 (-) depleted	3	0.5	30	127	259	9430	1.56927	1.5909e-09	1.6424e-08
884	M0202_1.02	ceh-6 (+) hlh-16 (+) depleted	3	0.5	30	285	629	9372	1.45261	4.61856e-14	1.12614e-12
885	M0202_1.02	ceh-6 (-) hlh-16 (+) enriched	3	0.5	30	142	295	9188	1.55445	4.51325e-10	5.18473e-09
886	M0202_1.02	ceh-6 (+) hlh-16 (-) enriched	3	0	30	80	105	18811	1.21611	0.00218407	0.00569176
887	M0202_1.02	ceh-6 (+) hlh-16 (+) enriched	3	0.5	30	102	238	9189	1.3831	7.03975e-05	0.000269935
888	M0202_1.02	cnd-1 depleted	3	0.5	30	212	449	9468	1.50934	8.99283e-13	1.72778e-11
889	M0202_1.02	cnd-1 enriched	3	0	35	9	18	10053	1.48389	0.113933	0.177011
890	M0202_1.02	F21D5.9 depleted	3	0.7	30	119	344	7977	1.29851	0.000650474	0.00195397
891	M0202_1.02	F21D5.9 enriched	3	0.5	30	168	341	9339	1.57945	2.08387e-12	3.7393e-11
892	M0202_1.02	hlh-16 depleted	3	0.5	30	383	841	9268	1.46559	3.39627e-19	2.20593e-17
893	M0202_1.02	hlh-16 enriched	3	0.5	30	206	458	9091	1.45671	1.19576e-10	1.53767e-09
894	M0202_1.02	irx-1 depleted	3	0.5	30	47	91	9457	1.6506	4.18514e-05	0.00016944
895	M0202_1.02	irx-1 enriched	2	0.5	40	4	61	1252	1.58136	0.246424	0.340818
896	M0202_1.02	mir-57 depleted	3	0	30	18	29	18793	0.990005	0.608907	0.717139
897	M0202_1.02	mir-57 enriched	3	0.5	30	124	309	9468	1.28234	0.000592519	0.00179874
898	M0202_1.02	mls-2 depleted	3	0.5	30	255	513	9451	1.58863	1.6206e-18	9.15458e-17
899	M0202_1.02	mls-2 enriched	3	0	35	39	79	10036	1.46444	0.00285885	0.00721116
900	M0202_1.02	pal-1 depleted	3	0.5	30	268	622	9395	1.38089	2.00313e-10	2.46703e-09
901	M0202_1.02	pal-1 enriched	3	0	30	135	174	18562	1.23982	1.54412e-05	6.92683e-05
902	M0202_1.02	pha-4 depleted	3	0.7	30	165	363	7993	1.70405	8.73281e-15	2.43536e-13
903	M0202_1.02	pha-4 enriched	3	0.9	30	109	319	5912	1.72933	9.3515e-10	1.01e-08
904	M0202_1.02	pros-1 depleted	3	0.5	30	561	1444	9320	1.24446	1.75766e-10	2.18841e-09
905	M0202_1.02	pros-1 enriched	3	0	30	299	430	18036	1.11188	0.00131641	0.00364351
906	M0202_1.02	singlets depleted	1	0	30	30	52	15423	1.13282	0.201276	0.28724
907	M0202_1.02	ttx-3 depleted	2	0.7	30	89	246	7310	1.48734	2.03009e-05	8.85713e-05
908	M0202_1.02	ttx-3 enriched	3	0.5	30	107	232	9371	1.47836	1.25994e-06	7.19654e-06
909	M0202_1.02	unc-130 depleted	3	0.7	30	133	325	8094	1.52625	2.13096e-08	1.75814e-07
910	M0202_1.02	unc-130 enriched	3	0.5	30	37	97	9325	1.22549	0.0845968	0.137138
911	M0208_1.02	ceh-27 depleted	3	0.5	30	183	365	9564	1.58101	1.51873e-13	3.36299e-12
912	M0208_1.02	ceh-27 enriched	2	0.5	30	57	125	8684	1.57106	6.0799e-05	0.000236793
913	M0208_1.02	ceh-36 depleted	1	0.7	30	8	32	6037	1.25087	0.300988	0.402993
914	M0208_1.02	ceh-36 enriched	2	0.5	30	36	78	8841	1.57929	0.00112827	0.00317994
915	M0208_1.02	ceh-6 depleted	3	0.5	30	59	138	9584	1.3468	0.00417425	0.0100612
916	M0208_1.02	ceh-6 enriched	3	0.7	40	11	93	1317	2.70741	0.00243394	0.00626164
917	M0208_1.02	ceh-6 (-) hlh-16 (+) depleted	3	0.5	30	285	613	9479	1.4709	5.59015e-15	1.61395e-13
918	M0208_1.02	ceh-6 (+) hlh-16 (-) depleted	3	0.5	30	128	259	9578	1.55719	2.16302e-09	2.17504e-08
919	M0208_1.02	ceh-6 (+) hlh-16 (+) depleted	3	0.5	30	284	629	9519	1.42516	6.56156e-13	1.29329e-11
920	M0208_1.02	ceh-6 (-) hlh-16 (+) enriched	3	0.5	30	145	295	9339	1.56163	1.63709e-10	2.05052e-09
921	M0208_1.02	ceh-6 (+) hlh-16 (-) enriched	3	0	30	81	105	19044	1.21624	0.00181662	0.00483868
922	M0208_1.02	ceh-6 (+) hlh-16 (+) enriched	3	0.5	30	105	238	9340	1.40076	2.76237e-05	0.00011678
923	M0208_1.02	cnd-1 depleted	3	0.7	30	194	449	8267	1.58184	2.33838e-13	5.00187e-12
924	M0208_1.02	cnd-1 enriched	3	0.5	40	3	18	1503	3.30838	0.0591481	0.100804
925	M0208_1.02	F21D5.9 depleted	3	0.5	30	137	344	9456	1.2611	0.000701359	0.00208867
926	M0208_1.02	F21D5.9 enriched	3	0.5	30	168	341	9487	1.55481	8.72659e-12	1.39453e-10
927	M0208_1.02	hlh-16 depleted	3	0.5	30	380	841	9418	1.43095	3.92123e-17	1.6971e-15
928	M0208_1.02	hlh-16 enriched	3	0.5	30	206	458	9244	1.4326	5.87527e-10	6.60525e-09
929	M0208_1.02	irx-1 depleted	3	0.5	30	46	91	9606	1.59042	0.000149773	0.000529919
930	M0208_1.02	irx-1 enriched	1	0.9	30	11	61	4325	1.25888	0.251429	0.346612
931	M0208_1.02	mir-57 depleted	3	0	30	19	29	19034	1.03177	0.49396	0.606408
932	M0208_1.02	mir-57 enriched	3	0.5	30	116	309	9616	1.18114	0.0178414	0.0357407
933	M0208_1.02	mls-2 depleted	3	0.5	30	253	513	9601	1.55155	6.79678e-17	2.81053e-15
934	M0208_1.02	mls-2 enriched	2	0	40	18	79	3315	2.04623	0.00228812	0.00593013
935	M0208_1.02	pal-1 depleted	3	0.5	30	272	622	9545	1.37947	1.41187e-10	1.79086e-09
936	M0208_1.02	pal-1 enriched	3	0.7	30	71	174	8034	1.50653	5.92601e-05	0.000231427
937	M0208_1.02	pha-4 depleted	3	0.7	30	171	363	8140	1.73412	2.8466e-16	1.04657e-14
938	M0208_1.02	pha-4 enriched	3	0.9	30	108	319	5990	1.69115	4.25758e-09	4.03702e-08
939	M0208_1.02	pros-1 depleted	3	0.5	30	562	1444	9463	1.22784	1.60904e-09	1.65957e-08
940	M0208_1.02	pros-1 enriched	3	0	30	305	430	18261	1.12022	0.000484874	0.00150556
941	M0208_1.02	singlets depleted	1	0	30	30	52	15704	1.11255	0.241123	0.334645
942	M0208_1.02	ttx-3 depleted	2	0.7	30	94	246	7449	1.54159	2.00422e-06	1.09533e-05
943	M0208_1.02	ttx-3 enriched	3	0.5	30	107	232	9517	1.45568	2.79956e-06	1.4815e-05
944	M0208_1.02	unc-130 depleted	3	0.7	30	134	325	8243	1.50993	3.60986e-08	2.84265e-07
945	M0208_1.02	unc-130 enriched	3	0	30	69	97	19009	1.1211	0.069235	0.115426
946	M0209_1.02	ceh-27 depleted	2	0.9	30	184	365	7363	2.06484	4.19651e-27	1.60934e-24
947	M0209_1.02	ceh-27 enriched	3	0.5	30	66	125	11507	1.37284	0.000772536	0.0022754
948	M0209_1.02	ceh-36 depleted	3	0.9	40	3	32	1629	1.73837	0.247419	0.34197
949	M0209_1.02	ceh-36 enriched	3	0.5	30	49	78	11729	1.6203	1.45592e-05	6.56931e-05
950	M0209_1.02	ceh-6 depleted	3	0.5	30	83	138	11693	1.55293	2.79435e-07	1.83418e-06
951	M0209_1.02	ceh-6 enriched	3	0.5	35	30	93	5584	1.7415	0.00104206	0.00296431
952	M0209_1.02	ceh-6 (-) hlh-16 (+) depleted	3	0.7	30	327	613	10199	1.56853	2.76593e-23	4.34456e-21
953	M0209_1.02	ceh-6 (+) hlh-16 (-) depleted	2	0.9	30	121	259	7365	1.91433	3.98395e-15	1.18187e-13
954	M0209_1.02	ceh-6 (+) hlh-16 (+) depleted	3	0.7	30	338	629	10246	1.57579	1.61517e-24	3.37657e-22
955	M0209_1.02	ceh-6 (-) hlh-16 (+) enriched	3	0.5	30	181	295	11385	1.59903	9.05509e-16	3.02808e-14
956	M0209_1.02	ceh-6 (+) hlh-16 (-) enriched	3	0	30	87	105	21840	1.1391	0.0105905	0.022692
957	M0209_1.02	ceh-6 (+) hlh-16 (+) enriched	3	0.5	30	130	238	11379	1.42351	2.4748e-07	1.6423e-06
958	M0209_1.02	cnd-1 depleted	3	0.9	30	220	449	8071	1.8374	2.48754e-24	4.97301e-22
959	M0209_1.02	cnd-1 enriched	3	0.9	30	9	18	7860	1.8979	0.027011	0.0512131
960	M0209_1.02	F21D5.9 depleted	3	0.9	40	47	344	1620	2.52534	5.42284e-09	5.03643e-08
961	M0209_1.02	F21D5.9 enriched	3	0	30	301	341	21789	1.2129	2.00907e-12	3.61516e-11
962	M0209_1.02	hlh-16 depleted	3	0.5	30	495	841	11504	1.526	1.4134e-33	2.63414e-30
963	M0209_1.02	hlh-16 enriched	3	0	30	390	458	21352	1.1742	6.85343e-11	9.23634e-10
964	M0209_1.02	irx-1 depleted	3	0.9	30	41	91	8065	1.6884	0.000122173	0.000441842
965	M0209_1.02	irx-1 enriched	1	0.9	40	4	61	943	2.09954	0.122975	0.188944
966	M0209_1.02	mir-57 depleted	1	0	40	7	29	3650	1.98229	0.0550638	0.0947924
967	M0209_1.02	mir-57 enriched	3	0.5	30	147	309	11731	1.22693	0.000959933	0.00275669
968	M0209_1.02	mls-2 depleted	3	0.5	30	326	513	11712	1.63888	2.69124e-30	2.23015e-27
969	M0209_1.02	mls-2 enriched	3	0	30	65	79	21615	1.13325	0.0316038	0.0586701
970	M0209_1.02	pal-1 depleted	3	0.5	30	345	622	11640	1.43478	7.92208e-18	3.92063e-16
971	M0209_1.02	pal-1 enriched	3	0.7	30	92	174	10047	1.561	1.86868e-07	1.27171e-06
972	M0209_1.02	pha-4 depleted	3	0.9	30	192	363	7946	1.99462	7.75551e-27	2.80458e-24
973	M0209_1.02	pha-4 enriched	3	0.5	30	180	319	11503	1.46773	4.89246e-11	6.78168e-10
974	M0209_1.02	pros-1 depleted	3	0.5	35	403	1444	5535	1.5053	2.93105e-19	1.93022e-17
975	M0209_1.02	pros-1 enriched	3	0	30	347	430	20919	1.11254	4.96727e-05	0.000197568
976	M0209_1.02	singlets depleted	2	0	30	43	52	21650	1.1567	0.0460067	0.0811654
977	M0209_1.02	ttx-3 depleted	2	0.9	30	110	246	7316	1.83678	2.02317e-12	3.63872e-11
978	M0209_1.02	ttx-3 enriched	3	0.5	30	134	232	11596	1.49617	2.45822e-09	2.44436e-08
979	M0209_1.02	unc-130 depleted	3	0.7	35	105	325	4854	2.00921	2.86323e-13	6.02498e-12
980	M0209_1.02	unc-130 enriched	3	0	40	28	97	5872	1.47275	0.0180136	0.0360382
981	M0210_1.02	ceh-27 depleted	3	0.9	30	190	365	7803	2.01194	7.39272e-27	2.68777e-24
982	M0210_1.02	ceh-27 enriched	3	0.5	30	67	125	11673	1.37382	0.000650033	0.00195277
983	M0210_1.02	ceh-36 depleted	2	0.7	35	10	32	5497	1.71719	0.0525768	0.0910858
984	M0210_1.02	ceh-36 enriched	3	0.5	30	48	78	11893	1.56534	5.87143e-05	0.000229507
985	M0210_1.02	ceh-6 depleted	3	0.9	30	62	138	7805	1.73787	9.4161e-07	5.52658e-06
986	M0210_1.02	ceh-6 enriched	3	0	35	67	93	16102	1.34878	0.000179	0.000621294
987	M0210_1.02	ceh-6 (-) hlh-16 (+) depleted	3	0.5	30	358	613	11729	1.49322	1.57545e-22	2.08189e-20
988	M0210_1.02	ceh-6 (+) hlh-16 (-) depleted	3	0.9	30	127	259	7801	1.89696	8.54783e-16	2.87156e-14
989	M0210_1.02	ceh-6 (+) hlh-16 (+) depleted	3	0.9	30	264	629	7748	1.62761	3.41538e-19	2.21731e-17
990	M0210_1.02	ceh-6 (-) hlh-16 (+) enriched	3	0.5	30	179	295	11550	1.55877	2.80806e-14	7.13055e-13
991	M0210_1.02	ceh-6 (+) hlh-16 (-) enriched	3	0	35	77	105	16020	1.37443	2.06486e-05	8.99325e-05
992	M0210_1.02	ceh-6 (+) hlh-16 (+) enriched	3	0.5	30	138	238	11565	1.48681	2.1793e-09	2.19009e-08
993	M0210_1.02	cnd-1 depleted	3	0.9	30	207	449	7831	1.78181	1.12871e-20	9.93423e-19
994	M0210_1.02	cnd-1 enriched	2	0	35	15	18	14898	1.66885	0.00369983	0.00904988
995	M0210_1.02	F21D5.9 depleted	2	0.9	30	122	344	7083	1.49927	4.76601e-07	2.97933e-06
996	M0210_1.02	F21D5.9 enriched	3	0	30	316	341	22570	1.22929	5.2293e-17	2.21099e-15
997	M0210_1.02	hlh-16 depleted	3	0.5	30	491	841	11668	1.4924	2.11206e-30	1.79371e-27
998	M0210_1.02	hlh-16 enriched	3	0.5	30	240	458	11417	1.35137	1.80971e-09	1.84734e-08
999	M0210_1.02	irx-1 depleted	3	0.9	30	40	91	7825	1.69774	0.000139935	0.000498752
1000	M0210_1.02	irx-1 enriched	1	0	30	46	61	20501	1.1106	0.130178	0.19836
1001	M0210_1.02	mir-57 depleted	2	0	40	11	29	5698	1.99541	0.0136009	0.0282263
1002	M0210_1.02	mir-57 enriched	3	0.5	30	167	309	11900	1.37407	1.03151e-07	7.40662e-07
1003	M0210_1.02	mls-2 depleted	3	0.5	30	330	513	11879	1.63567	8.76408e-31	8.15712e-28
1004	M0210_1.02	mls-2 enriched	3	0	30	68	79	22402	1.1439	0.0138984	0.0287649
1005	M0210_1.02	pal-1 depleted	3	0.5	30	351	622	11809	1.43885	1.47252e-18	8.3854e-17
1006	M0210_1.02	pal-1 enriched	3	0.5	35	71	174	7135	1.69635	7.25273e-07	4.3594e-06
1007	M0210_1.02	pha-4 depleted	3	0.9	30	188	363	7723	2.00946	1.8555e-26	6.11184e-24
1008	M0210_1.02	pha-4 enriched	3	0.7	30	158	319	10167	1.45764	6.38952e-09	5.84919e-08
1009	M0210_1.02	pros-1 depleted	3	0.5	30	705	1444	11710	1.24471	2.13509e-14	5.53973e-13
1010	M0210_1.02	pros-1 enriched	3	0	35	283	430	15334	1.23782	5.78412e-08	4.36966e-07
1011	M0210_1.02	singlets depleted	1	0	40	12	52	4122	1.69544	0.0436829	0.0776078
1012	M0210_1.02	ttx-3 depleted	2	0.9	35	70	246	3886	2.20056	7.69797e-11	1.02749e-09
1013	M0210_1.02	ttx-3 enriched	3	0.5	30	138	232	11770	1.51805	2.91842e-10	3.47854e-09
1014	M0210_1.02	unc-130 depleted	2	0.7	30	168	325	9668	1.61402	1.29907e-13	2.91367e-12
1015	M0210_1.02	unc-130 enriched	3	0	35	67	97	15979	1.29503	0.00114201	0.00321426
1016	M0213_1.02	ceh-27 depleted	3	0.7	30	138	365	6599	1.72793	2.82995e-12	4.9551e-11
1017	M0213_1.02	ceh-27 enriched	3	0.7	30	51	125	6512	1.87453	1.23474e-06	7.06571e-06
1018	M0213_1.02	ceh-36 depleted	3	0.7	40	2	32	641	2.9452	0.147289	0.220353
1019	M0213_1.02	ceh-36 enriched	3	0.7	30	32	78	6644	1.86801	0.000118046	0.000428455
1020	M0213_1.02	ceh-6 depleted	3	0.5	30	60	138	8434	1.55638	6.4198e-05	0.000248594
1021	M0213_1.02	ceh-6 enriched	3	0	35	47	93	9240	1.64882	4.7831e-05	0.000190995
1022	M0213_1.02	ceh-6 (-) hlh-16 (+) depleted	3	0.5	30	260	613	8335	1.52605	3.09033e-15	9.36447e-14
1023	M0213_1.02	ceh-6 (+) hlh-16 (-) depleted	3	0.5	30	110	259	8427	1.52098	3.26808e-07	2.11443e-06
1024	M0213_1.02	ceh-6 (+) hlh-16 (+) depleted	3	0.5	30	236	629	8360	1.34847	6.17896e-08	4.64063e-07
1025	M0213_1.02	ceh-6 (-) hlh-16 (+) enriched	3	0.7	30	117	295	6437	1.82815	1.90091e-12	3.43716e-11
1026	M0213_1.02	ceh-6 (+) hlh-16 (-) enriched	3	0	30	91	105	19686	1.32184	8.42103e-07	4.99466e-06
1027	M0213_1.02	ceh-6 (+) hlh-16 (+) enriched	3	0.5	30	112	238	8236	1.69443	1.67308e-10	2.09183e-09
1028	M0213_1.02	cnd-1 depleted	3	0.5	30	204	449	8465	1.62447	1.52974e-15	4.9043e-14
1029	M0213_1.02	cnd-1 enriched	2	0	30	17	18	18977	1.48482	0.00327451	0.00812767
1030	M0213_1.02	F21D5.9 depleted	3	0.5	35	46	344	2945	1.35959	0.0200433	0.0395423
1031	M0213_1.02	F21D5.9 enriched	3	0	35	165	341	9184	1.57743	4.68024e-12	7.86643e-11
1032	M0213_1.02	hlh-16 depleted	3	0.5	30	360	841	8293	1.53954	2.26369e-21	2.3125e-19
1033	M0213_1.02	hlh-16 enriched	3	0	30	354	458	19255	1.18189	1.67749e-08	1.41333e-07
1034	M0213_1.02	irx-1 depleted	3	0.5	35	23	91	2998	2.54796	2.00023e-05	8.7399e-05
1035	M0213_1.02	irx-1 enriched	1	0.7	35	5	61	1369	1.80777	0.142381	0.214074
1036	M0213_1.02	mir-57 depleted	1	0	35	10	29	5852	1.76627	0.0424862	0.0757699
1037	M0213_1.02	mir-57 enriched	3	0.5	30	132	309	8467	1.52645	1.75756e-08	1.47491e-07
1038	M0213_1.02	mls-2 depleted	3	0.5	30	240	513	8451	1.67211	5.64318e-20	4.29388e-18
1039	M0213_1.02	mls-2 enriched	2	0	30	67	79	18913	1.335	2.48255e-05	0.000106117
1040	M0213_1.02	pal-1 depleted	3	0.5	30	272	622	8390	1.56938	9.148e-18	4.47147e-16
1041	M0213_1.02	pal-1 enriched	2	0.5	30	77	174	7468	1.75767	3.22992e-08	2.5687e-07
1042	M0213_1.02	pha-4 depleted	3	0.7	30	140	363	6537	1.7679	2.71024e-13	5.72788e-12
1043	M0213_1.02	pha-4 enriched	3	0.5	30	141	319	8307	1.59206	2.06712e-10	2.53905e-09
1044	M0213_1.02	pros-1 depleted	3	0.5	30	483	1444	8322	1.19993	1.11095e-06	6.42081e-06
1045	M0213_1.02	pros-1 enriched	3	0	30	341	430	18900	1.21009	2.07445e-10	2.5473e-09
1046	M0213_1.02	singlets depleted	2	0	30	37	52	19307	1.11608	0.167046	0.245245
1047	M0213_1.02	ttx-3 depleted	3	0.5	30	99	246	8376	1.4439	1.79077e-05	7.91332e-05
1048	M0213_1.02	ttx-3 enriched	3	0	30	188	232	19705	1.23528	1.43307e-07	9.98518e-07
1049	M0213_1.02	unc-130 depleted	3	0.7	30	125	325	6625	1.75251	9.54656e-12	1.51477e-10
1050	M0213_1.02	unc-130 enriched	3	0	30	79	97	19626	1.24323	0.000409627	0.00129669
1051	M0216_1.02	ceh-27 depleted	3	0.9	30	137	365	5982	1.89234	2.64555e-15	8.11925e-14
1052	M0216_1.02	ceh-27 enriched	3	0.5	30	51	125	9369	1.30291	0.0154944	0.031618
1053	M0216_1.02	ceh-36 depleted	1	0.9	35	4	32	1713	2.20417	0.105258	0.1654
1054	M0216_1.02	ceh-36 enriched	3	0.5	30	41	78	9546	1.6658	9.30765e-05	0.000346576
1055	M0216_1.02	ceh-6 depleted	3	0.5	30	61	138	9514	1.4027	0.00115173	0.00323842
1056	M0216_1.02	ceh-6 enriched	3	0	30	78	93	19459	1.29933	2.98017e-05	0.000125007
1057	M0216_1.02	ceh-6 (-) hlh-16 (+) depleted	3	0.5	30	278	613	9413	1.44483	1.87147e-13	4.0754e-12
1058	M0216_1.02	ceh-6 (+) hlh-16 (-) depleted	3	0.9	30	96	259	5983	1.86964	7.93725e-11	1.05688e-09
1059	M0216_1.02	ceh-6 (+) hlh-16 (+) depleted	3	0.9	30	200	629	5944	1.60726	3.94983e-13	8.10367e-12
1060	M0216_1.02	ceh-6 (-) hlh-16 (+) enriched	3	0.5	30	143	295	9278	1.55021	4.474e-10	5.14332e-09
1061	M0216_1.02	ceh-6 (+) hlh-16 (-) enriched	3	0	30	84	105	19373	1.23987	0.000404014	0.00128094
1062	M0216_1.02	ceh-6 (+) hlh-16 (+) enriched	3	0	30	192	238	19107	1.25207	2.79359e-08	2.25039e-07
1063	M0216_1.02	cnd-1 depleted	3	0.5	30	224	449	9548	1.58141	3.18812e-16	1.16114e-14
1064	M0216_1.02	cnd-1 enriched	3	0	30	16	18	19226	1.37938	0.0210937	0.0413361
1065	M0216_1.02	F21D5.9 depleted	1	0.9	30	70	344	4161	1.46432	0.000598333	0.00181434
1066	M0216_1.02	F21D5.9 enriched	3	0	30	266	341	19350	1.20697	4.98775e-08	3.81737e-07
1067	M0216_1.02	hlh-16 depleted	3	0.5	30	400	841	9358	1.51592	2.23109e-23	3.5822e-21
1068	M0216_1.02	hlh-16 enriched	3	0	30	350	458	18937	1.18816	1.28086e-08	1.10437e-07
1069	M0216_1.02	irx-1 depleted	3	0.5	30	49	91	9539	1.70604	8.57482e-06	4.07584e-05
1070	M0216_1.02	irx-1 enriched	1	0.5	30	14	61	7248	0.956062	0.625276	0.732269
1071	M0216_1.02	mir-57 depleted	1	0	35	10	29	6812	1.51735	0.101912	0.160897
1072	M0216_1.02	mir-57 enriched	2	0.5	30	122	309	8837	1.35174	6.45525e-05	0.000249812
1073	M0216_1.02	mls-2 depleted	3	0.5	30	256	513	9536	1.58065	2.60027e-18	1.41346e-16
1074	M0216_1.02	mls-2 enriched	3	0	35	38	79	9958	1.43806	0.00484623	0.0114649
1075	M0216_1.02	pal-1 depleted	3	0.5	30	274	622	9479	1.39929	2.10212e-11	3.12457e-10
1076	M0216_1.02	pal-1 enriched	3	0	30	138	174	19114	1.23078	1.37412e-05	6.23618e-05
1077	M0216_1.02	pha-4 depleted	3	0.5	30	182	363	9415	1.59573	6.91251e-14	1.6321e-12
1078	M0216_1.02	pha-4 enriched	3	0.5	30	141	319	9374	1.41085	8.37107e-07	4.96802e-06
1079	M0216_1.02	pros-1 depleted	3	0.5	30	590	1444	9406	1.29683	9.87379e-15	2.72549e-13
1080	M0216_1.02	pros-1 enriched	3	0	30	306	430	18546	1.10662	0.00143573	0.00393324
1081	M0216_1.02	singlets depleted	1	0	30	39	52	15989	1.42054	0.000844673	0.00246226
1082	M0216_1.02	ttx-3 depleted	1	0.9	30	57	246	4179	1.66625	5.86163e-05	0.000229162
1083	M0216_1.02	ttx-3 enriched	3	0	35	117	232	10060	1.50581	6.88048e-08	5.11817e-07
1084	M0216_1.02	unc-130 depleted	3	0.9	30	106	325	5987	1.6445	3.27832e-08	2.60368e-07
1085	M0216_1.02	unc-130 enriched	3	0.7	30	33	97	8070	1.26298	0.0744073	0.122801
1086	M0217_1.02	ceh-27 depleted	3	0.5	30	179	365	9110	1.62352	2.79083e-14	7.09031e-13
1087	M0217_1.02	ceh-27 enriched	3	0.7	30	46	125	7448	1.47827	0.00202994	0.00533663
1088	M0217_1.02	ceh-36 depleted	3	0	30	23	32	19920	1.08989	0.306614	0.409292
1089	M0217_1.02	ceh-36 enriched	3	0	35	42	78	10403	1.56585	0.000322406	0.00104847
1090	M0217_1.02	ceh-6 depleted	3	0.5	30	66	138	9129	1.58168	1.04122e-05	4.85627e-05
1091	M0217_1.02	ceh-6 enriched	3	0	30	78	93	19879	1.27188	8.92984e-05	0.000333932
1092	M0217_1.02	ceh-6 (-) hlh-16 (+) depleted	3	0.5	30	288	613	9022	1.56168	5.12866e-19	3.20815e-17
1093	M0217_1.02	ceh-6 (+) hlh-16 (-) depleted	3	0.5	30	118	259	9116	1.50828	1.25777e-07	8.87034e-07
1094	M0217_1.02	ceh-6 (+) hlh-16 (+) depleted	3	0.5	30	271	629	9044	1.43135	2.35016e-12	4.17597e-11
1095	M0217_1.02	ceh-6 (-) hlh-16 (+) enriched	3	0	30	248	295	19524	1.27759	1.27212e-12	2.37656e-11
1096	M0217_1.02	ceh-6 (+) hlh-16 (-) enriched	3	0	35	59	105	10297	1.63846	3.44982e-06	1.79045e-05
1097	M0217_1.02	ceh-6 (+) hlh-16 (+) enriched	3	0.5	30	118	238	8891	1.65368	1.63624e-10	2.04957e-09
1098	M0217_1.02	cnd-1 depleted	3	0.5	30	221	449	9153	1.62756	1.865e-17	8.5948e-16
1099	M0217_1.02	cnd-1 enriched	3	0	40	11	18	3264	5.58594	4.03666e-07	2.56151e-06
1100	M0217_1.02	F21D5.9 depleted	2	0.9	30	66	344	4676	1.22859	0.0419532	0.074949
1101	M0217_1.02	F21D5.9 enriched	3	0.7	30	143	341	7501	1.67384	5.37328e-12	8.92786e-11
1102	M0217_1.02	hlh-16 depleted	3	0.5	30	401	841	8981	1.5835	1.65067e-27	6.93885e-25
1103	M0217_1.02	hlh-16 enriched	3	0	30	364	458	19341	1.20987	4.79097e-11	6.65328e-10
1104	M0217_1.02	irx-1 depleted	3	0.7	30	41	91	7587	1.79477	2.73476e-05	0.000115732
1105	M0217_1.02	irx-1 enriched	1	0.9	40	3	61	396	3.74975	0.0461134	0.0813263
1106	M0217_1.02	mir-57 depleted	2	0	35	14	29	9142	1.58288	0.0335256	0.0617525
1107	M0217_1.02	mir-57 enriched	2	0.5	30	113	309	8456	1.30843	0.000572526	0.00174481
1108	M0217_1.02	mls-2 depleted	3	0.5	30	250	513	9143	1.60995	8.41812e-19	5.0446e-17
1109	M0217_1.02	mls-2 enriched	3	0	35	35	79	10183	1.29527	0.0396759	0.0714244
1110	M0217_1.02	pal-1 depleted	3	0.5	30	272	622	9083	1.44964	3.69305e-13	7.61988e-12
1111	M0217_1.02	pal-1 enriched	3	0	35	87	174	10117	1.46595	1.07996e-05	5.01913e-05
1112	M0217_1.02	pha-4 depleted	3	0.5	30	191	363	9029	1.74623	2.33349e-19	1.56627e-17
1113	M0217_1.02	pha-4 enriched	3	0	30	247	319	19688	1.17674	3.64962e-06	1.88388e-05
1114	M0217_1.02	pros-1 depleted	3	0.5	30	528	1444	9012	1.21129	5.90406e-08	4.4528e-07
1115	M0217_1.02	pros-1 enriched	3	0	30	326	430	18972	1.15247	3.6612e-06	1.88931e-05
1116	M0217_1.02	singlets depleted	2	0	30	40	52	19348	1.20402	0.0317853	0.0589639
1117	M0217_1.02	ttx-3 depleted	2	0.5	30	103	246	8360	1.50511	1.39201e-06	7.87587e-06
1118	M0217_1.02	ttx-3 enriched	3	0	35	131	232	10302	1.64639	3.49553e-12	6.01622e-11
1119	M0217_1.02	unc-130 depleted	3	0	35	161	325	10377	1.44109	1.12846e-08	9.83862e-08
1120	M0217_1.02	unc-130 enriched	3	0	30	74	97	19733	1.15823	0.0175485	0.0352296
1121	M0220_1.02	ceh-27 depleted	3	0.5	30	172	365	9226	1.54042	2.06229e-11	3.07055e-10
1122	M0220_1.02	ceh-27 enriched	3	0.5	30	62	125	9116	1.62789	5.74594e-06	2.84007e-05
1123	M0220_1.02	ceh-36 depleted	1	0.9	30	5	32	4076	1.15792	0.437371	0.549243
1124	M0220_1.02	ceh-36 enriched	3	0.7	30	31	78	7918	1.51847	0.00603452	0.0138854
1125	M0220_1.02	ceh-6 depleted	3	0.5	30	60	138	9250	1.41908	0.000959292	0.00275506
1126	M0220_1.02	ceh-6 enriched	3	0	30	70	93	18818	1.20579	0.00595263	0.0137209
1127	M0220_1.02	ceh-6 (-) hlh-16 (+) depleted	3	0.5	30	279	613	9153	1.49122	2.36392e-15	7.3237e-14
1128	M0220_1.02	ceh-6 (+) hlh-16 (-) depleted	3	0.5	30	127	259	9242	1.60119	3.9058e-10	4.54308e-09
1129	M0220_1.02	ceh-6 (+) hlh-16 (+) depleted	3	0.5	30	280	629	9189	1.45555	7.64749e-14	1.79118e-12
1130	M0220_1.02	ceh-6 (-) hlh-16 (+) enriched	3	0.5	30	135	295	9009	1.50719	1.64479e-08	1.38816e-07
1131	M0220_1.02	ceh-6 (+) hlh-16 (-) enriched	3	0	30	83	105	18721	1.26778	0.000178147	0.000618678
1132	M0220_1.02	ceh-6 (+) hlh-16 (+) enriched	3	0	30	181	238	18471	1.22098	3.97727e-06	2.03626e-05
1133	M0220_1.02	cnd-1 depleted	3	0.7	30	178	449	7921	1.51478	2.43379e-10	2.94698e-09
1134	M0220_1.02	cnd-1 enriched	2	0.5	30	7	18	8350	1.38952	0.216692	0.30575
1135	M0220_1.02	F21D5.9 depleted	1	0.5	30	103	344	6936	1.2926	0.0021273	0.00556116
1136	M0220_1.02	F21D5.9 enriched	3	0.7	30	137	341	7816	1.53898	8.58509e-09	7.66104e-08
1137	M0220_1.02	hlh-16 depleted	3	0.5	30	365	841	9090	1.42406	7.30538e-16	2.48513e-14
1138	M0220_1.02	hlh-16 enriched	3	0.5	30	198	458	8923	1.4265	2.66236e-09	2.62866e-08
1139	M0220_1.02	irx-1 depleted	3	0.9	30	31	91	5864	1.75575	0.000691246	0.00206204
1140	M0220_1.02	irx-1 enriched	3	0	35	20	61	9094	1.08856	0.370263	0.478915
1141	M0220_1.02	mir-57 depleted	3	0	30	17	29	18702	0.939555	0.732436	0.827995
1142	M0220_1.02	mir-57 enriched	3	0.5	30	115	309	9282	1.2131	0.00800302	0.0177725
1143	M0220_1.02	mls-2 depleted	3	0.5	30	247	513	9268	1.56918	5.63425e-17	2.36727e-15
1144	M0220_1.02	mls-2 enriched	3	0	40	20	79	3643	2.06889	0.00107566	0.00304876
1145	M0220_1.02	pal-1 depleted	3	0.5	30	255	622	9212	1.34001	1.81515e-08	1.51889e-07
1146	M0220_1.02	pal-1 enriched	3	0	30	140	174	18484	1.29117	1.67759e-07	1.15273e-06
1147	M0220_1.02	pha-4 depleted	3	0.5	30	173	363	9148	1.56109	4.64246e-12	7.80909e-11
1148	M0220_1.02	pha-4 enriched	3	0.9	30	104	319	5752	1.6959	8.41829e-09	7.52515e-08
1149	M0220_1.02	pros-1 depleted	3	0.5	30	564	1444	9150	1.27436	2.04244e-12	3.67052e-11
1150	M0220_1.02	pros-1 enriched	3	0	30	301	430	17950	1.12468	0.000416655	0.0013164
1151	M0220_1.02	singlets depleted	1	0	30	28	52	15290	1.0665	0.365065	0.473333
1152	M0220_1.02	ttx-3 depleted	2	0.5	30	98	246	8456	1.41579	4.76591e-05	0.000190378
1153	M0220_1.02	ttx-3 enriched	3	0.5	30	100	232	9185	1.40963	3.54367e-05	0.000146008
1154	M0220_1.02	unc-130 depleted	3	0.7	30	119	325	7896	1.39983	1.95949e-05	8.57942e-05
1155	M0220_1.02	unc-130 enriched	3	0.5	30	37	97	9157	1.24797	0.0671837	0.112479
1156	M0221_1.02	ceh-27 depleted	3	0.7	30	143	365	7644	1.54575	3.61614e-09	3.47732e-08
1157	M0221_1.02	ceh-27 enriched	3	0.7	30	49	125	7550	1.55341	0.000399658	0.00126868
1158	M0221_1.02	ceh-36 depleted	1	0.9	30	6	32	4055	1.3967	0.253509	0.349018
1159	M0221_1.02	ceh-36 enriched	3	0.5	30	27	78	8928	1.17292	0.192296	0.276339
1160	M0221_1.02	ceh-6 depleted	2	0.5	30	64	138	8175	1.71274	9.17108e-07	5.39724e-06
1161	M0221_1.02	ceh-6 enriched	3	0.5	30	39	93	8869	1.4254	0.00671315	0.0152419
1162	M0221_1.02	ceh-6 (-) hlh-16 (+) depleted	3	0.5	30	264	613	8812	1.46565	2.58876e-13	5.49126e-12
1163	M0221_1.02	ceh-6 (+) hlh-16 (-) depleted	3	0.5	30	119	259	8891	1.55956	1.3611e-08	1.16788e-07
1164	M0221_1.02	ceh-6 (+) hlh-16 (+) depleted	3	0.5	30	267	629	8827	1.44489	1.31237e-12	2.44608e-11
1165	M0221_1.02	ceh-6 (-) hlh-16 (+) enriched	3	0	30	216	295	17697	1.22762	6.72382e-07	4.06978e-06
1166	M0221_1.02	ceh-6 (+) hlh-16 (-) enriched	3	0.5	30	45	105	8817	1.45944	0.00220453	0.00573859
1167	M0221_1.02	ceh-6 (+) hlh-16 (+) enriched	3	0.7	30	98	238	7461	1.63663	4.09659e-08	3.1901e-07
1168	M0221_1.02	cnd-1 depleted	2	0.5	30	185	449	8204	1.52004	5.64339e-11	7.73127e-10
1169	M0221_1.02	cnd-1 enriched	3	0	40	5	18	3658	2.26558	0.0602734	0.102448
1170	M0221_1.02	F21D5.9 depleted	3	0.9	30	88	344	5722	1.33866	0.00182974	0.00486949
1171	M0221_1.02	F21D5.9 enriched	3	0.5	30	154	341	8811	1.53459	4.73057e-10	5.41396e-09
1172	M0221_1.02	hlh-16 depleted	3	0.7	30	319	841	7531	1.50223	1.28364e-16	5.0359e-15
1173	M0221_1.02	hlh-16 enriched	3	0.7	30	162	458	7374	1.4123	4.60125e-07	2.88571e-06
1174	M0221_1.02	irx-1 depleted	3	0	30	71	91	18076	1.30452	0.000181867	0.000630115
1175	M0221_1.02	irx-1 enriched	3	0	35	18	61	8519	1.04583	0.459089	0.571446
1176	M0221_1.02	mir-57 depleted	3	0.9	30	6	29	5765	1.07575	0.494789	0.607228
1177	M0221_1.02	mir-57 enriched	3	0.5	30	106	309	8928	1.16249	0.0376935	0.0683304
1178	M0221_1.02	mls-2 depleted	3	0.5	30	227	513	8911	1.4999	7.11878e-13	1.39364e-11
1179	M0221_1.02	mls-2 enriched	3	0	40	17	79	3654	1.75326	0.0141816	0.0292742
1180	M0221_1.02	pal-1 depleted	3	0.5	30	270	622	8868	1.47387	6.15733e-14	1.46669e-12
1181	M0221_1.02	pal-1 enriched	3	0	30	131	174	17678	1.26325	9.56581e-06	4.4995e-05
1182	M0221_1.02	pha-4 depleted	3	0.7	30	155	363	7568	1.69067	2.42793e-13	5.1775e-12
1183	M0221_1.02	pha-4 enriched	3	0.5	30	143	319	8764	1.53045	2.5211e-09	2.5015e-08
1184	M0221_1.02	pros-1 depleted	3	0.7	30	487	1444	7587	1.32707	3.09194e-13	6.46968e-12
1185	M0221_1.02	pros-1 enriched	3	0	30	283	430	17178	1.10494	0.00423367	0.0101863
1186	M0221_1.02	singlets depleted	1	0	40	7	52	2330	1.74965	0.102127	0.161186
1187	M0221_1.02	ttx-3 depleted	2	0.5	30	93	246	8124	1.39846	0.000140373	0.000500146
1188	M0221_1.02	ttx-3 enriched	3	0.5	30	105	232	8837	1.53839	2.1956e-07	1.47295e-06
1189	M0221_1.02	unc-130 depleted	3	0.5	30	139	325	8900	1.45065	2.16427e-07	1.45366e-06
1190	M0221_1.02	unc-130 enriched	3	0.7	30	32	97	7573	1.30508	0.0540817	0.0933325
1191	M0222_1.02	ceh-27 depleted	2	0.5	30	165	365	8707	1.56581	2.06037e-11	3.06798e-10
1192	M0222_1.02	ceh-27 enriched	3	0.9	30	41	125	6032	1.6269	0.000605073	0.00183265
1193	M0222_1.02	ceh-36 depleted	1	0.9	30	6	32	4297	1.31804	0.299453	0.401284
1194	M0222_1.02	ceh-36 enriched	2	0	30	55	78	18326	1.164	0.0444678	0.078819
1195	M0222_1.02	ceh-6 depleted	2	0.5	30	67	138	8720	1.68096	8.10948e-07	4.82608e-06
1196	M0222_1.02	ceh-6 enriched	3	0.5	30	42	93	9400	1.44833	0.00316855	0.007896
1197	M0222_1.02	ceh-6 (-) hlh-16 (+) depleted	3	0.5	30	277	613	9332	1.45213	1.13514e-13	2.57324e-12
1198	M0222_1.02	ceh-6 (+) hlh-16 (-) depleted	3	0.5	30	131	259	9421	1.62024	6.02362e-11	8.20616e-10
1199	M0222_1.02	ceh-6 (+) hlh-16 (+) depleted	3	0.5	30	287	629	9358	1.46499	1.06493e-14	2.92257e-13
1200	M0222_1.02	ceh-6 (-) hlh-16 (+) enriched	3	0	30	235	295	18772	1.25912	6.58214e-10	7.32935e-09
1201	M0222_1.02	ceh-6 (+) hlh-16 (-) enriched	3	0	30	83	105	19014	1.24824	0.000374333	0.00119718
1202	M0222_1.02	ceh-6 (+) hlh-16 (+) enriched	3	0.5	30	111	238	9182	1.50628	2.66281e-07	1.75538e-06
1203	M0222_1.02	cnd-1 depleted	2	0.5	30	205	449	8754	1.57854	2.90062e-14	7.34603e-13
1204	M0222_1.02	cnd-1 enriched	3	0	40	5	18	3488	2.376	0.0507123	0.0882893
1205	M0222_1.02	F21D5.9 depleted	3	0.5	30	134	344	9304	1.25364	0.0010904	0.00308552
1206	M0222_1.02	F21D5.9 enriched	3	0.5	30	165	341	9335	1.55191	1.98505e-11	2.96446e-10
1207	M0222_1.02	hlh-16 depleted	3	0.5	30	378	841	9268	1.44645	7.95964e-18	3.93715e-16
1208	M0222_1.02	hlh-16 enriched	3	0.5	30	201	458	9091	1.42135	2.44137e-09	2.42881e-08
1209	M0222_1.02	irx-1 depleted	2	0.5	30	44	91	8745	1.67105	6.99614e-05	0.000268444
1210	M0222_1.02	irx-1 enriched	1	0	40	6	61	2216	1.34016	0.289498	0.39011
1211	M0222_1.02	mir-57 depleted	1	0.7	30	6	29	5913	1.04883	0.521843	0.63398
1212	M0222_1.02	mir-57 enriched	2	0.5	30	99	309	8751	1.10768	0.125447	0.192179
1213	M0222_1.02	mls-2 depleted	3	0.5	30	243	513	9438	1.51596	1.09516e-14	2.99876e-13
1214	M0222_1.02	mls-2 enriched	3	0	40	19	79	3481	2.05691	0.00158386	0.00428799
1215	M0222_1.02	pal-1 depleted	3	0.5	30	286	622	9393	1.47395	4.53205e-15	1.33032e-13
1216	M0222_1.02	pal-1 enriched	3	0	30	139	174	18744	1.26416	1.31622e-06	7.48884e-06
1217	M0222_1.02	pha-4 depleted	3	0.7	30	165	363	8011	1.70022	1.08199e-14	2.96549e-13
1218	M0222_1.02	pha-4 enriched	3	0.5	30	146	319	9286	1.47472	2.09408e-08	1.7304e-07
1219	M0222_1.02	pros-1 depleted	3	0.5	30	574	1444	9321	1.27317	1.26484e-12	2.36427e-11
1220	M0222_1.02	pros-1 enriched	3	0	30	305	430	18228	1.12224	0.000407099	0.00128955
1221	M0222_1.02	singlets depleted	3	0	35	16	52	8167	1.14095	0.315556	0.419245
1222	M0222_1.02	ttx-3 depleted	2	0.5	30	96	246	8664	1.3536	0.000356418	0.00114603
1223	M0222_1.02	ttx-3 enriched	3	0.5	30	110	232	9367	1.52046	1.57794e-07	1.09019e-06
1224	M0222_1.02	unc-130 depleted	3	0.5	30	143	325	9437	1.40747	8.42592e-07	4.99717e-06
1225	M0222_1.02	unc-130 enriched	3	0	30	69	97	18977	1.12299	0.0664077	0.111365
1226	M0223_1.02	ceh-27 depleted	3	0.7	30	131	365	7347	1.47328	4.87651e-07	3.04218e-06
1227	M0223_1.02	ceh-27 enriched	3	0.5	30	50	125	8483	1.41077	0.00328249	0.00814494
1228	M0223_1.02	ceh-36 depleted	1	0.9	30	5	32	3838	1.22973	0.384648	0.494178
1229	M0223_1.02	ceh-36 enriched	3	0.5	30	29	78	8620	1.30482	0.0601011	0.102196
1230	M0223_1.02	ceh-6 depleted	3	0.5	30	61	138	8593	1.55304	5.63372e-05	0.00022116
1231	M0223_1.02	ceh-6 enriched	3	0.5	30	35	93	8567	1.3243	0.0340058	0.0625145
1232	M0223_1.02	ceh-6 (-) hlh-16 (+) depleted	3	0.5	30	254	613	8511	1.46001	1.81792e-12	3.29983e-11
1233	M0223_1.02	ceh-6 (+) hlh-16 (-) depleted	3	0.5	30	111	259	8590	1.50569	4.75284e-07	2.97192e-06
1234	M0223_1.02	ceh-6 (+) hlh-16 (+) depleted	3	0.5	30	259	629	8531	1.45023	2.60832e-12	4.59694e-11
1235	M0223_1.02	ceh-6 (-) hlh-16 (+) enriched	3	0	30	221	295	17424	1.27572	3.67409e-09	3.52814e-08
1236	M0223_1.02	ceh-6 (+) hlh-16 (-) enriched	3	0.5	30	38	105	8517	1.27582	0.0495176	0.0864833
1237	M0223_1.02	ceh-6 (+) hlh-16 (+) enriched	3	0.5	30	97	238	8369	1.44417	2.0355e-05	8.87819e-05
1238	M0223_1.02	cnd-1 depleted	3	0.5	30	180	449	8623	1.40709	6.98327e-08	5.18726e-07
1239	M0223_1.02	cnd-1 enriched	3	0	40	5	18	3744	2.21354	0.0654989	0.110047
1240	M0223_1.02	F21D5.9 depleted	3	0.7	40	27	344	1181	1.98999	0.000592275	0.00179808
1241	M0223_1.02	F21D5.9 enriched	3	0.5	30	144	341	8505	1.48657	2.80081e-08	2.25575e-07
1242	M0223_1.02	hlh-16 depleted	3	0.5	30	343	841	8459	1.43805	3.03997e-15	9.22569e-14
1243	M0223_1.02	hlh-16 enriched	3	0	30	325	458	17271	1.20971	2.57523e-08	2.08906e-07
1244	M0223_1.02	irx-1 depleted	3	0.5	30	42	91	8611	1.61991	0.000253183	0.00084586
1245	M0223_1.02	irx-1 enriched	3	0.5	30	17	61	8586	0.980019	0.587363	0.697026
1246	M0223_1.02	mir-57 depleted	1	0	30	15	29	13982	1.10888	0.357557	0.465268
1247	M0223_1.02	mir-57 enriched	3	0.5	30	102	309	8621	1.15846	0.0456353	0.0805985
1248	M0223_1.02	mls-2 depleted	3	0.5	30	211	513	8604	1.44392	4.13408e-10	4.78508e-09
1249	M0223_1.02	mls-2 enriched	3	0	35	33	79	8210	1.51474	0.00452015	0.0107866
1250	M0223_1.02	pal-1 depleted	3	0.5	30	250	622	8557	1.41429	1.24463e-10	1.59542e-09
1251	M0223_1.02	pal-1 enriched	3	0	30	133	174	17383	1.3043	5.62637e-07	3.46289e-06
1252	M0223_1.02	pha-4 depleted	3	0.7	30	146	363	7285	1.65436	1.22798e-11	1.90799e-10
1253	M0223_1.02	pha-4 enriched	3	0.5	30	123	319	8470	1.36209	4.55813e-05	0.000182902
1254	M0223_1.02	pros-1 depleted	3	0.5	30	528	1444	8506	1.28335	5.94593e-12	9.80186e-11
1255	M0223_1.02	pros-1 enriched	3	0	30	275	430	16909	1.09079	0.0131612	0.0274304
1256	M0223_1.02	singlets depleted	3	0	35	20	52	8358	1.3936	0.0582125	0.0994359
1257	M0223_1.02	ttx-3 depleted	2	0.5	30	79	246	7809	1.23586	0.0182074	0.0363763
1258	M0223_1.02	ttx-3 enriched	3	0.5	30	100	232	8543	1.51556	1.19876e-06	6.87964e-06
1259	M0223_1.02	unc-130 depleted	3	0.5	30	127	325	8593	1.37276	2.2268e-05	9.62529e-05
1260	M0223_1.02	unc-130 enriched	3	0.7	30	33	97	7285	1.39907	0.0199093	0.0393125
1261	M0224_1.02	ceh-27 depleted	3	0.5	30	167	365	8801	1.56786	1.21171e-11	1.88448e-10
1262	M0224_1.02	ceh-27 enriched	3	0.5	35	29	125	3411	2.03495	0.000139113	0.000496134
1263	M0224_1.02	ceh-36 depleted	3	0.7	30	10	32	7602	1.2417	0.270632	0.368732
1264	M0224_1.02	ceh-36 enriched	3	0.5	30	37	78	8840	1.62334	0.000506955	0.00156637
1265	M0224_1.02	ceh-6 depleted	3	0	30	99	138	17780	1.21815	0.00115988	0.00325852
1266	M0224_1.02	ceh-6 enriched	3	0	30	74	93	17755	1.35101	1.93036e-05	8.46435e-05
1267	M0224_1.02	ceh-6 (-) hlh-16 (+) depleted	3	0.5	30	265	613	8710	1.48843	3.20704e-14	8.05334e-13
1268	M0224_1.02	ceh-6 (+) hlh-16 (-) depleted	3	0.7	30	106	259	7593	1.62666	1.73322e-08	1.45625e-07
1269	M0224_1.02	ceh-6 (+) hlh-16 (+) depleted	3	0.7	30	225	629	7544	1.42468	1.24477e-09	1.31242e-08
1270	M0224_1.02	ceh-6 (-) hlh-16 (+) enriched	3	0.5	30	140	295	8585	1.6402	1.13925e-11	1.78118e-10
1271	M0224_1.02	ceh-6 (+) hlh-16 (-) enriched	3	0	30	83	105	17669	1.34326	9.41163e-06	4.43347e-05
1272	M0224_1.02	ceh-6 (+) hlh-16 (+) enriched	3	0	30	181	238	17424	1.29435	1.42813e-08	1.22007e-07
1273	M0224_1.02	cnd-1 depleted	3	0.5	30	202	449	8841	1.54013	7.28793e-13	1.42433e-11
1274	M0224_1.02	cnd-1 enriched	2	0	40	9	18	2774	5.37761	1.14262e-05	5.28135e-05
1275	M0224_1.02	F21D5.9 depleted	2	0.9	35	30	344	1776	1.47033	0.0228971	0.0443822
1276	M0224_1.02	F21D5.9 enriched	3	0	30	261	341	17650	1.29835	4.8467e-12	8.12203e-11
1277	M0224_1.02	hlh-16 depleted	3	0.5	30	372	841	8671	1.5215	2.17874e-21	2.23343e-19
1278	M0224_1.02	hlh-16 enriched	3	0	30	331	458	17255	1.23319	6.28431e-10	7.02507e-09
1279	M0224_1.02	irx-1 depleted	3	0.7	30	37	91	7619	1.61287	0.000864062	0.00251213
1280	M0224_1.02	irx-1 enriched	3	0	40	11	61	3449	1.57861	0.0831629	0.135145
1281	M0224_1.02	mir-57 depleted	3	0	35	11	29	8395	1.35436	0.162044	0.238983
1282	M0224_1.02	mir-57 enriched	2	0.5	30	112	309	8161	1.34373	0.000209018	0.000712971
1283	M0224_1.02	mls-2 depleted	3	0.5	30	234	513	8828	1.56068	1.8351e-15	5.79778e-14
1284	M0224_1.02	mls-2 enriched	2	0	40	12	79	2763	1.63669	0.0600091	0.102066
1285	M0224_1.02	pal-1 depleted	3	0.5	30	258	622	8775	1.42329	2.27633e-11	3.36095e-10
1286	M0224_1.02	pal-1 enriched	3	0	30	129	174	17417	1.26261	1.49847e-05	6.74234e-05
1287	M0224_1.02	pha-4 depleted	3	0.5	30	172	363	8736	1.62526	1.32565e-13	2.96791e-12
1288	M0224_1.02	pha-4 enriched	3	0.5	40	24	319	1199	1.87749	0.00250301	0.00641712
1289	M0224_1.02	pros-1 depleted	3	0.5	30	531	1444	8713	1.25998	1.14308e-10	1.47586e-09
1290	M0224_1.02	pros-1 enriched	3	0	35	171	430	8016	1.43075	4.49272e-08	3.46961e-07
1291	M0224_1.02	singlets depleted	3	0	30	37	52	17854	1.20691	0.0475753	0.0835476
1292	M0224_1.02	ttx-3 depleted	2	0.5	35	44	246	2958	1.81716	7.18996e-05	0.000275083
1293	M0224_1.02	ttx-3 enriched	2	0.5	35	56	232	2970	2.44126	2.11936e-10	2.59739e-09
1294	M0224_1.02	unc-130 depleted	2	0.5	35	72	325	3003	2.22697	5.94535e-11	8.10949e-10
1295	M0224_1.02	unc-130 enriched	3	0	30	72	97	17625	1.26171	0.00111914	0.00315718
1296	M0226_1.02	ceh-27 depleted	3	0.5	30	140	365	8423	1.37336	9.2745e-06	4.3749e-05
1297	M0226_1.02	ceh-27 enriched	3	0.7	30	44	125	7031	1.49786	0.00205621	0.00539724
1298	M0226_1.02	ceh-36 depleted	2	0.9	40	2	32	559	3.37724	0.117996	0.182394
1299	M0226_1.02	ceh-36 enriched	2	0.9	30	18	78	4630	1.50783	0.0453177	0.0801132
1300	M0226_1.02	ceh-6 depleted	2	0.9	35	12	138	1180	2.22483	0.00803473	0.0178338
1301	M0226_1.02	ceh-6 enriched	2	0.7	30	27	93	6444	1.35817	0.0504103	0.0878372
1302	M0226_1.02	ceh-6 (-) hlh-16 (+) depleted	3	0.5	30	252	613	8339	1.47839	5.67792e-13	1.13177e-11
1303	M0226_1.02	ceh-6 (+) hlh-16 (-) depleted	2	0.5	30	104	259	7733	1.56708	1.96723e-07	1.33242e-06
1304	M0226_1.02	ceh-6 (+) hlh-16 (+) depleted	3	0.5	30	235	629	8376	1.34019	1.15905e-07	8.23572e-07
1305	M0226_1.02	ceh-6 (-) hlh-16 (+) enriched	3	0.5	30	133	295	8220	1.62738	1.13712e-10	1.46877e-09
1306	M0226_1.02	ceh-6 (+) hlh-16 (-) enriched	3	0	30	75	105	17643	1.21558	0.00483535	0.0114423
1307	M0226_1.02	ceh-6 (+) hlh-16 (+) enriched	3	0.7	30	90	238	6952	1.61307	4.4276e-07	2.78665e-06
1308	M0226_1.02	cnd-1 depleted	3	0.5	30	192	449	8467	1.52855	9.93804e-12	1.5713e-10
1309	M0226_1.02	cnd-1 enriched	1	0	30	9	18	13873	1.07529	0.473353	0.585839
1310	M0226_1.02	F21D5.9 depleted	1	0.5	30	98	344	6223	1.37077	0.000394646	0.00125457
1311	M0226_1.02	F21D5.9 enriched	3	0.5	30	146	341	8349	1.53538	2.0353e-09	2.05686e-08
1312	M0226_1.02	hlh-16 depleted	3	0.5	30	331	841	8284	1.41706	1.21356e-13	2.73741e-12
1313	M0226_1.02	hlh-16 enriched	3	0.5	30	188	458	8141	1.48456	3.36845e-10	3.96584e-09
1314	M0226_1.02	irx-1 depleted	3	0	30	72	91	17789	1.34424	3.46741e-05	0.000143183
1315	M0226_1.02	irx-1 enriched	2	0.9	40	3	61	555	2.6755	0.102038	0.161064
1316	M0226_1.02	mir-57 depleted	2	0.9	40	2	29	556	3.71806	0.100458	0.158923
1317	M0226_1.02	mir-57 enriched	3	0.5	30	108	309	8463	1.24951	0.00421765	0.0101528
1318	M0226_1.02	mls-2 depleted	3	0.5	30	219	513	8454	1.52526	4.59267e-13	9.30969e-12
1319	M0226_1.02	mls-2 enriched	3	0	30	56	79	17470	1.20798	0.0168754	0.0340507
1320	M0226_1.02	pal-1 depleted	3	0.7	30	213	622	7093	1.45368	7.40696e-10	8.16379e-09
1321	M0226_1.02	pal-1 enriched	3	0.7	30	52	174	6932	1.27878	0.0281418	0.0530671
1322	M0226_1.02	pha-4 depleted	3	0.5	30	155	363	8329	1.5362	6.48053e-10	7.22588e-09
1323	M0226_1.02	pha-4 enriched	1	0.9	30	82	319	3529	2.17945	4.97845e-12	8.32565e-11
1324	M0226_1.02	pros-1 depleted	3	0.5	30	514	1444	8344	1.27357	5.21007e-11	7.18503e-10
1325	M0226_1.02	pros-1 enriched	3	0	30	284	430	16895	1.12742	0.000825606	0.0024133
1326	M0226_1.02	singlets depleted	3	0	30	34	52	17827	1.11074	0.208467	0.295895
1327	M0226_1.02	ttx-3 depleted	3	0	30	155	246	17654	1.07257	0.096497	0.153522
1328	M0226_1.02	ttx-3 enriched	3	0	30	173	232	17672	1.26749	3.55743e-07	2.28344e-06
1329	M0226_1.02	unc-130 depleted	3	0.5	30	134	325	8438	1.47503	1.58859e-07	1.09698e-06
1330	M0226_1.02	unc-130 enriched	3	0	30	66	97	17607	1.15775	0.0382877	0.0692576
1331	M0227_1.02	ceh-27 depleted	3	0.9	30	112	365	6041	1.53191	7.93332e-07	4.73002e-06
1332	M0227_1.02	ceh-27 enriched	3	0.9	30	45	125	5974	1.80295	2.18386e-05	9.45873e-05
1333	M0227_1.02	ceh-36 depleted	3	0.9	40	1	32	870	1.08499	0.607686	0.716011
1334	M0227_1.02	ceh-36 enriched	3	0.5	30	34	78	9158	1.43992	0.00870081	0.0191201
1335	M0227_1.02	ceh-6 depleted	3	0.5	30	57	138	9130	1.36585	0.00368599	0.00902033
1336	M0227_1.02	ceh-6 enriched	3	0	30	68	93	18601	1.185	0.0138495	0.0286778
1337	M0227_1.02	ceh-6 (-) hlh-16 (+) depleted	3	0.5	30	256	613	9030	1.38693	4.2857e-10	4.94546e-09
1338	M0227_1.02	ceh-6 (+) hlh-16 (-) depleted	3	0.9	30	83	259	6055	1.59724	3.39243e-06	1.76352e-05
1339	M0227_1.02	ceh-6 (+) hlh-16 (+) depleted	3	0.7	30	235	629	7866	1.42709	3.29187e-10	3.88305e-09
1340	M0227_1.02	ceh-6 (-) hlh-16 (+) enriched	3	0	30	233	295	18275	1.28236	9.48549e-11	1.24436e-09
1341	M0227_1.02	ceh-6 (+) hlh-16 (-) enriched	3	0	30	81	105	18515	1.25099	0.000537467	0.00164965
1342	M0227_1.02	ceh-6 (+) hlh-16 (+) enriched	3	0.7	30	97	238	7728	1.56396	5.05139e-07	3.14128e-06
1343	M0227_1.02	cnd-1 depleted	3	0.5	30	186	449	9159	1.36891	2.84653e-07	1.86511e-06
1344	M0227_1.02	cnd-1 enriched	3	0	40	5	18	3718	2.22902	0.0638914	0.107716
1345	M0227_1.02	F21D5.9 depleted	3	0.7	30	109	344	7825	1.21249	0.0119254	0.0251715
1346	M0227_1.02	F21D5.9 enriched	3	0.5	30	157	341	9042	1.52452	4.48129e-10	5.15102e-09
1347	M0227_1.02	hlh-16 depleted	3	0.5	30	363	841	8975	1.4344	2.9436e-16	1.07925e-14
1348	M0227_1.02	hlh-16 enriched	3	0	30	340	458	18116	1.20652	4.87867e-09	4.57177e-08
1349	M0227_1.02	irx-1 depleted	3	0.5	30	45	91	9149	1.63356	9.62587e-05	0.000357167
1350	M0227_1.02	irx-1 enriched	2	0	35	17	61	7481	1.12478	0.332982	0.438475
1351	M0227_1.02	mir-57 depleted	1	0.9	30	5	29	4232	1.2212	0.390671	0.500574
1352	M0227_1.02	mir-57 enriched	2	0.5	30	99	309	8391	1.15521	0.0525184	0.090997
1353	M0227_1.02	mls-2 depleted	3	0.7	30	194	513	7941	1.43843	5.35258e-09	4.97679e-08
1354	M0227_1.02	mls-2 enriched	3	0	40	21	79	3703	2.13713	0.000505705	0.00156291
1355	M0227_1.02	pal-1 depleted	3	0.5	30	273	622	9093	1.45337	2.30151e-13	4.92959e-12
1356	M0227_1.02	pal-1 enriched	3	0.9	35	28	174	2009	2.37591	1.70315e-05	7.56558e-05
1357	M0227_1.02	pha-4 depleted	3	0.9	30	120	363	5982	1.65593	2.56952e-09	2.54528e-08
1358	M0227_1.02	pha-4 enriched	3	0.9	30	104	319	5966	1.63507	5.94671e-08	4.48192e-07
1359	M0227_1.02	pros-1 depleted	3	0.5	30	545	1444	9032	1.24752	2.75677e-10	3.30169e-09
1360	M0227_1.02	pros-1 enriched	3	0	30	298	430	17736	1.12691	0.00041031	0.00129863
1361	M0227_1.02	singlets depleted	3	0	35	15	52	8491	1.02883	0.500721	0.613148
1362	M0227_1.02	ttx-3 depleted	3	0.9	30	58	246	6021	1.17679	0.0961915	0.153106
1363	M0227_1.02	ttx-3 enriched	3	0.7	30	89	232	7890	1.46048	3.45989e-05	0.000142904
1364	M0227_1.02	unc-130 depleted	3	0.5	30	134	325	9127	1.36368	1.52587e-05	6.85283e-05
1365	M0227_1.02	unc-130 enriched	3	0	30	72	97	18463	1.20444	0.00609937	0.0140159
1366	M0228_1.02	ceh-27 depleted	3	0.5	30	182	365	9387	1.60202	5.07791e-14	1.22848e-12
1367	M0228_1.02	ceh-27 enriched	3	0.5	30	55	125	9260	1.42164	0.00141193	0.00387599
1368	M0228_1.02	ceh-36 depleted	3	0.9	35	6	32	2273	2.4917	0.0300447	0.0561583
1369	M0228_1.02	ceh-36 enriched	3	0.5	30	40	78	9429	1.64533	0.000168517	0.00058874
1370	M0228_1.02	ceh-6 depleted	2	0.5	30	64	138	8691	1.61105	8.58428e-06	4.07987e-05
1371	M0228_1.02	ceh-6 enriched	3	0	30	76	93	19832	1.24221	0.000519102	0.00159967
1372	M0228_1.02	ceh-6 (-) hlh-16 (+) depleted	3	0.7	30	232	613	7760	1.46261	3.22542e-11	4.62758e-10
1373	M0228_1.02	ceh-6 (+) hlh-16 (-) depleted	2	0.9	30	76	259	5045	1.75532	2.82523e-07	1.85238e-06
1374	M0228_1.02	ceh-6 (+) hlh-16 (+) depleted	3	0.9	30	165	629	5584	1.41148	1.13492e-06	6.54708e-06
1375	M0228_1.02	ceh-6 (-) hlh-16 (+) enriched	3	0.5	30	163	295	9177	1.78648	3.12898e-18	1.67419e-16
1376	M0228_1.02	ceh-6 (+) hlh-16 (-) enriched	3	0	30	88	105	19743	1.27457	2.87379e-05	0.000120999
1377	M0228_1.02	ceh-6 (+) hlh-16 (+) enriched	3	0	30	197	238	19487	1.25963	3.18571e-09	3.09762e-08
1378	M0228_1.02	cnd-1 depleted	3	0.5	30	207	449	9435	1.47889	1.83643e-11	2.75992e-10
1379	M0228_1.02	cnd-1 enriched	2	0.9	40	3	18	830	5.99096	0.012815	0.0267993
1380	M0228_1.02	F21D5.9 depleted	1	0.7	30	90	344	5729	1.36742	0.00081349	0.00238192
1381	M0228_1.02	F21D5.9 enriched	3	0.5	30	174	341	9315	1.64008	1.19968e-14	3.26116e-13
1382	M0228_1.02	hlh-16 depleted	3	0.5	30	358	841	9225	1.37631	3.54424e-13	7.33473e-12
1383	M0228_1.02	hlh-16 enriched	3	0.5	30	217	458	9084	1.53567	6.64816e-14	1.57448e-12
1384	M0228_1.02	irx-1 depleted	2	0.5	30	43	91	8718	1.63813	0.000150881	0.000533373
1385	M0228_1.02	irx-1 enriched	1	0	40	11	61	2838	1.91848	0.0255508	0.0488022
1386	M0228_1.02	mir-57 depleted	1	0	40	6	29	2816	2.20232	0.0494603	0.0863976
1387	M0228_1.02	mir-57 enriched	2	0.5	30	122	309	8725	1.36909	3.49294e-05	0.000144138
1388	M0228_1.02	mls-2 depleted	3	0.5	30	252	513	9417	1.57561	1.03905e-17	5.02481e-16
1389	M0228_1.02	mls-2 enriched	3	0	30	65	79	19553	1.25276	0.000853784	0.00248555
1390	M0228_1.02	pal-1 depleted	3	0.5	30	277	622	9384	1.42893	1.08805e-12	2.05845e-11
1391	M0228_1.02	pal-1 enriched	1	0.5	40	12	174	1053	1.94269	0.0218171	0.0425643
1392	M0228_1.02	pha-4 depleted	3	0.5	30	168	363	9307	1.49007	7.23764e-10	7.99135e-09
1393	M0228_1.02	pha-4 enriched	3	0.5	30	135	319	9274	1.36538	1.17462e-05	5.41488e-05
1394	M0228_1.02	pros-1 depleted	3	0.5	30	535	1444	9302	1.18908	5.93129e-07	3.63242e-06
1395	M0228_1.02	pros-1 enriched	2	0	35	149	430	8338	1.19854	0.00531763	0.012434
1396	M0228_1.02	singlets depleted	1	0.9	35	7	52	1456	2.79993	0.0118052	0.0249507
1397	M0228_1.02	ttx-3 depleted	3	0.7	30	88	246	7819	1.3749	0.000439982	0.00138134
1398	M0228_1.02	ttx-3 enriched	3	0.5	30	101	232	9341	1.39995	4.22231e-05	0.00017077
1399	M0228_1.02	unc-130 depleted	3	0.5	30	143	325	9401	1.41286	6.62271e-07	4.01375e-06
1400	M0228_1.02	unc-130 enriched	3	0	30	78	97	19692	1.22338	0.00109136	0.00308782
1401	M0239_1.02	ceh-27 depleted	3	0.9	30	113	365	6049	1.54354	4.65681e-07	2.9174e-06
1402	M0239_1.02	ceh-27 enriched	3	0.9	30	46	125	5982	1.84055	9.5598e-06	4.49687e-05
1403	M0239_1.02	ceh-36 depleted	3	0.9	30	7	32	6071	1.08838	0.470164	0.582656
1404	M0239_1.02	ceh-36 enriched	3	0.5	30	34	78	9203	1.43288	0.00942486	0.0205005
1405	M0239_1.02	ceh-6 depleted	3	0.5	30	57	138	9176	1.359	0.00415314	0.0100168
1406	M0239_1.02	ceh-6 enriched	3	0	30	68	93	18618	1.18392	0.0142425	0.0293821
1407	M0239_1.02	ceh-6 (-) hlh-16 (+) depleted	3	0.5	30	255	613	9074	1.37481	1.20793e-09	1.27707e-08
1408	M0239_1.02	ceh-6 (+) hlh-16 (-) depleted	3	0.9	30	85	259	6064	1.6333	9.3659e-07	5.50004e-06
1409	M0239_1.02	ceh-6 (+) hlh-16 (+) depleted	3	0.7	30	236	629	7888	1.42916	2.52556e-10	3.04801e-09
1410	M0239_1.02	ceh-6 (-) hlh-16 (+) enriched	3	0	30	232	295	18291	1.27574	2.5141e-10	3.03548e-09
1411	M0239_1.02	ceh-6 (+) hlh-16 (-) enriched	3	0	30	81	105	18530	1.24998	0.00055719	0.00170314
1412	M0239_1.02	ceh-6 (+) hlh-16 (+) enriched	3	0.7	30	98	238	7750	1.5756	2.88924e-07	1.89029e-06
1413	M0239_1.02	cnd-1 depleted	3	0.5	30	186	449	9205	1.36207	4.13992e-07	2.62097e-06
1414	M0239_1.02	cnd-1 enriched	1	0	40	3	18	1977	2.51517	0.112706	0.175373
1415	M0239_1.02	F21D5.9 depleted	3	0.7	35	43	344	2508	1.49237	0.00547665	0.0127574
1416	M0239_1.02	F21D5.9 enriched	3	0.5	30	158	341	9086	1.5268	3.27876e-10	3.86871e-09
1417	M0239_1.02	hlh-16 depleted	3	0.5	30	361	841	9019	1.41954	2.08894e-15	6.53178e-14
1418	M0239_1.02	hlh-16 enriched	3	0	30	340	458	18133	1.20539	5.64908e-09	5.22861e-08
1419	M0239_1.02	irx-1 depleted	3	0.9	30	34	91	6085	1.85573	0.000107536	0.000394207
1420	M0239_1.02	irx-1 enriched	1	0.9	35	3	61	1164	1.27569	0.419508	0.530785
1421	M0239_1.02	mir-57 depleted	1	0.9	30	5	29	4225	1.22322	0.389243	0.49905
1422	M0239_1.02	mir-57 enriched	2	0.5	30	99	309	8442	1.14823	0.0601601	0.102284
1423	M0239_1.02	mls-2 depleted	3	0.5	30	217	513	9183	1.39135	6.02709e-09	5.54698e-08
1424	M0239_1.02	mls-2 enriched	3	0	40	18	79	3229	2.10073	0.00170619	0.00457845
1425	M0239_1.02	pal-1 depleted	3	0.5	30	277	622	9139	1.46724	3.64336e-14	9.05468e-13
1426	M0239_1.02	pal-1 enriched	3	0	30	131	174	18254	1.22339	8.35338e-05	0.000314607
1427	M0239_1.02	pha-4 depleted	3	0.9	30	120	363	5988	1.65427	2.73279e-09	2.69205e-08
1428	M0239_1.02	pha-4 enriched	3	0.9	30	107	319	5975	1.6797	7.69804e-09	6.9343e-08
1429	M0239_1.02	pros-1 depleted	3	0.5	30	548	1444	9075	1.24844	2.06942e-10	2.5416e-09
1430	M0239_1.02	pros-1 enriched	3	0	30	300	430	17755	1.13325	0.000212272	0.000722836
1431	M0239_1.02	singlets depleted	1	0	35	9	52	4772	1.09838	0.436585	0.548436
1432	M0239_1.02	ttx-3 depleted	3	0.9	30	59	246	6030	1.19529	0.0742077	0.122516
1433	M0239_1.02	ttx-3 enriched	3	0.7	30	91	232	7912	1.48915	1.16436e-05	5.37222e-05
1434	M0239_1.02	unc-130 depleted	3	0.5	30	134	325	9173	1.35684	1.99808e-05	8.73128e-05
1435	M0239_1.02	unc-130 enriched	3	0	30	72	97	18481	1.20327	0.00630784	0.0144359
1436	M0240_1.02	ceh-27 depleted	3	0.5	30	173	365	9822	1.45536	2.30929e-09	2.30851e-08
1437	M0240_1.02	ceh-27 enriched	3	0.9	30	44	125	6335	1.66243	0.00020645	0.000705211
1438	M0240_1.02	ceh-36 depleted	3	0.7	40	1	32	1174	0.804035	0.718945	0.81635
1439	M0240_1.02	ceh-36 enriched	3	0.7	30	42	78	8512	1.91371	1.56069e-06	8.73419e-06
1440	M0240_1.02	ceh-6 depleted	3	0.7	30	59	138	8477	1.52268	0.000150794	0.000533102
1441	M0240_1.02	ceh-6 enriched	3	0.9	30	33	93	6403	1.67062	0.0010925	0.00309064
1442	M0240_1.02	ceh-6 (-) hlh-16 (+) depleted	3	0.5	30	282	613	9727	1.41831	1.12716e-12	2.12696e-11
1443	M0240_1.02	ceh-6 (+) hlh-16 (-) depleted	3	0.5	30	120	259	9830	1.42244	2.56999e-06	1.37145e-05
1444	M0240_1.02	ceh-6 (+) hlh-16 (+) depleted	3	0.5	30	290	629	9773	1.41744	5.67452e-13	1.13114e-11
1445	M0240_1.02	ceh-6 (-) hlh-16 (+) enriched	3	0.5	30	154	295	9599	1.61363	1.16194e-12	2.18774e-11
1446	M0240_1.02	ceh-6 (+) hlh-16 (-) enriched	3	0.9	30	40	105	6375	1.79421	5.87258e-05	0.000229546
1447	M0240_1.02	ceh-6 (+) hlh-16 (+) enriched	3	0.5	30	108	238	9591	1.40307	1.72407e-05	7.64905e-05
1448	M0240_1.02	cnd-1 depleted	3	0.7	30	208	449	8510	1.64756	1.15245e-16	4.56117e-15
1449	M0240_1.02	cnd-1 enriched	3	0.5	30	8	18	9651	1.37395	0.196671	0.281676
1450	M0240_1.02	F21D5.9 depleted	1	0.5	30	116	344	7482	1.34951	0.000164406	0.000575937
1451	M0240_1.02	F21D5.9 enriched	3	0	30	283	341	19859	1.2512	3.3911e-12	5.85146e-11
1452	M0240_1.02	hlh-16 depleted	3	0.5	30	388	841	9659	1.42462	2.67463e-17	1.19562e-15
1453	M0240_1.02	hlh-16 enriched	3	0.5	30	222	458	9493	1.50337	2.73255e-13	5.77022e-12
1454	M0240_1.02	irx-1 depleted	2	0.7	30	43	91	7796	1.83186	8.3047e-06	3.95928e-05
1455	M0240_1.02	irx-1 enriched	3	0	40	11	61	3771	1.44382	0.133433	0.202594
1456	M0240_1.02	mir-57 depleted	1	0	40	2	29	2282	0.90589	0.659043	0.763137
1457	M0240_1.02	mir-57 enriched	3	0.5	30	127	309	9874	1.25936	0.00104329	0.00296738
1458	M0240_1.02	mls-2 depleted	3	0.5	30	255	513	9855	1.52351	5.17821e-16	1.81299e-14
1459	M0240_1.02	mls-2 enriched	3	0	35	37	79	7967	1.75014	0.000102041	0.000376236
1460	M0240_1.02	pal-1 depleted	3	0.5	30	286	622	9805	1.41201	1.39845e-12	2.59195e-11
1461	M0240_1.02	pal-1 enriched	3	0	30	135	174	19605	1.17386	0.000622821	0.00188005
1462	M0240_1.02	pha-4 depleted	3	0.5	30	178	363	9722	1.51137	3.22248e-11	4.62372e-10
1463	M0240_1.02	pha-4 enriched	3	0.9	30	127	319	6328	1.88245	2.26598e-14	5.85257e-13
1464	M0240_1.02	pros-1 depleted	3	0.5	30	578	1444	9717	1.22979	5.55763e-10	6.27727e-09
1465	M0240_1.02	pros-1 enriched	3	0.5	35	69	430	2922	1.58378	8.40687e-05	0.000316409
1466	M0240_1.02	singlets depleted	3	0	35	18	52	8126	1.29005	0.134132	0.203492
1467	M0240_1.02	ttx-3 depleted	1	0.5	30	90	246	7523	1.46147	3.5845e-05	0.000147512
1468	M0240_1.02	ttx-3 enriched	3	0.5	30	103	232	9776	1.36414	0.000102697	0.000378399
1469	M0240_1.02	unc-130 depleted	3	0.5	30	153	325	9841	1.44407	3.53532e-08	2.78928e-07
1470	M0240_1.02	unc-130 enriched	3	0	30	75	97	19840	1.16755	0.0117841	0.0249124
1471	M0249_1.02	ceh-27 depleted	3	0.9	30	51	365	3212	1.31195	0.0268623	0.0509694
1472	M0249_1.02	ceh-27 enriched	2	0.5	30	45	125	6216	1.73276	6.03343e-05	0.000235174
1473	M0249_1.02	ceh-36 depleted	1	0	30	17	32	13666	1.17422	0.23562	0.328198
1474	M0249_1.02	ceh-36 enriched	3	0.5	30	35	78	6973	1.94674	1.71277e-05	7.60367e-05
1475	M0249_1.02	ceh-6 depleted	3	0.5	30	50	138	6947	1.5746	0.000301377	0.000987455
1476	M0249_1.02	ceh-6 enriched	2	0	30	69	93	16513	1.35447	8.75015e-05	0.000327925
1477	M0249_1.02	ceh-6 (-) hlh-16 (+) depleted	1	0.9	30	71	613	2003	1.73412	4.47882e-06	2.26729e-05
1478	M0249_1.02	ceh-6 (+) hlh-16 (-) depleted	3	0	30	170	259	17330	1.14302	0.00408179	0.00986641
1479	M0249_1.02	ceh-6 (+) hlh-16 (+) depleted	3	0.5	30	188	629	6888	1.30377	2.73374e-05	0.000115694
1480	M0249_1.02	ceh-6 (-) hlh-16 (+) enriched	3	0	30	229	295	17011	1.35399	1.62319e-13	3.57587e-12
1481	M0249_1.02	ceh-6 (+) hlh-16 (-) enriched	3	0	30	82	105	17242	1.35994	6.96804e-06	3.38004e-05
1482	M0249_1.02	ceh-6 (+) hlh-16 (+) enriched	3	0	30	178	238	17004	1.30434	1.39195e-08	1.19174e-07
1483	M0249_1.02	cnd-1 depleted	3	0.5	30	163	449	6975	1.57526	1.19742e-10	1.53964e-09
1484	M0249_1.02	cnd-1 enriched	1	0	30	11	18	13485	1.35206	0.131524	0.200119
1485	M0249_1.02	F21D5.9 depleted	1	0.7	30	45	344	3594	1.08986	0.291055	0.391864
1486	M0249_1.02	F21D5.9 enriched	3	0.5	30	143	341	6906	1.81805	5.90477e-15	1.69745e-13
1487	M0249_1.02	hlh-16 depleted	3	0.5	30	259	841	6828	1.34526	5.29282e-08	4.02899e-07
1488	M0249_1.02	hlh-16 enriched	3	0	30	329	458	16871	1.25364	6.44813e-11	8.73347e-10
1489	M0249_1.02	irx-1 depleted	3	0.5	30	37	91	6967	1.76381	0.000133415	0.000477942
1490	M0249_1.02	irx-1 enriched	1	0	30	30	61	13663	1.0868	0.311766	0.415036
1491	M0249_1.02	mir-57 depleted	3	0	30	20	29	17213	1.20098	0.141983	0.213555
1492	M0249_1.02	mir-57 enriched	2	0.9	30	56	309	2786	1.96809	7.03238e-07	4.23847e-06
1493	M0249_1.02	mls-2 depleted	3	0.5	30	174	513	6962	1.47156	1.08731e-08	9.50815e-08
1494	M0249_1.02	mls-2 enriched	3	0	30	58	79	17057	1.28142	0.00219316	0.00571243
1495	M0249_1.02	pal-1 depleted	3	0.5	30	239	622	6926	1.67046	2.14416e-18	1.18445e-16
1496	M0249_1.02	pal-1 enriched	3	0	30	118	174	16963	1.18585	0.00256108	0.00654745
1497	M0249_1.02	pha-4 depleted	3	0	30	238	363	17170	1.14423	0.000738343	0.00218582
1498	M0249_1.02	pha-4 enriched	3	0.5	30	135	319	6886	1.83887	1.19332e-14	3.24513e-13
1499	M0249_1.02	pros-1 depleted	3	0	30	888	1444	17103	1.07344	0.000484612	0.00150484
1500	M0249_1.02	pros-1 enriched	2	0	30	299	430	15768	1.27181	1.56461e-10	1.96724e-09
1501	M0249_1.02	singlets depleted	3	0	35	16	52	5918	1.57454	0.0359024	0.065516
1502	M0249_1.02	ttx-3 depleted	3	0.9	30	34	246	3194	1.30042	0.0671689	0.112457
1503	M0249_1.02	ttx-3 enriched	3	0.5	30	94	232	6925	1.75748	2.0462e-09	2.06696e-08
1504	M0249_1.02	unc-130 depleted	3	0.5	30	108	325	6950	1.44336	1.59113e-05	7.11621e-05
1505	M0249_1.02	unc-130 enriched	3	0	30	73	97	17194	1.3113	0.000187114	0.000646252
1506	M0254_1.02	ceh-27 depleted	3	0.9	30	64	365	4343	1.21763	0.0532089	0.0920307
1507	M0254_1.02	ceh-27 enriched	2	0.7	35	15	125	2985	1.20277	0.263771	0.360864
1508	M0254_1.02	ceh-36 depleted	3	0.5	40	1	32	1622	0.581959	0.829176	0.908651
1509	M0254_1.02	ceh-36 enriched	2	0.9	35	7	78	2174	1.24881	0.328031	0.433058
1510	M0254_1.02	ceh-6 depleted	3	0	35	48	138	8637	1.21584	0.066895	0.112063
1511	M0254_1.02	ceh-6 enriched	3	0	30	51	93	14161	1.16741	0.0782413	0.128227
1512	M0254_1.02	ceh-6 (-) hlh-16 (+) depleted	3	0.7	35	137	613	3439	1.9489	8.44137e-15	2.3597e-13
1513	M0254_1.02	ceh-6 (+) hlh-16 (-) depleted	3	0.5	30	77	259	6907	1.29899	0.00629473	0.0144095
1514	M0254_1.02	ceh-6 (+) hlh-16 (+) depleted	3	0.5	30	208	629	6864	1.44751	2.09677e-09	2.11392e-08
1515	M0254_1.02	ceh-6 (-) hlh-16 (+) enriched	3	0.5	30	95	295	6716	1.42273	9.47942e-05	0.00035229
1516	M0254_1.02	ceh-6 (+) hlh-16 (-) enriched	3	0	30	63	105	14103	1.27739	0.00490774	0.0115913
1517	M0254_1.02	ceh-6 (+) hlh-16 (+) enriched	3	0	30	138	238	13882	1.23865	0.000336105	0.0010879
1518	M0254_1.02	cnd-1 depleted	3	0.7	30	145	449	5972	1.63665	1.62694e-10	2.03888e-09
1519	M0254_1.02	cnd-1 enriched	3	0.9	35	3	18	2465	2.01724	0.182046	0.263839
1520	M0254_1.02	F21D5.9 depleted	1	0.7	30	72	344	4145	1.51198	0.000190865	0.000657787
1521	M0254_1.02	F21D5.9 enriched	3	0	30	189	341	14058	1.18042	0.000984143	0.00281789
1522	M0254_1.02	hlh-16 depleted	2	0.5	30	306	841	6155	1.76316	8.68086e-27	3.10784e-24
1523	M0254_1.02	hlh-16 enriched	3	0.5	30	132	458	6607	1.28436	0.000791168	0.00232407
1524	M0254_1.02	irx-1 depleted	3	0.7	35	18	91	3480	1.71787	0.014946	0.0306402
1525	M0254_1.02	irx-1 enriched	3	0	40	11	61	3504	1.55384	0.0907296	0.145634
1526	M0254_1.02	mir-57 depleted	3	0.9	40	2	29	984	2.10086	0.24624	0.340604
1527	M0254_1.02	mir-57 enriched	3	0.5	35	77	309	4081	1.84741	4.57207e-08	3.52568e-07
1528	M0254_1.02	mls-2 depleted	3	0.7	30	150	513	5964	1.48086	1.34964e-07	9.45777e-07
1529	M0254_1.02	mls-2 enriched	2	0	30	38	79	12873	1.11242	0.223194	0.313501
1530	M0254_1.02	pal-1 depleted	3	0.7	30	182	622	5943	1.48247	5.98818e-09	5.51424e-08
1531	M0254_1.02	pal-1 enriched	3	0	30	101	174	13894	1.23921	0.0019083	0.00505379
1532	M0254_1.02	pha-4 depleted	3	0.9	30	76	363	4276	1.46718	0.000329026	0.00106754
1533	M0254_1.02	pha-4 enriched	3	0.5	35	98	319	4021	2.28601	7.28635e-16	2.47926e-14
1534	M0254_1.02	pros-1 depleted	3	0.5	30	506	1444	6829	1.53189	3.55005e-27	1.38364e-24
1535	M0254_1.02	pros-1 enriched	2	0.9	40	20	430	792	1.69368	0.0162202	0.0329012
1536	M0254_1.02	singlets depleted	2	0	30	31	52	13131	1.37491	0.0133074	0.0276961
1537	M0254_1.02	ttx-3 depleted	3	0	30	135	246	14099	1.16972	0.0072159	0.0162361
1538	M0254_1.02	ttx-3 enriched	3	0.5	30	81	232	6877	1.525	2.03515e-05	8.87685e-05
1539	M0254_1.02	unc-130 depleted	3	0.7	35	67	325	3475	1.79084	1.49056e-06	8.37875e-06
1540	M0254_1.02	unc-130 enriched	3	0	35	35	97	8546	1.26491	0.0642816	0.108286
1541	M0275_1.02	ceh-27 depleted	3	0.5	30	180	365	10419	1.42748	3.78923e-09	3.62878e-08
1542	M0275_1.02	ceh-27 enriched	3	0.7	30	69	125	9092	1.81646	6.86641e-09	6.24623e-08
1543	M0275_1.02	ceh-36 depleted	3	0.7	30	12	32	9215	1.22922	0.248033	0.342678
1544	M0275_1.02	ceh-36 enriched	2	0.5	30	45	78	9774	1.78566	3.37492e-06	1.75519e-05
1545	M0275_1.02	ceh-6 depleted	3	0.7	30	65	138	9204	1.54502	2.96212e-05	0.000124322
1546	M0275_1.02	ceh-6 enriched	3	0.7	30	51	93	9190	1.79888	8.87381e-07	5.23854e-06
1547	M0275_1.02	ceh-6 (-) hlh-16 (+) depleted	3	0.5	30	319	613	10310	1.51368	1.01e-19	7.30053e-18
1548	M0275_1.02	ceh-6 (+) hlh-16 (-) depleted	3	0.5	30	133	259	10435	1.48513	1.96292e-08	1.63143e-07
1549	M0275_1.02	ceh-6 (+) hlh-16 (+) depleted	3	0.5	30	286	629	10351	1.31984	5.16579e-09	4.81768e-08
1550	M0275_1.02	ceh-6 (-) hlh-16 (+) enriched	3	0.7	30	172	295	8972	1.92819	1.09825e-23	1.89018e-21
1551	M0275_1.02	ceh-6 (+) hlh-16 (-) enriched	3	0	40	41	105	6129	1.91288	9.08539e-06	4.29455e-05
1552	M0275_1.02	ceh-6 (+) hlh-16 (+) enriched	3	0.5	30	141	238	10206	1.72141	3.78549e-15	1.12752e-13
1553	M0275_1.02	cnd-1 depleted	3	0.5	30	267	449	10484	1.71669	2.99396e-27	1.18808e-24
1554	M0275_1.02	cnd-1 enriched	3	0	40	6	18	6063	1.64028	0.140858	0.212106
1555	M0275_1.02	F21D5.9 depleted	3	0.5	30	139	344	10284	1.17649	0.010674	0.0228473
1556	M0275_1.02	F21D5.9 enriched	3	0.7	30	194	341	9137	1.86421	3.40208e-24	6.59075e-22
1557	M0275_1.02	hlh-16 depleted	3	0.5	30	447	841	10253	1.54616	8.82029e-30	6.42444e-27
1558	M0275_1.02	hlh-16 enriched	3	0.7	30	223	458	8857	1.61858	3.26758e-17	1.43524e-15
1559	M0275_1.02	irx-1 depleted	2	0.7	30	44	91	8494	1.72043	3.25707e-05	0.000135375
1560	M0275_1.02	irx-1 enriched	2	0	40	16	61	5318	1.48918	0.0598953	0.101899
1561	M0275_1.02	mir-57 depleted	3	0	30	22	29	19737	1.15213	0.173702	0.253511
1562	M0275_1.02	mir-57 enriched	3	0.5	30	171	309	10482	1.59732	6.37821e-14	1.51531e-12
1563	M0275_1.02	mls-2 depleted	3	0.7	30	256	513	9227	1.63358	2.2491e-20	1.86043e-18
1564	M0275_1.02	mls-2 enriched	3	0	35	46	79	11632	1.49029	0.000433812	0.00136411
1565	M0275_1.02	pal-1 depleted	3	0.5	30	333	622	10406	1.5491	1.00457e-22	1.38754e-20
1566	M0275_1.02	pal-1 enriched	3	0.5	30	86	174	10159	1.44311	2.52178e-05	0.000107616
1567	M0275_1.02	pha-4 depleted	3	0.5	30	194	363	10338	1.54908	8.16667e-14	1.90214e-12
1568	M0275_1.02	pha-4 enriched	3	0.7	30	141	319	9081	1.45637	1.09373e-07	7.81261e-07
1569	M0275_1.02	pros-1 depleted	3	0.5	30	626	1444	10308	1.25555	6.70336e-13	1.31926e-11
1570	M0275_1.02	pros-1 enriched	3	0	30	330	430	18952	1.16785	3.69167e-07	2.36184e-06
1571	M0275_1.02	singlets depleted	1	0	40	11	52	3809	1.68187	0.0559131	0.0960456
1572	M0275_1.02	ttx-3 depleted	3	0.5	30	111	246	10366	1.30813	0.000343665	0.00110964
1573	M0275_1.02	ttx-3 enriched	3	0.5	30	126	232	10381	1.5715	5.0581e-10	5.75845e-09
1574	M0275_1.02	unc-130 depleted	3	0.7	30	149	325	9210	1.50267	3.77822e-09	3.61917e-08
1575	M0275_1.02	unc-130 enriched	3	0.5	35	32	97	5465	1.80849	0.000352036	0.00113352
1576	M0276_1.02	ceh-27 depleted	3	0.5	30	171	365	9655	1.46342	2.03612e-09	2.05761e-08
1577	M0276_1.02	ceh-27 enriched	3	0.5	35	35	125	4329	1.93516	6.44795e-05	0.000249561
1578	M0276_1.02	ceh-36 depleted	3	0.7	35	2	32	3678	0.513288	0.914824	0.974679
1579	M0276_1.02	ceh-36 enriched	2	0.9	30	25	78	5668	1.71068	0.00338279	0.00836397
1580	M0276_1.02	ceh-6 depleted	2	0.9	30	47	138	5646	1.82119	1.29412e-05	5.90768e-05
1581	M0276_1.02	ceh-6 enriched	3	0	30	68	93	19388	1.1369	0.0456028	0.0805499
1582	M0276_1.02	ceh-6 (-) hlh-16 (+) depleted	3	0.5	30	266	613	9562	1.36093	1.07333e-09	1.14616e-08
1583	M0276_1.02	ceh-6 (+) hlh-16 (-) depleted	2	0.9	30	79	259	5642	1.63155	2.91446e-06	1.53658e-05
1584	M0276_1.02	ceh-6 (+) hlh-16 (+) depleted	3	0.5	30	270	629	9600	1.34347	3.59954e-09	3.46308e-08
1585	M0276_1.02	ceh-6 (-) hlh-16 (+) enriched	3	0.5	30	150	295	9446	1.59718	7.99022e-12	1.28638e-10
1586	M0276_1.02	ceh-6 (+) hlh-16 (-) enriched	3	0	30	84	105	19290	1.2452	0.000328557	0.00106619
1587	M0276_1.02	ceh-6 (+) hlh-16 (+) enriched	3	0.9	30	83	238	6112	1.69206	2.14694e-07	1.44313e-06
1588	M0276_1.02	cnd-1 depleted	3	0.5	30	214	449	9706	1.48622	3.23269e-12	5.60085e-11
1589	M0276_1.02	cnd-1 enriched	2	0.5	35	4	18	3808	1.74107	0.189619	0.273112
1590	M0276_1.02	F21D5.9 depleted	3	0.5	30	138	344	9543	1.25873	0.000717373	0.00213079
1591	M0276_1.02	F21D5.9 enriched	3	0.9	30	127	341	6211	1.79531	1.48713e-12	2.74261e-11
1592	M0276_1.02	hlh-16 depleted	3	0.5	30	362	841	9504	1.35083	3.55653e-12	6.1119e-11
1593	M0276_1.02	hlh-16 enriched	3	0.7	30	187	458	8068	1.49002	2.84681e-10	3.40002e-09
1594	M0276_1.02	irx-1 depleted	3	0.7	30	38	91	8370	1.50784	0.00265286	0.00675318
1595	M0276_1.02	irx-1 enriched	1	0.9	40	4	61	863	2.29417	0.0967725	0.153895
1596	M0276_1.02	mir-57 depleted	3	0.9	30	6	29	6218	0.997382	0.576108	0.68632
1597	M0276_1.02	mir-57 enriched	2	0.9	40	19	309	1166	1.59549	0.0315417	0.0585692
1598	M0276_1.02	mls-2 depleted	3	0.5	30	242	513	9685	1.47122	4.93081e-13	9.94123e-12
1599	M0276_1.02	mls-2 enriched	3	0	35	36	79	10081	1.34575	0.0202017	0.0398129
1600	M0276_1.02	pal-1 depleted	3	0.7	30	258	622	8314	1.50221	3.85644e-14	9.54172e-13
1601	M0276_1.02	pal-1 enriched	3	0	30	142	174	19021	1.27264	3.11971e-07	2.02693e-06
1602	M0276_1.02	pha-4 depleted	3	0.5	30	167	363	9556	1.44261	1.15025e-08	1.0012e-07
1603	M0276_1.02	pha-4 enriched	3	0.5	30	156	319	9545	1.53297	1.67892e-10	2.09839e-09
1604	M0276_1.02	pros-1 depleted	3	0.5	30	560	1444	9562	1.21081	1.64646e-08	1.3895e-07
1605	M0276_1.02	pros-1 enriched	3	0	30	311	430	18490	1.12811	0.00016493	0.000577567
1606	M0276_1.02	singlets depleted	3	0	35	19	52	10292	1.07514	0.398601	0.508921
1607	M0276_1.02	ttx-3 depleted	2	0.5	30	96	246	8862	1.32336	0.000817554	0.00239245
1608	M0276_1.02	ttx-3 enriched	3	0.5	30	108	232	9611	1.45492	2.44851e-06	1.31281e-05
1609	M0276_1.02	unc-130 depleted	3	0.7	30	129	325	8345	1.43582	1.58367e-06	8.85046e-06
1610	M0276_1.02	unc-130 enriched	2	0.7	30	38	97	7556	1.55327	0.00169584	0.00455392
1611	M0281_1.02	ceh-27 depleted	1	0.7	30	170	365	9624	1.45954	2.98112e-09	2.9151e-08
1612	M0281_1.02	ceh-27 enriched	2	0.7	30	71	125	11163	1.52235	7.2535e-06	3.50503e-05
1613	M0281_1.02	ceh-36 depleted	1	0	35	23	32	17965	1.20849	0.104173	0.163935
1614	M0281_1.02	ceh-36 enriched	3	0.9	30	34	78	7073	1.86438	6.36788e-05	0.000246808
1615	M0281_1.02	ceh-6 depleted	3	0.7	30	81	138	11951	1.48279	4.25464e-06	2.16452e-05
1616	M0281_1.02	ceh-6 enriched	3	0.9	30	42	93	7026	1.93771	2.8447e-06	1.50314e-05
1617	M0281_1.02	ceh-6 (-) hlh-16 (+) depleted	3	0.5	30	399	613	14720	1.32607	5.29207e-16	1.84957e-14
1618	M0281_1.02	ceh-6 (+) hlh-16 (-) depleted	1	0.7	30	123	259	9639	1.48689	1.19945e-07	8.49762e-07
1619	M0281_1.02	ceh-6 (+) hlh-16 (+) depleted	3	0.5	30	395	629	14767	1.27774	2.39849e-12	4.25468e-11
1620	M0281_1.02	ceh-6 (-) hlh-16 (+) enriched	3	0.7	30	180	295	11674	1.55083	3.59931e-14	8.9551e-13
1621	M0281_1.02	ceh-6 (+) hlh-16 (-) enriched	3	0.9	30	42	105	6991	1.71792	9.70346e-05	0.000359718
1622	M0281_1.02	ceh-6 (+) hlh-16 (+) enriched	3	0.5	30	161	238	14533	1.38036	4.16341e-09	3.95511e-08
1623	M0281_1.02	cnd-1 depleted	3	0.5	30	317	449	14919	1.43228	2.29074e-20	1.89137e-18
1624	M0281_1.02	cnd-1 enriched	3	0	35	15	18	20569	1.20874	0.142007	0.213585
1625	M0281_1.02	F21D5.9 depleted	1	0.5	30	176	344	12732	1.20324	0.000714768	0.00212398
1626	M0281_1.02	F21D5.9 enriched	3	0.5	30	235	341	14732	1.40057	1.01274e-13	2.31654e-12
1627	M0281_1.02	hlh-16 depleted	3	0.5	30	543	841	14637	1.31567	3.26039e-20	2.60864e-18
1628	M0281_1.02	hlh-16 enriched	3	0.5	30	291	458	14385	1.30047	1.32956e-10	1.6952e-09
1629	M0281_1.02	irx-1 depleted	2	0.5	30	62	91	14370	1.43295	5.70203e-05	0.000223557
1630	M0281_1.02	irx-1 enriched	1	0.9	30	11	61	4994	1.09024	0.428875	0.540504
1631	M0281_1.02	mir-57 depleted	1	0	35	22	29	17813	1.27658	0.0501723	0.0874757
1632	M0281_1.02	mir-57 enriched	3	0.7	30	179	309	11992	1.4615	5.28599e-11	7.27989e-10
1633	M0281_1.02	mls-2 depleted	3	0.5	30	360	513	14892	1.42335	3.4547e-22	4.23888e-20
1634	M0281_1.02	mls-2 enriched	2	0	30	76	79	26961	1.06229	0.0522385	0.0905797
1635	M0281_1.02	pal-1 depleted	3	0.7	30	355	622	11909	1.44302	3.83306e-19	2.46345e-17
1636	M0281_1.02	pal-1 enriched	3	0.7	30	95	174	11649	1.39023	2.91292e-05	0.000122469
1637	M0281_1.02	pha-4 depleted	3	0.5	30	243	363	14721	1.36263	4.09263e-12	6.95451e-11
1638	M0281_1.02	pha-4 enriched	2	0.5	30	204	319	14166	1.35073	1.47505e-09	1.53279e-08
1639	M0281_1.02	pros-1 depleted	3	0.5	30	831	1444	14677	1.17057	3.61805e-11	5.14099e-10
1640	M0281_1.02	pros-1 enriched	3	0	35	346	430	19876	1.16755	3.87468e-08	3.03221e-07
1641	M0281_1.02	singlets depleted	2	0	30	50	52	27448	1.06089	0.12333	0.18941
1642	M0281_1.02	ttx-3 depleted	3	0.5	30	149	246	14777	1.23179	0.000203034	0.000694843
1643	M0281_1.02	ttx-3 enriched	3	0.5	30	151	232	14779	1.32286	7.0611e-07	4.25419e-06
1644	M0281_1.02	unc-130 depleted	3	0.7	30	183	325	11950	1.42239	6.92219e-10	7.67401e-09
1645	M0281_1.02	unc-130 enriched	3	0.5	30	68	97	14715	1.42726	2.1968e-05	9.50879e-05
1646	M0294_1.02	ceh-27 depleted	3	0.5	30	188	365	11282	1.37688	2.46612e-08	2.00825e-07
1647	M0294_1.02	ceh-27 enriched	3	0.5	30	74	125	11168	1.58596	5.51863e-07	3.40307e-06
1648	M0294_1.02	ceh-36 depleted	2	0.7	30	10	32	9229	1.02279	0.532313	0.644197
1649	M0294_1.02	ceh-36 enriched	2	0.7	30	44	78	9263	1.8423	2.00829e-06	1.09736e-05
1650	M0294_1.02	ceh-6 depleted	3	0.5	30	71	138	11302	1.37436	0.000537651	0.00165016
1651	M0294_1.02	ceh-6 enriched	3	0	35	58	93	11283	1.66629	9.22426e-07	5.42531e-06
1652	M0294_1.02	ceh-6 (-) hlh-16 (+) depleted	3	0.5	30	333	613	11159	1.45989	2.69336e-18	1.45904e-16
1653	M0294_1.02	ceh-6 (+) hlh-16 (-) depleted	2	0.5	30	123	259	10599	1.35221	2.60783e-05	0.000110905
1654	M0294_1.02	ceh-6 (+) hlh-16 (+) depleted	3	0.5	30	311	629	11212	1.32499	2.52466e-10	3.04699e-09
1655	M0294_1.02	ceh-6 (-) hlh-16 (+) enriched	3	0.5	30	197	295	11023	1.79753	3.67104e-25	8.89831e-23
1656	M0294_1.02	ceh-6 (+) hlh-16 (-) enriched	3	0	35	65	105	11225	1.65585	2.93938e-07	1.92007e-06
1657	M0294_1.02	ceh-6 (+) hlh-16 (+) enriched	3	0.5	30	144	238	11045	1.62449	2.47809e-13	5.27643e-12
1658	M0294_1.02	cnd-1 depleted	3	0.5	30	284	449	11348	1.68697	8.38938e-29	4.81112e-26
1659	M0294_1.02	cnd-1 enriched	2	0	35	9	18	10027	1.48773	0.112371	0.17493
1660	M0294_1.02	F21D5.9 depleted	2	0.5	30	143	344	10460	1.18998	0.00597361	0.013763
1661	M0294_1.02	F21D5.9 enriched	3	0.7	30	199	341	9874	1.76953	4.0024e-22	4.84154e-20
1662	M0294_1.02	hlh-16 depleted	3	0.5	30	462	841	11105	1.47544	3.21884e-26	1.00153e-23
1663	M0294_1.02	hlh-16 enriched	3	0.7	30	230	458	9600	1.54019	3.02254e-15	9.17752e-14
1664	M0294_1.02	irx-1 depleted	3	0.9	30	36	91	7520	1.58994	0.00140313	0.00385462
1665	M0294_1.02	irx-1 enriched	3	0	40	14	61	5350	1.29524	0.181129	0.262705
1666	M0294_1.02	mir-57 depleted	1	0	35	7	29	7682	0.941857	0.642608	0.748183
1667	M0294_1.02	mir-57 enriched	3	0.5	30	174	309	11350	1.50104	1.28475e-11	1.98827e-10
1668	M0294_1.02	mls-2 depleted	3	0.5	30	295	513	11325	1.53372	1.62731e-20	1.38539e-18
1669	M0294_1.02	mls-2 enriched	2	0	35	41	79	9996	1.5457	0.000589	0.00178919
1670	M0294_1.02	pal-1 depleted	3	0.5	30	351	622	11278	1.50659	2.55961e-22	3.23372e-20
1671	M0294_1.02	pal-1 enriched	2	0	30	137	174	19866	1.1756	0.000421602	0.00133004
1672	M0294_1.02	pha-4 depleted	3	0.5	30	203	363	11185	1.49819	3.71347e-13	7.65861e-12
1673	M0294_1.02	pha-4 enriched	3	0.7	30	157	319	9822	1.49929	8.31634e-10	9.07469e-09
1674	M0294_1.02	pros-1 depleted	3	0.5	30	675	1444	11174	1.24891	7.93012e-14	1.8514e-12
1675	M0294_1.02	pros-1 enriched	2	0	30	320	430	19310	1.11146	0.000438023	0.00137584
1676	M0294_1.02	singlets depleted	3	0	35	31	52	11337	1.59248	0.000952434	0.00273769
1677	M0294_1.02	ttx-3 depleted	3	0.5	30	118	246	11221	1.28466	0.000403846	0.00128047
1678	M0294_1.02	ttx-3 enriched	3	0.5	30	135	232	11238	1.55535	9.71629e-11	1.27216e-09
1679	M0294_1.02	unc-130 depleted	2	0.5	30	160	325	10615	1.40003	1.16592e-07	8.28051e-07
1680	M0294_1.02	unc-130 enriched	3	0.5	35	29	97	5431	1.6492	0.00321516	0.00799781
1681	M0295_1.02	ceh-27 depleted	3	0.5	30	157	365	9656	1.34347	6.10919e-06	3.00175e-05
1682	M0295_1.02	ceh-27 enriched	3	0.5	35	42	125	4874	2.06253	1.57593e-06	8.81149e-06
1683	M0295_1.02	ceh-36 depleted	2	0.9	35	4	32	2847	1.32622	0.356364	0.463983
1684	M0295_1.02	ceh-36 enriched	3	0.5	30	41	78	9712	1.63732	0.000142542	0.000506954
1685	M0295_1.02	ceh-6 depleted	3	0.5	30	71	138	9678	1.60499	1.7474e-06	9.67672e-06
1686	M0295_1.02	ceh-6 enriched	3	0	40	33	93	5531	1.934	6.61271e-05	0.000255232
1687	M0295_1.02	ceh-6 (-) hlh-16 (+) depleted	3	0.5	30	273	613	9562	1.39674	2.49004e-11	3.65083e-10
1688	M0295_1.02	ceh-6 (+) hlh-16 (-) depleted	3	0.5	30	113	259	9673	1.3612	5.8519e-05	0.000228814
1689	M0295_1.02	ceh-6 (+) hlh-16 (+) depleted	3	0.5	30	255	629	9617	1.26659	3.25463e-06	1.69845e-05
1690	M0295_1.02	ceh-6 (-) hlh-16 (+) enriched	3	0	35	175	295	10923	1.61141	2.76668e-15	8.45995e-14
1691	M0295_1.02	ceh-6 (+) hlh-16 (-) enriched	3	0	35	65	105	11095	1.67525	1.79507e-07	1.22611e-06
1692	M0295_1.02	ceh-6 (+) hlh-16 (+) enriched	3	0	35	137	238	10922	1.56293	5.72957e-11	7.84053e-10
1693	M0295_1.02	cnd-1 depleted	3	0.5	30	232	449	9716	1.60957	4.45769e-18	2.31663e-16
1694	M0295_1.02	cnd-1 enriched	3	0	35	8	18	10986	1.20699	0.329076	0.434207
1695	M0295_1.02	F21D5.9 depleted	3	0.5	30	120	344	9549	1.09386	0.127555	0.194923
1696	M0295_1.02	F21D5.9 enriched	3	0	35	199	341	11084	1.57635	7.68561e-16	2.60376e-14
1697	M0295_1.02	hlh-16 depleted	3	0.5	30	381	841	9506	1.42143	1.08295e-16	4.30852e-15
1698	M0295_1.02	hlh-16 enriched	3	0	35	245	458	10816	1.45618	1.44549e-13	3.2134e-12
1699	M0295_1.02	irx-1 depleted	2	0.5	35	32	91	4372	2.43089	6.74098e-07	4.07922e-06
1700	M0295_1.02	irx-1 enriched	3	0	40	14	61	5536	1.25172	0.217249	0.30642
1701	M0295_1.02	mir-57 depleted	1	0.9	35	2	29	2058	1.00449	0.601278	0.710048
1702	M0295_1.02	mir-57 enriched	3	0.5	30	150	309	9717	1.51146	1.22041e-09	1.28905e-08
1703	M0295_1.02	mls-2 depleted	3	0.5	30	252	513	9695	1.53043	5.2956e-16	1.85078e-14
1704	M0295_1.02	mls-2 enriched	3	0	35	47	79	10951	1.61737	3.36119e-05	0.000139243
1705	M0295_1.02	pal-1 depleted	3	0.5	30	303	622	9656	1.51903	2.29376e-18	1.25982e-16
1706	M0295_1.02	pal-1 enriched	3	0	30	127	174	19245	1.12496	0.0138295	0.0286416
1707	M0295_1.02	pha-4 depleted	3	0.5	30	170	363	9578	1.46515	2.06131e-09	2.08083e-08
1708	M0295_1.02	pha-4 enriched	3	0.5	30	143	319	9551	1.40434	8.58452e-07	5.08287e-06
1709	M0295_1.02	pros-1 depleted	3	0.5	30	584	1444	9559	1.26309	3.03683e-12	5.28648e-11
1710	M0295_1.02	pros-1 enriched	3	0	30	323	430	18720	1.15724	2.92382e-06	1.54106e-05
1711	M0295_1.02	singlets depleted	3	0	35	28	52	11205	1.45531	0.00973329	0.0210826
1712	M0295_1.02	ttx-3 depleted	3	0	35	103	246	11089	1.13471	0.0607144	0.103096
1713	M0295_1.02	ttx-3 enriched	3	0.5	30	109	232	9632	1.46519	1.43736e-06	8.10773e-06
1714	M0295_1.02	unc-130 depleted	3	0.5	30	149	325	9678	1.43	1.29459e-07	9.1069e-07
1715	M0295_1.02	unc-130 enriched	3	0.5	40	16	97	2258	2.18853	0.00236591	0.00610703
1716	M0297_1.02	ceh-27 depleted	2	0.7	30	122	365	7399	1.36242	7.55603e-05	0.000287569
1717	M0297_1.02	ceh-27 enriched	3	0.5	35	38	125	4471	2.0343	8.61614e-06	4.09365e-05
1718	M0297_1.02	ceh-36 depleted	2	0.9	35	2	32	2545	0.741798	0.764247	0.855102
1719	M0297_1.02	ceh-36 enriched	2	0.5	30	37	78	8576	1.67331	0.000264471	0.000879188
1720	M0297_1.02	ceh-6 depleted	2	0.7	30	54	138	7418	1.59259	0.000105688	0.000388189
1721	M0297_1.02	ceh-6 enriched	3	0	40	35	93	5762	1.96898	2.34227e-05	0.000100731
1722	M0297_1.02	ceh-6 (-) hlh-16 (+) depleted	3	0.5	30	266	613	9149	1.42236	7.25007e-12	1.17571e-10
1723	M0297_1.02	ceh-6 (+) hlh-16 (-) depleted	2	0.7	30	90	259	7411	1.41505	0.000144402	0.000512858
1724	M0297_1.02	ceh-6 (+) hlh-16 (+) depleted	3	0.5	30	241	629	9200	1.25131	1.9681e-05	8.61327e-05
1725	M0297_1.02	ceh-6 (-) hlh-16 (+) enriched	3	0.7	30	143	295	7944	1.81054	1.14225e-15	3.75113e-14
1726	M0297_1.02	ceh-6 (+) hlh-16 (-) enriched	3	0	40	40	105	5734	1.99478	4.38739e-06	2.22555e-05
1727	M0297_1.02	ceh-6 (+) hlh-16 (+) enriched	3	0	35	124	238	9827	1.57225	1.11346e-09	1.18534e-08
1728	M0297_1.02	cnd-1 depleted	3	0.5	30	222	449	9299	1.60926	5.95187e-17	2.48961e-15
1729	M0297_1.02	cnd-1 enriched	2	0	30	13	18	17388	1.23922	0.168753	0.247369
1730	M0297_1.02	F21D5.9 depleted	1	0.5	30	87	344	6865	1.1031	0.162306	0.239308
1731	M0297_1.02	F21D5.9 enriched	3	0	35	178	341	9973	1.56708	4.03977e-13	8.27284e-12
1732	M0297_1.02	hlh-16 depleted	3	0.5	30	372	841	9097	1.45025	1.24637e-17	5.93827e-16
1733	M0297_1.02	hlh-16 enriched	3	0.7	30	189	458	7855	1.54679	6.76069e-12	1.10268e-10
1734	M0297_1.02	irx-1 depleted	2	0.5	35	25	91	3970	2.09144	0.000209669	0.000714943
1735	M0297_1.02	irx-1 enriched	2	0	40	13	61	4978	1.2926	0.19609	0.280962
1736	M0297_1.02	mir-57 depleted	1	0.9	35	2	29	1823	1.13398	0.53363	0.645474
1737	M0297_1.02	mir-57 enriched	2	0	30	235	309	17678	1.30159	5.08544e-11	7.02731e-10
1738	M0297_1.02	mls-2 depleted	3	0.5	30	242	513	9277	1.53592	2.60544e-15	8.00582e-14
1739	M0297_1.02	mls-2 enriched	3	0	35	43	79	9846	1.64579	7.34038e-05	0.000280207
1740	M0297_1.02	pal-1 depleted	3	0.5	30	285	622	9236	1.49376	8.34933e-16	2.81027e-14
1741	M0297_1.02	pal-1 enriched	3	0	30	126	174	18049	1.19006	0.000906179	0.00261954
1742	M0297_1.02	pha-4 depleted	3	0.5	30	156	363	9172	1.404	3.8053e-07	2.42802e-06
1743	M0297_1.02	pha-4 enriched	3	0.5	30	132	319	9148	1.35342	2.57482e-05	0.000109641
1744	M0297_1.02	pros-1 depleted	3	0.5	30	557	1444	9148	1.25882	2.96548e-11	4.28434e-10
1745	M0297_1.02	pros-1 enriched	3	0	30	304	430	17537	1.16264	1.03577e-05	4.83311e-05
1746	M0297_1.02	singlets depleted	1	0	35	18	52	6714	1.56135	0.0271724	0.0514744
1747	M0297_1.02	ttx-3 depleted	3	0	35	98	246	9976	1.20007	0.0166046	0.0335778
1748	M0297_1.02	ttx-3 enriched	3	0.5	30	112	232	9221	1.57262	1.43584e-08	1.22601e-07
1749	M0297_1.02	unc-130 depleted	3	0.5	30	131	325	9260	1.314	0.000134025	0.000479894
1750	M0297_1.02	unc-130 enriched	3	0.5	30	44	97	9173	1.48148	0.00155399	0.00421667
1751	M0319_1.02	ceh-27 depleted	2	0.5	30	142	365	8219	1.42756	7.74592e-07	4.62823e-06
1752	M0319_1.02	ceh-27 enriched	3	0.7	30	59	125	7548	1.87093	8.76834e-08	6.38489e-07
1753	M0319_1.02	ceh-36 depleted	1	0.7	40	1	32	882	1.07022	0.612791	0.720757
1754	M0319_1.02	ceh-36 enriched	2	0.5	30	38	78	8270	1.78212	4.64707e-05	0.000186112
1755	M0319_1.02	ceh-6 depleted	3	0.5	30	63	138	8953	1.53947	5.02394e-05	0.000199585
1756	M0319_1.02	ceh-6 enriched	3	0	35	48	93	9981	1.55888	0.00017104	0.000596588
1757	M0319_1.02	ceh-6 (-) hlh-16 (+) depleted	3	0.5	30	273	613	8843	1.5103	1.2042e-15	3.93662e-14
1758	M0319_1.02	ceh-6 (+) hlh-16 (-) depleted	3	0.7	30	96	259	7633	1.46548	1.71268e-05	7.60333e-05
1759	M0319_1.02	ceh-6 (+) hlh-16 (+) depleted	3	0.5	30	238	629	8878	1.28055	4.02195e-06	2.05706e-05
1760	M0319_1.02	ceh-6 (-) hlh-16 (+) enriched	3	0.7	30	137	295	7440	1.85207	1.21671e-15	3.97422e-14
1761	M0319_1.02	ceh-6 (+) hlh-16 (-) enriched	3	0	35	63	105	9927	1.81475	1.33595e-08	1.14791e-07
1762	M0319_1.02	ceh-6 (+) hlh-16 (+) enriched	3	0	35	128	238	9768	1.63277	2.46561e-11	3.61805e-10
1763	M0319_1.02	cnd-1 depleted	3	0.5	30	223	449	8986	1.67281	3.23322e-19	2.11034e-17
1764	M0319_1.02	cnd-1 enriched	3	0	35	10	18	9831	1.68599	0.0400809	0.0720517
1765	M0319_1.02	F21D5.9 depleted	2	0.7	40	21	344	1235	1.48009	0.0487674	0.0853529
1766	M0319_1.02	F21D5.9 enriched	3	0.5	30	171	341	8878	1.69114	1.26006e-15	4.10428e-14
1767	M0319_1.02	hlh-16 depleted	3	0.5	30	351	841	8790	1.41618	1.11052e-14	3.03712e-13
1768	M0319_1.02	hlh-16 enriched	3	0	30	363	458	18384	1.26936	4.10417e-15	1.21458e-13
1769	M0319_1.02	irx-1 depleted	2	0.9	30	28	91	4958	1.87563	0.000488254	0.00151484
1770	M0319_1.02	irx-1 enriched	2	0	40	13	61	4189	1.53606	0.0728888	0.120646
1771	M0319_1.02	mir-57 depleted	1	0	30	18	29	15273	1.21817	0.155715	0.231038
1772	M0319_1.02	mir-57 enriched	3	0.5	30	144	309	8985	1.56922	2.35799e-10	2.86288e-09
1773	M0319_1.02	mls-2 depleted	3	0.5	30	245	513	8968	1.60854	3.20458e-18	1.7119e-16
1774	M0319_1.02	mls-2 enriched	2	0	35	37	79	8711	1.60066	0.000706527	0.00210228
1775	M0319_1.02	pal-1 depleted	3	0.5	30	297	622	8925	1.6109	6.6024e-22	7.61178e-20
1776	M0319_1.02	pal-1 enriched	3	0	30	130	174	18509	1.19732	0.000377055	0.0012049
1777	M0319_1.02	pha-4 depleted	3	0.5	30	154	363	8854	1.43578	1.07521e-07	7.69251e-07
1778	M0319_1.02	pha-4 enriched	3	0.5	30	138	319	8838	1.46457	1.20037e-07	8.50344e-07
1779	M0319_1.02	pros-1 depleted	3	0.5	30	513	1444	8830	1.20114	3.36406e-07	2.17085e-06
1780	M0319_1.02	pros-1 enriched	3	0	30	314	430	18010	1.16935	1.97911e-06	1.08291e-05
1781	M0319_1.02	singlets depleted	1	0	40	14	52	2944	2.76949	0.000327785	0.00106393
1782	M0319_1.02	ttx-3 depleted	3	0.5	30	94	246	8893	1.29127	0.00222107	0.00577626
1783	M0319_1.02	ttx-3 enriched	3	0	30	176	232	18818	1.21094	1.15489e-05	5.3324e-05
1784	M0319_1.02	unc-130 depleted	3	0.5	30	147	325	8948	1.52591	1.74981e-09	1.79123e-08
1785	M0319_1.02	unc-130 enriched	3	0.5	35	27	97	4104	2.03195	0.000190378	0.000656281
1786	M0323_1.02	ceh-27 depleted	3	0.5	30	176	365	10529	1.38118	9.90611e-08	7.13592e-07
1787	M0323_1.02	ceh-27 enriched	2	0.7	30	54	125	7510	1.72104	7.44894e-06	3.58962e-05
1788	M0323_1.02	ceh-36 depleted	2	0.7	40	3	32	1317	2.1502	0.161924	0.238833
1789	M0323_1.02	ceh-36 enriched	2	0.7	30	38	78	7635	1.93034	6.54169e-06	3.19315e-05
1790	M0323_1.02	ceh-6 depleted	3	0.7	30	58	138	8372	1.51564	0.000206036	0.000703965
1791	M0323_1.02	ceh-6 enriched	3	0	35	58	93	12242	1.53576	1.83559e-05	8.09099e-05
1792	M0323_1.02	ceh-6 (-) hlh-16 (+) depleted	3	0.5	30	301	613	10431	1.4117	1.31542e-13	2.94733e-12
1793	M0323_1.02	ceh-6 (+) hlh-16 (-) depleted	2	0.7	30	97	259	7602	1.48679	7.93662e-06	3.80094e-05
1794	M0323_1.02	ceh-6 (+) hlh-16 (+) depleted	3	0.7	35	116	629	3554	1.55911	7.28852e-07	4.37887e-06
1795	M0323_1.02	ceh-6 (-) hlh-16 (+) enriched	3	0.5	30	160	295	10290	1.56392	3.97247e-12	6.76575e-11
1796	M0323_1.02	ceh-6 (+) hlh-16 (-) enriched	3	0	30	95	105	22352	1.21535	3.14331e-05	0.000131134
1797	M0323_1.02	ceh-6 (+) hlh-16 (+) enriched	3	0.5	30	131	238	10318	1.58196	1.16358e-10	1.50021e-09
1798	M0323_1.02	cnd-1 depleted	3	0.7	35	122	449	3604	2.28183	6.35862e-19	3.90199e-17
1799	M0323_1.02	cnd-1 enriched	2	0.9	35	3	18	1858	2.67626	0.0978176	0.155338
1800	M0323_1.02	F21D5.9 depleted	3	0.7	35	50	344	3548	1.22666	0.0741958	0.122499
1801	M0323_1.02	F21D5.9 enriched	3	0.5	30	182	341	10459	1.52784	1.92725e-12	3.48052e-11
1802	M0323_1.02	hlh-16 depleted	3	0.5	30	411	841	10377	1.40465	1.24134e-17	5.91585e-16
1803	M0323_1.02	hlh-16 enriched	3	0.5	30	214	458	10180	1.3514	4.36174e-08	3.3774e-07
1804	M0323_1.02	irx-1 depleted	2	0.7	35	22	91	3115	2.34564	0.000110063	0.00040245
1805	M0323_1.02	irx-1 enriched	3	0	40	15	61	5812	1.27744	0.183022	0.26503
1806	M0323_1.02	mir-57 depleted	1	0	40	8	29	3428	2.41218	0.0136841	0.0283782
1807	M0323_1.02	mir-57 enriched	3	0.7	35	78	309	3602	2.12026	6.71056e-11	9.05939e-10
1808	M0323_1.02	mls-2 depleted	3	0.5	30	281	513	10563	1.56632	1.99915e-20	1.6718e-18
1809	M0323_1.02	mls-2 enriched	3	0	35	41	79	12030	1.28435	0.0253195	0.0484193
1810	M0323_1.02	pal-1 depleted	3	0.7	30	265	622	8351	1.53613	6.60005e-16	2.26598e-14
1811	M0323_1.02	pal-1 enriched	3	0	30	151	174	22049	1.16745	4.41283e-05	0.00017768
1812	M0323_1.02	pha-4 depleted	3	0.7	35	75	363	3539	1.7494	8.96158e-07	5.28539e-06
1813	M0323_1.02	pha-4 enriched	3	0.7	30	142	319	8274	1.60975	7.20478e-11	9.66975e-10
1814	M0323_1.02	pros-1 depleted	3	0.5	30	600	1444	10414	1.19116	4.19241e-08	3.25775e-07
1815	M0323_1.02	pros-1 enriched	3	0	30	355	430	21447	1.11017	3.00479e-05	0.000125942
1816	M0323_1.02	singlets depleted	2	0	30	43	52	22215	1.12728	0.0816507	0.133025
1817	M0323_1.02	ttx-3 depleted	3	0	40	70	246	5778	1.47999	0.000284157	0.000937055
1818	M0323_1.02	ttx-3 enriched	3	0.7	30	94	232	8330	1.46105	1.68984e-05	7.51254e-05
1819	M0323_1.02	unc-130 depleted	3	0.9	30	98	325	5441	1.67295	6.15717e-08	4.6256e-07
1820	M0323_1.02	unc-130 enriched	3	0.9	30	23	97	5366	1.32383	0.0901255	0.144807
1821	M0324_1.02	ceh-27 depleted	3	0.5	30	119	365	6935	1.41783	1.55253e-05	6.96101e-05
1822	M0324_1.02	ceh-27 enriched	2	0.7	30	32	125	5045	1.51819	0.00854911	0.0188285
1823	M0324_1.02	ceh-36 depleted	1	0.7	40	1	32	545	1.732	0.441747	0.553712
1824	M0324_1.02	ceh-36 enriched	3	0.7	30	28	78	5787	1.87657	0.000375233	0.00119975
1825	M0324_1.02	ceh-6 depleted	3	0.9	30	28	138	4088	1.49846	0.0176673	0.0354379
1826	M0324_1.02	ceh-6 enriched	3	0.7	30	28	93	5758	1.57628	0.007079	0.0159666
1827	M0324_1.02	ceh-6 (-) hlh-16 (+) depleted	3	0.7	30	190	613	5687	1.63445	3.77551e-13	7.77591e-12
1828	M0324_1.02	ceh-6 (+) hlh-16 (-) depleted	2	0.7	30	66	259	5108	1.50556	0.000302725	0.000991382
1829	M0324_1.02	ceh-6 (+) hlh-16 (+) depleted	3	0.7	30	168	629	5723	1.40224	1.31224e-06	7.46792e-06
1830	M0324_1.02	ceh-6 (-) hlh-16 (+) enriched	3	0.7	30	104	295	5601	1.86757	2.00326e-11	2.98911e-10
1831	M0324_1.02	ceh-6 (+) hlh-16 (-) enriched	3	0	35	46	105	8824	1.49069	0.00116964	0.00328261
1832	M0324_1.02	ceh-6 (+) hlh-16 (+) enriched	3	0	35	109	238	8691	1.56271	4.91989e-08	3.76955e-07
1833	M0324_1.02	cnd-1 depleted	3	0.7	30	152	449	5788	1.77021	7.73523e-14	1.80985e-12
1834	M0324_1.02	cnd-1 enriched	3	0	30	12	18	15790	1.25966	0.176011	0.256379
1835	M0324_1.02	F21D5.9 depleted	2	0.7	30	71	344	5043	1.22548	0.0368774	0.067054
1836	M0324_1.02	F21D5.9 enriched	3	0	30	237	341	15905	1.30831	4.20713e-10	4.862e-09
1837	M0324_1.02	hlh-16 depleted	3	0.5	30	302	841	6809	1.57298	2.12416e-18	1.17431e-16
1838	M0324_1.02	hlh-16 enriched	3	0.5	30	164	458	6671	1.58041	8.84565e-11	1.16721e-09
1839	M0324_1.02	irx-1 depleted	2	0.7	30	26	91	5129	1.68359	0.00400953	0.00971328
1840	M0324_1.02	irx-1 enriched	1	0	40	5	61	1448	1.70914	0.167776	0.246163
1841	M0324_1.02	mir-57 depleted	3	0	40	5	29	2491	2.07471	0.0881612	0.142087
1842	M0324_1.02	mir-57 enriched	2	0.5	30	113	309	6289	1.75928	1.03734e-10	1.35059e-09
1843	M0324_1.02	mls-2 depleted	3	0.5	30	192	513	6953	1.62589	9.73457e-14	2.23424e-12
1844	M0324_1.02	mls-2 enriched	3	0	40	14	79	2478	2.12909	0.005328	0.0124553
1845	M0324_1.02	pal-1 depleted	3	0.5	30	221	622	6920	1.54599	5.7279e-13	1.14085e-11
1846	M0324_1.02	pal-1 enriched	3	0	30	112	174	15677	1.21788	0.00135533	0.00373887
1847	M0324_1.02	pha-4 depleted	3	0.7	30	100	363	5703	1.44745	4.5215e-05	0.000181593
1848	M0324_1.02	pha-4 enriched	2	0.9	30	64	319	3515	1.70781	1.23231e-05	5.6537e-05
1849	M0324_1.02	pros-1 depleted	3	0	35	518	1444	8768	1.22142	2.7171e-08	2.19403e-07
1850	M0324_1.02	pros-1 enriched	3	0	30	266	430	15227	1.17164	8.32596e-05	0.00031369
1851	M0324_1.02	singlets depleted	3	0	30	37	52	16083	1.33981	0.00607177	0.0139608
1852	M0324_1.02	ttx-3 depleted	2	0	30	142	246	14938	1.16127	0.00685876	0.0155311
1853	M0324_1.02	ttx-3 enriched	3	0	30	145	232	15937	1.178	0.00222707	0.00578996
1854	M0324_1.02	unc-130 depleted	3	0.9	30	77	325	4093	1.74737	5.10291e-07	3.16984e-06
1855	M0324_1.02	unc-130 enriched	3	0.5	30	30	97	6860	1.35068	0.0421844	0.0753041
1856	M0325_1.02	ceh-27 depleted	3	0.5	30	161	365	8665	1.53526	2.36219e-10	2.86767e-09
1857	M0325_1.02	ceh-27 enriched	3	0.9	30	44	125	5363	1.96373	3.01098e-06	1.58259e-05
1858	M0325_1.02	ceh-36 depleted	2	0.5	35	3	32	3335	0.849119	0.701691	0.801301
1859	M0325_1.02	ceh-36 enriched	2	0.5	30	30	78	7994	1.45551	0.0132704	0.0276288
1860	M0325_1.02	ceh-6 depleted	3	0.5	30	60	138	8688	1.51088	0.000159053	0.000559109
1861	M0325_1.02	ceh-6 enriched	2	0.7	35	15	93	2799	1.73714	0.0241207	0.0464289
1862	M0325_1.02	ceh-6 (-) hlh-16 (+) depleted	3	0.5	30	261	613	8580	1.48818	6.27088e-14	1.49161e-12
1863	M0325_1.02	ceh-6 (+) hlh-16 (-) depleted	3	0.5	30	108	259	8681	1.44964	5.37286e-06	2.67286e-05
1864	M0325_1.02	ceh-6 (+) hlh-16 (+) depleted	3	0.5	30	231	629	8622	1.27979	6.59856e-06	3.21815e-05
1865	M0325_1.02	ceh-6 (-) hlh-16 (+) enriched	3	0.5	30	141	295	8460	1.67633	1.5256e-12	2.80784e-11
1866	M0325_1.02	ceh-6 (+) hlh-16 (-) enriched	3	0	30	78	105	18345	1.21582	0.00307627	0.00769287
1867	M0325_1.02	ceh-6 (+) hlh-16 (+) enriched	3	0	30	179	238	18097	1.23244	2.45687e-06	1.31689e-05
1868	M0325_1.02	cnd-1 depleted	3	0.5	30	214	449	8716	1.65503	1.4455e-17	6.80192e-16
1869	M0325_1.02	cnd-1 enriched	2	0.5	35	3	18	3269	1.52111	0.315043	0.418673
1870	M0325_1.02	F21D5.9 depleted	1	0.5	30	93	344	6378	1.26922	0.00644502	0.0147085
1871	M0325_1.02	F21D5.9 enriched	3	0.5	30	154	341	8606	1.57115	7.25334e-11	9.73056e-10
1872	M0325_1.02	hlh-16 depleted	3	0.5	30	344	841	8532	1.4299	6.31501e-15	1.80633e-13
1873	M0325_1.02	hlh-16 enriched	3	0.5	30	189	458	8377	1.45041	2.18148e-09	2.19209e-08
1874	M0325_1.02	irx-1 depleted	3	0.5	30	45	91	8705	1.71688	2.54434e-05	0.00010848
1875	M0325_1.02	irx-1 enriched	3	0.5	40	6	61	1480	2.00662	0.0776363	0.127371
1876	M0325_1.02	mir-57 depleted	3	0	35	9	29	8830	1.05352	0.495617	0.608058
1877	M0325_1.02	mir-57 enriched	3	0.5	30	128	309	8718	1.43758	1.29494e-06	7.3782e-06
1878	M0325_1.02	mls-2 depleted	3	0.5	30	233	513	8698	1.57724	6.18231e-16	2.13456e-14
1879	M0325_1.02	mls-2 enriched	3	0	35	38	79	8722	1.64185	0.000319687	0.00104056
1880	M0325_1.02	pal-1 depleted	3	0.5	30	256	622	8653	1.43217	1.46611e-11	2.2452e-10
1881	M0325_1.02	pal-1 enriched	3	0	30	126	174	18086	1.18762	0.00101344	0.00289205
1882	M0325_1.02	pha-4 depleted	3	0.5	30	157	363	8594	1.50804	1.89069e-09	1.92274e-08
1883	M0325_1.02	pha-4 enriched	2	0.5	30	119	319	7858	1.42043	8.87711e-06	4.20544e-05
1884	M0325_1.02	pros-1 depleted	3	0.5	30	505	1444	8584	1.21629	8.45398e-08	6.17482e-07
1885	M0325_1.02	pros-1 enriched	3	0	35	153	430	8472	1.21125	0.0029763	0.00747165
1886	M0325_1.02	singlets depleted	1	0	35	15	52	5929	1.4734	0.0700536	0.116604
1887	M0325_1.02	ttx-3 depleted	1	0.5	30	77	246	6408	1.46793	0.000158226	0.000556509
1888	M0325_1.02	ttx-3 enriched	3	0.5	35	58	232	3812	1.96996	2.35001e-07	1.56659e-06
1889	M0325_1.02	unc-130 depleted	3	0.5	30	127	325	8676	1.35963	3.61233e-05	0.000148532
1890	M0325_1.02	unc-130 enriched	3	0.5	30	45	97	8594	1.61723	0.000158946	0.000558773
1891	M0326_1.02	ceh-27 depleted	3	0.5	30	199	365	10038	1.63806	4.24882e-17	1.82671e-15
1892	M0326_1.02	ceh-27 enriched	3	0.9	30	37	125	5918	1.49646	0.00553719	0.0128808
1893	M0326_1.02	ceh-36 depleted	1	0.5	30	10	32	7771	1.21469	0.295896	0.397295
1894	M0326_1.02	ceh-36 enriched	3	0.9	30	26	78	6036	1.67064	0.00379005	0.00924367
1895	M0326_1.02	ceh-6 depleted	3	0.5	30	65	138	10051	1.41482	0.000514089	0.0015859
1896	M0326_1.02	ceh-6 enriched	3	0.7	30	36	93	8481	1.37595	0.0175699	0.0352671
1897	M0326_1.02	ceh-6 (-) hlh-16 (+) depleted	3	0.5	30	312	613	9944	1.53495	4.41847e-20	3.43958e-18
1898	M0326_1.02	ceh-6 (+) hlh-16 (-) depleted	2	0.5	30	127	259	9345	1.58354	8.49596e-10	9.25362e-09
1899	M0326_1.02	ceh-6 (+) hlh-16 (+) depleted	3	0.5	30	284	629	9977	1.35974	2.13428e-10	2.6138e-09
1900	M0326_1.02	ceh-6 (-) hlh-16 (+) enriched	3	0.7	30	132	295	8262	1.60694	3.553e-10	4.16379e-09
1901	M0326_1.02	ceh-6 (+) hlh-16 (-) enriched	3	0	30	88	105	21057	1.19503	0.00092967	0.00267965
1902	M0326_1.02	ceh-6 (+) hlh-16 (+) enriched	3	0.5	30	114	238	9807	1.4484	1.38075e-06	7.81851e-06
1903	M0326_1.02	cnd-1 depleted	3	0.5	30	244	449	10087	1.63056	2.61639e-20	2.1338e-18
1904	M0326_1.02	cnd-1 enriched	3	0	30	14	18	20894	1.11061	0.333664	0.43923
1905	M0326_1.02	F21D5.9 depleted	1	0.5	30	117	344	7710	1.3209	0.000373577	0.00119503
1906	M0326_1.02	F21D5.9 enriched	3	0.9	30	106	341	5959	1.56182	5.71968e-07	3.51475e-06
1907	M0326_1.02	hlh-16 depleted	3	0.5	30	432	841	9890	1.54913	1.9447e-28	1.01821e-25
1908	M0326_1.02	hlh-16 enriched	3	0.5	30	201	458	9659	1.33777	4.0658e-07	2.57817e-06
1909	M0326_1.02	irx-1 depleted	2	0.9	30	29	91	5394	1.7856	0.000847126	0.00246854
1910	M0326_1.02	irx-1 enriched	2	0	30	45	61	20634	1.07946	0.221324	0.311269
1911	M0326_1.02	mir-57 depleted	3	0	30	23	29	21019	1.13104	0.191649	0.275563
1912	M0326_1.02	mir-57 enriched	2	0.9	30	102	309	5399	1.8498	8.28189e-11	1.09887e-09
1913	M0326_1.02	mls-2 depleted	3	0.5	30	278	513	10070	1.62546	1.10102e-22	1.50766e-20
1914	M0326_1.02	mls-2 enriched	3	0	30	62	79	20840	1.12114	0.0605437	0.102846
1915	M0326_1.02	pal-1 depleted	3	0.5	30	292	622	10024	1.41014	7.17502e-13	1.40396e-11
1916	M0326_1.02	pal-1 enriched	3	0	30	138	174	20777	1.13226	0.00379535	0.00925504
1917	M0326_1.02	pha-4 depleted	3	0.5	30	193	363	9941	1.60264	2.55306e-15	7.85875e-14
1918	M0326_1.02	pha-4 enriched	3	0.9	30	111	319	5913	1.76076	1.97346e-10	2.43341e-09
1919	M0326_1.02	pros-1 depleted	3	0.5	30	601	1444	9930	1.2513	6.44406e-12	1.05521e-10
1920	M0326_1.02	pros-1 enriched	3	0	30	336	430	20181	1.11667	8.15985e-05	0.000308038
1921	M0326_1.02	singlets depleted	2	0	40	17	52	4306	2.29924	0.000583031	0.00177298
1922	M0326_1.02	ttx-3 depleted	2	0	30	192	246	20532	1.14237	0.000449674	0.00140839
1923	M0326_1.02	ttx-3 enriched	3	0.5	30	103	232	9987	1.33532	0.000252681	0.000844376
1924	M0326_1.02	unc-130 depleted	3	0.7	30	140	325	8507	1.52858	5.612e-09	5.19735e-08
1925	M0326_1.02	unc-130 enriched	3	0	30	76	97	21006	1.11744	0.045032	0.07968
1926	M0339_1.02	ceh-27 depleted	3	0.5	30	272	365	16663	1.34878	1.48487e-14	3.96889e-13
1927	M0339_1.02	ceh-27 enriched	2	0.9	30	64	125	8890	1.72312	3.82927e-07	2.44177e-06
1928	M0339_1.02	ceh-36 depleted	1	0.7	30	16	32	12324	1.22549	0.188978	0.272335
1929	M0339_1.02	ceh-36 enriched	1	0.5	30	55	78	14934	1.42839	0.000120923	0.000437801
1930	M0339_1.02	ceh-6 depleted	3	0.9	30	67	138	9667	1.51629	3.7738e-05	0.000154455
1931	M0339_1.02	ceh-6 enriched	3	0	40	50	93	9968	1.62596	3.05117e-05	0.000127684
1932	M0339_1.02	ceh-6 (-) hlh-16 (+) depleted	3	0.5	30	449	613	16523	1.32941	6.38084e-21	5.91448e-19
1933	M0339_1.02	ceh-6 (+) hlh-16 (-) depleted	3	0.7	30	169	259	14431	1.36457	1.03823e-08	9.11411e-08
1934	M0339_1.02	ceh-6 (+) hlh-16 (+) depleted	3	0.5	30	426	629	16576	1.22763	5.65858e-11	7.75051e-10
1935	M0339_1.02	ceh-6 (-) hlh-16 (+) enriched	3	0.9	30	167	295	9436	1.78008	9.78866e-19	5.78499e-17
1936	M0339_1.02	ceh-6 (+) hlh-16 (-) enriched	3	0.7	30	76	105	14338	1.51572	2.5048e-07	1.66036e-06
1937	M0339_1.02	ceh-6 (+) hlh-16 (+) enriched	3	0.5	35	131	238	9999	1.63243	1.03617e-11	1.63263e-10
1938	M0339_1.02	cnd-1 depleted	3	0.5	30	351	449	16741	1.4133	1.97454e-24	4.04034e-22
1939	M0339_1.02	cnd-1 enriched	2	0.9	40	4	18	1195	5.54812	0.00499613	0.0117735
1940	M0339_1.02	F21D5.9 depleted	1	0.5	30	200	344	14726	1.18218	0.000494272	0.00153151
1941	M0339_1.02	F21D5.9 enriched	3	0.5	30	262	341	16538	1.39096	6.24185e-17	2.59877e-15
1942	M0339_1.02	hlh-16 depleted	3	0.5	30	604	841	16418	1.30472	2.87753e-24	5.67639e-22
1943	M0339_1.02	hlh-16 enriched	3	0.5	30	337	458	16151	1.34137	6.603e-17	2.73662e-15
1944	M0339_1.02	irx-1 depleted	2	0.5	30	70	91	16224	1.43297	3.76227e-06	1.93654e-05
1945	M0339_1.02	irx-1 enriched	1	0.9	30	18	61	7456	1.19493	0.230915	0.322673
1946	M0339_1.02	mir-57 depleted	3	0	40	9	29	9912	0.938518	0.659287	0.763356
1947	M0339_1.02	mir-57 enriched	3	0.5	30	223	309	16745	1.30394	7.14618e-10	7.90037e-09
1948	M0339_1.02	mls-2 depleted	3	0.5	30	393	513	16708	1.38494	4.15863e-24	7.89408e-22
1949	M0339_1.02	mls-2 enriched	3	0	35	73	79	21900	1.25616	2.187e-05	9.47099e-05
1950	M0339_1.02	pal-1 depleted	3	0.7	30	398	622	14412	1.33684	2.22585e-16	8.34553e-15
1951	M0339_1.02	pal-1 enriched	3	0	40	75	174	9765	1.3093	0.00311052	0.00776811
1952	M0339_1.02	pha-4 depleted	3	0.5	30	257	363	16532	1.28326	5.79079e-10	6.5174e-09
1953	M0339_1.02	pha-4 enriched	3	0.9	30	150	319	9548	1.47355	1.12618e-08	9.82083e-08
1954	M0339_1.02	pros-1 depleted	3	0.5	30	920	1444	16475	1.15451	1.00844e-11	1.59271e-10
1955	M0339_1.02	pros-1 enriched	3	0	35	364	430	21231	1.14989	2.4106e-08	1.96688e-07
1956	M0339_1.02	singlets depleted	2	0	30	50	52	28440	1.02388	0.379023	0.488238
1957	M0339_1.02	ttx-3 depleted	3	0.7	30	145	246	14359	1.23362	0.000272299	0.000902314
1958	M0339_1.02	ttx-3 enriched	3	0.5	30	168	232	16596	1.31066	4.96109e-08	3.79868e-07
1959	M0339_1.02	unc-130 depleted	2	0.5	30	226	325	16193	1.29634	3.03563e-09	2.96358e-08
1960	M0339_1.02	unc-130 enriched	3	0	35	85	97	22065	1.18979	0.00063981	0.00192539
1961	M0340_1.02	ceh-27 depleted	3	0.5	30	146	365	8986	1.34249	1.84306e-05	8.12037e-05
1962	M0340_1.02	ceh-27 enriched	3	0.9	35	25	125	2455	2.43739	2.54649e-05	0.000108561
1963	M0340_1.02	ceh-36 depleted	2	0.5	40	3	32	1489	1.90182	0.207914	0.295227
1964	M0340_1.02	ceh-36 enriched	3	0.5	30	36	78	9036	1.5452	0.00172902	0.00463229
1965	M0340_1.02	ceh-6 depleted	3	0.5	30	57	138	9005	1.38481	0.00264185	0.00672853
1966	M0340_1.02	ceh-6 enriched	3	0	35	46	93	10883	1.37011	0.00558153	0.0129707
1967	M0340_1.02	ceh-6 (-) hlh-16 (+) depleted	3	0.5	30	249	613	8889	1.3704	3.18616e-09	3.09803e-08
1968	M0340_1.02	ceh-6 (+) hlh-16 (-) depleted	3	0.7	30	91	259	7550	1.40443	0.000171417	0.000597777
1969	M0340_1.02	ceh-6 (+) hlh-16 (+) depleted	3	0.5	30	231	629	8933	1.23524	8.28638e-05	0.000312337
1970	M0340_1.02	ceh-6 (-) hlh-16 (+) enriched	3	0.5	30	153	295	8793	1.75011	8.93951e-16	2.99281e-14
1971	M0340_1.02	ceh-6 (+) hlh-16 (-) enriched	3	0	35	55	105	10829	1.45234	0.000452072	0.00141504
1972	M0340_1.02	ceh-6 (+) hlh-16 (+) enriched	3	0.5	30	109	238	8811	1.54142	1.07208e-07	7.67199e-07
1973	M0340_1.02	cnd-1 depleted	3	0.5	30	202	449	9036	1.5069	6.6887e-12	1.09178e-10
1974	M0340_1.02	cnd-1 enriched	2	0.7	30	6	18	6712	1.48167	0.201297	0.287266
1975	M0340_1.02	F21D5.9 depleted	3	0.5	30	116	344	8873	1.13795	0.0548903	0.0945356
1976	M0340_1.02	F21D5.9 enriched	3	0.5	30	169	341	8926	1.66237	1.23981e-14	3.36196e-13
1977	M0340_1.02	hlh-16 depleted	3	0.5	30	339	841	8844	1.35941	1.52215e-11	2.32415e-10
1978	M0340_1.02	hlh-16 enriched	3	0	30	354	458	18453	1.23325	1.01878e-11	1.6076e-10
1979	M0340_1.02	irx-1 depleted	3	0.7	30	42	91	7577	1.84098	1.02359e-05	4.7817e-05
1980	M0340_1.02	irx-1 enriched	3	0.5	40	7	61	1738	1.99354	0.0602518	0.102416
1981	M0340_1.02	mir-57 depleted	1	0	30	15	29	15312	1.01256	0.546837	0.65831
1982	M0340_1.02	mir-57 enriched	2	0	30	225	309	18262	1.20635	2.76519e-06	1.46512e-05
1983	M0340_1.02	mls-2 depleted	3	0.5	30	218	513	9024	1.42239	6.73659e-10	7.48572e-09
1984	M0340_1.02	mls-2 enriched	3	0	30	61	79	18675	1.23094	0.00431578	0.0103599
1985	M0340_1.02	pal-1 depleted	3	0.5	30	262	622	8969	1.41409	2.83954e-11	4.11765e-10
1986	M0340_1.02	pal-1 enriched	3	0	30	132	174	18599	1.20986	0.000144897	0.000514429
1987	M0340_1.02	pha-4 depleted	3	0.7	30	138	363	7483	1.52234	2.24793e-08	1.84572e-07
1988	M0340_1.02	pha-4 enriched	3	0.5	30	128	319	8888	1.3508	4.21977e-05	0.00017068
1989	M0340_1.02	pros-1 depleted	3	0.5	30	507	1444	8892	1.17881	4.39999e-06	2.23127e-05
1990	M0340_1.02	pros-1 enriched	3	0	30	312	430	18106	1.15574	1.0131e-05	4.73798e-05
1991	M0340_1.02	singlets depleted	2	0	30	38	52	18277	1.21085	0.0389721	0.0703261
1992	M0340_1.02	ttx-3 depleted	2	0.5	40	18	246	1470	1.49587	0.0586831	0.100125
1993	M0340_1.02	ttx-3 enriched	3	0.7	30	90	232	7523	1.54894	2.4818e-06	1.32896e-05
1994	M0340_1.02	unc-130 depleted	2	0	30	230	325	18208	1.17328	5.13845e-05	0.000203657
1995	M0340_1.02	unc-130 enriched	2	0.5	30	45	97	8194	1.69618	4.63645e-05	0.00018573
1996	M0342_1.02	ceh-27 depleted	3	0.5	30	181	365	10341	1.44624	1.04036e-09	1.11393e-08
1997	M0342_1.02	ceh-27 enriched	3	0.5	30	70	125	10230	1.63779	4.64266e-07	2.9094e-06
1998	M0342_1.02	ceh-36 depleted	2	0.5	30	10	32	9626	0.980612	0.595749	0.704885
1999	M0342_1.02	ceh-36 enriched	3	0.5	30	45	78	10401	1.67802	2.09405e-05	9.10805e-05
[truncated: 63,536 more rows]
