# Supplementary material for: Overlapping cell population expression profiling and regulatory inference in C. elegans
Source: BMC Genomics. 2016 Feb 29;17:159. doi: 10.1186/s12864-016-2482-z (PMC4772325; doi:10.1186/s12864-016-2482-z)
Supplement: Additional file 12: Table S10. — ChIP signals enriched upstream of genes in FACS-sorted samples. (XLSX 361 kb) [file 12864_2016_2482_MOESM12_ESM.xlsx]

## Sheet: Sheet1
	chip experiment	group	upstream.dist.kb	conservation	genes with peak in cluster	genes in cluster	genes with peak	enrich	p	p.corr
519	CEH-39_Embryos	pros-1 depleted	3	0	392	1444	3266	2.48145	1.60501e-69	1.01115e-64
2479	LSY-2_Larvae-L1-stage	pros-1 depleted	3	0	667	1444	7970	1.73023	9.03617e-60	1.4232e-55
2444	LSY-2_Fed-L1-stage-larvae	pros-1 depleted	3	0	557	1444	6161	1.86913	6.11458e-58	7.70437e-54
764	DPL-1_Fed-L1-stage-larvae	pros-1 depleted	3	0	526	1444	5663	1.92032	1.11934e-57	1.14375e-53
1254	EOR-1_Larvae-L3-stage	pros-1 depleted	3	0	586	1444	6888	1.75889	2.12326e-52	1.21605e-48
799	DPL-1_Larvae-L4-stage	pros-1 depleted	3	0	695	1444	8841	1.62524	4.48655e-52	2.35544e-48
344	C34F6.9_Larvae-L2-stage	pros-1 depleted	3	0	569	1444	6638	1.77219	1.73074e-51	7.78833e-48
2304	LIN-35_Fed-L1-stage-larvae	pros-1 depleted	3	0	503	1444	5541	1.87679	2.15362e-51	9.04521e-48
974	EFL-1_Fed-L1-stage-larvae	pros-1 depleted	3	0	495	1444	5418	1.88887	3.21278e-51	1.26503e-47
2794	NFYA-1_Late-Embryos	pros-1 depleted	3	0	520	1444	5852	1.83711	1.22692e-50	4.30171e-47
1009	EFL-1_Larvae-L1-stage	pros-1 depleted	3	0	545	1444	6363	1.7708	1.52487e-48	4.36667e-45
3004	NHR-129_Larvae-L2-stage	pros-1 depleted	2	0	662	1444	8608	1.58998	6.22245e-45	1.35177e-41
3494	NHR-2_Embryos	pros-1 depleted	3	0	276	1444	2420	2.35792	7.71376e-43	1.42931e-39
1849	HAM-1_Fed-L1-stage-larvae	pros-1 depleted	3	0	544	1444	6637	1.69458	1.99571e-42	3.59227e-39
3354	NHR-23_Larvae-L3-stage	pros-1 depleted	3	0	496	1444	5847	1.75382	7.66491e-42	1.34136e-38
1044	EFL-1_Young-adult	pros-1 depleted	3	0	566	1444	7158	1.63478	8.81418e-40	1.32213e-36
1079	EFL-1_Young-Adult	pros-1 depleted	3	0	566	1444	7158	1.63478	8.81418e-40	1.32213e-36
2409	LSY-2_Embryos	pros-1 depleted	3	0	393	1444	4302	1.88868	8.55165e-39	1.1712e-35
1989	HPL-2_Fed-L1-stage-larvae	pros-1 depleted	2	0	584	1444	7588	1.59119	8.75583e-38	1.0608e-34
1289	F16B12.6_Fed-L1-stage-larvae	pros-1 depleted	1	0	245	1444	2159	2.34611	2.24711e-37	2.528e-34
3879	PES-1_Larvae-L4-stage	pros-1 depleted	2	0	513	1444	6369	1.66526	3.36446e-37	3.71862e-34
834	DPL-1_Young-adult	pros-1 depleted	3	0	464	1444	5538	1.73221	4.02283e-37	4.29556e-34
869	DPL-1_Young-Adult	pros-1 depleted	3	0	464	1444	5538	1.73221	4.02283e-37	4.29556e-34
2759	NFYA-1_Larvae-L3-stage	pros-1 depleted	3	0	427	1444	4968	1.77698	3.3691e-36	2.98948e-33
4789	W03F9.2_L4-Young-Adult-larvae	pros-1 depleted	3	0	731	1444	10429	1.44914	3.78997e-36	3.27079e-33
4824	W03F9.2_L4-Young-Adult-stage-larvae	pros-1 depleted	3	0	731	1444	10429	1.44914	3.78997e-36	3.27079e-33
2234	LIN-15B_Fed-L1-stage-larvae	pros-1 depleted	2	0	294	1444	2934	2.07168	4.61701e-35	3.6359e-32
4089	R02D3.7_Larvae-L3-stage	pros-1 depleted	3	0	537	1444	6926	1.60298	1.08712e-34	7.87223e-32
1709	GEI-11_Fed-L1-stage-larvae	pros-1 depleted	3	0	489	1444	6132	1.6487	6.95851e-34	4.54083e-31
4264	SAX-3_Larvae-L4-stage	pros-1 depleted	2	0	545	1444	7160	1.57369	4.17864e-33	2.58092e-30
4334	SEM-4_Larvae-L2-stage	pros-1 depleted	2	0	490	1444	6249	1.62114	4.31164e-32	2.46939e-29
274	C01B12.2_Larvae-L2-stage	pros-1 depleted	1	0	564	1444	7576	1.53913	7.10672e-32	3.9274e-29
3913	PHA-4_Larvae-L2-stage	pha-4 enriched	3	0.7	111	319	3159	3.29578	2.35719e-31	1.23753e-28
1219	ELT-3_Embryos	pros-1 depleted	3	0	359	1444	4101	1.80984	3.55349e-31	1.835e-28
1114	EGL-5_Larvae-L3-stage	pros-1 depleted	2	0	371	1444	4401	1.74284	4.97856e-29	2.34067e-26
570	CES-1_Fed-L1-stage-larvae	ceh-6 (-) hlh-16 (+) enriched	3	0	92	295	2672	3.46307	2.6394e-27	1.19627e-24
3332	NHR-23_Larvae-L3-stage	ceh-6 (-) hlh-16 (+) depleted	3	0.5	203	613	4702	2.1121	2.68516e-27	1.20832e-24
3389	NHR-25_Larvae-L2-stage	pros-1 depleted	3	0	421	1444	5340	1.62996	3.53087e-27	1.55556e-24
1534	FOS-1_Fed-L1-stage-larvae	pros-1 depleted	3	0	460	1444	6020	1.57978	4.29923e-27	1.88091e-24
3774	NHR-77_Larvae-L4-stage	pros-1 depleted	3	0	654	1444	9587	1.41036	6.21147e-27	2.62633e-24
3482	NHR-2_Embryos	hlh-16 depleted	3	0	165	841	2421	2.41706	6.4003e-27	2.68812e-24
3342	NHR-23_Larvae-L3-stage	hlh-16 depleted	3	0.5	251	841	4684	1.90045	9.52507e-26	3.65902e-23
309	C16A3.4_Fed-L1-stage-larvae	pros-1 depleted	3	0	359	1444	4384	1.69301	1.35945e-25	5.09792e-23
3564	NHR-6_Larvae-L4-stage	pros-1 depleted	3	0	300	1444	3435	1.80563	2.1456e-25	7.90485e-23
1884	HAM-1_Larvae-L4-stage	pros-1 depleted	3	0	508	1444	6997	1.50102	3.46536e-25	1.2547e-22
1779	GEI-11_Larvae-L3-stage	pros-1 depleted	2	0	450	1444	5969	1.55864	4.18813e-25	1.50773e-22
3347	NHR-23_Larvae-L3-stage	mir-57 enriched	3	0.7	91	309	2721	3.27455	4.84523e-25	1.73437e-22
3669	NHR-77_Fed-L1-stage-larvae	pros-1 depleted	2	0	445	1444	5892	1.56147	6.17598e-25	2.17367e-22
3914	PHA-4_Larvae-L2-stage	pros-1 depleted	1	0	468	1444	6301	1.53558	6.94744e-25	2.4316e-22
535	CES-1_Embryos	ceh-6 (-) hlh-16 (+) enriched	3	0.7	95	295	3085	3.09727	1.16892e-24	4.00227e-22
449	CEH-38_Larvae-L3-stage	pros-1 depleted	3	0	422	1444	5524	1.57941	2.08353e-24	7.01936e-22
505	CEH-39_Embryos	F21D5.9 depleted	1	0	98	344	2821	3.02385	3.93176e-24	1.31059e-21
543	CES-1_Embryos	hlh-16 enriched	3	0.7	124	458	3058	2.60676	4.03751e-24	1.33174e-21
3459	NHR-28_Larvae-L4-stage	pros-1 depleted	3	0	587	1444	8546	1.42007	6.82694e-24	2.217e-21
1394	F45C12.2_Fed-L1-stage-larvae	pros-1 depleted	2	0	399	1444	5163	1.59774	8.06034e-24	2.56465e-21
640	CES-1_Larvae-L4-stage	ceh-6 (-) hlh-16 (+) enriched	3	0.7	58	295	1223	4.76993	2.00959e-23	6.09844e-21
134	ALY-2_Fed-L1-stage-larvae	pros-1 depleted	3	0	361	1444	4540	1.64394	2.01345e-23	6.09844e-21
2976	NHR-129_Larvae-L2-stage	ceh-27 depleted	2	0.7	117	365	3874	2.49546	6.93164e-22	1.84259e-19
3002	NHR-129_Larvae-L2-stage	pha-4 depleted	2	0.7	116	363	3839	2.49429	1.10539e-21	2.88962e-19
554	CES-1_Embryos	pros-1 depleted	3	0	490	1444	6947	1.45826	2.63981e-21	6.81591e-19
2374	LIN-35_Young-adult	pros-1 depleted	1	0	320	1444	3990	1.65811	4.40576e-21	1.10777e-18
1100	EGL-5_Larvae-L3-stage	F21D5.9 depleted	2	0	120	344	4401	2.37338	5.78786e-21	1.44124e-18
1197	ELT-3_Embryos	ceh-6 (-) hlh-16 (+) depleted	3	0.5	144	613	3150	2.23642	7.66919e-21	1.88734e-18
3447	NHR-28_Larvae-L4-stage	hlh-16 depleted	3	0.5	308	841	6760	1.61586	1.13308e-20	2.76682e-18
1086	EGL-5_Larvae-L3-stage	ceh-27 depleted	3	0.7	86	365	2400	2.96082	2.99763e-20	6.96866e-18
2164	LIN-13_Larvae-L2-stage	pros-1 depleted	2	0	317	1444	3993	1.64133	3.48706e-20	8.04707e-18
1207	ELT-3_Embryos	hlh-16 depleted	3	0	214	841	4107	1.84794	5.06339e-20	1.13926e-17
541	CES-1_Embryos	F21D5.9 enriched	3	0.7	95	341	3094	2.69588	7.39373e-20	1.62869e-17
578	CES-1_Fed-L1-stage-larvae	hlh-16 enriched	3	0	106	458	2660	2.56177	7.86786e-20	1.72709e-17
1112	EGL-5_Larvae-L3-stage	pha-4 depleted	3	0.7	85	363	2396	2.92846	1.01818e-19	2.2119e-17
1108	EGL-5_Larvae-L3-stage	mls-2 depleted	3	0.7	104	513	2406	2.54507	5.32733e-19	1.0968e-16
1092	EGL-5_Larvae-L3-stage	ceh-6 (-) hlh-16 (+) depleted	3	0	183	613	4768	1.87766	1.58657e-18	3.12357e-16
1102	EGL-5_Larvae-L3-stage	hlh-16 depleted	3	0.5	205	841	3986	1.82396	1.83844e-18	3.57474e-16
1093	EGL-5_Larvae-L3-stage	ceh-6 (+) hlh-16 (-) depleted	3	0.7	67	259	2401	3.25153	2.5019e-18	4.77636e-16
3437	NHR-28_Larvae-L4-stage	ceh-6 (-) hlh-16 (+) depleted	3	0.7	149	613	3548	2.05449	3.47199e-18	6.50998e-16
4875	ZAG-1_Larvae-L2-stage	ceh-6 (-) hlh-16 (+) enriched	3	0.7	68	295	2119	3.22766	3.51114e-18	6.56386e-16
605	CES-1_Larvae-L3-stage	ceh-6 (-) hlh-16 (+) enriched	3	0	75	295	2531	2.98043	3.68259e-18	6.84375e-16
576	CES-1_Fed-L1-stage-larvae	F21D5.9 enriched	3	0.7	61	341	1501	3.56818	3.85329e-18	7.13993e-16
2992	NHR-129_Larvae-L2-stage	hlh-16 depleted	3	0.5	311	841	7122	1.54866	4.74878e-18	8.72225e-16
1324	F23B12.7_Young-adult	pros-1 depleted	2	0	279	1444	3489	1.65325	4.86735e-18	8.91405e-16
4614	UNC-62_Day-Four-Young-Adult	pros-1 depleted	3	0	317	1444	4139	1.58343	7.55282e-18	1.35178e-15
4754	UNC-62_Young-adult-Day-4	pros-1 depleted	3	0	317	1444	4139	1.58343	7.55282e-18	1.35178e-15
4719	UNC-62_Larvae-L3-stage	pros-1 depleted	3	0	303	1444	3931	1.59358	2.15193e-17	3.6641e-15
88	ALR-1_Larvae-L2-stage	hlh-16 enriched	3	0.7	98	458	2541	2.47935	2.5125e-17	4.26651e-15
99	ALR-1_Larvae-L2-stage	pros-1 depleted	1	0	349	1444	4731	1.52513	3.01383e-17	5.06324e-15
3377	NHR-25_Larvae-L2-stage	hlh-16 depleted	3	0	250	841	5379	1.6483	3.48151e-17	5.80251e-15
86	ALR-1_Larvae-L2-stage	F21D5.9 enriched	3	0.7	80	341	2579	2.72355	8.11904e-17	1.31154e-14
80	ALR-1_Larvae-L2-stage	ceh-6 (-) hlh-16 (+) enriched	3	0.7	73	295	2561	2.86697	9.51959e-17	1.52993e-14
4054	R02D3.7_Larvae-L2-stage	pros-1 depleted	3	0	260	1444	3253	1.65244	9.72117e-17	1.5544e-14
2467	LSY-2_Larvae-L1-stage	hlh-16 depleted	3	0.5	278	841	6265	1.5737	1.14111e-16	1.80628e-14
2430	LSY-2_Fed-L1-stage-larvae	F21D5.9 depleted	1	0	122	344	5133	2.06883	1.68e-16	2.63941e-14
1205	ELT-3_Embryos	F21D5.9 depleted	1	0	92	344	3278	2.44296	2.096e-16	3.19729e-14
4318	SEM-4_Larvae-L2-stage	cnd-1 depleted	3	0.7	104	449	3052	2.29698	3.63965e-16	5.45948e-14
939	DVE-1_Late-Embryos	pros-1 depleted	2	0	356	1444	4933	1.49202	3.67696e-16	5.4893e-14
1359	F23F12.9_Embryos	pros-1 depleted	3	0	139	1444	1403	2.04829	5.47661e-16	8.11827e-14
217	AMA-1_Larvae-L3-stage	ceh-6 (-) hlh-16 (+) depleted	1	0.7	69	613	1132	2.98198	6.54961e-16	9.66336e-14
1098	EGL-5_Larvae-L3-stage	cnd-1 depleted	3	0.7	89	449	2404	2.49554	6.69508e-16	9.8549e-14
2269	LIN-15B_Larvae-L4-stage	pros-1 depleted	2	0	130	1444	1278	2.10304	6.9079e-16	1.01445e-13
2982	NHR-129_Larvae-L2-stage	ceh-6 (-) hlh-16 (+) depleted	3	0.7	160	613	4181	1.87215	7.5128e-16	1.09816e-13
613	CES-1_Larvae-L3-stage	hlh-16 enriched	3	0	94	458	2518	2.39988	1.02448e-15	1.47694e-13
3443	NHR-28_Larvae-L4-stage	cnd-1 depleted	3	0.7	113	449	3559	2.14022	2.01897e-15	2.87121e-13
1184	ELT-1_Larvae-L3-stage	pros-1 depleted	2	0	193	1444	2252	1.77184	2.61566e-15	3.65381e-13
3179	NHR-237_Embryos	pros-1 depleted	3	0	203	1444	2414	1.73858	3.04567e-15	4.20783e-13
572	CES-1_Fed-L1-stage-larvae	ceh-6 (+) hlh-16 (+) enriched	3	0.7	46	238	1506	3.80587	4.07338e-15	5.60312e-13
1127	ELT-1_Larvae-L2-stage	ceh-6 (-) hlh-16 (+) depleted	1	0.5	31	613	265	5.72292	5.97257e-15	8.04e-13
820	DPL-1_Young-adult	F21D5.9 depleted	1	0	112	344	4719	2.06588	6.34475e-15	8.50466e-13
855	DPL-1_Young-Adult	F21D5.9 depleted	1	0	112	344	4719	2.06588	6.34475e-15	8.50466e-13
239	AMA-1_Larvae-L3-stage	pros-1 depleted	2	0	187	1444	2180	1.77346	6.97842e-15	9.31441e-13
1744	GEI-11_Larvae-L2-stage	pros-1 depleted	3	0	339	1444	4733	1.48081	7.39609e-15	9.85103e-13
1275	F16B12.6_Fed-L1-stage-larvae	F21D5.9 depleted	1	0	69	344	2165	2.77414	7.46146e-15	9.91713e-13
1837	HAM-1_Fed-L1-stage-larvae	hlh-16 depleted	3	0	283	841	6627	1.5145	8.32473e-15	1.1018e-12
4883	ZAG-1_Larvae-L2-stage	hlh-16 enriched	3	0.7	82	458	2107	2.50188	1.07248e-14	1.40763e-12
2432	LSY-2_Fed-L1-stage-larvae	hlh-16 depleted	3	0	266	841	6124	1.54044	1.15202e-14	1.50889e-12
750	DPL-1_Fed-L1-stage-larvae	F21D5.9 depleted	1	0	113	344	4835	2.03432	1.33674e-14	1.73639e-12
2465	LSY-2_Larvae-L1-stage	F21D5.9 depleted	1	0	140	344	6717	1.81422	1.89929e-14	2.44195e-12
2255	LIN-15B_Larvae-L4-stage	F21D5.9 depleted	1	0	48	344	1179	3.54376	2.9326e-14	3.70248e-12
3529	NHR-6_Larvae-L2-stage	pros-1 depleted	3	0	413	1444	6126	1.39383	4.12244e-14	5.15305e-12
2782	NFYA-1_Late-Embryos	hlh-16 depleted	3	0	254	841	5826	1.54619	4.26491e-14	5.29959e-12
4312	SEM-4_Larvae-L2-stage	ceh-6 (-) hlh-16 (+) depleted	3	0	217	613	6672	1.59113	4.58703e-14	5.65525e-12
3367	NHR-25_Larvae-L2-stage	ceh-6 (-) hlh-16 (+) depleted	3	0.5	161	613	4424	1.78038	4.9976e-14	6.12546e-12
1094	EGL-5_Larvae-L3-stage	ceh-6 (+) hlh-16 (+) depleted	3	0	173	629	4769	1.73283	5.14465e-14	6.29346e-12
1212	ELT-3_Embryos	mir-57 enriched	2	0.7	52	309	1573	3.23678	6.43424e-14	7.82543e-12
295	C16A3.4_Fed-L1-stage-larvae	F21D5.9 depleted	1	0	96	344	3861	2.16425	7.85363e-14	9.4604e-12
1604	FOS-1_Larvae-L3-stage	pros-1 depleted	3	0	344	1444	4915	1.44701	1.08523e-13	1.28273e-11
1030	EFL-1_Young-adult	F21D5.9 depleted	1	0.5	99	344	4078	2.11312	1.20934e-13	1.42408e-11
1065	EFL-1_Young-Adult	F21D5.9 depleted	1	0.5	99	344	4078	2.11312	1.20934e-13	1.42408e-11
2514	LSY-2_Larvae-L2-stage	pros-1 depleted	3	0	198	1444	2427	1.68667	1.34144e-13	1.57375e-11
537	CES-1_Embryos	ceh-6 (+) hlh-16 (+) enriched	3	0.7	65	238	3080	2.62956	1.68048e-13	1.93901e-11
2129	LIN-13_Larvae-L1-stage	pros-1 depleted	2	0	124	1444	1290	1.98732	2.01339e-13	2.28547e-11
2983	NHR-129_Larvae-L2-stage	ceh-6 (+) hlh-16 (-) depleted	2	0.7	78	259	3882	2.34123	2.03298e-13	2.30356e-11
995	EFL-1_Larvae-L1-stage	F21D5.9 depleted	1	0	120	344	5506	1.89706	2.11193e-13	2.37592e-11
960	EFL-1_Fed-L1-stage-larvae	F21D5.9 depleted	1	0	108	344	4704	1.99845	2.26639e-13	2.54515e-11
2360	LIN-35_Young-adult	F21D5.9 depleted	1	0	97	344	4002	2.10975	2.62378e-13	2.92046e-11
3452	NHR-28_Larvae-L4-stage	mir-57 enriched	3	0.7	83	309	3562	2.28151	2.65445e-13	2.93902e-11
2290	LIN-35_Fed-L1-stage-larvae	F21D5.9 depleted	1	0	107	344	4658	1.9995	2.99514e-13	3.24775e-11
2220	LIN-15B_Fed-L1-stage-larvae	F21D5.9 depleted	1	0	75	344	2680	2.43592	3.1752e-13	3.4078e-11
2745	NFYA-1_Larvae-L3-stage	F21D5.9 depleted	1	0	100	344	4237	2.05437	4.96458e-13	5.21281e-11
4194	SAX-3_Larvae-L2-stage	pros-1 depleted	3	0	327	1444	4678	1.44518	6.6881e-13	6.95298e-11
2395	LSY-2_Embryos	F21D5.9 depleted	1	0	91	344	3689	2.14719	7.0887e-13	7.33314e-11
4964	ZAG-1_Larvae-L4-stage	pros-1 depleted	2	0	249	1444	3323	1.54919	7.50234e-13	7.6832e-11
4881	ZAG-1_Larvae-L2-stage	F21D5.9 enriched	3	0.7	64	341	2127	2.64186	7.51246e-13	7.6832e-11
3338	NHR-23_Larvae-L3-stage	cnd-1 depleted	3	0.7	89	449	2720	2.20562	8.35353e-13	8.52954e-11
367	CEH-16_Larvae-L2-stage	hlh-16 depleted	3	0	121	841	2202	1.9488	1.03017e-12	1.03676e-10
904	DVE-1_Larvae-L4-stage	pros-1 depleted	2	0	282	1444	3907	1.49225	1.22305e-12	1.20583e-10
3137	NHR-21_Larvae-L2-stage	mir-57 enriched	3	0.7	31	309	648	4.68409	1.33891e-12	1.31389e-10
4322	SEM-4_Larvae-L2-stage	hlh-16 depleted	3	0.7	150	841	2986	1.78156	1.49974e-12	1.46486e-10
1569	FOS-1_Larvae-L2-stage	pros-1 depleted	3	0.5	421	1444	6421	1.35555	1.55905e-12	1.51574e-10
2990	NHR-129_Larvae-L2-stage	F21D5.9 depleted	2	0	160	344	8633	1.61323	2.28175e-12	2.16818e-10
2619	MAB-5_Larvae-L2-stage	pros-1 depleted	2	0	195	1444	2453	1.64351	2.292e-12	2.17464e-10
1203	ELT-3_Embryos	cnd-1 depleted	3	0.7	66	449	1749	2.54368	3.0226e-12	2.83369e-10
2424	LSY-2_Fed-L1-stage-larvae	ceh-6 (+) hlh-16 (+) depleted	3	0	203	629	6193	1.56578	3.05273e-12	2.85768e-10
3165	NHR-237_Embryos	F21D5.9 depleted	1	0	62	344	2067	2.61089	3.10872e-12	2.90578e-10
2815	NFYA-1_Young-adult	F21D5.9 depleted	1	0	47	344	1294	3.16155	3.24534e-12	3.02004e-10
2984	NHR-129_Larvae-L2-stage	ceh-6 (+) hlh-16 (+) depleted	3	0	273	629	9159	1.42381	3.39727e-12	3.14285e-10
2059	JUN-1_Larvae-L3-stage	pros-1 depleted	2	0	258	1444	3526	1.51277	3.46477e-12	3.19124e-10
2422	LSY-2_Fed-L1-stage-larvae	ceh-6 (-) hlh-16 (+) depleted	3	0.5	164	613	4773	1.68095	3.49156e-12	3.20654e-10
3948	PHA-4_Larvae-L4-stage	pha-4 enriched	3	0.7	53	319	1730	2.87353	3.85825e-12	3.52786e-10
2457	LSY-2_Larvae-L1-stage	ceh-6 (-) hlh-16 (+) depleted	3	0.5	201	613	6303	1.56009	4.92593e-12	4.44604e-10
648	CES-1_Larvae-L4-stage	hlh-16 enriched	3	0.7	54	458	1216	2.85481	5.05096e-12	4.54587e-10
223	AMA-1_Larvae-L3-stage	cnd-1 depleted	3	0.7	54	449	1281	2.84154	5.99778e-12	5.33669e-10
607	CES-1_Larvae-L3-stage	ceh-6 (+) hlh-16 (+) enriched	3	0.7	40	238	1438	3.46595	6.14175e-12	5.44972e-10
3382	NHR-25_Larvae-L2-stage	mir-57 enriched	3	0.7	61	309	2330	2.56338	8.05833e-12	7.03151e-10
611	CES-1_Larvae-L3-stage	F21D5.9 enriched	3	0	69	341	2534	2.39078	8.1275e-12	7.08205e-10
1347	F23F12.9_Embryos	hlh-16 depleted	3	0	86	841	1395	2.18637	9.45242e-12	8.13528e-10
2199	LIN-13_Larvae-L4-stage	pros-1 depleted	2	0	231	1444	3098	1.54158	1.00481e-11	8.61262e-10
507	CEH-39_Embryos	hlh-16 depleted	3	0	157	841	3261	1.70745	1.12919e-11	9.58746e-10
2780	NFYA-1_Late-Embryos	F21D5.9 depleted	3	0	120	344	5837	1.78949	1.22948e-11	1.03415e-09
1117	EGL-5_Larvae-L3-stage	ttx-3 depleted	2	0.7	50	246	2150	2.84099	1.53429e-11	1.26685e-09
3550	NHR-6_Larvae-L4-stage	F21D5.9 depleted	1	0	75	344	2906	2.24648	1.6546e-11	1.3644e-09
3984	PHA-4_Young-adult	pros-1 depleted	1	0	183	1444	2311	1.63714	1.68198e-11	1.38155e-09
4019	PHA-4_Young-Adult	pros-1 depleted	1	0	183	1444	2311	1.63714	1.68198e-11	1.38155e-09
646	CES-1_Larvae-L4-stage	F21D5.9 enriched	3	0.7	44	341	1222	3.1614	1.70656e-11	1.39992e-09
4697	UNC-62_Larvae-L3-stage	ceh-6 (-) hlh-16 (+) depleted	3	0	140	613	3925	1.74498	1.7591e-11	1.43739e-09
2998	NHR-129_Larvae-L2-stage	mls-2 depleted	3	0.7	128	513	4226	1.78337	2.15945e-11	1.74542e-09
1954	HLH-30_Late-Embryos	pros-1 depleted	3	0	204	1444	2666	1.582	2.16099e-11	1.74542e-09
1137	ELT-1_Larvae-L2-stage	hlh-16 depleted	1	0	35	841	330	3.76143	2.27417e-11	1.82746e-09
379	CEH-16_Larvae-L2-stage	pros-1 depleted	2	0	164	1444	2019	1.67936	3.16298e-11	2.49085e-09
3480	NHR-2_Embryos	F21D5.9 depleted	1	0	56	344	1862	2.61785	3.79219e-11	2.95313e-09
357	CEH-16_Larvae-L2-stage	ceh-6 (-) hlh-16 (+) depleted	3	0	92	613	2208	2.0384	5.04643e-11	3.86422e-09
3122	NHR-21_Larvae-L2-stage	ceh-6 (-) hlh-16 (+) depleted	3	0.7	42	613	646	3.18067	5.72826e-11	4.36373e-09
2115	LIN-13_Larvae-L1-stage	F21D5.9 depleted	1	0	43	344	1210	3.09329	5.96024e-11	4.52403e-09
1310	F23B12.7_Young-adult	F21D5.9 depleted	1	0	79	344	3237	2.12433	6.39698e-11	4.84387e-09
2459	LSY-2_Larvae-L1-stage	ceh-6 (+) hlh-16 (+) depleted	3	0	241	629	8008	1.43757	7.48656e-11	5.60158e-09
2477	LSY-2_Larvae-L1-stage	pha-4 depleted	3	0.7	85	363	3439	2.0403	9.08711e-11	6.75104e-09
787	DPL-1_Larvae-L4-stage	hlh-16 depleted	3	0.5	265	841	6590	1.42613	9.37952e-11	6.96006e-09
4040	R02D3.7_Larvae-L2-stage	F21D5.9 depleted	1	0	68	344	2605	2.27216	1.13715e-10	8.34972e-09
2362	LIN-35_Young-adult	hlh-16 depleted	3	0	225	841	5378	1.48375	1.41947e-10	1.01853e-08
4894	ZAG-1_Larvae-L2-stage	pros-1 depleted	2	0	273	1444	3920	1.43983	1.46786e-10	1.04847e-08
330	C34F6.9_Larvae-L2-stage	F21D5.9 depleted	1	0	113	344	5570	1.76588	1.60646e-10	1.13716e-08
227	AMA-1_Larvae-L3-stage	hlh-16 depleted	1	0.7	71	841	1123	2.24222	2.33234e-10	1.62183e-08
2416	LSY-2_Fed-L1-stage-larvae	ceh-27 depleted	3	0.7	66	365	2398	2.27415	2.50115e-10	1.73538e-08
4332	SEM-4_Larvae-L2-stage	pha-4 depleted	3	0.7	77	363	3037	2.09292	2.81015e-10	1.93275e-08
4242	SAX-3_Larvae-L4-stage	ceh-6 (-) hlh-16 (+) depleted	3	0.5	189	613	6111	1.51304	4.39841e-10	2.97957e-08
752	DPL-1_Fed-L1-stage-larvae	hlh-16 depleted	3	0	232	841	5667	1.45189	5.06248e-10	3.41778e-08
2988	NHR-129_Larvae-L2-stage	cnd-1 depleted	2	0.7	105	449	3886	1.82136	5.067e-10	3.41778e-08
4877	ZAG-1_Larvae-L2-stage	ceh-6 (+) hlh-16 (+) enriched	3	0.7	46	238	2119	2.70488	5.40775e-10	3.62434e-08
3340	NHR-23_Larvae-L3-stage	F21D5.9 depleted	1	0.5	86	344	3840	1.94941	5.62578e-10	3.75052e-08
2451	LSY-2_Larvae-L1-stage	ceh-27 depleted	3	0.7	83	365	3456	1.9844	6.4068e-10	4.24425e-08
3865	PES-1_Larvae-L4-stage	F21D5.9 depleted	1	0	113	344	5703	1.72469	6.83528e-10	4.50914e-08
4929	ZAG-1_Larvae-L3-stage	pros-1 depleted	2	0	166	1444	2142	1.60223	8.29794e-10	5.42308e-08
2605	MAB-5_Larvae-L2-stage	F21D5.9 depleted	3	0	67	344	2673	2.18179	8.79758e-10	5.7257e-08
4684	UNC-62_Larvae-L2-stage	pros-1 depleted	3	0	175	1444	2297	1.57512	9.96064e-10	6.42293e-08
3453	NHR-28_Larvae-L4-stage	mls-2 depleted	3	0.7	108	513	3562	1.78522	1.24235e-09	7.89789e-08
4327	SEM-4_Larvae-L2-stage	mir-57 enriched	3	0.7	67	309	3051	2.15016	1.24522e-09	7.90813e-08
4859	ZAG-1_Fed-L1-stage-larvae	pros-1 depleted	2	0	166	1444	2156	1.59182	1.33282e-09	8.44743e-08
4707	UNC-62_Larvae-L3-stage	hlh-16 depleted	3	0	171	841	3894	1.5574	1.56273e-09	9.82554e-08
2584	MAB-5_Embryos	pros-1 depleted	3	0	85	1444	889	1.97675	1.85422e-09	1.14976e-07
1835	HAM-1_Fed-L1-stage-larvae	F21D5.9 depleted	1	0	109	344	5515	1.72035	1.88792e-09	1.16951e-07
4257	SAX-3_Larvae-L4-stage	mir-57 enriched	3	0.7	71	309	3364	2.06653	1.90881e-09	1.1812e-07
2094	JUN-1_Larvae-L4-stage	pros-1 depleted	2	0	255	1444	3704	1.42333	2.10862e-09	1.2973e-07
1242	EOR-1_Larvae-L3-stage	hlh-16 depleted	3	0	267	841	6855	1.38135	2.13433e-09	1.31055e-07
435	CEH-38_Larvae-L3-stage	F21D5.9 depleted	1	0	97	344	4689	1.80065	2.15267e-09	1.32053e-07
2969	NHR-11_Larvae-L2-stage	pros-1 depleted	3	0	184	1444	2475	1.53701	2.32455e-09	1.42319e-07
4252	SAX-3_Larvae-L4-stage	hlh-16 depleted	3	0.5	242	841	6076	1.41253	2.45109e-09	1.49197e-07
1142	ELT-1_Larvae-L2-stage	mir-57 enriched	1	0.5	17	309	265	6.28119	2.46981e-09	1.50191e-07
2024	JUN-1_Larvae-L1-stage	pros-1 depleted	3	0	315	1444	4795	1.35818	2.68717e-09	1.62781e-07
1827	HAM-1_Fed-L1-stage-larvae	ceh-6 (-) hlh-16 (+) depleted	3	0	199	613	6677	1.45805	2.79831e-09	1.69188e-07
1429	F45C12.2_Larvae-L2-stage	pros-1 depleted	2	0	139	1444	1737	1.65444	3.06687e-09	1.84539e-07
232	AMA-1_Larvae-L3-stage	mir-57 enriched	3	0.7	38	309	1279	2.90905	4.20371e-09	2.48904e-07
4328	SEM-4_Larvae-L2-stage	mls-2 depleted	3	0.7	95	513	3050	1.83394	4.20859e-09	2.48959e-07
3704	NHR-77_Larvae-L2-stage	pros-1 depleted	3	0	224	1444	3185	1.45403	4.26685e-09	2.51932e-07
2500	LSY-2_Larvae-L2-stage	F21D5.9 depleted	1	0	57	344	2178	2.278	4.44438e-09	2.61678e-07
2185	LIN-13_Larvae-L4-stage	F21D5.9 depleted	1	0	68	344	2856	2.07247	5.29092e-09	3.08067e-07
3431	NHR-28_Larvae-L4-stage	ceh-27 depleted	3	0.7	82	365	3555	1.90589	5.52361e-09	3.20726e-07
4369	SKN-1_Larvae-L3-stage	pros-1 depleted	2	0	171	1444	2285	1.5472	5.79877e-09	3.36083e-07
414	CEH-26_Late-Embryonic-stage	pros-1 depleted	3	0	290	1444	4376	1.37011	6.05671e-09	3.50067e-07
3457	NHR-28_Larvae-L4-stage	pha-4 depleted	3	0.7	81	363	3521	1.89901	8.16877e-09	4.66153e-07
4635	UNC-62_Fed-L1-stage-larvae	F21D5.9 depleted	3	0	42	344	1371	2.66654	8.31362e-09	4.73989e-07
1639	FOS-1_Larvae-L4-stage	pros-1 depleted	2	0.5	126	1444	1556	1.67416	8.91611e-09	5.05139e-07
2549	LSY-2_Larvae-L4-stage	pros-1 depleted	3	0	171	1444	2299	1.53777	8.94417e-09	5.06274e-07
103	ALR-1_Larvae-L2-stage	ttx-3 enriched	3	0.5	72	232	4823	1.93285	9.32807e-09	5.2753e-07
3949	PHA-4_Larvae-L4-stage	pros-1 depleted	2	0	259	1444	3838	1.39518	9.8437e-09	5.55195e-07
1695	GEI-11_Fed-L1-stage-larvae	F21D5.9 depleted	1	0	102	344	5179	1.71432	9.90149e-09	5.57955e-07
2150	LIN-13_Larvae-L2-stage	F21D5.9 depleted	1	0	80	344	3679	1.89277	1.04524e-08	5.87425e-07
3007	NHR-129_Larvae-L2-stage	ttx-3 depleted	3	0.7	68	246	4191	1.98212	1.29692e-08	7.19244e-07
1240	EOR-1_Larvae-L3-stage	F21D5.9 depleted	3	0	125	344	6881	1.58123	1.30059e-08	7.20443e-07
316	C34F6.9_Larvae-L2-stage	ceh-27 depleted	3	0.7	67	365	2708	2.04433	1.35792e-08	7.49772e-07
3634	NHR-76_Larvae-L4-stage	pros-1 depleted	3	0	221	1444	3179	1.43727	1.44844e-08	7.98355e-07
3795	PAX-1_Embryos	F21D5.9 depleted	1	0	36	344	1089	2.87747	1.58444e-08	8.67996e-07
642	CES-1_Larvae-L4-stage	ceh-6 (+) hlh-16 (+) enriched	3	0.7	31	238	1224	3.15574	1.68418e-08	9.17286e-07
1383	F45C12.2_Fed-L1-stage-larvae	hlh-16 enriched	3	0.7	68	458	2147	2.03607	1.72746e-08	9.3819e-07
3599	NHR-76_Larvae-L3-stage	pros-1 depleted	3	0	197	1444	2771	1.46982	1.94207e-08	1.04752e-06
4299	SEA-2_Larvae-L3-stage	pros-1 depleted	2	0	118	1444	1450	1.68248	2.07194e-08	1.11186e-06
3739	NHR-77_Larvae-L3-stage	pros-1 depleted	1	0	253	1444	3763	1.39002	2.12528e-08	1.13758e-06
1919	HLH-30_Larvae-L4-stage	pros-1 depleted	3	0	230	1444	3357	1.41648	2.346e-08	1.24829e-06
2442	LSY-2_Fed-L1-stage-larvae	pha-4 depleted	3	0.7	61	363	2396	2.1016	2.53893e-08	1.33852e-06
2458	LSY-2_Larvae-L1-stage	ceh-6 (+) hlh-16 (-) depleted	3	0.7	61	259	3456	2.05665	2.85558e-08	1.49172e-06
1814	GEI-11_Young-adult	pros-1 depleted	2	0	197	1444	2788	1.46086	3.07521e-08	1.5985e-06
3843	PEB-1_Larvae-L2-stage	pha-4 enriched	3	0.7	35	319	1154	2.84477	3.21258e-08	1.66441e-06
1520	FOS-1_Fed-L1-stage-larvae	F21D5.9 depleted	1	0	98	344	5024	1.6979	3.61386e-08	1.8506e-06
211	AMA-1_Larvae-L3-stage	ceh-27 depleted	2	0.7	39	365	1217	2.64788	3.73876e-08	1.90568e-06
3507	NHR-6_Larvae-L2-stage	ceh-6 (-) hlh-16 (+) depleted	3	0.7	94	613	2607	1.76396	4.56192e-08	2.29737e-06
3200	NHR-237_Larvae-L1-stage	F21D5.9 depleted	1	0	39	344	1295	2.62139	4.66785e-08	2.34696e-06
4840	ZAG-1_Fed-L1-stage-larvae	ceh-6 (-) hlh-16 (+) enriched	3	0.7	27	295	816	3.328	5.90355e-08	2.92163e-06
1415	F45C12.2_Larvae-L2-stage	F21D5.9 depleted	1	0	43	344	1530	2.44632	6.381e-08	3.14065e-06
2535	LSY-2_Larvae-L4-stage	F21D5.9 depleted	1	0	50	344	1942	2.24108	7.58206e-08	3.69714e-06
4248	SAX-3_Larvae-L4-stage	cnd-1 depleted	3	0.7	88	449	3362	1.76439	8.10541e-08	3.93709e-06
260	C01B12.2_Larvae-L2-stage	F21D5.9 depleted	1	0	132	344	7627	1.50646	8.17164e-08	3.96315e-06
1380	F45C12.2_Fed-L1-stage-larvae	F21D5.9 depleted	1	0	91	344	4614	1.71672	8.25461e-08	4.00031e-06
3655	NHR-77_Fed-L1-stage-larvae	F21D5.9 depleted	1	0	100	344	5258	1.65545	8.83014e-08	4.26609e-06
1975	HPL-2_Fed-L1-stage-larvae	F21D5.9 depleted	1	0	122	344	6879	1.54373	9.077e-08	4.37864e-06
2570	MAB-5_Embryos	F21D5.9 depleted	2	0	29	344	815	3.09726	9.25413e-08	4.45046e-06
3809	PAX-1_Embryos	pros-1 depleted	3	0	106	1444	1299	1.68707	9.79517e-08	4.70347e-06
1133	ELT-1_Larvae-L2-stage	cnd-1 depleted	1	0.5	18	449	265	4.57863	1.0846e-07	5.18436e-06
1147	ELT-1_Larvae-L2-stage	pha-4 depleted	1	0	18	363	329	4.51632	1.35336e-07	6.38666e-06
1730	GEI-11_Larvae-L2-stage	F21D5.9 depleted	1	0	81	344	3974	1.77417	1.39933e-07	6.57895e-06
1352	F23F12.9_Embryos	mir-57 enriched	3	0	37	309	1411	2.56752	1.65038e-07	7.66769e-06
2772	NFYA-1_Late-Embryos	ceh-6 (-) hlh-16 (+) depleted	3	0	172	613	5859	1.43617	1.71966e-07	7.95439e-06
1232	EOR-1_Larvae-L3-stage	ceh-6 (-) hlh-16 (+) depleted	3	0	196	613	6899	1.38986	1.74761e-07	8.0718e-06
3214	NHR-237_Larvae-L1-stage	pros-1 depleted	1	0	104	1444	1284	1.67457	1.86052e-07	8.55568e-06
1557	FOS-1_Larvae-L2-stage	hlh-16 depleted	3	0.5	244	841	6444	1.34287	1.88774e-07	8.66818e-06
3472	NHR-2_Embryos	ceh-6 (-) hlh-16 (+) depleted	3	0	87	613	2426	1.75441	1.98522e-07	9.08269e-06
2423	LSY-2_Fed-L1-stage-larvae	ceh-6 (+) hlh-16 (-) depleted	3	0.7	46	259	2397	2.23612	2.06315e-07	9.41193e-06
4355	SKN-1_Larvae-L3-stage	F21D5.9 depleted	1	0	51	344	2071	2.14352	2.18794e-07	9.95955e-06
4110	R02D3.7_Larvae-L4-stage	F21D5.9 depleted	1	0	54	344	2254	2.08534	2.19493e-07	9.98415e-06
558	CES-1_Embryos	ttx-3 enriched	3	0.7	50	232	3104	2.0856	3.79026e-07	1.671e-05
484	CEH-38_Larvae-L4-stage	pros-1 depleted	2	0	195	1444	2853	1.41308	3.93313e-07	1.72915e-05
785	DPL-1_Larvae-L4-stage	F21D5.9 depleted	1	0	127	344	7442	1.48543	3.95942e-07	1.73949e-05
365	CEH-16_Larvae-L2-stage	F21D5.9 depleted	1	0	45	344	1758	2.22808	4.32223e-07	1.88574e-05
1149	ELT-1_Larvae-L2-stage	pros-1 depleted	3	0	47	1444	444	2.18852	4.70738e-07	2.0481e-05
925	DVE-1_Late-Embryos	F21D5.9 depleted	1	0	86	344	4440	1.68598	4.7199e-07	2.05213e-05
4306	SEM-4_Larvae-L2-stage	ceh-27 depleted	3	0.7	68	365	3046	1.8446	5.12385e-07	2.21857e-05
997	EFL-1_Larvae-L1-stage	hlh-16 depleted	3	0.5	188	841	4759	1.40101	5.40857e-07	2.33703e-05
1800	GEI-11_Young-adult	F21D5.9 depleted	1	0	57	344	2510	1.97669	5.51711e-07	2.37579e-05
2463	LSY-2_Larvae-L1-stage	cnd-1 depleted	3	0.7	87	449	3462	1.69395	5.70624e-07	2.44886e-05
2746	NFYA-1_Larvae-L3-stage	F21D5.9 enriched	3	0.7	44	341	1735	2.22664	5.94926e-07	2.54277e-05
3373	NHR-25_Larvae-L2-stage	cnd-1 depleted	3	0.7	65	449	2326	1.8837	6.0473e-07	2.57942e-05
4649	UNC-62_Fed-L1-stage-larvae	pros-1 depleted	3	0	107	1444	1366	1.61945	6.20198e-07	2.6436e-05
4315	SEM-4_Larvae-L2-stage	ceh-6 (-) hlh-16 (+) enriched	3	0.7	57	295	2938	1.95134	6.69103e-07	2.84437e-05
2829	NFYA-1_Young-adult	pros-1 depleted	2	0	111	1444	1434	1.60033	6.75669e-07	2.87034e-05
342	C34F6.9_Larvae-L2-stage	pha-4 depleted	3	0.7	62	363	2700	1.89555	7.2508e-07	3.06167e-05
2292	LIN-35_Fed-L1-stage-larvae	hlh-16 depleted	3	0	211	841	5507	1.35883	8.094e-07	3.39948e-05
4075	R02D3.7_Larvae-L3-stage	F21D5.9 depleted	1	0	104	344	5804	1.55971	8.53432e-07	3.57251e-05
4845	ZAG-1_Fed-L1-stage-larvae	F21D5.9 depleted	1	0	45	344	1814	2.1593	1.01443e-06	4.20453e-05
3585	NHR-76_Larvae-L3-stage	F21D5.9 depleted	1	0	52	344	2248	2.01346	1.09292e-06	4.51206e-05
1502	FKH-2_Larvae-L3-stage	ttx-3 depleted	3	0	44	246	2503	2.14748	1.11015e-06	4.58018e-05
4775	W03F9.2_L4-Young-Adult-larvae	F21D5.9 depleted	1	0	145	344	9000	1.40237	1.15661e-06	4.75627e-05
4810	W03F9.2_L4-Young-Adult-stage-larvae	F21D5.9 depleted	1	0	145	344	9000	1.40237	1.15661e-06	4.75627e-05
1765	GEI-11_Larvae-L3-stage	F21D5.9 depleted	1	0	97	344	5327	1.58499	1.16302e-06	4.77953e-05
792	DPL-1_Larvae-L4-stage	mir-57 enriched	3	0.7	62	309	3276	1.85305	1.22176e-06	5.00786e-05
169	ALY-2_Larvae-L2-stage	pros-1 depleted	2	0	135	1444	1858	1.50218	1.3448e-06	5.47655e-05
332	C34F6.9_Larvae-L2-stage	hlh-16 depleted	3	0	243	841	6577	1.31032	1.49931e-06	6.07046e-05
3725	NHR-77_Larvae-L3-stage	F21D5.9 depleted	1	0	75	344	3794	1.72068	1.51857e-06	6.14449e-05
4320	SEM-4_Larvae-L2-stage	F21D5.9 depleted	1	0	99	344	5507	1.56479	1.54443e-06	6.24512e-05
204	ALY-2_Larvae-L3-stage	pros-1 depleted	3	0	195	1444	2915	1.38303	1.67297e-06	6.73463e-05
3375	NHR-25_Larvae-L2-stage	F21D5.9 depleted	1	0	84	344	4443	1.64566	1.82617e-06	7.27695e-05
3474	NHR-2_Embryos	ceh-6 (+) hlh-16 (+) depleted	3	0	85	629	2423	1.67572	1.86599e-06	7.40751e-05
3900	PHA-4_Larvae-L2-stage	F21D5.9 depleted	1	0	110	344	6350	1.50784	1.88234e-06	7.45834e-05
3910	PHA-4_Larvae-L2-stage	pal-1 depleted	3	0.9	17	622	210	3.91877	1.99156e-06	7.85652e-05
4600	UNC-62_Day-Four-Young-Adult	F21D5.9 depleted	3	0	80	344	4174	1.6683	2.06589e-06	8.12428e-05
4740	UNC-62_Young-adult-Day-4	F21D5.9 depleted	3	0	80	344	4174	1.6683	2.06589e-06	8.12428e-05
4337	SEM-4_Larvae-L2-stage	ttx-3 depleted	2	0.7	46	246	2740	2.0509	2.13233e-06	8.3491e-05
50	AHA-1_Larvae-L4-stage	F21D5.9 depleted	3	0	41	344	1630	2.18944	2.28889e-06	8.90675e-05
2774	NFYA-1_Late-Embryos	ceh-6 (+) hlh-16 (+) depleted	3	0	170	629	5863	1.38505	2.39573e-06	9.29379e-05
5174	ZTF-4_Larvae-L2-stage	pros-1 depleted	1	0	116	1444	1557	1.5403	2.42356e-06	9.3844e-05
402	CEH-26_Late-Embryonic-stage	hlh-16 depleted	3	0	172	841	4371	1.39555	2.45432e-06	9.49767e-05
3760	NHR-77_Larvae-L4-stage	F21D5.9 depleted	1	0	134	344	8238	1.41586	2.47869e-06	9.58609e-05
1111	EGL-5_Larvae-L3-stage	pal-1 enriched	3	0.7	33	174	2362	2.38169	2.49842e-06	9.64725e-05
15	AHA-1_Fed-L1-stage-larvae	F21D5.9 depleted	3	0	23	344	654	3.06117	2.4991e-06	9.64725e-05
4566	UNC-39_Larvae-L2-stage	F21D5.9 enriched	2	0.7	19	341	473	3.52687	2.54447e-06	9.80438e-05
4602	UNC-62_Day-Four-Young-Adult	hlh-16 depleted	3	0	165	841	4160	1.40666	2.62171e-06	0.000100897
4742	UNC-62_Young-adult-Day-4	hlh-16 depleted	3	0	165	841	4160	1.40666	2.62171e-06	0.000100897
2045	JUN-1_Larvae-L3-stage	F21D5.9 depleted	1	0	65	344	3167	1.7865	2.63125e-06	0.000101202
890	DVE-1_Larvae-L4-stage	F21D5.9 depleted	1	0	71	344	3581	1.7258	2.81395e-06	0.000107638
3515	NHR-6_Larvae-L2-stage	F21D5.9 depleted	1	0	91	344	5004	1.58293	3.04945e-06	0.000116222
589	CES-1_Fed-L1-stage-larvae	pros-1 depleted	2	0	165	1444	2409	1.41606	3.05441e-06	0.000116341
3970	PHA-4_Young-adult	F21D5.9 depleted	1	0	52	344	2337	1.93679	3.38421e-06	0.000127974
4005	PHA-4_Young-Adult	F21D5.9 depleted	1	0	52	344	2337	1.93679	3.38421e-06	0.000127974
1381	F45C12.2_Fed-L1-stage-larvae	F21D5.9 enriched	3	0.7	49	341	2180	1.9735	4.02092e-06	0.000150248
3517	NHR-6_Larvae-L2-stage	hlh-16 depleted	3	0.5	178	841	4597	1.37323	4.2321e-06	0.000157578
1464	F45C12.2_Larvae-L3-stage	pros-1 depleted	2	0	160	1444	2338	1.41485	4.59211e-06	0.000170379
4910	ZAG-1_Larvae-L3-stage	ceh-6 (-) hlh-16 (+) enriched	3	0.7	27	295	1026	2.64683	4.83737e-06	0.000179079
324	C34F6.9_Larvae-L2-stage	ceh-6 (+) hlh-16 (+) depleted	3	0	187	629	6659	1.34143	4.86983e-06	0.000179941
1977	HPL-2_Fed-L1-stage-larvae	hlh-16 depleted	3	0	283	841	7990	1.25614	4.91778e-06	0.0001815
2473	LSY-2_Larvae-L1-stage	mls-2 depleted	3	0.7	93	513	3461	1.58213	4.97335e-06	0.000183229
3128	NHR-21_Larvae-L2-stage	cnd-1 depleted	3	0.7	26	449	648	2.70462	5.4901e-06	0.000200508
2747	NFYA-1_Larvae-L3-stage	hlh-16 depleted	3	0.5	154	841	3878	1.40835	5.78278e-06	0.000210101
4662	UNC-62_Larvae-L2-stage	ceh-6 (-) hlh-16 (+) depleted	3	0	78	613	2293	1.66415	6.56246e-06	0.000236114
1162	ELT-1_Larvae-L3-stage	ceh-6 (-) hlh-16 (+) depleted	3	0	83	613	2488	1.63203	6.68405e-06	0.000239667
82	ALR-1_Larvae-L2-stage	ceh-6 (+) hlh-16 (+) enriched	3	0.7	42	238	2564	2.04104	6.95945e-06	0.000248693
262	C01B12.2_Larvae-L2-stage	hlh-16 depleted	3	0.5	235	841	6454	1.29133	7.25446e-06	0.000258355
2955	NHR-11_Larvae-L2-stage	F21D5.9 depleted	1	0	45	344	1961	1.99743	7.75355e-06	0.000274736
2325	LIN-35_Starved-L1-stage-larvae	F21D5.9 depleted	3	0	51	344	2342	1.89548	7.75367e-06	0.000274736
2482	LSY-2_Larvae-L1-stage	ttx-3 depleted	3	0.7	52	246	3428	1.85311	7.84478e-06	0.000277652
4705	UNC-62_Larvae-L3-stage	F21D5.9 depleted	2	0	68	344	3489	1.69646	8.57624e-06	0.000301172
1523	FOS-1_Fed-L1-stage-larvae	hlh-16 enriched	3	0.7	61	458	2205	1.77843	8.71668e-06	0.000305253
2606	MAB-5_Larvae-L2-stage	F21D5.9 enriched	3	0.7	33	341	1261	2.29772	8.948e-06	0.000312832
2792	NFYA-1_Late-Embryos	pha-4 depleted	3	0.7	55	363	2478	1.83218	9.18874e-06	0.000320537
2010	JUN-1_Larvae-L1-stage	F21D5.9 depleted	1	0	76	344	4057	1.63059	9.25504e-06	0.000322493
4627	UNC-62_Fed-L1-stage-larvae	ceh-6 (-) hlh-16 (+) depleted	3	0.5	43	613	1030	2.04236	9.3298e-06	0.000324739
437	CEH-38_Larvae-L3-stage	hlh-16 depleted	3	0	206	841	5544	1.31778	9.40839e-06	0.000327293
1487	FKH-2_Larvae-L3-stage	hlh-16 depleted	3	0.5	80	841	1733	1.63716	1.0654e-05	0.000366178
1478	FKH-2_Larvae-L3-stage	ceh-6 (+) hlh-16 (-) depleted	3	0	43	259	2519	1.98905	1.10398e-05	0.000379024
2582	MAB-5_Embryos	pha-4 depleted	3	0.7	14	363	284	4.06928	1.10607e-05	0.000379535
3501	NHR-6_Larvae-L2-stage	ceh-27 depleted	2	0.7	53	365	2375	1.8439	1.15301e-05	0.000394995
1032	EFL-1_Young-adult	hlh-16 depleted	3	0.5	177	841	4651	1.34966	1.27863e-05	0.000434487
1067	EFL-1_Young-Adult	hlh-16 depleted	3	0.5	177	841	4651	1.34966	1.27863e-05	0.000434487
1477	FKH-2_Larvae-L3-stage	ceh-6 (-) hlh-16 (+) depleted	3	0	82	613	2493	1.60914	1.28131e-05	0.000435161
323	C34F6.9_Larvae-L2-stage	ceh-6 (+) hlh-16 (-) depleted	3	0.7	45	259	2706	1.93771	1.2899e-05	0.000437608
4915	ZAG-1_Larvae-L3-stage	F21D5.9 depleted	1	0	42	344	1814	2.01534	1.29912e-05	0.00044026
1499	FKH-2_Larvae-L3-stage	pros-1 depleted	2	0	148	1444	2171	1.40941	1.31406e-05	0.000445084
3523	NHR-6_Larvae-L2-stage	mls-2 depleted	2	0.9	17	513	294	3.40458	1.34178e-05	0.000454229
237	AMA-1_Larvae-L3-stage	pha-4 depleted	2	0.7	33	363	1209	2.25318	1.36533e-05	0.00046121
4848	ZAG-1_Fed-L1-stage-larvae	hlh-16 enriched	3	0.7	30	458	813	2.37218	1.3715e-05	0.000463047
2562	MAB-5_Embryos	ceh-6 (-) hlh-16 (+) depleted	2	0	36	613	814	2.16361	1.50078e-05	0.000503189
822	DPL-1_Young-adult	hlh-16 depleted	3	0	204	841	5529	1.30853	1.66564e-05	0.000552291
857	DPL-1_Young-Adult	hlh-16 depleted	3	0	204	841	5529	1.30853	1.66564e-05	0.000552291
1222	ELT-3_Embryos	ttx-3 depleted	3	0.7	32	246	1745	2.24023	1.71677e-05	0.000566559
2773	NFYA-1_Late-Embryos	ceh-6 (+) hlh-16 (-) depleted	3	0.7	42	259	2484	1.97017	1.78148e-05	0.000584851
64	AHA-1_Larvae-L4-stage	pros-1 depleted	3	0	116	1444	1629	1.47222	1.89451e-05	0.0006197
1590	FOS-1_Larvae-L3-stage	F21D5.9 depleted	1	0.5	56	344	2755	1.76931	1.94842e-05	0.00063618
3462	NHR-28_Larvae-L4-stage	ttx-3 depleted	3	0.7	52	246	3542	1.79347	1.94893e-05	0.00063618
3513	NHR-6_Larvae-L2-stage	cnd-1 depleted	2	0.7	61	449	2376	1.73058	1.96023e-05	0.000639537
4916	ZAG-1_Larvae-L3-stage	F21D5.9 enriched	3	0.7	28	341	1026	2.39612	2.09726e-05	0.000680017
1829	HAM-1_Fed-L1-stage-larvae	ceh-6 (+) hlh-16 (+) depleted	3	0	184	629	6689	1.31399	2.18881e-05	0.000707879
242	AMA-1_Larvae-L3-stage	ttx-3 depleted	1	0.7	24	246	1133	2.58773	2.25003e-05	0.000725446
120	ALY-2_Fed-L1-stage-larvae	F21D5.9 depleted	1	0	71	344	3807	1.62335	2.29414e-05	0.000738532
989	EFL-1_Larvae-L1-stage	ceh-6 (+) hlh-16 (+) depleted	3	0	177	629	6396	1.32191	2.40528e-05	0.000772731
190	ALY-2_Larvae-L3-stage	F21D5.9 depleted	1	0	50	344	2377	1.83096	2.41156e-05	0.000773959
4544	UNC-39_Embryos	pros-1 depleted	3	0	99	1444	1349	1.51726	2.45685e-05	0.000786892
1226	EOR-1_Larvae-L3-stage	ceh-27 depleted	3	0.7	62	365	3020	1.69632	2.50351e-05	0.000801022
3527	NHR-6_Larvae-L2-stage	pha-4 depleted	3	0.7	56	363	2633	1.75568	2.54783e-05	0.000812315
3518	NHR-6_Larvae-L2-stage	hlh-16 enriched	3	0.7	66	458	2540	1.67042	2.63951e-05	0.000838996
4846	ZAG-1_Fed-L1-stage-larvae	F21D5.9 enriched	3	0.7	24	341	820	2.56977	2.76144e-05	0.000872471
5034	ZTF-11_Embryos	pros-1 depleted	2	0	64	1444	779	1.69855	2.80671e-05	0.00088323
1337	F23F12.9_Embryos	ceh-6 (-) hlh-16 (+) depleted	3	0	52	613	1405	1.81063	3.02372e-05	0.000946791
392	CEH-26_Late-Embryonic-stage	ceh-6 (-) hlh-16 (+) depleted	3	0	127	613	4409	1.40918	3.04228e-05	0.000951657
783	DPL-1_Larvae-L4-stage	cnd-1 depleted	2	0.9	16	449	325	3.31853	3.29807e-05	0.00102455
3828	PEB-1_Larvae-L2-stage	cnd-1 depleted	3	0.7	36	449	1170	2.07408	3.44444e-05	0.00106634
3822	PEB-1_Larvae-L2-stage	ceh-6 (-) hlh-16 (+) depleted	3	0.5	53	613	1449	1.78941	3.4598e-05	0.00107057
1940	HLH-30_Late-Embryos	F21D5.9 depleted	3	0	54	344	2678	1.75517	3.49077e-05	0.00107909
3330	NHR-23_Larvae-L3-stage	ceh-6 depleted	3	0.7	28	138	2717	2.25459	3.50831e-05	0.00108345
3410	NHR-28_Larvae-L3-stage	F21D5.9 depleted	3	0.5	28	344	1049	2.32338	3.62163e-05	0.00111571
962	EFL-1_Fed-L1-stage-larvae	hlh-16 depleted	3	0	198	841	5407	1.2987	3.68777e-05	0.00113442
1562	FOS-1_Larvae-L2-stage	mir-57 enriched	3	0.7	57	309	3266	1.70882	3.88589e-05	0.00119072
3439	NHR-28_Larvae-L4-stage	ceh-6 (+) hlh-16 (+) depleted	3	0.7	108	629	3545	1.45527	3.9009e-05	0.00119473
398	CEH-26_Late-Embryonic-stage	cnd-1 depleted	2	0.9	20	449	480	2.80865	3.92471e-05	0.00120144
4592	UNC-62_Day-Four-Young-Adult	ceh-6 (-) hlh-16 (+) depleted	3	0	121	613	4182	1.41548	4.05463e-05	0.00123641
4732	UNC-62_Young-adult-Day-4	ceh-6 (-) hlh-16 (+) depleted	3	0	121	613	4182	1.41548	4.05463e-05	0.00123641
4717	UNC-62_Larvae-L3-stage	pha-4 depleted	2	0.7	47	363	2113	1.83614	4.21459e-05	0.00127838
1375	F45C12.2_Fed-L1-stage-larvae	ceh-6 (-) hlh-16 (+) enriched	3	0.9	10	295	205	4.90632	4.26684e-05	0.00129112
5244	ZTF-7_Larvae-L4-stage	pros-1 depleted	3	0	232	1444	3757	1.27668	4.37143e-05	0.00131834
2339	LIN-35_Starved-L1-stage-larvae	pros-1 depleted	3	0.5	118	1444	1696	1.43844	4.39217e-05	0.00132332
4691	UNC-62_Larvae-L3-stage	ceh-27 depleted	2	0.7	47	365	2119	1.8327	4.4309e-05	0.00133435
3532	NHR-6_Larvae-L2-stage	ttx-3 depleted	3	0.7	41	246	2624	1.90879	4.47023e-05	0.00134555
499	CEH-39_Embryos	ceh-6 (+) hlh-16 (+) depleted	3	0	101	629	3274	1.4736	4.48214e-05	0.0013485
593	CES-1_Fed-L1-stage-larvae	ttx-3 enriched	3	0.7	27	232	1508	2.31817	4.49666e-05	0.00135211
3690	NHR-77_Larvae-L2-stage	F21D5.9 depleted	1	0	52	344	2570	1.76119	4.55268e-05	0.00136776
1343	F23F12.9_Embryos	cnd-1 depleted	3	0.7	20	449	486	2.77397	4.66274e-05	0.00139816
4229	SAX-3_Larvae-L3-stage	pros-1 depleted	3	0	163	1444	2497	1.3496	4.79827e-05	0.00143538
659	CES-1_Larvae-L4-stage	pros-1 depleted	2	0	153	1444	2319	1.36404	4.95658e-05	0.00147923
2737	NFYA-1_Larvae-L3-stage	ceh-6 (-) hlh-16 (+) depleted	3	0.7	60	613	1732	1.69475	4.98023e-05	0.00148488
3509	NHR-6_Larvae-L2-stage	ceh-6 (+) hlh-16 (+) depleted	3	0	170	629	6174	1.31528	4.98736e-05	0.0014863
3894	PHA-4_Larvae-L2-stage	ceh-6 (+) hlh-16 (+) depleted	3	0	201	629	7532	1.27474	5.10433e-05	0.00151511
744	DPL-1_Fed-L1-stage-larvae	ceh-6 (+) hlh-16 (+) depleted	3	0	159	629	5704	1.33154	5.15209e-05	0.00152672
3516	NHR-6_Larvae-L2-stage	F21D5.9 enriched	3	0.7	52	341	2611	1.74861	5.44412e-05	0.00160721
2447	LSY-2_Fed-L1-stage-larvae	ttx-3 depleted	3	0.7	38	246	2378	1.95214	5.51704e-05	0.00162722
2397	LSY-2_Embryos	hlh-16 depleted	3	0	162	841	4302	1.3355	5.74806e-05	0.00168903
5160	ZTF-4_Larvae-L2-stage	F21D5.9 depleted	1	0	36	344	1557	2.01257	5.79039e-05	0.00170067
3762	NHR-77_Larvae-L4-stage	hlh-16 depleted	3	0.5	242	841	6883	1.24691	5.99025e-05	0.00175284
5125	ZTF-4_Larvae-L1-stage	F21D5.9 depleted	3	0	26	344	968	2.33795	6.23437e-05	0.00181416
1172	ELT-1_Larvae-L3-stage	hlh-16 depleted	3	0	102	841	2473	1.46277	6.73635e-05	0.00194674
1674	GEI-11_Embryos	pros-1 depleted	3	0	120	1444	1749	1.41849	6.84892e-05	0.00197746
1471	FKH-2_Larvae-L3-stage	ceh-27 depleted	2	0.7	26	365	926	2.31999	7.16225e-05	0.00205568
2778	NFYA-1_Late-Embryos	cnd-1 depleted	3	0.7	61	449	2486	1.65401	7.23506e-05	0.00207374
3445	NHR-28_Larvae-L4-stage	F21D5.9 depleted	3	0	132	344	8618	1.33323	7.39293e-05	0.00211611
3319	NHR-23_Larvae-L2-stage	pros-1 depleted	3	0	60	1444	741	1.67405	7.41912e-05	0.00212167
3508	NHR-6_Larvae-L2-stage	ceh-6 (+) hlh-16 (-) depleted	3	0.7	42	259	2643	1.85164	7.42902e-05	0.00212354
1905	HLH-30_Larvae-L4-stage	F21D5.9 depleted	1	0	55	344	2829	1.69226	7.81577e-05	0.002225
1170	ELT-1_Larvae-L3-stage	F21D5.9 depleted	1	0	41	344	1898	1.88029	7.8907e-05	0.00224228
2766	NFYA-1_Late-Embryos	ceh-27 depleted	3	0.7	52	365	2488	1.72694	7.89971e-05	0.00224383
427	CEH-38_Larvae-L3-stage	ceh-6 (-) hlh-16 (+) depleted	2	0.7	58	613	1685	1.68395	7.93681e-05	0.00225335
3438	NHR-28_Larvae-L4-stage	ceh-6 (+) hlh-16 (-) depleted	3	0.7	52	259	3558	1.70295	8.23703e-05	0.00233124
322	C34F6.9_Larvae-L2-stage	ceh-6 (-) hlh-16 (+) depleted	3	0.5	143	613	5200	1.34535	8.33713e-05	0.00235112
777	DPL-1_Larvae-L4-stage	ceh-6 (-) hlh-16 (+) depleted	3	0.7	97	613	3247	1.46147	8.64857e-05	0.00243241
4706	UNC-62_Larvae-L3-stage	F21D5.9 enriched	3	0.7	48	341	2387	1.76558	8.66421e-05	0.00243514
1497	FKH-2_Larvae-L3-stage	pha-4 depleted	3	0	52	363	2501	1.71632	9.19106e-05	0.00256779
4313	SEM-4_Larvae-L2-stage	ceh-6 (+) hlh-16 (-) depleted	2	0.7	43	259	2757	1.81734	9.20444e-05	0.00257039
2080	JUN-1_Larvae-L4-stage	F21D5.9 depleted	1	0	62	344	3334	1.61869	9.2182e-05	0.00257309
1870	HAM-1_Larvae-L4-stage	F21D5.9 depleted	1	0	97	344	5913	1.42791	9.42695e-05	0.0026267
4250	SAX-3_Larvae-L4-stage	F21D5.9 depleted	1	0	103	344	6375	1.40635	9.52107e-05	0.00265059
4637	UNC-62_Fed-L1-stage-larvae	hlh-16 depleted	3	0	63	841	1368	1.63325	0.000101282	0.00280967
1234	EOR-1_Larvae-L3-stage	ceh-6 (+) hlh-16 (+) depleted	3	0	185	629	6912	1.27851	0.000102367	0.00283602
3144	NHR-21_Larvae-L2-stage	pros-1 depleted	3	0.7	53	1444	639	1.71479	0.000104538	0.00289235
1479	FKH-2_Larvae-L3-stage	ceh-6 (+) hlh-16 (+) depleted	3	0	80	629	2507	1.5243	0.000105177	0.00290749
333	C34F6.9_Larvae-L2-stage	hlh-16 enriched	3	0.7	65	458	2611	1.60038	0.000108383	0.00298431
401	CEH-26_Late-Embryonic-stage	F21D5.9 enriched	3	0.9	18	341	572	2.76296	0.00011477	0.0031437
4670	UNC-62_Larvae-L2-stage	F21D5.9 depleted	1	0	37	344	1675	1.92275	0.000115441	0.00315854
4124	R02D3.7_Larvae-L4-stage	pros-1 depleted	3	0	167	1444	2614	1.32083	0.000115738	0.00316196
3130	NHR-21_Larvae-L2-stage	F21D5.9 depleted	1	0	29	344	1183	2.13378	0.000117055	0.00319143
2689	MEF-2_Fed-L1-stage-larvae	pros-1 depleted	1	0	71	1444	933	1.5733	0.00011788	0.00320659
4703	UNC-62_Larvae-L3-stage	cnd-1 depleted	3	0.7	59	449	2423	1.64137	0.000118245	0.00321372
1555	FOS-1_Larvae-L2-stage	F21D5.9 depleted	1	0	113	344	7199	1.36629	0.000125516	0.00339088
1660	GEI-11_Embryos	F21D5.9 depleted	1	0	34	344	1494	1.98091	0.000126728	0.00342067
2466	LSY-2_Larvae-L1-stage	F21D5.9 enriched	3	0.9	13	341	333	3.42765	0.000130258	0.00350545
2222	LIN-15B_Fed-L1-stage-larvae	hlh-16 depleted	1	0	107	841	2669	1.42179	0.000133513	0.00357472
4700	UNC-62_Larvae-L3-stage	ceh-6 (-) hlh-16 (+) enriched	3	0.7	42	295	2334	1.80992	0.00013499	0.00360967
4672	UNC-62_Larvae-L2-stage	hlh-16 depleted	3	0	94	841	2281	1.46151	0.000136787	0.0036546
2354	LIN-35_Young-adult	ceh-6 (+) hlh-16 (+) depleted	2	0	138	629	4914	1.34147	0.000137054	0.00365863
219	AMA-1_Larvae-L3-stage	ceh-6 (+) hlh-16 (+) depleted	3	0.7	47	629	1274	1.76224	0.000138558	0.00368941
4708	UNC-62_Larvae-L3-stage	hlh-16 enriched	3	0.7	59	458	2325	1.63134	0.000140457	0.00373683
3116	NHR-21_Larvae-L2-stage	ceh-27 depleted	3	0.7	20	365	648	2.55023	0.000143643	0.00381675
2572	MAB-5_Embryos	hlh-16 depleted	3	0.7	20	841	279	2.54229	0.000143984	0.00382258
628	CES-1_Larvae-L3-stage	ttx-3 enriched	3	0.7	25	232	1442	2.2447	0.000144407	0.0038322
3352	NHR-23_Larvae-L3-stage	pha-4 depleted	2	0.7	51	363	2482	1.6962	0.000144468	0.00383221
3832	PEB-1_Larvae-L2-stage	hlh-16 depleted	3	0.5	65	841	1443	1.59752	0.000147243	0.00389761
1450	F45C12.2_Larvae-L3-stage	F21D5.9 depleted	1	0	43	344	2090	1.79085	0.000154595	0.00406999
521	CEH-39_Embryos	singlets depleted	2	0	15	52	3107	2.81164	0.000158912	0.00416971
4285	SEA-2_Larvae-L3-stage	F21D5.9 depleted	1	0	29	344	1206	2.09309	0.000162166	0.00424325
3577	NHR-76_Larvae-L3-stage	ceh-6 (-) hlh-16 (+) depleted	3	0.5	69	613	2163	1.56061	0.000164296	0.00429131
1217	ELT-3_Embryos	pha-4 depleted	3	0.7	39	363	1738	1.85235	0.000165953	0.0043208
4321	SEM-4_Larvae-L2-stage	F21D5.9 enriched	3	0.9	12	341	296	3.55948	0.000165974	0.0043208
1547	FOS-1_Larvae-L2-stage	ceh-6 (-) hlh-16 (+) depleted	3	0.5	170	613	6475	1.28443	0.000168558	0.00438014
363	CEH-16_Larvae-L2-stage	cnd-1 depleted	3	0.7	33	449	1126	1.97553	0.000180551	0.00465606
3620	NHR-76_Larvae-L4-stage	F21D5.9 depleted	3	0	59	344	3205	1.60236	0.00018426	0.00473969
3132	NHR-21_Larvae-L2-stage	hlh-16 depleted	3	0.7	35	841	643	1.93044	0.000187918	0.00482466
4181	SAX-3_Larvae-L2-stage	F21D5.9 enriched	3	0.7	44	341	2199	1.75681	0.000195789	0.00500596
4159	SAX-3_Fed-L1-stage-larvae	pros-1 depleted	3	0	136	1444	2082	1.3505	0.000203727	0.00520049
2762	NFYA-1_Larvae-L3-stage	ttx-3 depleted	3	0.7	29	246	1738	2.03839	0.000224187	0.00566084
4898	ZAG-1_Larvae-L2-stage	ttx-3 enriched	3	0.9	9	232	265	4.39723	0.000235052	0.00591857
624	CES-1_Larvae-L3-stage	pros-1 depleted	3	0	161	1444	2544	1.30841	0.000241781	0.00607344
2221	LIN-15B_Fed-L1-stage-larvae	F21D5.9 enriched	2	0.9	7	341	108	5.69078	0.000243691	0.00611168
325	C34F6.9_Larvae-L2-stage	ceh-6 (-) hlh-16 (+) enriched	3	0.7	45	295	2635	1.71768	0.000247353	0.00619858
3510	NHR-6_Larvae-L2-stage	ceh-6 (-) hlh-16 (+) enriched	3	0.7	44	295	2557	1.73074	0.000248054	0.0062112
85	ALR-1_Larvae-L2-stage	F21D5.9 depleted	1	0	79	344	4705	1.46152	0.000256724	0.00639731
1731	GEI-11_Larvae-L2-stage	F21D5.9 enriched	3	0.7	34	341	1568	1.90384	0.00026359	0.00654817
4303	SEA-2_Larvae-L3-stage	ttx-3 enriched	3	0.9	7	232	161	5.62931	0.000266774	0.00661683
4082	R02D3.7_Larvae-L3-stage	mir-57 enriched	3	0.7	49	309	2884	1.66356	0.000279028	0.0068869
2061	JUN-1_Larvae-L3-stage	singlets depleted	2	0.7	9	52	1270	4.12714	0.000281707	0.00694619
2428	LSY-2_Fed-L1-stage-larvae	cnd-1 depleted	3	0.7	57	449	2400	1.60093	0.000294084	0.0072203
3860	PES-1_Larvae-L4-stage	ceh-6 (-) hlh-16 (+) enriched	3	0.9	10	295	262	3.83892	0.000317988	0.00774681
2564	MAB-5_Embryos	ceh-6 (+) hlh-16 (+) depleted	3	0	35	629	891	1.8764	0.000318168	0.00774819
29	AHA-1_Fed-L1-stage-larvae	pros-1 depleted	1	0	46	1444	557	1.70741	0.000318972	0.00776477
1521	FOS-1_Fed-L1-stage-larvae	F21D5.9 enriched	3	0.7	44	341	2252	1.71546	0.000327173	0.00794292
3142	NHR-21_Larvae-L2-stage	pha-4 depleted	2	0.7	18	363	586	2.53561	0.000327396	0.00794528
5230	ZTF-7_Larvae-L4-stage	F21D5.9 depleted	3	0	66	344	3781	1.51941	0.000327706	0.00794975
297	C16A3.4_Fed-L1-stage-larvae	hlh-16 depleted	3	0	160	841	4394	1.29139	0.000331992	0.00804133
1592	FOS-1_Larvae-L3-stage	hlh-16 depleted	3	0	177	841	4941	1.27045	0.000337798	0.00816939
703	DAF-12_Larvae-L4-stage	ceh-36 depleted	3	0	3	32	130	21.7832	0.000352623	0.00847263
3986	PHA-4_Young-adult	singlets depleted	2	0.7	8	52	1037	4.49284	0.00036348	0.00870362
4021	PHA-4_Young-Adult	singlets depleted	2	0.7	8	52	1037	4.49284	0.00036348	0.00870362
742	DPL-1_Fed-L1-stage-larvae	ceh-6 (-) hlh-16 (+) depleted	3	0.5	114	613	4108	1.35761	0.000374905	0.00894321
157	ALY-2_Larvae-L2-stage	hlh-16 depleted	3	0	86	841	2112	1.44412	0.000389822	0.00925169
1493	FKH-2_Larvae-L3-stage	mls-2 depleted	3	0.7	34	513	1069	1.87268	0.000391665	0.00929024
3587	NHR-76_Larvae-L3-stage	hlh-16 depleted	3	0	108	841	2779	1.37827	0.000393711	0.00933525
400	CEH-26_Late-Embryonic-stage	F21D5.9 depleted	1	0	60	344	3373	1.54836	0.000397702	0.00941573
1257	EOR-1_Larvae-L3-stage	ttx-3 depleted	3	0.7	42	246	3002	1.70914	0.0003999	0.00945896
3983	PHA-4_Young-adult	pha-4 enriched	3	0.7	25	319	1112	2.10873	0.000405183	0.00956407
4018	PHA-4_Young-Adult	pha-4 enriched	3	0.7	25	319	1112	2.10873	0.000405183	0.00956407
1345	F23F12.9_Embryos	F21D5.9 depleted	1	0	23	344	916	2.18559	0.000427754	0.0100292
2857	NHR-10_Larvae-L4-stage	mir-57 enriched	3	0.7	17	309	652	2.55294	0.000436337	0.01021
1095	EGL-5_Larvae-L3-stage	ceh-6 (-) hlh-16 (+) enriched	3	0.9	8	295	179	4.49518	0.00044722	0.0104429
4330	SEM-4_Larvae-L2-stage	pal-1 depleted	1	0.9	12	622	183	3.17432	0.000451046	0.0105166
3402	NHR-28_Larvae-L3-stage	ceh-6 (-) hlh-16 (+) depleted	3	0	53	613	1608	1.61247	0.000456896	0.0106294
2607	MAB-5_Larvae-L2-stage	hlh-16 depleted	3	0	104	841	2668	1.38244	0.000457541	0.0106405
5111	ZTF-4_Larvae-L1-stage	ceh-27 depleted	3	0.7	14	365	405	2.85626	0.000469831	0.0109102
2675	MEF-2_Fed-L1-stage-larvae	F21D5.9 depleted	1	0	23	344	929	2.15501	0.000518964	0.0119455
4180	SAX-3_Larvae-L2-stage	F21D5.9 depleted	1	0	65	344	3772	1.49996	0.000519642	0.0119567
4077	R02D3.7_Larvae-L3-stage	hlh-16 depleted	3	0	236	841	6921	1.20932	0.000520244	0.0119618
1766	GEI-11_Larvae-L3-stage	F21D5.9 enriched	3	0.7	41	341	2098	1.71584	0.000526815	0.0120996
4880	ZAG-1_Larvae-L2-stage	F21D5.9 depleted	1	0	59	344	3339	1.53806	0.000529948	0.0121672
1597	FOS-1_Larvae-L3-stage	mir-57 enriched	3	0.7	36	309	1971	1.78836	0.00053795	0.0123419
2731	NFYA-1_Larvae-L3-stage	ceh-27 depleted	2	0.7	35	365	1598	1.80974	0.000552563	0.0126679
3752	NHR-77_Larvae-L4-stage	ceh-6 (-) hlh-16 (+) depleted	3	0.7	91	613	3171	1.40393	0.000562709	0.0128912
233	AMA-1_Larvae-L3-stage	mls-2 depleted	1	0.7	35	513	1136	1.81406	0.000571857	0.0130753
4145	SAX-3_Fed-L1-stage-larvae	F21D5.9 depleted	1	0	33	344	1559	1.84249	0.000576513	0.0131643
680	DAF-12_Larvae-L3-stage	F21D5.9 depleted	1	0	21	344	820	2.22917	0.000587177	0.0133691
2587	MAB-5_Embryos	ttx-3 depleted	3	0.7	9	246	285	3.85777	0.000608307	0.0137702
4317	SEM-4_Larvae-L2-stage	ceh-6 (+) hlh-16 (+) enriched	1	0.9	7	238	178	4.90003	0.0006129	0.0138645
1361	F23F12.9_Embryos	singlets depleted	3	0	9	52	1416	3.7016	0.000621881	0.0140425
218	AMA-1_Larvae-L3-stage	ceh-6 (+) hlh-16 (-) depleted	1	0.5	31	259	1936	1.86578	0.000627764	0.0141601
372	CEH-16_Larvae-L2-stage	mir-57 enriched	3	0.7	24	309	1129	2.0814	0.000629995	0.0141901
4682	UNC-62_Larvae-L2-stage	pha-4 depleted	3	0.7	28	363	1183	1.9538	0.000631309	0.0142146
3357	NHR-23_Larvae-L3-stage	ttx-3 depleted	1	0.7	31	246	2043	1.85367	0.000683384	0.0152779
3657	NHR-77_Fed-L1-stage-larvae	hlh-16 depleted	3	0	216	841	6291	1.21768	0.000687526	0.0153542
4323	SEM-4_Larvae-L2-stage	hlh-16 enriched	3	0.7	67	458	2903	1.48369	0.000697799	0.0155615
3776	NHR-77_Larvae-L4-stage	singlets depleted	1	0.7	12	52	2435	2.87007	0.000704154	0.0156977
4918	ZAG-1_Larvae-L3-stage	hlh-16 enriched	3	0.7	30	458	1019	1.89262	0.000707291	0.015762
1353	F23F12.9_Embryos	mls-2 depleted	3	0.7	19	513	485	2.30661	0.000723045	0.016062
348	C34F6.9_Larvae-L2-stage	ttx-3 enriched	3	0.7	36	232	2671	1.74507	0.000726525	0.0161279
2563	MAB-5_Embryos	ceh-6 (+) hlh-16 (-) depleted	3	0	18	259	891	2.35396	0.000749377	0.0165968
2282	LIN-35_Fed-L1-stage-larvae	ceh-6 (-) hlh-16 (+) depleted	3	0.5	116	613	4275	1.32747	0.000766892	0.0169523
2556	MAB-5_Embryos	ceh-27 depleted	3	0.7	11	365	285	3.18913	0.000769245	0.0169865
3484	NHR-2_Embryos	irx-1 depleted	3	0	17	91	2426	2.32731	0.000841793	0.0184655
2352	LIN-35_Young-adult	ceh-6 (-) hlh-16 (+) depleted	2	0.5	80	613	2751	1.42266	0.000855969	0.01875
4417	SMA-9_Larvae-L2-stage	ceh-6 (-) hlh-16 (+) depleted	3	0	29	613	748	1.8967	0.000856563	0.0187503
3612	NHR-76_Larvae-L4-stage	ceh-6 (-) hlh-16 (+) depleted	3	0.5	71	613	2381	1.45882	0.000880704	0.0191987
3235	NHR-237_Larvae-L2-stage	F21D5.9 depleted	1	0	13	344	407	2.78026	0.000947312	0.0205018
3840	PEB-1_Larvae-L2-stage	pal-1 depleted	3	0.9	16	622	315	2.45884	0.000949799	0.0205485
3866	PES-1_Larvae-L4-stage	F21D5.9 enriched	3	0.9	10	341	264	3.32578	0.000963693	0.0208107
331	C34F6.9_Larvae-L2-stage	F21D5.9 enriched	3	0.7	48	341	2666	1.58081	0.00104692	0.0224188
2438	LSY-2_Fed-L1-stage-larvae	mls-2 depleted	3	0.7	61	513	2401	1.49589	0.00106714	0.0227974
2676	MEF-2_Fed-L1-stage-larvae	F21D5.9 enriched	2	0.7	14	341	469	2.62091	0.00107627	0.0229762
2748	NFYA-1_Larvae-L3-stage	hlh-16 enriched	3	0.7	43	458	1688	1.63762	0.00108805	0.023197
347	C34F6.9_Larvae-L2-stage	ttx-3 depleted	3	0.7	37	246	2672	1.69162	0.00111083	0.0236027
2947	NHR-11_Larvae-L2-stage	ceh-6 (-) hlh-16 (+) depleted	3	0	73	613	2485	1.43714	0.00111438	0.0236703
3147	NHR-21_Larvae-L2-stage	ttx-3 depleted	1	0.7	12	246	511	2.86879	0.00111621	0.0236931
4067	R02D3.7_Larvae-L3-stage	ceh-6 (-) hlh-16 (+) depleted	3	0.7	82	613	2864	1.40069	0.0011539	0.0244274
2781	NFYA-1_Late-Embryos	F21D5.9 enriched	3	0.9	8	341	181	3.88069	0.0011603	0.0245298
4560	UNC-39_Larvae-L2-stage	ceh-6 (-) hlh-16 (+) enriched	3	0.9	5	295	79	6.3658	0.00116121	0.0245409
4042	R02D3.7_Larvae-L2-stage	hlh-16 depleted	3	0	120	841	3248	1.31028	0.0012328	0.0259148
1277	F16B12.6_Fed-L1-stage-larvae	hlh-16 depleted	3	0	92	841	2378	1.37207	0.00124226	0.0260874
395	CEH-26_Late-Embryonic-stage	ceh-6 (-) hlh-16 (+) enriched	1	0.9	11	295	369	2.99831	0.00126359	0.0264875
4777	W03F9.2_L4-Young-Adult-larvae	hlh-16 depleted	3	0.5	240	841	7167	1.18761	0.00129768	0.0271247
4812	W03F9.2_L4-Young-Adult-stage-larvae	hlh-16 depleted	3	0.5	240	841	7167	1.18761	0.00129768	0.0271247
1191	ELT-3_Embryos	ceh-27 depleted	2	0.5	54	365	2940	1.51765	0.00131611	0.0274734
4616	UNC-62_Day-Four-Young-Adult	singlets depleted	3	0	16	52	4203	2.21702	0.00133585	0.0278302
4756	UNC-62_Young-adult-Day-4	singlets depleted	3	0	16	52	4203	2.21702	0.00133585	0.0278302
3837	PEB-1_Larvae-L2-stage	mir-57 enriched	3	0	31	309	1699	1.78652	0.00134148	0.0279013
4245	SAX-3_Larvae-L4-stage	ceh-6 (-) hlh-16 (+) enriched	2	0.9	8	295	213	3.77764	0.00138234	0.0286943
1377	F45C12.2_Fed-L1-stage-larvae	ceh-6 (+) hlh-16 (+) enriched	3	0.9	7	238	205	4.25466	0.00139572	0.0289179
2581	MAB-5_Embryos	pal-1 enriched	1	0.7	6	174	206	4.96518	0.00140282	0.0290525
2757	NFYA-1_Larvae-L3-stage	pha-4 depleted	3	0.7	36	363	1755	1.6933	0.00148987	0.0307055
1398	F45C12.2_Fed-L1-stage-larvae	ttx-3 enriched	3	0.7	30	232	2178	1.78339	0.00149466	0.0307623
1167	ELT-1_Larvae-L3-stage	ceh-6 (+) hlh-16 (+) enriched	3	0.7	20	238	1188	2.09766	0.00154129	0.0315675
1582	FOS-1_Larvae-L3-stage	ceh-6 (-) hlh-16 (+) depleted	3	0.5	95	613	3448	1.3479	0.00154981	0.0317109
1351	F23F12.9_Embryos	mir-57 depleted	1	0	5	29	902	5.7296	0.00158923	0.0324333
5132	ZTF-4_Larvae-L1-stage	mir-57 enriched	2	0.7	11	309	370	2.91092	0.00159982	0.0326057
5020	ZTF-11_Embryos	F21D5.9 depleted	1	0	18	344	711	2.20364	0.00161541	0.0328398
1485	FKH-2_Larvae-L3-stage	F21D5.9 depleted	3	0	45	344	2486	1.57561	0.00162282	0.0329481
1090	EGL-5_Larvae-L3-stage	ceh-6 depleted	1	0.9	4	138	110	7.95547	0.00165873	0.0335257
4070	R02D3.7_Larvae-L3-stage	ceh-6 (-) hlh-16 (+) enriched	3	0.9	11	295	382	2.89627	0.00166099	0.0335608
3307	NHR-23_Larvae-L2-stage	hlh-16 depleted	2	0	32	841	647	1.75406	0.00169171	0.0341158
786	DPL-1_Larvae-L4-stage	F21D5.9 enriched	3	0.9	12	341	387	2.7225	0.00175218	0.0351888
2600	MAB-5_Larvae-L2-stage	ceh-6 (-) hlh-16 (+) enriched	3	0.7	24	295	1253	1.92651	0.001769	0.0355153
2740	NFYA-1_Larvae-L3-stage	ceh-6 (-) hlh-16 (+) enriched	3	0.7	30	295	1702	1.77285	0.00177491	0.0355999
1833	HAM-1_Fed-L1-stage-larvae	cnd-1 depleted	3	0.7	55	449	2479	1.49553	0.00180927	0.0362429
328	C34F6.9_Larvae-L2-stage	cnd-1 depleted	3	0.7	59	449	2707	1.46917	0.00185207	0.0369828
338	C34F6.9_Larvae-L2-stage	mls-2 depleted	3	0.7	66	513	2707	1.43555	0.00186264	0.037182
1697	GEI-11_Fed-L1-stage-larvae	hlh-16 depleted	3	0	207	841	6121	1.19935	0.00198178	0.0392494
20	AHA-1_Fed-L1-stage-larvae	irx-1 enriched	3	0	6	61	654	4.54098	0.002041	0.0403208
3348	NHR-23_Larvae-L3-stage	mls-2 depleted	3	0.7	66	513	2720	1.42869	0.00209121	0.0412093
3908	PHA-4_Larvae-L2-stage	mls-2 depleted	3	0.7	75	513	3184	1.38691	0.00226128	0.0442149
4671	UNC-62_Larvae-L2-stage	F21D5.9 enriched	3	0.7	25	341	1177	1.86492	0.0022628	0.044231
751	DPL-1_Fed-L1-stage-larvae	F21D5.9 enriched	3	0.9	6	341	117	4.50259	0.00226671	0.0442936
550	CES-1_Embryos	pal-1 depleted	3	0.7	87	622	3115	1.35202	0.00229216	0.0447354
2341	LIN-35_Starved-L1-stage-larvae	singlets depleted	1	0.7	5	52	541	5.38248	0.00232495	0.0453193
3808	PAX-1_Embryos	pha-4 enriched	2	0.7	11	319	374	2.75871	0.00242704	0.0471052
4656	UNC-62_Larvae-L2-stage	ceh-27 depleted	3	0.5	36	365	1810	1.64342	0.00246304	0.0476718
433	CEH-38_Larvae-L3-stage	cnd-1 depleted	3	0.7	43	449	1849	1.56762	0.00247025	0.047782
1151	ELT-1_Larvae-L2-stage	singlets depleted	1	0	4	52	330	7.05921	0.00248336	0.0479766
906	DVE-1_Larvae-L4-stage	singlets depleted	1	0.7	7	52	1089	3.74352	0.0024858	0.0479943
403	CEH-26_Late-Embryonic-stage	hlh-16 enriched	3	0.9	18	458	549	2.10774	0.00263594	0.0505523
540	CES-1_Embryos	F21D5.9 depleted	1	0	85	344	5570	1.32831	0.00280371	0.0534122
4665	UNC-62_Larvae-L2-stage	ceh-6 (-) hlh-16 (+) enriched	3	0.7	22	295	1154	1.91746	0.00288098	0.0547517
3120	NHR-21_Larvae-L2-stage	ceh-6 depleted	3	0.7	9	138	645	3.05268	0.00293392	0.055658
1355	F23F12.9_Embryos	pal-1 depleted	3	0.7	20	622	485	1.99622	0.00293397	0.055658
1364	F23F12.9_Embryos	unc-130 depleted	3	0	27	325	1411	1.77735	0.0029528	0.0559477
4722	UNC-62_Larvae-L3-stage	ttx-3 depleted	3	0.5	42	246	3333	1.5394	0.00304944	0.057623
2886	NHR-116_Larvae-L2-stage	F21D5.9 enriched	3	0.7	10	341	310	2.83228	0.003127	0.0588589
2284	LIN-35_Fed-L1-stage-larvae	ceh-6 (+) hlh-16 (+) depleted	3	0	144	629	5568	1.23538	0.00316775	0.059537
4950	ZAG-1_Larvae-L4-stage	F21D5.9 depleted	1	0	47	344	2720	1.50406	0.00319096	0.0599376
4175	SAX-3_Larvae-L2-stage	ceh-6 (-) hlh-16 (+) enriched	3	0.7	35	295	2170	1.62225	0.00326309	0.0610014
3592	NHR-76_Larvae-L3-stage	mir-57 enriched	3	0.7	22	309	1136	1.8962	0.00331532	0.0618126
3844	PEB-1_Larvae-L2-stage	pros-1 depleted	3	0.5	92	1444	1431	1.32918	0.00336313	0.0626114
1760	GEI-11_Larvae-L3-stage	ceh-6 (-) hlh-16 (+) enriched	1	0.9	5	295	101	4.97919	0.00342068	0.0636078
5176	ZTF-4_Larvae-L2-stage	singlets depleted	1	0.9	1	52	2	291.192	0.00343126	0.0637481
2807	NFYA-1_Young-adult	ceh-6 (-) hlh-16 (+) depleted	2	0	45	613	1443	1.52562	0.0034763	0.0645277
470	CEH-38_Larvae-L4-stage	F21D5.9 depleted	1	0	44	344	2517	1.52162	0.00350853	0.064991
5142	ZTF-4_Larvae-L1-stage	ttx-3 depleted	2	0.7	9	246	369	2.97958	0.00355913	0.0657937
1252	EOR-1_Larvae-L3-stage	pha-4 depleted	3	0.7	53	363	3008	1.45447	0.00357773	0.0660602
1768	GEI-11_Larvae-L3-stage	hlh-16 enriched	3	0.7	48	458	2067	1.49285	0.00367029	0.0675514
3919	PHA-4_Larvae-L2-stage	unc-130 depleted	2	0.9	7	325	182	3.57243	0.00369956	0.0680304
1233	EOR-1_Larvae-L3-stage	ceh-6 (+) hlh-16 (-) depleted	3	0.7	40	259	3022	1.54231	0.00383094	0.0702413
4698	UNC-62_Larvae-L3-stage	ceh-6 (+) hlh-16 (-) depleted	2	0.9	9	259	357	2.93751	0.00390907	0.071321
3138	NHR-21_Larvae-L2-stage	mls-2 depleted	3	0.7	21	513	648	1.90812	0.00393664	0.0717201
1733	GEI-11_Larvae-L2-stage	hlh-16 enriched	3	0.7	38	458	1549	1.57706	0.00395139	0.0719266
1698	GEI-11_Fed-L1-stage-larvae	hlh-16 enriched	1	0.9	7	458	128	3.51564	0.00396926	0.0722101
2864	NHR-10_Larvae-L4-stage	pros-1 depleted	3	0.7	47	1444	649	1.49723	0.00408216	0.0740929
2763	NFYA-1_Larvae-L3-stage	ttx-3 enriched	3	0.7	24	232	1733	1.79306	0.00417852	0.075624
5117	ZTF-4_Larvae-L1-stage	ceh-6 (-) hlh-16 (+) depleted	3	0.7	17	613	403	2.06369	0.00421216	0.0760797
575	CES-1_Fed-L1-stage-larvae	F21D5.9 depleted	1	0	35	344	1905	1.59923	0.00426958	0.0770064
1696	GEI-11_Fed-L1-stage-larvae	F21D5.9 enriched	1	0.9	6	341	133	3.96093	0.00427453	0.0770736
3060	NHR-12_Larvae-L2-stage	F21D5.9 depleted	3	0	9	344	271	2.89075	0.00433823	0.0780659
2842	NHR-10_Larvae-L4-stage	ceh-6 (-) hlh-16 (+) depleted	3	0.7	24	613	651	1.80356	0.00434528	0.078145
2602	MAB-5_Larvae-L2-stage	ceh-6 (+) hlh-16 (+) enriched	1	0.9	3	238	41	9.11713	0.00434559	0.078145
2899	NHR-116_Larvae-L2-stage	pros-1 depleted	3	0	71	1444	1068	1.37443	0.00435137	0.078213
5095	ZTF-11_Larvae-L4-stage	irx-1 enriched	1	0	2	61	49	20.2027	0.00444186	0.0796577
3668	NHR-77_Fed-L1-stage-larvae	pha-4 enriched	3	0.7	41	319	2520	1.52605	0.0044673	0.0800455
645	CES-1_Larvae-L4-stage	F21D5.9 depleted	1	0	35	344	1914	1.59171	0.00459199	0.0820464
996	EFL-1_Larvae-L1-stage	F21D5.9 enriched	1	0.9	4	341	59	5.95258	0.00459843	0.0821381
3883	PES-1_Larvae-L4-stage	ttx-3 enriched	3	0.9	7	232	264	3.43303	0.00460719	0.0822712
4669	UNC-62_Larvae-L2-stage	cnd-1 enriched	3	0.7	4	18	1169	5.67151	0.00462026	0.0824358
2476	LSY-2_Larvae-L1-stage	pal-1 enriched	3	0.7	32	174	3398	1.60538	0.00462926	0.0825496
707	DAF-12_Larvae-L4-stage	ceh-6 (-) hlh-16 (+) depleted	3	0	8	613	128	3.05761	0.00489075	0.0867692
3649	NHR-77_Fed-L1-stage-larvae	ceh-6 (+) hlh-16 (+) depleted	3	0	160	629	6346	1.20436	0.00490974	0.0870081
4183	SAX-3_Larvae-L2-stage	hlh-16 enriched	3	0.7	49	458	2157	1.46037	0.00507385	0.0896139
701	DAF-12_Larvae-L4-stage	ceh-27 depleted	3	0	6	365	130	3.81357	0.00512424	0.0903518
418	CEH-26_Late-Embryonic-stage	ttx-3 enriched	3	0.9	11	232	572	2.48989	0.00517428	0.0911563
3922	PHA-4_Larvae-L4-stage	ceh-27 enriched	3	0.5	24	125	3321	1.72973	0.00518408	0.0912792
2850	NHR-10_Larvae-L4-stage	F21D5.9 depleted	3	0.5	24	344	1180	1.77038	0.00524068	0.0921727
675	DAF-12_Larvae-L3-stage	ceh-6 (-) hlh-16 (+) enriched	3	0.9	4	295	70	5.74741	0.00524813	0.0922692
1171	ELT-1_Larvae-L3-stage	F21D5.9 enriched	3	0.7	24	341	1191	1.76928	0.005274	0.0926295
4466	SPTF-1_Fed-L1-stage-larvae	mir-57 depleted	3	0	2	29	115	17.976	0.00553641	0.0966187
3435	NHR-28_Larvae-L4-stage	ceh-6 depleted	1	0.9	4	138	155	5.64582	0.00567761	0.0986457
694	DAF-12_Larvae-L3-stage	pros-1 depleted	2	0	66	1444	992	1.37552	0.00572644	0.0992622
5090	ZTF-11_Larvae-L4-stage	F21D5.9 depleted	1	0.5	3	344	32	8.16034	0.00582533	0.100685
1097	EGL-5_Larvae-L3-stage	ceh-6 (+) hlh-16 (+) enriched	3	0.7	30	238	2301	1.62452	0.00588637	0.101573
1177	ELT-1_Larvae-L3-stage	mir-57 enriched	3	0	39	309	2514	1.51893	0.00591539	0.102017
1522	FOS-1_Fed-L1-stage-larvae	hlh-16 depleted	3	0.5	155	841	4543	1.21001	0.00593733	0.102368
4712	UNC-62_Larvae-L3-stage	mir-57 enriched	1	0.7	28	309	1646	1.66559	0.00594582	0.102486
225	AMA-1_Larvae-L3-stage	F21D5.9 depleted	1	0.7	23	344	1127	1.7764	0.00597364	0.102881
1625	FOS-1_Larvae-L4-stage	F21D5.9 depleted	3	0	43	344	2521	1.48468	0.00598519	0.103024
4951	ZAG-1_Larvae-L4-stage	F21D5.9 enriched	3	0.7	26	341	1339	1.70487	0.00602356	0.103571
287	C16A3.4_Fed-L1-stage-larvae	ceh-6 (-) hlh-16 (+) depleted	3	0	113	613	4412	1.25298	0.00611124	0.104907
2894	NHR-116_Larvae-L2-stage	mls-2 enriched	2	0.7	4	79	276	5.46157	0.00630223	0.107665
3717	NHR-77_Larvae-L3-stage	ceh-6 (-) hlh-16 (+) depleted	3	0.5	89	613	3357	1.297	0.00632278	0.107921
2247	LIN-15B_Larvae-L4-stage	ceh-6 (-) hlh-16 (+) depleted	3	0.5	31	613	937	1.61854	0.00635118	0.108259
1847	HAM-1_Fed-L1-stage-larvae	pha-4 depleted	3	0.7	44	363	2466	1.47288	0.00635653	0.108321
410	CEH-26_Late-Embryonic-stage	pal-1 depleted	1	0.9	16	622	382	2.02758	0.00635918	0.108336
2739	NFYA-1_Larvae-L3-stage	ceh-6 (+) hlh-16 (+) depleted	3	0.7	52	629	1740	1.42755	0.00652744	0.110993
1512	FOS-1_Fed-L1-stage-larvae	ceh-6 (-) hlh-16 (+) depleted	3	0.7	63	613	2243	1.37408	0.0065598	0.111451
2993	NHR-129_Larvae-L2-stage	hlh-16 enriched	3	0.7	82	458	4038	1.30546	0.0065628	0.111451
3887	PHA-4_Larvae-L2-stage	ceh-27 enriched	2	0.9	4	125	177	5.40908	0.00658621	0.111781
1641	FOS-1_Larvae-L4-stage	singlets depleted	1	0.7	5	52	693	4.20191	0.00662381	0.112238
4448	SPTF-1_Fed-L1-stage-larvae	ceh-36 depleted	3	0	2	32	116	16.2748	0.00672636	0.1137
3647	NHR-77_Fed-L1-stage-larvae	ceh-6 (-) hlh-16 (+) depleted	3	0	155	613	6330	1.19792	0.00682112	0.115086
721	DAF-12_Larvae-L4-stage	mir-57 depleted	3	0	2	29	129	16.0251	0.00691504	0.11639
1103	EGL-5_Larvae-L3-stage	hlh-16 enriched	3	0.9	8	458	178	2.88926	0.00694213	0.116752
289	C16A3.4_Fed-L1-stage-larvae	ceh-6 (+) hlh-16 (+) depleted	3	0	115	629	4413	1.2448	0.00702127	0.117913
3937	PHA-4_Larvae-L4-stage	hlh-16 depleted	3	0	142	841	4139	1.21672	0.0070756	0.118585
2937	NHR-116_Larvae-L4-stage	ttx-3 depleted	3	0	11	246	564	2.3826	0.00713061	0.119413
747	DPL-1_Fed-L1-stage-larvae	ceh-6 (+) hlh-16 (+) enriched	2	0.9	4	238	95	5.24635	0.00728482	0.121485
2918	NHR-116_Larvae-L4-stage	cnd-1 depleted	2	0	15	449	493	2.05094	0.00735465	0.122513
1213	ELT-3_Embryos	mls-2 depleted	2	0.7	40	513	1571	1.49915	0.00740051	0.123179
4568	UNC-39_Larvae-L2-stage	hlh-16 enriched	3	0.7	16	458	516	1.99337	0.00744513	0.123889
3929	PHA-4_Larvae-L4-stage	ceh-6 (+) hlh-16 (+) depleted	3	0	109	629	4163	1.25071	0.00760136	0.125956
1591	FOS-1_Larvae-L3-stage	F21D5.9 enriched	3	0.9	9	341	300	2.63402	0.0078194	0.129001
4218	SAX-3_Larvae-L3-stage	hlh-16 enriched	1	0.9	5	458	79	4.06874	0.00783014	0.129102
1339	F23F12.9_Embryos	ceh-6 (+) hlh-16 (+) depleted	3	0	43	629	1399	1.46821	0.00812953	0.133479
954	EFL-1_Fed-L1-stage-larvae	ceh-6 (+) hlh-16 (+) depleted	3	0	138	629	5450	1.20954	0.00820693	0.134418
2293	LIN-35_Fed-L1-stage-larvae	hlh-16 enriched	3	0.7	47	458	2106	1.43468	0.00823382	0.13477
1173	ELT-1_Larvae-L3-stage	hlh-16 enriched	3	0.7	29	458	1155	1.61411	0.00826412	0.135231
3975	PHA-4_Young-adult	irx-1 enriched	3	0	12	61	2757	2.15437	0.0083425	0.136337
4010	PHA-4_Young-Adult	irx-1 enriched	3	0	12	61	2757	2.15437	0.0083425	0.136337
2693	MEF-2_Fed-L1-stage-larvae	ttx-3 enriched	3	0.7	10	232	529	2.44753	0.00843583	0.137612
1979	HPL-2_Fed-L1-stage-larvae	irx-1 depleted	3	0.9	4	91	265	5.01315	0.00851008	0.138679
2749	NFYA-1_Larvae-L3-stage	irx-1 depleted	1	0.7	10	91	1381	2.40493	0.00860915	0.139716
5195	ZTF-4_Larvae-L3-stage	F21D5.9 depleted	1	0	20	344	966	1.80215	0.00864177	0.140209
2678	MEF-2_Fed-L1-stage-larvae	hlh-16 enriched	3	0.7	16	458	525	1.95919	0.00869855	0.140949
1152	ELT-1_Larvae-L2-stage	ttx-3 depleted	3	0.5	8	246	352	2.77642	0.00880195	0.142404
2617	MAB-5_Larvae-L2-stage	pha-4 depleted	1	0.7	20	363	918	1.79844	0.00886302	0.143161
1689	GEI-11_Fed-L1-stage-larvae	ceh-6 (+) hlh-16 (+) depleted	3	0	154	629	6177	1.19091	0.00887928	0.143361
4664	UNC-62_Larvae-L2-stage	ceh-6 (+) hlh-16 (+) depleted	3	0	65	629	2306	1.34645	0.00896582	0.144499
2214	LIN-15B_Fed-L1-stage-larvae	ceh-6 (+) hlh-16 (+) depleted	1	0	74	629	2687	1.31553	0.00924041	0.148507
2783	NFYA-1_Late-Embryos	hlh-16 enriched	2	0.9	7	458	150	3.00001	0.00925865	0.148724
3935	PHA-4_Larvae-L4-stage	F21D5.9 depleted	1	0	54	344	3412	1.3776	0.00938818	0.150498
364	CEH-16_Larvae-L2-stage	cnd-1 enriched	1	0.5	4	18	1443	4.59459	0.00967342	0.154402
585	CES-1_Fed-L1-stage-larvae	pal-1 depleted	3	0.7	45	622	1515	1.43787	0.00974714	0.155421
147	ALY-2_Larvae-L2-stage	ceh-6 (-) hlh-16 (+) depleted	3	0	59	613	2117	1.36343	0.00979637	0.156167
1571	FOS-1_Larvae-L2-stage	singlets depleted	1	0.7	10	52	2527	2.30465	0.00990828	0.157632
1871	HAM-1_Larvae-L4-stage	F21D5.9 enriched	3	0.7	49	341	3072	1.40047	0.00992672	0.157885
961	EFL-1_Fed-L1-stage-larvae	F21D5.9 enriched	3	0.7	25	341	1326	1.65537	0.00994412	0.158042
2578	MAB-5_Embryos	mls-2 depleted	3	0.7	11	513	285	2.27253	0.0100009	0.158751
717	DAF-12_Larvae-L4-stage	hlh-16 depleted	3	0	9	841	127	2.51326	0.0100013	0.158751
1248	EOR-1_Larvae-L3-stage	mls-2 depleted	3	0.7	68	513	3021	1.32532	0.0100698	0.159677
2536	LSY-2_Larvae-L4-stage	F21D5.9 enriched	3	0.7	20	341	992	1.77017	0.0103636	0.163688
2755	NFYA-1_Larvae-L3-stage	pal-1 depleted	3	0.9	5	622	64	3.7819	0.0103717	0.163764
1022	EFL-1_Young-adult	ceh-6 (-) hlh-16 (+) depleted	3	0.7	56	613	1998	1.37118	0.0105409	0.165936
1057	EFL-1_Young-Adult	ceh-6 (-) hlh-16 (+) depleted	3	0.7	56	613	1998	1.37118	0.0105409	0.165936
2597	MAB-5_Larvae-L2-stage	ceh-6 (-) hlh-16 (+) depleted	3	0	72	613	2684	1.31236	0.010671	0.167901
1358	F23F12.9_Embryos	pha-4 enriched	1	0.9	2	319	15	12.5062	0.0108557	0.170254
2877	NHR-116_Larvae-L2-stage	ceh-6 (-) hlh-16 (+) depleted	2	0.7	12	613	273	2.1504	0.0109733	0.171756
4791	W03F9.2_L4-Young-Adult-larvae	singlets depleted	1	0.7	10	52	2567	2.26874	0.011003	0.172121
4826	W03F9.2_L4-Young-Adult-stage-larvae	singlets depleted	1	0.7	10	52	2567	2.26874	0.011003	0.172121
1852	HAM-1_Fed-L1-stage-larvae	ttx-3 depleted	3	0.7	31	246	2462	1.5382	0.0110048	0.172121
3305	NHR-23_Larvae-L2-stage	F21D5.9 depleted	3	0.5	14	344	608	2.00429	0.011294	0.176164
5092	ZTF-11_Larvae-L4-stage	hlh-16 depleted	1	0.5	4	841	32	4.43312	0.0120538	0.186353
2147	LIN-13_Larvae-L2-stage	ceh-6 (+) hlh-16 (+) enriched	1	0.9	2	238	21	11.8667	0.0121821	0.188198
4502	TLP-1_Fed-L1-stage-larvae	mir-57 enriched	3	0.7	4	309	87	4.50173	0.0122405	0.188961
1238	EOR-1_Larvae-L3-stage	cnd-1 depleted	3	0.7	60	449	3023	1.33789	0.0123687	0.190654
814	DPL-1_Young-adult	ceh-6 (+) hlh-16 (+) depleted	3	0	139	629	5564	1.19334	0.0124094	0.1911
849	DPL-1_Young-Adult	ceh-6 (+) hlh-16 (+) depleted	3	0	139	629	5564	1.19334	0.0124094	0.1911
1777	GEI-11_Larvae-L3-stage	pha-4 depleted	3	0.9	6	363	157	3.15471	0.0124561	0.191772
3904	PHA-4_Larvae-L2-stage	irx-1 depleted	2	0.7	16	91	2901	1.83176	0.0124892	0.192141
4452	SPTF-1_Fed-L1-stage-larvae	ceh-6 (-) hlh-16 (+) depleted	2	0.7	3	613	24	6.11521	0.0124984	0.19219
5078	ZTF-11_Larvae-L4-stage	ceh-36 depleted	1	0.7	1	32	12	78.6615	0.0126412	0.194101
3867	PES-1_Larvae-L4-stage	hlh-16 depleted	3	0	216	841	6686	1.14574	0.0127143	0.195128
4226	SAX-3_Larvae-L3-stage	pal-1 enriched	2	0.7	13	174	1095	2.02386	0.0127537	0.195558
497	CEH-39_Embryos	ceh-6 (-) hlh-16 (+) depleted	3	0	85	613	3276	1.26934	0.0128008	0.196074
1165	ELT-1_Larvae-L3-stage	ceh-6 (-) hlh-16 (+) enriched	3	0.7	20	295	1164	1.72817	0.0130003	0.198791
2788	NFYA-1_Late-Embryos	mls-2 depleted	3	0.7	57	513	2488	1.34892	0.0130107	0.198901
1515	FOS-1_Fed-L1-stage-larvae	ceh-6 (-) hlh-16 (+) enriched	3	0.7	33	295	2213	1.49983	0.0130438	0.19936
412	CEH-26_Late-Embryonic-stage	pha-4 depleted	2	0.9	12	363	472	2.09868	0.0131817	0.201223
4216	SAX-3_Larvae-L3-stage	F21D5.9 enriched	1	0.9	4	341	80	4.39003	0.0132768	0.202298
4699	UNC-62_Larvae-L3-stage	ceh-6 (+) hlh-16 (+) depleted	3	0	102	629	3940	1.23663	0.0132822	0.202316
1872	HAM-1_Larvae-L4-stage	hlh-16 depleted	3	0	224	841	6966	1.14042	0.0134461	0.204384
1828	HAM-1_Fed-L1-stage-larvae	ceh-6 (+) hlh-16 (-) depleted	3	0.7	32	259	2479	1.50411	0.0134814	0.204805
4425	SMA-9_Larvae-L2-stage	F21D5.9 depleted	3	0	16	344	748	1.8619	0.0134861	0.204827
1967	HPL-2_Fed-L1-stage-larvae	ceh-6 (-) hlh-16 (+) depleted	3	0.5	150	613	6222	1.1794	0.013513	0.205143
3496	NHR-2_Embryos	singlets depleted	1	0	8	52	1863	2.50085	0.013522	0.205225
1107	EGL-5_Larvae-L3-stage	mir-57 enriched	3	0.7	36	309	2404	1.46625	0.0135547	0.205671
2743	NFYA-1_Larvae-L3-stage	cnd-1 depleted	3	0.7	38	449	1760	1.45539	0.0135871	0.205914
878	DVE-1_Larvae-L4-stage	ceh-36 depleted	3	0.7	5	32	1366	3.45512	0.013672	0.206952
3606	NHR-76_Larvae-L4-stage	ceh-27 depleted	2	0.7	21	365	1023	1.69616	0.0136759	0.206962
3039	NHR-12_Embryos	pros-1 depleted	1	0.5	9	1444	79	2.35532	0.0139132	0.209846
3277	NHR-237_Larvae-L3-stage	mir-57 enriched	2	0.7	2	309	18	10.8792	0.0142806	0.214185
2742	NFYA-1_Larvae-L3-stage	ceh-6 (+) hlh-16 (+) enriched	2	0.7	21	238	1557	1.68055	0.0143302	0.214698
5146	ZTF-4_Larvae-L2-stage	ceh-27 depleted	1	0.7	13	365	536	2.00402	0.01437	0.215141
4663	UNC-62_Larvae-L2-stage	ceh-6 (+) hlh-16 (-) depleted	3	0.7	18	259	1186	1.76845	0.0144043	0.215499
421	CEH-38_Larvae-L3-stage	ceh-27 depleted	2	0.7	31	365	1690	1.51565	0.0144476	0.216096
5172	ZTF-4_Larvae-L2-stage	pha-4 depleted	1	0.7	13	363	536	2.0021	0.0144681	0.216352
3614	NHR-76_Larvae-L4-stage	ceh-6 (+) hlh-16 (+) depleted	3	0	85	629	3215	1.26291	0.0145185	0.217054
4215	SAX-3_Larvae-L3-stage	F21D5.9 depleted	1	0.5	28	344	1570	1.55237	0.0146432	0.21871
1135	ELT-1_Larvae-L2-stage	F21D5.9 depleted	1	0	9	344	330	2.37392	0.0146588	0.218841
3249	NHR-237_Larvae-L2-stage	pros-1 depleted	1	0	30	1444	406	1.52767	0.0146742	0.218915
5055	ZTF-11_Larvae-L3-stage	F21D5.9 depleted	3	0	13	344	567	1.99571	0.0147996	0.220576
4076	R02D3.7_Larvae-L3-stage	F21D5.9 enriched	3	0.9	10	341	391	2.24554	0.0148272	0.220831
4477	SPTF-1_Fed-L1-stage-larvae	ttx-3 depleted	3	0	4	246	115	4.24913	0.0149352	0.221966
2908	NHR-116_Larvae-L4-stage	ceh-36 depleted	2	0	3	32	493	5.74404	0.0150912	0.224021
4953	ZAG-1_Larvae-L4-stage	hlh-16 enriched	3	0	72	458	3603	1.28465	0.0153848	0.227575
2413	LSY-2_Embryos	ttx-3 enriched	3	0.9	4	232	123	4.21054	0.0154087	0.227875
4530	UNC-39_Embryos	F21D5.9 depleted	1	0	21	344	1093	1.67238	0.0156852	0.231367
782	DPL-1_Larvae-L4-stage	ceh-6 (+) hlh-16 (+) enriched	1	0.9	6	238	250	2.99042	0.0159073	0.234259
4508	TLP-1_Fed-L1-stage-larvae	pha-4 enriched	1	0.5	5	319	137	3.42322	0.0159371	0.234534
5157	ZTF-4_Larvae-L2-stage	ceh-6 (+) hlh-16 (+) enriched	1	0.9	1	238	2	62.3004	0.0159871	0.235076
2838	NHR-10_Larvae-L4-stage	ceh-36 depleted	1	0.7	3	32	505	5.60755	0.0160847	0.236319
3479	NHR-2_Embryos	cnd-1 enriched	2	0.7	3	18	909	5.4703	0.0163446	0.239579
4945	ZAG-1_Larvae-L4-stage	ceh-6 (-) hlh-16 (+) enriched	3	0	49	295	3634	1.35619	0.0163937	0.240131
3868	PES-1_Larvae-L4-stage	hlh-16 enriched	1	0.9	7	458	168	2.67858	0.0164431	0.240464
3461	NHR-28_Larvae-L4-stage	singlets depleted	1	0.7	10	52	2731	2.1325	0.0164931	0.241138
2308	LIN-35_Fed-L1-stage-larvae	ttx-3 enriched	2	0.9	5	232	191	3.38938	0.0166363	0.242838
4258	SAX-3_Larvae-L4-stage	mls-2 depleted	3	0.7	73	513	3361	1.27884	0.0168286	0.24536
55	AHA-1_Larvae-L4-stage	irx-1 enriched	3	0	8	61	1640	2.41447	0.0169422	0.246675
2738	NFYA-1_Larvae-L3-stage	ceh-6 (+) hlh-16 (-) depleted	3	0.7	24	259	1758	1.59073	0.0170698	0.248111
1821	HAM-1_Fed-L1-stage-larvae	ceh-27 depleted	3	0.7	42	365	2481	1.39877	0.017232	0.250084
4510	TLP-1_Fed-L1-stage-larvae	pros-1 enriched	3	0.5	7	430	177	2.65248	0.017273	0.250506
3424	NHR-28_Larvae-L3-stage	pros-1 depleted	3	0.5	66	1444	1047	1.30326	0.0173701	0.251517
2932	NHR-116_Larvae-L4-stage	pha-4 depleted	2	0	12	363	491	2.01747	0.0174192	0.252162
1942	HLH-30_Late-Embryos	hlh-16 depleted	3	0.5	76	841	2113	1.2756	0.0174293	0.25225
1838	HAM-1_Fed-L1-stage-larvae	hlh-16 enriched	3	0.7	50	458	2372	1.3551	0.0176416	0.254796
4474	SPTF-1_Fed-L1-stage-larvae	pros-1 depleted	2	0	10	1444	96	2.1536	0.017705	0.255477
276	C01B12.2_Larvae-L2-stage	singlets depleted	2	0.7	10	52	2762	2.10856	0.0177292	0.25571
1451	F45C12.2_Larvae-L3-stage	F21D5.9 enriched	3	0.7	19	341	980	1.70226	0.0177855	0.256003
1483	FKH-2_Larvae-L3-stage	cnd-1 depleted	3	0.7	25	449	1070	1.57494	0.0178761	0.256876
2775	NFYA-1_Late-Embryos	ceh-6 (-) hlh-16 (+) enriched	2	0.9	5	295	152	3.30854	0.0182168	0.261113
3512	NHR-6_Larvae-L2-stage	ceh-6 (+) hlh-16 (+) enriched	2	0.7	28	238	2303	1.5149	0.0183712	0.262684
4723	UNC-62_Larvae-L3-stage	ttx-3 enriched	3	0.9	8	232	428	2.42008	0.0186945	0.266581
2797	NFYA-1_Late-Embryos	ttx-3 depleted	3	0.7	30	246	2463	1.48797	0.0187027	0.266637
1488	FKH-2_Larvae-L3-stage	hlh-16 enriched	3	0.7	25	458	1025	1.56795	0.0187616	0.267296
3552	NHR-6_Larvae-L4-stage	hlh-16 depleted	3	0	117	841	3447	1.20377	0.0192017	0.272089
3838	PEB-1_Larvae-L2-stage	mls-2 depleted	3	0.9	11	513	314	2.06265	0.0192435	0.272559
2608	MAB-5_Larvae-L2-stage	hlh-16 enriched	3	0.7	29	458	1237	1.50711	0.01932	0.273457
903	DVE-1_Larvae-L4-stage	pha-4 enriched	3	0.7	23	319	1354	1.59329	0.0195035	0.275683
138	ALY-2_Fed-L1-stage-larvae	ttx-3 enriched	1	0.9	3	232	74	5.24895	0.0197268	0.278023
2462	LSY-2_Larvae-L1-stage	ceh-6 (+) hlh-16 (+) enriched	2	0.7	35	238	3053	1.42844	0.0198084	0.278992
1199	ELT-3_Embryos	ceh-6 (+) hlh-16 (+) depleted	3	0	105	629	4138	1.21209	0.0202471	0.284407
1433	F45C12.2_Larvae-L2-stage	ttx-3 enriched	3	0.7	13	232	883	1.90619	0.0203641	0.285605
3009	NHR-129_Larvae-L2-stage	unc-130 depleted	3	0.7	59	325	4224	1.29737	0.0207814	0.290552
719	DAF-12_Larvae-L4-stage	irx-1 depleted	1	0.9	1	91	7	47.4458	0.0208893	0.291866
4495	TLP-1_Fed-L1-stage-larvae	F21D5.9 depleted	3	0.5	6	344	186	2.80786	0.0209219	0.292257
4037	R02D3.7_Larvae-L2-stage	ceh-6 (+) hlh-16 (+) enriched	1	0.9	3	238	73	5.12058	0.0210341	0.29363
1243	EOR-1_Larvae-L3-stage	hlh-16 enriched	3	0.7	59	458	2909	1.30384	0.0211383	0.294822
727	DAF-12_Larvae-L4-stage	pha-4 depleted	3	0	5	363	130	3.17493	0.0212673	0.296359
5152	ZTF-4_Larvae-L2-stage	ceh-6 (-) hlh-16 (+) depleted	2	0.7	20	613	594	1.6472	0.0212954	0.296554
1836	HAM-1_Fed-L1-stage-larvae	F21D5.9 enriched	3	0.7	39	341	2452	1.3965	0.021579	0.299614
4634	UNC-62_Fed-L1-stage-larvae	cnd-1 enriched	1	0.7	2	18	380	8.72368	0.021637	0.300315
732	DAF-12_Larvae-L4-stage	ttx-3 depleted	3	0	4	246	129	3.78799	0.0217882	0.302281
3003	NHR-129_Larvae-L2-stage	pha-4 enriched	3	0.7	57	319	4110	1.30082	0.0217934	0.302286
4565	UNC-39_Larvae-L2-stage	F21D5.9 depleted	1	0	14	344	663	1.83802	0.0220897	0.305521
5139	ZTF-4_Larvae-L1-stage	pros-1 depleted	2	0.7	27	1444	369	1.51277	0.0221218	0.305733
3650	NHR-77_Fed-L1-stage-larvae	ceh-6 (-) hlh-16 (+) enriched	1	0.9	5	295	160	3.14311	0.0221779	0.306137
4280	SEA-2_Larvae-L3-stage	ceh-6 (-) hlh-16 (+) enriched	3	0.9	5	295	160	3.14311	0.0221779	0.306137
447	CEH-38_Larvae-L3-stage	pha-4 depleted	2	0.7	30	363	1681	1.4732	0.0225272	0.310298
683	DAF-12_Larvae-L3-stage	hlh-16 enriched	3	0.9	4	458	69	3.72673	0.0226023	0.311041
5126	ZTF-4_Larvae-L1-stage	F21D5.9 enriched	1	0.9	1	341	2	43.9003	0.0226495	0.311526
4704	UNC-62_Larvae-L3-stage	cnd-1 enriched	3	0	6	18	3899	2.55065	0.0227213	0.312201
3902	PHA-4_Larvae-L2-stage	hlh-16 depleted	3	0	237	841	7501	1.12054	0.0229057	0.313925
2047	JUN-1_Larvae-L3-stage	hlh-16 depleted	2	0.7	48	841	1263	1.34784	0.0230388	0.315326
4432	SMA-9_Larvae-L2-stage	mir-57 enriched	1	0.7	7	309	274	2.50142	0.0231023	0.316078
4465	SPTF-1_Fed-L1-stage-larvae	irx-1 enriched	3	0	2	61	116	8.53392	0.0231088	0.316078
5123	ZTF-4_Larvae-L1-stage	cnd-1 depleted	2	0.7	11	449	370	2.00401	0.0232328	0.317498
4890	ZAG-1_Larvae-L2-stage	pal-1 depleted	3	0.9	11	622	266	2.00185	0.0232394	0.317519
4146	SAX-3_Fed-L1-stage-larvae	F21D5.9 enriched	1	0.9	4	341	95	3.69687	0.0234351	0.319708
2912	NHR-116_Larvae-L4-stage	ceh-6 (-) hlh-16 (+) depleted	3	0	19	613	563	1.651	0.0238674	0.324341
4260	SAX-3_Larvae-L4-stage	pal-1 depleted	1	0.9	8	622	168	2.30516	0.0238962	0.324522
3355	NHR-23_Larvae-L3-stage	pros-1 enriched	3	0.7	50	430	2526	1.32759	0.0242851	0.328804
1342	F23F12.9_Embryos	ceh-6 (+) hlh-16 (+) enriched	3	0.5	13	238	871	1.85971	0.0243203	0.329147
5118	ZTF-4_Larvae-L1-stage	ceh-6 (+) hlh-16 (-) depleted	3	0.7	8	259	405	2.30165	0.0243686	0.329659
2991	NHR-129_Larvae-L2-stage	F21D5.9 enriched	3	0.9	9	341	364	2.17089	0.0244855	0.330808
2257	LIN-15B_Larvae-L4-stage	hlh-16 depleted	2	0.5	36	841	903	1.41388	0.0245142	0.33106
1335	F23F12.9_Embryos	ceh-6 depleted	3	0.7	6	138	486	2.70093	0.0245465	0.331283
1687	GEI-11_Fed-L1-stage-larvae	ceh-6 (-) hlh-16 (+) depleted	3	0.5	107	613	4365	1.19923	0.0248004	0.334101
2283	LIN-35_Fed-L1-stage-larvae	ceh-6 (+) hlh-16 (-) depleted	2	0.9	5	259	191	3.05029	0.0248829	0.335034
90	ALR-1_Larvae-L2-stage	irx-1 enriched	3	0	19	61	6012	1.56427	0.0249818	0.336007
895	DVE-1_Larvae-L4-stage	irx-1 enriched	1	0	13	61	3585	1.79486	0.0250199	0.336329
5084	ZTF-11_Larvae-L4-stage	ceh-6 (+) hlh-16 (+) depleted	1	0.7	2	629	12	7.96131	0.0251322	0.337149
5177	ZTF-4_Larvae-L2-stage	ttx-3 depleted	2	0.7	10	246	594	2.05661	0.0252511	0.338328
708	DAF-12_Larvae-L4-stage	ceh-6 (+) hlh-16 (-) depleted	3	0	4	259	129	3.61306	0.0253611	0.339658
4713	UNC-62_Larvae-L3-stage	mls-2 depleted	3	0.7	54	513	2427	1.31004	0.025415	0.340234
415	CEH-26_Late-Embryonic-stage	pros-1 enriched	3	0	77	430	4163	1.24054	0.0254272	0.340253
252	C01B12.2_Larvae-L2-stage	ceh-6 (-) hlh-16 (+) depleted	3	0.5	153	613	6486	1.15403	0.0255572	0.34163
2151	LIN-13_Larvae-L2-stage	F21D5.9 enriched	1	0.9	2	341	22	7.98187	0.0257114	0.343188
4233	SAX-3_Larvae-L3-stage	ttx-3 enriched	1	0.9	3	232	82	4.73686	0.0257747	0.343881
4310	SEM-4_Larvae-L2-stage	ceh-6 depleted	2	0.7	20	138	2757	1.58705	0.0259977	0.346416
4520	UNC-39_Embryos	ceh-6 depleted	2	0.9	2	138	55	7.95547	0.0263024	0.349736
2704	MML-1_Larvae-L3-stage	ceh-6 (+) hlh-16 (+) depleted	3	0.7	8	629	169	2.2612	0.0263988	0.350796
4331	SEM-4_Larvae-L2-stage	pal-1 enriched	2	0.7	24	174	2703	1.51362	0.0267347	0.354288
2568	MAB-5_Embryos	cnd-1 depleted	3	0.7	9	449	284	2.13616	0.0267511	0.354431
4179	SAX-3_Larvae-L2-stage	cnd-1 enriched	2	0.7	4	18	1958	3.38611	0.0269634	0.356944
5082	ZTF-11_Larvae-L4-stage	ceh-6 (-) hlh-16 (+) depleted	1	0.5	3	613	32	4.58641	0.0271703	0.359073
741	DPL-1_Fed-L1-stage-larvae	ceh-6 enriched	1	0.9	2	93	83	7.81086	0.0272567	0.359843
3192	NHR-237_Larvae-L1-stage	ceh-6 (-) hlh-16 (+) depleted	1	0	37	613	1299	1.39346	0.0273876	0.361183
3797	PAX-1_Embryos	hlh-16 depleted	3	0.5	40	841	1032	1.37461	0.0274224	0.361349
987	EFL-1_Larvae-L1-stage	ceh-6 (-) hlh-16 (+) depleted	3	0.5	116	613	4794	1.18375	0.0275264	0.362416
4633	UNC-62_Fed-L1-stage-larvae	cnd-1 depleted	3	0.7	14	449	529	1.78394	0.0276718	0.36417
720	DAF-12_Larvae-L4-stage	irx-1 enriched	3	0	2	61	128	7.73386	0.0277304	0.364798
3326	NHR-23_Larvae-L3-stage	ceh-27 depleted	3	0.5	71	365	4712	1.24502	0.0278447	0.36592
2468	LSY-2_Larvae-L1-stage	hlh-16 enriched	3	0.7	65	458	3302	1.26547	0.0278456	0.36592
5025	ZTF-11_Embryos	irx-1 enriched	3	0	5	61	845	2.9288	0.0278564	0.36592
2921	NHR-116_Larvae-L4-stage	F21D5.9 enriched	1	0.9	2	341	23	7.63483	0.0279515	0.36671
4842	ZAG-1_Fed-L1-stage-larvae	ceh-6 (+) hlh-16 (+) enriched	2	0.7	11	238	708	1.93589	0.0285916	0.373863
2276	LIN-35_Fed-L1-stage-larvae	ceh-27 depleted	2	0.9	6	365	190	2.60929	0.0286172	0.37412
4647	UNC-62_Fed-L1-stage-larvae	pha-4 depleted	3	0	25	363	1373	1.50306	0.0288609	0.376628
4475	SPTF-1_Fed-L1-stage-larvae	pros-1 enriched	1	0.7	2	430	18	7.4522	0.0289861	0.377532
3433	NHR-28_Larvae-L4-stage	ceh-36 depleted	3	0.7	8	32	3563	2.11942	0.0290879	0.378389
2922	NHR-116_Larvae-L4-stage	hlh-16 depleted	3	0	24	841	560	1.51993	0.0290944	0.378395
4933	ZAG-1_Larvae-L3-stage	ttx-3 enriched	3	0.7	14	232	1030	1.75984	0.0298431	0.386061
2914	NHR-116_Larvae-L4-stage	ceh-6 (+) hlh-16 (+) depleted	3	0	19	629	564	1.6092	0.0299109	0.3867
2604	MAB-5_Larvae-L2-stage	cnd-1 enriched	2	0.5	4	18	2027	3.27084	0.0301654	0.38943
2858	NHR-10_Larvae-L4-stage	mls-2 depleted	3	0.7	18	513	651	1.62799	0.0307823	0.396015
5128	ZTF-4_Larvae-L1-stage	hlh-16 enriched	1	0.9	1	458	2	32.143	0.0308695	0.396813
3761	NHR-77_Larvae-L4-stage	F21D5.9 enriched	2	0.9	6	341	206	2.5573	0.0311586	0.399713
1631	FOS-1_Larvae-L4-stage	mir-57 depleted	3	0	6	29	2524	2.4571	0.0312421	0.400539
3506	NHR-6_Larvae-L2-stage	ceh-6 enriched	1	0.9	3	93	222	4.38041	0.0315125	0.40335
5161	ZTF-4_Larvae-L2-stage	F21D5.9 enriched	3	0.7	13	341	636	1.79467	0.0315985	0.404369
3878	PES-1_Larvae-L4-stage	pha-4 enriched	2	0.9	6	319	221	2.5465	0.0317324	0.405423
3262	NHR-237_Larvae-L3-stage	ceh-6 (-) hlh-16 (+) depleted	1	0.5	3	613	34	4.31662	0.0318178	0.40602
1123	ELT-1_Larvae-L2-stage	ceh-36 depleted	1	0.5	2	32	265	7.12406	0.0319959	0.40755
2880	NHR-116_Larvae-L2-stage	ceh-6 (-) hlh-16 (+) enriched	3	0.7	7	295	302	2.33132	0.0321217	0.408905
3522	NHR-6_Larvae-L2-stage	mir-57 enriched	3	0.7	37	309	2649	1.3676	0.0321912	0.409623
3862	PES-1_Larvae-L4-stage	ceh-6 (+) hlh-16 (+) enriched	2	0.9	5	238	219	2.84477	0.0322387	0.409965
2591	MAB-5_Larvae-L2-stage	ceh-27 depleted	1	0.7	18	365	920	1.61662	0.032338	0.410579
1862	HAM-1_Larvae-L4-stage	ceh-6 (-) hlh-16 (+) depleted	3	0.5	135	613	5700	1.15867	0.0323661	0.410734
3505	NHR-6_Larvae-L2-stage	ceh-6 depleted	3	0.7	19	138	2644	1.57214	0.0323697	0.410734
4131	SAX-3_Fed-L1-stage-larvae	ceh-27 depleted	1	0.9	4	365	99	3.33848	0.0324078	0.411052
2291	LIN-35_Fed-L1-stage-larvae	F21D5.9 enriched	3	0.7	34	341	2147	1.39041	0.0325804	0.412825
2483	LSY-2_Larvae-L1-stage	ttx-3 enriched	3	0.7	36	232	3412	1.36608	0.0327611	0.41478
95	ALR-1_Larvae-L2-stage	pal-1 depleted	3	0.7	67	622	2588	1.25323	0.0327858	0.41501
753	DPL-1_Fed-L1-stage-larvae	hlh-16 enriched	3	0.9	5	458	114	2.81956	0.0329952	0.416573
1690	GEI-11_Fed-L1-stage-larvae	ceh-6 (-) hlh-16 (+) enriched	3	0.9	5	295	178	2.82527	0.0330232	0.416759
1617	FOS-1_Larvae-L4-stage	ceh-6 (-) hlh-16 (+) depleted	3	0	65	613	2529	1.25738	0.0331327	0.417961
1119	EGL-5_Larvae-L3-stage	unc-130 depleted	1	0.9	4	325	112	3.31725	0.0331383	0.417961
1713	GEI-11_Fed-L1-stage-larvae	ttx-3 enriched	2	0.9	4	232	156	3.31985	0.0331806	0.418327
132	ALY-2_Fed-L1-stage-larvae	pha-4 depleted	2	0.9	4	363	100	3.30193	0.0335461	0.421838
746	DPL-1_Fed-L1-stage-larvae	ceh-6 (+) hlh-16 (-) enriched	1	0.9	2	105	82	6.97445	0.03356	0.421928
4262	SAX-3_Larvae-L4-stage	pha-4 depleted	3	0.7	52	363	3330	1.28904	0.0337485	0.423959
3236	NHR-237_Larvae-L2-stage	F21D5.9 enriched	1	0.9	1	341	3	29.2669	0.0337818	0.424293
4267	SAX-3_Larvae-L4-stage	ttx-3 depleted	3	0.7	37	246	3333	1.35614	0.0341472	0.428029
1269	F16B12.6_Fed-L1-stage-larvae	ceh-6 (+) hlh-16 (+) depleted	3	0	63	629	2388	1.26021	0.0344036	0.429966
428	CEH-38_Larvae-L3-stage	ceh-6 (+) hlh-16 (-) depleted	2	0.7	22	259	1689	1.51774	0.0344683	0.430342
2026	JUN-1_Larvae-L1-stage	singlets depleted	1	0.7	6	52	1426	2.45043	0.0346799	0.432726
2906	NHR-116_Larvae-L4-stage	ceh-27 depleted	1	0.7	3	365	59	4.20139	0.034738	0.433279
1480	FKH-2_Larvae-L3-stage	ceh-6 (-) hlh-16 (+) enriched	3	0.5	25	295	1708	1.47218	0.0349341	0.435294
1553	FOS-1_Larvae-L2-stage	cnd-1 depleted	3	0.7	61	449	3263	1.26015	0.0349909	0.435829
1906	HLH-30_Larvae-L4-stage	F21D5.9 enriched	1	0.9	2	341	26	6.75389	0.0351156	0.436951
3444	NHR-28_Larvae-L4-stage	cnd-1 enriched	2	0.7	5	18	3166	2.61766	0.0353383	0.439116
3972	PHA-4_Young-adult	hlh-16 depleted	3	0	93	841	2742	1.20286	0.0355572	0.441139
4007	PHA-4_Young-Adult	hlh-16 depleted	3	0	93	841	2742	1.20286	0.0355572	0.441139
3764	NHR-77_Larvae-L4-stage	irx-1 depleted	3	0.9	3	91	239	4.16888	0.0356879	0.442412
1748	GEI-11_Larvae-L2-stage	ttx-3 enriched	3	0.7	19	232	1569	1.56788	0.0357639	0.443006
3787	PAX-1_Embryos	ceh-6 (-) hlh-16 (+) depleted	3	0.5	30	613	1034	1.41939	0.0358037	0.443237
4251	SAX-3_Larvae-L4-stage	F21D5.9 enriched	3	0.7	49	341	3328	1.29274	0.0366756	0.451105
3278	NHR-237_Larvae-L3-stage	mls-2 depleted	2	0.7	2	513	18	6.54213	0.0368092	0.45266
2941	NHR-11_Larvae-L2-stage	ceh-27 depleted	3	0.7	21	365	1136	1.52744	0.0371406	0.456647
4433	SMA-9_Larvae-L2-stage	mls-2 depleted	2	0.9	4	513	74	3.18266	0.0373038	0.458384
1873	HAM-1_Larvae-L4-stage	hlh-16 enriched	3	0.7	59	458	3007	1.26135	0.0373421	0.458676
3001	NHR-129_Larvae-L2-stage	pal-1 enriched	2	0.7	31	174	3822	1.38268	0.0376504	0.461924
779	DPL-1_Larvae-L4-stage	ceh-6 (+) hlh-16 (+) depleted	3	0	207	629	8896	1.11151	0.037778	0.463038
1725	GEI-11_Larvae-L2-stage	ceh-6 (-) hlh-16 (+) enriched	3	0.7	23	295	1555	1.48767	0.0380862	0.466543
4314	SEM-4_Larvae-L2-stage	ceh-6 (+) hlh-16 (+) depleted	2	0	150	629	6278	1.14132	0.0381595	0.46735
4286	SEA-2_Larvae-L3-stage	F21D5.9 enriched	3	0.7	14	341	722	1.7025	0.0384022	0.469774
4904	ZAG-1_Larvae-L3-stage	ceh-36 enriched	1	0.9	2	78	120	6.4641	0.0385329	0.471007
3893	PHA-4_Larvae-L2-stage	ceh-6 (+) hlh-16 (-) depleted	2	0.7	34	259	2901	1.36564	0.0386559	0.472236
1410	F45C12.2_Larvae-L2-stage	ceh-6 (-) hlh-16 (+) enriched	3	0.9	4	295	128	3.14311	0.0392256	0.478083
3121	NHR-21_Larvae-L2-stage	ceh-6 enriched	1	0.9	1	93	13	24.9347	0.0393785	0.479669
2670	MEF-2_Fed-L1-stage-larvae	ceh-6 (-) hlh-16 (+) enriched	3	0.7	10	295	528	1.90492	0.039536	0.481215
4678	UNC-62_Larvae-L2-stage	mls-2 depleted	1	0.9	6	513	147	2.40323	0.0399735	0.485789
4628	UNC-62_Fed-L1-stage-larvae	ceh-6 (+) hlh-16 (-) depleted	3	0.7	9	259	529	1.9824	0.039983	0.485811
2107	LIN-13_Larvae-L1-stage	ceh-6 (-) hlh-16 (+) depleted	1	0	34	613	1212	1.37239	0.0400696	0.486759
3748	NHR-77_Larvae-L4-stage	ceh-36 depleted	1	0.7	6	32	2434	2.32688	0.040138	0.487318
4652	UNC-62_Fed-L1-stage-larvae	ttx-3 depleted	2	0.7	8	246	469	2.0838	0.0401586	0.487474
3534	NHR-6_Larvae-L2-stage	unc-130 depleted	2	0.9	7	325	293	2.21905	0.0402107	0.487919
3652	NHR-77_Fed-L1-stage-larvae	ceh-6 (+) hlh-16 (+) enriched	1	0.9	4	238	160	3.11502	0.0403989	0.489636
3492	NHR-2_Embryos	pha-4 depleted	3	0	39	363	2414	1.33363	0.040441	0.489949
1681	GEI-11_Fed-L1-stage-larvae	ceh-27 depleted	3	0.7	33	365	1987	1.37227	0.0410914	0.496501
2153	LIN-13_Larvae-L2-stage	hlh-16 enriched	1	0.9	2	458	21	6.12248	0.0417261	0.503205
4240	SAX-3_Larvae-L4-stage	ceh-6 depleted	1	0.9	3	138	168	3.9067	0.0420641	0.506917
3000	NHR-129_Larvae-L2-stage	pal-1 depleted	3	0.9	13	622	366	1.71942	0.0421737	0.507487
5097	ZTF-11_Larvae-L4-stage	mir-57 enriched	1	0.5	2	309	32	6.11954	0.0421743	0.507487
1843	HAM-1_Fed-L1-stage-larvae	mls-2 depleted	3	0.9	6	513	149	2.37097	0.0422302	0.50802
4244	SAX-3_Larvae-L4-stage	ceh-6 (+) hlh-16 (+) depleted	2	0	170	629	7216	1.12535	0.0423228	0.508843
1578	FOS-1_Larvae-L3-stage	ceh-36 depleted	2	0	9	32	4555	1.86508	0.042453	0.509534
3321	NHR-23_Larvae-L2-stage	singlets depleted	1	0.5	3	52	452	3.86538	0.0426258	0.510986
4604	UNC-62_Day-Four-Young-Adult	irx-1 depleted	1	0.7	8	91	1303	2.03912	0.0426734	0.511107
4744	UNC-62_Young-adult-Day-4	irx-1 depleted	1	0.7	8	91	1303	2.03912	0.0426734	0.511107
3374	NHR-25_Larvae-L2-stage	cnd-1 enriched	3	0.7	4	18	2265	2.92715	0.0429412	0.513786
3857	PES-1_Larvae-L4-stage	ceh-6 (-) hlh-16 (+) depleted	3	0.5	119	613	5021	1.15947	0.0433762	0.517949
3312	NHR-23_Larvae-L2-stage	mir-57 enriched	1	0.7	7	309	315	2.17584	0.0439004	0.522821
1091	EGL-5_Larvae-L3-stage	ceh-6 enriched	1	0.9	2	93	108	6.00279	0.0440545	0.524341
2957	NHR-11_Larvae-L2-stage	hlh-16 depleted	3	0.5	67	841	1925	1.23436	0.0441411	0.524974
681	DAF-12_Larvae-L3-stage	F21D5.9 enriched	3	0.9	3	341	69	3.81742	0.044235	0.525614
1007	EFL-1_Larvae-L1-stage	pha-4 depleted	3	0.7	34	363	2070	1.35586	0.0443022	0.526313
981	EFL-1_Larvae-L1-stage	ceh-27 depleted	3	0.7	34	365	2072	1.35585	0.0443403	0.526468
2599	MAB-5_Larvae-L2-stage	ceh-6 (+) hlh-16 (+) depleted	3	0	69	629	2686	1.2271	0.0445878	0.528312
382	CEH-16_Larvae-L2-stage	ttx-3 depleted	3	0.7	15	246	1125	1.62883	0.0446704	0.528992
663	CES-1_Larvae-L4-stage	ttx-3 enriched	2	0.9	4	232	172	3.01103	0.0448219	0.529889
978	EFL-1_Fed-L1-stage-larvae	ttx-3 enriched	1	0.9	2	232	44	5.88519	0.0454474	0.535676
4210	SAX-3_Larvae-L3-stage	ceh-6 (-) hlh-16 (+) enriched	1	0.9	3	295	80	3.77174	0.0456688	0.537481
2569	MAB-5_Embryos	cnd-1 enriched	1	0.5	2	18	572	5.79545	0.0458446	0.539028
3238	NHR-237_Larvae-L2-stage	hlh-16 enriched	1	0.9	1	458	3	21.4287	0.0459458	0.539833
2460	LSY-2_Larvae-L1-stage	ceh-6 (-) hlh-16 (+) enriched	3	0.9	7	295	327	2.15308	0.0459688	0.540003
800	DPL-1_Larvae-L4-stage	pros-1 enriched	3	0.9	10	430	362	1.85276	0.0462311	0.542679
1767	GEI-11_Larvae-L3-stage	hlh-16 depleted	3	0.5	147	841	4576	1.13928	0.0467436	0.548218
2852	NHR-10_Larvae-L4-stage	hlh-16 depleted	3	0.7	26	841	648	1.42298	0.0469975	0.549934
3886	PHA-4_Larvae-L2-stage	ceh-27 depleted	2	0.7	45	365	2887	1.28792	0.0472898	0.552635
1613	FOS-1_Larvae-L4-stage	ceh-36 depleted	3	0	6	32	2539	2.23065	0.0477879	0.557009
1991	HPL-2_Fed-L1-stage-larvae	singlets depleted	2	0	19	52	7664	1.4438	0.0479303	0.558463
882	DVE-1_Larvae-L4-stage	ceh-6 (-) hlh-16 (+) depleted	3	0.5	81	613	3303	1.19971	0.0479442	0.558515
1121	ELT-1_Larvae-L2-stage	ceh-27 depleted	3	0	10	365	449	1.84025	0.0480382	0.5591
3859	PES-1_Larvae-L4-stage	ceh-6 (+) hlh-16 (+) depleted	3	0	159	629	6743	1.12637	0.0484189	0.562603
2469	LSY-2_Larvae-L1-stage	irx-1 depleted	2	0.7	15	91	3150	1.58153	0.0490006	0.56747
68	AHA-1_Larvae-L4-stage	ttx-3 enriched	2	0.9	2	232	46	5.62931	0.0492303	0.569368
2935	NHR-116_Larvae-L4-stage	pros-1 enriched	1	0.5	5	430	133	2.52142	0.0493799	0.570604
57	AHA-1_Larvae-L4-stage	mir-57 enriched	1	0.9	2	309	35	5.59501	0.0495988	0.572189
511	CEH-39_Embryos	mir-57 depleted	1	0	6	29	2822	2.19763	0.049893	0.575267
4579	UNC-39_Larvae-L2-stage	pros-1 depleted	3	0	55	1444	906	1.25508	0.0501354	0.577323
2441	LSY-2_Fed-L1-stage-larvae	pal-1 enriched	2	0.7	19	174	2161	1.49882	0.0503775	0.579369
4629	UNC-62_Fed-L1-stage-larvae	ceh-6 (+) hlh-16 (+) depleted	3	0	38	629	1374	1.32109	0.0503886	0.579391
4137	SAX-3_Fed-L1-stage-larvae	ceh-6 (-) hlh-16 (+) depleted	1	0.9	5	613	98	2.496	0.0507836	0.582762
439	CEH-38_Larvae-L3-stage	irx-1 depleted	3	0.7	10	91	1846	1.79914	0.0508123	0.582986
3264	NHR-237_Larvae-L3-stage	ceh-6 (+) hlh-16 (+) depleted	3	0.5	3	629	40	3.58259	0.0509519	0.583949
3387	NHR-25_Larvae-L2-stage	pha-4 depleted	3	0.7	37	363	2313	1.32049	0.0509623	0.583962
4472	SPTF-1_Fed-L1-stage-larvae	pha-4 depleted	3	0	4	363	115	2.87124	0.0515119	0.588014
3530	NHR-6_Larvae-L2-stage	pros-1 enriched	3	0.9	9	430	320	1.88634	0.0518041	0.590494
4268	SAX-3_Larvae-L4-stage	ttx-3 enriched	3	0.9	5	232	260	2.48989	0.0519021	0.591294
4032	R02D3.7_Larvae-L2-stage	ceh-6 (-) hlh-16 (+) depleted	3	0	80	613	3272	1.19613	0.0519728	0.591775
254	C01B12.2_Larvae-L2-stage	ceh-6 (+) hlh-16 (+) depleted	3	0.5	153	629	6486	1.12681	0.0522343	0.594108
3458	NHR-28_Larvae-L4-stage	pha-4 enriched	3	0.9	6	319	250	2.25111	0.0522542	0.594227
4470	SPTF-1_Fed-L1-stage-larvae	pal-1 depleted	1	0.7	2	622	18	5.37871	0.0524049	0.595617
4416	SMA-9_Larvae-L2-stage	ceh-6 enriched	1	0.7	3	93	273	3.56209	0.052601	0.597416
3964	PHA-4_Young-adult	ceh-6 (+) hlh-16 (+) depleted	3	0	70	629	2757	1.21282	0.0529412	0.600198
3999	PHA-4_Young-Adult	ceh-6 (+) hlh-16 (+) depleted	3	0	70	629	2757	1.21282	0.0529412	0.600198
1241	EOR-1_Larvae-L3-stage	F21D5.9 enriched	3	0.9	6	341	235	2.24172	0.0531	0.601889
1503	FKH-2_Larvae-L3-stage	ttx-3 enriched	2	0.9	4	232	182	2.84559	0.0531177	0.601907
1834	HAM-1_Fed-L1-stage-larvae	cnd-1 enriched	3	0.7	4	18	2428	2.73064	0.0532721	0.602647
4138	SAX-3_Fed-L1-stage-larvae	ceh-6 (+) hlh-16 (-) depleted	1	0.9	3	259	99	3.53095	0.0537629	0.606674
3123	NHR-21_Larvae-L2-stage	ceh-6 (+) hlh-16 (-) depleted	3	0.7	10	259	647	1.80095	0.053773	0.606679
3542	NHR-6_Larvae-L4-stage	ceh-6 (-) hlh-16 (+) depleted	3	0	84	613	3460	1.18769	0.0539026	0.607618
112	ALY-2_Fed-L1-stage-larvae	ceh-6 (-) hlh-16 (+) depleted	3	0.7	38	613	1416	1.31287	0.0542081	0.610714
3648	NHR-77_Fed-L1-stage-larvae	ceh-6 (+) hlh-16 (-) depleted	1	0.9	4	259	165	2.82476	0.0542698	0.611123
1418	F45C12.2_Larvae-L2-stage	hlh-16 enriched	3	0.7	20	458	869	1.47954	0.0542736	0.611123
709	DAF-12_Larvae-L4-stage	ceh-6 (+) hlh-16 (+) depleted	3	0	6	629	129	2.22176	0.0544292	0.612438
1773	GEI-11_Larvae-L3-stage	mls-2 depleted	3	0.9	6	513	159	2.22185	0.0547017	0.614736
3124	NHR-21_Larvae-L2-stage	ceh-6 (+) hlh-16 (+) depleted	3	0.7	20	629	646	1.47888	0.054723	0.614785
3270	NHR-237_Larvae-L3-stage	F21D5.9 depleted	1	0.5	2	344	33	5.27537	0.0550132	0.616916
2623	MAB-5_Larvae-L2-stage	ttx-3 enriched	2	0.9	2	232	49	5.28466	0.0551089	0.617769
4288	SEA-2_Larvae-L3-stage	hlh-16 enriched	2	0.9	5	458	132	2.43508	0.0557284	0.623272
1143	ELT-1_Larvae-L2-stage	mls-2 depleted	1	0	10	513	330	1.78422	0.0567633	0.632936
1605	FOS-1_Larvae-L3-stage	pros-1 enriched	3	0	82	430	4653	1.18197	0.0569406	0.634576
5076	ZTF-11_Larvae-L4-stage	ceh-27 depleted	1	0.5	2	365	32	5.16421	0.0570971	0.635421
51	AHA-1_Larvae-L4-stage	F21D5.9 enriched	1	0.9	2	341	34	5.16474	0.05714	0.635786
1267	F16B12.6_Fed-L1-stage-larvae	ceh-6 (-) hlh-16 (+) depleted	3	0	60	613	2389	1.22867	0.057151	0.635796
1195	ELT-3_Embryos	ceh-6 depleted	3	0.7	13	138	1748	1.62705	0.0572179	0.636203
597	CES-1_Larvae-L3-stage	ceh-27 enriched	2	0.9	3	125	209	3.43567	0.0575091	0.637192
2844	NHR-10_Larvae-L4-stage	ceh-6 (+) hlh-16 (+) depleted	3	0.7	20	629	650	1.46978	0.0575362	0.637322
241	AMA-1_Larvae-L3-stage	singlets depleted	2	0.7	5	52	1221	2.38487	0.0577424	0.639215
2622	MAB-5_Larvae-L2-stage	ttx-3 depleted	3	0.7	16	246	1268	1.54148	0.0583282	0.644567
2033	JUN-1_Larvae-L3-stage	ceh-36 depleted	3	0.7	4	32	1400	2.69696	0.0589721	0.650436
191	ALY-2_Larvae-L3-stage	F21D5.9 enriched	3	0.9	4	341	128	2.74377	0.0590044	0.650545
3167	NHR-237_Embryos	hlh-16 depleted	3	0	81	841	2417	1.18852	0.059403	0.653807
1338	F23F12.9_Embryos	ceh-6 (+) hlh-16 (-) depleted	3	0.7	8	259	486	1.91805	0.0596115	0.655529
1928	HLH-30_Late-Embryos	ceh-36 depleted	1	0.9	1	32	58	16.2748	0.0596804	0.656057
5137	ZTF-4_Larvae-L1-stage	pha-4 depleted	3	0.7	9	363	405	1.8344	0.0596961	0.656116
2948	NHR-11_Larvae-L2-stage	ceh-6 (+) hlh-16 (-) depleted	2	0.7	14	259	1025	1.59151	0.0599415	0.658353
812	DPL-1_Young-adult	ceh-6 (-) hlh-16 (+) depleted	3	0	129	613	5557	1.13567	0.0603517	0.662166
847	DPL-1_Young-Adult	ceh-6 (-) hlh-16 (+) depleted	3	0	129	613	5557	1.13567	0.0603517	0.662166
5209	ZTF-4_Larvae-L3-stage	pros-1 depleted	3	0	67	1444	1143	1.21189	0.0604932	0.663254
715	DAF-12_Larvae-L4-stage	F21D5.9 depleted	3	0	4	344	128	2.72011	0.0605214	0.663254
2905	NHR-116_Larvae-L2-stage	unc-130 enriched	3	0	7	97	1078	2.00556	0.0607199	0.664817
4947	ZAG-1_Larvae-L4-stage	ceh-6 (+) hlh-16 (+) enriched	2	0.9	5	238	262	2.37788	0.0607992	0.664876
3066	NHR-12_Larvae-L2-stage	mir-57 depleted	2	0.7	1	29	65	15.9019	0.061041	0.66671
4562	UNC-39_Larvae-L2-stage	ceh-6 (+) hlh-16 (+) enriched	1	0.9	2	238	50	4.98403	0.0611065	0.667194
1101	EGL-5_Larvae-L3-stage	F21D5.9 enriched	3	0.9	5	341	185	2.37299	0.0611601	0.667548
2503	LSY-2_Larvae-L2-stage	hlh-16 enriched	3	0.9	2	458	26	4.94508	0.0613981	0.669682
2433	LSY-2_Fed-L1-stage-larvae	hlh-16 enriched	3	0.7	45	458	2286	1.26547	0.0614759	0.670182
1416	F45C12.2_Larvae-L2-stage	F21D5.9 enriched	3	0.9	4	341	130	2.70156	0.0617553	0.672352
143	ALY-2_Larvae-L2-stage	ceh-36 depleted	1	0.5	3	32	860	3.29281	0.0619451	0.673898
892	DVE-1_Larvae-L4-stage	hlh-16 depleted	3	0.5	107	841	3284	1.15553	0.0623082	0.677497
442	CEH-38_Larvae-L3-stage	mir-57 enriched	3	0.7	26	309	1850	1.37607	0.0624663	0.678078
2977	NHR-129_Larvae-L2-stage	ceh-27 enriched	3	0.9	4	125	357	2.68182	0.0630619	0.682863
1230	EOR-1_Larvae-L3-stage	ceh-6 depleted	2	0.9	3	138	199	3.29812	0.0634292	0.685908
2798	NFYA-1_Late-Embryos	ttx-3 enriched	3	0.7	26	232	2459	1.36898	0.0636434	0.687436
2913	NHR-116_Larvae-L4-stage	ceh-6 (+) hlh-16 (-) depleted	2	0	8	259	494	1.88698	0.0642591	0.692732
3104	NHR-12_Larvae-L3-stage	mls-2 enriched	1	0	1	79	25	15.0739	0.0642947	0.69276
4469	SPTF-1_Fed-L1-stage-larvae	mls-2 enriched	2	0.7	1	79	25	15.0739	0.0642947	0.69276
4117	R02D3.7_Larvae-L4-stage	mir-57 enriched	3	0.9	4	309	147	2.66429	0.0643834	0.693479
3365	NHR-25_Larvae-L2-stage	ceh-6 depleted	3	0.7	16	138	2322	1.5075	0.06501	0.698555
3667	NHR-77_Fed-L1-stage-larvae	pha-4 depleted	3	0.9	6	363	233	2.1257	0.0651682	0.699659
4636	UNC-62_Fed-L1-stage-larvae	F21D5.9 enriched	3	0.9	3	341	81	3.25187	0.0653242	0.700736
2985	NHR-129_Larvae-L2-stage	ceh-6 (-) hlh-16 (+) enriched	3	0.7	50	295	4071	1.23532	0.0654269	0.701635
1541	FOS-1_Larvae-L2-stage	ceh-27 depleted	3	0.7	49	365	3259	1.24233	0.0654398	0.701635
4236	SAX-3_Larvae-L4-stage	ceh-27 depleted	2	0.7	46	365	3035	1.25234	0.0657715	0.704096
952	EFL-1_Fed-L1-stage-larvae	ceh-6 (-) hlh-16 (+) depleted	3	0	126	613	5438	1.13353	0.0660247	0.70568
1619	FOS-1_Larvae-L4-stage	ceh-6 (+) hlh-16 (+) depleted	3	0	64	629	2530	1.20836	0.0660542	0.705683
236	AMA-1_Larvae-L3-stage	pal-1 enriched	1	0.7	11	174	1119	1.67577	0.0661061	0.706118
5185	ZTF-4_Larvae-L3-stage	ceh-6 depleted	1	0.9	1	138	15	14.585	0.0664275	0.70895
3622	NHR-76_Larvae-L4-stage	hlh-16 depleted	3	0	104	841	3195	1.15441	0.066785	0.710719
4586	UNC-62_Day-Four-Young-Adult	ceh-27 depleted	3	0.5	47	365	3114	1.24711	0.0669008	0.711074
4726	UNC-62_Young-adult-Day-4	ceh-27 depleted	3	0.5	47	365	3114	1.24711	0.0669008	0.711074
2455	LSY-2_Larvae-L1-stage	ceh-6 depleted	3	0.7	22	138	3454	1.39347	0.0676361	0.717111
4832	ZAG-1_Fed-L1-stage-larvae	ceh-27 enriched	2	0.9	2	125	102	4.69318	0.0680877	0.721019
710	DAF-12_Larvae-L4-stage	ceh-6 (-) hlh-16 (+) enriched	3	0.7	2	295	43	4.67812	0.0681585	0.721121
293	C16A3.4_Fed-L1-stage-larvae	cnd-1 depleted	1	0.9	2	449	29	4.6488	0.0685487	0.724471
4914	ZAG-1_Larvae-L3-stage	cnd-1 enriched	1	0.9	1	18	118	14.0466	0.0688669	0.727112
1853	HAM-1_Fed-L1-stage-larvae	ttx-3 enriched	2	0.9	3	232	122	3.18379	0.0689101	0.727436
3284	NHR-237_Larvae-L3-stage	pros-1 depleted	3	0.7	3	1444	20	3.10118	0.0696956	0.73376
5167	ZTF-4_Larvae-L2-stage	mir-57 enriched	3	0.7	11	309	647	1.66467	0.0698544	0.735187
876	DVE-1_Larvae-L4-stage	ceh-27 depleted	1	0.7	19	365	1085	1.44693	0.0702565	0.73894
3074	NHR-12_Larvae-L2-stage	pros-1 depleted	3	0	19	1444	272	1.44418	0.0702885	0.739138
1125	ELT-1_Larvae-L2-stage	ceh-6 depleted	2	0.7	3	138	208	3.15541	0.0704119	0.740312
155	ALY-2_Larvae-L2-stage	F21D5.9 depleted	1	0.5	15	344	855	1.52708	0.0704766	0.740868
3632	NHR-76_Larvae-L4-stage	pha-4 depleted	2	0.7	18	363	1016	1.46247	0.0708238	0.743155
2714	MML-1_Larvae-L3-stage	irx-1 depleted	2	0	3	91	317	3.1431	0.0708721	0.743414
171	ALY-2_Larvae-L2-stage	singlets depleted	3	0	7	52	2136	1.90856	0.0714368	0.748341
1627	FOS-1_Larvae-L4-stage	hlh-16 depleted	3	0	83	841	2509	1.17321	0.0716755	0.750092
3334	NHR-23_Larvae-L3-stage	ceh-6 (+) hlh-16 (+) depleted	3	0	139	629	5922	1.1212	0.0720381	0.752887
468	CEH-38_Larvae-L4-stage	cnd-1 depleted	1	0.9	3	449	65	3.11112	0.0722718	0.753851
3771	NHR-77_Larvae-L4-stage	pal-1 enriched	3	0.7	25	174	3147	1.35424	0.0723295	0.753931
3099	NHR-12_Larvae-L3-stage	irx-1 depleted	1	0	1	91	25	13.2848	0.0726436	0.756079
595	CES-1_Fed-L1-stage-larvae	unc-130 enriched	2	0.9	3	97	298	3.10929	0.0727308	0.756862
3533	NHR-6_Larvae-L2-stage	ttx-3 enriched	3	0.7	27	232	2610	1.33939	0.0732354	0.761359
685	DAF-12_Larvae-L3-stage	irx-1 enriched	3	0	5	61	1112	2.22557	0.0737229	0.764642
2777	NFYA-1_Late-Embryos	ceh-6 (+) hlh-16 (+) enriched	1	0.9	3	238	121	3.08928	0.0739434	0.766316
3732	NHR-77_Larvae-L3-stage	mir-57 enriched	3	0.7	24	309	1715	1.37021	0.0742385	0.768363
2527	LSY-2_Larvae-L4-stage	ceh-6 (-) hlh-16 (+) depleted	1	0.7	23	613	813	1.38401	0.0747409	0.772168
3054	NHR-12_Larvae-L2-stage	ceh-6 (+) hlh-16 (+) depleted	3	0.7	4	629	76	2.5141	0.0752888	0.776428
620	CES-1_Larvae-L3-stage	pal-1 depleted	3	0.7	38	622	1444	1.2739	0.0766009	0.786739
45	AHA-1_Larvae-L4-stage	ceh-6 (-) hlh-16 (+) enriched	2	0.9	2	295	46	4.37303	0.0766419	0.787032
215	AMA-1_Larvae-L3-stage	ceh-6 depleted	1	0.7	9	138	1135	1.73478	0.0766788	0.787154
4481	TLP-1_Fed-L1-stage-larvae	ceh-27 depleted	3	0.5	5	365	187	2.20929	0.077685	0.795513
4533	UNC-39_Embryos	hlh-16 enriched	3	0.9	3	458	64	3.01341	0.0778319	0.796267
4453	SPTF-1_Fed-L1-stage-larvae	ceh-6 (+) hlh-16 (-) depleted	3	0	3	259	116	3.01348	0.0783288	0.80083
1486	FKH-2_Larvae-L3-stage	F21D5.9 enriched	3	0	36	341	2477	1.27607	0.0783477	0.800855
208	ALY-2_Larvae-L3-stage	ttx-3 enriched	3	0.9	3	232	129	3.01103	0.0785157	0.801676
2929	NHR-116_Larvae-L4-stage	mls-2 enriched	2	0.5	2	79	175	4.30684	0.0789273	0.804339
3891	PHA-4_Larvae-L2-stage	ceh-6 enriched	1	0.9	2	93	151	4.29338	0.079388	0.808249
2097	JUN-1_Larvae-L4-stage	ttx-3 depleted	1	0.9	2	246	57	4.28641	0.0794511	0.808629
977	EFL-1_Fed-L1-stage-larvae	ttx-3 depleted	3	0.7	16	246	1326	1.47406	0.0794781	0.808774
3449	NHR-28_Larvae-L4-stage	irx-1 depleted	1	0.9	2	91	155	4.28543	0.0796376	0.810005
1572	FOS-1_Larvae-L2-stage	ttx-3 depleted	3	0.7	34	246	3245	1.27998	0.0796632	0.810134
4621	UNC-62_Fed-L1-stage-larvae	ceh-27 depleted	3	0.5	18	365	1034	1.43839	0.0799045	0.811933
4253	SAX-3_Larvae-L4-stage	hlh-16 enriched	3	0.7	60	458	3219	1.19825	0.0799547	0.812132
803	DPL-1_Larvae-L4-stage	ttx-3 enriched	3	0.9	6	232	386	2.01255	0.0799628	0.812132
2926	NHR-116_Larvae-L4-stage	mir-57 depleted	2	0	2	29	487	4.24485	0.0802182	0.814332
3889	PHA-4_Larvae-L2-stage	ceh-36 enriched	2	0.9	2	78	182	4.26205	0.0803531	0.815176
2265	LIN-15B_Larvae-L4-stage	pal-1 depleted	2	0.9	3	622	49	2.96378	0.0804755	0.816155
1012	EFL-1_Larvae-L1-stage	ttx-3 depleted	3	0.7	23	246	2059	1.36461	0.0807422	0.818333
3183	NHR-237_Embryos	ttx-3 enriched	3	0.9	2	232	61	4.24505	0.0808134	0.818923
1468	F45C12.2_Larvae-L3-stage	ttx-3 enriched	3	0.7	12	232	984	1.57895	0.080962	0.820296
4523	UNC-39_Embryos	ceh-6 (+) hlh-16 (-) depleted	2	0.9	2	259	55	4.23714	0.0810211	0.820631
1783	GEI-11_Larvae-L3-stage	ttx-3 enriched	2	0.9	3	232	131	2.96506	0.0813623	0.823294
4102	R02D3.7_Larvae-L4-stage	ceh-6 (-) hlh-16 (+) depleted	3	0.9	6	613	147	1.9968	0.0818184	0.826581
152	ALY-2_Larvae-L2-stage	ceh-6 (+) hlh-16 (+) enriched	3	0.7	8	238	559	1.7832	0.0826816	0.833297
127	ALY-2_Fed-L1-stage-larvae	mir-57 enriched	2	0.9	3	309	100	2.93738	0.0830102	0.835807
3727	NHR-77_Larvae-L3-stage	hlh-16 depleted	3	0	147	841	4682	1.11349	0.0832586	0.837371
3008	NHR-129_Larvae-L2-stage	ttx-3 enriched	3	0.7	40	232	4163	1.24405	0.0833963	0.838488
2008	JUN-1_Larvae-L1-stage	cnd-1 depleted	1	0.9	4	449	111	2.4291	0.0835664	0.839796
397	CEH-26_Late-Embryonic-stage	ceh-6 (+) hlh-16 (+) enriched	1	0.9	6	238	376	1.98831	0.083599	0.83999
3463	NHR-28_Larvae-L4-stage	ttx-3 enriched	2	0.9	4	232	213	2.43144	0.0837069	0.840537
245	AMA-1_Larvae-L3-stage	unc-130 enriched	1	0.9	1	97	27	11.4391	0.0838722	0.841795
2137	LIN-13_Larvae-L2-stage	ceh-27 enriched	1	0.9	1	125	21	11.3977	0.0841935	0.844213
780	DPL-1_Larvae-L4-stage	ceh-6 (-) hlh-16 (+) enriched	3	0.9	7	295	379	1.85767	0.0855979	0.8553
3272	NHR-237_Larvae-L3-stage	hlh-16 depleted	2	0.5	3	841	37	2.87553	0.0856608	0.85567
4642	UNC-62_Fed-L1-stage-larvae	mir-57 enriched	1	0.9	2	309	48	4.07969	0.0863402	0.860942
4673	UNC-62_Larvae-L2-stage	hlh-16 enriched	3	0.7	24	458	1144	1.34866	0.0864894	0.86202
963	EFL-1_Fed-L1-stage-larvae	hlh-16 enriched	3	0.9	3	458	67	2.87848	0.0865692	0.862271
4338	SEM-4_Larvae-L2-stage	ttx-3 enriched	3	0.7	30	232	3004	1.29302	0.0866635	0.862936
4507	TLP-1_Fed-L1-stage-larvae	pha-4 depleted	3	0.7	3	363	86	2.87959	0.0867615	0.863639
610	CES-1_Larvae-L3-stage	F21D5.9 depleted	1	0.5	24	344	1552	1.34604	0.0868942	0.864823
1168	ELT-1_Larvae-L3-stage	cnd-1 depleted	3	0.7	24	449	1201	1.34703	0.0873535	0.867476
2116	LIN-13_Larvae-L1-stage	F21D5.9 enriched	1	0.9	1	341	8	10.9751	0.0875748	0.868918
4483	TLP-1_Fed-L1-stage-larvae	ceh-36 depleted	3	0.7	1	32	87	10.8499	0.0882118	0.873492
998	EFL-1_Larvae-L1-stage	hlh-16 enriched	3	0.7	39	458	2004	1.25108	0.0884286	0.874706
3892	PHA-4_Larvae-L2-stage	ceh-6 (-) hlh-16 (+) depleted	3	0.5	136	613	5979	1.11279	0.0886318	0.876165
2117	LIN-13_Larvae-L1-stage	hlh-16 depleted	3	0	47	841	1360	1.22563	0.0886826	0.876393
5246	ZTF-7_Larvae-L4-stage	singlets depleted	1	0.9	1	52	54	10.7849	0.0887002	0.876429
1763	GEI-11_Larvae-L3-stage	cnd-1 depleted	3	0.9	5	449	159	2.11973	0.0887425	0.87671
4427	SMA-9_Larvae-L2-stage	hlh-16 depleted	3	0.5	21	841	541	1.37664	0.089033	0.878607
2680	MEF-2_Fed-L1-stage-larvae	irx-1 enriched	3	0	5	61	1178	2.10088	0.0891474	0.879055
2949	NHR-11_Larvae-L2-stage	ceh-6 (+) hlh-16 (+) depleted	3	0	62	629	2493	1.18797	0.0892429	0.879629
1921	HLH-30_Larvae-L4-stage	singlets depleted	1	0.7	4	52	989	2.35545	0.0894907	0.881199
5233	ZTF-7_Larvae-L4-stage	hlh-16 enriched	3	0.9	3	458	68	2.83615	0.0895702	0.881569
686	DAF-12_Larvae-L3-stage	mir-57 depleted	3	0	3	29	1106	2.80367	0.0900401	0.885502
4687	UNC-62_Larvae-L2-stage	ttx-3 depleted	3	0	25	246	2301	1.32728	0.0900747	0.885704
731	DAF-12_Larvae-L4-stage	singlets depleted	1	0.5	1	52	55	10.5888	0.0902677	0.886577
1202	ELT-3_Embryos	ceh-6 (+) hlh-16 (+) enriched	2	0.9	3	238	132	2.83184	0.090391	0.887429
1706	GEI-11_Fed-L1-stage-larvae	pal-1 enriched	3	0.9	3	174	181	2.82549	0.0909024	0.890946
3683	NHR-77_Larvae-L2-stage	ceh-6 (+) hlh-16 (-) depleted	2	0.9	3	259	124	2.81906	0.0913077	0.893311
4164	SAX-3_Fed-L1-stage-larvae	unc-130 depleted	1	0.9	3	325	99	2.81464	0.091508	0.89464
4660	UNC-62_Larvae-L2-stage	ceh-6 depleted	3	0.9	3	138	233	2.81685	0.0915089	0.89464
821	DPL-1_Young-adult	F21D5.9 enriched	3	0.9	5	341	209	2.10049	0.0915705	0.894965
856	DPL-1_Young-Adult	F21D5.9 enriched	3	0.9	5	341	209	2.10049	0.0915705	0.894965
1784	GEI-11_Larvae-L3-stage	unc-130 depleted	3	0.9	4	325	158	2.35147	0.0917797	0.895782
4668	UNC-62_Larvae-L2-stage	cnd-1 depleted	2	0.7	21	449	1033	1.37034	0.0919168	0.896516
3087	NHR-12_Larvae-L3-stage	ceh-6 (-) hlh-16 (+) depleted	1	0	2	613	25	3.91374	0.0919234	0.896516
3819	PEB-1_Larvae-L2-stage	ceh-36 enriched	1	0.9	2	78	197	3.93752	0.0919284	0.896516
4387	SKN-1_Larvae-L4-stage	ceh-6 (+) hlh-16 (+) enriched	1	0.9	1	238	12	10.3834	0.0921845	0.898595
1554	FOS-1_Larvae-L2-stage	cnd-1 enriched	2	0.7	4	18	2922	2.26899	0.0924504	0.900909
2212	LIN-15B_Fed-L1-stage-larvae	ceh-6 (-) hlh-16 (+) depleted	1	0.5	50	613	2019	1.21153	0.0926375	0.901756
2370	LIN-35_Young-adult	pal-1 depleted	3	0.7	38	622	1470	1.25137	0.0929458	0.903639
716	DAF-12_Larvae-L4-stage	F21D5.9 enriched	3	0.7	2	341	45	3.90225	0.0930451	0.904047
3149	NHR-21_Larvae-L2-stage	unc-130 depleted	3	0.7	11	325	648	1.57672	0.0934065	0.906161
3780	NHR-77_Larvae-L4-stage	unc-130 enriched	1	0.9	2	97	159	3.88498	0.094082	0.911591
4599	UNC-62_Day-Four-Young-Adult	cnd-1 enriched	3	0	5	18	4156	1.9941	0.0941786	0.912002
4739	UNC-62_Young-adult-Day-4	cnd-1 enriched	3	0	5	18	4156	1.9941	0.0941786	0.912002
1024	EFL-1_Young-adult	ceh-6 (+) hlh-16 (+) depleted	3	0	165	629	7190	1.0962	0.0942614	0.912487
1059	EFL-1_Young-Adult	ceh-6 (+) hlh-16 (+) depleted	3	0	165	629	7190	1.0962	0.0942614	0.912487
4454	SPTF-1_Fed-L1-stage-larvae	ceh-6 (+) hlh-16 (+) depleted	3	0	5	629	115	2.07686	0.0942885	0.912609
3583	NHR-76_Larvae-L3-stage	cnd-1 depleted	1	0.9	3	449	73	2.77017	0.0945844	0.914671
3568	NHR-6_Larvae-L4-stage	ttx-3 enriched	3	0.9	2	232	67	3.8649	0.0948002	0.915733
2431	LSY-2_Fed-L1-stage-larvae	F21D5.9 enriched	3	0.7	34	341	2364	1.26278	0.0950649	0.917824
3089	NHR-12_Larvae-L3-stage	ceh-6 (+) hlh-16 (+) depleted	1	0	2	629	25	3.82143	0.0957134	0.922666
564	CES-1_Fed-L1-stage-larvae	ceh-36 enriched	3	0.7	7	78	1516	1.79085	0.0957375	0.922666
4702	UNC-62_Larvae-L3-stage	ceh-6 (+) hlh-16 (+) enriched	3	0.7	25	238	2365	1.31713	0.0958537	0.92324
4511	TLP-1_Fed-L1-stage-larvae	singlets depleted	1	0.7	1	52	59	9.87093	0.0965116	0.928279
4395	SKN-1_Larvae-L4-stage	irx-1 enriched	1	0	2	61	259	3.82214	0.0965464	0.928465
4531	UNC-39_Embryos	F21D5.9 enriched	1	0.9	2	341	46	3.81742	0.0965703	0.928465
3869	PES-1_Larvae-L4-stage	irx-1 depleted	1	0.9	2	91	174	3.81748	0.096884	0.930441
2888	NHR-116_Larvae-L2-stage	hlh-16 enriched	3	0	22	458	1048	1.34952	0.097033	0.931265
1354	F23F12.9_Embryos	mls-2 enriched	2	0	6	79	1193	1.8953	0.0970437	0.931265
2332	LIN-35_Starved-L1-stage-larvae	mir-57 enriched	1	0.9	1	309	10	9.79126	0.0975774	0.935247
3392	NHR-25_Larvae-L2-stage	ttx-3 depleted	3	0.7	25	246	2324	1.31414	0.098004	0.938193
797	DPL-1_Larvae-L4-stage	pha-4 depleted	2	0.9	7	363	322	1.79453	0.0981976	0.939476
2836	NHR-10_Larvae-L4-stage	ceh-27 depleted	3	0.7	12	365	650	1.52543	0.0988879	0.944061
1988	HPL-2_Fed-L1-stage-larvae	pha-4 enriched	2	0.9	5	319	229	2.04795	0.0992857	0.946798
2050	JUN-1_Larvae-L3-stage	irx-1 enriched	2	0	11	61	3563	1.52811	0.0993139	0.946849
713	DAF-12_Larvae-L4-stage	cnd-1 depleted	1	0.9	1	449	7	9.62965	0.0993462	0.947013
4457	SPTF-1_Fed-L1-stage-larvae	ceh-6 (+) hlh-16 (+) enriched	2	0.9	1	238	13	9.58468	0.0994732	0.947364
2715	MML-1_Larvae-L3-stage	irx-1 enriched	1	0	2	61	264	3.74975	0.0996902	0.948714
1482	FKH-2_Larvae-L3-stage	ceh-6 (+) hlh-16 (+) enriched	1	0.9	3	238	138	2.70871	0.0999493	0.950892
4968	ZAG-1_Larvae-L4-stage	ttx-3 enriched	3	0.7	15	232	1347	1.44181	0.100341	0.95324
380	CEH-16_Larvae-L2-stage	pros-1 enriched	1	0.9	2	430	36	3.7261	0.100348	0.95324
2997	NHR-129_Larvae-L2-stage	mir-57 enriched	2	0.9	6	309	311	1.88899	0.100607	0.954841
4043	R02D3.7_Larvae-L2-stage	hlh-16 enriched	3	0.7	18	458	831	1.39248	0.100701	0.955443
1993	HPL-2_Fed-L1-stage-larvae	ttx-3 enriched	2	0.9	4	232	228	2.27148	0.101023	0.957783
1400	F45C12.2_Fed-L1-stage-larvae	unc-130 enriched	2	0.9	2	97	166	3.72115	0.101127	0.958337
3602	NHR-76_Larvae-L3-stage	ttx-3 depleted	1	0.7	11	246	867	1.54993	0.101526	0.960672
2475	LSY-2_Larvae-L1-stage	pal-1 depleted	1	0.9	8	622	228	1.69854	0.101875	0.962447
2389	LSY-2_Embryos	ceh-6 (+) hlh-16 (+) depleted	3	0	102	629	4317	1.12864	0.101939	0.9627
3692	NHR-77_Larvae-L2-stage	hlh-16 depleted	2	0	94	841	2930	1.13778	0.101951	0.9627
3390	NHR-25_Larvae-L2-stage	pros-1 enriched	3	0.7	40	430	2181	1.23007	0.102185	0.96444
1110	EGL-5_Larvae-L3-stage	pal-1 depleted	3	0.9	7	622	191	1.77413	0.102238	0.96446
5098	ZTF-11_Larvae-L4-stage	mls-2 depleted	1	0.5	2	513	32	3.67995	0.102334	0.964983
2448	LSY-2_Fed-L1-stage-larvae	ttx-3 enriched	3	0.7	24	232	2364	1.31446	0.102859	0.969063
273	C01B12.2_Larvae-L2-stage	pha-4 enriched	3	0.7	39	319	2974	1.23001	0.102964	0.969759
823	DPL-1_Young-adult	hlh-16 enriched	3	0.9	6	458	206	1.87241	0.103576	0.973202
858	DPL-1_Young-Adult	hlh-16 enriched	3	0.9	6	458	206	1.87241	0.103576	0.973202
2250	LIN-15B_Larvae-L4-stage	ceh-6 (-) hlh-16 (+) enriched	3	0.9	2	295	55	3.65744	0.103864	0.97576
3716	NHR-77_Larvae-L3-stage	ceh-6 enriched	2	0.7	8	93	1544	1.67954	0.10393	0.97609
2854	NHR-10_Larvae-L4-stage	irx-1 depleted	2	0.7	4	91	594	2.2365	0.104644	0.981479
4588	UNC-62_Day-Four-Young-Adult	ceh-36 depleted	2	0	7	32	3857	1.71314	0.105171	0.984949
4728	UNC-62_Young-adult-Day-4	ceh-36 depleted	2	0	7	32	3857	1.71314	0.105171	0.984949
3658	NHR-77_Fed-L1-stage-larvae	hlh-16 enriched	1	0.9	5	458	160	2.00894	0.105212	0.985155
4439	SMA-9_Larvae-L2-stage	pros-1 depleted	3	0	44	1444	748	1.21615	0.105472	0.986855
2145	LIN-13_Larvae-L2-stage	ceh-6 (-) hlh-16 (+) enriched	3	0.7	16	295	1139	1.41288	0.105539	0.986929
122	ALY-2_Fed-L1-stage-larvae	hlh-16 depleted	3	0	141	841	4526	1.10485	0.10562	0.987245
1407	F45C12.2_Larvae-L2-stage	ceh-6 (-) hlh-16 (+) depleted	1	0.5	32	613	1240	1.2625	0.106252	0.991688
3267	NHR-237_Larvae-L3-stage	ceh-6 (+) hlh-16 (+) enriched	1	0.7	1	238	14	8.90006	0.106704	0.994668
5192	ZTF-4_Larvae-L3-stage	ceh-6 (+) hlh-16 (+) enriched	1	0.9	1	238	14	8.90006	0.106704	0.994668
2753	NFYA-1_Larvae-L3-stage	mls-2 depleted	3	0.7	37	513	1760	1.2378	0.106898	0.995798
1888	HAM-1_Larvae-L4-stage	ttx-3 enriched	2	0.9	4	232	233	2.22273	0.107137	0.997282
4776	W03F9.2_L4-Young-Adult-larvae	F21D5.9 enriched	3	0.9	6	341	284	1.85494	0.10723	0.997712
4811	W03F9.2_L4-Young-Adult-stage-larvae	F21D5.9 enriched	3	0.9	6	341	284	1.85494	0.10723	0.997712
655	CES-1_Larvae-L4-stage	pal-1 depleted	3	0.7	32	622	1229	1.26043	0.107931	1
1514	FOS-1_Fed-L1-stage-larvae	ceh-6 (+) hlh-16 (+) depleted	3	0	140	629	6073	1.10119	0.10824	1
3885	PES-1_Larvae-L4-stage	unc-130 enriched	1	0.9	2	97	173	3.57059	0.108315	1
4041	R02D3.7_Larvae-L2-stage	F21D5.9 enriched	2	0.9	3	341	101	2.60794	0.108595	1
4171	SAX-3_Larvae-L2-stage	ceh-6 enriched	2	0.9	2	93	183	3.54263	0.109725	1
302	C16A3.4_Fed-L1-stage-larvae	mir-57 enriched	1	0.7	16	309	1116	1.40377	0.110099	1
430	CEH-38_Larvae-L3-stage	ceh-6 (-) hlh-16 (+) enriched	1	0.9	2	295	57	3.52911	0.110228	1
3006	NHR-129_Larvae-L2-stage	singlets depleted	1	0.7	9	52	3319	1.57923	0.110554	1
3404	NHR-28_Larvae-L3-stage	ceh-6 (+) hlh-16 (+) depleted	3	0	41	629	1606	1.21948	0.110984	1
5022	ZTF-11_Embryos	hlh-16 depleted	3	0	30	841	840	1.2666	0.111894	1
144	ALY-2_Larvae-L2-stage	ceh-36 enriched	1	0.9	1	78	46	8.43144	0.112055	1
3918	PHA-4_Larvae-L2-stage	ttx-3 enriched	1	0.9	3	232	151	2.57233	0.112142	1
159	ALY-2_Larvae-L2-stage	irx-1 depleted	2	0	9	91	1879	1.59079	0.112276	1
2958	NHR-11_Larvae-L2-stage	hlh-16 enriched	3	0.9	6	458	211	1.82804	0.112641	1
788	DPL-1_Larvae-L4-stage	hlh-16 enriched	2	0.9	8	458	310	1.65899	0.112694	1
1759	GEI-11_Larvae-L3-stage	ceh-6 (+) hlh-16 (+) depleted	3	0.9	6	629	157	1.82552	0.112816	1
3768	NHR-77_Larvae-L4-stage	mls-2 depleted	3	0.7	63	513	3185	1.16464	0.112942	1
668	DAF-12_Larvae-L3-stage	ceh-36 depleted	3	0	3	32	1115	2.53974	0.11301	1
4455	SPTF-1_Fed-L1-stage-larvae	ceh-6 (-) hlh-16 (+) enriched	2	0.9	1	295	12	8.38164	0.113016	1
2786	NFYA-1_Late-Embryos	mir-57 depleted	1	0.9	1	29	124	8.33565	0.113321	1
2930	NHR-116_Larvae-L4-stage	pal-1 depleted	2	0.9	2	622	28	3.45774	0.113324	1
4030	R02D3.7_Larvae-L2-stage	ceh-6 depleted	3	0.9	2	138	126	3.47262	0.113435	1
377	CEH-16_Larvae-L2-stage	pha-4 depleted	2	0.7	17	363	1016	1.38122	0.113701	1
1538	FOS-1_Fed-L1-stage-larvae	ttx-3 enriched	2	0.9	3	232	153	2.53871	0.115435	1
3746	NHR-77_Larvae-L4-stage	ceh-27 depleted	3	0.7	46	365	3179	1.19562	0.115743	1
1350	F23F12.9_Embryos	irx-1 enriched	1	0	4	61	922	2.14736	0.115819	1
2640	MED-1_Embryos	F21D5.9 depleted	3	0	16	344	1000	1.3927	0.115949	1
5212	ZTF-4_Larvae-L3-stage	ttx-3 depleted	1	0.9	1	246	15	8.14417	0.11602	1
2394	LSY-2_Embryos	cnd-1 enriched	1	0.7	2	18	979	3.38611	0.116484	1
3759	NHR-77_Larvae-L4-stage	cnd-1 enriched	2	0.9	1	18	205	8.08537	0.116746	1
3754	NHR-77_Larvae-L4-stage	ceh-6 (+) hlh-16 (+) depleted	3	0	217	629	9681	1.07072	0.116861	1
1475	FKH-2_Larvae-L3-stage	ceh-6 depleted	3	0.7	8	138	1068	1.63877	0.117011	1
2118	LIN-13_Larvae-L1-stage	hlh-16 enriched	1	0.9	1	458	8	8.03575	0.117889	1
2994	NHR-129_Larvae-L2-stage	irx-1 depleted	2	0.7	16	91	3881	1.36922	0.118041	1
2816	NFYA-1_Young-adult	F21D5.9 enriched	1	0.9	1	341	11	7.98187	0.118406	1
4638	UNC-62_Fed-L1-stage-larvae	hlh-16 enriched	3	0.9	3	458	77	2.50465	0.118426	1
776	DPL-1_Larvae-L4-stage	ceh-6 enriched	3	0.9	3	93	388	2.50632	0.118451	1
3531	NHR-6_Larvae-L2-stage	singlets depleted	3	0.9	2	52	345	3.37614	0.118511	1
2387	LSY-2_Embryos	ceh-6 (-) hlh-16 (+) depleted	3	0	99	613	4322	1.1206	0.119938	1
1595	FOS-1_Larvae-L3-stage	irx-1 enriched	2	0	13	61	4551	1.41388	0.120508	1
808	DPL-1_Young-adult	ceh-36 depleted	3	0	9	32	5574	1.52412	0.120831	1
843	DPL-1_Young-Adult	ceh-36 depleted	3	0	9	32	5574	1.52412	0.120831	1
5188	ZTF-4_Larvae-L3-stage	ceh-6 (+) hlh-16 (-) depleted	1	0.9	1	259	15	7.76808	0.121305	1
106	ALY-2_Fed-L1-stage-larvae	ceh-27 depleted	2	0.9	3	365	100	2.47882	0.121396	1
3125	NHR-21_Larvae-L2-stage	ceh-6 (-) hlh-16 (+) enriched	1	0.9	1	295	13	7.7369	0.121838	1
1606	FOS-1_Larvae-L3-stage	singlets depleted	1	0	10	52	3884	1.49945	0.12248	1
4243	SAX-3_Larvae-L4-stage	ceh-6 (+) hlh-16 (-) depleted	2	0.9	4	259	221	2.10898	0.123213	1
4050	R02D3.7_Larvae-L2-stage	pal-1 depleted	3	0.9	5	622	127	1.90584	0.123431	1
802	DPL-1_Larvae-L4-stage	ttx-3 depleted	2	0.9	5	246	320	1.90879	0.123466	1
3372	NHR-25_Larvae-L2-stage	ceh-6 (+) hlh-16 (+) enriched	1	0.9	3	238	152	2.45923	0.123717	1
3383	NHR-25_Larvae-L2-stage	mls-2 depleted	3	0.7	47	513	2328	1.18871	0.123894	1
311	C16A3.4_Fed-L1-stage-larvae	singlets depleted	1	0.7	4	52	1116	2.0874	0.124363	1
988	EFL-1_Larvae-L1-stage	ceh-6 (+) hlh-16 (-) depleted	3	0.7	23	259	2073	1.29281	0.124474	1
4467	SPTF-1_Fed-L1-stage-larvae	mir-57 enriched	2	0.9	1	309	13	7.53174	0.124956	1
1048	EFL-1_Young-adult	ttx-3 enriched	2	0.9	4	232	247	2.09675	0.125109	1
1083	EFL-1_Young-Adult	ttx-3 enriched	2	0.9	4	232	247	2.09675	0.125109	1
4203	SAX-3_Larvae-L3-stage	ceh-36 depleted	3	0	5	32	2530	1.86549	0.125319	1
3297	NHR-23_Larvae-L2-stage	ceh-6 (-) hlh-16 (+) depleted	3	0.5	17	613	611	1.36116	0.125438	1
4324	SEM-4_Larvae-L2-stage	irx-1 depleted	2	0.7	12	91	2763	1.44244	0.125501	1
3417	NHR-28_Larvae-L3-stage	mir-57 enriched	3	0.5	15	309	1056	1.3908	0.125728	1
2848	NHR-10_Larvae-L4-stage	cnd-1 depleted	1	0.9	1	449	9	7.48973	0.125877	1
5154	ZTF-4_Larvae-L2-stage	ceh-6 (+) hlh-16 (+) depleted	2	0.7	17	629	597	1.36022	0.125982	1
2256	LIN-15B_Larvae-L4-stage	F21D5.9 enriched	3	0.9	2	341	54	3.25187	0.126015	1
429	CEH-38_Larvae-L3-stage	ceh-6 (+) hlh-16 (+) depleted	1	0.9	3	629	59	2.42888	0.126235	1
3775	NHR-77_Larvae-L4-stage	pros-1 enriched	3	0.9	6	430	228	1.76499	0.127053	1
3940	PHA-4_Larvae-L4-stage	irx-1 enriched	3	0	12	61	4162	1.4271	0.127127	1
1166	ELT-1_Larvae-L3-stage	ceh-6 (+) hlh-16 (-) enriched	3	0.7	7	105	1199	1.66945	0.127136	1
1517	FOS-1_Fed-L1-stage-larvae	ceh-6 (+) hlh-16 (+) enriched	2	0.9	3	238	154	2.42729	0.127267	1
4971	ZIP-2_Larvae-L4-stage	ceh-27 depleted	2	0.7	6	365	281	1.76429	0.127371	1
1974	HPL-2_Fed-L1-stage-larvae	cnd-1 enriched	2	0.9	1	18	225	7.36667	0.127419	1
2756	NFYA-1_Larvae-L3-stage	pal-1 enriched	2	0.7	13	174	1557	1.42333	0.127597	1
1751	GEI-11_Larvae-L3-stage	ceh-27 depleted	3	0.9	4	365	159	2.07868	0.127842	1
229	AMA-1_Larvae-L3-stage	irx-1 depleted	1	0.7	6	91	1136	1.75416	0.127845	1
2031	JUN-1_Larvae-L3-stage	ceh-27 depleted	3	0.7	22	365	1399	1.29936	0.128013	1
5052	ZTF-11_Larvae-L3-stage	ceh-6 (+) hlh-16 (+) enriched	1	0.9	1	238	17	7.32946	0.12805	1
4391	SKN-1_Larvae-L4-stage	F21D5.9 enriched	1	0.9	1	341	12	7.31672	0.128451	1
3954	PHA-4_Larvae-L4-stage	unc-130 depleted	3	0.7	24	325	1741	1.28041	0.129134	1
2703	MML-1_Larvae-L3-stage	ceh-6 (+) hlh-16 (-) depleted	2	0.7	3	259	145	2.41078	0.129142	1
4437	SMA-9_Larvae-L2-stage	pha-4 depleted	3	0	13	363	753	1.42514	0.129161	1
748	DPL-1_Fed-L1-stage-larvae	cnd-1 depleted	1	0.9	3	449	84	2.40741	0.129165	1
1932	HLH-30_Late-Embryos	ceh-6 (-) hlh-16 (+) depleted	3	0.5	51	613	2122	1.17578	0.129491	1
413	CEH-26_Late-Embryonic-stage	pha-4 enriched	2	0.9	8	319	468	1.60335	0.129498	1
1357	F23F12.9_Embryos	pha-4 depleted	3	0	22	363	1400	1.29719	0.129539	1
1453	F45C12.2_Larvae-L3-stage	hlh-16 enriched	3	0.7	20	458	976	1.31734	0.129651	1
4479	SPTF-1_Fed-L1-stage-larvae	unc-130 depleted	3	0	3	325	116	2.40215	0.130039	1
793	DPL-1_Larvae-L4-stage	mls-2 depleted	3	0.7	64	513	3275	1.15062	0.130474	1
21	AHA-1_Fed-L1-stage-larvae	mir-57 depleted	3	0	2	29	652	3.17062	0.130686	1
4906	ZAG-1_Larvae-L3-stage	ceh-6 enriched	3	0.9	2	93	204	3.17795	0.131032	1
4985	ZIP-2_Larvae-L4-stage	F21D5.9 depleted	1	0	14	344	871	1.39909	0.131496	1
2885	NHR-116_Larvae-L2-stage	F21D5.9 depleted	1	0.5	7	344	367	1.66023	0.131938	1
2546	LSY-2_Larvae-L4-stage	pal-1 enriched	3	0.7	9	174	995	1.54195	0.132124	1
3956	PHA-4_Young-adult	ceh-27 depleted	3	0.7	18	365	1114	1.33509	0.132448	1
3991	PHA-4_Young-Adult	ceh-27 depleted	3	0.7	18	365	1114	1.33509	0.132448	1
4525	UNC-39_Embryos	ceh-6 (-) hlh-16 (+) enriched	3	0.9	2	295	64	3.14311	0.133243	1
2702	MML-1_Larvae-L3-stage	ceh-6 (-) hlh-16 (+) depleted	3	0.7	6	613	169	1.73686	0.133779	1
3751	NHR-77_Larvae-L4-stage	ceh-6 enriched	2	0.9	2	93	207	3.13189	0.13415	1
796	DPL-1_Larvae-L4-stage	pal-1 enriched	3	0.7	24	174	3231	1.26627	0.13467	1
3656	NHR-77_Fed-L1-stage-larvae	F21D5.9 enriched	3	0.9	5	341	237	1.85233	0.135098	1
4632	UNC-62_Fed-L1-stage-larvae	ceh-6 (+) hlh-16 (+) enriched	3	0.9	2	238	80	3.11502	0.135274	1
3663	NHR-77_Fed-L1-stage-larvae	mls-2 depleted	2	0.9	6	513	204	1.73174	0.135355	1
1775	GEI-11_Larvae-L3-stage	pal-1 depleted	2	0.9	5	622	131	1.84765	0.135551	1
5165	ZTF-4_Larvae-L2-stage	irx-1 enriched	2	0	6	61	1730	1.71665	0.13559	1
2915	NHR-116_Larvae-L4-stage	ceh-6 (-) hlh-16 (+) enriched	3	0.5	4	295	198	2.03191	0.135714	1
1556	FOS-1_Larvae-L2-stage	F21D5.9 enriched	1	0.9	3	341	112	2.3518	0.136047	1
1630	FOS-1_Larvae-L4-stage	irx-1 enriched	3	0	8	61	2531	1.5645	0.136087	1
1566	FOS-1_Larvae-L2-stage	pal-1 enriched	1	0.9	2	174	110	3.09948	0.136439	1
3957	PHA-4_Young-adult	ceh-27 enriched	2	0.7	7	125	1022	1.6394	0.136639	1
3992	PHA-4_Young-Adult	ceh-27 enriched	2	0.7	7	125	1022	1.6394	0.136639	1
3988	PHA-4_Young-adult	ttx-3 enriched	1	0.9	1	232	19	6.81443	0.137018	1
4023	PHA-4_Young-Adult	ttx-3 enriched	1	0.9	1	232	19	6.81443	0.137018	1
1507	FOS-1_Fed-L1-stage-larvae	ceh-27 enriched	2	0.9	2	125	155	3.08841	0.137238	1
913	DVE-1_Late-Embryos	ceh-36 depleted	3	0.9	1	32	139	6.79092	0.137285	1
2972	NHR-11_Larvae-L2-stage	ttx-3 depleted	3	0.7	13	246	1129	1.40666	0.13745	1
4626	UNC-62_Fed-L1-stage-larvae	ceh-6 enriched	1	0.9	1	93	48	6.75314	0.137935	1
4073	R02D3.7_Larvae-L3-stage	cnd-1 depleted	3	0.7	50	449	2883	1.16905	0.138511	1
1332	F23F12.9_Embryos	ceh-27 enriched	1	0.7	3	125	308	2.33135	0.138665	1
3773	NHR-77_Larvae-L4-stage	pha-4 enriched	3	0.7	40	319	3148	1.19182	0.138706	1
4532	UNC-39_Embryos	hlh-16 depleted	3	0	45	841	1350	1.18216	0.140135	1
1891	HLH-30_Larvae-L4-stage	ceh-27 depleted	3	0.7	20	365	1271	1.3002	0.141005	1
4249	SAX-3_Larvae-L4-stage	cnd-1 enriched	3	0.9	1	18	251	6.60359	0.141112	1
4088	R02D3.7_Larvae-L3-stage	pha-4 enriched	2	0.9	6	319	329	1.71057	0.141224	1
3306	NHR-23_Larvae-L2-stage	F21D5.9 enriched	3	0.7	8	341	448	1.56787	0.14154	1
471	CEH-38_Larvae-L4-stage	F21D5.9 enriched	2	0.7	16	341	1043	1.34689	0.141803	1
1543	FOS-1_Larvae-L2-stage	ceh-36 depleted	2	0.9	1	32	144	6.55512	0.141867	1
2686	MEF-2_Fed-L1-stage-larvae	pal-1 enriched	1	0.9	1	174	26	6.55659	0.141898	1
1851	HAM-1_Fed-L1-stage-larvae	singlets depleted	1	0.9	1	52	89	6.54365	0.14202	1
2700	MML-1_Larvae-L3-stage	ceh-6 depleted	2	0.7	2	138	145	3.01759	0.142428	1
5202	ZTF-4_Larvae-L3-stage	mir-57 enriched	1	0.9	1	309	15	6.52751	0.142746	1
1949	HLH-30_Late-Embryos	mls-2 enriched	1	0.9	1	79	58	6.49738	0.142951	1
4778	W03F9.2_L4-Young-Adult-larvae	hlh-16 enriched	1	0.9	5	458	177	1.81599	0.143047	1
4813	W03F9.2_L4-Young-Adult-stage-larvae	hlh-16 enriched	1	0.9	5	458	177	1.81599	0.143047	1
4542	UNC-39_Embryos	pha-4 depleted	2	0.9	2	363	55	3.00175	0.143358	1
4147	SAX-3_Fed-L1-stage-larvae	hlh-16 depleted	1	0.9	5	841	98	1.80943	0.143596	1
3288	NHR-237_Larvae-L3-stage	ttx-3 enriched	3	0.7	1	232	20	6.47371	0.143687	1
2779	NFYA-1_Late-Embryos	cnd-1 enriched	2	0.7	3	18	2208	2.25204	0.144012	1
718	DAF-12_Larvae-L4-stage	hlh-16 enriched	3	0.7	2	458	43	2.99005	0.144074	1
838	DPL-1_Young-adult	ttx-3 enriched	2	0.9	3	232	170	2.28484	0.144813	1
873	DPL-1_Young-Adult	ttx-3 enriched	2	0.9	3	232	170	2.28484	0.144813	1
2752	NFYA-1_Larvae-L3-stage	mir-57 enriched	2	0.7	21	309	1601	1.2843	0.145114	1
2017	JUN-1_Larvae-L1-stage	mir-57 enriched	3	0.7	24	309	1865	1.26	0.145349	1
5127	ZTF-4_Larvae-L1-stage	hlh-16 depleted	3	0	33	841	963	1.21531	0.145465	1
213	AMA-1_Larvae-L3-stage	ceh-36 depleted	1	0.5	4	32	1936	1.95028	0.146112	1
4139	SAX-3_Fed-L1-stage-larvae	ceh-6 (+) hlh-16 (+) depleted	1	0.9	4	629	97	1.96981	0.146261	1
2361	LIN-35_Young-adult	F21D5.9 enriched	3	0.5	40	341	2962	1.18569	0.146845	1
4605	UNC-62_Day-Four-Young-Adult	irx-1 enriched	2	0	11	61	3845	1.41603	0.146999	1
4745	UNC-62_Young-adult-Day-4	irx-1 enriched	2	0	11	61	3845	1.41603	0.146999	1
3361	NHR-25_Larvae-L2-stage	ceh-27 depleted	3	0.7	34	365	2328	1.20676	0.147026	1
3712	NHR-77_Larvae-L3-stage	ceh-27 enriched	1	0.9	2	125	162	2.95496	0.14725	1
2887	NHR-116_Larvae-L2-stage	hlh-16 depleted	3	0	36	841	1062	1.2022	0.147508	1
1825	HAM-1_Fed-L1-stage-larvae	ceh-6 depleted	3	0.9	2	138	149	2.93658	0.14872	1
151	ALY-2_Larvae-L2-stage	ceh-6 (+) hlh-16 (-) enriched	1	0.9	1	105	46	6.21636	0.148937	1
4952	ZAG-1_Larvae-L4-stage	hlh-16 depleted	3	0	113	841	3644	1.09976	0.149009	1
4460	SPTF-1_Fed-L1-stage-larvae	F21D5.9 depleted	3	0	3	344	116	2.25113	0.149256	1
4358	SKN-1_Larvae-L3-stage	hlh-16 enriched	3	0.9	2	458	44	2.92209	0.149461	1
3571	NHR-76_Larvae-L3-stage	ceh-27 depleted	3	0.7	18	365	1136	1.30924	0.149783	1
3289	NHR-237_Larvae-L3-stage	unc-130 depleted	1	0.7	1	325	15	6.19221	0.149905	1
3157	NHR-237_Embryos	ceh-6 (-) hlh-16 (+) depleted	3	0	57	613	2425	1.14991	0.149947	1
2826	NFYA-1_Young-adult	pal-1 enriched	2	0.7	5	174	477	1.78691	0.149949	1
244	AMA-1_Larvae-L3-stage	unc-130 depleted	3	0.7	18	325	1279	1.30719	0.150852	1
3414	NHR-28_Larvae-L3-stage	irx-1 depleted	1	0.7	3	91	446	2.234	0.151475	1
2066	JUN-1_Larvae-L4-stage	ceh-27 depleted	1	0.9	2	365	57	2.89921	0.151515	1
2092	JUN-1_Larvae-L4-stage	pha-4 depleted	1	0.9	2	363	57	2.89643	0.151744	1
3	AHA-1_Fed-L1-stage-larvae	ceh-36 depleted	3	0	2	32	655	2.88225	0.152438	1
2142	LIN-13_Larvae-L2-stage	ceh-6 (-) hlh-16 (+) depleted	3	0	95	613	4198	1.10709	0.15346	1
1255	EOR-1_Larvae-L3-stage	pros-1 enriched	1	0.9	4	430	139	1.93007	0.154448	1
4078	R02D3.7_Larvae-L3-stage	hlh-16 enriched	1	0.9	6	458	232	1.66257	0.15482	1
4631	UNC-62_Fed-L1-stage-larvae	ceh-6 (+) hlh-16 (-) enriched	1	0.9	1	105	48	5.95734	0.154888	1
464	CEH-38_Larvae-L4-stage	ceh-6 (+) hlh-16 (+) depleted	1	0.9	3	629	65	2.20467	0.155302	1
5069	ZTF-11_Larvae-L3-stage	pros-1 depleted	3	0	33	1444	566	1.2054	0.155316	1
3845	PEB-1_Larvae-L2-stage	pros-1 enriched	1	0.9	5	430	190	1.76499	0.155468	1
2109	LIN-13_Larvae-L1-stage	ceh-6 (+) hlh-16 (+) depleted	1	0.9	1	629	8	5.97099	0.155723	1
1307	F23B12.7_Young-adult	ceh-6 (+) hlh-16 (+) enriched	1	0.9	1	238	21	5.93337	0.155724	1
3097	NHR-12_Larvae-L3-stage	hlh-16 depleted	1	0	2	841	25	2.83719	0.155956	1
743	DPL-1_Fed-L1-stage-larvae	ceh-6 (+) hlh-16 (-) depleted	1	0.9	2	259	82	2.84198	0.15651	1
1182	ELT-1_Larvae-L3-stage	pha-4 depleted	1	0.7	14	363	853	1.35484	0.156621	1
4476	SPTF-1_Fed-L1-stage-larvae	singlets depleted	2	0	1	52	99	5.88267	0.156684	1
306	C16A3.4_Fed-L1-stage-larvae	pal-1 enriched	1	0.9	1	174	29	5.87832	0.156924	1
1758	GEI-11_Larvae-L3-stage	ceh-6 (+) hlh-16 (-) depleted	3	0.9	3	259	159	2.19851	0.156943	1
3525	NHR-6_Larvae-L2-stage	pal-1 depleted	2	0.9	9	622	294	1.48189	0.157276	1
2616	MAB-5_Larvae-L2-stage	pal-1 enriched	1	0.5	14	174	1770	1.34836	0.157794	1
4570	UNC-39_Larvae-L2-stage	irx-1 enriched	1	0	3	61	679	2.18689	0.157845	1
4261	SAX-3_Larvae-L4-stage	pal-1 enriched	2	0.7	22	174	2990	1.2543	0.158224	1
4182	SAX-3_Larvae-L2-stage	hlh-16 depleted	3	0	142	841	4650	1.08301	0.158302	1
2939	NHR-116_Larvae-L4-stage	unc-130 depleted	3	0	9	325	565	1.47955	0.158397	1
2818	NFYA-1_Young-adult	hlh-16 enriched	1	0.9	1	458	11	5.84418	0.158429	1
3691	NHR-77_Larvae-L2-stage	F21D5.9 enriched	2	0.9	3	341	121	2.17687	0.160074	1
3486	NHR-2_Embryos	mir-57 depleted	1	0.5	3	29	1437	2.15787	0.160363	1
1944	HLH-30_Late-Embryos	irx-1 depleted	1	0.9	1	91	58	5.72622	0.160597	1
4661	UNC-62_Larvae-L2-stage	ceh-6 enriched	3	0.9	2	93	232	2.7944	0.16074	1
2950	NHR-11_Larvae-L2-stage	ceh-6 (-) hlh-16 (+) enriched	3	0.9	4	295	212	1.89773	0.161365	1
3590	NHR-76_Larvae-L3-stage	irx-1 enriched	2	0.9	1	61	87	5.68928	0.161548	1
3718	NHR-77_Larvae-L3-stage	ceh-6 (+) hlh-16 (-) depleted	3	0.9	4	259	246	1.89465	0.162049	1
2923	NHR-116_Larvae-L4-stage	hlh-16 enriched	1	0.5	4	458	136	1.89077	0.162579	1
3641	NHR-77_Fed-L1-stage-larvae	ceh-27 depleted	3	0.9	5	365	238	1.73587	0.16323	1
451	CEH-38_Larvae-L3-stage	singlets depleted	2	0.7	5	52	1691	1.72201	0.163414	1
4238	SAX-3_Larvae-L4-stage	ceh-36 depleted	1	0.9	1	32	168	5.61868	0.163532	1
4056	R02D3.7_Larvae-L2-stage	singlets depleted	2	0.9	1	52	104	5.59985	0.163923	1
2933	NHR-116_Larvae-L4-stage	pha-4 enriched	3	0.5	4	319	199	1.88535	0.163992	1
4066	R02D3.7_Larvae-L3-stage	ceh-6 enriched	1	0.9	2	93	235	2.75873	0.163995	1
771	DPL-1_Larvae-L4-stage	ceh-27 depleted	2	0.7	42	365	2974	1.1669	0.164858	1
1616	FOS-1_Larvae-L4-stage	ceh-6 enriched	1	0.7	4	93	691	1.87641	0.16518	1
734	DAF-12_Larvae-L4-stage	unc-130 depleted	3	0	3	325	130	2.14346	0.165297	1
2551	LSY-2_Larvae-L4-stage	singlets depleted	1	0.7	3	52	818	2.13588	0.16547	1
4222	SAX-3_Larvae-L3-stage	mir-57 enriched	2	0.7	15	309	1109	1.32434	0.165665	1
4442	SMA-9_Larvae-L2-stage	ttx-3 depleted	3	0	9	246	752	1.46205	0.165865	1
4446	SPTF-1_Fed-L1-stage-larvae	ceh-27 depleted	3	0	3	365	116	2.13692	0.166274	1
1356	F23F12.9_Embryos	pal-1 enriched	1	0	8	174	909	1.5003	0.166632	1
3613	NHR-76_Larvae-L4-stage	ceh-6 (+) hlh-16 (-) depleted	3	0.7	13	259	1118	1.3549	0.166803	1
5158	ZTF-4_Larvae-L2-stage	cnd-1 depleted	3	0.7	13	449	646	1.3565	0.16686	1
4618	UNC-62_Day-Four-Young-Adult	ttx-3 enriched	3	0.9	3	232	182	2.13419	0.166872	1
4758	UNC-62_Young-adult-Day-4	ttx-3 enriched	3	0.9	3	232	182	2.13419	0.166872	1
3682	NHR-77_Larvae-L2-stage	ceh-6 (-) hlh-16 (+) depleted	1	0.5	44	613	1850	1.16354	0.166877	1
3256	NHR-237_Larvae-L3-stage	ceh-27 depleted	1	0.7	1	365	15	5.50849	0.166972	1
3282	NHR-237_Larvae-L3-stage	pha-4 depleted	1	0.7	1	363	15	5.50321	0.167119	1
3131	NHR-21_Larvae-L2-stage	F21D5.9 enriched	2	0.9	1	341	16	5.48754	0.167501	1
3820	PEB-1_Larvae-L2-stage	ceh-6 depleted	3	0.7	8	138	1170	1.4959	0.167787	1
3446	NHR-28_Larvae-L4-stage	F21D5.9 enriched	3	0.9	5	341	256	1.71486	0.168988	1
599	CES-1_Larvae-L3-stage	ceh-36 enriched	3	0.7	6	78	1446	1.60932	0.169156	1
2917	NHR-116_Larvae-L4-stage	ceh-6 (+) hlh-16 (+) enriched	1	0.9	1	238	23	5.41743	0.169231	1
1816	GEI-11_Young-adult	singlets depleted	1	0.7	3	52	829	2.10754	0.170085	1
3573	NHR-76_Larvae-L3-stage	ceh-36 depleted	3	0	5	32	2800	1.6856	0.170323	1
4290	SEA-2_Larvae-L3-stage	irx-1 enriched	2	0	5	61	1457	1.69858	0.17078	1
2420	LSY-2_Fed-L1-stage-larvae	ceh-6 depleted	1	0.9	2	138	163	2.68436	0.171151	1
2072	JUN-1_Larvae-L4-stage	ceh-6 (-) hlh-16 (+) depleted	1	0.5	63	613	2731	1.12855	0.171242	1
4393	SKN-1_Larvae-L4-stage	hlh-16 enriched	1	0.9	1	458	12	5.35717	0.171525	1
4463	SPTF-1_Fed-L1-stage-larvae	hlh-16 enriched	2	0.9	1	458	12	5.35717	0.171525	1
4311	SEM-4_Larvae-L2-stage	ceh-6 enriched	2	0.9	2	93	242	2.67893	0.171634	1
3237	NHR-237_Larvae-L2-stage	hlh-16 depleted	1	0.5	13	841	342	1.34808	0.17172	1
3304	NHR-23_Larvae-L2-stage	cnd-1 enriched	1	0.7	1	18	311	5.32958	0.171941	1
2927	NHR-116_Larvae-L4-stage	mir-57 enriched	1	0.5	3	309	140	2.09813	0.172709	1
1220	ELT-3_Embryos	pros-1 enriched	1	0.9	3	430	96	2.09593	0.172832	1
4191	SAX-3_Larvae-L2-stage	pal-1 enriched	2	0.7	15	174	1953	1.3093	0.173397	1
1568	FOS-1_Larvae-L2-stage	pha-4 enriched	3	0.7	40	319	3222	1.16445	0.17399	1
3645	NHR-77_Fed-L1-stage-larvae	ceh-6 depleted	1	0.9	2	138	165	2.65182	0.174401	1
546	CES-1_Embryos	mir-57 depleted	1	0.9	1	29	198	5.22031	0.174928	1
1445	F45C12.2_Larvae-L3-stage	ceh-6 (-) hlh-16 (+) enriched	3	0.7	13	295	974	1.34244	0.174979	1
2934	NHR-116_Larvae-L4-stage	pros-1 depleted	3	0	32	1444	555	1.19204	0.175006	1
1897	HLH-30_Larvae-L4-stage	ceh-6 (-) hlh-16 (+) depleted	3	0.5	65	613	2829	1.12404	0.175054	1
142	ALY-2_Larvae-L2-stage	ceh-27 enriched	1	0.9	1	125	46	5.2033	0.175298	1
4163	SAX-3_Fed-L1-stage-larvae	ttx-3 enriched	1	0.9	2	232	98	2.64233	0.175325	1
4473	SPTF-1_Fed-L1-stage-larvae	pha-4 enriched	1	0.7	1	319	18	5.2109	0.17551	1
452	CEH-38_Larvae-L3-stage	ttx-3 depleted	3	0.7	19	246	1837	1.26352	0.17556	1
3792	PAX-1_Embryos	ceh-6 (+) hlh-16 (+) enriched	1	0.9	1	238	24	5.1917	0.175903	1
4458	SPTF-1_Fed-L1-stage-larvae	cnd-1 depleted	2	0.9	1	449	13	5.1852	0.176622	1
1998	JUN-1_Larvae-L1-stage	ceh-36 depleted	3	0.9	1	32	183	5.15813	0.176802	1
4763	W03F9.2_L4-Young-Adult-larvae	ceh-36 depleted	1	0.9	1	32	183	5.15813	0.176802	1
4798	W03F9.2_L4-Young-Adult-stage-larvae	ceh-36 depleted	1	0.9	1	32	183	5.15813	0.176802	1
4612	UNC-62_Day-Four-Young-Adult	pha-4 depleted	3	0.7	26	363	1766	1.21532	0.177031	1
4752	UNC-62_Young-adult-Day-4	pha-4 depleted	3	0.7	26	363	1766	1.21532	0.177031	1
789	DPL-1_Larvae-L4-stage	irx-1 depleted	1	0.9	2	91	253	2.62546	0.177044	1
4142	SAX-3_Fed-L1-stage-larvae	ceh-6 (+) hlh-16 (+) enriched	1	0.9	2	238	95	2.62318	0.177288	1
3519	NHR-6_Larvae-L2-stage	irx-1 depleted	2	0.7	10	91	2377	1.39723	0.177308	1
1567	FOS-1_Larvae-L2-stage	pha-4 depleted	3	0.7	45	363	3227	1.15112	0.177492	1
4795	W03F9.2_L4-Young-Adult-larvae	unc-130 enriched	2	0.9	2	97	236	2.61742	0.177893	1
4830	W03F9.2_L4-Young-Adult-stage-larvae	unc-130 enriched	2	0.9	2	97	236	2.61742	0.177893	1
2610	MAB-5_Larvae-L2-stage	irx-1 enriched	3	0	8	61	2709	1.4617	0.177956	1
3800	PAX-1_Embryos	irx-1 enriched	1	0	4	61	1090	1.81639	0.177968	1
4630	UNC-62_Fed-L1-stage-larvae	ceh-6 (-) hlh-16 (+) enriched	3	0.9	2	295	77	2.61246	0.17835	1
5153	ZTF-4_Larvae-L2-stage	ceh-6 (+) hlh-16 (-) depleted	1	0.7	7	259	535	1.52458	0.178354	1
3511	NHR-6_Larvae-L2-stage	ceh-6 (+) hlh-16 (-) enriched	1	0.9	2	105	219	2.61144	0.178533	1
2953	NHR-11_Larvae-L2-stage	cnd-1 depleted	3	0.7	21	449	1136	1.24609	0.178772	1
4594	UNC-62_Day-Four-Young-Adult	ceh-6 (+) hlh-16 (+) depleted	3	0	96	629	4186	1.09549	0.179329	1
4734	UNC-62_Young-adult-Day-4	ceh-6 (+) hlh-16 (+) depleted	3	0	96	629	4186	1.09549	0.179329	1
299	C16A3.4_Fed-L1-stage-larvae	irx-1 depleted	2	0.7	6	91	1260	1.58153	0.179405	1
1537	FOS-1_Fed-L1-stage-larvae	ttx-3 depleted	3	0.9	3	246	178	2.05892	0.179496	1
1251	EOR-1_Larvae-L3-stage	pal-1 enriched	2	0.7	20	174	2735	1.24659	0.17992	1
1934	HLH-30_Late-Embryos	ceh-6 (+) hlh-16 (+) depleted	3	0	63	629	2678	1.12374	0.180387	1
2967	NHR-11_Larvae-L2-stage	pha-4 depleted	2	0.7	16	363	1023	1.29108	0.180482	1
1349	F23F12.9_Embryos	irx-1 depleted	3	0.7	3	91	486	2.05013	0.180707	1
394	CEH-26_Late-Embryonic-stage	ceh-6 (+) hlh-16 (+) depleted	3	0	101	629	4419	1.09178	0.18103	1
1346	F23F12.9_Embryos	F21D5.9 enriched	3	0.7	8	341	478	1.46947	0.181045	1
1858	HAM-1_Larvae-L4-stage	ceh-36 depleted	1	0.9	1	32	188	5.02094	0.18118	1
456	CEH-38_Larvae-L4-stage	ceh-27 depleted	1	0.9	2	365	64	2.58211	0.181506	1
482	CEH-38_Larvae-L4-stage	pha-4 depleted	1	0.9	2	363	64	2.57963	0.181772	1
3962	PHA-4_Young-adult	ceh-6 (-) hlh-16 (+) depleted	3	0.5	53	613	2281	1.13672	0.181802	1
3997	PHA-4_Young-Adult	ceh-6 (-) hlh-16 (+) depleted	3	0.5	53	613	2281	1.13672	0.181802	1
4143	SAX-3_Fed-L1-stage-larvae	cnd-1 depleted	1	0.9	3	449	99	2.04265	0.182114	1
2427	LSY-2_Fed-L1-stage-larvae	ceh-6 (+) hlh-16 (+) enriched	2	0.9	3	238	183	2.04264	0.182384	1
206	ALY-2_Larvae-L3-stage	singlets depleted	2	0	7	52	2720	1.49878	0.182503	1
1678	GEI-11_Embryos	ttx-3 enriched	2	0.9	1	232	26	4.97977	0.18264	1
4282	SEA-2_Larvae-L3-stage	ceh-6 (+) hlh-16 (+) enriched	1	0.9	2	238	97	2.56909	0.183039	1
4503	TLP-1_Fed-L1-stage-larvae	mls-2 depleted	3	0.7	3	513	87	2.03032	0.18423	1
775	DPL-1_Larvae-L4-stage	ceh-6 depleted	2	0.9	3	138	323	2.03197	0.18424	1
3133	NHR-21_Larvae-L2-stage	hlh-16 enriched	1	0.9	1	458	13	4.94508	0.184417	1
2692	MEF-2_Fed-L1-stage-larvae	ttx-3 depleted	2	0.7	6	246	466	1.57291	0.184485	1
4034	R02D3.7_Larvae-L2-stage	ceh-6 (+) hlh-16 (+) depleted	3	0	76	629	3276	1.10817	0.184617	1
1712	GEI-11_Fed-L1-stage-larvae	ttx-3 depleted	1	0.7	16	246	1523	1.28339	0.185086	1
4680	UNC-62_Larvae-L2-stage	pal-1 depleted	1	0.9	5	622	146	1.65782	0.185269	1
5231	ZTF-7_Larvae-L4-stage	F21D5.9 enriched	3	0.9	2	341	69	2.54494	0.185599	1
2378	LIN-35_Young-adult	ttx-3 enriched	2	0.9	4	232	289	1.79203	0.185652	1
2501	LSY-2_Larvae-L2-stage	F21D5.9 enriched	1	0.9	1	341	18	4.87781	0.186367	1
1154	ELT-1_Larvae-L2-stage	unc-130 depleted	2	0.7	4	325	208	1.78621	0.187085	1
5067	ZTF-11_Larvae-L3-stage	pha-4 depleted	1	0.9	1	363	17	4.85578	0.187186	1
4207	SAX-3_Larvae-L3-stage	ceh-6 (-) hlh-16 (+) depleted	3	0.7	30	613	1234	1.18934	0.187775	1
2726	MML-1_Larvae-L3-stage	singlets depleted	1	0.7	1	52	121	4.8131	0.188084	1
4092	R02D3.7_Larvae-L3-stage	ttx-3 depleted	3	0.7	28	246	2868	1.19266	0.18836	1
1139	ELT-1_Larvae-L2-stage	irx-1 depleted	1	0.5	2	91	264	2.51607	0.188929	1
3456	NHR-28_Larvae-L4-stage	pal-1 enriched	2	0.7	23	174	3226	1.21539	0.189012	1
4552	UNC-39_Larvae-L2-stage	ceh-27 enriched	1	0.9	1	125	50	4.78704	0.189016	1
307	C16A3.4_Fed-L1-stage-larvae	pha-4 depleted	2	0.7	19	363	1255	1.24973	0.189455	1
2177	LIN-13_Larvae-L4-stage	ceh-6 (-) hlh-16 (+) depleted	3	0	74	613	3269	1.10744	0.189803	1
4045	R02D3.7_Larvae-L2-stage	irx-1 enriched	2	0.9	1	61	104	4.7593	0.189973	1
3676	NHR-77_Larvae-L2-stage	ceh-27 depleted	2	0.9	3	365	124	1.99905	0.190297	1
3274	NHR-237_Larvae-L3-stage	irx-1 depleted	3	0	1	91	70	4.74458	0.19049	1
5159	ZTF-4_Larvae-L2-stage	cnd-1 enriched	1	0.5	2	18	1331	2.49061	0.190552	1
1703	GEI-11_Fed-L1-stage-larvae	mls-2 depleted	1	0.9	4	513	133	1.7708	0.19072	1
2096	JUN-1_Larvae-L4-stage	singlets depleted	1	0.7	4	52	1321	1.76347	0.190735	1
1206	ELT-3_Embryos	F21D5.9 enriched	2	0.9	3	341	132	1.99547	0.191005	1
3386	NHR-25_Larvae-L2-stage	pal-1 enriched	3	0.7	17	174	2297	1.26165	0.191578	1
2919	NHR-116_Larvae-L4-stage	cnd-1 enriched	1	0	1	18	351	4.72222	0.19191	1
4058	R02D3.7_Larvae-L2-stage	ttx-3 enriched	2	0.9	2	232	104	2.48989	0.191971	1
4646	UNC-62_Fed-L1-stage-larvae	pal-1 enriched	1	0.7	4	174	386	1.76654	0.192017	1
1965	HPL-2_Fed-L1-stage-larvae	ceh-6 depleted	1	0.9	2	138	176	2.48608	0.192444	1
4172	SAX-3_Larvae-L2-stage	ceh-6 (-) hlh-16 (+) depleted	3	0.5	84	613	3743	1.0979	0.19297	1
2373	LIN-35_Young-adult	pha-4 enriched	2	0.9	5	319	287	1.63408	0.193231	1
4643	UNC-62_Fed-L1-stage-larvae	mls-2 depleted	3	0.7	12	513	530	1.33311	0.193724	1
136	ALY-2_Fed-L1-stage-larvae	singlets depleted	2	0	10	52	4290	1.35754	0.193802	1
156	ALY-2_Larvae-L2-stage	F21D5.9 enriched	2	0.9	2	341	71	2.47326	0.193833	1
2302	LIN-35_Fed-L1-stage-larvae	pha-4 depleted	3	0.7	31	363	2171	1.17872	0.193859	1
3088	NHR-12_Larvae-L3-stage	ceh-6 (+) hlh-16 (-) depleted	1	0	1	259	25	4.66085	0.193914	1
4992	ZIP-2_Larvae-L4-stage	mir-57 enriched	3	0.7	5	309	300	1.63188	0.193954	1
2910	NHR-116_Larvae-L4-stage	ceh-6 depleted	2	0.5	2	138	177	2.47204	0.194097	1
1762	GEI-11_Larvae-L3-stage	ceh-6 (+) hlh-16 (+) enriched	1	0.9	2	238	101	2.46734	0.194619	1
1518	FOS-1_Fed-L1-stage-larvae	cnd-1 depleted	3	0.7	39	449	2276	1.15505	0.194649	1
2521	LSY-2_Larvae-L4-stage	ceh-27 depleted	1	0.7	13	365	818	1.31315	0.195138	1
3460	NHR-28_Larvae-L4-stage	pros-1 enriched	3	0	129	430	8088	1.06973	0.195576	1
1845	HAM-1_Fed-L1-stage-larvae	pal-1 depleted	3	0.9	5	622	149	1.62444	0.195928	1
5026	ZTF-11_Embryos	mir-57 depleted	3	0	2	29	844	2.44934	0.196148	1
2744	NFYA-1_Larvae-L3-stage	cnd-1 enriched	1	0.7	2	18	1357	2.44289	0.196299	1
3741	NHR-77_Larvae-L3-stage	singlets depleted	1	0.7	4	52	1339	1.73976	0.197053	1
18	AHA-1_Fed-L1-stage-larvae	hlh-16 enriched	1	0.9	1	458	14	4.59186	0.19711	1
531	CES-1_Embryos	ceh-6 enriched	2	0.9	2	93	265	2.44642	0.197118	1
3412	NHR-28_Larvae-L3-stage	hlh-16 depleted	3	0	51	841	1598	1.13186	0.197163	1
632	CES-1_Larvae-L4-stage	ceh-27 enriched	3	0.9	2	125	196	2.44237	0.197649	1
1983	HPL-2_Fed-L1-stage-larvae	mls-2 depleted	2	0.9	6	513	230	1.53598	0.198314	1
416	CEH-26_Late-Embryonic-stage	singlets depleted	2	0.9	2	52	480	2.4266	0.199352	1
1603	FOS-1_Larvae-L3-stage	pha-4 enriched	2	0	54	319	4518	1.12107	0.199414	1
53	AHA-1_Larvae-L4-stage	hlh-16 enriched	3	0.9	2	458	53	2.42589	0.199448	1
1865	HAM-1_Larvae-L4-stage	ceh-6 (-) hlh-16 (+) enriched	3	0.7	35	295	3035	1.1599	0.199589	1
5104	ZTF-11_Larvae-L4-stage	pros-1 depleted	1	0.5	3	1444	32	1.93824	0.200216	1
2492	LSY-2_Larvae-L2-stage	ceh-6 (-) hlh-16 (+) depleted	3	0	56	613	2442	1.12187	0.200603	1
5193	ZTF-4_Larvae-L3-stage	cnd-1 depleted	1	0.9	1	449	15	4.49384	0.200882	1
313	C16A3.4_Fed-L1-stage-larvae	ttx-3 enriched	1	0.9	1	232	29	4.46463	0.20145	1
933	DVE-1_Late-Embryos	mls-2 depleted	1	0.9	3	513	91	1.94107	0.201482	1
5168	ZTF-4_Larvae-L2-stage	mls-2 depleted	1	0.7	12	513	535	1.32065	0.202108	1
4031	R02D3.7_Larvae-L2-stage	ceh-6 enriched	1	0.9	1	93	73	4.44042	0.20214	1
2157	LIN-13_Larvae-L2-stage	mir-57 enriched	1	0.9	1	309	22	4.45057	0.202221	1
4688	UNC-62_Larvae-L2-stage	ttx-3 enriched	3	0.7	12	232	1179	1.3178	0.202846	1
4418	SMA-9_Larvae-L2-stage	ceh-6 (+) hlh-16 (-) depleted	3	0	9	259	755	1.38899	0.202908	1
1574	FOS-1_Larvae-L2-stage	unc-130 depleted	2	0.9	3	325	144	1.93506	0.202983	1
2238	LIN-15B_Fed-L1-stage-larvae	ttx-3 enriched	2	0.9	2	232	108	2.39767	0.20318	1
3830	PEB-1_Larvae-L2-stage	F21D5.9 depleted	1	0.5	15	344	1025	1.27381	0.203528	1
1496	FKH-2_Larvae-L3-stage	pal-1 enriched	3	0	18	174	2480	1.23729	0.204809	1
355	CEH-16_Larvae-L2-stage	ceh-6 depleted	2	0.9	1	138	50	4.37551	0.204875	1
2258	LIN-15B_Larvae-L4-stage	hlh-16 enriched	3	0.9	2	458	54	2.38096	0.205127	1
376	CEH-16_Larvae-L2-stage	pal-1 enriched	1	0.9	1	174	39	4.37106	0.205148	1
1017	EFL-1_Young-adult	ceh-27 enriched	1	0.9	2	125	201	2.38161	0.205243	1
1052	EFL-1_Young-Adult	ceh-27 enriched	1	0.9	2	125	201	2.38161	0.205243	1
2817	NFYA-1_Young-adult	hlh-16 depleted	2	0.5	38	841	1170	1.15185	0.205598	1
2379	LIN-35_Young-adult	unc-130 depleted	2	0.9	5	325	291	1.59593	0.205979	1
4942	ZAG-1_Larvae-L4-stage	ceh-6 (-) hlh-16 (+) depleted	3	0	82	613	3667	1.09397	0.206038	1
1982	HPL-2_Fed-L1-stage-larvae	mir-57 enriched	3	0.7	37	309	3150	1.15008	0.206396	1
5057	ZTF-11_Larvae-L3-stage	hlh-16 depleted	3	0.9	2	841	30	2.36433	0.206927	1
4411	SMA-9_Larvae-L2-stage	ceh-27 depleted	3	0	12	365	755	1.31328	0.206989	1
3850	PEB-1_Larvae-L2-stage	unc-130 enriched	2	0.9	2	97	261	2.36671	0.20714	1
1848	HAM-1_Fed-L1-stage-larvae	pha-4 enriched	3	0.9	3	319	147	1.91421	0.207327	1
2313	LIN-35_Starved-L1-stage-larvae	ceh-36 depleted	2	0	4	32	2229	1.69392	0.207882	1
248	C01B12.2_Larvae-L2-stage	ceh-36 depleted	3	0.7	5	32	3005	1.57061	0.208394	1
3610	NHR-76_Larvae-L4-stage	ceh-6 depleted	1	0.9	1	138	51	4.28971	0.208515	1
2598	MAB-5_Larvae-L2-stage	ceh-6 (+) hlh-16 (-) depleted	3	0.7	14	259	1276	1.27845	0.209229	1
438	CEH-38_Larvae-L3-stage	hlh-16 enriched	1	0.9	2	458	55	2.33767	0.210823	1
5047	ZTF-11_Larvae-L3-stage	ceh-6 (-) hlh-16 (+) depleted	3	0.5	12	613	449	1.30748	0.21127	1
4689	UNC-62_Larvae-L2-stage	unc-130 depleted	1	0.9	3	325	147	1.89557	0.211307	1
2350	LIN-35_Young-adult	ceh-6 depleted	3	0	29	138	5454	1.16327	0.211663	1
634	CES-1_Larvae-L4-stage	ceh-36 enriched	3	0.7	5	78	1232	1.57405	0.211928	1
2920	NHR-116_Larvae-L4-stage	F21D5.9 depleted	1	0.5	3	344	138	1.89225	0.212001	1
4615	UNC-62_Day-Four-Young-Adult	pros-1 enriched	3	0	64	430	3886	1.1046	0.212549	1
4755	UNC-62_Young-adult-Day-4	pros-1 enriched	3	0	64	430	3886	1.1046	0.212549	1
1886	HAM-1_Larvae-L4-stage	singlets depleted	2	0.7	7	52	2845	1.43293	0.212914	1
312	C16A3.4_Fed-L1-stage-larvae	ttx-3 depleted	3	0.7	14	246	1343	1.27347	0.213028	1
2359	LIN-35_Young-adult	cnd-1 enriched	3	0	5	18	5383	1.53957	0.213028	1
1470	F45C12.2_Larvae-L3-stage	unc-130 enriched	2	0.9	1	97	74	4.17373	0.213589	1
836	DPL-1_Young-adult	singlets depleted	1	0.9	1	52	140	4.15989	0.214278	1
871	DPL-1_Young-Adult	singlets depleted	1	0.9	1	52	140	4.15989	0.214278	1
1334	F23F12.9_Embryos	ceh-36 enriched	1	0	4	78	923	1.68081	0.214858	1
2866	NHR-10_Larvae-L4-stage	singlets depleted	1	0.7	2	52	505	2.30647	0.215047	1
3596	NHR-76_Larvae-L3-stage	pal-1 enriched	3	0.7	9	174	1123	1.3662	0.215074	1
3344	NHR-23_Larvae-L3-stage	irx-1 depleted	3	0.9	2	91	288	2.30639	0.215209	1
3835	PEB-1_Larvae-L2-stage	irx-1 enriched	1	0	4	61	1184	1.67219	0.216889	1
1854	HAM-1_Fed-L1-stage-larvae	unc-130 depleted	3	0.9	3	325	149	1.87013	0.216898	1
529	CES-1_Embryos	ceh-36 enriched	1	0.7	8	78	2234	1.38889	0.217035	1
2687	MEF-2_Fed-L1-stage-larvae	pha-4 depleted	2	0.7	8	363	473	1.39616	0.217396	1
1341	F23F12.9_Embryos	ceh-6 (+) hlh-16 (-) enriched	1	0	5	105	916	1.56088	0.217487	1
3842	PEB-1_Larvae-L2-stage	pha-4 depleted	2	0.7	15	363	985	1.25708	0.217619	1
2963	NHR-11_Larvae-L2-stage	mls-2 depleted	3	0.7	23	513	1133	1.19525	0.218163	1
2364	LIN-35_Young-adult	irx-1 depleted	2	0.9	2	91	291	2.28262	0.21852	1
4912	ZAG-1_Larvae-L3-stage	ceh-6 (+) hlh-16 (+) enriched	3	0.9	3	238	201	1.85971	0.219288	1
3146	NHR-21_Larvae-L2-stage	singlets depleted	1	0.7	2	52	513	2.27051	0.220096	1
4234	SAX-3_Larvae-L3-stage	unc-130 depleted	1	0.9	2	325	82	2.26544	0.220941	1
288	C16A3.4_Fed-L1-stage-larvae	ceh-6 (+) hlh-16 (-) depleted	1	0.9	1	259	29	4.01797	0.221256	1
1772	GEI-11_Larvae-L3-stage	mir-57 enriched	3	0.9	3	309	159	1.84741	0.222063	1
3544	NHR-6_Larvae-L4-stage	ceh-6 (+) hlh-16 (+) depleted	3	0	79	629	3463	1.08971	0.222357	1
4695	UNC-62_Larvae-L3-stage	ceh-6 depleted	2	0.9	3	138	356	1.84361	0.222893	1
3015	NHR-12_Embryos	ceh-6 depleted	3	0.7	1	138	55	3.97773	0.222912	1
943	DVE-1_Late-Embryos	ttx-3 enriched	2	0.9	2	232	115	2.25172	0.22296	1
3665	NHR-77_Fed-L1-stage-larvae	pal-1 depleted	3	0.9	7	622	238	1.42378	0.223439	1
4686	UNC-62_Larvae-L2-stage	singlets depleted	1	0.9	1	52	147	3.9618	0.223718	1
754	DPL-1_Fed-L1-stage-larvae	irx-1 depleted	1	0.9	1	91	84	3.95382	0.224037	1
425	CEH-38_Larvae-L3-stage	ceh-6 depleted	3	0.7	11	138	1847	1.30294	0.224426	1
5053	ZTF-11_Larvae-L3-stage	cnd-1 depleted	1	0.9	1	449	17	3.96515	0.224428	1
3643	NHR-77_Fed-L1-stage-larvae	ceh-36 depleted	3	0.9	1	32	239	3.94953	0.224566	1
1362	F23F12.9_Embryos	ttx-3 depleted	1	0	10	246	921	1.32641	0.224725	1
4462	SPTF-1_Fed-L1-stage-larvae	hlh-16 depleted	3	0	5	841	115	1.54195	0.224769	1
5008	ZTF-11_Embryos	ceh-36 depleted	3	0	2	32	845	2.23417	0.225155	1
2136	LIN-13_Larvae-L2-stage	ceh-27 depleted	1	0.9	1	365	21	3.93464	0.225695	1
1707	GEI-11_Fed-L1-stage-larvae	pha-4 depleted	3	0.7	28	363	1983	1.16558	0.225838	1
539	CES-1_Embryos	cnd-1 enriched	2	0.7	3	18	2741	1.81412	0.225851	1
3713	NHR-77_Larvae-L3-stage	ceh-36 depleted	3	0	7	32	4729	1.39724	0.225927	1
5203	ZTF-4_Larvae-L3-stage	mls-2 depleted	1	0.9	1	513	15	3.92528	0.226638	1
1312	F23B12.7_Young-adult	hlh-16 depleted	2	0	106	841	3499	1.07439	0.226837	1
2368	LIN-35_Young-adult	mls-2 depleted	2	0.9	7	513	291	1.41634	0.227357	1
2201	LIN-13_Larvae-L4-stage	singlets depleted	1	0.7	3	52	960	1.81995	0.227614	1
76	ALR-1_Larvae-L2-stage	ceh-6 enriched	3	0.5	18	93	4836	1.20652	0.228018	1
2349	LIN-35_Young-adult	ceh-36 enriched	3	0.9	2	78	350	2.21626	0.228138	1
4666	UNC-62_Larvae-L2-stage	ceh-6 (+) hlh-16 (-) enriched	3	0.7	6	105	1174	1.46143	0.228407	1
3916	PHA-4_Larvae-L2-stage	singlets depleted	2	0.7	7	52	2906	1.40285	0.22844	1
4837	ZAG-1_Fed-L1-stage-larvae	ceh-6 (-) hlh-16 (+) depleted	2	0	49	613	2146	1.11704	0.228502	1
3767	NHR-77_Larvae-L4-stage	mir-57 enriched	3	0.7	37	309	3189	1.13602	0.228711	1
2166	LIN-13_Larvae-L2-stage	singlets depleted	1	0.7	3	52	963	1.81428	0.228977	1
5119	ZTF-4_Larvae-L1-stage	ceh-6 (+) hlh-16 (+) depleted	3	0.7	11	629	404	1.30061	0.229001	1
2363	LIN-35_Young-adult	hlh-16 enriched	3	0	88	458	5241	1.07941	0.229241	1
2011	JUN-1_Larvae-L1-stage	F21D5.9 enriched	2	0.9	3	341	145	1.81656	0.229267	1
1563	FOS-1_Larvae-L2-stage	mls-2 depleted	2	0.9	4	513	144	1.63553	0.229575	1
1440	F45C12.2_Larvae-L3-stage	ceh-6 depleted	1	0.9	1	138	57	3.83816	0.230013	1
2070	JUN-1_Larvae-L4-stage	ceh-6 depleted	1	0.9	1	138	57	3.83816	0.230013	1
1186	ELT-1_Larvae-L3-stage	singlets depleted	1	0	5	52	1914	1.52138	0.230451	1
4499	TLP-1_Fed-L1-stage-larvae	irx-1 depleted	3	0.7	1	91	87	3.81748	0.231045	1
5107	ZTF-11_Larvae-L4-stage	ttx-3 depleted	1	0.5	1	246	32	3.81758	0.231381	1
243	AMA-1_Larvae-L3-stage	ttx-3 enriched	2	0.9	1	232	34	3.80806	0.231846	1
393	CEH-26_Late-Embryonic-stage	ceh-6 (+) hlh-16 (-) depleted	2	0.9	6	259	480	1.45652	0.232033	1
457	CEH-38_Larvae-L4-stage	ceh-27 enriched	1	0.9	1	125	63	3.79924	0.232054	1
2573	MAB-5_Embryos	hlh-16 enriched	3	0.7	6	458	265	1.45553	0.23248	1
3491	NHR-2_Embryos	pal-1 enriched	1	0.7	6	174	704	1.45288	0.233331	1
1930	HLH-30_Late-Embryos	ceh-6 depleted	1	0.9	1	138	58	3.77199	0.233539	1
4834	ZAG-1_Fed-L1-stage-larvae	ceh-36 enriched	2	0.9	1	78	103	3.7655	0.233838	1
2682	MEF-2_Fed-L1-stage-larvae	mir-57 enriched	1	0.9	1	309	26	3.76587	0.234342	1
536	CES-1_Embryos	ceh-6 (+) hlh-16 (-) enriched	2	0.9	2	105	263	2.17454	0.234556	1
3880	PES-1_Larvae-L4-stage	pros-1 enriched	1	0.9	4	430	166	1.61614	0.23592	1
3268	NHR-237_Larvae-L3-stage	cnd-1 depleted	2	0.7	1	449	18	3.74487	0.23594	1
230	AMA-1_Larvae-L3-stage	irx-1 enriched	1	0	6	61	2063	1.43956	0.236551	1
4153	SAX-3_Fed-L1-stage-larvae	mls-2 depleted	1	0.9	3	513	99	1.78422	0.237003	1
3114	NHR-12_Larvae-L3-stage	unc-130 depleted	1	0	1	325	25	3.71532	0.237172	1
166	ALY-2_Larvae-L2-stage	pal-1 enriched	1	0.9	1	174	46	3.7059	0.237262	1
5060	ZTF-11_Larvae-L3-stage	irx-1 enriched	1	0	2	61	461	2.14736	0.238782	1
3851	PES-1_Larvae-L4-stage	ceh-27 depleted	3	0.7	35	365	2547	1.13544	0.239081	1
3535	NHR-6_Larvae-L2-stage	unc-130 enriched	2	0.9	2	97	288	2.14483	0.23925	1
533	CES-1_Embryos	ceh-6 (+) hlh-16 (-) depleted	1	0.9	3	259	197	1.77444	0.239688	1
158	ALY-2_Larvae-L2-stage	hlh-16 enriched	3	0.7	11	458	550	1.28572	0.239976	1
4225	SAX-3_Larvae-L3-stage	pal-1 depleted	1	0.9	3	622	82	1.77104	0.240196	1
4788	W03F9.2_L4-Young-Adult-larvae	pha-4 enriched	2	0.9	4	319	234	1.60335	0.240288	1
4823	W03F9.2_L4-Young-Adult-stage-larvae	pha-4 enriched	2	0.9	4	319	234	1.60335	0.240288	1
4295	SEA-2_Larvae-L3-stage	pal-1 depleted	3	0.9	5	622	161	1.50337	0.24049	1
806	DPL-1_Young-adult	ceh-27 depleted	1	0.9	3	365	140	1.77059	0.240594	1
841	DPL-1_Young-Adult	ceh-27 depleted	1	0.9	3	365	140	1.77059	0.240594	1
729	DAF-12_Larvae-L4-stage	pros-1 depleted	2	0.5	5	1444	69	1.49815	0.24101	1
2068	JUN-1_Larvae-L4-stage	ceh-36 depleted	3	0	6	32	4000	1.41591	0.243401	1
3398	NHR-28_Larvae-L3-stage	ceh-36 depleted	3	0	3	32	1615	1.75344	0.243405	1
178	ALY-2_Larvae-L3-stage	ceh-36 depleted	1	0	4	32	2384	1.58379	0.243424	1
4373	SKN-1_Larvae-L3-stage	ttx-3 enriched	2	0.9	1	232	36	3.5965	0.24368	1
5130	ZTF-4_Larvae-L1-stage	irx-1 enriched	1	0	3	61	847	1.75313	0.244542	1
3684	NHR-77_Larvae-L2-stage	ceh-6 (+) hlh-16 (+) depleted	3	0	73	629	3213	1.0853	0.244577	1
4716	UNC-62_Larvae-L3-stage	pal-1 enriched	2	0.7	15	174	2089	1.22406	0.244804	1
4232	SAX-3_Larvae-L3-stage	ttx-3 depleted	3	0	24	246	2516	1.1653	0.245477	1
2795	NFYA-1_Late-Embryos	pros-1 enriched	1	0.9	3	430	115	1.74965	0.245909	1
4506	TLP-1_Fed-L1-stage-larvae	pal-1 enriched	3	0	3	174	293	1.74544	0.247136	1
3600	NHR-76_Larvae-L3-stage	pros-1 enriched	1	0.9	2	430	64	2.09593	0.24725	1
472	CEH-38_Larvae-L4-stage	hlh-16 depleted	3	0	92	841	3038	1.07399	0.247295	1
3671	NHR-77_Fed-L1-stage-larvae	singlets depleted	1	0.9	1	52	165	3.5296	0.247484	1
3681	NHR-77_Larvae-L2-stage	ceh-6 enriched	1	0.9	1	93	92	3.52338	0.247751	1
724	DAF-12_Larvae-L4-stage	mls-2 enriched	2	0	1	79	107	3.52194	0.24785	1
3779	NHR-77_Larvae-L4-stage	unc-130 depleted	1	0.9	3	325	160	1.74156	0.248146	1
1962	HPL-2_Fed-L1-stage-larvae	ceh-27 enriched	2	0.9	2	125	229	2.09041	0.248232	1
4640	UNC-62_Fed-L1-stage-larvae	irx-1 enriched	2	0	4	61	1259	1.57257	0.249518	1
3705	NHR-77_Larvae-L2-stage	pros-1 enriched	2	0.9	3	430	116	1.73456	0.249894	1
4094	R02D3.7_Larvae-L3-stage	unc-130 depleted	1	0.9	4	325	236	1.57429	0.250246	1
114	ALY-2_Fed-L1-stage-larvae	ceh-6 (+) hlh-16 (+) depleted	3	0	102	629	4565	1.06732	0.250461	1
4247	SAX-3_Larvae-L4-stage	ceh-6 (+) hlh-16 (+) enriched	2	0.9	3	238	216	1.73057	0.251098	1
3257	NHR-237_Larvae-L3-stage	ceh-27 enriched	3	0	1	125	69	3.46887	0.251146	1
2646	MED-1_Embryos	mir-57 depleted	3	0	2	29	999	2.06931	0.251662	1
31	AHA-1_Fed-L1-stage-larvae	singlets depleted	1	0	2	52	563	2.06886	0.251855	1
3678	NHR-77_Larvae-L2-stage	ceh-36 depleted	3	0	5	32	3223	1.46438	0.251874	1
4505	TLP-1_Fed-L1-stage-larvae	pal-1 depleted	2	0.5	5	622	164	1.47586	0.25204	1
3898	PHA-4_Larvae-L2-stage	cnd-1 depleted	3	0.7	52	449	3186	1.10019	0.252252	1
2088	JUN-1_Larvae-L4-stage	mls-2 depleted	1	0.9	2	513	57	2.06593	0.252375	1
5063	ZTF-11_Larvae-L3-stage	mls-2 depleted	1	0.9	1	513	17	3.46348	0.252697	1
3758	NHR-77_Larvae-L4-stage	cnd-1 depleted	3	0.7	52	449	3187	1.09984	0.252997	1
4997	ZIP-2_Larvae-L4-stage	pha-4 depleted	2	0.7	5	363	280	1.47408	0.253087	1
390	CEH-26_Late-Embryonic-stage	ceh-6 depleted	1	0.9	3	138	381	1.72264	0.253165	1
1560	FOS-1_Larvae-L2-stage	irx-1 enriched	2	0.9	1	61	144	3.43727	0.253168	1
2082	JUN-1_Larvae-L4-stage	hlh-16 depleted	3	0	119	841	3976	1.06145	0.253272	1
3687	NHR-77_Larvae-L2-stage	ceh-6 (+) hlh-16 (+) enriched	2	0.9	2	238	121	2.05952	0.253538	1
2601	MAB-5_Larvae-L2-stage	ceh-6 (+) hlh-16 (-) enriched	3	0.5	10	105	2232	1.28115	0.253544	1
2338	LIN-35_Starved-L1-stage-larvae	pha-4 enriched	3	0.7	9	319	646	1.30676	0.253976	1
1973	HPL-2_Fed-L1-stage-larvae	cnd-1 depleted	2	0.9	5	449	229	1.47178	0.254023	1
4198	SAX-3_Larvae-L2-stage	ttx-3 enriched	3	0.7	20	232	2197	1.17864	0.254061	1
1805	GEI-11_Young-adult	irx-1 enriched	3	0	8	61	2991	1.32388	0.254551	1
1333	F23F12.9_Embryos	ceh-36 depleted	1	0	2	32	921	2.04981	0.255122	1
5189	ZTF-4_Larvae-L3-stage	ceh-6 (+) hlh-16 (+) depleted	1	0.9	1	629	14	3.41199	0.256406	1
3058	NHR-12_Larvae-L2-stage	cnd-1 depleted	2	0.7	2	449	66	2.04265	0.256481	1
3636	NHR-76_Larvae-L4-stage	singlets depleted	2	0.7	3	52	1024	1.7062	0.257026	1
168	ALY-2_Larvae-L2-stage	pha-4 enriched	3	0.7	8	319	566	1.32574	0.258738	1
4187	SAX-3_Larvae-L2-stage	mir-57 enriched	3	0.7	26	309	2217	1.14828	0.259283	1
238	AMA-1_Larvae-L3-stage	pha-4 enriched	1	0.9	1	319	28	3.34987	0.259373	1
2883	NHR-116_Larvae-L2-stage	cnd-1 depleted	3	0	19	449	1084	1.1815	0.260222	1
1390	F45C12.2_Fed-L1-stage-larvae	pal-1 depleted	3	0.9	6	622	208	1.3964	0.261148	1
4201	SAX-3_Larvae-L3-stage	ceh-27 depleted	1	0.9	2	365	82	2.0153	0.261416	1
3134	NHR-21_Larvae-L2-stage	irx-1 depleted	2	0.7	3	91	589	1.69162	0.261572	1
2232	LIN-15B_Fed-L1-stage-larvae	pha-4 depleted	1	0.9	2	363	82	2.01337	0.261769	1
1757	GEI-11_Larvae-L3-stage	ceh-6 (-) hlh-16 (+) depleted	2	0.9	4	613	127	1.54084	0.262006	1
3526	NHR-6_Larvae-L2-stage	pal-1 enriched	3	0.7	18	174	2595	1.18246	0.26248	1
3081	NHR-12_Larvae-L3-stage	ceh-27 depleted	1	0	1	365	25	3.3051	0.262531	1
3107	NHR-12_Larvae-L3-stage	pha-4 depleted	1	0	1	363	25	3.30193	0.262748	1
2925	NHR-116_Larvae-L4-stage	irx-1 enriched	2	0	2	61	494	2.00392	0.263501	1
1909	HLH-30_Larvae-L4-stage	irx-1 depleted	2	0.7	5	91	1148	1.44652	0.264195	1
3601	NHR-76_Larvae-L3-stage	singlets depleted	2	0.5	5	52	2020	1.44155	0.264929	1
443	CEH-38_Larvae-L3-stage	mls-2 depleted	1	0.9	2	513	59	1.9959	0.264988	1
2052	JUN-1_Larvae-L3-stage	mir-57 enriched	1	0.9	1	309	30	3.26375	0.265172	1
3985	PHA-4_Young-adult	pros-1 enriched	2	0	40	430	2415	1.11089	0.265204	1
4020	PHA-4_Young-Adult	pros-1 enriched	2	0	40	430	2415	1.11089	0.265204	1
2348	LIN-35_Young-adult	ceh-36 depleted	2	0.9	1	32	290	3.25496	0.265722	1
1223	ELT-3_Embryos	ttx-3 enriched	2	0.9	2	232	130	1.99191	0.265736	1
2015	JUN-1_Larvae-L1-stage	irx-1 enriched	3	0	12	61	4843	1.22643	0.266248	1
5187	ZTF-4_Larvae-L3-stage	ceh-6 (-) hlh-16 (+) depleted	1	0.9	1	613	15	3.26145	0.266452	1
795	DPL-1_Larvae-L4-stage	pal-1 depleted	1	0.9	7	622	252	1.34468	0.266678	1
2329	LIN-35_Starved-L1-stage-larvae	irx-1 depleted	2	0.7	3	91	596	1.67175	0.267262	1
3205	NHR-237_Larvae-L1-stage	irx-1 enriched	1	0	4	61	1299	1.52415	0.267363	1
3939	PHA-4_Larvae-L4-stage	irx-1 depleted	1	0.9	1	91	103	3.22447	0.267375	1
3876	PES-1_Larvae-L4-stage	pal-1 enriched	1	0.9	2	174	172	1.98222	0.267551	1
1963	HPL-2_Fed-L1-stage-larvae	ceh-36 depleted	1	0.7	4	32	2486	1.51881	0.267616	1
4770	W03F9.2_L4-Young-Adult-larvae	ceh-6 (-) hlh-16 (+) enriched	3	0.7	36	295	3247	1.11514	0.268233	1
4805	W03F9.2_L4-Young-Adult-stage-larvae	ceh-6 (-) hlh-16 (+) enriched	3	0.7	36	295	3247	1.11514	0.268233	1
281	C16A3.4_Fed-L1-stage-larvae	ceh-27 depleted	2	0.7	18	365	1260	1.18039	0.268313	1
97	ALR-1_Larvae-L2-stage	pha-4 depleted	3	0.7	35	363	2584	1.11811	0.268434	1
4595	UNC-62_Day-Four-Young-Adult	ceh-6 (-) hlh-16 (+) enriched	3	0.9	3	295	181	1.66707	0.268818	1
4735	UNC-62_Young-adult-Day-4	ceh-6 (-) hlh-16 (+) enriched	3	0.9	3	295	181	1.66707	0.268818	1
4339	SEM-4_Larvae-L2-stage	unc-130 depleted	2	0.9	4	325	244	1.52267	0.269087	1
926	DVE-1_Late-Embryos	F21D5.9 enriched	1	0.9	2	341	89	1.97305	0.269292	1
314	C16A3.4_Fed-L1-stage-larvae	unc-130 depleted	1	0.9	1	325	29	3.20286	0.269525	1
3162	NHR-237_Embryos	ceh-6 (+) hlh-16 (+) enriched	1	0.9	1	238	39	3.19489	0.26982	1
2722	MML-1_Larvae-L3-stage	pha-4 depleted	3	0	6	363	359	1.37964	0.270164	1
3227	NHR-237_Larvae-L2-stage	ceh-6 (-) hlh-16 (+) depleted	1	0.5	9	613	343	1.28366	0.270259	1
2173	LIN-13_Larvae-L4-stage	ceh-36 depleted	1	0.7	2	32	960	1.96654	0.270568	1
4793	W03F9.2_L4-Young-Adult-larvae	ttx-3 enriched	2	0.9	3	232	234	1.65992	0.270923	1
4828	W03F9.2_L4-Young-Adult-stage-larvae	ttx-3 enriched	2	0.9	3	232	234	1.65992	0.270923	1
4908	ZAG-1_Larvae-L3-stage	ceh-6 (+) hlh-16 (-) depleted	1	0.9	2	259	119	1.95834	0.272107	1
4497	TLP-1_Fed-L1-stage-larvae	hlh-16 depleted	3	0.5	7	841	186	1.3347	0.272339	1
2273	LIN-15B_Larvae-L4-stage	ttx-3 enriched	1	0.9	1	232	41	3.15791	0.272475	1
3597	NHR-76_Larvae-L3-stage	pha-4 depleted	2	0.7	15	363	1033	1.19867	0.272835	1
1756	GEI-11_Larvae-L3-stage	ceh-6 enriched	1	0.9	1	93	103	3.14709	0.272968	1
226	AMA-1_Larvae-L3-stage	F21D5.9 enriched	1	0.9	1	341	28	3.13574	0.27449	1
4356	SKN-1_Larvae-L3-stage	F21D5.9 enriched	1	0.9	1	341	28	3.13574	0.27449	1
1258	EOR-1_Larvae-L3-stage	ttx-3 enriched	3	0.9	3	232	236	1.64586	0.275096	1
2407	LSY-2_Embryos	pha-4 depleted	1	0.9	2	363	85	1.94231	0.275237	1
2249	LIN-15B_Larvae-L4-stage	ceh-6 (+) hlh-16 (+) depleted	1	0	28	629	1181	1.13252	0.27556	1
3201	NHR-237_Larvae-L1-stage	F21D5.9 enriched	2	0.7	7	341	463	1.32744	0.277241	1
2346	LIN-35_Young-adult	ceh-27 depleted	2	0.9	5	365	291	1.41971	0.277673	1
571	CES-1_Fed-L1-stage-larvae	ceh-6 (+) hlh-16 (-) enriched	3	0.7	7	105	1512	1.32385	0.277855	1
3978	PHA-4_Young-adult	mls-2 depleted	1	0.9	1	513	19	3.0989	0.27788	1
4013	PHA-4_Young-Adult	mls-2 depleted	1	0.9	1	513	19	3.0989	0.27788	1
2037	JUN-1_Larvae-L3-stage	ceh-6 (-) hlh-16 (+) depleted	3	0.7	32	613	1397	1.12061	0.277927	1
730	DAF-12_Larvae-L4-stage	pros-1 enriched	3	0	3	430	123	1.63585	0.278029	1
2398	LSY-2_Embryos	hlh-16 enriched	3	0.9	3	458	118	1.63439	0.278463	1
2891	NHR-116_Larvae-L2-stage	mir-57 depleted	3	0	2	29	1073	1.9266	0.278472	1
1618	FOS-1_Larvae-L4-stage	ceh-6 (+) hlh-16 (-) depleted	3	0.7	10	259	930	1.25292	0.278501	1
164	ALY-2_Larvae-L2-stage	mls-2 enriched	1	0.7	2	79	393	1.9178	0.280118	1
1869	HAM-1_Larvae-L4-stage	cnd-1 enriched	3	0.7	3	18	3068	1.62076	0.280521	1
2966	NHR-11_Larvae-L2-stage	pal-1 enriched	2	0.9	2	174	178	1.91541	0.280571	1
220	AMA-1_Larvae-L3-stage	ceh-6 (-) hlh-16 (+) enriched	2	0.9	1	295	33	3.04787	0.281018	1
2724	MML-1_Larvae-L3-stage	pros-1 depleted	3	0	20	1444	357	1.15824	0.281212	1
2252	LIN-15B_Larvae-L4-stage	ceh-6 (+) hlh-16 (+) enriched	1	0.9	1	238	41	3.03904	0.281509	1
474	CEH-38_Larvae-L4-stage	irx-1 depleted	1	0.7	4	91	892	1.48933	0.281595	1
725	DAF-12_Larvae-L4-stage	pal-1 depleted	3	0	4	622	130	1.48949	0.281814	1
4415	SMA-9_Larvae-L2-stage	ceh-6 depleted	3	0.7	3	138	405	1.62056	0.282752	1
2285	LIN-35_Fed-L1-stage-larvae	ceh-6 (-) hlh-16 (+) enriched	3	0.7	24	295	2119	1.13918	0.282765	1
4500	TLP-1_Fed-L1-stage-larvae	irx-1 enriched	2	0.5	1	61	164	3.01809	0.282921	1
283	C16A3.4_Fed-L1-stage-larvae	ceh-36 depleted	2	0	6	32	4214	1.344	0.283451	1
3388	NHR-25_Larvae-L2-stage	pha-4 enriched	2	0.9	3	319	174	1.61718	0.283834	1
1785	GEI-11_Larvae-L3-stage	unc-130 enriched	1	0.9	1	97	103	2.9986	0.284376	1
420	CEH-26_Late-Embryonic-stage	unc-130 enriched	3	0.9	3	97	574	1.61423	0.284632	1
4228	SAX-3_Larvae-L3-stage	pha-4 enriched	2	0.9	2	319	99	1.89487	0.284774	1
3579	NHR-76_Larvae-L3-stage	ceh-6 (+) hlh-16 (+) depleted	3	0	63	629	2794	1.07709	0.284803	1
3907	PHA-4_Larvae-L2-stage	mir-57 enriched	2	0.9	3	309	182	1.61394	0.284848	1
3293	NHR-23_Larvae-L2-stage	ceh-36 depleted	1	0.7	1	32	315	2.99663	0.285115	1
4923	ZAG-1_Larvae-L3-stage	mls-2 depleted	2	0.9	4	513	159	1.48124	0.285246	1
2628	MED-1_Embryos	ceh-36 depleted	3	0	2	32	1001	1.88599	0.286817	1
3693	NHR-77_Larvae-L2-stage	hlh-16 enriched	2	0.9	3	458	120	1.60715	0.286915	1
4782	W03F9.2_L4-Young-Adult-larvae	mir-57 enriched	1	0.9	3	309	183	1.60512	0.287621	1
4817	W03F9.2_L4-Young-Adult-stage-larvae	mir-57 enriched	1	0.9	3	309	183	1.60512	0.287621	1
2980	NHR-129_Larvae-L2-stage	ceh-6 depleted	3	0.7	22	138	4224	1.13946	0.287795	1
927	DVE-1_Late-Embryos	hlh-16 depleted	3	0.7	61	841	2007	1.07791	0.28806	1
271	C01B12.2_Larvae-L2-stage	pal-1 enriched	3	0.7	20	174	2965	1.14989	0.288474	1
762	DPL-1_Fed-L1-stage-larvae	pha-4 depleted	3	0.7	24	363	1746	1.13468	0.290237	1
1801	GEI-11_Young-adult	F21D5.9 enriched	3	0.9	2	341	94	1.8681	0.290375	1
2001	JUN-1_Larvae-L1-stage	ceh-6 enriched	1	0.9	1	93	111	2.92028	0.290781	1
3467	NHR-2_Embryos	ceh-27 enriched	2	0.9	1	125	82	2.91893	0.290912	1
1465	F45C12.2_Larvae-L3-stage	pros-1 enriched	2	0.9	2	430	72	1.86305	0.291484	1
2545	LSY-2_Larvae-L4-stage	pal-1 depleted	2	0.9	2	622	52	1.86186	0.291802	1
2330	LIN-35_Starved-L1-stage-larvae	irx-1 enriched	2	0	6	61	2223	1.33594	0.291988	1
1546	FOS-1_Larvae-L2-stage	ceh-6 enriched	1	0.9	1	93	112	2.8942	0.292977	1
1524	FOS-1_Fed-L1-stage-larvae	irx-1 depleted	1	0.9	1	91	115	2.88801	0.293505	1
446	CEH-38_Larvae-L3-stage	pal-1 enriched	1	0.9	1	174	59	2.88934	0.293519	1
3731	NHR-77_Larvae-L3-stage	mir-57 depleted	3	0	6	29	4685	1.32374	0.295035	1
1550	FOS-1_Larvae-L2-stage	ceh-6 (-) hlh-16 (+) enriched	1	0.9	2	295	109	1.8455	0.295205	1
2223	LIN-15B_Fed-L1-stage-larvae	hlh-16 enriched	3	0.9	3	458	122	1.5808	0.295387	1
1985	HPL-2_Fed-L1-stage-larvae	pal-1 depleted	1	0.9	5	622	175	1.3831	0.295437	1
1926	HLH-30_Late-Embryos	ceh-27 depleted	3	0.7	16	365	1130	1.16995	0.295704	1
1201	ELT-3_Embryos	ceh-6 (+) hlh-16 (-) enriched	1	0.9	1	105	100	2.85952	0.295947	1
4917	ZAG-1_Larvae-L3-stage	hlh-16 depleted	2	0	64	841	2116	1.07266	0.296024	1
4858	ZAG-1_Fed-L1-stage-larvae	pha-4 enriched	2	0.9	2	319	102	1.83914	0.296595	1
2881	NHR-116_Larvae-L2-stage	ceh-6 (+) hlh-16 (-) enriched	3	0.7	2	105	311	1.83892	0.29664	1
993	EFL-1_Larvae-L1-stage	cnd-1 depleted	3	0.7	34	449	2074	1.10504	0.296891	1
2499	LSY-2_Larvae-L2-stage	cnd-1 enriched	1	0.7	1	18	579	2.86269	0.297322	1
4033	R02D3.7_Larvae-L2-stage	ceh-6 (+) hlh-16 (-) depleted	3	0.9	2	259	127	1.83498	0.297485	1
4371	SKN-1_Larvae-L3-stage	singlets depleted	1	0.7	2	52	635	1.83428	0.297796	1
1533	FOS-1_Fed-L1-stage-larvae	pha-4 enriched	3	0.9	3	319	179	1.572	0.298326	1
408	CEH-26_Late-Embryonic-stage	mls-2 depleted	2	0.9	10	513	479	1.22921	0.298459	1
712	DAF-12_Larvae-L4-stage	ceh-6 (+) hlh-16 (+) enriched	3	0.7	1	238	44	2.83184	0.298694	1
2896	NHR-116_Larvae-L2-stage	pal-1 enriched	2	0.5	4	174	471	1.44774	0.299232	1
1969	HPL-2_Fed-L1-stage-larvae	ceh-6 (+) hlh-16 (+) depleted	2	0	166	629	7637	1.0383	0.29957	1
4927	ZAG-1_Larvae-L3-stage	pha-4 depleted	2	0.9	3	363	158	1.56737	0.299853	1
173	ALY-2_Larvae-L2-stage	ttx-3 enriched	1	0.9	1	232	46	2.81466	0.300179	1
1113	EGL-5_Larvae-L3-stage	pha-4 enriched	3	0.9	3	319	180	1.56327	0.30123	1
2301	LIN-35_Fed-L1-stage-larvae	pal-1 enriched	2	0.9	2	174	188	1.81352	0.302227	1
2690	MEF-2_Fed-L1-stage-larvae	pros-1 enriched	1	0.9	1	430	24	2.79457	0.302795	1
2654	MED-1_Embryos	pros-1 depleted	3	0	52	1444	996	1.07939	0.303207	1
778	DPL-1_Larvae-L4-stage	ceh-6 (+) hlh-16 (-) depleted	2	0.9	4	259	324	1.43853	0.303262	1
2023	JUN-1_Larvae-L1-stage	pha-4 enriched	3	0.9	3	319	181	1.55463	0.304135	1
4873	ZAG-1_Larvae-L2-stage	ceh-6 (+) hlh-16 (-) depleted	2	0.9	3	259	225	1.55362	0.304486	1
4516	UNC-39_Embryos	ceh-27 depleted	3	0.7	11	365	753	1.20704	0.305479	1
4767	W03F9.2_L4-Young-Adult-larvae	ceh-6 (-) hlh-16 (+) depleted	3	0.5	153	613	7204	1.03901	0.306136	1
4802	W03F9.2_L4-Young-Adult-stage-larvae	ceh-6 (-) hlh-16 (+) depleted	3	0.5	153	613	7204	1.03901	0.306136	1
5129	ZTF-4_Larvae-L1-stage	irx-1 depleted	2	0.7	2	91	370	1.79525	0.306422	1
3025	NHR-12_Embryos	F21D5.9 depleted	3	0.5	2	344	97	1.79471	0.306534	1
3271	NHR-237_Larvae-L3-stage	F21D5.9 enriched	1	0.5	1	341	32	2.74377	0.307013	1
121	ALY-2_Fed-L1-stage-larvae	F21D5.9 enriched	2	0.9	2	341	98	1.79185	0.307189	1
36	AHA-1_Larvae-L4-stage	ceh-27 depleted	2	0	21	365	1530	1.1341	0.30752	1
2677	MEF-2_Fed-L1-stage-larvae	hlh-16 depleted	1	0	29	841	927	1.10947	0.30893	1
3068	NHR-12_Larvae-L2-stage	mls-2 depleted	2	0.7	2	513	66	1.78422	0.309044	1
1304	F23B12.7_Young-adult	ceh-6 (+) hlh-16 (+) depleted	3	0	81	629	3657	1.05803	0.309529	1
1540	FOS-1_Fed-L1-stage-larvae	unc-130 enriched	1	0.9	1	97	114	2.70926	0.309544	1
3637	NHR-76_Larvae-L4-stage	ttx-3 depleted	3	0.7	11	246	1118	1.20196	0.309732	1
2952	NHR-11_Larvae-L2-stage	ceh-6 (+) hlh-16 (+) enriched	1	0.9	2	238	140	1.78001	0.309878	1
3715	NHR-77_Larvae-L3-stage	ceh-6 depleted	3	0.9	2	138	246	1.77866	0.310191	1
3052	NHR-12_Larvae-L2-stage	ceh-6 (-) hlh-16 (+) depleted	1	0.7	2	613	55	1.77897	0.310332	1
4468	SPTF-1_Fed-L1-stage-larvae	mls-2 depleted	3	0	3	513	115	1.53598	0.310497	1
3351	NHR-23_Larvae-L3-stage	pal-1 enriched	1	0.9	2	174	192	1.77574	0.310862	1
2028	JUN-1_Larvae-L1-stage	ttx-3 enriched	2	0.9	2	232	146	1.77362	0.311363	1
177	ALY-2_Larvae-L3-stage	ceh-27 enriched	1	0.9	1	125	89	2.68935	0.311449	1
3322	NHR-23_Larvae-L2-stage	ttx-3 depleted	3	0.7	5	246	452	1.35136	0.31208	1
308	C16A3.4_Fed-L1-stage-larvae	pha-4 enriched	2	0.9	1	319	35	2.67989	0.312963	1
1373	F45C12.2_Fed-L1-stage-larvae	ceh-6 (+) hlh-16 (-) depleted	1	0.9	2	259	132	1.76547	0.313283	1
740	DPL-1_Fed-L1-stage-larvae	ceh-6 depleted	1	0.9	1	138	82	2.66799	0.313521	1
2931	NHR-116_Larvae-L4-stage	pal-1 enriched	2	0	4	174	482	1.4147	0.31373	1
4715	UNC-62_Larvae-L3-stage	pal-1 depleted	2	0.9	9	622	355	1.22725	0.313788	1
1846	HAM-1_Fed-L1-stage-larvae	pal-1 enriched	2	0.7	15	174	2206	1.15914	0.314177	1
2907	NHR-116_Larvae-L4-stage	ceh-27 enriched	3	0.7	1	125	90	2.65947	0.314335	1
3471	NHR-2_Embryos	ceh-6 enriched	2	0.7	4	93	918	1.41242	0.314522	1
1363	F23F12.9_Embryos	ttx-3 enriched	3	0.7	5	232	481	1.34589	0.315004	1
2288	LIN-35_Fed-L1-stage-larvae	cnd-1 depleted	2	0.9	4	449	191	1.41168	0.315114	1
1504	FKH-2_Larvae-L3-stage	unc-130 depleted	2	0.9	3	325	183	1.52267	0.315182	1
3547	NHR-6_Larvae-L4-stage	ceh-6 (+) hlh-16 (+) enriched	1	0.9	1	238	47	2.65108	0.315469	1
3711	NHR-77_Larvae-L3-stage	ceh-27 depleted	1	0.9	3	365	163	1.52075	0.31586	1
1688	GEI-11_Fed-L1-stage-larvae	ceh-6 (+) hlh-16 (-) depleted	1	0.9	2	259	133	1.7522	0.316434	1
4419	SMA-9_Larvae-L2-stage	ceh-6 (+) hlh-16 (+) depleted	3	0	18	629	754	1.14035	0.318029	1
837	DPL-1_Young-adult	ttx-3 depleted	1	0.9	2	246	140	1.74518	0.318114	1
872	DPL-1_Young-Adult	ttx-3 depleted	1	0.9	2	246	140	1.74518	0.318114	1
3017	NHR-12_Embryos	ceh-6 (-) hlh-16 (+) depleted	3	0.5	3	613	97	1.51304	0.318582	1
2873	NHR-116_Larvae-L2-stage	ceh-36 depleted	3	0	2	32	1082	1.7448	0.318836	1
231	AMA-1_Larvae-L3-stage	mir-57 depleted	2	0.7	2	29	1185	1.74451	0.319003	1
1842	HAM-1_Fed-L1-stage-larvae	mir-57 enriched	3	0.7	28	309	2483	1.10413	0.31968	1
404	CEH-26_Late-Embryonic-stage	irx-1 depleted	1	0.9	2	91	382	1.73885	0.319718	1
4524	UNC-39_Embryos	ceh-6 (+) hlh-16 (+) depleted	2	0.9	2	629	55	1.73701	0.320359	1
3897	PHA-4_Larvae-L2-stage	ceh-6 (+) hlh-16 (+) enriched	1	0.9	2	238	144	1.73057	0.32166	1
953	EFL-1_Fed-L1-stage-larvae	ceh-6 (+) hlh-16 (-) depleted	1	0.9	1	259	45	2.58936	0.321687	1
4569	UNC-39_Larvae-L2-stage	irx-1 depleted	1	0.7	2	91	384	1.7298	0.321929	1
150	ALY-2_Larvae-L2-stage	ceh-6 (-) hlh-16 (+) enriched	3	0.7	7	295	559	1.25949	0.322024	1
3755	NHR-77_Larvae-L4-stage	ceh-6 (-) hlh-16 (+) enriched	2	0.9	3	295	201	1.50119	0.322879	1
2385	LSY-2_Embryos	ceh-6 depleted	1	0.9	1	138	85	2.57383	0.322917	1
42	AHA-1_Larvae-L4-stage	ceh-6 (-) hlh-16 (+) depleted	2	0	34	613	1524	1.09143	0.32355	1
4514	TLP-1_Fed-L1-stage-larvae	unc-130 depleted	3	0.5	3	325	186	1.49811	0.323998	1
203	ALY-2_Larvae-L3-stage	pha-4 enriched	2	0.9	2	319	109	1.72103	0.324045	1
4287	SEA-2_Larvae-L3-stage	hlh-16 depleted	3	0	48	841	1585	1.07402	0.32438	1
4949	ZAG-1_Larvae-L4-stage	cnd-1 enriched	2	0	3	18	3323	1.49639	0.324386	1
1830	HAM-1_Fed-L1-stage-larvae	ceh-6 (-) hlh-16 (+) enriched	2	0.9	2	295	117	1.71931	0.324459	1
1210	ELT-3_Embryos	irx-1 enriched	3	0	10	61	4147	1.19355	0.324794	1
566	CES-1_Fed-L1-stage-larvae	ceh-6 enriched	3	0.7	6	93	1514	1.28461	0.324831	1
2039	JUN-1_Larvae-L3-stage	ceh-6 (+) hlh-16 (+) depleted	3	0.7	32	629	1397	1.09418	0.324955	1
677	DAF-12_Larvae-L3-stage	ceh-6 (+) hlh-16 (+) enriched	1	0.9	1	238	49	2.54287	0.32643	1
2928	NHR-116_Larvae-L4-stage	mls-2 depleted	2	0	10	513	492	1.19673	0.327001	1
3442	NHR-28_Larvae-L4-stage	ceh-6 (+) hlh-16 (+) enriched	3	0.9	3	238	251	1.48925	0.32725	1
3403	NHR-28_Larvae-L3-stage	ceh-6 (+) hlh-16 (-) depleted	1	0.9	1	259	46	2.53307	0.327517	1
2879	NHR-116_Larvae-L2-stage	ceh-6 (+) hlh-16 (+) depleted	3	0.7	8	629	311	1.22876	0.327638	1
1527	FOS-1_Fed-L1-stage-larvae	mir-57 enriched	1	0.9	2	309	115	1.70283	0.32858	1
1588	FOS-1_Larvae-L3-stage	cnd-1 depleted	3	0	78	449	4997	1.05219	0.329014	1
3631	NHR-76_Larvae-L4-stage	pal-1 enriched	3	0.7	8	174	1112	1.22641	0.329029	1
17	AHA-1_Fed-L1-stage-larvae	hlh-16 depleted	1	0.9	1	841	14	2.53321	0.330027	1
277	C01B12.2_Larvae-L2-stage	ttx-3 depleted	1	0.9	2	246	144	1.6967	0.330096	1
1509	FOS-1_Fed-L1-stage-larvae	ceh-36 enriched	2	0.9	1	78	155	2.50223	0.330472	1
1500	FKH-2_Larvae-L3-stage	pros-1 enriched	3	0	38	430	2357	1.08131	0.330766	1
706	DAF-12_Larvae-L4-stage	ceh-6 enriched	3	0	1	93	130	2.49347	0.331375	1
3672	NHR-77_Fed-L1-stage-larvae	ttx-3 depleted	3	0.7	23	246	2533	1.10925	0.332565	1
4265	SAX-3_Larvae-L4-stage	pros-1 enriched	3	0.7	50	430	3141	1.06765	0.332745	1
101	ALR-1_Larvae-L2-stage	singlets depleted	3	0	12	52	6023	1.16032	0.333086	1
4157	SAX-3_Fed-L1-stage-larvae	pha-4 depleted	1	0.9	2	363	98	1.68466	0.333251	1
3824	PEB-1_Larvae-L2-stage	ceh-6 (+) hlh-16 (+) depleted	3	0.9	8	629	313	1.2209	0.333867	1
1003	EFL-1_Larvae-L1-stage	mls-2 depleted	3	0.7	38	513	2072	1.07983	0.334642	1
1908	HLH-30_Larvae-L4-stage	hlh-16 enriched	1	0.9	1	458	26	2.47254	0.334885	1
1570	FOS-1_Larvae-L2-stage	pros-1 enriched	2	0.9	3	430	137	1.46868	0.334965	1
192	ALY-2_Larvae-L3-stage	hlh-16 depleted	3	0	86	841	2908	1.04883	0.335256	1
1209	ELT-3_Embryos	irx-1 depleted	2	0.7	6	91	1571	1.26844	0.335416	1
1180	ELT-1_Larvae-L3-stage	pal-1 depleted	2	0.9	3	622	99	1.46692	0.335658	1
2790	NFYA-1_Late-Embryos	pal-1 depleted	3	0.9	5	622	185	1.30833	0.335875	1
3958	PHA-4_Young-adult	ceh-36 depleted	3	0	4	32	2765	1.36555	0.335939	1
3993	PHA-4_Young-Adult	ceh-36 depleted	3	0	4	32	2765	1.36555	0.335939	1
3772	NHR-77_Larvae-L4-stage	pha-4 depleted	3	0.7	41	363	3149	1.07478	0.335976	1
1587	FOS-1_Larvae-L3-stage	ceh-6 (+) hlh-16 (+) enriched	2	0.9	3	238	255	1.46589	0.33601	1
4487	TLP-1_Fed-L1-stage-larvae	ceh-6 (-) hlh-16 (+) depleted	3	0.5	5	613	187	1.30807	0.336031	1
4553	UNC-39_Larvae-L2-stage	ceh-36 depleted	1	0.7	1	32	384	2.45817	0.336102	1
2542	LSY-2_Larvae-L4-stage	mir-57 enriched	1	0.9	1	309	40	2.44782	0.336943	1
733	DAF-12_Larvae-L4-stage	ttx-3 enriched	1	0.5	1	232	53	2.44291	0.337208	1
813	DPL-1_Young-adult	ceh-6 (+) hlh-16 (-) depleted	1	0.9	2	259	140	1.66459	0.338389	1
848	DPL-1_Young-Adult	ceh-6 (+) hlh-16 (-) depleted	1	0.9	2	259	140	1.66459	0.338389	1
2679	MEF-2_Fed-L1-stage-larvae	irx-1 depleted	1	0.7	2	91	399	1.66477	0.338451	1
2484	LSY-2_Larvae-L1-stage	unc-130 depleted	3	0.7	40	325	3458	1.07441	0.33871	1
2390	LSY-2_Embryos	ceh-6 (-) hlh-16 (+) enriched	3	0.9	2	295	121	1.66247	0.338974	1
4911	ZAG-1_Larvae-L3-stage	ceh-6 (+) hlh-16 (-) enriched	1	0.9	1	105	118	2.42333	0.339124	1
3159	NHR-237_Embryos	ceh-6 (+) hlh-16 (+) depleted	3	0	54	629	2427	1.06282	0.339204	1
1382	F45C12.2_Fed-L1-stage-larvae	hlh-16 depleted	3	0	158	841	5427	1.03251	0.33969	1
1192	ELT-3_Embryos	ceh-27 enriched	1	0.9	1	125	99	2.4177	0.339769	1
915	DVE-1_Late-Embryos	ceh-6 depleted	1	0.9	1	138	91	2.40412	0.341328	1
3280	NHR-237_Larvae-L3-stage	pal-1 depleted	3	0.7	1	622	20	2.42042	0.341382	1
3415	NHR-28_Larvae-L3-stage	irx-1 enriched	2	0	4	61	1461	1.35515	0.34161	1
3873	PES-1_Larvae-L4-stage	mls-2 depleted	1	0.9	4	513	174	1.35354	0.342601	1
3737	NHR-77_Larvae-L3-stage	pha-4 depleted	3	0.9	4	363	244	1.35325	0.342761	1
4197	SAX-3_Larvae-L2-stage	ttx-3 depleted	3	0.7	20	246	2197	1.11209	0.343751	1
4213	SAX-3_Larvae-L3-stage	cnd-1 depleted	1	0.9	2	449	82	1.64409	0.344	1
3680	NHR-77_Larvae-L2-stage	ceh-6 depleted	1	0.9	1	138	92	2.37799	0.344348	1
884	DVE-1_Larvae-L4-stage	ceh-6 (+) hlh-16 (+) depleted	3	0.7	31	629	1364	1.08563	0.344381	1
1972	HPL-2_Fed-L1-stage-larvae	ceh-6 (+) hlh-16 (+) enriched	3	0.9	3	238	259	1.44325	0.344765	1
1629	FOS-1_Larvae-L4-stage	irx-1 depleted	2	0.9	1	91	140	2.37229	0.345016	1
2287	LIN-35_Fed-L1-stage-larvae	ceh-6 (+) hlh-16 (+) enriched	1	0.9	2	238	152	1.63948	0.345066	1
2144	LIN-13_Larvae-L2-stage	ceh-6 (+) hlh-16 (+) depleted	1	0.9	1	629	20	2.38839	0.345099	1
3769	NHR-77_Larvae-L4-stage	mls-2 enriched	1	0.9	1	79	159	2.37011	0.34532	1
2721	MML-1_Larvae-L3-stage	pal-1 enriched	3	0	3	174	355	1.4406	0.345818	1
2406	LSY-2_Embryos	pal-1 enriched	1	0.7	7	174	973	1.22641	0.345907	1
1131	ELT-1_Larvae-L2-stage	ceh-6 (+) hlh-16 (-) enriched	3	0.5	2	105	350	1.63401	0.346627	1
4144	SAX-3_Fed-L1-stage-larvae	cnd-1 enriched	1	0.7	1	18	698	2.37464	0.347043	1
4792	W03F9.2_L4-Young-Adult-larvae	ttx-3 depleted	1	0.7	23	246	2554	1.10013	0.347268	1
4827	W03F9.2_L4-Young-Adult-stage-larvae	ttx-3 depleted	1	0.7	23	246	2554	1.10013	0.347268	1
1598	FOS-1_Larvae-L3-stage	mls-2 depleted	3	0.7	36	513	1970	1.07596	0.348302	1
3062	NHR-12_Larvae-L2-stage	hlh-16 depleted	3	0	9	841	269	1.18656	0.348614	1
5133	ZTF-4_Larvae-L1-stage	mls-2 depleted	1	0.7	7	513	337	1.22301	0.348745	1
1225	ELT-3_Embryos	unc-130 enriched	2	0.9	1	97	132	2.33982	0.348852	1
5197	ZTF-4_Larvae-L3-stage	hlh-16 depleted	1	0.9	1	841	15	2.36433	0.348927	1
955	EFL-1_Fed-L1-stage-larvae	ceh-6 (-) hlh-16 (+) enriched	1	0.9	1	295	43	2.33906	0.34947	1
[truncated: 3,251 more rows]
