# Supplementary material for: Overlapping cell population expression profiling and regulatory inference in C. elegans
Source: BMC Genomics. 2016 Feb 29;17:159. doi: 10.1186/s12864-016-2482-z (PMC4772325; doi:10.1186/s12864-016-2482-z)
Supplement: Additional file 13: — Web supplement. (DOC 21 kb) [file 12864_2016_2482_MOESM13_ESM.zip]

Archive with 2,135 entries (2,130 files):
- sortWeb/clusterBrowse/
- sortWeb/clusterBrowse/clusterBrowse.html
- sortWeb/clusterBrowse/clusterBrowse.js
- sortWeb/clusterBrowse/data.js
- sortWeb/clusters/
- sortWeb/clusters/hier.300.clusters/
- sortWeb/clusters/hier.300.clusters/1.html
- sortWeb/clusters/hier.300.clusters/10.html
- sortWeb/clusters/hier.300.clusters/100.html
- sortWeb/clusters/hier.300.clusters/101.html
- sortWeb/clusters/hier.300.clusters/102.html
- sortWeb/clusters/hier.300.clusters/103.html
- sortWeb/clusters/hier.300.clusters/104.html
- sortWeb/clusters/hier.300.clusters/105.html
- sortWeb/clusters/hier.300.clusters/106.html
- sortWeb/clusters/hier.300.clusters/107.html
- sortWeb/clusters/hier.300.clusters/108.html
- sortWeb/clusters/hier.300.clusters/109.html
- sortWeb/clusters/hier.300.clusters/11.html
- sortWeb/clusters/hier.300.clusters/110.html
- sortWeb/clusters/hier.300.clusters/111.html
- sortWeb/clusters/hier.300.clusters/112.html
- sortWeb/clusters/hier.300.clusters/113.html
- sortWeb/clusters/hier.300.clusters/114.html
- sortWeb/clusters/hier.300.clusters/115.html
- sortWeb/clusters/hier.300.clusters/116.html
- sortWeb/clusters/hier.300.clusters/117.html
- sortWeb/clusters/hier.300.clusters/118.html
- sortWeb/clusters/hier.300.clusters/119.html
- sortWeb/clusters/hier.300.clusters/12.html
- sortWeb/clusters/hier.300.clusters/120.html
- sortWeb/clusters/hier.300.clusters/121.html
- sortWeb/clusters/hier.300.clusters/122.html
- sortWeb/clusters/hier.300.clusters/123.html
- sortWeb/clusters/hier.300.clusters/124.html
- sortWeb/clusters/hier.300.clusters/125.html
- sortWeb/clusters/hier.300.clusters/126.html
- sortWeb/clusters/hier.300.clusters/127.html
- sortWeb/clusters/hier.300.clusters/128.html
- sortWeb/clusters/hier.300.clusters/129.html
- sortWeb/clusters/hier.300.clusters/13.html
- sortWeb/clusters/hier.300.clusters/130.html
- sortWeb/clusters/hier.300.clusters/131.html
- sortWeb/clusters/hier.300.clusters/132.html
- sortWeb/clusters/hier.300.clusters/133.html
- sortWeb/clusters/hier.300.clusters/134.html
- sortWeb/clusters/hier.300.clusters/135.html
- sortWeb/clusters/hier.300.clusters/136.html
- sortWeb/clusters/hier.300.clusters/137.html
- sortWeb/clusters/hier.300.clusters/138.html
- sortWeb/clusters/hier.300.clusters/139.html
- sortWeb/clusters/hier.300.clusters/14.html
- sortWeb/clusters/hier.300.clusters/140.html
- sortWeb/clusters/hier.300.clusters/141.html
- sortWeb/clusters/hier.300.clusters/142.html
- sortWeb/clusters/hier.300.clusters/143.html
- sortWeb/clusters/hier.300.clusters/144.html
- sortWeb/clusters/hier.300.clusters/145.html
- sortWeb/clusters/hier.300.clusters/146.html
- sortWeb/clusters/hier.300.clusters/147.html
- sortWeb/clusters/hier.300.clusters/148.html
- sortWeb/clusters/hier.300.clusters/149.html
- sortWeb/clusters/hier.300.clusters/15.html
- sortWeb/clusters/hier.300.clusters/150.html
- sortWeb/clusters/hier.300.clusters/151.html
- sortWeb/clusters/hier.300.clusters/152.html
- sortWeb/clusters/hier.300.clusters/153.html
- sortWeb/clusters/hier.300.clusters/154.html
- sortWeb/clusters/hier.300.clusters/155.html
- sortWeb/clusters/hier.300.clusters/156.html
- sortWeb/clusters/hier.300.clusters/157.html
- sortWeb/clusters/hier.300.clusters/158.html
- sortWeb/clusters/hier.300.clusters/159.html
- sortWeb/clusters/hier.300.clusters/16.html
- sortWeb/clusters/hier.300.clusters/160.html
- sortWeb/clusters/hier.300.clusters/161.html
- sortWeb/clusters/hier.300.clusters/162.html
- sortWeb/clusters/hier.300.clusters/163.html
- sortWeb/clusters/hier.300.clusters/164.html
- sortWeb/clusters/hier.300.clusters/165.html
- sortWeb/clusters/hier.300.clusters/166.html
- sortWeb/clusters/hier.300.clusters/167.html
- sortWeb/clusters/hier.300.clusters/168.html
- sortWeb/clusters/hier.300.clusters/169.html
- sortWeb/clusters/hier.300.clusters/17.html
- sortWeb/clusters/hier.300.clusters/170.html
- sortWeb/clusters/hier.300.clusters/171.html
- sortWeb/clusters/hier.300.clusters/172.html
- sortWeb/clusters/hier.300.clusters/173.html
- sortWeb/clusters/hier.300.clusters/174.html
- sortWeb/clusters/hier.300.clusters/175.html
- sortWeb/clusters/hier.300.clusters/176.html
- sortWeb/clusters/hier.300.clusters/177.html
- sortWeb/clusters/hier.300.clusters/178.html
- sortWeb/clusters/hier.300.clusters/179.html
- sortWeb/clusters/hier.300.clusters/18.html
- sortWeb/clusters/hier.300.clusters/180.html
- sortWeb/clusters/hier.300.clusters/181.html
- sortWeb/clusters/hier.300.clusters/182.html
- sortWeb/clusters/hier.300.clusters/183.html
- sortWeb/clusters/hier.300.clusters/184.html
- sortWeb/clusters/hier.300.clusters/185.html
- sortWeb/clusters/hier.300.clusters/186.html
- sortWeb/clusters/hier.300.clusters/187.html
- sortWeb/clusters/hier.300.clusters/188.html
- sortWeb/clusters/hier.300.clusters/189.html
- sortWeb/clusters/hier.300.clusters/19.html
- sortWeb/clusters/hier.300.clusters/190.html
- sortWeb/clusters/hier.300.clusters/191.html
- sortWeb/clusters/hier.300.clusters/192.html
- sortWeb/clusters/hier.300.clusters/193.html
- sortWeb/clusters/hier.300.clusters/194.html
- sortWeb/clusters/hier.300.clusters/195.html
- sortWeb/clusters/hier.300.clusters/196.html
- sortWeb/clusters/hier.300.clusters/197.html
- sortWeb/clusters/hier.300.clusters/198.html
- sortWeb/clusters/hier.300.clusters/199.html
- sortWeb/clusters/hier.300.clusters/2.html
- sortWeb/clusters/hier.300.clusters/20.html
- sortWeb/clusters/hier.300.clusters/200.html
- sortWeb/clusters/hier.300.clusters/201.html
- sortWeb/clusters/hier.300.clusters/202.html
- sortWeb/clusters/hier.300.clusters/203.html
- sortWeb/clusters/hier.300.clusters/204.html
- sortWeb/clusters/hier.300.clusters/205.html
- sortWeb/clusters/hier.300.clusters/206.html
- sortWeb/clusters/hier.300.clusters/207.html
- sortWeb/clusters/hier.300.clusters/208.html
- sortWeb/clusters/hier.300.clusters/209.html
- sortWeb/clusters/hier.300.clusters/21.html
- sortWeb/clusters/hier.300.clusters/210.html
- sortWeb/clusters/hier.300.clusters/211.html
- sortWeb/clusters/hier.300.clusters/212.html
- sortWeb/clusters/hier.300.clusters/213.html
- sortWeb/clusters/hier.300.clusters/214.html
- sortWeb/clusters/hier.300.clusters/215.html
- sortWeb/clusters/hier.300.clusters/216.html
- sortWeb/clusters/hier.300.clusters/217.html
- sortWeb/clusters/hier.300.clusters/218.html
- sortWeb/clusters/hier.300.clusters/219.html
- sortWeb/clusters/hier.300.clusters/22.html
- sortWeb/clusters/hier.300.clusters/220.html
- sortWeb/clusters/hier.300.clusters/221.html
- sortWeb/clusters/hier.300.clusters/222.html
- sortWeb/clusters/hier.300.clusters/223.html
- sortWeb/clusters/hier.300.clusters/224.html
- sortWeb/clusters/hier.300.clusters/225.html
- sortWeb/clusters/hier.300.clusters/226.html
- sortWeb/clusters/hier.300.clusters/227.html
- sortWeb/clusters/hier.300.clusters/228.html
- sortWeb/clusters/hier.300.clusters/229.html
- sortWeb/clusters/hier.300.clusters/23.html
- sortWeb/clusters/hier.300.clusters/230.html
- sortWeb/clusters/hier.300.clusters/231.html
- sortWeb/clusters/hier.300.clusters/232.html
- sortWeb/clusters/hier.300.clusters/233.html
- sortWeb/clusters/hier.300.clusters/234.html
- sortWeb/clusters/hier.300.clusters/235.html
- sortWeb/clusters/hier.300.clusters/236.html
- sortWeb/clusters/hier.300.clusters/237.html
- sortWeb/clusters/hier.300.clusters/238.html
- sortWeb/clusters/hier.300.clusters/239.html
- sortWeb/clusters/hier.300.clusters/24.html
- sortWeb/clusters/hier.300.clusters/240.html
- sortWeb/clusters/hier.300.clusters/241.html
- sortWeb/clusters/hier.300.clusters/242.html
- sortWeb/clusters/hier.300.clusters/243.html
- sortWeb/clusters/hier.300.clusters/244.html
- sortWeb/clusters/hier.300.clusters/245.html
- sortWeb/clusters/hier.300.clusters/246.html
- sortWeb/clusters/hier.300.clusters/247.html
- sortWeb/clusters/hier.300.clusters/248.html
- sortWeb/clusters/hier.300.clusters/249.html
- sortWeb/clusters/hier.300.clusters/25.html
- sortWeb/clusters/hier.300.clusters/250.html
- sortWeb/clusters/hier.300.clusters/251.html
- sortWeb/clusters/hier.300.clusters/252.html
- sortWeb/clusters/hier.300.clusters/253.html
- sortWeb/clusters/hier.300.clusters/254.html
- sortWeb/clusters/hier.300.clusters/255.html
- sortWeb/clusters/hier.300.clusters/256.html
- sortWeb/clusters/hier.300.clusters/257.html
- sortWeb/clusters/hier.300.clusters/258.html
- sortWeb/clusters/hier.300.clusters/259.html
- sortWeb/clusters/hier.300.clusters/26.html
- sortWeb/clusters/hier.300.clusters/260.html
- sortWeb/clusters/hier.300.clusters/261.html
- sortWeb/clusters/hier.300.clusters/262.html
- sortWeb/clusters/hier.300.clusters/263.html
- sortWeb/clusters/hier.300.clusters/264.html
- sortWeb/clusters/hier.300.clusters/265.html
- sortWeb/clusters/hier.300.clusters/266.html
- sortWeb/clusters/hier.300.clusters/267.html
- sortWeb/clusters/hier.300.clusters/268.html
- sortWeb/clusters/hier.300.clusters/269.html
- sortWeb/clusters/hier.300.clusters/27.html
- sortWeb/clusters/hier.300.clusters/270.html
- sortWeb/clusters/hier.300.clusters/271.html
- sortWeb/clusters/hier.300.clusters/272.html
- sortWeb/clusters/hier.300.clusters/273.html
- sortWeb/clusters/hier.300.clusters/274.html
- sortWeb/clusters/hier.300.clusters/275.html
- sortWeb/clusters/hier.300.clusters/276.html
- sortWeb/clusters/hier.300.clusters/277.html
- sortWeb/clusters/hier.300.clusters/278.html
- sortWeb/clusters/hier.300.clusters/279.html
- sortWeb/clusters/hier.300.clusters/28.html
- sortWeb/clusters/hier.300.clusters/280.html
- sortWeb/clusters/hier.300.clusters/281.html
- sortWeb/clusters/hier.300.clusters/282.html
- sortWeb/clusters/hier.300.clusters/283.html
- sortWeb/clusters/hier.300.clusters/284.html
- sortWeb/clusters/hier.300.clusters/285.html
- sortWeb/clusters/hier.300.clusters/286.html
- sortWeb/clusters/hier.300.clusters/287.html
- sortWeb/clusters/hier.300.clusters/288.html
- sortWeb/clusters/hier.300.clusters/289.html
- sortWeb/clusters/hier.300.clusters/29.html
- sortWeb/clusters/hier.300.clusters/290.html
- sortWeb/clusters/hier.300.clusters/291.html
- sortWeb/clusters/hier.300.clusters/292.html
- sortWeb/clusters/hier.300.clusters/293.html
- sortWeb/clusters/hier.300.clusters/294.html
- sortWeb/clusters/hier.300.clusters/295.html
- sortWeb/clusters/hier.300.clusters/296.html
- sortWeb/clusters/hier.300.clusters/297.html
- sortWeb/clusters/hier.300.clusters/298.html
- sortWeb/clusters/hier.300.clusters/299.html
- sortWeb/clusters/hier.300.clusters/3.html
- sortWeb/clusters/hier.300.clusters/30.html
- sortWeb/clusters/hier.300.clusters/300.html
- sortWeb/clusters/hier.300.clusters/31.html
- sortWeb/clusters/hier.300.clusters/32.html
- sortWeb/clusters/hier.300.clusters/33.html
- sortWeb/clusters/hier.300.clusters/34.html
- sortWeb/clusters/hier.300.clusters/35.html
- sortWeb/clusters/hier.300.clusters/36.html
- sortWeb/clusters/hier.300.clusters/37.html
- sortWeb/clusters/hier.300.clusters/38.html
- sortWeb/clusters/hier.300.clusters/39.html
- sortWeb/clusters/hier.300.clusters/4.html
- sortWeb/clusters/hier.300.clusters/40.html
- sortWeb/clusters/hier.300.clusters/41.html
- sortWeb/clusters/hier.300.clusters/42.html
- sortWeb/clusters/hier.300.clusters/43.html
- sortWeb/clusters/hier.300.clusters/44.html
- sortWeb/clusters/hier.300.clusters/45.html
- sortWeb/clusters/hier.300.clusters/46.html
- sortWeb/clusters/hier.300.clusters/47.html
- sortWeb/clusters/hier.300.clusters/48.html
- sortWeb/clusters/hier.300.clusters/49.html
- sortWeb/clusters/hier.300.clusters/5.html
- sortWeb/clusters/hier.300.clusters/50.html
- sortWeb/clusters/hier.300.clusters/51.html
- sortWeb/clusters/hier.300.clusters/52.html
- sortWeb/clusters/hier.300.clusters/53.html
- sortWeb/clusters/hier.300.clusters/54.html
- sortWeb/clusters/hier.300.clusters/55.html
- sortWeb/clusters/hier.300.clusters/56.html
- sortWeb/clusters/hier.300.clusters/57.html
- sortWeb/clusters/hier.300.clusters/58.html
- sortWeb/clusters/hier.300.clusters/59.html
- sortWeb/clusters/hier.300.clusters/6.html
- sortWeb/clusters/hier.300.clusters/60.html
- sortWeb/clusters/hier.300.clusters/61.html
- sortWeb/clusters/hier.300.clusters/62.html
- sortWeb/clusters/hier.300.clusters/63.html
- sortWeb/clusters/hier.300.clusters/64.html
- sortWeb/clusters/hier.300.clusters/65.html
- sortWeb/clusters/hier.300.clusters/66.html
- sortWeb/clusters/hier.300.clusters/67.html
- sortWeb/clusters/hier.300.clusters/68.html
- sortWeb/clusters/hier.300.clusters/69.html
- sortWeb/clusters/hier.300.clusters/7.html
- sortWeb/clusters/hier.300.clusters/70.html
- sortWeb/clusters/hier.300.clusters/71.html
- sortWeb/clusters/hier.300.clusters/72.html
- sortWeb/clusters/hier.300.clusters/73.html
- sortWeb/clusters/hier.300.clusters/74.html
- sortWeb/clusters/hier.300.clusters/75.html
- sortWeb/clusters/hier.300.clusters/76.html
- sortWeb/clusters/hier.300.clusters/77.html
- sortWeb/clusters/hier.300.clusters/78.html
- sortWeb/clusters/hier.300.clusters/79.html
- sortWeb/clusters/hier.300.clusters/8.html
- sortWeb/clusters/hier.300.clusters/80.html
- sortWeb/clusters/hier.300.clusters/81.html
- sortWeb/clusters/hier.300.clusters/82.html
- sortWeb/clusters/hier.300.clusters/83.html
- sortWeb/clusters/hier.300.clusters/84.html
- sortWeb/clusters/hier.300.clusters/85.html
- sortWeb/clusters/hier.300.clusters/86.html
- sortWeb/clusters/hier.300.clusters/87.html
- sortWeb/clusters/hier.300.clusters/88.html
- sortWeb/clusters/hier.300.clusters/89.html
- sortWeb/clusters/hier.300.clusters/9.html
- sortWeb/clusters/hier.300.clusters/90.html
- sortWeb/clusters/hier.300.clusters/91.html
- sortWeb/clusters/hier.300.clusters/92.html
- sortWeb/clusters/hier.300.clusters/93.html
[truncated: 1,835 more entries]
