# Supplementary material for: Overlapping cell population expression profiling and regulatory inference in C. elegans
Source: BMC Genomics. 2016 Feb 29;17:159. doi: 10.1186/s12864-016-2482-z (PMC4772325; doi:10.1186/s12864-016-2482-z)
Supplement: Additional file 13: — Web supplement. (DOC 21 kb) [file 12864_2016_2482_MOESM13_ESM.zip › sortWeb/clusterBrowse/data.js]

a = {"x":[[0.0229,0.0693,0.0611,-0.1041,-0.0791,0.0022,-0.0526,-0.025,-0.013,-0.1496,0.1002,0.0251,0.0041,-0.0903,-0.0207,-0.0084,0.0766,0.0773,0.0064,-0.0336,-0.0203,0.0541,-0.0172,NaN,1.3,0.6562,-0.0568,-0.0885,0.3164,-0.2946,-0.2883,-0.3633,-0.3203,-0.0706,-0.0771,-0.1437,-0.3704,-0.3038,0.1044],[0.1603,0.4471,0.2691,-0.3778,-0.1915,-0.1892,-0.3982,0.0205,-0.3016,-0.2503,0.1977,-0.1439,-0.1968,-0.5924,-0.134,0.0251,0.308,0.2881,0.5746,-0.3488,-0.4116,0.0498,-0.0917,NaN,0.3179,0.4903,0.4463,0.3135,0.0418,-0.2019,-0.1087,-0.0832,-0.1311,-0.1573,-0.1515,-0.2266,-0.3199,-0.1983,-0.0313],[-0.0295,0.0402,0.0155,-0.2012,-0.1077,-0.0554,-0.0526,0.111,0.0211,-0.0833,-0.0119,-0.1113,0.0308,-0.0746,-0.0631,0.0119,-0.0395,0.0973,0.0044,-0.0659,-0.0659,0,0.0264,NaN,0,0,0,0,0,0,0,0,0,0,0,0,0,0,0],[0.0322,-0.008,-0.0794,-0.3778,-0.0677,-0.2254,-0.0787,-0.0487,-0.0225,-0.2855,0.0871,-0.24,-0.197,-0.2362,-0.1674,-0.1279,-0.0708,0.0472,-0.1611,-0.4185,-0.4305,-0.1528,0.1188,NaN,-0.3198,-0.8057,-0.3647,-0.376,-0.3144,-0.4835,-0.2624,-0.3954,-0.3918,-0.3131,-0.0064,-0.0068,0.8816,1.668,1.49],[-0.1141,0.4972,-0.2275,-0.3357,-0.5454,-1.262,-1.08,-0.5255,-0.307,-0.7127,1.003,-0.1509,-0.044,-1.111,0.3331,-0.3772,-1.097,0.2968,-0.1143,-0.4796,-0.5882,-0.2425,0.3288,NaN,-1.183,-1.041,-1.172,-0.9325,-1.059,-0.745,-0.4685,0.065,0.2835,0.625,0.8716,1.222,0.6059,1.347,1.582],[0.6174,0.4368,-0.4304,-2.246,-1.372,-1.627,-1.605,-1.379,-0.3925,-0.2739,0.2727,-1.044,0.377,-1.446,-0.5897,-1.54,-1.216,0.6526,-0.7316,-0.3214,-1.283,-0.5588,-0.4112,NaN,1.666,1.345,0.4171,-1.509,-1.41,-1.875,-0.8092,-0.4496,0.1734,0.4259,0.6009,0.5089,-0.2238,0.1546,0.9837],[-0.1474,0.2923,0.0835,-0.8626,-0.5348,-0.4399,-0.583,-0.2906,-0.5568,-0.343,-0.1692,-0.3196,-0.1576,-0.8347,-0.2456,-0.2117,-0.8462,0.3607,-0.5096,-0.2557,-0.2571,-0.0006,-0.1684,NaN,0.7355,0.6107,0.3096,-0.3173,-0.3692,-0.3136,-0.098,-0.2848,-0.2516,-0.2313,0.0361,-0.0694,0.2332,0.116,-0.106],[-0.0648,0.49,0.6888,-0.9569,-1.303,-1.43,-0.677,-0.3717,-0.2634,-0.7648,-0.0719,-0.2323,0.3282,-1.398,-0.2686,-0.6765,-1.15,0.6346,-0.734,-0.339,0.0021,0.4648,0.4431,NaN,-0.8188,-0.9176,-0.5209,-0.3046,-0.2236,-0.1488,0.2621,0.1987,0.2713,0.1812,0.1981,0.3172,0.2547,0.5045,0.7465],[0.4249,0.2872,0.0081,-1.027,-1.979,-1.891,-1.66,-0.9952,-0.3492,-2.914,1.053,0.6379,-0.8874,-1.534,-1.887,-0.7024,-2.386,1.135,-1.22,-0.9638,-2.507,-0.0046,0.0902,NaN,-2.987,0.1983,0.7342,1.686,1.655,1.182,0.9605,1.17,0.6074,0.0923,0.0502,-0.9232,-2.405,-1.623,-0.3977],[-0.2155,-0.1644,-0.2279,-0.7554,-1.546,-1.329,-1.135,-0.0478,-1.148,-1.025,-0.1208,0.2283,-1.731,-2.331,-0.6872,-1.779,-2.664,0.8841,-2.257,-1.248,-2.122,0.0962,-0.0038,NaN,1.138,0.0718,-0.9224,-0.7636,1.032,1.924,1.708,1.394,1.179,-0.3815,-1.816,-2.984,-1.708,-0.2888,0.4172],[0.3992,0.5216,0.1415,-0.5803,-0.2815,0.3367,-0.3871,-0.0466,0.0235,-0.1839,1.045,0.1742,-0.6073,-0.4734,0.0088,-0.0479,-0.1748,0.6083,-0.2823,-0.0035,-0.1563,-0.0355,-0.0791,NaN,0,0,0,0,0,0,0,0,0,0,0,0,0,0,0],[1.075,1.055,0.4151,-0.9246,-0.8478,-0.2312,-0.7934,-0.213,0.1717,-0.5272,-0.1935,0.297,-0.6636,-1.333,-0.146,-0.6398,-0.5906,0.8283,-0.7556,-0.4987,-0.8813,-0.5677,-0.2549,NaN,-2.02,-1.27,0.1892,1.118,1.413,1.255,1.584,1.237,0.172,-0.5224,-0.458,-1.437,-0.8287,-0.2841,-0.1472],[1.399,1.022,0.1043,-1.613,-2.872,-1.974,-2.444,-0.8594,-1.524,-2.079,0.6757,-0.7263,-1.639,-2.799,-2.198,-1.056,-1.836,0.1334,-2.672,-2.28,-2.848,-1.417,-1.404,NaN,-1.892,-2.442,0.4668,2.123,2.186,2.449,2.864,1.912,0.2014,-0.0781,-2.188,-1.766,-1.17,-2.238,-0.4295],[0.986,2.882,2.545,-0.0097,-0.5334,0.3829,-0.9026,-0.8517,-1.37,-0.9405,0.0891,-2.168,0.1117,0.3237,-0.8428,-1.189,-2.031,1.636,-2.335,-1.511,-1.753,0.655,0.7714,NaN,-1.631,-1.684,-1.099,-0.9096,-0.8807,-1.641,-0.5678,-0.2181,0.6323,1.259,1.671,1.633,1.523,1.164,0.7496],[0.437,1.176,0.7676,-0.167,0.0363,0.1247,-0.5835,-0.4376,0.1501,-0.4474,-0.0237,0.3687,0.582,-0.3267,-0.0316,-0.123,-0.3351,0.1216,-0.8766,-0.6914,-1.31,-0.2416,-0.1752,NaN,0,0,0,0,0,0,0,0,0,0,0,0,0,0,0],[0.0039,0.3108,0.4854,0,-0.1652,0,-0.1451,-0.2248,-0.2207,-0.0833,-0.0061,-0.0337,0.1952,0,-0.0207,-0.0331,0.0218,-0.0575,-0.2473,-0.2473,-0.2473,0.0166,-0.0359,NaN,-0.0474,-0.0145,0.0077,-0.0087,-0.0405,0.0029,-0.0348,-0.0247,-0.0333,-0.0642,-0.0159,0.0203,0.0263,0.0982,0.1286],[-0.2221,-0.0474,0.0695,-0.7485,-1.014,-0.6077,-1.059,-0.7347,-0.5504,-1.473,-0.1967,-0.447,0.4382,-0.8599,-0.9723,-0.916,-0.5517,1.031,-0.9715,-0.6086,-0.8051,-0.3731,0.0729,NaN,2.442,2.219,1.966,1.04,-0.4535,-0.8224,-0.6714,-1.274,-0.4812,-1.281,-0.8063,-0.682,-0.4658,-0.6111,-0.1185],[-0.2191,0.0837,0.3187,-0.8453,-1.071,-0.4389,-0.6218,-0.6864,-0.3679,-1.283,-0.2775,-0.3154,0.7585,-1.031,-1.062,-0.6882,-0.4161,0.3291,-0.6375,-0.371,-0.5127,-0.2773,-0.0606,NaN,2.085,1.999,1.648,1.158,0.6119,0.121,0.2232,0.0514,-1.194,-0.6911,-1.311,-1.533,-1.464,-1.169,-0.537],[0.3213,0.4576,0.1891,-0.225,-0.4995,-0.2365,-0.5318,-0.3832,0.0141,-0.8071,-0.2843,-0.2006,0.2539,-0.1208,-0.2911,-0.0176,0.0055,0.2429,0.0476,-0.2868,-0.3581,-0.0417,-0.1024,NaN,1.68,1.01,0.2055,-0.2147,-0.2015,0.3994,0.2658,0.4098,-0.081,-0.2857,-0.2993,-0.7472,-0.6642,-0.5375,-0.94],[-0.0887,0.5589,0.1529,-0.4996,-0.3482,0.0883,-0.6506,-0.2535,0.1077,-0.7161,-0.0432,0.2231,0.5683,-0.0424,-0.1885,0.1909,-0.0674,0.4389,-0.5196,-0.152,-0.563,-0.096,-0.464,NaN,2.155,1.599,0.6481,-0.1926,-0.3979,-0.234,-0.1526,-0.0615,-0.408,-0.4097,-0.5783,-0.8561,-0.4588,-0.1426,-0.5102],[0.1042,0.4331,0.0825,-0.1535,-0.1614,-0.148,-0.043,-0.1683,0.0265,-0.0484,0.1826,-0.0825,0.1213,0.0235,-0.2959,0.0547,-0.1001,0.2606,-0.2598,-0.2659,-0.33,-0.2069,-0.2903,NaN,0,0,0,0,0,0,0,0,0,0,0,0,0,0,0],[-0.9854,0.5716,0.5177,-1.317,-1.858,-0.4824,-0.3907,-0.7206,-0.4517,-0.9978,0.7098,-1.425,0.0182,-1.283,-1.011,1.289,-1.337,0.9271,-0.8947,-0.959,-1.747,-0.266,-0.4844,NaN,2.304,1.743,0.3834,-0.8463,-0.233,-1.741,0.0545,-0.1791,-0.4688,-0.5612,-0.4735,-0.2091,-0.3748,0.1552,0.4466],[-0.6061,0.2418,0.2431,-0.2502,-0.6338,-0.0574,-0.0306,-0.2813,-0.0643,-0.8936,-0.1043,-0.5161,0.3229,-0.0016,-0.8639,0.2903,-0.7293,0.61,-0.4079,-0.4524,-0.4928,-0.509,-0.2752,NaN,-2.014,-1.439,-1.356,-0.7033,-0.2079,-0.1045,0.557,0.5563,0.6201,0.8031,0.8476,0.7949,0.6057,0.4983,0.5416],[-0.6699,0.3667,0.2746,-0.4396,-0.6671,-0.0768,-0.241,-0.4278,-0.0611,-1.061,-0.1229,-0.5541,0.4039,0.0406,-0.9398,0.3279,-0.8405,0.7674,-0.126,-0.4823,-0.7106,-0.4281,-0.2946,NaN,-1.521,-0.8406,-0.62,-0.5127,-0.43,-0.0563,0.4121,0.6307,0.4823,0.6807,0.5382,0.3335,0.1978,0.2407,0.4646],[-0.0301,0.0402,0.1621,-0.053,-0.0142,-0.0759,0,-0.0713,-0.0955,-0.1233,0.1884,-0.0085,0.2363,-0.1062,-0.0319,-0.217,0.0426,-0.0367,-0.0333,-0.0333,-0.0333,0.0467,-0.0258,NaN,0.0006,-0.0084,0.0143,0.0187,0.0156,-0.0314,-0.019,0.0177,-0.0112,-0.017,-0.0203,-0.0162,0.005,0.0176,0.0339],[0.0061,1.089,1.357,-0.8742,-1.076,-1.251,-1.2,-0.1464,-0.522,-1.508,-0.4351,-1.344,2.174,-1.394,-1.358,-0.8914,-1.37,0.3207,-1.768,-0.6755,-1.425,-0.5612,-0.03,NaN,-0.414,-2.429,-1.594,-0.2079,0.9322,0.8499,1.282,1.624,1.425,0.6431,0.0047,-0.7842,-0.469,-0.3233,-0.5399],[-0.2446,-0.0421,0.2246,-0.6078,-1.052,-0.7242,-0.8735,-0.6054,-0.5118,-1.39,-0.7654,-0.6938,1.295,-1.201,-0.8064,-1.162,-0.7517,0.1329,-1.262,-0.9342,-0.8813,-0.5733,-0.2213,NaN,-0.2392,0.3947,1.042,1.194,0.9927,1.218,0.3658,0.163,-0.552,-0.4209,-0.9122,-1.251,-0.8063,-0.4993,-0.6895],[0.281,0.6343,0.5196,-0.0734,-0.572,-0.4784,-0.9745,-0.0607,-0.9541,-0.8802,-0.4017,-0.2814,0.7291,-0.7076,-0.7589,-0.6951,-0.4271,-0.1608,-0.278,-0.4403,-0.6036,-0.3117,-0.0956,NaN,0.0101,0.5455,1.038,1.098,0.4939,0.2067,0.3654,-0.0333,-0.1597,-0.1269,-0.4207,-0.5644,-0.5518,-1.064,-0.8371],[0.3222,0.9986,0.7612,-0.2474,-0.9633,-1.149,-1.07,-0.5996,-0.3573,-0.5764,0.0467,-0.5135,0.9116,-1.088,-0.6065,-0.638,-0.5568,-0.0039,-0.6081,-0.721,-0.323,-0.0758,0.1006,NaN,-2.722,-2.248,-0.8457,0.4671,0.3907,0.2378,0.7449,1.187,0.9825,1.224,0.7027,0.0044,-0.4421,0.1839,0.1323],[0.1894,0.4941,1.14,-1.067,-1.635,-2.017,-2.332,-0.9881,-1.25,-1.779,-1.78,-1.486,0.9659,-2.46,-1.449,-2.538,-2.41,-1.434,-2.539,-1.614,-2.337,-0.1056,-0.3412,NaN,1.526,1.746,1.531,1.039,0.9422,0.2286,0.1613,0.0389,-0.2136,-0.9587,-0.9909,-1.274,-2.512,-1.224,-0.0392],[-0.5895,-0.5485,-0.2275,-1.15,-1.288,-0.9134,-0.6085,-1.009,-0.7686,-0.6976,-0.1105,-0.9685,0.0923,-1.894,-0.8579,-0.8448,-0.94,0.0941,-1.009,-0.8071,-0.5506,-1.036,-1.017,NaN,0.0193,-0.231,-0.1979,0.4021,0.862,0.7888,1.116,0.7914,0.499,-0.1178,-0.6492,-1.305,-1.03,-0.7864,-0.1611],[-0.8742,-0.4566,0.8609,-1.516,-2.541,-1.39,-0.9129,-1.298,-0.9539,-0.3978,0.9753,-1.897,2.085,-2.803,-1.849,-1.584,-1.912,0.0363,-0.8466,-0.2715,-0.9054,-1.481,-1.725,NaN,-3.054,-2.74,-0.8615,-0.6906,0.2619,0.4254,0.8633,1.198,1.104,1.113,0.791,0.4523,0.2784,0.4267,0.4312],[1.388,-0.0214,0.1225,-2.154,-1.754,-2.19,-0.2099,0.1064,-0.2984,-0.423,0.0629,-1.683,1.753,-1.889,-1.118,-1.471,-1.783,0.425,-1.282,0.3171,-0.9737,-1.05,-1.616,NaN,0.2446,0.738,0.9843,1.098,1.042,0.243,-0.3432,-0.4639,-0.8983,-0.424,-0.3916,-0.0374,-1.047,-0.7152,-0.03],[0.3054,0.162,-0.0684,-1.111,-0.4889,-1.093,-0.3274,-0.1588,-0.7808,-0.1735,-0.1554,-1.053,1.142,-1.105,0.0533,-0.2352,-0.5354,0.2322,-0.6689,-0.3793,0.0618,-0.4055,-0.6457,NaN,0.1451,0.7637,1.237,1.956,1.575,0.6592,-0.393,-0.7741,-0.401,-1.091,-0.6375,-0.6342,-1.477,-0.7705,-0.1575],[0.8182,2.37,1.749,-2.288,-1.734,-1.957,-0.9951,-0.6612,-0.9219,-1.02,1.322,-1.722,0.1295,-2.6,-0.9317,-0.961,-2.808,-0.2778,-2.183,-0.1726,-2.221,-0.1089,-0.039,NaN,-0.7425,-0.45,0.9384,1.115,0.9901,0.3344,-0.1891,-0.283,-0.193,0.1394,0.047,-0.0612,-0.3766,-0.727,-0.542],[1.015,1.299,1.648,-0.3232,-0.6469,-1.247,-0.9452,1.091,0.4025,-0.4373,1.025,-1.08,1.92,-0.9416,-0.1822,-0.8604,-1.188,0.1664,-0.9241,0.713,-1.01,0.4905,0.4652,NaN,-0.9145,-0.955,-1.018,-0.9617,-0.4912,-0.5359,0.1125,0.6081,0.7955,0.8595,0.8482,0.6554,0.6168,0.2834,0.0969],[0.6958,0.9427,1.738,-4.267,-2.667,-3.998,-2.806,-0.0771,-1.19,-2.633,2.331,-3.004,1.203,-3.558,-1.482,-3.33,-3.62,1.028,-3.374,-0.8338,-2.97,0.8762,1.085,NaN,-0.9893,-1.398,-1.196,-0.8367,-1.089,-1.194,-0.0977,0.3321,0.7839,1.238,1.433,1.295,1.276,0.468,-0.0262],[0.1557,1.509,0.8269,-0.1041,-0.9136,-0.2565,-0.2762,0.7287,-0.2972,-0.3516,1.158,-0.4425,1.246,-1.38,-0.3214,-0.1698,-0.0783,0.7705,-0.3784,0.1455,-0.1952,0.1689,-0.3394,NaN,-1.034,-0.748,-0.3616,-0.0666,0.297,0.2279,0.3734,0.6107,0.3585,0.2427,0.077,-0.0886,-0.1133,-0.0133,0.2383],[0.6611,0.7041,0.0407,-1.145,-2.315,-1.683,-1.549,-0.1458,-0.7603,-1.695,-0.1042,-1.637,2.097,-3.057,-1.902,-1.784,-2.055,-0.3171,-2.233,-0.6284,-1.904,-1.367,-1.631,NaN,0.6512,1.76,2.451,2.564,1.574,0.741,-0.179,-0.4972,-1.086,-1.328,-0.9006,-1.308,-1.254,-2.742,-0.4457],[1.078,0.8144,-0.1395,-0.9875,-2.339,-2.699,-1.815,-0.1505,-1.91,-2.784,-1.055,-1.68,0.3472,-3.439,-1.904,-1.887,-2.472,-0.6214,-2.271,-1.678,-2.539,-1.906,-1.945,NaN,-0.4972,0.5456,1.444,1.714,1.799,1.671,1.015,0.15,-0.5962,-0.8415,-0.9875,-0.9329,-1.557,-2.084,-0.8418],[-0.024,0,-0.1313,0,-0.0248,-0.0193,0,0,0.0623,-0.0423,0.0606,-0.0933,0,-0.1062,-0.1315,0,-0.0459,-0.0459,-0.0659,-0.0659,-0.0659,0.0026,-0.0378,NaN,0.1674,-0.1282,-0.1269,-0.1238,-0.1105,-0.1394,-0.1264,-0.1158,-0.2031,-0.1375,0.0614,-0.0969,-0.043,0.4781,0.6447],[0.0355,-0.0482,-0.0888,0,0.0102,0.0011,-0.043,0.0844,0,0,0.0606,-0.0253,-0.0268,-0.0541,-0.0631,0.045,-0.0067,0.0136,-0.0978,-0.0978,-0.0978,0,-0.0093,NaN,-0.1364,-0.0763,-0.0299,0.0202,0.0974,0.05,0.0117,-0.0274,-0.0209,-0.0358,-0.0475,0.0032,0.0051,0.0633,0.1235],[0,0,-0.0671,0,0,0,0,0.0229,0.0211,0,0.0457,0,0,0,0,0.0227,0,0,-0.0333,-0.0333,-0.0333,0,0,NaN,0,0,0,0,0,0,0,0,0,0,0,0,0,0,0],[-0.2592,-0.0664,-0.0819,0,0.0719,-0.1002,0.2252,0.0067,0.0719,-0.1141,0.1232,-0.0518,0.1197,-0.1906,-0.0778,0.0928,-0.0565,-0.0561,-0.4227,0.0131,-0.3074,-0.147,-0.0335,NaN,-1.134,-1.262,-1.093,-0.8816,-0.9582,-1.482,-0.4727,-0.48,-0.2381,0.2208,0.8568,1.362,1.609,2.084,1.868],[-0.0779,-0.0801,-0.2167,0,0.2023,-0.0717,-0.064,-0.0496,0.0265,-0.0833,0.007,-0.0368,0.2269,-0.1009,-0.0693,-0.052,-0.0415,-0.0414,-0.177,-0.2473,-0.1952,-0.2815,-0.1857,NaN,2.283,0.5764,0.3144,-0.4025,-0.0629,-0.3893,-0.2634,-0.124,-0.3237,-0.4133,-0.2306,-0.3637,-0.4274,-0.4467,0.2734],[-0.1016,-0.0546,0.0155,0.4032,0.0698,-0.0518,0.0513,0.2726,0,-0.0423,0.1748,0.0056,0.3301,-0.0541,0.0497,0.0227,-0.0233,0.0171,-0.2398,-0.1498,-0.2754,-0.0208,-0.0746,NaN,0.0739,0.0582,0.0968,0.0749,0.018,0.0064,-0.0811,-0.0982,-0.0904,-0.002,0.0041,-0.0008,-0.035,0.0052,-0.0301],[-0.0394,-0.1279,-0.1464,0.0645,0.1876,0.0996,-0.2271,0.5767,0.0154,-0.1865,0.2625,-0.1547,0.6629,0.045,0.0002,0.3283,-0.0549,-0.0353,-0.4362,-0.381,-0.4291,0.0114,-0.0342,NaN,-0.0811,0.136,0.0583,-0.0101,-0.068,-0.0713,-0.1344,-0.0241,-0.0875,-0.078,-0.0451,0.077,0.0852,0.1177,0.1254],[-0.1017,-0.1457,-0.0938,-0.1402,-0.2538,-0.0851,-0.064,-0.1933,-0.448,-0.4924,-0.2806,0.2425,0.8513,-1.168,-0.3386,-0.022,-1.224,0.1936,-0.5275,-0.4762,-0.5742,0.2096,0.318,NaN,-0.0996,-0.7809,-0.8024,-0.116,0.2967,0.4635,0.7679,0.7519,0.6367,0.5838,0.4455,-0.1783,-0.5525,-0.7742,-0.6421],[-0.6607,-0.0968,-0.2554,-0.4823,-0.3317,-0.1808,0.2283,-0.0203,-0.6938,-1.514,0.0655,-0.0867,0.6583,-1.879,-0.7248,-0.1837,-0.841,0.1474,-0.8868,-0.415,-0.5663,-0.1985,0.3279,NaN,-2.596,-1.083,0.0669,0.6934,1.067,0.892,0.8149,0.99,0.7743,0.9889,0.474,0.2522,-0.4178,-1.626,-1.291],[-0.5751,-1.146,-0.5853,0.6852,0.3406,0.823,-0.6397,-0.0183,-0.6329,-1.021,-0.2287,-0.3889,1.444,-2.173,0.0689,-1.153,-1.886,-0.3323,-1.321,-0.8633,-1.541,-0.4509,-0.1586,NaN,-2.911,-2.811,-1.836,-0.8487,0.1962,0.4635,1.012,1.263,0.9969,1.189,1.034,0.8894,0.6244,0.3991,0.3382],[-2.319,-2.526,-1.516,0.2342,-0.2439,0.5951,-1.594,-0.4178,-2.14,-1.349,-0.5154,-1.379,2.13,-3.776,-1.132,-2.704,-2.883,0.2278,-3.323,-2.475,-2.716,-0.3087,-0.0414,NaN,-4.6,-3.313,-1.596,-0.6833,0.5243,0.8824,1.948,2.34,2.322,1.942,1.094,0.3825,0.1967,-1.078,-0.3608],[-0.4555,-0.7113,-0.2678,-0.2012,-0.2224,0.1651,-0.4387,-0.217,-0.6573,-1.081,-0.4461,-0.1986,0.909,-0.8402,-0.7371,-0.2846,-0.9059,0.3853,-1.202,-1.093,-0.7424,-0.3871,-0.3231,NaN,0,0,0,0,0,0,0,0,0,0,0,0,0,0,0],[-0.212,-0.3399,-0.3653,0.5067,0.443,0.6586,0.046,0.1221,-0.3995,-0.8598,-0.1767,0.2616,1.017,-0.6705,-0.5477,-0.1241,-1.3,-0.0775,-0.5902,-0.2965,-0.9378,0.0306,-0.0012,NaN,-0.8583,-1.003,-0.5801,-0.1461,0.3495,0.7006,0.7853,0.845,0.6705,0.5082,0.3534,0.051,-0.4818,-0.515,-0.6792],[-1.105,-0.3058,-0.3484,-0.2062,-0.1144,0.5746,-1.165,-0.3393,-0.9965,-1.664,-0.587,-0.0953,1.064,-1.579,-0.8254,-0.6464,-1.774,-0.1783,-1.465,-0.7047,-1.522,0.1291,0.0656,NaN,-0.7583,-0.5666,-0.791,-1.03,-0.4639,-0.5023,0.2741,0.6443,0.8874,0.8246,0.8144,0.6583,0.3166,-0.0927,-0.2145],[-0.6788,-0.3526,-0.4938,-0.0292,-0.0814,0.3651,-0.9244,-0.0882,-0.4411,-1.35,-0.2961,-0.4025,0.4718,-0.1909,-0.457,-0.0829,-0.7451,0.3851,-0.3985,-0.3173,-0.7376,-0.2186,-0.0827,NaN,0.5364,-0.1424,-0.8296,-0.7402,-0.3682,-0.2864,0.1116,0.0901,0.4549,0.1273,0.1784,0.1799,0.1489,0.3109,0.2282],[-0.109,0,-0.0794,0,0.0384,0.0213,-0.1451,0.059,-0.0955,-0.0579,0.0746,-0.0234,0.0829,-0.0225,-0.0631,0.067,-0.0918,0.045,-0.0659,-0.0659,-0.0396,0.0465,0.0027,NaN,-0.0379,-0.0108,-0.0096,-0.0907,-0.1225,-0.1462,-0.1168,-0.0621,0.0506,0.1682,0.2378,0.2129,0.0037,-0.0073,-0.0696],[-0.3075,-0.0902,-0.2812,0,-0.314,-0.0745,-0.0192,0.1278,-0.201,-0.536,0.0483,-0.1285,0.2828,-0.3012,-0.3361,-0.3484,-0.3618,-0.1174,-0.2012,-0.3384,-0.3561,-0.1027,-0.0258,NaN,-0.2815,-0.2674,-0.1787,-0.149,-0.024,-0.1096,-0.0237,-0.0813,-0.0494,-0.0544,0.0295,0.0733,0.0378,0.4453,0.6332],[-0.1801,-0.322,-0.6188,0,-0.4495,-0.3295,-0.549,0.0594,-0.4042,-0.5378,0.0673,-0.1444,0.4377,-0.5199,-0.1996,-0.438,-0.2487,-0.3027,-0.2322,-0.4011,-0.3561,-0.0211,0.1091,NaN,-0.3332,-0.3762,-0.4145,-0.3458,-0.2502,-0.1937,-0.2934,-0.1706,-0.1121,0.0292,0.3821,0.1702,0.5616,0.8004,0.5461],[-0.8012,-0.9083,-0.5428,-0.4392,-1.02,-0.4571,-1.441,-0.5752,-1.004,-0.6119,-0.6014,-1.349,0.8188,-1.024,-1.231,-0.8445,-0.9321,0.0252,-1.316,-1.178,-1.078,-0.3815,-0.2445,NaN,-0.695,-0.7771,-0.5578,-0.5239,-0.2044,-0.3598,0.0802,0.4194,0.4718,0.5343,0.6155,0.5374,0.2378,0.2069,0.0148],[-0.5937,-0.5557,-0.4723,-0.1041,-0.4293,0.0915,-1.089,-0.3943,-0.5744,-0.523,-0.6745,-0.5425,1.212,-0.7382,-0.4078,-0.3759,-0.5926,-0.204,-0.9612,-0.9215,-0.988,-0.4453,-0.1209,NaN,-0.3508,-0.5582,-0.03,-0.4677,-1.089,-1.557,0.2039,0.6283,0.8373,0.7131,0.4787,0.3146,-0.2225,0.2767,0.8222],[-1.046,-1.249,-1.005,-0.5329,-1.702,-0.9477,-1.276,-0.8806,-1.144,-1.152,-0.4524,-1.376,0.5663,-2.221,-2.245,-0.4967,-2.09,-0.316,-2.445,-1.757,-2.822,-0.5282,-0.0448,NaN,-1.714,-1.155,0.4576,1.63,1.621,1.3,0.5312,0.7911,-0.4349,-0.3266,-0.2102,-0.2206,-0.0483,-0.7631,-1.459],[-0.1807,-0.0998,-0.1417,0,-0.1866,-0.2375,-0.2404,0.111,-0.0115,-0.1999,-0.1142,-0.1604,0.2887,-0.1062,-0.1261,-0.0158,-0.2131,-0.0951,-0.2863,-0.3242,-0.3566,-0.0552,0.1375,NaN,0,0,0,0,0,0,0,0,0,0,0,0,0,0,0],[-1.142,-2.102,-1.016,-0.2408,-1.825,-1.738,-2.732,-0.8367,-0.9146,-2.147,-0.82,-1.195,2.41,-2.845,-2.143,-1.117,-3.487,0.1836,-2.549,-1.79,-2.929,-0.1886,-0.2365,NaN,-1.369,-1.109,-0.8569,-0.4515,0.1456,0.4379,0.8318,0.9746,1.121,0.8796,0.5704,0.0934,-0.4482,-0.6554,-0.1644],[-1.434,-1.708,-1.104,-1.035,-2.62,-2.556,-2.765,-0.7203,-1.803,-2.077,-1.136,-1.86,1.758,-2.64,-2.636,-1.748,-2.251,-0.2463,-3.627,-2.845,-2.952,-0.4747,0.0487,NaN,-3.536,-2.598,-0.9453,0.1407,0.2607,0.0984,0.5904,0.9753,1.055,0.9425,0.4505,0.1416,0.6298,1.004,0.7898],[-2.372,-2.873,-1.27,-1.657,-2.888,-3.381,-3.862,-0.0861,-2.091,-3.022,-2.398,-2.559,1.91,-4.575,-2.397,-2.206,-3.156,-1.576,-4.279,-2.865,-3.332,-1.56,-0.6237,NaN,-2.526,-2.443,-4.669,-1.358,0.2047,0.3776,1.685,2.115,2.29,1.855,1.543,-0.0253,0.8413,0.1923,-0.0817],[0.0106,0,-0.0451,0,0.035,0.0802,-0.043,0,-0.0537,0.0254,0.0606,-0.0069,0.1618,-0.0541,-0.0417,0,-0.0079,0.0523,0,0,0,-0.0296,-0.0303,NaN,-0.0883,-0.1392,-0.122,-0.1295,-0.1558,-0.056,0.0427,-0.0491,-0.1471,-0.1795,-0.0876,-0.0179,0.0985,0.531,0.4999],[-0.4288,-0.4469,-0.5219,0.2888,0.0736,0.835,-0.2712,-0.3104,-1.071,-0.6725,1.237,-0.7889,1.687,-1.331,-0.3322,-0.4152,-0.7695,-0.368,-0.2032,-0.0584,-0.141,-0.9489,-1.052,NaN,-1.506,-0.4128,0.246,0.6609,0.7961,0.7202,0.8678,0.3934,0.2112,-0.1067,-0.4067,-0.6928,-0.5636,-0.3306,0.1235],[0,0.0794,0,0,0.035,0.1553,0,-0.0265,-0.0644,-0.0833,0.161,-0.042,0.2722,-0.0541,0,0,-0.0079,-0.0079,0,0,0,0.0157,-0.0152,NaN,-0.1081,-0.0959,-0.048,-0.0472,-0.0481,-0.0151,-0.056,-0.0638,-0.0071,0.0222,0.0717,0.111,0.048,0.0797,0.1568],[-0.1035,-0.6091,-0.2152,0.2355,-0.4814,0.2719,-0.3455,0.079,-0.8424,-0.7504,0.2955,-0.3334,2.155,-1.56,-1.077,-0.3012,-1.052,-0.4825,-0.9138,-0.5201,-1.037,-0.4156,-0.8302,NaN,0,0,0,0,0,0,0,0,0,0,0,0,0,0,0],[-0.1373,-0.2304,-0.2323,0.0721,0.4082,0.6488,0.1097,0.3152,-0.1954,-0.304,-0.1853,-0.3459,1.414,-0.8118,-0.2481,-0.0993,-0.4832,-0.3842,-0.3747,-0.3075,-0.4492,-0.127,-0.0682,NaN,1.415,0.8632,0.4819,-0.209,-0.3707,0.1823,-0.2897,-0.0791,0.1244,0.2336,-0.5303,-0.2017,-0.3794,-0.7286,-0.5122],[-0.847,-0.5326,-0.5794,0.6584,0.6607,0.3499,-0.2111,-0.0511,-0.7393,-0.7847,-0.0306,-0.876,1.401,-0.9198,-0.7759,-0.7263,-0.5961,-0.1632,-0.945,-0.6121,-0.9282,-0.8952,-0.5431,NaN,1.507,2.442,2.454,2.193,1.115,-1.939,-0.379,-0.2524,-1.127,0.128,-0.766,-0.9858,-1.512,-3.09,0.2124],[-0.0286,0.0508,-0.1098,0.6982,0.8795,0.4543,-0.2476,0.1408,-0.3384,-0.0969,0.3639,-0.2467,1.63,-0.1924,0.1557,-0.0613,-0.1305,-0.0596,-0.4826,0.0353,-0.217,-0.3315,0.0701,NaN,-0.2941,-0.3193,-0.2655,-0.2291,-0.1998,-0.1468,-0.1624,-0.1449,0.0308,-0.0653,0.1204,-0.0499,0.1857,0.9132,0.6269],[-1.596,-1.519,-1.329,0.5121,0.1477,0.2695,-1.13,-0.7277,-1.368,-1.264,0.3611,-0.8292,2.316,-2.4,-0.4047,-1.158,-1.693,-1.575,-1.626,-1.432,-2.038,-0.9029,-0.4712,NaN,1.154,1.438,1.453,1.079,0.6953,0.2542,0.1138,-0.1348,-0.4319,-0.4957,-0.643,-0.9648,-1.175,-1.236,-1.105],[-0.3491,-0.3251,-0.1521,0.4562,0.3792,0.496,0.5595,0.1347,-0.201,-0.2927,0.3629,-0.3334,1.19,-0.353,0.026,-0.1354,-0.3742,-0.0622,-0.303,-0.0619,-0.303,-0.2501,-0.082,NaN,-0.4735,-0.3866,-0.3815,-0.4213,-0.4475,-0.4498,-0.4884,-0.1639,-0.1377,-0.0223,0.4399,0.5588,0.5648,0.8112,0.9979],[-0.1416,-0.0681,0.0107,0.191,0.1246,-0.316,-0.3581,-0.1101,0.0759,-0.3263,0.0589,-0.2054,0.1897,-0.9416,-0.1001,-0.4037,-0.3252,-0.2543,-0.7616,-0.3359,-0.3177,-0.7689,-0.6718,NaN,-2.171,-1.638,-0.5718,0.1028,0.3586,0.0305,0.6675,1.024,0.6096,0.2075,-0.2313,0.0824,0.133,0.5859,0.8104],[0.0851,0.2398,0.2894,0.2672,-0.0193,-0.0788,-0.2279,0.5269,0.1945,-0.0148,0.0169,0.1403,0.881,-0.4366,0.5015,0.1325,0.016,0.0572,-0.436,-0.1045,-0.0259,-0.0631,-0.1233,NaN,0.9465,1.183,1.177,0.777,0.3212,0.0523,-0.3942,-0.4227,-0.3798,-1.046,-0.482,-0.3667,-0.5486,-0.6725,-0.1452],[0.1127,-0.0356,-0.0278,0,0.0085,-0.0874,-0.2218,0.0141,0.1604,-0.1979,0.06,0.0023,0.4462,-0.2976,-0.2336,-0.03,-0.2106,-0.1702,-0.0275,-0.0978,-0.0978,-0.1626,-0.1735,NaN,-0.3258,0.093,0.2112,0.2218,0.2507,0.0846,-0.0956,-0.2756,-0.2431,-0.1568,-0.1253,-0.0841,-0.1945,0.1964,0.4429],[0.0488,0,0,0,-0.0492,-0.0166,0,0.0229,-0.0644,0,0.2207,-0.0169,0.402,-0.2976,0.0105,-0.0331,0.0688,-0.0487,-0.0333,0.0308,-0.0333,-0.0795,-0.1,NaN,1.088,1.056,0.8473,0.6322,0.119,-0.1654,-0.09,-0.4019,-0.6366,-0.5181,-0.6287,-0.568,-0.2011,-0.2123,-0.3196],[0,0,0.0155,0,0,0,0,0.0454,0,0,0.0306,0,0.056,-0.0541,0,0,0,0,0,0,0,0,-0.0076,NaN,-0.0147,-0.0119,-0.0133,-0.0147,-0.0087,-0.0106,-0.0022,-0.0031,0.007,0.006,0.0104,0.005,0.0025,0.0161,0.032],[0.2856,0.6426,0.1572,0.2825,-0.1258,0.0775,-0.0136,-0.1667,0.6989,-0.6819,0.301,0.0446,0.3644,-0.3204,-0.1802,0.3165,0.2549,-0.1099,0.0748,0.0693,-0.3743,0.2497,0.0512,NaN,0.8331,0.6831,0.4088,0.3094,-0.0944,0.0205,-0.1329,0.3078,0.1004,-0.0655,-0.1192,-0.3008,-0.8442,-0.5749,-0.5312],[-0.1126,0.2768,-0.1581,-0.1188,-0.0483,0.3273,-0.5364,-0.4293,-0.1184,-1.248,0.2371,0.0058,0.3296,-0.5811,-0.7144,-0.0105,-0.3573,0.0957,-0.192,-0.3108,-0.8293,-0.1716,-0.1983,NaN,0.6908,0.1556,-1.32,-1.027,-0.7038,-0.307,0.0574,0.0236,0.3818,0.2761,0.3067,0.3199,0.4856,0.3829,0.2775],[0.0646,0.317,-0.0991,0.2246,-0.0117,0.0241,-0.1968,-0.0812,0.1005,-0.8273,0.0028,0.0263,0.0156,-0.5218,-0.3659,0.0819,-0.1563,0.1323,0.0853,-0.0922,-0.5207,0.2618,0.1224,NaN,1.741,1.557,0.9186,-0.7673,-4.193,-0.5356,-1.475,-0.8255,0.1987,-0.3987,-0.232,1.208,1.016,1.107,0.6807],[0.2036,0.932,0.2631,0.1375,0.0815,-0.1994,0.0889,0.1067,0.2474,-0.7641,0.4003,0.3642,0.3105,0.6343,-0.3119,0.9492,-0.0121,0.0772,0.4224,0.3451,-0.0996,-0.0091,0.0392,NaN,-0.3392,-6.192,-2.868,-0.8446,0.5291,1.397,1.004,1.174,1.159,1.378,1.046,0.7717,0.4321,0.7023,0.65],[-0.1157,0.6244,-0.0378,0.1054,0.0369,-0.6349,-0.5229,-0.0597,-0.0825,-1.153,0.1645,0.437,0.2145,0.3471,-0.4739,0.3242,-0.1984,0.0517,0.0615,0.0198,-0.5726,-0.4311,0.1627,NaN,1.343,1.248,1.143,0.5526,-0.3343,0.2701,-0.6918,-0.8508,-0.6962,-0.3209,-0.6939,-0.3502,-0.1312,-0.1814,-0.3063],[0.0863,0.7811,0.1382,-0.1544,0.1104,-0.2557,-0.2565,-0.0654,0.1375,-0.7421,0.1879,0.4281,0.2175,0.2983,-0.518,0.4258,0.2688,-0.0878,0.2798,0.1114,-0.3336,-0.0277,0.3507,NaN,1.483,1.639,1.922,0.8237,-1.15,0.3852,-0.1998,-2.087,-0.5838,-2.041,0.2074,0.2836,0.5699,-0.5742,-0.6782],[0.1247,0.6451,0.2924,-0.3227,-0.2484,-0.2921,-0.4587,-0.4476,0.0059,-1.587,-0.157,0.6379,-0.0774,-0.0483,-0.8317,0.2723,0.0104,0.0795,0.2317,0.0804,-0.5254,-0.1608,0.15,NaN,1.359,1.413,1.306,1.237,1.137,1.031,0.7012,0.676,-0.0472,-0.6639,-1.19,-0.8876,-2.022,-3.219,-0.8289],[0.1712,0.746,0.1452,-0.0894,-0.177,-0.1856,-0.2216,-0.1104,-0.0659,-0.8702,-0.0254,0.2708,0.0608,0.4806,-0.3399,0.4816,0.1278,-0.1025,0.0076,-0.1829,-0.3672,0.1471,0.1504,NaN,-0.0348,-0.5596,0.243,0.8025,1.141,1.476,1.366,1.292,0.7066,-0.5004,-0.8075,-0.3628,-1.317,-2.148,-1.296],[0.4236,0.9917,0.2039,-0.2772,0.0112,-0.2856,-0.5176,0.0568,-0.1359,-1.446,-0.0896,0.215,0.274,0.415,-0.4604,0.3792,0.2598,0.1197,0.0451,-0.0175,-0.5308,-0.3762,-0.0909,NaN,0.7099,0.7927,0.9933,0.9223,1.055,0.9071,0.8978,0.6347,0.1921,-0.3741,-1.208,-1.723,-1.529,-1.76,-0.5099],[0.1498,0.8663,0.4068,-0.1875,-0.0258,-0.2813,-0.5243,-0.0974,-0.0793,-1.864,-0.116,0.0693,0.5028,0.0992,-0.464,0.4988,-0.3636,-0.0751,-0.349,0.1062,-1.195,-0.3859,-0.1404,NaN,-0.6678,-0.2367,0.8764,1.816,1.771,2.031,1.895,1.728,1.494,0.4328,-1.408,-0.9441,-0.792,-6.568,-1.428],[0.3601,0.787,0.423,-0.4916,-0.1424,-0.2931,-0.1837,-0.1283,-0.1589,-1.147,-0.1795,-0.0376,0.2137,-0.1171,-0.356,0.2016,-0.1402,-0.2142,-0.3779,-0.244,-0.7641,-0.1532,-0.0015,NaN,0.3245,0.6575,1.189,1.99,1.748,0.9767,1.034,0.9993,0.5712,0.3502,-0.8224,-7.169,-0.7714,-0.8133,-0.2636],[0.5083,0.6871,0.159,0.0956,0.3427,-0.2131,-0.1728,0.0246,0.1456,-0.5784,0.398,0.4387,0.4444,0.5228,0.1042,0.3839,0.3221,0.2335,0.3836,-0.1369,-0.2696,0.3538,0.1198,NaN,1.486,1.388,1.236,0.9391,-0.0338,0.5206,-1.006,-0.1089,0.264,-0.1297,-0.2491,-0.2705,-1.238,-1.59,-1.208],[0.4765,0.4923,-0.0875,-0.4554,0.1301,-0.1665,-0.338,-0.1595,-0.3025,-0.9033,0.2939,0.4533,0.2755,0.1521,-0.4999,0.1814,0.1391,0.1656,0.0597,-0.2063,-0.6238,-0.123,-0.2363,NaN,2.113,2.378,2,0.984,-0.7569,0.9898,-0.4784,-1.868,-0.1623,-1.35,-1.657,-0.2744,-0.3395,-0.8389,-0.7396],[1.133,0.7987,0.3741,1.234,0.4557,-0.8089,0.157,0.2689,0.5503,-0.3214,0.4155,0.8213,0.4389,0.1381,0.1185,0.906,0.3563,0.3829,0.1914,-0.0712,-0.6074,0.0129,0.0938,NaN,0.1981,0.0887,0.1417,0.6833,0.8151,0.1485,-2.225,-1.476,-0.0573,0.763,0.2412,-0.9036,-0.4265,0.4696,1.54],[0.4713,0.5107,0.0742,1.085,-0.043,-0.577,0.425,-0.2555,-0.0008,-0.9763,-0.2321,0.2244,0.1217,-0.1315,-0.6322,0.3006,-0.5047,-0.4755,-0.3793,-0.4183,-0.7676,-0.5877,-0.5559,NaN,2.357,1.918,1.556,1.275,1.106,1.709,1.325,1.052,-0.2898,-0.3375,-1.08,-4.141,-2.446,-1.456,-2.548],[0.2599,0.6488,0.4536,1.281,-0.0185,-0.0901,-0.1074,0.0619,-0.2457,-0.9929,0.1006,0.48,-0.0326,0.1145,-0.5978,0.1465,0.0739,-0.0043,0.0405,0.0697,-0.4688,-0.0772,0.0507,NaN,1.762,1.213,1.124,0.9986,0.5533,0.4867,0.337,0.7361,0.5655,0.221,-0.617,-1.337,-1.784,-3.261,-0.9974],[0.1798,0.3277,-0.0057,0.6413,0.0892,-0.2309,0.0446,0.0214,-0.2767,-0.8434,0.0136,0.3987,-0.0767,-0.0124,-0.4559,-0.1667,0.2613,0.2053,0.1591,-0.0874,-0.1413,-0.1516,-0.0277,NaN,0.4939,0.0817,1.27,1.453,1.792,1.902,1.48,1.397,-0.158,-0.2823,-1.763,-1.074,-2.008,-0.9567,-3.626],[0.1121,0.4003,-0.0725,1.044,0.0603,-0.1635,-0.2257,-0.2862,-0.1203,-0.8776,0.4138,-0.2831,-0.3714,0.2513,-0.4005,0.0132,0.1613,0.0857,0.1047,-0.3862,-0.5616,-0.1355,-0.1038,NaN,1.249,1.262,0.9881,0.6272,-0.3044,-0.6627,-0.6207,-0.3756,-0.9169,-0.8885,-0.7329,-0.3856,0.2356,0.2177,0.307],[0.5865,0.9453,0.1755,1.194,0.1885,-0.2957,-0.4895,-0.0378,-0.19,-0.9565,0.7309,0.3628,0.1435,0.4136,-0.1525,0.4426,0.3232,0.3005,0.1608,0.0853,-0.6803,0.275,0.3087,NaN,2.184,1.81,1.815,1.239,0.5248,0.3968,-1.866,-1.774,-1.817,-0.2143,0.0268,-1.319,-0.6592,-0.592,0.2445],[0.081,0.1644,-0.0563,0.1622,0.0345,0.0651,0.016,-0.0332,0.0158,-0.2917,0.1355,0.1156,0.13,-0.273,-0.2936,-0.0725,-0.178,-0.0901,-0.1243,-0.1436,-0.2298,-0.259,0.0244,NaN,0,0,0,0,0,0,0,0,0,0,0,0,0,0,0],[0.0825,0.0757,0.182,0.1117,0.4484,0.2163,0.2059,-0.2628,0.2814,-1.042,0.2497,0.076,0.0167,-0.1675,-0.6463,0.2761,-0.5903,-0.2341,-0.4631,-0.2919,-0.8361,-0.296,-0.009,NaN,1.012,0.6978,0.197,-0.0825,-0.1835,0.0727,-0.3033,-0.656,0.0231,0.3254,-0.1137,0.321,-0.4243,-0.8427,-0.0427],[0.2593,0.4446,0.0945,0.3688,0.0597,-0.1347,0.0461,-0.0498,-0.4267,-0.924,0.3264,0.7332,0.3056,0.1417,-0.5151,0.0749,-0.1837,-0.3119,-0.2407,-0.3482,-0.3407,-0.3853,-0.2326,NaN,2.755,2.741,2.149,1.503,0.6744,0.9871,-0.7791,0.2006,-0.0428,-0.075,-0.8506,-6.166,-0.4104,-2.194,-0.4924],[0.2574,0.4523,0.1287,0.2063,0.0127,-0.0643,0.1838,-0.1691,-0.2873,-0.7843,0.3098,0.5227,0.2013,0.0691,-0.5397,0.0027,0.1612,0.1199,-0.0371,-0.1029,-0.427,-0.2121,-0.2601,NaN,0.1541,0.6348,0.5525,0.6965,0.8124,0.5657,-0.1918,-0.2834,-0.0476,0.4037,-0.01,-0.1733,-0.2662,-1.478,-1.369],[0.3269,0.5755,0.1008,0.1869,-0.0102,0.0519,-0.025,-0.0392,-0.3977,-0.972,-0.3742,0.2399,0.1031,-0.2575,-0.8378,0.1603,-0.3429,-0.3485,0.0035,-0.2398,-0.3028,-0.3734,-0.5138,NaN,0.2369,0.6865,1.676,1.991,2.259,2.407,2.113,1.648,0.3826,-0.4676,-3.365,-4.376,-0.2864,-4.376,-0.5304],[-0.0186,0.3205,0.2888,0.1464,-0.119,-0.1556,-0.1621,-0.1776,-0.3218,-1.292,-0.2364,0.2546,0.2497,-0.186,-0.7141,-0.1119,-0.5695,0.0486,-0.419,-0.1025,-0.5011,-0.6707,-0.6162,NaN,2.137,1.89,0.9632,-0.0513,0.5644,1.868,-0.4038,0.0106,-0.7536,-0.1906,-0.6779,-2.846,-0.4568,-1.729,-0.324],[0.2672,0.3923,0.1284,0.3563,-0.0445,0.2427,-0.2412,-0.1232,-0.6144,-1.803,-0.4311,0.1621,0.0807,-0.3204,-0.7355,-0.3484,-0.425,0.1976,-0.3955,-0.2875,-0.843,-0.4008,-0.4074,NaN,1.207,1.143,1.363,1.429,1.488,1.408,1.444,1.325,0.9263,-0.075,-0.8065,-4.915,-2.352,-1.19,-2.395],[0.0702,0.0402,0,-0.053,0.0176,0.0407,0,0,0.0418,-0.0833,0.0821,-0.0479,-0.0268,0,-0.0937,0,-0.0377,-0.0377,0.0044,-0.0659,-0.0659,0.0619,-0.0317,NaN,-1.122,-0.9329,-0.6613,-0.7992,-0.3052,-0.4811,-0.282,0.0879,0.6759,1.306,1.448,1.115,-0.3453,-0.0498,0.345],[0.1264,0.4689,-0.0468,0.0169,0.5899,0.2224,0.1721,0.1065,0.0169,-0.8338,0.284,-0.0324,-0.021,0.3849,-0.3712,0.6061,-0.1114,-0.3141,0.17,-0.1277,-0.2801,-0.2671,-0.0124,NaN,1.339,0.8086,0.1978,0.0241,0.3223,0.2331,0.307,0.3947,0.0596,-0.1437,-0.2385,-0.705,-0.6612,-1.388,-0.5506],[0.5986,0.6749,0.023,-0.3186,0.4176,0.0354,-0.2134,-0.5257,-0.2271,-0.8304,0.3588,-0.47,-0.8276,0.4685,-0.8373,0.2309,-0.6087,-0.2401,-0.0741,-0.6519,-0.6991,-0.3927,-0.5599,NaN,-3.538,-1.825,-0.6682,0.2918,1.208,1.326,1.096,0.8057,0.3364,0.0082,0.2578,0.25,0.0559,0.0716,0.325],[-0.0638,0,0.0309,-0.1535,-0.0072,-0.0153,-0.064,-0.1572,-0.0841,-0.3421,0.2108,-0.0135,0,0.0624,0.0424,-0.097,-0.0992,-0.0788,-0.2186,-0.1544,-0.2186,0.0391,-0.1147,NaN,-0.4138,-0.0715,-0.3039,-0.2296,-0.5492,-0.2853,-0.0615,-0.2161,-0.4555,-0.2465,-0.3639,-0.5477,0.2551,1.643,1.846],[0.1233,0,0.0759,0,0.1189,0.0222,-0.073,-0.0936,-0.0225,-0.1621,0.2438,-0.0666,0.0422,-0.007,0.1038,-0.052,-0.074,-0.074,-0.1289,-0.1289,-0.0769,-0.0107,-0.1392,NaN,-0.2707,-0.3751,-0.241,-0.1407,-0.2797,-0.1707,-0.2976,-0.0986,-0.299,-0.3123,-0.0851,-0.0981,0.3393,1.123,1.206],[0.1071,0.1375,0.0907,0,0.0222,-0.0518,-0.1011,-0.0496,0.0093,-0.3487,0.2207,-0.0849,0.1932,0,0.1288,-0.1246,-0.1281,-0.0679,-0.0933,-0.1289,-0.0769,-0.0795,-0.1561,NaN,-0.9375,-0.1461,-0.365,0.3765,-0.1356,-1.224,-0.9594,-0.617,-0.8532,-0.1043,-1.483,0.0688,1.282,2.528,2.57],[0.1919,0.3265,0.079,0,0.2654,-0.5632,-0.1948,-0.4135,0.3582,-0.3871,0.7463,-0.0297,0.111,0.1351,-0.3303,-0.0307,0.1346,-0.115,-0.5451,-0.1398,0.1083,-0.4744,0.1377,NaN,-0.3877,-0.228,-0.4536,-0.1386,-0.3639,-0.254,-0.2763,-0.1513,-0.3925,-0.1251,-0.0991,0.2538,0.2893,1.124,1.203],[0.0366,-0.0356,-0.0895,0,0.1657,-0.219,-0.176,-0.5011,-0.1067,-0.3501,0.8111,-0.2874,0,0.0624,-0.1447,-0.4582,-0.2707,-0.0972,-0.2186,-0.0633,-0.1923,-0.5632,-0.2469,NaN,-0.926,-0.1747,-0.863,-0.9594,-0.5911,-0.6493,-0.585,-0.6611,-0.6287,-0.3466,-0.4258,0.9098,1.633,2.196,2.072],[0.0102,-0.0644,-0.005,0,0.295,-0.042,-0.2637,-0.7927,0.038,-0.6478,0.6446,-0.3334,-0.0873,0.016,-0.5415,-0.3722,-0.2905,-0.117,-0.1381,0.0201,-0.198,-0.4629,-0.2595,NaN,-0.8124,-0.8608,-0.8097,-0.6566,-0.6151,-1.114,-0.3843,-0.569,0.0766,-0.0075,0.5781,0.6468,1.181,1.752,1.595],[-0.0345,0.5403,-0.028,0.3934,0.2298,0.3478,-0.0312,-0.0126,-0.4184,-0.6598,0.7904,0.5985,-0.0656,0.4464,-0.6057,-0.0887,-0.5218,-0.3269,0.6409,0.0245,-0.6499,0.0593,0.2121,NaN,0.9631,0.5475,0.422,-0.398,-0.6001,0.6561,-0.4813,-0.0515,0.1193,0.4996,0.3321,0.0895,-0.3586,-0.931,-0.8089],[-0.0347,0.2567,0.1462,0.459,-0.1531,-0.2414,-0.2489,0.0999,-0.5461,-0.532,0.3429,0.2347,-0.2912,0.1012,-0.3842,0.0751,-0.3504,-0.3304,-0.1504,0.0886,-0.3053,-0.0027,-0.0078,NaN,-0.4016,0.3116,1.076,2.25,2.434,2.37,2.615,2.453,1.68,0.8641,-3.908,-5.37,-2.938,-2.076,-1.36],[0.1802,0.5141,0.3844,0.3521,-0.0643,-0.007,0.0206,-0.243,0.0093,-0.1999,0.5742,0.1334,-0.1154,0.0315,0.069,-0.107,-0.183,-0.183,-0.0196,0.1327,-0.1893,-0.2031,-0.074,NaN,-0.1087,-0.0294,-0.0741,-0.1091,-0.0344,-0.0998,-0.0079,0.012,0.0438,0.0226,0.0178,-0.0271,-0.0572,0.149,0.3026],[-0.2071,0.1701,0.062,0.6163,-0.0802,-0.2849,-0.2965,-0.3673,-0.1821,-0.2829,0.5281,-0.0529,-0.0679,-0.3275,-0.3901,-0.1609,-0.2962,-0.1256,-0.2858,-0.0146,-0.2516,-0.196,-0.0788,NaN,-1.33,-1.174,-0.8367,-0.7717,-0.2474,-0.1618,0.5366,0.7937,0.7201,0.5187,0.4821,0.2175,0.306,0.4974,0.449],[-0.0122,0.0794,0.0155,0.2032,-0.0142,0.0011,0.0206,0,0,-0.033,0.133,0.0446,0.0142,0.0775,-0.0207,-0.0104,-0.0459,0.0143,0,0.0641,0,0,0.0465,NaN,0,0,0,0,0,0,0,0,0,0,0,0,0,0,0],[-0.3577,0.6081,0.1346,0.0091,-0.2926,-0.3198,-0.4551,-0.0318,-0.0893,0.1284,1.005,0.7372,-0.1662,-0.1332,-0.4916,-0.2902,-0.3901,-0.0884,-0.4288,-0.1037,-0.3777,-0.1562,-0.1142,NaN,-0.8691,-0.7817,-1.028,-1.091,-1.135,-1.16,-0.4151,-0.086,0.2509,0.5297,0.665,1.385,1.514,1.356,0.8651],[0,0.0203,0,0,0,-0.0193,0,0,0,0,0.0306,0.0135,0,0,0,0.0227,0,0,0,0,0,0,0,NaN,0,0,0,0,0,0,0,0,0,0,0,0,0,0,0],[0.0156,0.1994,0.072,-0.1041,-0.0275,-0.1591,-0.0847,-0.0942,-0.0115,-0.1233,0.2964,-0.0368,-0.0463,-0.252,-0.1809,-0.0204,0.0419,0.0042,-0.0333,-0.0333,-0.0333,-0.0641,0.0082,NaN,-1.09,-1.502,-1.167,-1.431,-0.948,-1.499,-0.214,-0.0745,0.6543,0.9629,1.576,1.598,1.179,1.315,0.6415],[-0.312,1.072,0.5293,-0.053,-0.5824,-0.5846,-0.0866,-0.1107,0.2599,-0.4517,1.328,-0.1147,-0.1384,-0.1094,-0.6183,-0.1429,-0.1723,0.3833,0.0719,0.3255,-0.0978,-0.0522,0.1242,NaN,-0.6777,-0.6733,-0.9358,-0.6846,-0.7432,-0.3875,-0.3093,-0.1435,0.4665,0.8832,0.8179,0.7304,0.5759,0.5133,0.5677],[0.0969,0.3581,0.0888,0,-0.0677,-0.1098,-0.184,0,0.0265,-0.1865,0.133,-0.0152,-0.0094,-0.1564,-0.0812,0.1986,-0.0692,-0.0288,-0.0891,0.0536,0.0384,0.0013,0.0244,NaN,0,0,0,0,0,0,0,0,0,0,0,0,0,0,0],[0.4118,0.8691,0.2474,-0.1041,-0.2581,-0.4078,-0.2663,-0.0715,-0.0225,-0.1037,0.7172,0.2376,0.0041,-0.1564,0.0561,-0.0104,-0.0692,-0.0877,0.0703,0.0952,0.0774,0.0259,0.0293,NaN,0,0,0,0,0,0,0,0,0,0,0,0,0,0,0],[0.0571,-0.0949,-0.0227,0,0.0611,0.0418,-0.043,-0.4552,-0.0644,-0.6184,-0.019,-0.0667,-0.0126,-0.0541,-0.1884,-0.0654,0.0284,0.048,-0.2186,-0.2186,-0.2186,0.0619,0.0023,NaN,-0.2199,-0.2532,-0.1154,-0.2046,-0.1551,-0.0043,-0.1379,-0.0158,-0.1669,-0.0035,0.0649,0.1618,0.0474,0.4724,0.5298],[-0.0417,0.0312,-0.0142,0,-0.0072,0.19,-0.0009,-0.3446,-0.0325,-0.2728,0.0306,-0.1113,-0.0623,-0.0225,-0.1236,-0.097,0.0143,-0.065,-0.1483,-0.2186,-0.2186,0.0541,0.0079,NaN,0,0,0,0,0,0,0,0,0,0,0,0,0,0,0],[-0.0596,-0.0482,0,0,-0.0381,0,-0.064,-0.1391,0.0211,-0.1621,0.009,-0.0102,0.0283,0,0.0632,0,-0.002,-0.0218,-0.0659,-0.0659,-0.0659,-0.0362,0.0455,NaN,0.0792,0.0017,-0.0218,-0.0741,-0.0041,0.0125,-0.0509,-0.0509,-0.0554,-0.0597,-0.0106,0.0018,0.0443,0.0772,0.1109],[-0.5727,-0.1884,-0.1862,0,-0.1622,-0.491,-0.5915,-0.6194,-0.2418,-0.625,0.0194,-0.4165,-0.1012,-0.1892,-0.2432,-0.2331,-0.2257,-0.1853,-0.6423,-0.5472,-0.6423,-0.259,-0.0056,NaN,-0.3417,-0.4201,-0.7019,-0.5238,-0.3818,-0.4085,-0.3396,-0.3595,-0.3009,-0.0265,0.2236,0.6638,0.8815,1.226,0.809],[-0.0301,0,0,0,0,0,0,-0.0487,0,-0.0423,0.0306,0.005,0.0142,0,0,0.0227,0,0.0404,-0.0333,-0.0333,-0.0333,-0.0228,0,NaN,0,0,0,0,0,0,0,0,0,0,0,0,0,0,0],[-0.1456,-0.2859,-0.2552,-0.1236,-0.0381,-0.2981,-0.2867,-0.4506,-0.1474,-0.6495,-0.0551,-0.283,0.4597,-0.7722,-0.1529,-0.1356,-0.2538,-0.1936,-0.6907,-0.7262,-0.6742,0.0069,0.0956,NaN,-0.398,-0.3965,-0.2545,-0.312,-0.2424,-0.0926,-0.3602,-0.2956,-0.0269,0.0716,0.2007,0.2064,0.6699,0.7146,0.5153],[0,0,-0.0671,0,-0.0381,-0.1124,-0.0847,-0.025,-0.1558,-0.2728,0,-0.1068,-0.0196,-0.1062,0,0.0227,-0.0741,0.0249,-0.2473,-0.1831,-0.2473,0.0313,0.0941,NaN,0,0,0,0,0,0,0,0,0,0,0,0,0,0,0],[0,0,-0.0671,0,-0.0381,-0.1124,-0.0847,-0.025,-0.1558,-0.2728,0,-0.1068,-0.0196,-0.1062,0,0.0227,-0.0741,0.0249,-0.2473,-0.1831,-0.2473,0.0313,0.0941,NaN,0,0,0,0,0,0,0,0,0,0,0,0,0,0,0],[0,0,0,0,0,0,0.0321,0,0,-0.0833,0,0,0,0,0,0,0,0.0203,-0.0333,-0.0333,-0.0333,0,0,NaN,0,0,0,0,0,0,0,0,0,0,0,0,0,0,0],[0,0,0,0,0.0176,0,0,0,0,-0.1233,0,0,0,0,0,0,-0.0156,-0.0156,-0.0333,-0.0333,-0.0333,0.0313,0,NaN,0,0,0,0,0,0,0,0,0,0,0,0,0,0,0],[0,0,0,0,0,-0.0193,0,0,0,-0.1233,0,0,0,0,0,0.0227,0,0,-0.0333,-0.0333,-0.0333,0,-0.0076,NaN,-0.0948,-0.0465,-0.0571,-0.0488,-0.0608,-0.0635,-0.0457,0.0127,-0.0158,0.0326,0.0425,0.0885,0.0829,0.0809,0.0928],[0,0,0,0,0,0,0,-0.0479,0,-0.1233,0,0,-0.0249,0,-0.0631,0,0,0.0602,-0.1289,-0.1289,-0.1027,0,-0.0076,NaN,0,0,0,0,0,0,0,0,0,0,0,0,0,0,0],[0.0229,0,0,0,0.1264,0,-0.0847,-0.0942,0,-0.2728,0.1045,0,0,-0.0591,0.0424,-0.0654,0.0941,0.1319,-0.2186,-0.2186,-0.2186,0.0013,-0.0152,NaN,-0.0699,-0.0699,-0.055,-0.0699,-0.0476,-0.0468,-0.0713,-0.0515,-0.0042,-0.0039,0.0057,0.1173,0.0754,0.1393,0.1522],[-0.4916,0.0122,-0.1501,1.231,0.0464,0.3091,-0.9984,-0.095,-0.6634,-1.696,0.2115,0.1975,-0.2256,0.4527,-1.194,-0.287,-0.8352,-0.543,-0.4549,0.1166,-1.863,0.0105,0.6132,NaN,-4.93,-2.951,-0.7425,-0.4047,0.226,0.8021,0.6108,0.688,0.6065,1.002,1.147,1.179,1.069,0.797,0.9007],[-0.3554,-0.7429,-0.6788,1.979,0.398,0.5765,-0.5658,-0.0737,-0.2807,-1.539,0.4928,-0.6074,0.218,1.328,-0.9332,0.0427,-0.8948,0.0209,-0.6159,-0.2064,-1.861,-0.1949,0.1008,NaN,-7.655,-1.745,-1.294,-0.1526,-0.2541,0.41,0.9475,1.206,1.161,1.28,1.318,1.239,1.156,1.146,1.238],[-0.1381,-0.4526,-0.4222,0.6365,0.3646,0.2308,-0.4756,-0.1308,-0.4055,-1.522,-0.3246,-0.1775,0.3365,-0.3294,-0.6526,-0.197,-0.7525,0.5051,-0.5473,-0.3422,-0.8408,-0.4791,-0.2504,NaN,0.1356,-0.2621,-0.5352,-0.3687,-0.3085,-0.1145,0.2194,0.0935,0.2394,0.141,0.1186,0.1997,0.1752,0.1123,0.1543],[-0.3886,-0.5027,-0.5829,1.225,0.248,0.3325,-0.4333,-0.158,-0.2818,-1.318,-0.397,-0.692,0.1839,-0.0744,-0.816,-0.3317,-0.7604,0.166,-0.5493,-0.3433,-1.044,-0.4078,-0.1892,NaN,-0.3937,-0.9643,-0.8872,-0.7004,-0.3688,-0.0933,0.2116,0.356,0.3151,0.1659,0.2421,0.3284,0.7365,0.6848,0.3674],[0.1286,0.6307,-0.0758,1.622,0.2599,0.4325,-0.252,0.032,-0.562,-1.264,0.0339,0.3715,0.9987,0.0869,-0.8593,0.2508,-0.5227,0.0805,-0.6133,-0.3723,-0.9788,-0.3503,-0.2359,NaN,1.472,1.151,1.043,0.7013,1.046,1.319,1.439,1.133,0.7495,0.0857,-0.5003,-0.339,-0.6103,-1.952,-6.738],[-0.1886,-0.1214,-0.3706,0.7581,-0.5175,0.0122,-1.154,-0.3853,-0.7195,-1.946,-0.7239,-0.3956,0.4427,-0.11,-1.021,0.1639,-0.988,-0.3436,-0.8948,-0.3998,-1.241,-0.9923,-0.9958,NaN,1.646,1.512,1.141,1.81,1.596,1.963,0.8884,0.9985,0.3797,-1.258,-1.702,-3.246,-0.1635,-1.343,-4.222],[-0.1684,-0.5712,-0.4433,1.177,-0.243,-0.0888,-0.9584,-0.24,-0.5798,-1.664,-0.0221,-0.3485,0.7717,0.2204,-1.376,0.1304,-0.6248,-0.2779,-0.5249,-0.5765,-1.242,-0.6972,-0.6795,NaN,3.313,3.302,3.37,2.984,2.222,1.229,-0.0699,-3.138,-0.3116,0.2553,-1.413,-0.2791,-2.251,-1.584,-7.63],[-0.896,-1.201,-0.9184,-0.4104,-0.5019,-0.0262,-0.7882,-0.945,-1.32,-2.089,-0.2863,-0.0763,0.2539,-0.3803,-1.208,-0.2911,-1.349,-0.3044,-2.039,-1.411,-1.266,-0.5521,-0.2956,NaN,-1.633,-1.084,-0.6593,-0.2914,0.2591,0.5861,0.8433,1.204,0.7228,0.5188,0.2807,-0.2104,-0.0345,-0.0784,-0.4232],[-0.8608,-1.06,-0.7365,0.2621,-0.6322,0.2477,-0.6888,-0.7491,-0.827,-1.551,-0.2589,-0.7871,0.1419,-0.7923,-1.035,-0.8896,-1.552,-0.1176,-1.617,-0.9769,-1.46,-0.6858,-0.4331,NaN,-1.407,-0.9103,0.0174,0.3309,0.3735,0.1326,0.2322,0.3555,0.4298,0.0617,-0.1557,0.0729,0.3784,0.0033,0.085],[-0.7724,-0.6763,-0.8394,0.0472,-1.033,0.0658,-1.706,-0.8787,-1.213,-1.742,0.2084,-0.5728,0.4574,-0.5755,-1.192,-0.7267,-1.695,-0.2454,-1.85,-1.423,-1.712,-0.392,-0.4356,NaN,0.2424,0.4938,0.6574,0.7105,0.6506,0.3951,0.1753,-0.0359,0.1659,-0.0948,-0.4355,-0.584,-0.7877,-1.066,-0.4869],[-0.2033,0.3303,0.0353,0.481,0.354,0.4277,-0.4792,-0.186,-0.9349,-2.041,-0.5987,-0.3449,-0.0813,-0.8496,-0.9515,-0.217,-1.292,-0.7121,-1.513,-0.5976,-1.622,-0.4576,-0.0621,NaN,1.588,1.113,1.196,1.186,1.361,1.188,1.324,1.294,0.6845,-0.5315,-2.269,-1.937,-1.407,-2.682,-2.108],[0.1716,0.1824,-0.0665,0.4898,0.544,0.2981,0.0079,0.0028,-0.5656,-0.8946,-0.2166,-0.0838,0.8686,-0.1303,-0.5599,-0.089,-1.099,-0.0104,-1.111,-0.5903,-1.313,-0.2706,-0.0809,NaN,0.8752,-0.2416,-0.2184,0.1473,0.6706,0.5932,0.6458,0.4447,0.4235,0.0905,-0.3026,-0.4703,-1.237,-0.8272,-0.5939],[-0.5002,-0.1111,-0.3021,1.106,0.3446,-0.0361,0.1761,-0.1973,-0.4243,-1.336,-0.2415,-0.6127,0.2481,0.1833,-0.5872,-0.106,-0.8174,0.0036,-0.6746,-0.8538,-1.059,-0.6209,-0.1551,NaN,0.6961,-0.3334,-0.3054,-0.0508,0.1558,0.3617,-0.1568,0.5855,0.2432,0.0592,-0.1324,0.003,0.0204,-0.3464,-0.7995],[0.062,-0.6422,-0.2255,1.498,-0.2218,0.1859,-0.7154,-0.4294,-0.3428,-1.952,0.0031,-0.5785,0.0202,-0.3744,-1.164,-0.0959,-1.57,-0.2813,-1.23,-0.6873,-1.696,-0.421,-0.5171,NaN,2.255,2.311,2.509,2.348,2.071,1.786,0.87,0.5922,0.5971,0.2352,-8.943,-2.18,0.1221,-0.8102,-3.763],[-0.0057,0.0718,-0.0584,0.8973,0.0072,-0.0154,0.0213,-0.1386,-0.0304,-0.8552,-0.0228,0.0402,0.0894,0.2799,-0.9101,0.1078,-0.957,-0.0859,-0.6504,-0.5279,-1.104,-0.1447,-0.2362,NaN,0.5935,0.3963,0.6104,1.217,2.009,1.78,1.258,0.8538,-0.4463,-1.748,-0.5524,-2.122,-2.281,-0.8629,-0.7041],[0.0463,-0.4288,-0.3708,-0.2318,-0.6275,-0.6112,-0.7176,-0.6151,-1.161,-1.405,0.3128,-1.16,0.5353,0.2121,-0.7745,-1.015,-0.9671,0.5697,-0.7037,-0.7628,-1.454,-0.6444,-0.5987,NaN,2.576,2.462,2.286,0.782,-1.071,-0.0449,0.0946,-1.64,-0.5552,-0.4566,-0.8025,-2.88,-0.0844,-0.6141,-0.0522],[-0.4004,-0.5942,-1.002,0.0117,-0.6196,-0.7005,-0.9966,0.0577,-1.92,-1.549,0.8598,-0.4252,1.568,0.3304,-1.304,-1.468,-1.731,-0.1714,-0.1879,-1.728,-2.004,0.0208,0.3472,NaN,-3.688,-6.202,-0.0487,0.6112,0.8616,1.657,1.087,0.9563,1.213,1.306,0.9701,0.4125,0.4591,0.4682,-0.0636],[-0.3073,-0.1101,-0.2109,0.0183,-0.4144,-0.1686,-0.8208,-0.4553,-0.4671,-0.9172,-0.2406,-0.6395,0.1736,-0.328,-0.9037,-0.5065,-0.2544,0.4439,-0.4305,-0.6637,-0.9058,-0.137,-0.1105,NaN,0.3247,-0.2801,-0.7962,-0.6674,-0.5687,-0.3343,-0.2433,0.0819,0.1186,0.262,0.3308,0.4523,0.5732,0.4956,0.2508],[-1.393,0.234,-0.0988,-0.0617,-0.6751,-0.1718,-0.468,-0.8474,-0.9702,-2.078,-0.4365,-0.4835,0.1251,-0.3727,-1.481,-0.911,-1.791,0.6898,-1.558,-1.2,-1.102,0.4,0.2116,NaN,-0.5026,-0.7239,-1.41,-0.891,-0.2587,-0.1891,0.7173,0.8881,0.7123,0.4424,-0.0464,0.3522,0.1563,0.422,0.3312],[0.3429,-0.1694,-0.2021,0.5296,0.0177,0.344,-0.3279,-0.0053,0.138,-1.283,0.6345,0.0718,0.7307,0.4078,-0.5407,0.0373,-0.6342,-0.1168,-0.6169,-0.1974,-0.9773,-0.2213,-0.1913,NaN,-8.323,-1.986,-2.484,-0.6386,0.3133,1.024,1.16,1.13,1.559,1.271,1.265,1.4,1.405,1.454,1.45],[-0.0261,-0.5453,-0.3558,0.4471,-0.1021,0.0508,-0.4922,-0.2729,-0.2653,-2.244,-0.1435,-0.2393,0.3095,0.6992,-0.912,-0.1734,-1.525,-0.3119,-1.456,-0.5446,-1.608,-0.6617,-0.5556,NaN,2.429,2.158,1.408,-0.6159,-2.797,0.8491,0.5608,-0.052,0.4391,-3.281,-2.445,0.317,0.409,0.3682,0.2517],[0.241,0.7041,0.0823,0.4815,0.1375,0.3679,-0.1687,-0.046,-0.0126,-1.804,0.3294,0.7021,0.9064,0.2499,-0.8199,0.1922,-1.414,-0.5387,-0.7035,-0.3559,-1.273,-0.1619,-0.0361,NaN,-2.706,-0.1353,0.3951,1.138,1.741,2.266,2.383,2.415,2.231,1.876,1.163,0.3835,0.3483,-4.065,-9.435],[-0.1813,0.2697,-0.4666,0.3663,-0.0138,0.1742,-0.7171,-0.406,-0.3319,-1.314,-0.2162,0.2246,0.1534,-0.1849,-0.6205,-0.1267,-0.7712,-0.2537,-1.12,-0.5959,-1.109,-0.6258,-0.1868,NaN,1.347,0.811,0.2033,0.0577,0.6849,1.02,1.009,1.092,0.6911,0.3152,-0.0834,-0.4995,-0.8539,-1.813,-3.982],[0.3861,0.5698,0.1623,0.4813,0.2497,0.099,-0.1269,-0.176,-0.1012,-0.9623,0.1946,0.3812,0.639,0.5383,-0.5192,0.7094,-0.4692,-0.1248,-0.1027,-0.1379,-0.3732,-0.7102,-0.5705,NaN,1.499,1.298,1.152,0.8515,0.5942,0.8955,0.3428,-0.0518,0.0562,-0.6787,-0.481,-1.29,-1.025,-2.017,-1.144],[-0.0235,-0.0748,0.0725,0.4783,-0.3027,0.0749,-0.1835,-0.3275,-0.325,-1.207,-0.3433,-0.4348,0.3565,-0.1505,-0.8962,0.1169,-1.13,-0.4325,-0.5467,-0.1293,-0.8404,-0.8905,-0.8917,NaN,0.3467,0.1388,0.4997,0.9058,1.107,0.9816,0.8206,0.6126,0.3482,-0.2686,-0.8729,-1.189,-0.9888,-1.539,-0.9023],[0.061,0.1536,0.1244,0.6944,-0.0327,-0.417,-0.0319,-0.2398,-0.1921,-1.786,-0.3837,0.0847,0.3796,-0.0686,-0.984,0.2767,-1.02,-0.5838,-0.631,-0.1763,-0.6479,-1.093,-0.9188,NaN,-0.013,-0.4444,0.3885,1.559,1.742,1.612,0.9564,0.8003,0.162,0.1705,-0.4796,-2.566,-1.289,-1.567,-1.032],[0.0173,0.3817,-0.1318,0.102,0.0362,-0.1339,-0.4033,-0.197,0.0978,-1.033,-0.1296,-0.0835,0.4665,-0.1875,-0.5327,0.2054,-1.159,-0.5433,-1.081,-0.3427,-1.08,-0.7198,-0.7758,NaN,1.426,0.9738,1.171,1.341,1.48,1.227,1.281,0.8967,0.4192,-0.5113,-0.9642,-1.99,-1.242,-1.95,-3.56],[0.1689,-0.0778,-0.4796,0.7484,-0.4727,-1.122,-1.338,-0.3121,-0.3794,-2.708,-0.1875,-0.1268,0.7997,-0.1375,-1.114,0.5754,-1.916,-0.3965,-1.569,-0.4322,-1.642,-1.61,-0.5332,NaN,1.529,1.493,1.49,1.409,1.167,0.9943,1.152,0.621,0.4114,0.1925,-0.7589,-1.68,-2.731,-2.63,-2.66],[0.4973,0.2337,-0.0763,0.6078,-0.201,-0.2031,-0.6562,-0.4821,0.2785,-1.783,-0.089,0.3739,0.877,0.0427,-0.7845,0.7405,-1.109,-0.5836,-0.6901,-0.1982,-1.268,-1.031,-0.8029,NaN,1.683,1.354,1.704,1.856,1.523,1.584,1.278,0.8351,0.6594,-0.0187,-0.6559,-2.071,-1.797,-6.107,-1.826],[-0.1828,0.3492,0.3864,0.237,-0.1085,-0.5485,-0.3144,-0.0465,0.3419,-1.02,0.0743,-0.4038,0.3761,-0.1028,-0.0495,0.8403,-0.8256,0.2056,0.0056,-0.1762,-0.9201,-0.3541,-0.1724,NaN,0.7341,0.4781,0.4525,0.4727,0.3728,0.6001,0.8743,0.9779,0.4263,-0.0126,-0.167,-0.9795,-1.241,-1.422,-1.567],[-0.1091,0.4281,0.361,0.5933,-0.0314,-0.1215,-0.2006,-0.0892,0.2375,-0.549,0.0977,0.0213,0.2678,0.0786,-0.1307,0.2617,-0.0494,-0.1183,-0.2086,-0.2918,-0.0661,-0.1752,0.0649,NaN,1.554,0.616,-0.2496,0.106,0.4157,0.2771,0.6183,0.4192,0.2001,-0.3209,-0.6524,-0.7596,-0.0355,-2.046,-0.1426],[-0.275,-0.0707,-0.0699,0.3521,-0.1451,-0.3923,-0.4292,-0.2744,-0.1652,-0.8333,0.1048,-0.2407,-0.0798,-0.1394,-0.5058,-0.0046,-0.5832,-0.554,-0.8702,-0.4321,-0.654,-0.1649,-0.1786,NaN,1.599,1.378,0.8992,0.6666,0.096,-0.1827,0.1704,0.5647,0.4328,0.5095,-0.5499,-2.116,-2.38,-1.185,0.0966],[-0.0381,-1.623,-0.6822,0.4349,-0.1115,-0.5002,-0.7,-0.3876,0.0011,-1.886,0.8747,-1.363,0.6724,-0.1425,-0.9644,-0.2208,-2.197,-0.1508,-2.13,-0.9134,-2.842,-0.4546,-0.645,NaN,-8.795,-1.891,-0.7614,-0.7045,-0.2853,0.0768,0.4906,0.8666,1.493,1.501,1.699,1.787,1.508,1.493,1.522],[-0.4918,-1.464,-0.8535,0.7293,-0.2565,0.0197,-1.119,-0.4667,-0.3208,-1.529,0.666,-0.7665,0.7102,0.2744,-1.105,0.1042,-1.985,-0.0656,-1.505,-0.8747,-2.635,-0.4004,-0.3245,NaN,-2.578,-1.174,-0.9963,-0.9832,-0.8372,0.0283,0.1072,0.4279,0.7834,0.4898,0.978,1.089,0.8983,0.8615,0.906],[-0.2776,-0.894,-0.792,0.8699,-0.2245,-0.1263,-0.9822,-0.3786,-0.4168,-2.189,0.9133,-0.439,0.5439,1.045,-1.176,0.3328,-1.84,0.0594,-1.384,-0.8127,-2.375,-0.5243,-0.4694,NaN,-10.04,-0.8261,-0.3369,-0.3237,-0.1698,0.8602,0.6265,0.7801,0.9728,1.082,0.6705,1.07,1.567,1.925,2.146],[-0.4277,-0.9965,-0.645,0.2634,-0.2535,-0.1742,-0.991,-0.3206,-0.2721,-1.923,0.686,-0.3694,0.8703,0.8369,-1.216,0.2492,-1.904,-0.0936,-1.256,-0.5955,-2.278,-0.5508,-0.3747,NaN,-7.843,0.1057,0.6245,-1.891,-2.3,-0.6465,-0.5051,0.2501,1.456,1.393,1.705,1.999,1.834,1.878,1.939],[-0.249,-0.8771,-0.6937,0.5672,-0.2201,0.0218,-1.337,-0.3124,-0.3412,-2.005,0.6909,-0.4467,0.8338,1.01,-1.243,0.2448,-2.043,-0.1537,-1.34,-0.7173,-2.358,-0.3362,-0.0893,NaN,-8.121,-1.294,-0.5603,-0.6918,-0.4684,0.3109,0.5852,0.716,1.289,1.166,1.347,1.624,1.26,1.362,1.476],[-0.1441,-0.5398,-0.2219,0.625,0.1818,-0.0839,-1.145,-0.5968,0.0585,-1.579,0.9554,-0.251,1.312,2.236,-0.6921,0.6178,-1.244,0.1879,-0.5569,-0.597,-2.381,0.4038,-0.236,NaN,-7.948,-1.222,-0.1246,-0.5166,-0.2377,0.1528,0.4166,0.6244,1.231,1.183,1.353,1.39,1.064,1.191,1.444],[-0.2421,-1.215,-0.6454,0.485,-0.3885,0.1426,-1.546,-0.4695,-0.1529,-1.541,0.6861,-0.5282,0.6519,1.21,-0.6836,0.2653,-1.55,0.2397,-0.8296,-0.6055,-1.739,-0.0608,0.2552,NaN,-0.8841,-0.7479,-0.5005,-0.4789,-0.1802,-0.0908,0.0206,0.1589,0.293,0.4259,0.4702,0.571,0.2297,0.2144,0.4985],[0.0368,-1.413,-0.6973,0.5192,-0.5138,-0.0696,-1.161,-0.4512,-0.2042,-1.866,1.098,-0.5193,0.7144,1.392,-1.133,-0.2072,-1.905,0.0579,-1.272,-0.7269,-1.998,0.105,-0.1584,NaN,-9.315,-0.3221,-0.0637,-0.208,-0.1837,0.0919,0.4306,0.7225,1.17,1.078,1.341,1.49,1.187,1.189,1.392],[-0.3071,-1.111,-0.588,0.5006,-0.6451,-0.0174,-1.297,-0.4372,-0.1361,-2.075,0.7525,-0.3421,0.5153,1.156,-1.11,0.1373,-1.594,-0.0779,-1.016,-0.4349,-1.974,-0.1574,-0.139,NaN,-9.268,-1.355,-0.2487,-0.3143,-0.3731,0.0365,0.5974,0.7399,1.232,1.34,1.393,1.62,1.438,1.538,1.625],[-0.1944,-0.6795,-0.3751,0.5017,-0.3458,-0.7345,-1.011,-0.3247,-0.5015,-1.794,0.7987,-0.5448,0.8868,0.9312,-1.085,0.1766,-1.679,-0.2362,-0.329,-0.0853,-1.543,-0.5335,-0.3015,NaN,0.7556,0.8364,0.9162,0.8766,0.3501,-0.0791,-0.515,-0.6112,-0.8506,-0.0953,-0.4695,-0.0803,-0.2875,-0.1965,-0.5498],[-0.4161,-0.6468,-0.4606,0.7934,-0.4304,-0.054,-1.278,-0.3521,-0.5264,-1.881,0.3871,-0.1366,0.5052,0.7228,-1.294,0.0086,-1.42,-0.2128,-0.9309,-0.5145,-1.611,-0.265,-0.329,NaN,-10.23,-0.2029,-0.0454,0.0534,0.0258,0.5512,0.6526,0.4513,1.058,1.168,1.321,1.593,1.314,1.124,1.163],[-0.1059,-0.7007,-0.4867,0.4212,-0.2245,-0.369,-1.388,-0.1233,-0.4254,-1.859,0.2821,-0.2542,0.5989,0.9548,-1.222,-0.1723,-1.098,-0.0805,-0.7587,-0.3422,-1.671,-0.7006,-0.2955,NaN,0.9998,1.055,1.194,1.206,0.6751,0.9297,-0.6761,-1.104,-1.281,-1.924,-0.4915,-0.2744,0.1346,-0.0038,-0.4391],[-0.7562,-0.5964,-0.4389,0.1514,-0.6093,-0.4134,-0.4367,-0.3583,-0.3613,-1.875,0.8641,-0.3775,0.4675,1.471,-1.598,-0.0476,-1.84,-0.1208,-1.166,-0.8219,-1.781,-0.3226,0.1978,NaN,-2.138,-1.351,-0.8809,-0.7282,-0.5526,0.1381,0.1367,0.2924,0.7114,0.5529,0.8652,0.9731,0.6999,0.6661,0.615],[-0.2052,-0.528,-0.3341,1.355,-0.3475,-0.139,-1.028,-0.604,-0.1288,-1.888,0.783,-0.5435,0.715,1.818,-0.94,0.0403,-1.384,-0.0288,-0.778,-0.5646,-1.781,0.0737,0.2201,NaN,-2.491,-1.259,-0.6522,-1.033,-0.9057,0.0018,0.0813,0.3738,0.8084,0.8271,0.7883,1.011,0.7042,0.7544,0.9909],[-0.7377,-0.5952,-0.5367,0.8488,-0.3274,-0.4141,-1.403,-0.5334,-0.3951,-2.108,0.3335,-0.8537,0.2748,1.295,-1.295,0.168,-1.144,-0.2613,-0.6378,-0.6108,-1.748,-0.5926,0.1476,NaN,-3.976,-1.029,-0.7216,0.3883,0.1896,0.4286,0.1169,0.423,0.2707,0.4427,0.6976,0.8712,0.8614,0.4538,0.5821],[-0.806,-0.8631,-0.4317,1.15,-0.5254,-0.3602,-1.401,-0.3133,-0.7032,-2.333,0.1134,-1.044,0.1149,0.9503,-1.468,-0.0191,-1.317,-0.2131,-1.203,-0.8082,-2.177,-0.4817,0.0942,NaN,-9.269,-1.198,-0.0766,0.2905,0.4368,0.6122,0.355,0.2762,0.1589,0.8685,1.285,1.338,1.768,1.632,1.523],[-0.5191,-0.6357,-0.5538,1.18,-0.3664,-0.2393,-1.102,-0.3781,-0.5439,-2.194,0.396,-0.6822,0.4146,1.106,-1.381,0.0222,-1.476,-0.1942,-1.113,-0.6384,-1.896,-0.3567,-0.1857,NaN,-9.681,-1.214,0.0122,-0.2273,-0.0137,0.2541,0.8863,0.9486,0.9795,0.9002,1.319,1.324,1.475,1.524,1.512],[-0.6607,-0.9605,-0.5322,0.5764,-0.5773,-0.2224,-1.027,-0.3469,-0.4155,-1.954,0.6192,-0.7797,0.6176,0.8273,-1.435,-0.0402,-1.642,0.0397,-1.05,-0.5049,-1.917,-0.1458,-0.1796,NaN,-2.131,-1.215,-0.9675,-1.273,-0.9783,-0.3766,-0.0096,0.391,0.762,0.8321,0.9672,1.133,0.8569,0.9646,1.045],[-0.8958,-1.435,-0.7291,0.1626,-0.8207,-0.3177,-1.504,-0.4334,-1.062,-2.272,0.19,-0.96,0.5683,1.011,-1.839,-0.3098,-1.578,-0.2057,-1.264,-0.7834,-2.061,-0.6181,-0.034,NaN,-1.374,-0.9164,-0.7373,-0.0667,-0.2498,-0.5773,-0.3835,-0.2474,-0.0273,0.231,0.6316,0.8945,0.7296,1.005,1.088],[-0.9876,-1.09,-0.7395,0.7201,-0.7219,-0.13,-1.668,-0.4547,-1.009,-2.408,0.2608,-0.933,0.4839,1.098,-1.951,0.005,-1.52,-0.1557,-1.375,-0.86,-2.235,-0.6011,-0.2396,NaN,-8.806,0.6869,0.4714,-0.2579,-1.213,-1.866,-0.0383,-1.908,0.9751,1.171,1.921,2.349,2.149,2.27,2.095],[-0.6165,-0.7669,-0.4543,0.4628,-0.5685,-0.4178,-1.518,-0.4931,-0.412,-2.241,0.7879,-0.6197,0.6114,1.53,-1.413,0.3509,-1.447,-0.3001,-0.7941,-0.5751,-1.988,-0.4756,-0.2708,NaN,-10.05,-1.699,-1.122,-0.4685,0.2405,0.6565,0.9878,1.118,1.361,1.387,1.608,1.787,1.422,1.291,1.476],[-1.057,-0.9141,-0.8585,0.1447,-0.6681,-0.5111,-1.982,-0.4871,-0.8095,-2.654,0.6692,-0.7431,0.7441,1.689,-1.835,0.2337,-1.702,-0.293,-1.216,-0.8902,-2.708,-0.6721,-0.1435,NaN,-8.994,-0.6803,0.2453,-0.1134,-0.7061,0.5137,0.4162,0.0383,0.3902,0.9714,1.228,1.489,1.744,1.802,1.657],[-0.6845,-0.7489,-0.795,0.5355,-0.4735,-0.465,-1.49,-0.2619,-0.7195,-2.091,0.7681,-0.467,0.6985,1.729,-1.357,0.2881,-1.453,-0.1504,-0.8617,-0.5276,-1.98,-0.562,0.0685,NaN,-1.799,-8.689,-0.7674,-1.45,-0.7103,0.3317,0.7399,1.332,1.16,1.112,1.271,1.698,1.734,2.032,2.006],[-0.5822,-0.8252,-0.6911,0.5156,-0.4679,-0.2568,-1.438,-0.262,-0.6649,-2.208,0.4151,-0.5788,0.6508,1.101,-1.337,0.0969,-1.52,0.0558,-1.144,-0.7338,-2.286,-0.4844,-0.1508,NaN,-8.953,-1.353,-0.1055,-0.3468,-0.4989,0.1057,0.7065,0.4382,1.211,1.254,1.491,1.59,1.72,1.511,1.228],[-0.4869,-0.9941,-0.5316,0.5232,-0.4832,-0.4496,-1.207,-0.3147,-0.5584,-1.718,0.4772,-0.5172,0.44,1.263,-0.9292,0.0533,-1.263,0.0226,-0.903,-0.4516,-1.829,-0.4854,-0.0398,NaN,-1.219,-0.8568,-0.5224,-0.4094,-0.3759,-0.2187,0.1533,0.2289,0.2221,0.1649,0.3594,0.4474,0.5473,0.7377,0.7412],[-0.9092,-0.7909,-0.7277,0.6354,-0.4947,-0.6344,-1.376,-0.4649,-0.803,-2.338,0.505,-1.11,0.3907,1.148,-1.637,0.13,-1.771,-0.1618,-1.127,-0.705,-2.138,-0.3378,-0.0133,NaN,-1.359,-1.391,-0.6151,-0.5335,-0.4643,-0.3297,0.0072,0.2079,0.1719,0.379,0.6947,0.7271,0.6052,0.956,0.9439],[-0.6341,-0.777,-0.616,0.805,-0.401,-0.4669,-1.323,-0.3185,-0.6956,-2.124,0.4433,-0.679,0.5323,1.136,-1.509,0.0244,-1.548,-0.1939,-1.119,-0.498,-1.959,-0.348,-0.1062,NaN,-4.715,-2.14,-1.279,-1.118,-0.6908,0.2021,1.004,1.437,0.9201,0.8099,0.8457,1.214,1.13,1.176,1.204],[-0.6287,-0.6789,-0.3951,0.6155,-0.4482,-0.5135,-1.014,-0.3197,-0.8931,-2.018,0.3753,-0.7644,0.2372,0.9815,-1.436,-0.1112,-1.446,-0.1976,-0.9674,-0.5927,-1.754,-0.6047,-0.2137,NaN,-8.336,-1.34,0.3575,0.397,0.2658,-0.8108,-1.26,-1.175,0.7145,1.134,1.46,1.895,2.076,2.356,2.266],[-0.6941,-0.8876,-0.5736,0.6849,-0.5305,-0.4688,-1.152,-0.3008,-0.849,-2.335,0.5892,-0.6182,0.7125,1.473,-1.479,0.1175,-1.643,-0.3257,-1.132,-0.7652,-2.078,-0.4588,-0.1212,NaN,-2.343,0.6586,1.303,1.34,0.6664,1.299,-2.274,-9.834,0.2733,0.8854,1.476,1.587,1.726,1.53,1.706],[-0.9421,-0.7659,-0.7119,0.8122,-0.2089,-0.4509,-1.294,-0.3789,-0.6896,-2.253,0.524,-0.4424,0.7773,1.548,-1.875,-0.0909,-1.391,-0.2641,-1.041,-0.6684,-2.106,-0.624,-0.2619,NaN,-8.674,-2.25,-1.006,-1.447,-0.9672,0.4339,0.5597,0.3645,1.241,1.376,1.671,1.915,1.966,2.292,2.525],[-1.158,-0.8198,-0.7278,0.1708,-0.5464,-0.6975,-1.354,-0.5001,-0.7319,-2.521,0.5864,-0.8665,0.4973,1.401,-1.729,-0.0403,-1.858,-0.3746,-1.359,-0.8482,-2.307,-0.5531,-0.1774,NaN,-2.119,-1.486,-0.701,-0.9828,-1.384,-0.3917,0.3246,-0.0123,0.4682,0.7098,0.5174,1.018,1.349,1.373,1.318],[-0.9998,-0.9277,-0.701,0.3159,-0.2377,-0.2081,-1.305,-0.4886,-0.8837,-2.256,0.5847,-0.7576,0.3417,1.578,-1.627,0.1709,-1.409,-0.2381,-0.9314,-0.5636,-1.969,-0.5138,0.1692,NaN,-1,-0.9919,-0.6889,-0.6203,-0.321,-0.3168,-0.1919,0.0163,0.3516,0.3474,0.5446,0.6276,0.5749,0.8003,0.8687],[0.1372,-0.4728,-0.435,1.481,0.0784,-0.6212,0.2101,-0.3172,0.201,-1.403,1.276,0.0766,0.4665,1.277,-0.7223,0.3618,-0.9552,-0.2434,-1.126,-0.6215,-1.386,-0.4179,-0.241,NaN,-9.094,-0.927,-0.3136,0.3852,0.5198,0.3269,0.472,0.6529,0.741,1.234,1.556,1.395,1.133,1.032,0.8867],[0.2836,-0.3337,-0.2401,0.4543,-0.2107,-0.2995,-0.1558,-0.201,0.0814,-1.77,0.9562,-0.024,0.3497,1.3,-0.6973,0.114,-0.8393,-0.1766,-0.8659,-0.395,-1.426,-0.4231,-0.142,NaN,-9.231,-1.104,-0.2547,-0.3593,-0.6457,0.7764,0.9987,1.37,1.081,0.892,0.8554,1.373,1.466,1.492,1.291],[0.1697,-0.3916,-0.4014,0.4662,0.0608,-0.4583,-0.3691,-0.1923,0.2591,-0.892,1.046,0.272,0.7854,1.425,-0.7371,0.3437,-0.3929,-0.0511,-0.2261,-0.2603,-1.064,-0.3097,0.0113,NaN,-9.259,-1.535,0.1259,0.2641,0.8592,0.8377,0.9539,0.9777,0.9093,0.6889,0.7351,1.028,0.9166,1.154,1.343],[-0.0936,-0.4441,-0.6528,0.6318,-0.228,-0.3741,-0.9895,-0.2585,-0.1017,-1.802,0.8559,-0.1809,0.7318,1.43,-1.007,0.4341,-0.9413,0.0176,-0.744,-0.5651,-1.939,-0.4536,-0.2955,NaN,-0.1808,-0.656,-1.846,0.5233,-0.2339,1.132,0.4134,-9.872,0.2708,1.362,2.149,2.278,1.745,1.825,1.089],[-0.1678,-0.7503,-0.6934,0.9088,-0.0256,-0.4861,-0.9092,-0.2954,-0.1622,-1.559,1.139,-0.4431,0.7744,1.331,-1.003,0.3802,-0.9401,-0.0298,-0.7457,-0.4244,-1.76,-0.4662,-0.2542,NaN,-7.885,-1.832,-1.153,-0.4025,-0.9428,-0.2188,0.54,1.394,1.122,1.392,1.46,1.707,1.681,1.513,1.626],[-0.0218,-0.3597,-0.5109,1.116,-0.167,-0.4727,-0.3715,-0.3137,0.1847,-1.251,0.842,-0.1221,0.6784,1.318,-0.9109,0.3306,-0.9825,0.0934,-0.7238,-0.5228,-1.424,-0.1939,-0.2543,NaN,-9.6,-0.6992,-0.1892,-0.1362,0.1304,0.4558,0.4966,0.3222,1.082,0.8922,1.225,1.555,1.601,1.523,1.34],[-0.3766,-0.8772,-0.8175,1.003,-0.1739,-0.6344,-0.9218,-0.3803,-0.0411,-1.987,0.9412,-0.9086,0.5017,1.694,-1.286,0.3803,-1.567,-0.1201,-0.9372,-0.8412,-2.572,-0.4482,-0.1006,NaN,-1.07,-0.8344,-0.6162,-0.837,-0.5309,-0.2361,0.1093,0.01,0.2484,0.3492,0.4477,0.6887,0.5695,0.7627,0.9389],[0.1008,-0.6382,-0.8107,0.8752,0.3747,-0.4402,-0.3397,-0.3386,-0.0247,-1.302,0.9168,-0.452,0.7083,1.225,-0.9045,0.4202,-1.081,0.1377,-1.013,-0.6315,-1.942,-0.4739,-0.1114,NaN,-8.864,-1.122,-1.038,0.0144,0.23,0.8055,0.672,0.7184,0.8525,0.8008,0.9326,1.338,1.3,1.719,1.64],[-0.342,-0.9691,-0.8009,0.2113,-0.2822,-0.4557,-1.138,-0.3731,-0.0782,-1.897,1.016,-0.8989,0.8056,1.408,-1.074,0.2182,-1.688,-0.036,-1.468,-0.9581,-2.518,-0.4721,-0.0147,NaN,-4.651,-2.045,-1.428,-0.4914,-0.1585,0.2938,0.2833,0.0389,0.6819,0.8042,1.213,1.377,1.261,1.428,1.393],[-0.2832,-0.7317,-0.5047,0.2263,-0.175,-0.4068,-0.5837,-0.369,-0.2452,-1.666,0.8237,-0.6124,0.5637,1.216,-1.074,0.0558,-1.339,-0.0345,-1.031,-0.6429,-1.815,-0.5962,-0.2776,NaN,-3.215,-0.9852,-0.906,-1.001,-0.834,0.0542,-0.2471,0.1486,0.5997,0.3349,0.8051,0.9389,1.493,1.515,1.298],[-0.0651,-0.4448,-0.6454,0.408,0.0934,-0.6391,-0.6754,-0.4675,-0.2241,-1.765,1.066,-0.9339,0.7395,1.523,-0.871,0.4259,-1.415,-0.1982,-1.342,-1.087,-2.262,-0.3431,-0.0299,NaN,-1.212,-1.24,-1.166,-0.8775,-0.7293,-0.1951,-0.0344,-0.1627,0.509,0.684,0.8294,0.9894,0.6776,0.8335,1.094],[0.1524,-0.2489,-0.3904,0.5558,-0.0771,-0.4249,-0.6473,-0.3761,-0.0058,-1.8,0.761,-0.4561,0.4955,1.339,-0.9371,0.5343,-1.4,-0.0272,-1.027,-0.4881,-2.058,-0.1207,-0.0954,NaN,-9.448,-0.6094,0.102,0.001,-0.1701,0.4527,0.4421,0.6848,1.044,0.9115,1.083,1.489,1.282,1.288,1.447],[0.0932,0.392,-0.0387,0.0151,0.0046,0.1658,-0.1643,-0.1107,0.2198,-0.037,0.5423,0.1328,0.419,0.0918,-0.1488,0.2445,-0.2989,-0.0865,-0.1575,0.0881,-0.5155,0.2164,-0.0729,NaN,-0.2033,-0.3047,-0.0621,0.0644,0.0953,-0.1009,-0.1232,-0.3544,-0.1253,-0.0281,0.0162,-0.2014,0.0822,0.5109,0.7344],[0.2816,0.232,-0.1601,-0.1397,-0.0418,0.1152,0.0679,-0.3629,0.0254,-0.9622,0.4935,0.4381,0.349,0.4753,-0.6511,0.3909,-0.8034,-0.1907,-0.2567,-0.1173,-0.9232,-0.3051,-0.3494,NaN,0.3845,0.5948,0.7872,0.8177,1.029,1.208,0.9719,0.8755,0.1325,-0.5916,-0.8678,-1.478,-0.976,-1.669,-1.219],[0.4806,-0.3621,-0.302,0.0896,0.0411,-0.4493,-0.0573,-0.2552,0.2208,-1.527,1.149,0.4876,0.918,1.618,-0.6594,0.3853,-1.215,-0.3046,-0.939,-0.6328,-1.804,-0.5913,-0.41,NaN,-0.6687,-0.667,0.484,0.7444,0.7129,0.6387,0.5745,-8.67,-0.1039,0.6971,0.8255,1.495,1.32,1.097,1.52],[1.238,-0.0699,-0.4962,0.1646,0.4098,-0.7833,0.5315,-0.1093,0.7141,-1.019,1.546,0.9376,1.119,1.549,-0.5949,0.6228,-1.062,-0.1658,-1.203,-0.6552,-2.172,-0.4359,-0.6901,NaN,-10.34,-0.6311,0.0828,0.5469,0.832,0.9603,0.9953,0.8765,0.712,0.9141,0.7798,1.054,0.934,1.191,1.094],[0.0275,0.554,-0.0258,0.1124,0.0661,0.3251,-0.39,-0.4786,-0.2338,-1.08,0.0242,-0.3358,-0.3106,-0.037,-0.2633,-0.2712,0.2733,-0.1183,0.3627,0.1229,-0.06,-0.9906,-0.6141,NaN,0.9305,0.5054,0.5262,0.3,0.3434,0.1516,-0.3904,-0.3335,-0.3956,-0.5418,-0.5243,-0.4561,-0.1061,0.0034,-0.0129],[0.053,0.0402,0.0907,0,-0.0072,0.0996,-0.0216,-0.0713,0,-0.1621,0.1104,-0.0253,0,0,0.0205,-0.097,0,0,0,0,0,-0.1528,-0.1245,NaN,-0.2199,-0.452,-0.2992,-0.499,-0.0964,-0.3186,-0.2701,-0.0937,-0.0344,-0.1019,-0.1163,0.5019,-0.0989,0.9835,1.115],[0,0.0203,0,0,0,0,0,0,0,-0.0423,0,0,0,0,0,0,0,0,0,0,0,-0.0228,0,NaN,-0.0173,-0.0174,-0.0201,-0.0145,-0.0082,-0.0092,-0.017,-0.0102,0.0092,0.0085,0.0081,0.0071,-0.0007,0.024,0.0578],[0,0,0,0,0,0,0,0,0,-0.0423,0,0,0,0,0,0,0,0,0,0,0,-0.0453,0,NaN,0,0,0,0,0,0,0,0,0,0,0,0,0,0,0],[0,0,0.0309,0,0,0,0,0,0,-0.0833,0,0.0135,0,0,0,0,0.0335,-0.0067,0,0,0,-0.0675,0.0135,NaN,-0.003,-0.0039,-0.0173,-0.0238,-0.0248,-0.0323,-0.0307,0.0072,-0.0044,-0.0084,-0.0103,0.0217,0.0298,0.0559,0.0443],[0.0179,0,0,0,0,0.0205,0,-0.0936,0,-0.1233,0,0,0,-0.0541,0,0,-0.0134,-0.0134,0,0,0,-0.0675,0.0116,NaN,-0.0933,-0.0807,-0.1184,-0.0697,-0.0583,-0.1115,-0.0872,-0.0624,-0.0902,-0.0476,-0.1211,-0.0909,0.0707,0.4191,0.5415],[0,0,0,0,0.035,0.0213,-0.043,-0.0479,0,-0.1233,0.009,-0.0368,0.0283,0,0,0,0,0,0,0,0,-0.0453,-0.0076,NaN,0,0,0,0,0,0,0,0,0,0,0,0,0,0,0],[0,0,-0.0451,0,-0.0492,0,0,0,0,-0.0579,0.0306,0,0,0,0.0214,0,0,0,0,0,0,-0.0453,-0.0076,NaN,-0.0455,-0.0706,-0.0449,-0.0165,-0.0035,-0.0247,-0.0215,0.0182,-0.0597,-0.0373,0.0184,0.0814,0.0253,0.0795,0.1012],[0,0,-0.0227,0,0,0.0213,0,0,0,-0.0833,0.0154,0,0,0,0.0424,0,-0.0134,-0.0134,0,0,0,-0.0453,-0.011,NaN,0.159,-0.2721,-0.2657,-0.2067,-0.2198,-0.1854,-0.346,-0.2311,-0.2419,-0.0082,0.1347,0.1859,0.1269,0.6335,0.7367],[0.0229,0,0.0309,0,0.0176,0.0022,0,0.0198,0.0623,-0.1233,0.0457,-0.0184,0.083,0.0083,0.0424,-0.0331,-0.0198,-0.06,0.0022,-0.0009,0.0441,-0.0736,0.0741,NaN,0,0,0,0,0,0,0,0,0,0,0,0,0,0,0],[0,0,0,-0.053,0,0,0,0,0,-0.0423,0.0306,-0.0337,0.0422,0,0,0,0,0,0,0,0,-0.0453,0,NaN,-0.1471,-0.1415,-0.0994,-0.1103,0.1454,0.2234,0.372,0.0035,-0.2606,-0.1303,0.0033,-0.0441,-0.0768,0.0688,0.1938],[0.4816,0.0541,0.0634,-0.5816,0.2046,0.5174,-0.0329,-0.1877,-0.0943,-1.021,-0.1297,0.0849,0.5602,-0.0657,-0.2445,-0.0098,-0.6865,-0.1618,0.0187,-0.2211,-0.2674,-0.3408,-0.3037,NaN,1.363,1.439,1.336,0.8386,0.2293,0.6101,0.0877,0.286,-0.0218,-0.4597,-0.6779,-1.678,-1.162,-1.631,-0.5596],[0.3416,0.1827,0.0376,-0.1425,-0.0276,0.1669,0.0464,-0.0332,0.255,-0.2474,0.1398,0.0179,0.2658,0.2616,-0.1093,0.0952,-0.0609,0.0632,0.1621,0.025,-0.0571,0.0531,0.0386,NaN,-2.123,-1.325,-0.5415,-0.0085,0.0846,0.3683,0.8761,0.6653,0.6833,0.6843,0.509,0.4553,0.0543,-0.2,-0.1824],[0.3835,0.2015,-0.0247,-0.3856,0.0936,-0.0852,0.3937,0.0739,-0.0821,-0.4202,0.1848,0.3934,0.426,0.5811,-0.208,0.1649,-0.1841,0.1395,0.0847,-0.0461,-0.1396,0.0378,-0.1008,NaN,-1.117,-1.296,-1.047,-0.5099,-0.1914,0.1392,0.5392,0.7962,0.6484,0.6586,0.7137,0.617,0.2215,-0.07,-0.1036],[-0.1188,0.1454,-0.0079,-0.6025,-0.1861,-0.4192,0.3747,-0.0205,-0.3085,-0.6348,0.1202,-0.1538,0.1678,0.1734,-0.2949,0.0719,-0.5235,0.1432,-0.2297,-0.2795,-0.2367,-0.3781,0.0275,NaN,0.8214,0.3756,-0.3693,-0.0871,0.2305,0.4055,0.6213,0.5347,0.4596,0.2224,-0.0996,-0.3558,-0.3516,-1.055,-1.353],[0.3357,0.421,0.197,-0.5462,0.1793,-0.0873,0.01,0.0031,0.1479,-0.4523,0.1226,0.2641,0.1784,-0.1721,0.1321,0.3601,-0.1636,0.015,-0.0901,0.0877,-0.267,0.0226,0.0634,NaN,-1.308,-0.4018,0.1977,0.3905,0.7806,1.001,0.9904,1.099,0.5914,0.2165,-0.0309,-0.7484,-0.5551,-1.169,-1.054],[0.2088,0.0397,-0.0198,-0.6556,-0.264,-0.3271,-0.2497,-0.559,-0.3957,-1.693,0.6703,-0.0417,0.29,-0.4254,-0.9468,-0.2534,-0.9878,-0.1321,-0.8663,-0.3163,-0.7643,-0.4616,-0.4073,NaN,1.825,1.745,1.281,0.5326,-2.092,0.0101,-1.284,-1.1,-0.3954,0.1702,-0.0974,0.1135,-0.1232,0.1818,-0.7681],[0.3822,0.3176,0.0226,-0.5986,0.0538,0.0478,0.2724,-0.1242,-0.1793,-0.898,0.2122,-0.1537,-0.0933,-0.0006,-0.2754,0.1637,-0.2939,0.0567,-0.1673,-0.277,-0.5874,-0.0319,0.0904,NaN,-6.848,-2.942,0.3184,1.507,1.65,1.485,1.403,1.718,0.8429,0.8386,0.5388,0.3696,0.5521,-0.3817,-1.052],[0.2271,0.1801,0.026,0.2038,-0.028,0.5205,0.4059,-0.1186,-0.2183,-0.4638,0.2556,0.2243,0.0086,-0.1166,-0.1887,-0.0136,-1.082,-0.0648,-0.4154,-0.0968,-0.1683,-0.007,-0.248,NaN,1.208,0.6179,-0.0169,-0.2826,0.249,0.2564,0.4817,0.6341,0.0737,0.0393,-0.1864,-0.633,-0.6479,-0.9692,-0.8239],[0.3206,0.1086,-0.1294,-0.422,0.3334,0.7343,0.6266,-0.0089,-0.061,-0.4334,0.0218,0.0698,0.0782,-0.2581,-0.1603,0.0603,-0.7795,0.2798,-0.4284,-0.1021,-0.3548,-0.2157,-0.4021,NaN,-0.4373,-1.203,-0.8571,-0.2917,0.2055,0.2298,0.3871,0.5586,0.5653,0.5372,0.4936,0.2718,0.1472,-0.0719,-0.5352],[0.1352,0.4411,0.224,-0.6457,0.051,0.4222,0.1178,-0.5835,-0.3999,-1.316,-0.437,-0.0529,-0.1388,-0.1944,-0.6233,-0.2052,-1.072,-0.2744,-0.6586,-0.1956,-0.5274,-0.4294,-0.2227,NaN,1.129,0.9538,0.5919,0.1958,-0.0338,0.3207,0.3673,0.5106,0.3004,-0.0139,-0.4653,-1.045,-1.127,-0.9634,-0.721],[0.2146,-0.1834,-0.1467,-0.7391,-0.1316,0.109,-0.259,-0.4367,-0.7484,-1.341,-0.4858,-0.1068,-0.4824,-0.7307,-0.6601,-0.1206,-1.015,-0.0614,-0.8645,-0.3931,-0.6344,-0.8281,-0.4117,NaN,0.8137,0.5574,0.8444,1.066,0.8704,0.5074,0.7499,0.5165,-0.029,-0.3634,-1.048,-0.9792,-1.008,-1.12,-1.379],[0.3432,0.5234,0.3164,-0.2382,0.1644,0.6855,-0.1532,-0.0054,-0.3316,-1.626,-0.4256,0.3093,-0.1335,-0.4341,-0.568,0.256,-1.609,-0.2979,0.0768,0.1572,-0.9543,-0.068,-0.2986,NaN,2.098,1.557,1.19,0.9648,0.9999,0.8994,0.664,0.6297,0.0819,-0.654,-1.4,-2.762,-1.618,-2.1,-0.549],[0.6918,0.9101,0.2186,0.0275,-0.054,0.4844,0.0699,-0.0787,-0.5423,-1.162,-0.4601,0.3931,-0.3437,-0.1653,-0.4466,-0.2399,-1.02,-0.1632,-0.5097,-0.1396,-0.7128,-0.3901,-0.5046,NaN,2.046,1.471,1.024,1.292,1.566,1.34,1.104,0.3072,-0.1783,-3.082,-2.529,-1.776,-1.366,-1.224,0.0047],[0.5492,0.6227,-0.1766,0.0163,0.1012,0.2712,0.0807,-0.1201,-0.5732,-1.807,-0.5764,0.2702,-0.4885,-0.2771,-0.8143,0.1927,-1.018,-0.5284,-0.928,-0.4826,-1.264,-0.5131,-0.2268,NaN,1.775,1.985,2.09,2.652,2.162,1.715,1.701,1.41,0.2407,0.6671,-1.087,-4.366,-2.633,-7.737,-0.5746],[-0.0099,-0.0028,0.0086,0.0151,-0.287,0.7206,-0.0475,-0.3377,0.0791,-0.3725,-0.1549,0.4145,0.5129,-0.1307,-0.4976,0.6047,-0.8999,-0.5581,-0.0657,-0.2806,-0.0307,0.073,0.2541,NaN,0,0,0,0,0,0,0,0,0,0,0,0,0,0,0],[0.0355,0.0037,-0.0733,0,-0.0731,0.0803,-0.0108,-0.0479,0.0211,-0.1118,-0.0768,-0.0053,0.0567,0.0385,-0.0319,0.0643,-0.0992,-0.0194,-0.0659,-0.0335,-0.0396,0.0613,0.0391,NaN,-0.2245,-0.1815,-0.2137,0.0218,0.1003,-0.0333,-0.1441,-0.1373,0.0362,0.0782,0.0937,0.1008,0.1249,0.1717,0.2069],[0.1248,0.1575,-0.2856,-0.1041,-0.1115,0.3402,-0.0713,0.036,0.2317,-0.4402,0.0655,-0.1289,-0.1257,0.0049,-0.0851,0.5837,-0.3809,-0.1093,-0.2893,-0.3534,-0.4529,-0.3857,-0.1868,NaN,0,0,0,0,0,0,0,0,0,0,0,0,0,0,0],[-0.1314,-0.0835,0.0219,-0.2,-0.2705,0.7536,-0.2537,-0.5961,0.1449,-1.081,-0.3213,-0.0257,0.4121,-0.5239,-0.053,-0.0948,-1.18,-0.7694,-0.655,-0.303,-0.9275,-0.8159,-0.6179,NaN,0.9576,0.4684,0.0589,-0.0783,0.0981,0.0462,0.4157,0.5541,0.2884,-0.0335,-0.4437,-0.6862,-0.8912,-0.39,-0.3645],[0.7996,0.9642,0.7206,0.0865,-0.0251,0.7779,-0.1532,0.2386,0.6183,-0.4886,0.0383,0.2945,0.8266,0.2297,0.7396,0.8369,-0.9663,-1.114,-0.0442,-0.0522,-0.9266,0.0771,-0.0429,NaN,-0.0209,0.7095,1.008,1.182,0.6293,-0.0047,-0.129,0.1399,-0.0932,-0.0055,-0.3307,-0.5217,-1.102,-0.9707,-0.4911],[0.7647,0.6437,0.5081,-0.195,-0.0714,-0.2932,0.171,-0.4436,0.2067,-0.7705,0.1335,0.4381,0.2434,-0.0938,-0.3696,0.1329,-0.1787,-0.4311,-0.2882,-0.2352,-0.5296,-0.3036,-0.726,NaN,1.717,1.444,1.044,1.243,1.235,1.324,1.185,0.6049,-0.3803,-0.7336,-2.13,-2.161,-1.129,-1.731,-1.532],[0.7994,0.5672,0.086,-0.1974,0.1917,-0.0061,0.1398,0.1096,0.2336,-0.6043,-0.1626,0.4291,0.12,-0.2955,-0.5296,-0.0612,-0.3678,-0.2714,-0.3005,-0.2754,-0.5773,-0.5072,-0.4663,NaN,0.2203,0.6902,0.969,0.6287,0.5921,0.9307,1.364,1.204,0.2019,-0.3726,-0.7733,-1.721,-1.368,-1.511,-1.054],[0.6551,0.4556,0.1975,-0.0547,-0.1238,-0.1272,0.1683,-0.3581,0.1219,-0.8985,-0.24,0.1676,0.2343,-0.2532,-0.5855,0.1241,-0.8921,-0.2725,-0.3778,-0.3956,-0.7673,-0.7338,-0.7099,NaN,2.281,1.426,0.9571,1.452,1.4,1.301,1.332,0.7957,-0.2446,-2.279,-1.604,-4.098,-0.9481,-1.49,-0.2818],[0.9546,0.5549,0.2831,0.761,-0.1051,-0.0914,0.141,0.059,-0.0148,-0.2445,-0.1347,1.117,0.5358,-0.7856,-0.2176,0.209,-0.3447,-0.5993,0.1735,-0.131,-0.003,-0.3477,-0.5067,NaN,1.794,2.047,2.052,1.531,1.283,1.532,0.8949,0.3488,0.1544,-0.587,-0.8778,-3.019,-1.173,-5.485,-0.4952],[0.5788,0.4055,0.4222,0.1786,-0.2006,0.0097,-0.0811,-0.1872,0.0487,-0.3779,-0.5427,0.7274,0.0249,-0.5738,-0.2031,0.2657,0.0193,-0.2568,-0.1775,-0.1205,-0.1621,-0.1824,-0.2277,NaN,1.988,1.943,1.486,0.9839,0.8758,0.9888,0.9968,0.7098,0.0226,-0.435,-1.619,-2.328,-2.065,-3.344,-0.204],[0.6883,0.7222,0.2652,0.2549,-0.2423,-0.2263,-0.2548,0.1402,0.0027,-0.6608,-0.518,0.7695,-0.0061,-0.7213,-0.2311,0.2002,-0.0386,-0.1749,0.1433,-0.1478,-0.3666,-0.2377,-0.5388,NaN,1.288,1.574,1.792,1.671,1.451,1.227,0.9395,-0.2147,-0.1916,-0.1141,-0.6913,-2.079,-1.142,-4.05,-1.462],[0.0983,-0.6655,-0.5559,-1.158,-1.577,-1.843,-1.646,-1.097,-1.751,-2.176,-1.524,0.1758,-1.073,-2.609,-2.202,-0.9621,-1.966,-0.6589,-1.97,-1.693,-1.997,-2.179,-2.363,NaN,1.137,2.29,2.701,2.579,2.081,1.39,0.2152,-0.6035,-0.4717,-2.269,-1.395,-1.689,-0.9797,-4.256,-0.729],[1.49,1.304,0.5741,1.067,-0.231,-1.166,-0.5851,0.0375,-0.7956,-2.859,-1.091,0.8571,-0.362,-2.601,-0.9723,-0.0959,-1.908,-0.4844,-1.495,-0.1474,-1.578,-1.409,-1.351,NaN,2.603,2.339,2.809,2.916,2.011,1.587,-0.7882,-1.066,-0.8096,-0.9879,-1.898,-0.7663,-0.987,-6.946,-0.0152],[0.9438,0.9648,0.3662,0.2968,-0.2219,-0.1321,-0.5251,-0.133,-0.5187,-1.683,-0.8545,0.5587,-0.5054,-1.067,-0.9468,-0.1911,-0.6358,-0.5962,-0.5612,-0.5169,-0.7054,-0.7139,-0.8783,NaN,2.769,2.819,2.986,2.641,1.914,1.976,1.075,0.5752,-0.1706,-2.736,-1.435,-5.248,-2.468,-5.116,0.4179],[0.8346,0.6856,0.3723,0.3142,-0.0899,-0.3425,-0.0285,0.0676,-0.0552,-1.277,-0.4409,0.5648,0.0616,-0.8522,-0.7241,0.0518,-0.5148,-0.607,-0.4061,-0.5789,-0.6614,-0.6033,-0.6476,NaN,2.353,2.083,2.107,1.889,1.734,1.367,1.623,0.5141,-0.0497,-0.991,-1.13,-5.936,-1.684,-1.64,-2.24],[1.048,0.6746,0.5277,0.6243,-0.0629,-0.0061,-0.2436,-0.0232,0.3597,-0.772,-0.0989,1.188,0.0213,-0.7673,-0.4653,-0.0126,-0.5725,-0.4351,-0.0894,0.0496,-0.4627,-0.3106,-0.3375,NaN,1.652,1.422,1.653,1.238,1.25,2.523,0.8026,0.5745,0.8015,-0.611,-0.7279,-3.695,-0.8625,-6.038,0.0158],[0.7547,0.8599,0.1928,0.3355,0.0937,-0.1018,0.0871,0.1024,0.3589,-0.6723,-0.1585,0.5706,0.2346,-0.8121,-0.2376,0.0322,-0.4654,-0.0767,-0.0647,-0.1059,-0.2245,-0.3291,-0.6086,NaN,1.601,1.889,2.075,1.853,1.543,1.34,0.9322,-0.0373,-0.5462,-1.132,-0.5792,-1.404,-1.696,-5.412,-0.4271],[0.8287,0.9161,0.2195,0.3862,0.0921,-0.1308,-0.0438,0.126,0.3883,-0.7596,-0.1497,0.6366,0.2949,-0.836,-0.2053,0.0285,-0.5737,-0.0561,-0.1299,-0.1402,-0.3463,-0.3629,-0.663,NaN,1.488,1.82,1.935,1.792,1.451,1.241,0.8582,0.1073,-0.3132,-0.974,-1.26,-1.63,-1.376,-3.888,-1.252],[0.6164,0.8424,0.2605,0.2572,-0.0014,-0.0327,-0.1797,-0.1519,-0.1426,-0.7285,0.0533,0.678,0.0626,-0.4559,-0.2311,0.4496,0.1058,-0.2146,0.0329,-0.0187,-0.3437,0.2705,0.0419,NaN,2.271,2.186,1.704,1.269,0.3809,1.032,0.292,0.2966,-0.4518,-0.0244,-0.5343,-1.994,-1.421,-5.17,0.1641],[0.646,0.8513,0.3334,-0.3346,-0.1415,-0.3514,0.0132,0.0281,-0.0396,-1.075,-0.0975,0.3582,-0.1825,-0.4939,-0.5271,0.1576,-0.1185,-0.4356,-0.0843,-0.3077,-0.6287,-0.0595,-0.101,NaN,1.825,1.716,1.376,1.42,1.348,1.063,0.7454,0.6612,0.4645,0.0302,-1.243,-2.919,-2.083,-3.827,-0.5765],[0.7559,0.8716,0.3543,0.2377,-0.1901,-0.7694,0.0394,-0.3801,-0.1819,-1.252,0.4354,0.6753,0.3236,-0.3554,-0.6799,0.3885,-0.2388,-0.2062,0.0787,-0.37,-0.6222,-0.778,-0.4596,NaN,1.961,1.841,1.948,1.704,1.382,1.034,0.6835,-0.3006,-0.9582,-1.29,-0.8279,-0.7984,-1.087,-3.134,-2.155],[0.4697,0.8711,0.5208,-0.0066,-0.3779,-0.5158,-0.0672,-0.6842,-0.3198,-1.357,0.5583,0.6718,0.2559,-1.093,-0.8227,0.249,-0.4624,-0.2624,-0.1253,-0.264,-0.5638,-0.4847,-0.5394,NaN,1.925,1.765,1.706,1.66,1.577,1.575,1.645,1.107,0.172,-1.1,-1.42,-1.164,-0.3006,-6.879,-2.266],[1.122,1.197,0.723,-0.3288,-0.194,-0.6087,-0.3173,0.1828,-0.5721,-1.107,-0.2775,0.8944,0.2461,-0.7122,-0.665,-0.0282,-0.6212,-0.3041,-0.2285,-0.3943,-0.8562,-0.8681,-0.6759,NaN,1.451,0.8948,0.8597,1.269,1.263,1.36,0.8953,0.2815,-0.6031,-1.373,-0.7595,-1.16,-1.146,-2.741,-0.4915],[0.8181,0.9272,0.2561,-0.0158,-0.0472,-1.046,-0.0659,0.0349,-0.2731,-1.076,0.0414,0.9,0.2581,-0.2428,-0.6222,-0.0222,-0.2835,0.0013,-0.0769,-0.0673,-0.6218,-0.32,-0.0195,NaN,0,0,0,0,0,0,0,0,0,0,0,0,0,0,0],[0.4967,0.5734,0.1302,-0.1619,-0.1476,-0.6616,-0.2423,-0.3377,-0.3623,-0.5349,0.0369,0.3261,0.4261,0.0614,-0.4724,-0.027,-0.6222,-0.1909,-0.421,-0.3325,-0.6479,-0.0789,0.1664,NaN,-1.118,-0.3254,0.2184,0.7827,1.432,1.186,0.365,0.2004,-0.5029,-1.931,-0.7601,0.3018,0.062,-0.0916,0.1802],[0.8988,0.6183,-0.0243,0,-0.0612,-0.4631,0.3494,-0.1363,-0.505,-0.6792,-0.2675,0.2871,0.3229,-0.6761,-0.2396,0.4489,-0.6544,-0.1708,-0.8295,-0.7609,-0.5549,-0.3074,0.2507,NaN,-1.757,-0.3678,0.311,0.5084,0.6981,0.46,0.4927,-0.0696,-0.1228,-0.3505,0.064,-0.2786,-0.4454,0.033,0.8245],[1.163,0.6776,-0.0302,0.0726,-0.0671,-0.1815,0.1512,-0.2075,-0.1688,-0.7228,0.1972,1.207,0.4828,-0.2262,-0.0695,0.2712,-0.531,0.0771,-0.9447,-0.12,-0.6181,0.1539,-0.4814,NaN,-0.2794,-0.5086,-0.4826,0.2969,0.8752,1.051,1.116,0.9001,0.1479,-0.209,-0.162,-0.8271,-0.723,-0.9592,-0.2361],[0.687,-0.144,-0.277,0.8617,0.555,0.5182,-1.152,0.3077,-0.6747,-1.808,0.0916,0.1987,0.4062,-1.305,-0.9088,-2.022,-2.39,-0.1809,-2.041,-1.421,-1.934,-0.727,-0.4026,NaN,-0.994,-0.1719,0.3246,0.6495,1.304,1.436,1.893,1.195,0.9238,0.0298,-0.8289,-1.013,-1.962,-2.425,-0.3605],[1.503,0.2044,0.2084,0.6564,0.1176,0.5168,-0.4428,0.1198,0.1211,-1.137,-0.0883,0.8443,-0.1465,-1.206,-0.3166,0.0743,-1.415,-0.2967,-1.419,-0.7429,-1.426,-0.1452,-0.3723,NaN,2.21,2.217,2.128,1.383,1.09,0.9936,0.6557,0.7936,0.2315,-0.0055,-1.031,-1.112,-1.591,-7.75,-0.2129],[1.012,0.7532,0.251,1.224,-0.0605,-0.2925,-0.635,-0.4563,-1.25,-2.268,-0.229,1.459,-0.7131,-1.402,-0.9778,-0.5813,-1.855,0.0263,-2.174,-1.263,-1.898,-0.3327,-0.4152,NaN,-2.906,0.4165,1.746,2.288,2.927,3.011,3.078,2.584,1.822,0.58,-0.9867,-1.928,-2.66,-3.84,-6.131],[0.9585,0.2706,-0.3018,0.4944,0.0705,0.4767,-0.5545,-0.5784,-1.558,-1.608,-0.8632,1.279,-1.201,-2.255,-0.9124,-1.478,-2.086,-0.9012,-2.577,-1.552,-2.084,-0.9831,-1.056,NaN,0.5085,1.16,1.575,1.928,1.669,1.646,1.554,0.5262,-0.1719,-0.6833,-1.319,-1.967,-2.004,-3.664,-0.7574],[-0.0635,-0.1261,-0.1894,0.6457,0.4578,-0.3426,-0.0841,-0.159,-0.4312,-0.97,0.336,0.5247,0.1468,-0.7578,-0.1988,-0.3692,-0.9535,-0.2705,-0.7034,-0.2254,-0.4449,-0.3758,-0.4334,NaN,-2.385,-1.357,-0.0671,0.5763,0.7202,0.573,0.7248,0.8787,0.73,0.4192,0.1365,-0.0137,-0.4458,-0.4274,-0.0626],[0.0999,0,0.0679,0.1686,-0.0361,0.0205,-0.064,-0.0713,-0.114,-0.1233,0.0605,0.0268,0.0699,-0.1062,0,-0.0331,-0.0659,-0.0659,-0.0978,-0.0336,-0.0457,0.0026,-0.0562,NaN,-0.3157,-0.0521,0.0845,0.096,-0.0125,0.3013,0.3885,0.5032,-0.0025,-0.1407,-0.0974,-0.0539,-0.1422,-0.3145,-0.242],[0.4314,0.5197,-0.1667,0.1156,0.1121,-0.3724,-0.3716,-0.3205,0.1568,-0.5792,0.2284,-0.0322,-0.1878,-0.2472,-0.0149,-0.0938,-0.3456,0.2501,-0.3287,-0.3171,-0.3093,-0.1076,-0.1183,NaN,1.516,1.408,1.425,0.6101,-0.2152,-0.2884,-1.256,-1.585,-1.191,-1.187,-0.8623,-0.9456,-0.2491,1.217,1.603],[0.7471,0.5628,-0.32,0.3563,0.0054,-0.0018,-0.1504,-0.6773,-0.2026,-1.459,0.028,0.5395,-0.7132,-0.9262,-0.368,0.6332,-1.149,-0.1381,-0.3085,-0.5991,-0.757,-0.3243,-0.4502,NaN,-0.1267,0.6282,0.8872,1.234,1.186,1.085,1.072,0.7573,0.2627,-0.2443,-0.7251,-1.462,-2.169,-1.943,-0.4428],[0.3003,0.4938,0.1211,0.5262,0.1817,-0.4103,0.2848,-0.0386,0.4967,-0.3691,-0.0195,0.0625,0.0981,-0.297,0.3189,0.5085,-0.4167,0.2068,-0.3886,0.047,-0.3297,0.2743,0.1728,NaN,0.2876,-0.1038,-0.1392,-0.2053,-0.1572,-0.3122,0.3137,0.5013,0.4738,0.2375,0.2928,0.3347,-0.1167,-0.622,-0.7849],[0.2101,0.2998,0.0647,0.5548,0.0735,0.0019,-0.2404,-0.2661,0.0046,-0.356,-0.0337,0.1022,0.0223,-0.2771,0.2085,0.2899,-0.247,-0.1711,-0.177,0.176,-0.0727,0.0194,0.1611,NaN,0,0,0,0,0,0,0,0,0,0,0,0,0,0,0],[0.0476,0.1577,0.1957,-0.3064,-0.1462,0.8023,0.1085,0.0561,-0.0793,-0.3977,0.2777,-0.1938,0.7453,-0.6568,0.0651,-0.0853,-1.382,-0.4467,-0.132,0.1837,-0.2705,-0.44,-0.6466,NaN,-1.074,-1.798,-1.134,-0.5363,0.5444,0.6963,0.8973,0.9506,1.011,0.8885,0.7262,0.3489,-0.1961,-0.6886,-0.6357],[0.3201,0.407,0.2009,-0.426,-0.1828,0.2368,0.0905,-0.484,0.0821,-0.1644,-0.0321,-0.001,0.2108,-0.5618,-0.0437,-0.3768,-0.9219,-0.4309,-0.1724,-0.1384,-0.168,-0.4536,-0.5336,NaN,1.776,0.989,0.1494,-0.3773,0.1185,-0.2126,0.2412,-0.1423,-0.2252,-0.5495,-0.2682,-0.4301,-0.6849,-0.5686,0.1848],[0.0412,0.0379,-0.1773,-0.6222,0.1048,0.2373,0.1548,-0.3724,-0.3027,-1.074,-0.4869,0.3816,-0.2061,0.0401,0.2565,0.1719,-1.166,-0.5494,-0.6952,-0.3279,-0.2878,-0.8812,-0.6868,NaN,0.8056,0.4823,0.503,0.674,0.9298,0.8025,0.6372,0.4292,-0.0223,-0.5765,-0.7973,-1.225,-1.068,-0.9909,-0.5838],[0.065,0.3628,0.3042,-0.3835,-0.1295,0.1458,-0.345,-0.0819,-0.0098,-0.7515,-0.4452,0.1749,0.0915,-0.2048,-0.3954,0.3048,-0.7098,-0.4212,-0.3721,-0.1251,-0.3184,-0.2307,-0.4818,NaN,0.7,0.5008,0.4544,0.6398,0.9316,1.442,0.6245,0.6114,0.3229,-0.2812,-1.166,-1.348,-0.7779,-1.846,-0.8083],[0.1285,0.6208,0.4501,-0.2476,-0.2052,0.0237,0.2432,-0.0489,-0.0749,-0.6479,-0.3219,-0.1117,0.0288,-0.1256,-0.059,0.4489,-0.6216,-0.3341,-0.209,0.03,-0.0055,-0.4104,-0.3814,NaN,1.39,1.115,0.2514,-0.227,-0.1135,-0.0454,0.2244,0.2621,-0.2073,-0.6203,-0.4976,-0.4943,-0.4917,-0.3438,-0.2023],[0.1038,0.1992,0.4413,-0.1694,-0.2589,0.0589,0.0147,-0.095,-0.4463,-1.143,-0.5239,0.0653,0.0774,-0.4565,-0.2813,0.0516,-0.3551,-0.2832,-0.3819,0.1203,0.1077,-0.6294,-0.3682,NaN,1.424,1.073,0.3494,0.6652,0.8286,0.7698,0.7063,0.3606,-0.2314,-0.5258,-1.119,-1.609,-0.7055,-0.9332,-1.052],[0.0672,-0.2175,0.2348,-0.0697,-0.1568,0.3347,0.1417,0.0852,-0.4236,-0.9901,-0.3557,0.2042,0.0974,-0.5525,-0.622,-0.1328,-0.9347,-0.2276,-0.4023,0.404,-0.0633,-0.4119,-0.657,NaN,1.062,0.9939,0.5038,-0.0736,0.0073,0.0802,0.1075,0.2263,0,-0.0231,-0.3163,-0.4808,-0.6566,-0.7785,-0.6522],[-0.0454,0.3467,0.0431,-0.3359,0.3027,0.6233,0.3566,-0.0059,-0.2336,-1.202,-0.3344,-0.0164,0.2087,-1.132,-0.1947,0.3318,-1.625,-0.9448,-0.237,0.1002,-0.2816,-0.6267,-0.5767,NaN,1.282,1.189,-0.0078,-0.1797,0.2165,0.4905,0.4083,0.5491,0.262,-0.0359,-0.9698,-1.035,-0.8294,-0.8572,-0.482],[-0.1727,0.9644,0.5121,0.1896,0.5653,0.8,0.5221,0.5651,0.154,-0.7525,-1.163,0.3688,-0.2483,-1.506,-0.1141,0.0599,-1.292,-0.7744,0.314,0.6931,-0.1225,-0.5203,-0.1599,NaN,0.7588,1.237,1.629,1.876,1.617,1.517,1.397,0.8315,0.3609,-0.2728,-1.427,-3.308,-1.831,-2.425,-1.959],[-0.0174,0.016,0.0028,-0.2207,0.0128,0.052,-0.0685,0.1917,0.0019,-0.7505,-0.7501,-0.0887,-0.2753,-0.5486,-0.0072,-0.127,-0.9166,-0.433,-0.5456,-0.0504,-0.3648,-0.3522,-0.2301,NaN,-0.978,-0.3964,0.069,0.1864,0.2547,0.0755,0.4707,0.567,0.5725,0.2961,-0.0126,-0.3429,-0.2757,-0.1309,-0.3554],[0.0362,0.16,0.0465,-0.1346,0.2115,0.195,-0.3162,-0.0952,-0.0249,-0.7137,-0.535,-0.1084,-0.1507,-0.7708,-0.2974,0.0284,-0.7623,-0.1045,-0.3803,0.0532,-0.2856,-0.2688,-0.2595,NaN,0.6503,0.1998,-0.393,-0.3054,-0.2278,-0.0154,0.0467,0.256,0.2922,0.2428,0.1233,0.0363,-0.3616,-0.3417,-0.2025],[0.57,1.074,0.9147,0.643,0.8306,0.6303,0.1363,0.3576,-0.0057,-0.7332,-0.4619,-0.0241,0.109,-0.8511,0.2902,0.8222,-0.7779,-0.2361,-0.2715,0.2311,0.0314,0.0237,0.0187,NaN,-1.194,-0.5101,0.138,0.6378,1.153,1.025,1.155,1.017,0.7655,0.3552,0.0325,-0.4991,-1.332,-1.978,-0.7656],[1.078,1.151,0.6838,-0.3656,-0.3217,-0.1234,0.0776,-0.1652,-0.5027,-2.168,-0.9887,0.6314,-0.4869,-2.542,-0.2037,-0.4372,-1.936,-0.6728,-1.614,-0.1598,-0.7764,-0.7657,-0.4809,NaN,1.001,1.06,1.046,1.105,1.036,0.9302,0.5635,0.628,-0.0327,-0.7044,-0.8992,-1.349,-2.055,-1.873,-0.4563],[0.6818,0.7505,0.4076,-0.2836,-0.169,-0.2836,-0.1428,-0.1803,-0.4826,-1.32,-1.165,0.1415,-0.2416,-1.919,0.016,-0.2982,-1.137,-0.5281,-0.9599,-0.361,-0.9179,-0.4272,-0.2002,NaN,1.241,1.123,0.8021,0.6993,0.6257,0.6593,0.5086,0.3865,-0.1451,-0.5858,-0.7131,-0.843,-1.283,-1.345,-1.13],[0.5233,0.6955,0.5247,-0.554,0.0296,0.4217,-0.4118,0.0315,-0.6512,-1.73,-0.9295,0.3652,-0.2655,-2.083,-0.3485,-0.3287,-1.411,-0.4092,-1.275,-0.4491,-0.7706,-0.4203,-0.5665,NaN,1.066,0.8207,0.5868,1.233,1.488,1.37,1.234,0.6083,-0.0141,-1.09,-1.824,-1.997,-1.442,-1.058,-0.9805],[0.3272,0.4891,0.4856,-0.3148,-0.1166,0.1185,0.1042,0.0326,-0.3228,-0.7184,-0.6228,0.2914,-0.0905,-1.452,-0.1771,0.0817,-1.065,-0.1928,-0.7474,-0.2019,-0.3943,-0.1625,-0.2132,NaN,1.336,0.7939,-0.1454,0.1129,0.5196,0.6476,0.6912,0.5663,0.0996,-0.5132,-0.756,-1.093,-0.4442,-1.008,-0.8065],[0.5528,0.4865,0.4537,-0.1746,-0.1471,-0.11,-0.069,0.2359,-0.2137,-0.9737,-0.7662,0.4739,0.2403,-1.774,-0.1466,0.2951,-0.4264,0.1627,-0.8869,-0.1843,-0.33,-0.246,-0.2125,NaN,-1.377,-0.8538,-0.1341,0.6972,0.8945,1.002,0.9894,1.059,0.54,-0.0952,-0.0253,-0.6323,-0.482,-0.969,-0.6139],[0.4489,0.3852,0.2571,-0.7077,-0.0767,0.2911,-0.1702,0.0012,-0.5586,-1.145,-0.7712,0.2775,-0.2655,-2.331,-0.4508,-0.4026,-1.079,-0.2973,-0.9328,-0.2192,-0.5606,-0.4602,-0.4508,NaN,1.085,1.312,1.257,1.02,1.151,0.7636,0.5594,0.5319,-0.116,-0.4485,-0.4971,-1.24,-2.681,-2.339,-0.3582],[0.4594,0.5814,0.0827,-0.1715,0.1001,0.1889,-0.1445,0.0548,-0.3806,-0.7836,-0.654,0.3142,-0.243,-1.983,-0.2826,-0.2603,-0.6412,-0.2043,-0.8307,-0.1096,-0.5299,-0.2989,-0.3382,NaN,1.803,1.623,1.269,1.032,0.9181,0.4109,0.0977,0.4171,-0.2434,-0.0999,-0.9983,-2.806,-1.836,-2.049,0.4618],[0.5958,0.4373,0.4121,-0.0737,-0.5024,-0.1966,-0.256,0.0696,-0.2008,-1.317,-0.7886,0.7054,-0.1052,-2.029,-0.8469,-0.5165,-1.255,-0.1017,-0.2293,-0.5878,-0.6227,-0.5907,-0.6474,NaN,1.761,1.338,1.067,1.504,1.768,1.627,1.411,0.4085,-0.1209,-0.816,-2.331,-3.279,-1.753,-1.579,-1.005],[0.6345,0.4099,0.4861,-0.186,-0.1822,-0.018,0.0925,0.0338,-0.1717,-0.629,-0.701,0.4093,0.241,-1.546,-0.228,0.1737,-0.5825,-0.2858,-0.3724,0.11,-0.113,-0.51,-0.7037,NaN,1.409,1.609,1.891,2.157,2.072,1.861,1.524,0.8558,0.2587,-0.5266,-1.172,-5.203,-0.3769,-2.863,-3.496],[0.6709,0.8509,0.6132,-0.2129,-0.2472,-0.0241,0.231,-0.0268,-0.2256,-1.474,-0.8596,0.2914,0.082,-2.11,-0.5821,0.1527,-1.107,0.0512,-0.7845,0.0604,-0.4364,-0.436,-0.564,NaN,1.119,1.231,1.28,1.447,1.504,1.695,1.087,0.9086,0.1805,-0.1546,-0.8569,-4.535,-1.828,-2.435,-0.6439],[0.5833,0.535,0.3964,-0.7379,-0.199,-0.0746,-0.2354,-0.1511,-0.2128,-1.046,-0.7281,0.1772,0.0279,-2.071,-0.3723,-0.3373,-1.16,-0.227,-0.9624,-0.2888,-0.7352,-0.864,-0.7635,NaN,0.8427,1.13,1.538,1.408,0.7671,0.355,-0.0507,-0.2177,-0.2558,-0.6465,-0.7368,-0.9541,-1.009,-1.285,-0.8856],[0.4197,0.3891,0.3137,0.0793,-0.0976,0.237,0.1307,-0.0311,-0.4893,-0.8151,-0.7052,0.4936,-0.2497,-1.298,-0.2836,-0.1881,-0.9328,-0.5285,-1.053,-0.3317,-0.4284,-0.3267,-0.259,NaN,0.9017,1.121,0.9287,1.228,0.9022,0.3634,0.2455,0.0717,-0.397,-0.5843,-0.7313,-1.077,-0.8268,-1.431,-0.7149],[1.185,0.7992,0.5464,0.0823,0.1995,0.6393,-0.0553,0.0168,-0.6589,-2.02,-1.544,0.4578,-1.382,-4.063,-0.4685,-0.2251,-2.915,-1.702,-2.585,-0.8737,-1.403,-1.298,-1.334,NaN,-1.904,0.4881,1.804,2.521,3.052,3.229,3.128,2,0.3034,-0.9093,-3.789,-1.558,-1.809,-3.086,-3.469],[0.7762,0.2563,0.3104,0.52,-0.1069,0.3523,-0.2012,-0.0899,-0.3623,-0.7462,-0.5315,0.7956,-0.2672,-1.729,-0.7143,0.1566,-1.073,-0.533,-0.8673,-0.1281,-0.7492,-0.1738,-0.6564,NaN,1.979,2.383,2.354,1.877,1.826,1.441,1.107,0.6133,0.4823,-1.207,-0.3893,-1.23,-1.502,-7.284,-2.451],[0.4665,-0.0303,0.2053,0.3315,-0.237,0.1522,-0.0302,-0.1151,-0.2788,-0.893,-0.5684,0.1872,-0.3455,-1.964,-0.5777,-0.162,-1.104,-0.8086,-1.186,-0.212,-0.6458,-0.0117,-0.3977,NaN,1.068,1.435,1.187,0.8108,0.6904,0.5151,0.4989,0.3143,-0.1026,-0.5883,-1.042,-1.031,-1.674,-1.571,-0.512],[0.3884,0.3277,-0.1163,-0.1567,-0.1073,0.252,-0.1391,0.0321,-0.2704,-0.817,-0.6854,0.3043,0.3434,-1.419,-0.2048,-0.1982,-0.7048,-0.3403,-0.9042,-0.4093,-0.5572,-0.5834,-0.5106,NaN,1.346,0.9947,0.5764,0.1265,0.3205,0.2266,0.1142,0.004,-0.08,-0.4397,-0.3856,-0.5726,-0.9547,-0.9616,-0.3146],[0.7668,0.5675,-0.0196,-0.0183,-0.3265,-0.1349,-0.7201,0.132,-0.4709,-1.705,-0.9755,0.4928,0.8091,-2.647,-0.5501,-0.6099,-1.504,-0.7616,-1.4,-0.5363,-1.088,-0.9048,-0.7652,NaN,1.757,1.329,0.7723,0.5535,0.4672,0.5069,0.6178,0.5218,-0.1302,-0.7521,-0.921,-1.145,-2.307,-1.2,-0.0695],[0.2512,0.3194,-0.0417,-0.2956,-0.0832,0.2248,0.123,-0.1113,-0.1294,-0.5783,-0.2981,0.1427,0.1731,-1.258,-0.3375,-0.1603,-1.059,-0.1685,-0.9307,-0.1516,-0.2217,-0.1297,-0.35,NaN,-0.3013,0.1577,0.0319,0.1551,0.4576,0.3695,0.7517,0.7608,0.2472,-0.1576,-0.2136,-0.4396,-0.3559,-0.8771,-0.5862],[0.317,0.5272,0.6535,0.0346,-0.3142,0.2497,-0.4235,-0.0909,-0.453,-2.008,-0.766,0.4346,0.0401,-3.496,-0.7324,-1.536,-2.579,-0.116,-2.174,-1.058,-1.004,-0.6962,-0.8964,NaN,0.3785,0.7853,1.394,1.752,2.053,1.759,1.614,1.461,0.4554,-0.9356,-1.449,-4.002,-1.608,-2.288,-1.369],[0.426,1.373,0.3508,-0.8014,-1.197,-0.2537,-2.218,0.218,-1.283,-3.662,-1.049,0.4338,0.2719,-4.12,-2.007,-1.937,-2.856,-0.8744,-2.887,-1.119,-2.535,-1.708,-1.798,NaN,1.419,2.135,2.542,2.624,2.354,2.242,1.93,1.297,0.4241,-2.105,-3.485,-5.806,-1.046,-3.564,-0.9603],[0.2051,0.7904,0.2542,-0.4742,-0.026,0.1714,-0.933,-0.2613,-0.16,-1.1,-0.5238,0.2633,-0.4642,-1.173,-0.5898,-0.3501,-1.08,-0.5798,-1.024,-0.0594,-0.8913,-0.6346,-0.6928,NaN,2.122,1.63,1.104,1.13,1.012,0.6957,0.3709,0.1202,-1.01,-0.828,-1.36,-2.59,-1.197,-1.169,-0.0321],[0.152,0.4919,0.3389,0.0829,-0.0258,0.7052,-0.221,-0.0144,-0.1718,-0.7871,-0.5255,0.1691,-0.026,-0.8474,-0.1928,0.0018,-0.4515,-0.1538,-0.1566,-0.1133,-0.5954,0.158,-0.3297,NaN,0.061,-0.0409,-0.0509,0.0862,0.2686,0.2882,0.4283,0.4775,0.2347,0.0464,-0.075,-0.3359,-0.5497,-0.531,-0.3075],[0.0424,0.0028,0.3162,0.081,-0.2252,0.4039,-0.2898,-0.1572,-0.2921,-0.5934,-0.325,0.2807,-0.0408,-1.027,-0.2613,-0.023,-0.5124,-0.5133,-0.4098,-0.1784,-0.3257,0.0019,-0.126,NaN,1.064,1.121,1.17,0.9575,0.8768,1.138,0.4781,0.2923,0.3044,-0.0336,-0.2152,-0.9983,-1.615,-3.734,-0.8071],[0.643,0.3241,0.4132,0.3152,-0.256,0.6967,0.1056,-0.1103,-0.0146,-0.4943,-0.4611,0.2832,-0.0391,-0.6938,-0.0432,-0.1743,-0.907,-0.1851,-0.4243,-0.3065,-0.5026,-0.4432,-0.8605,NaN,1.36,1.585,1.001,0.5119,0.8343,0.5164,0.4302,0.3555,-0.2634,-0.6475,-1.323,-1.111,-1.383,-1.708,-0.1584],[1.097,0.3765,0.0811,-0.064,-0.4927,0.6763,0.5008,-0.1011,0.1894,-0.3516,-0.328,0.4867,0.0656,-0.8286,-0.3092,-0.2248,-1.02,-0.488,-0.372,-0.2341,-0.5137,-0.4317,-0.8,NaN,1.328,1.571,1.411,0.4553,0.9106,0.8796,0.6736,0.3338,-0.1408,-0.5688,-0.8782,-1.251,-1.872,-2.749,-0.1013],[0.4521,-0.2005,-0.4378,-0.2868,0.2556,0.3743,0.0546,-0.2961,-0.6023,-1.512,-1.186,0.6861,-0.3509,-1.434,-1.145,-0.4725,-1.166,-0.9802,-1.35,-0.4348,-1.333,-1.5,-1.769,NaN,-0.0563,0.5218,2.034,2.602,2.938,2.78,1.12,0.3218,0.2185,-2.432,-1.435,-2.924,-2.984,-2.383,-0.3211],[1.039,0.4505,-0.3467,-0.0892,-0.2202,0.0816,-0.2416,-0.2054,-0.7164,-1.137,-0.6635,0.7175,0.2742,-1.599,-0.8241,0.3973,-1.172,-0.429,-1.358,-0.6109,-0.7948,-1.149,-1.31,NaN,-0.1683,0.6022,1.333,1.426,1.591,1.597,0.8996,0.2347,0.2236,-0.4999,-0.8305,-0.7483,-0.8789,-4.446,-0.3354],[0.3226,0.1851,0.0138,0.0288,0.0599,0.5107,0.0132,-0.141,-0.4002,-0.7924,-0.6643,0.0681,0.2863,-1.294,-0.1594,-0.0562,-0.8166,-0.4204,-0.6658,-0.2472,-0.1662,-0.6644,-0.7534,NaN,1.316,0.9398,0.7781,1.128,1.405,1.2,1.104,0.5484,0.0708,-0.2352,-1.452,-3.97,-0.7809,-1.225,-0.827],[0.354,0.3591,0.3787,0.3207,-0.128,0.3677,0.0613,-0.1604,-0.3094,-0.6496,-0.3958,0.0087,0.0647,-1.2,-0.0911,0.0483,-0.4723,-0.0293,-0.7448,-0.1409,-0.1496,-0.3638,-0.5949,NaN,1.245,1.122,0.807,0.7281,0.7992,0.5774,0.7107,0.3239,-0.0553,-0.6916,-1.238,-1.407,-0.9841,-1.139,-0.7983],[0.6469,0.2177,0.1982,-0.0307,-0.155,0.3209,0.2431,-0.1516,-0.0713,-1.483,-0.5387,-0.1104,0.4317,-1.748,-0.1321,0.1068,-1.044,-0.1732,-1.269,-0.3932,-0.547,-0.652,-0.8723,NaN,0.686,0.559,0.6069,0.5994,0.5398,0.5247,0.6514,0.5207,0.0609,-0.3164,-0.716,-0.7546,-1.19,-1.065,-0.7074],[0.2214,0.3251,0.5509,-0.1565,-0.3418,0.3722,0.0745,-0.1598,-0.287,-0.8978,-0.7908,0.0602,-0.0549,-1.129,-0.3696,0.2667,-0.7604,0.2181,-0.7064,-0.0871,-0.409,-0.5255,-0.6991,NaN,1.44,1.075,0.4185,0.5775,0.9185,1.438,0.88,0.9394,0.7967,0.162,-0.4501,-1.757,-1.599,-3.829,-1.011],[0.3653,0.5074,0.2538,-0.053,0.0683,0.6883,0.1602,-0.0561,0.0139,-0.6195,-0.298,0.3687,0.0998,-1.418,-0.344,0.3492,-0.4387,-0.003,-0.3223,-0.0386,-0.3571,-0.4074,-0.5953,NaN,1.838,1.992,1.724,0.6779,0.1495,1.315,0.4354,0.4985,0.3721,0.259,-0.7955,-2.368,-1.108,-3.942,-1.048],[0.5435,0.4144,0.2298,0.1252,-0.0569,0.2016,0.3075,-0.1242,-0.1563,-0.5052,-0.1215,0.2648,0.0642,-0.8823,-0.3287,0.1656,-0.4508,0.0695,-0.1188,-0.0902,-0.1125,-0.2347,-0.411,NaN,1.122,1.149,0.7367,0.4649,0.4258,0.6418,0.4289,0.2861,-0.1266,-0.1419,-0.6004,-0.8759,-1.193,-1.562,-0.7558],[0.5272,-0.2246,0.2352,-0.0103,-0.3364,0.0331,-0.4635,-0.3649,0.167,-0.7608,-0.5377,-0.0531,0.3998,-1.9,-0.2311,0.3651,-0.9481,-0.2845,-1.192,0.0819,-0.9582,-0.7844,-0.9281,NaN,-0.0455,-0.0457,0.116,0.0461,-0.0156,-0.0827,-0.2251,-0.1663,-0.179,-0.0658,0.1183,0.19,0.0886,0.0913,0.1752],[0.4965,-0.1171,0.3031,0.0402,-0.1629,0.18,-0.4194,-0.0428,0.1867,-1.086,-0.2685,0.1169,0.5292,-1.742,-0.3235,0.4545,-1.18,-0.18,-1.215,0.0316,-1.122,-0.5182,-0.8753,NaN,-0.8062,-0.4399,0.2246,0.4227,0.4916,0.9232,0.9718,1.29,0.8404,0.2613,0.0567,-0.4328,-1.141,-1.4,-1.262],[0.4695,0.2834,0.3147,0.4622,0.0807,0.1834,-0.1428,-0.0662,0.0887,-0.7228,-0.3108,0.2279,0.3481,-1.298,-0.3188,0.3143,-0.8716,-0.3449,-0.6225,0.0127,-0.6874,-0.5106,-0.8276,NaN,-0.023,0.0897,0.2936,0.5403,0.4589,0.8239,0.6972,0.5608,0.2272,0.0256,-0.3703,-0.5701,-1.106,-1.111,-0.5361],[0.4359,0.0285,0.349,0.2677,0.03,0.2491,0.0521,-0.3536,0.1258,-0.7539,-0.8091,0.3226,0.3731,-1.493,-0.4382,0.1573,-1.414,-0.4785,-0.9109,-0.1401,-0.6482,-0.667,-0.7501,NaN,1.159,0.787,0.1673,0.5527,0.7593,0.3881,0.7485,0.1921,-0.1904,-0.5369,-0.9869,-0.8879,-1.03,-1.03,-0.0916],[0.469,-0.0878,0.3672,0.1605,-0.1268,0.3293,-0.3702,-0.1387,0.0239,-0.8866,-0.7624,0.0335,0.3001,-1.9,-0.1975,0.0371,-1.439,-0.3763,-1.139,-0.3234,-0.5097,-0.6762,-0.725,NaN,-0.9359,-0.9841,-0.0976,0.916,1.322,1.214,1.492,1.019,0.4103,-0.4598,-0.6614,-1.085,-0.7329,-0.7225,-0.6935],[0.1429,0.0875,0.1428,-0.0995,-0.2041,0.0726,-0.2372,-0.2371,-0.19,-1.025,-0.6432,-0.1833,0.1735,-1.359,-0.4479,0.0828,-1.295,0.2265,-0.5617,-0.4995,-0.8606,-0.8765,-0.8709,NaN,1.025,0.931,0.7502,0.3845,0.2446,0.0681,0.22,0.1292,-0.0354,-0.3304,-0.4594,-0.521,-0.8266,-0.9356,-0.644],[0.6105,0.2713,0.1658,0.1535,-0.2228,0.1129,-0.0706,-0.0778,-0.1749,-0.8285,-0.4198,0.3012,0.3138,-0.8121,-0.2651,0.2214,-0.9335,-0.0963,-0.5371,-0.0543,-0.5861,-0.2713,-0.5811,NaN,2.038,2.141,1.863,1.282,1.431,1.755,0.7509,0.105,0.2693,-1.28,-1.639,-3.404,-1.319,-2.558,-1.434],[0.2635,0.1177,0.0814,0.0196,-0.1178,-0.0402,-0.2665,-0.4226,-0.394,-1.526,-0.8501,-0.2376,0.3816,-1.861,-0.617,-0.0289,-1.779,-0.4826,-1.2,-0.3835,-0.8524,-0.9979,-0.9857,NaN,-0.4587,0.1462,1.007,1.876,2.411,2.235,1.909,1.395,0.5696,-0.8036,-2.53,-2.946,-0.9046,-2.576,-1.329],[0.3181,0.0426,0.2529,0.2533,-0.2584,0.3935,-0.4287,-0.1526,-0.2533,-1.591,-0.5738,-0.0122,0.572,-1.929,-0.7468,0.2426,-2.006,-0.1967,-0.9664,-0.176,-1.521,-0.6782,-0.8336,NaN,1.997,2.338,2.245,1.785,1.472,1.505,1.179,0.9788,0.455,-0.3668,-0.6473,-1.016,-0.7146,-4.461,-6.749],[0.086,-0.098,0.0677,-0.053,0.0315,-0.2494,-0.037,0.1826,0.0045,-0.333,-0.0337,-0.0738,0.2905,-0.2604,-0.1083,0.0488,-0.3908,-0.0048,-0.2439,0.2435,-0.1347,-0.3117,-0.0268,NaN,2.742,2.287,1.436,0.5091,0.02,-0.3263,-1.847,-0.8459,-0.5813,-0.3383,-0.4882,-0.712,-1.198,-1.363,0.7059],[0.3647,-0.3251,0.2117,-0.5242,-1.399,-1.653,-0.8621,-0.2436,-0.2827,-1.83,-1.33,-0.0003,0.8124,-1.328,-1.254,-0.8208,-1.596,-0.1217,-1.804,-0.3651,-0.715,-0.7991,-0.773,NaN,-1.301,-0.0944,0.9084,2.36,2.408,1.873,0.9743,0.0888,0.0318,0.1537,-1.974,-4.061,-0.192,-0.9247,-0.2505],[0.5856,0.6912,0.3747,-0.6235,-0.3067,-0.1382,-0.7679,0.2528,0.8374,-0.6367,-0.3045,0.4537,0.5091,-0.9588,-0.3464,0.1843,-1.579,-0.1131,-1.066,0.5841,-0.8124,-0.3715,-0.1162,NaN,-0.3211,0.0362,-0.197,-0.3202,-0.3306,-0.2253,0.1741,0.5768,0.5788,0.7547,0.5628,0.1159,-0.6563,-0.6167,-0.1321],[0.5869,1.689,1.543,-0.7693,-1.087,-0.8166,-0.4316,0.2519,0.6508,-1.295,-0.1777,-0.8087,1.973,-2.025,-0.7764,0.1238,-2.793,-0.2641,-0.0519,0.5907,-1.704,-0.6427,-0.4269,NaN,-1.292,-1.646,-0.9261,0.1069,0.6019,0.1242,1.138,1.535,1.054,0.7551,0.5388,0.1204,-0.0154,-0.9926,-1.102],[0.8068,0.5426,0.5727,-0.4764,-1.033,-0.5336,0.0148,-0.3079,0.5289,-0.6938,-0.5794,-0.3377,0.3698,-2.077,-0.8857,0.1949,-1.793,0.1108,-0.4232,0.3853,-1.117,-0.2603,-0.5216,NaN,2.3,2.417,2.133,1.174,0.6904,0.6519,0.0813,0.0054,-0.251,-1.583,-0.5796,-2.344,-1.635,-3.251,0.1901],[1.051,1.144,0.8998,-0.6764,-1.216,-0.6037,-0.2772,-0.0471,0.4816,-0.5615,-0.1995,0.1923,0.7265,-2.142,-0.5137,0.1805,-1.75,0.1895,-0.2218,0.2009,-1.611,0.0181,-0.3427,NaN,0.8054,1.196,1.262,0.7326,1.048,1.084,0.8128,0.2245,0.1753,-0.1091,-1.056,-1.52,-1.608,-2.067,-0.9822],[1.094,1.069,1.04,-0.2641,-0.8113,-0.5914,0.1444,0.1202,1.005,-0.7929,-0.2093,0.247,0.3717,-1.467,-0.6387,0.1768,-1.568,0.0414,-0.0911,0.2365,-1.416,0.1253,-0.2989,NaN,-0.4936,0.3212,0.8264,1.157,1.438,1.729,1.389,1.328,0.8564,0.6124,-0.3094,-2.149,-2.781,-3.044,-0.8788],[0.4588,0.527,0.2827,0.232,-0.0541,-0.0335,0.0244,0.1125,0.5378,-0.7858,0.0096,0.5065,0.4794,-0.6641,-0.1006,0.1454,-0.3987,0.131,-0.472,-0.005,-0.618,-0.1488,-0.2946,NaN,-7.688,-0.6309,0.7005,1.228,1.814,2.126,1.717,1.797,1.261,0.6926,-0.2418,-1.471,-0.5301,-0.5272,-0.2476],[0.3555,0.4179,0.3096,0.0254,-0.2149,0.1714,-0.6479,0.0726,0.2638,-1.17,-0.4202,0.397,0.269,-0.792,-0.5286,0.1446,-0.8059,-0.1553,-0.2969,-0.0221,-0.8552,0.0564,-0.3305,NaN,2.258,2.551,2.378,1.288,-0.2624,0.3072,-0.2874,-0.0156,-0.2021,-0.4436,-0.2529,-0.6156,-1.189,-4.771,-0.7427],[0.8897,1.137,0.8045,0.6986,0.4251,0.018,0.4703,-0.0225,1.477,-0.8846,-0.2215,0.5256,1.498,-1.403,-0.5747,0.9948,-1.454,-0.9676,-0.7212,0.4678,-0.8537,-0.0736,-0.0062,NaN,-0.2308,-0.7004,-1.117,-0.9316,0.2772,0.0335,0.7309,1.216,1.123,0.8866,0.5626,0.1438,-0.9179,-0.9355,-0.1403],[0.7334,1.06,0.4637,0.4989,0.0924,-0.4965,-0.0388,-0.0722,0.3734,-0.8153,0.2125,0.9424,0.3731,-1.099,-0.6209,0.7838,-1.38,-0.1121,-0.4017,-0.3295,-1.025,-0.4327,-0.327,NaN,-0.155,1.962,2.048,3.711,3.141,-0.4513,-0.4496,0.0676,-0.5257,1.537,-0.3246,-4.758,-2.011,-3.204,-0.587],[0.1246,0.0791,0.1258,-0.6751,0.0884,0.0637,0.1859,-0.2825,0.0311,-0.6416,-0.2235,-0.0461,0.2133,-0.7199,-0.06,0.0375,-0.7578,-0.5463,-0.8428,-0.2261,-0.3782,-0.4757,-0.4813,NaN,-0.636,-0.4638,-0.3523,0.4639,0.6987,0.6326,0.8234,0.9473,0.5383,0.2792,-0.2972,-0.7956,-0.6576,-0.5889,-0.592],[0.0272,-0.0059,0.3287,-0.4004,-0.0649,0.5861,0.0308,-0.1455,0.0669,-0.5345,-0.4368,0.1818,0.5122,-1.008,-0.0129,0.3214,-1.038,-0.149,-0.788,-0.0695,-0.2937,-0.5044,-0.7341,NaN,0.0836,-0.2411,-0.255,-0.0234,0.3065,0.2692,0.5744,0.6523,0.3767,0.0821,-0.2444,-0.3838,-0.5526,-0.3809,-0.2637],[0.126,-0.1486,0.1546,-0.333,-0.0735,0.3342,0.1865,-0.4142,-0.3459,-0.996,-0.6489,-0.1296,0.2078,-1.214,-0.2788,0.1278,-1.242,-0.3236,-1.13,-0.1978,-0.784,-0.9053,-0.7525,NaN,-0.9064,-0.2931,-0.3154,0.4018,0.8545,0.9921,1.315,0.9923,0.2946,-0.0551,-0.3489,-0.7786,-0.4137,-0.8529,-0.8863],[0.3074,0.2847,0.4339,-0.3028,-0.1333,-0.2333,-0.0668,-0.2172,-0.3193,-1.146,-0.7143,0.0733,0.4027,-1.124,-0.3565,-0.0873,-0.8981,-0.4128,-0.8821,-0.0921,-0.4899,-0.7813,-0.5909,NaN,1.65,1.835,1.578,1.392,1.146,1.15,0.4548,-0.0174,-0.3343,-0.282,-0.9306,-2.256,-2.341,-2.225,-0.8197],[0.2009,0.0895,0.333,-0.3486,0.0695,0.0835,-0.2812,-0.1952,-0.0288,-0.9974,-0.5814,-0.1075,0.3693,-1.379,-0.1345,0.3994,-0.9923,-0.0738,-1.023,-0.0882,-0.6589,-0.6897,-0.6919,NaN,0.3329,0.2456,0.3837,0.5353,0.751,0.6334,0.7384,0.5651,0.0928,-0.1667,-0.6368,-0.5937,-0.9325,-1.226,-0.7227],[0.1001,0.3105,0.4963,-0.3074,0.0045,-0.1034,-0.2586,-0.136,-0.1446,-1.276,-0.7078,-0.0096,0.3891,-1.11,0.0158,0.2933,-0.6916,-0.3201,-0.9014,-0.2336,-0.6983,-0.72,-0.5148,NaN,0.7606,0.3295,0.265,0.4301,0.9078,0.7736,0.5793,0.5135,0.0535,-0.0907,-0.4522,-0.7322,-0.82,-1.096,-1.422],[0.5887,0.461,0.5663,0.0286,0.0293,0.1243,0.178,0.1335,0.1715,-0.6913,-0.661,0.5434,0.3017,-0.7578,0.0348,0.3418,-1.307,-0.6402,-1.083,-0.1501,-0.5909,-0.2927,-0.4841,NaN,1.905,1.408,0.2642,-0.5958,0.1783,-0.4476,0.3198,0.1087,-0.1719,-0.5903,-0.4326,-0.5935,-0.7045,-0.9016,0.2539],[0.763,0.6112,0.5978,-0.4122,0.0476,0.3497,0.5169,0.0716,0.0602,-0.775,-0.795,0.3979,0.2795,-1.236,0.4209,0.3731,-1.128,0.1577,-0.9094,0.0756,-0.4642,-0.2092,-0.1366,NaN,1.328,1.111,0.4476,0.1183,0.5557,0.192,0.6171,0.3437,-0.1014,-0.0766,-0.7452,-0.6525,-0.7006,-1.68,-0.7566],[0.8231,0.2645,0.3904,-0.7144,-0.1285,0.3543,-0.1608,0.1099,-0.1449,-0.9628,-0.8899,0.331,0.0273,-1.825,-0.107,-0.0121,-1.065,-0.267,-1.476,-0.3984,-0.6616,-0.5133,-0.9376,NaN,1.036,1.035,1.129,0.7996,0.9781,0.8762,0.7678,0.4869,-0.0461,-0.2115,-0.527,-0.9119,-1.531,-2.319,-1.564],[0.2019,-0.1275,0.3661,-0.9165,-0.5644,-0.0988,-0.0933,-0.0119,-0.0668,-1.137,-0.7363,-0.1661,0.0738,-0.5183,0.1499,0.0165,-1.194,-0.33,-0.8584,-0.0382,-0.5398,-0.327,-0.4287,NaN,-0.3266,0.0615,0.3592,0.3772,0.6309,0.2443,0.5388,0.7389,0.1604,-0.0163,-0.3118,-0.669,-0.7187,-0.5285,-0.5404],[0.4576,0.2375,0.4291,-0.8837,-0.3691,0.0734,0.2346,-0.0617,0.2119,-0.9592,0.0358,0.3319,0.2287,-0.8527,-0.086,0.6553,-1.526,-0.3091,-0.734,0.1057,-0.7758,-0.2683,-0.4198,NaN,1.007,-0.0444,-0.1928,-0.268,0.5251,0.551,0.8763,0.864,0.6642,0.15,-0.2461,-0.8081,-1.114,-1.134,-0.8306],[0.8842,0.5875,0.7206,-1.554,-0.905,-1.22,-0.1589,-0.2726,-0.8564,-2.844,-1.051,-0.4486,0.4615,-3.387,-0.8223,0.105,-3.245,-1.879,-2.802,-0.3649,-1.958,-0.5495,-0.3713,NaN,-1.756,-0.5647,0.7844,1.573,1.982,2.043,1.993,1.624,0.8662,0.1982,-1.265,-1.39,-1.345,-3.187,-1.556],[0.5103,-0.3748,0.1154,-0.0115,-0.3595,-0.5302,-1.29,-1.051,-0.5239,-2.579,-0.6963,-0.5388,0.0502,-1.184,-0.437,-0.285,-1.946,-1.118,-1.104,0.2905,-1.845,-1.302,-1.018,NaN,2.335,2.735,2.91,2.537,1.889,1.577,0.4822,-0.3302,-1.018,-5.571,-4.592,-1.792,0.3897,-0.6505,-0.9007],[0.0672,0.0307,-0.0568,-0.0285,-0.0599,0.0788,-0.311,-0.091,-0.1244,-1.136,-0.4664,0.0743,0.0527,-0.9421,-0.3988,0.18,-0.7381,-0.2416,-0.4246,0.1316,-0.327,-0.6868,-0.5464,NaN,1.429,0.8517,0.2725,0.34,0.493,0.4089,0.6806,0.3928,0.1007,-0.0254,-0.7042,-0.9833,-1.118,-1.765,-0.3741],[0.1226,-0.0101,0.1934,0.1398,-0.2332,-0.0058,-0.3952,-0.0906,-0.4518,-1.202,-0.2814,-0.0156,0.0104,-0.6869,-0.6467,-0.1057,-1.034,-0.5819,-0.4536,0.0173,-0.4167,-0.9563,-0.7709,NaN,0.8237,0.8036,1.098,1.356,1.696,1.64,1.149,0.8463,0.3986,0.2825,-0.6212,-1.616,-1.027,-5.052,-1.779],[0.0055,0.0289,0.0985,-0.0674,-0.4325,0.0135,-0.7745,-0.4491,-0.6475,-1.791,-0.3949,-0.4249,0.4768,-1.045,-0.5704,0.2077,-1.711,-0.6259,-1.118,-0.2728,-1.162,-0.8342,-0.9796,NaN,0.9015,0.6218,0.308,0.1879,0.3415,0.6159,0.6754,0.49,0.1908,-0.215,-0.3543,-0.857,-0.9178,-1.134,-0.8543],[0.2267,0.3,0.5551,0.389,-0.2903,0.0175,-0.2861,-0.0843,-0.0786,-1.64,-0.4431,-0.1691,0.6063,-1.331,-0.8056,0.243,-1.232,0.1175,-0.6545,0.0545,-0.8263,-0.4117,-0.544,NaN,0.6436,0.9342,1.407,1.347,1.312,1.498,1.125,1.161,0.5909,-0.3515,-1.084,-5.336,-0.8502,-1.246,-1.15],[0.0707,0.0834,0.4335,0.2458,-0.2662,0.2554,-0.4644,-0.3026,-0.3425,-1.492,-0.7177,-0.1237,0.3354,-0.918,-1.04,0.3547,-0.882,-0.4755,-0.6214,-0.3011,-0.7631,-0.731,-0.9163,NaN,-2.199,-0.4794,0.8419,1.951,1.95,2.044,2.148,2.011,1.206,0.4799,-1.22,-0.8562,-0.6238,-4.697,-2.558],[0.0788,0.1901,0.1763,-0.4546,-0.2253,-0.0801,-0.0507,-0.0366,-0.2507,-1.275,-0.4573,-0.3986,0.1897,-0.226,-0.7278,0.0256,-0.8466,-0.2086,-0.4984,-0.4042,-0.8025,-0.6986,-0.5453,NaN,0.0335,0.5753,0.6424,1.147,0.9797,0.6048,0.3397,0.1949,-0.1018,-0.166,-1.107,-1.188,-0.9815,-0.6407,-0.3326],[0.1915,0.2972,0.444,-0.0473,0.0261,0.1766,-0.1492,-0.102,-0.2958,-1.253,-0.5814,-0.3529,0.2418,-0.3591,-0.3086,0.054,-1.267,-0.2513,-1.156,-0.3564,-0.9885,-0.4135,-0.5295,NaN,0.6645,-0.2785,-0.3257,-0.0964,0.2951,0.2188,0.547,0.4974,0.3896,0.2693,0.0497,-0.0999,-0.499,-0.9192,-0.7129],[0.223,0.542,0.1981,-0.1305,0.0426,0.3582,-0.1008,0.0415,-0.0119,-1.513,-0.5974,0.2078,0.7626,-0.0205,-0.2869,0.0823,-1.151,-0.1031,-0.7968,-0.5067,-0.7411,-0.1618,-0.1272,NaN,-4.069,-2.535,-0.671,0.172,0.7616,0.8474,1.338,1.489,1.412,1.074,0.6552,0.2993,0.0306,-0.3219,-0.4822],[-0.0202,0.1231,0.1302,0.2675,-0.4711,0.0823,-0.121,-0.3751,-0.4999,-1.063,-0.2881,0.1053,0.3317,-0.5533,-1.146,0.1683,-1.239,-0.2969,-1.153,-0.4102,-1.139,-0.3287,-0.7754,NaN,1.7,1.58,1.01,0.638,0.8609,0.9368,-0.1354,0.1553,-0.3877,-0.9848,-1.155,-1.377,-1.015,-1.482,-0.3446],[0.1285,0.38,0.0841,-0.2941,-0.5343,0.0357,-0.4434,-0.2651,-0.5204,-1.115,-0.061,0.3578,0.5485,-0.8338,-1.088,-0.2407,-1.423,-0.3487,-1.284,-0.3408,-1.013,-0.3168,-0.4154,NaN,0.4993,-0.0918,0.0951,0.4912,0.6649,0.6259,0.4683,0.526,0.075,-0.0246,-0.3658,-0.6917,-0.7094,-1.011,-0.5517],[0.7467,0.544,-0.0665,0.5452,-0.1045,-0.379,-0.7806,-0.0942,-0.124,-2.294,-0.312,0.911,0.4327,-0.1755,-0.8106,0.4383,-1.683,-0.1241,-1.363,-0.3977,-2.032,-0.8595,-0.6013,NaN,2.506,2.484,2.481,2.682,2.16,1.314,0.8998,-0.6976,-0.9432,-1.251,-0.793,-8.092,-0.2979,-1.393,-1.058],[0.7656,0.4651,-0.0481,0.5404,-0.2163,-0.3156,-1.343,-0.4937,-0.5607,-2.765,-0.7558,0.4918,0.3878,-1.916,-1.296,-0.0072,-1.8,-0.8255,-1.517,-0.4611,-2.389,-1.527,-1.255,NaN,3.034,2.936,3.493,3.398,2.844,2.295,-1.148,-0.966,-1.288,-8.216,-3.024,-1.406,0.0449,-1.595,-0.4018],[0.6133,0.2521,0.0759,0.4218,0.2135,-0.1098,0.3507,0.0606,-0.2156,-1.178,-0.1133,0.4642,0.2074,-0.8472,-0.5541,-0.033,-1.265,0.0393,-0.5613,-0.2187,-0.8763,-0.1991,-0.2525,NaN,2.243,2.068,1.392,1.056,0.6741,1.164,1.04,1.208,0.7731,-0.0668,-1.047,-1.878,-1.876,-4.511,-2.24],[0.5037,0.0991,-0.1085,0.3706,0.1208,0.6042,0.3748,-0.1248,-0.3865,-2.044,0.1531,0.3479,0.3006,-0.6694,-0.7033,-0.042,-1.982,0.0511,-1.352,-0.3104,-1.29,-0.576,-0.6093,NaN,-5.413,-1.254,-0.7454,1.012,1.329,1.866,1.283,1.278,1.12,0.7047,0.3425,0.1033,0.5148,-1.601,-0.5394],[0.2733,-0.2043,-0.1442,0.1782,-0.5571,0.1907,-0.832,-0.6479,-0.8076,-2.288,-0.6153,0.0121,0.2234,-1.67,-1.028,-0.6648,-2.546,-0.3489,-2.173,-0.8533,-1.977,-1.316,-1.422,NaN,0.9656,1.184,1.223,1.26,1.422,1.843,1.421,0.8893,0.4164,-0.3854,-0.7135,-4.766,-1.438,-2.537,-0.7841],[-0.2011,0.2316,0.1097,-0.429,-0.1082,0.0622,0.1645,0.0266,-0.4907,-0.715,-0.5574,0.3156,0.082,-0.5125,-0.3976,-0.3419,-0.3462,-0.0885,-0.4673,-0.1882,-0.2361,0.0672,-0.1226,NaN,-0.2745,-0.261,0.0518,1.097,1.766,1.606,1.079,1.12,0.7667,0.5994,0.0745,-0.9776,-0.686,-0.707,-5.254],[0.3551,0.4328,0.0774,-0.2336,0.146,-0.0647,0.4586,0.0213,-0.2824,-1.062,-0.2744,0.3869,0.0165,-0.1478,-0.6264,-0.2028,-0.2574,-0.2467,-0.4638,-0.3084,-0.2334,0.0093,-0.2771,NaN,0.2517,0.4631,0.4735,0.9844,1.517,1.267,0.7345,0.4192,0.3578,0.2894,-0.4141,-1.446,-1.894,-3.014,0.0104],[-0.2406,0.3843,0.3578,0.1766,-0.3126,0.2089,0.0254,-0.0561,-0.137,-0.8937,-0.3746,0.0048,-0.1427,-0.5318,-0.7245,-0.3355,-0.2121,0.2066,-0.4816,-0.3068,-0.1004,-0.388,-0.256,NaN,1.175,0.7654,0.5502,1.303,1.68,1.424,0.7439,0.787,0.7208,0.3045,-5.462,-0.7426,-0.4819,-1.455,-1.312],[0.0832,0.2098,0.1704,0.1424,0.0379,0.2027,0.1518,-0.2573,-0.4762,-1.211,-0.2024,0.3624,-0.1361,-0.9024,-0.6191,-0.4119,-0.6547,-0.2023,-0.6587,-0.0631,0.0972,-0.1509,-0.2139,NaN,1.993,1.745,1.606,1.18,0.7416,0.3743,0.0561,-0.3439,-0.2143,-0.1226,-6.004,-0.8613,-0.0853,-0.0614,-0.0033],[0.2482,0.2926,0.0293,0.0305,-0.0836,0.3899,0.0907,-0.1613,-0.3256,-0.9075,-0.3352,0.2531,-0.0299,-0.8783,-0.4105,0.018,-0.5315,0.3078,-0.3334,-0.1879,-0.0763,-0.1639,-0.1172,NaN,0.8971,0.3025,0.5746,0.8115,1.185,1.221,0.8023,0.6624,0.2221,-0.2326,-0.4848,-1.434,-1.262,-1.574,-1.69],[0.3065,0.4543,0.1513,0.16,-0.082,0.1464,0.1842,0.0242,-0.0863,-0.9783,-0.4373,0.151,-0.1161,-0.7189,-0.5084,-0.2551,-0.424,0.0832,-0.2255,-0.0623,-0.3511,-0.0576,-0.1342,NaN,0.6005,0.3601,0.2136,0.3738,0.4804,0.6272,0.5275,0.3959,0.1152,-0.0469,-0.4544,-0.6844,-0.6815,-1.124,-0.703],[0.2601,0.0794,0.0601,-0.053,-0.2942,0.0609,0.1136,0.0751,-0.0344,-0.2575,-0.0174,0.1443,0.2119,-0.1564,0.009,-0.0938,-0.0737,-0.0342,-0.0933,-0.0034,0.022,-0.0274,-0.0471,NaN,0.0446,1.246,0.9154,0.926,0.7535,-0.1451,-1.155,-0.767,-0.9742,-0.2417,-0.5579,-0.3039,0.1435,0.1052,0.0103],[0.2727,-0.0225,0.1191,-0.0458,-0.3718,0.2888,-0.0396,0.2212,-0.2813,-0.3768,-0.0136,0.1129,0.3652,-0.6137,-0.338,-0.1819,-0.1637,0.0274,-0.2495,-0.1599,-0.2656,-0.2048,-0.5313,NaN,1.651,1.755,1.403,0.5316,0.4418,1.08,0.099,-0.1215,-0.3084,-0.2833,-0.7606,-1.263,-1.352,-2.548,-0.3254],[0.1916,0.1702,0.0903,-0.3589,-0.4292,-0.1941,0.3199,-0.1197,-0.1206,-0.639,0.1031,0.0374,0.4434,-0.7514,-0.6202,-0.0261,-0.3292,0.1231,-0.0891,-0.2301,-0.3814,-0.258,-0.162,NaN,1.269,0.2554,-0.0783,-0.1192,-0.087,0.5141,0.1267,0.2611,0.2823,-0.5344,-0.3469,-0.313,-0.3359,-0.1622,-0.7312],[-0.0255,0.3025,-0.2191,-0.9238,-0.5102,0.0972,-0.199,-0.2389,-0.3588,-1.078,0.0402,0.0914,0.546,-0.9568,-0.9424,0.269,-1.188,0.033,-0.3086,-0.248,-0.5093,-0.5327,-0.4128,NaN,-2.397,-0.8414,-0.0308,0.4625,1.247,1.104,1.491,1.444,1.174,0.9528,0.3438,-0.5463,-0.2924,-3.283,-0.8279],[-0.111,0.0718,0.1589,-0.5412,-0.0747,-0.1581,0.2814,-0.1395,-0.4299,-0.6513,-0.1023,0.1768,0.2256,-0.5443,-0.3722,0.0243,-0.0664,-0.0799,-0.205,-0.2216,0.0116,-0.2649,-0.1196,NaN,1.32,1.359,0.9096,0.2606,-0.2233,-0.3047,-0.0992,-0.2485,0.0246,-0.2019,-0.6019,-0.5876,0.0178,-0.4383,-1.187],[-0.3153,0.0205,0.0215,-0.5977,-0.3468,0.0306,0.1668,-0.2522,-0.4772,-1.446,-0.0576,-0.2766,0.1811,-0.9305,-0.7193,-0.2436,-0.2824,0.1437,-0.0515,-0.2038,-0.7125,-0.4251,-0.3862,NaN,0.0331,-0.183,-0.0672,1.19,0.619,2.124,0.1756,0.8412,0.3599,0.4165,0.279,-0.6224,-0.2722,-4.787,-0.106],[0.0795,0.2464,-0.0693,0.3568,-0.0014,0.5071,-0.0555,-0.2617,-0.2232,-0.5724,0.1095,0.0451,-0.1575,0.162,-0.2695,-0.1663,-0.4785,-0.117,-0.1973,-0.1903,-0.3172,0.3005,0.3044,NaN,1.207,0.8268,0.4181,-0.2235,0.0381,0.0821,0.2299,0.1998,-0.1237,-0.2747,-0.334,-0.5745,-0.6894,-0.5463,-0.2355],[0.2439,0.1117,0.2473,0.0428,0.0731,0.397,0.2052,-0.1313,-0.3428,-1.015,0.1644,0.3353,-0.1896,0.4388,-0.6285,-0.2799,-0.4332,-0.4787,-0.1413,-0.0771,-0.4875,-0.2182,-0.1375,NaN,1.984,1.626,1.077,0.9375,0.8943,0.5491,0.2701,0.5019,-0.0903,-1.323,-2.764,-2.356,-0.8169,-0.0348,-0.4553],[0.2288,0.4575,-0.1471,0.3439,0.4642,0.5484,0.6511,-0.0692,-0.4807,-1.156,0.1017,0.0275,0.1589,0.5119,-0.4314,0.1927,-0.6506,-0.0177,-0.3262,-0.2059,-0.4931,-0.2854,-0.1971,NaN,0.6305,0.6046,0.3692,0.2504,0.2931,0.2532,0.255,0.118,-0.1324,-0.1428,-0.2878,-0.3664,-0.4588,-0.6732,-0.7127],[0.2667,0.4714,-0.0828,0.2739,0.3562,0.6166,-0.004,0.0333,-0.2562,-1.094,0.1728,0.3753,0.4198,0.8293,-0.354,0.5323,-0.8872,-0.1425,0.0674,0.0146,-0.3608,-0.1477,-0.0388,NaN,1.074,0.9108,0.6604,0.0061,0.328,0.378,0.4777,0.0931,0.2032,-0.0939,-0.4211,-0.9664,-0.8577,-1.251,-0.5408],[0.133,0.484,-0.2743,0.4567,0.4015,0.4683,0.0209,-0.0432,-0.1526,-1.256,0.3642,0.2804,0.5606,0.9131,-0.5867,0.3661,-0.896,-0.4226,-0.1618,-0.0933,-0.9699,-0.2875,0.027,NaN,0.2103,-0.7645,-0.5455,-0.0842,-0.1182,0.943,0.9628,1.104,0.5965,0.2891,-0.1725,-0.5246,-0.4269,-0.8171,-0.6519],[-0.1771,0.1312,-0.4584,1.816,0.9565,1.95,0.2826,-0.142,-0.2502,-0.2069,0.2633,0.1046,-0.0574,-0.2191,-0.3766,-0.3946,-1.059,-0.8468,0.2047,0.048,-0.4445,0.2767,0.0005,NaN,-2.676,-2.575,-2.921,-1.19,0.1423,0.5647,1.639,2.006,2.013,1.609,1.288,0.7388,0.0976,-0.4269,-0.3096],[-0.0051,-0.0757,-0.333,0.9381,0.5329,0.9143,0.5055,-0.3098,-0.3366,-0.6318,0.1104,-0.0238,-0.149,-0.3533,-0.344,0.0878,-0.7889,-0.193,-0.3867,0.0404,-0.2753,-0.0062,-0.1668,NaN,1.957,1.783,1.52,0.6855,-0.9273,1.605,-0.804,-0.9249,-0.2786,-0.3143,-0.5527,-0.9167,-0.309,-1.875,-0.6477],[0.2448,0.0178,-0.254,1.642,0.5861,1.004,0.655,-0.2826,-0.1609,-0.2851,-0.0751,0.0653,0.1246,-0.1843,-0.0518,0.0043,-0.7143,-0.8095,-0.2785,0.1121,-0.2559,0.0559,0.0413,NaN,-3.212,-1.409,-1.587,-0.8083,0.1359,-0.0936,1.193,1.505,1.44,1.29,1.037,1.244,0.372,-0.904,-0.2038],[0.4135,0.1801,-0.0781,1.191,0.4586,1.439,0.2195,-0.052,0.523,-0.7553,0.5805,0.5423,0.59,-0.094,-0.2917,0.4025,-1.402,-0.3619,0.0013,-0.1115,-0.7575,0.0046,-0.2556,NaN,-0.2771,-0.9554,-0.8797,-0.7555,0.4063,0.7599,1.034,0.9339,0.7719,0.4211,0.2668,0.0671,-0.6491,-0.6487,-0.4958],[-0.1138,-0.7958,-0.8614,1.184,0.3892,0.9474,0.3169,-0.226,-0.135,-1.136,-0.2725,-0.2908,0.1961,-0.3827,-0.4607,0.1845,-1.756,-0.747,-1.363,-0.4989,-1.113,-0.4889,-0.4729,NaN,-3.152,-4.029,-0.4655,0.6011,1.034,0.8734,1.336,1.474,1.223,0.7851,0.779,0.7338,-0.3057,-0.4397,-0.4459],[-0.9197,-0.5149,-0.6481,0.1073,0.7547,1.146,0.1607,0.004,-0.8713,-1.9,-0.7763,-0.0071,-0.0602,-0.8841,-0.8123,0.0138,-2.082,-0.7108,-1.43,-0.5673,-1.071,-0.751,0.2048,NaN,-8.37,-1.762,-1.324,0.6011,1.085,1.152,1.665,1.81,1.71,1.538,1.037,0.7336,0.4808,0.155,-0.51],[-0.4786,-0.3346,-0.3544,0.2558,0.8188,1.334,0.218,0.0437,-0.6656,-1.62,-0.5642,0.0671,-0.0009,-0.5603,-0.4963,-0.2012,-1.552,-0.9434,-0.5733,-0.3215,-1.422,-0.4644,-0.3762,NaN,-0.4811,-0.3946,-0.2843,0.1711,0.3428,0.7229,0.7327,0.7443,0.3808,-0.1537,-0.182,-0.2725,-0.5836,-0.4394,-0.3033],[-0.9752,-0.4911,-0.4537,2.2,0.7241,1.066,-0.6774,-0.1088,-0.714,-2.171,-0.1939,0.4323,1.262,-0.7194,-1.318,-0.6951,-2.129,-1.928,-0.6175,-0.279,-1.602,-0.7852,-0.2374,NaN,-1.484,-0.3048,0.2322,1.274,1.443,1.64,1.975,1.707,1.009,0.462,-0.5183,-1.467,-1.661,-3.37,-0.9365],[-0.259,-0.7944,-0.2872,1.553,1.026,1.81,-0.092,-0.1601,-0.5243,-0.7652,-0.0648,0.1857,0.3259,0.2489,-0.249,-0.3633,-1.563,-0.4358,-0.8366,-0.2677,-0.9027,0.1079,-0.2325,NaN,0.6944,0.7004,0.265,-0.64,-0.005,1.086,1.158,1.434,1.525,1.072,0.6173,0.0099,-0.5457,-5.578,-1.793],[-0.4699,-1.058,-0.7663,1.739,1.322,1.7,0.0024,-0.0015,-1.046,-1.888,-0.3146,-0.0196,-0.3816,0.0255,-0.5371,-1.292,-1.708,-0.6325,-1.299,-0.2262,-1.494,-0.4735,-0.2214,NaN,1.092,0.6275,0.4294,0.3877,0.6258,0.6302,0.3509,0.2127,-0.3502,-0.5046,-0.9393,-1.3,-1.024,-0.2382,-0.0006],[0.0179,0.4112,0.1098,0.4731,0.0268,0.0443,0.164,-0.5235,-0.6281,-1.264,0.3803,-0.2577,-0.2613,-0.7636,-0.7337,-0.4924,-0.31,-0.1558,-0.2037,-0.354,-0.2489,-0.5067,-0.5677,NaN,0.4384,-0.232,0.0267,1.085,1.214,1.237,0.9678,1.208,0.9601,0.8402,0.7406,0.4229,-0.3003,-1.061,-7.548],[-0.0278,0.3593,0.1389,0.8583,0.3334,0.3544,0.5008,-0.0259,-0.4375,-0.5786,0.2136,-0.0671,0.2231,0.0469,-0.0156,-0.12,0.1418,-0.1106,-0.0367,-0.1617,-0.1788,-0.3001,-0.2353,NaN,1.592,1.023,0.5611,0.988,0.7247,0.5584,0.1846,-1.382,-0.7776,-0.5202,-0.4021,-0.7461,-0.3977,-0.4497,-0.9563],[-0.2678,-0.0111,-0.2522,-0.0746,0.0161,0.1825,0.0947,-0.1671,-0.3792,-0.7726,-0.0665,-0.0506,0.3027,-0.3307,-0.5697,-0.468,0.0779,0.0826,-0.1153,-0.2939,-0.1332,-0.3274,0.0102,NaN,1.539,1.336,1.075,1.383,1.029,0.9005,0.1669,0.4965,0.3825,0.0591,-0.4102,-7.219,-0.2194,0.2863,-0.8041],[-0.0995,-0.1555,-0.1951,-0.0471,0.3044,0.3287,0.015,-0.584,-0.7644,-1.066,0.439,0.5094,0.4275,-0.1615,-0.51,-0.6321,-0.4954,-0.0032,-0.0933,-0.528,-0.2904,-0.4437,-0.288,NaN,-0.1823,0.341,1.006,1.266,0.8945,0.5015,-0.2627,-0.2647,-0.4131,-0.6708,-0.6395,-0.8285,-0.5638,-0.2216,0.0373],[0,-0.0949,0,0,-0.0142,0.0803,0.1244,0,-0.0325,-0.2368,-0.0367,0.1152,-0.0532,0.0158,-0.0305,-0.0743,0,0,-0.1594,-0.1594,-0.1594,0,-0.166,NaN,-0.5791,-0.3546,0.018,0.241,0.4743,0.3784,0.3982,0.3358,0.1016,0.0618,-0.4577,-0.3864,-0.0086,-0.1924,-0.0304],[0.1516,0.2041,-0.0436,0.1791,0.1367,0.044,-0.0217,-0.0756,-0.5545,-0.5582,-0.11,0.2355,-0.0256,-0.4096,-0.3922,-0.3895,0.1158,0.0476,-0.7028,-0.2217,-0.6165,-0.2662,-0.3948,NaN,0.6739,0.8224,1.267,1.792,1.301,2.407,0.5154,0.7832,-0.3649,-0.4997,-4.838,-3.022,-0.2329,-0.2037,-0.4015],[0.0629,0.1064,-0.0787,-0.053,0.2123,0.2326,-0.0319,-0.0332,-0.2723,-0.1979,0.2889,0.1334,-0.0909,0.1215,-0.0604,-0.2914,0.0476,-0.0441,-0.2186,-0.1544,-0.2186,-0.039,-0.2802,NaN,-0.9887,-0.3782,-0.1689,0.3857,0.4188,0.0262,0.1914,0.5241,0.3975,0.1796,-0.2151,0.0453,-0.1339,-0.2348,-0.049],[-0.0813,-0.0664,-0.0324,-0.053,0.0458,0.0407,-0.1646,-0.0047,-0.0236,-0.3421,-0.2843,-0.0536,-0.1597,-0.1446,-0.0796,-0.1279,-0.1699,0.0036,-0.1483,-0.2186,-0.0677,-0.2322,-0.2823,NaN,-1.44,-1.788,-1.006,-0.8809,-0.1982,-0.0956,1.255,1.738,1.887,1.624,0.5067,-0.4212,-0.1625,-0.6323,-0.3869],[0.5895,0.376,-0.0933,-0.2137,0.1278,0.1725,-0.0738,-0.2522,-0.1792,-1.188,-0.7087,-0.1947,-0.4183,-0.5094,-0.1763,0.2571,-0.3965,0.1203,-0.518,-0.1031,-0.2168,-0.5845,-0.4313,NaN,1.461,1.242,1.085,1.283,1.296,1.306,0.6912,-0.2664,-0.5427,-0.4512,-1.225,-2.698,-2.366,-0.4805,-0.334],[0.2628,0.4096,0.1537,-0.1474,0.2643,0.7351,0.3395,0.1494,0.0466,-0.4759,-0.2927,0.1117,-0.0216,0.2328,-0.0287,0.5735,-0.1672,0.1966,-0.1242,-0.0251,-0.0028,-0.3334,-0.3015,NaN,-0.2258,-0.1284,-0.1149,0.1572,0.3905,0.341,0.516,0.3459,0.1875,0.0499,-0.0479,-0.2203,-0.4301,-0.4767,-0.3439],[0.2397,-0.2094,0.6283,0.4829,0.1798,0.3642,-0.0074,-0.0187,0.215,-0.5206,-0.7936,-0.3165,0.2707,0.1449,-0.0554,-0.0204,-0.0412,-0.2541,-0.3113,-0.01,-0.4972,-0.5597,-0.3713,NaN,0.6739,0.1332,-0.4078,-0.9901,-0.2864,-0.4142,0.3025,0.4724,0.5038,0.454,0.1867,0.2846,-0.1743,-0.5183,-0.2199],[-0.0827,0.0678,0.1032,0.1115,0.0267,0.3516,-0.2974,-0.1717,-0.1312,-0.4925,-0.358,-0.2483,0.0963,-0.0267,-0.4113,0.1737,-0.3507,-0.3683,-0.1265,-0.0495,-0.207,-0.18,-0.5163,NaN,1.55,1.635,1.37,0.1569,-0.1862,0.0458,-0.0512,0.1943,-0.0311,-0.0854,-0.2676,-0.5873,-0.2811,-3.783,0.3204],[0.3136,0.1213,-0.0543,0.3548,0.3394,0.9643,0.3559,0.1346,-0.1948,-0.8056,-0.3459,-0.0431,0.0948,0.2898,-0.07,0.263,-1.154,0.123,-0.3901,0.044,-0.4231,-0.2893,-0.3778,NaN,1.115,1.2,0.7257,0.2739,0.4039,0.1318,0.2088,-0.2425,-0.1711,-0.1906,-0.509,-0.5438,-0.7363,-1.124,-0.5425],[0.7776,-0.0906,-0.3064,0.2942,0.5459,0.8477,-0.2682,0.2137,-1.023,-0.873,-1.303,-0.07,-0.1144,0.5032,-0.8484,0.2193,-1.443,-0.5601,-0.4359,-0.2999,-1.331,-0.7469,-0.8442,NaN,-0.7169,-0.3969,0.7565,1.117,1.292,1.16,0.4334,0.1135,-0.3151,-0.487,-0.4389,-0.7653,-0.9021,-0.5547,-0.2952],[-0.2741,0.4637,-0.092,-0.1853,0.394,0.6657,0.25,-0.1404,-0.3342,-0.8693,0.1023,-0.1818,0.4315,0.2173,-0.2615,0.2556,-0.3278,0.0356,0.0639,-0.1418,-0.1798,-0.116,-0.16,NaN,0.3822,0.2421,-0.1985,0.0509,0.41,0.4366,0.4626,0.6788,0.2836,0.0107,-0.3399,-0.287,-0.5697,-0.7396,-0.8226],[-0.0361,0.0804,0.1248,-0.2092,0.4526,0.3833,0.4021,0.1075,0.0672,-0.6703,0.0679,-0.1949,0.1771,0.2788,-0.1677,-0.0764,-0.5122,-0.1466,-0.1411,-0.0349,-0.2127,-0.1786,-0.2181,NaN,-0.2361,-0.1026,0.1821,0.5058,0.5527,0.176,0.1096,-0.0703,-0.0125,-0.52,-0.7296,-0.488,-0.0822,0.2554,0.4596],[0,0,0,0,0.035,0.0407,0.0321,0,-0.0325,-0.0423,0.0154,-0.0085,0,0,0,0,0,0,0,0,0,0,0,NaN,0,0,0,0,0,0,0,0,0,0,0,0,0,0,0],[0.0054,0.0504,-0.0296,0,0.1512,0.1747,0.0635,-0.0487,-0.0814,-0.1999,0.0387,-0.0849,0.0153,-0.1406,-0.0631,0.0979,-0.078,-0.0576,-0.0978,-0.0026,-0.0978,0.0095,0.0117,NaN,0.0648,-0.0873,0.1017,0.178,0.1334,-0.0622,-0.0692,-0.154,-0.0113,0.0281,0.0967,-0.0102,-0.103,-0.0197,-0.0859],[-0.0994,0.491,0.0003,0.0942,0.2571,-0.0686,0.0944,-0.0353,-0.2583,-1.428,-0.3946,0.0113,-0.1773,-0.407,-0.2181,-0.535,-0.4176,-0.3001,-0.4172,-0.3105,-0.4589,-0.1872,-0.0127,NaN,0.8483,0.5431,0.343,0.3905,0.3115,0.1323,0.3077,0.4574,-0.0693,-0.2864,-0.4327,-0.6994,-0.7666,-0.658,-0.4216],[0,0.0203,0,0,0.0176,0,0,0,0,-0.0423,0,0,-0.0126,0,0,0,0,0,0,0,0,0,0,NaN,0,0,0,0,0,0,0,0,0,0,0,0,0,0,0],[0,0,0,0,0.0176,0.0213,0,0,0,-0.0423,0,0,0,0,0,0,0,0,0,0,0,0,0,NaN,-0.1349,-0.1391,-0.135,-0.1111,-0.0863,-0.0461,0.0118,0.0684,0.0658,0.1066,0.1314,0.1341,0.0477,0.0421,0.0445],[0.0355,0,0,0,0.0859,0.0606,0,0,0,-0.0979,-0.0213,0,-0.0268,0,0,0,0,0,0,0,0,0,0,NaN,0,0,0,0,0,0,0,0,0,0,0,0,0,0,0],[0.0179,0,0,0,0.035,0,0,0,0,-0.0423,0,-0.0169,0.0142,0,0,0,0,0,0,0,0,0,0,NaN,0,0,0,0,0,0,0,0,0,0,0,0,0,0,0],[0,0,0,0,0.0176,0,0,0,0,-0.0423,0,0,0,0,0,0,0,0,0,0,0,0,0,NaN,0,0,0,0,0,0,0,0,0,0,0,0,0,0,0],[0,0,0,0,0.035,0,0,0,0,-0.0423,0,0,0,0,0,0,-0.0067,-0.0067,0,0,0,0,0.0135,NaN,0,0,0,0,0,0,0,0,0,0,0,0,0,0,0],[0,0,0,0,0.035,0,0,0,0,-0.0423,0,0,0,0,0,0,0,0,0,0,0,-0.0228,0,NaN,0,0,0,0,0,0,0,0,0,0,0,0,0,0,0],[0,0,0,0,0.0522,0,0,0,0,-0.0423,0,0,0,0,0,0,0,0,0,0,0,0,-0.0076,NaN,-0.1642,-0.1305,-0.1225,-0.0817,-0.0577,-0.0356,0.0473,0.1287,0.0979,0.1972,0.1258,0.0797,-0.0437,-0.0231,-0.0176],[0,0,0,0,0.035,0,0,0,0,-0.0423,0,0,0,0,0,0,0,0,0,0,0,0,0,NaN,0,0,0,0,0,0,0,0,0,0,0,0,0,0,0],[0.112,0.2752,0.1846,0.1152,0.2349,0.3144,0.0535,0.119,-0.1916,-0.6644,-0.1809,-0.1252,-0.3469,-0.1533,-0.2635,0.002,0.1505,0.1666,-0.1371,0.1524,0.3182,-0.2739,-0.1928,NaN,0.5511,0.3185,-0.1916,-0.3917,-0.227,-0.2908,0.2348,0.2889,0.2113,0.1712,0.0677,0.0139,-0.3118,-0.3405,-0.104],[0.3896,0.6585,0.3374,0.5274,0.2836,0.4302,0.0799,0.0977,-0.6297,-1.027,-0.47,0.1198,-0.4787,-0.3573,-0.2814,0.3608,-0.0925,-0.0787,0.2897,0.0786,0.0935,-0.4246,-0.4214,NaN,0.7864,0.3947,0.8334,1.313,0.9921,2.172,0.0821,0.5578,-0.3443,0.1716,-0.6569,-3.57,-0.328,-1.322,-1.082],[0.0329,0.702,0.2492,0.1985,0.0659,0.0211,-0.2253,-0.4636,-0.1666,-1.234,-0.4179,0.097,-0.1654,-0.3632,-0.0896,-0.0587,-0.3089,-0.2634,-0.2765,0.0171,0.1408,-0.3523,0.0987,NaN,0.816,1.041,0.3646,0.1114,-0.2928,-0.4883,-0.1108,0.2276,-0.0507,-0.1746,-0.3024,-0.2323,-0.3035,-0.4621,-0.1434],[-0.3387,0.4788,0.3031,-0.1184,-0.2659,-0.0549,-0.2388,-0.1946,-0.5002,-1.349,-0.4991,-0.2941,-0.0642,-0.3995,-0.5191,-0.188,-0.3297,-0.0309,-0.1617,0.0614,0.0427,-0.5251,-0.0541,NaN,0.5852,0.4134,0.4401,0.3936,0.5046,0.502,0.2227,0.2507,0.0965,-0.2792,-0.5028,-0.6958,-0.5471,-0.6829,-0.701],[-0.2736,0.2482,0.1834,0.0724,0.1052,0.2969,-0.0048,-0.1393,-0.5384,-1.194,-0.671,-0.003,-0.1347,-0.1885,-0.5791,-0.4209,-0.239,-0.3899,-0.2494,-0.1674,0.1682,-0.2221,-0.0357,NaN,1.224,0.8466,0.5505,0.4192,0.7355,0.964,0.2985,0.2144,0.2622,-0.4887,-0.4797,-0.6991,-0.9124,-1.577,-1.358],[-0.1437,0.3806,-0.0727,0.0377,0.0021,0.0923,-0.0029,-0.1947,-0.5068,-1.34,-0.5961,-0.2667,-0.1011,-0.5896,-0.7005,-0.176,-0.5796,-0.231,-0.3773,-0.2402,-0.3474,-0.4977,-0.1636,NaN,-0.7923,0.1984,0.8987,0.9605,0.8662,1.611,1.332,1.027,0.6837,0.3763,-0.4634,-1.933,-0.8296,-2.739,-1.197],[-0.5185,0.0752,-0.0074,-0.1145,0.051,0.4434,-0.4874,-0.1773,-0.8077,-1.605,-0.8382,-0.5232,0.0115,-0.663,-0.7748,-0.2674,-0.6529,-0.1927,-0.5997,-0.5542,-0.384,-0.3811,-0.2296,NaN,0.2569,-1.786,-1.628,0.5475,1.158,1.462,1.152,1.259,0.9915,0.2347,-0.7742,-0.1937,-0.0609,-1.78,-0.837],[-0.2146,0.068,-0.0645,0.2965,0.4821,0.3291,-0.001,-0.2457,-0.4517,-1.408,-0.4427,-0.5274,-0.2605,-0.1061,-0.277,-0.3977,-0.3225,0.2957,-0.6005,-0.0624,-0.2814,-0.0208,-0.1027,NaN,0.4492,-0.447,-0.7152,-0.4208,-0.2333,-0.2987,0.1387,0.1995,0.2454,0.2479,0.3,0.2647,0.0093,0.0315,0.2288],[-0.0192,0.1388,0.0472,0.2842,0.1307,0.515,0.087,-0.144,-0.1373,-0.7448,-0.1651,-0.221,-0.1455,-0.1301,-0.2224,-0.3035,0.0734,0.5053,-0.1519,-0.2846,-0.1044,-0.3394,-0.1742,NaN,0.0366,-0.1103,-0.6923,-0.2708,0.1882,-0.1369,0.3236,0.851,0.8279,0.6503,0.1527,-0.2603,0.171,-0.9804,-0.7501],[-0.3125,-0.1344,-0.1096,0.0511,0.1372,0.3833,-0.5762,-0.1072,-0.8764,-1.591,-1.025,-0.8684,-0.2148,-1.016,-0.8233,-0.4369,-0.2476,0.4368,-0.8394,-0.4984,-0.6958,-0.7951,-0.5764,NaN,0.5648,0.1419,-0.318,-0.2295,0.0757,0.1963,0.4499,0.5555,0.1546,-0.1836,-0.3009,-0.3092,-0.3044,-0.3475,-0.1455],[-0.0918,0.0214,-0.424,0.0455,0.1048,-0.0954,0.1474,0.0902,-0.4172,-1.156,-0.3641,-0.7597,-0.2969,-0.6378,-0.7524,-0.4833,-0.4622,0.0347,-0.3967,-0.3538,-0.3984,-0.547,-0.2728,NaN,-0.3805,-0.5339,-0.2384,0.4824,0.6587,0.7525,0.6352,0.679,0.3806,0.1175,-0.2826,-0.4157,-0.5485,-0.5377,-0.7687],[-0.1773,-0.0339,-0.0027,0.3582,-0.0473,-0.1552,-0.0534,-0.1011,-0.774,-1.13,-0.0954,-0.3679,0.0099,-0.6331,-0.4624,-0.2395,-0.3347,0.2521,-0.2972,-0.3829,-0.2702,-0.4384,-0.1807,NaN,2.006,1.519,0.2148,-0.1973,-0.3327,-0.0209,-0.074,-0.1496,-0.5391,-0.34,-0.278,-1.24,-0.1211,-0.0491,-0.3988],[-0.4635,-0.0536,0.0864,0.0775,0.0744,0.1559,-0.0256,-0.2105,-0.6948,-1.286,-0.7159,-0.6297,-0.2094,-1.044,-0.9185,-0.6898,-0.5319,0.0325,-0.2658,-0.3292,-0.3959,-0.4657,-0.3244,NaN,1.564,-0.0862,-0.5175,1.806,2.436,1.66,1.306,-1.118,-0.3904,0.669,-0.1841,-0.8918,0.4084,-2.46,-4.201],[-0.109,-0.0266,0.381,0.316,0.0467,0.0257,0.0287,0.0185,-0.4129,-1.269,-0.4191,-0.358,-0.1304,-0.5284,-0.5474,-0.3214,-0.0855,0.0264,-0.4463,-0.2932,-0.533,-0.0595,-0.0809,NaN,0.1851,-0.6209,0.3365,0.7601,0.8711,0.7506,1.072,1.212,0.5826,-0.3655,-1.202,-1.142,-0.8514,-0.7325,-0.8568],[0.2224,0.8457,0.4821,0.316,0.4753,0.0478,0.6944,0.0148,0.2529,-0.9507,-0.409,-0.2405,-0.3898,-0.42,-0.1932,0.2,0.1543,-0.0884,0.1574,-0.0839,-0.0345,-0.2191,-0.113,NaN,0,0,0,0,0,0,0,0,0,0,0,0,0,0,0],[-0.0209,0.5532,0.3203,-0.1346,-0.1252,-0.0167,0.4185,-0.1113,-0.2436,-1.164,-0.5659,-0.0896,-0.4692,-0.811,-0.3545,-0.1465,-0.2745,0.0772,-0.5352,-0.3279,0.0185,-0.0566,-0.0673,NaN,-5.23,-0.442,-0.1476,1.058,1.132,1.122,1.282,1.529,1.08,0.6903,-0.0863,-0.7706,-0.1604,-0.7277,-0.3285],[0.2646,0.5444,0.2788,0.0867,0.018,0.1906,0.5504,-0.2303,0.0523,-0.7836,-0.1412,0.1253,-0.4868,-0.4875,0.0399,0.1907,-0.0574,0.15,-0.3057,-0.2238,-0.1018,-0.3455,-0.1816,NaN,1.212,1.082,0.1718,0.0161,-0.0298,-0.3496,0.025,0.0287,0.0182,-0.2644,-0.3076,-0.5094,-0.2244,-0.5056,-0.3627],[0.3335,0.3117,0.3472,0.4161,0.1752,0.3925,0.5695,0.033,-0.0698,-0.6669,-0.2099,0.4287,-0.1893,-0.3201,-0.393,0.0849,0.093,0.0308,-0.2892,-0.0386,-0.3641,-0.1855,-0.1786,NaN,1.933,1.806,1.231,1.096,0.8798,0.9122,0.3038,-0.0861,-0.3761,-0.3403,-1.32,-2.173,-1.885,-1.744,-0.2376],[0.085,0.4333,0.3116,0.4573,0.188,0.2682,0.1714,-0.3356,-0.5057,-0.9681,-0.1573,0.0978,-0.2134,-0.4472,-0.3686,-0.0616,-0.5701,-0.4459,-0.5056,-0.221,-0.3521,-0.6224,-0.2114,NaN,1.082,0.6839,0.0545,0.0027,0.36,0.2597,0.9004,0.7994,0.2725,0.075,-0.8124,-1.118,-0.8469,-0.8566,-0.8561],[-0.069,0.3686,0.1422,0.561,0.4176,0.4357,0.3518,-0.056,-0.3087,-0.9189,-0.1097,0.1602,-0.55,-0.4124,-0.118,-0.0763,-0.2241,-0.2429,-0.2674,0.0209,-0.0223,-0.196,-0.1535,NaN,1.323,1.097,1.053,0.7426,0.7392,0.5536,-0.5151,-0.2893,-0.5996,-0.0839,-0.6882,-0.9639,-0.8921,-0.7841,-0.6924],[-0.0935,0.1701,0.2973,-0.3357,0.4161,-0.2414,-0.0815,-0.032,0.0297,-0.0729,-0.1348,-0.0768,-0.2861,0.2455,0.2175,0.0643,-0.0191,-0.1271,-0.1478,0.1371,-0.0079,-0.0579,-0.0069,NaN,-0.3658,-0.3953,-0.1709,-0.0989,0.026,-0.0681,0.2562,0.2466,0.2499,0.1285,0.0648,-0.0343,-0.0004,0.0733,0.0885],[0.1323,0.6091,0.7086,-0.535,0.5177,0.0406,0.0074,0.2394,0.2956,-0.4728,-0.383,0.0488,-0.1372,-0.4133,0.4334,0.1394,-0.4644,-0.1886,-0.6645,0.0268,-0.1636,-0.1008,-0.0463,NaN,0.1703,0.2909,0.5399,0.9466,1.235,0.9538,1.19,0.9283,0.3852,0.1166,-0.8014,-1.505,-1.66,-1.611,-1.179],[0.0106,0.1175,0.176,-0.1041,0.0691,0.0213,0.0635,0.0229,0.0623,0.0254,0.009,0.0183,0,0,0.0424,0.0547,-0.0079,-0.0079,-0.0333,-0.0009,0.069,0.0157,-0.0076,NaN,0,0,0,0,0,0,0,0,0,0,0,0,0,0,0],[0.0179,0,0.0309,0,0.0176,0,0,0,0,0,0,-0.0085,0,0,0,0,-0.0079,-0.0079,0,0,0,0.0157,-0.0076,NaN,0,0,0,0,0,0,0,0,0,0,0,0,0,0,0],[0,0,0.046,0,0.035,0,0,0,0,0,0,-0.0085,0,0,0,0,-0.0079,-0.0079,0,0,0,0.0157,-0.0152,NaN,0,0,0,0,0,0,0,0,0,0,0,0,0,0,0],[0,0,0.046,0,0.0691,0,0,0,0,0,0,0,0,0,0,0,-0.0079,-0.0079,0,0,0,0.0157,0,NaN,-0.037,-0.047,-0.0484,-0.0552,-0.0403,-0.0334,-0.0366,-0.0158,0.04,0.0153,-0.0085,-0.0295,-0.0244,0.1172,0.2035],[0,0,0.0155,0,0.035,0,0,0,0,0,0,0,0,0,0,0,0,0,0,0,0,0,0,NaN,0.1247,0.0866,0.0793,-0.0085,-0.0721,0.0041,-0.0413,-0.0246,-0.02,-0.0341,-0.0178,-0.0123,-0.0279,-0.0135,-0.0226],[0.0179,0,0.0309,0,0.035,0,0,0,0,0,-0.0213,0,0,0,0,0,0,0,0,0,0,0,-0.0076,NaN,-0.0415,-0.0463,-0.0355,-0.0262,-0.0341,-0.0233,-0.0357,0.0033,0.0035,0.0008,0.0164,0.0107,0.0119,0.0711,0.1248],[0,0,0.0611,0,0.0691,-0.0384,0,0,0,0,-0.0367,0,0,0,0,0,0,0,-0.0333,-0.0333,-0.0333,0,0,NaN,0,0,0,0,0,0,0,0,0,0,0,0,0,0,0],[0,0.0402,0.1052,0,0.0274,0.0407,0.0321,0.0229,0.0623,0.0254,0,-0.0666,-0.0532,0,-0.0207,-0.097,-0.0519,-0.0519,0,0,0,0.0316,-0.0258,NaN,0,0,0,0,0,0,0,0,0,0,0,0,0,0,0],[-0.0748,0.1362,0.2695,0,0.0313,-0.0536,-0.0416,0.0668,0.122,0.1227,-0.1348,-0.2366,-0.3102,0.0158,-0.0292,-0.03,-0.1182,-0.0979,-0.0891,-0.0953,-0.1332,-0.0426,0.0306,NaN,0,0,0,0,0,0,0,0,0,0,0,0,0,0,0],[-0.0417,0.0312,0.103,0,0.3449,0.2822,-0.0617,0.12,-0.0021,0,-0.0268,0.0063,-0.2869,0.0385,-0.1336,0.045,-0.0797,-0.0996,-0.1239,-0.127,0.0151,-0.0056,0.0604,NaN,-0.5351,-0.3605,-0.3036,-0.1763,-0.196,0.2467,0.2735,0.2242,0.1917,0.18,0.0458,-0.0333,0.0932,0.1052,0.2445],[0,0,0.0309,0,0.035,0.0205,0,0,0,0,0,0,0,0,0,0,-0.0156,-0.0156,0,0,0,0.0084,0,NaN,0,0,0,0,0,0,0,0,0,0,0,0,0,0,0],[0,0,0.0309,0,0.0176,0.0205,0,0,0,0,0,-0.0085,-0.0268,0,0,0,-0.0134,-0.0134,0,0,0,0,0.0192,NaN,0,0,0,0,0,0,0,0,0,0,0,0,0,0,0],[-0.0291,-0.0591,0.3224,-0.053,0.1797,0.1723,-0.043,0.0895,-0.0325,-0.1233,0.0486,-0.1303,-0.1045,0,-0.0207,0.2047,-0.082,-0.1614,-0.0659,-0.0659,-0.0659,0.1166,0.0717,NaN,0,0,0,0,0,0,0,0,0,0,0,0,0,0,0],[-0.0529,0,0.0611,0,-0.0248,0,-0.064,-0.0479,0,0,-0.0419,-0.0613,0.0283,0,-0.0417,0,-0.0079,-0.0079,-0.0333,-0.0333,-0.0333,-0.0296,-0.0076,NaN,0,0,0,0,0,0,0,0,0,0,0,0,0,0,0],[0.0054,0,0.0759,0,0,0,0,0,0,0,0,-0.0337,0.0142,0,-0.0319,0,0,0,0,0,0,0,0,NaN,0.0382,0.0977,0.002,-0.0193,-0.0188,0.0328,-0.0137,-0.0145,-0.0122,-0.0181,-0.0089,-0.0125,-0.0277,-0.0091,-0.0159],[0,0,0.0155,0,0,0,0,0,0,0,0,-0.0169,0,0,0,0,0,0,0,0,0,0,0,NaN,0,0,0,0,0,0,0,0,0,0,0,0,0,0,0],[0,0,0.0155,0,0,0,0,0,0,0,0,-0.0085,0,0,0,0,0,0,0,0,0,0,0,NaN,0,0,0,0,0,0,0,0,0,0,0,0,0,0,0],[0,0,0.0155,0,0,0,0,0,0,0,0,-0.0085,0,0,0,0,0,0,0,0,0,0,0,NaN,0,0,0,0,0,0,0,0,0,0,0,0,0,0,0],[-0.0301,0,0.0309,0,0,0,0,0,0,0,0,0,0,0,0,0,0,0,0,0,0,0,0,NaN,0.0007,0.0564,0.0276,0.0904,0.0377,0.0014,-0.0318,-0.0156,-0.0839,-0.0553,-0.022,-0.0507,-0.0208,0.0019,0.064],[-0.0301,0,0.0309,0,0,0.0205,0,0,0,0,0,0,0,0,0,0,0,0,0,0,0,0,0,NaN,0,0,0,0,0,0,0,0,0,0,0,0,0,0,0],[0,0,0.0309,0,0.0176,0,0,0,0,0,0,0,0,0,0,0,0,0,0,0,0,0,0,NaN,-0.0899,-0.0576,-0.0311,-0.0263,-0.0286,-0.0216,-0.0214,-0.0201,-0.0124,0.0256,0.0138,0.0893,0.0274,0.0869,0.066],[0,0,0.046,0,0.0176,0,0,0,0,0,0,0,0.0142,0,0,0,0,0,0,0,0,0,0,NaN,-0.0046,-0.0117,0.0018,0.0053,-0.0068,-0.0172,-0.0063,-0.0155,-0.0047,-0.0172,-0.0061,0.0055,0.0057,0.0209,0.0509],[0,0,0.046,0,0,0.0205,0,0,0,0,0,0,0,0,0,0,0,0,0,0,0,0,0,NaN,-0.0218,-0.0087,-0.0344,-0.0148,0.0082,0.0379,-0.0174,-0.0015,-0.0127,-0.0121,0.0305,0.021,-0.0036,0.0085,0.0209],[0,0,0.046,0,0,0,0,0,0,0,0,0,0,0,0,0,-0.0067,-0.0067,0,0,0,0,0.0135,NaN,0,0,0,0,0,0,0,0,0,0,0,0,0,0,0],[0,0,0.0309,0,0,0,0,0,-0.0115,0,0,0,0,0,0,0,0,0,0,0,0,0,0,NaN,-0.0227,-0.0409,-0.0341,-0.0366,-0.026,-0.0123,-0.03,-0.0047,0.0052,-0.0013,0.0211,0.0219,0.0201,0.0496,0.0909],[0,0,0.1052,0,0,0,0,0,0,0,0,0,0,0,0,0,0,0,0.0356,0,0,0,0,NaN,-0.0106,-0.026,-0.0165,-0.0147,-0.0052,0.0079,-0.0012,0.0053,-0.0043,-0.0021,0.0115,0.0087,0.0014,0.0121,0.0336],[0,0,0.0155,0,0,0,0,0,0,0,0,-0.0035,0,0,0,0,0,0,0,0,0,0,0,NaN,0,0,0,0,0,0,0,0,0,0,0,0,0,0,0],[0,0,0.0309,0,0,0,0,0,0,0,0,0,0,0,0,0,0,0,0,0,0,0,0,NaN,0,0,0,0,0,0,0,0,0,0,0,0,0,0,0],[0,0,0.0155,0,0,0,0,0,0,0,0,0,0,0,0,0,0,0,0,0,0,0,0,NaN,0,0,0,0,0,0,0,0,0,0,0,0,0,0,0],[0,0,0.0155,0,0,0,0,0,0,0,0,0,0,0,0,0,0,0,0,0,0,0,0,NaN,0,0,0,0,0,0,0,0,0,0,0,0,0,0,0],[0,0,0.0155,0,0,0,0,0,0,0,0,0,0,0,0,0,0,0,0,0,0,0,0,NaN,0,0,0,0,0,0,0,0,0,0,0,0,0,0,0],[0,0,0.0155,0,0,0,0,0,0,0,0,0,0,0,0,0,0,0,0,0,0,0,0,NaN,0,0,0,0,0,0,0,0,0,0,0,0,0,0,0],[0,0,0.0155,0,0,0,0,0,0,0,0,0,0,0,0,0,0,0,0,0,0,0,0,NaN,0,0,0,0,0,0,0,0,0,0,0,0,0,0,0],[0,0,0.0155,0,0,0,0,0,0,0,0,0,0,0,0,0,0,0,0,0,0,0,0,NaN,0,0,0,0,0,0,0,0,0,0,0,0,0,0,0],[0,0,0.0309,0,0,0,0,0,0,0,0,0,0,0,0,0,0,0,0,0,0,0,0,NaN,0,0,0,0,0,0,0,0,0,0,0,0,0,0,0],[0,0,0.046,0,0,0,0,0,0,0,0,0,0,0,0,0,0,0,0,0,0,0,0,NaN,-0.0679,-0.0557,-0.0316,-0.0138,-0.0195,0.0056,-0.0219,-0.0124,0.0301,0.0476,0.0225,0.0493,0.0018,0.0377,0.0282],[0,0,0.0155,0,0,0,0,0,0,0,0,0,0,0,0,0,0,0,0,0,0,0,0,NaN,0,0,0,0,0,0,0,0,0,0,0,0,0,0,0],[0,0,0.0155,0,0,0,0,0,0,0,0,0,0,0,0,0,0,0,0,0,0,0,0,NaN,0,0,0,0,0,0,0,0,0,0,0,0,0,0,0],[0,0,0.0155,0,0,0,0,0,0,0,0,0,0,0,0,0,0,0,0,0,0,0,0,NaN,0,0,0,0,0,0,0,0,0,0,0,0,0,0,0],[0,0,0.0155,0,0,0,0,0,0,0,0,0,0,0,0,0,0,0,0,0,0,0,0,NaN,0,0,0,0,0,0,0,0,0,0,0,0,0,0,0],[0,0,0.0155,0,0,0,0,0,0,0,0,0,0,0,0,0,0,0,0,0,0,0,0,NaN,0,0,0,0,0,0,0,0,0,0,0,0,0,0,0],[0,0,0.0155,0,0,0,0,0,0,0,0,0,0,0,0,0,0,0,0,0,0,0,0,NaN,0,0,0,0,0,0,0,0,0,0,0,0,0,0,0],[0,0,0.0155,0,0,0,0,0,0,0,0,0,0,0,0,0,0,0,0,0,0,0,0,NaN,0,0,0,0,0,0,0,0,0,0,0,0,0,0,0],[0,0,0.0155,0,0,0,0,0,0,0,0,0,0,0,0,0,0,0,0,0,0,0,0,NaN,0,0,0,0,0,0,0,0,0,0,0,0,0,0,0],[0,0,0.0155,0,0,0,0,0,0,0,0,0,0,0,0,0,0,0,0,0,0,0,0,NaN,0,0,0,0,0,0,0,0,0,0,0,0,0,0,0],[0,0,0.0309,0,0,0,0,0,0,0,0,0,0,0,0,0,0,0,0,0,0,0,0,NaN,0,0,0,0,0,0,0,0,0,0,0,0,0,0,0],[0,0,0.0155,0,0,0,0,0,0,0,0,0,0,0,0,0,0,0,0,0,0,0,0,NaN,0,0,0,0,0,0,0,0,0,0,0,0,0,0,0],[0,0,0.0155,0,0,0,0,0,0,0,0,0,0,0,0,0,0,0,0,0,0,0,0,NaN,0,0,0,0,0,0,0,0,0,0,0,0,0,0,0],[0,0,0.0155,0,0,0,0,0,0,0,0,0,0,0,0,0,0,0,0,0,0,0,0,NaN,0,0,0,0,0,0,0,0,0,0,0,0,0,0,0],[0,0,0.0309,0,0,0,0,0,0,0,0,0,0,0,0,0,0,0,0,0,0,0,0,NaN,-0.057,-0.0507,-0.071,-0.0724,-0.0575,0.0194,-0.0309,-0.0394,-0.0339,0.0057,0.0255,0.0435,0.0051,0.1274,0.1863],[0,0,0.0309,0,0,0,0,0,0,0,0,0,0,0,0,0,0,0,0,0,0,0,0,NaN,0,0,0,0,0,0,0,0,0,0,0,0,0,0,0],[0,0,0.0155,0,0,0,0,0,0,0,0,0,0,0,0,0,0,0,0,0,0,0,0,NaN,0,0,0,0,0,0,0,0,0,0,0,0,0,0,0],[0,0,0.0155,0,0,0,0,0,0,0,0,0,0,0,0,0,0,0,0,0,0,0,0,NaN,0,0,0,0,0,0,0,0,0,0,0,0,0,0,0],[0,0,0.0155,0,0,0,0,0,0,0,0,0,0,0,0,0,0,0,0,0,0,0,0,NaN,-0.057,-0.0738,-0.0467,-0.0347,-0.0296,-0.0265,-0.0262,0.0088,0.0097,0.0418,0.0344,0.0533,0.0297,0.048,0.0688],[0,0,0.0155,0,0,0,0,0,0,0,0,0,0,0,0,0,0,0,0,0,0,0,0,NaN,0,0,0,0,0,0,0,0,0,0,0,0,0,0,0],[0,0,0.0155,0,0,0,0,0,0,0,0,0,0,0,0,0,0,0,0,0,0,0,0,NaN,0,0,0,0,0,0,0,0,0,0,0,0,0,0,0],[0,0,0.0155,0,0,0,0,0,0,0,0,0,0,0,0,0,0,0,0,0,0,0,0,NaN,0,0,0,0,0,0,0,0,0,0,0,0,0,0,0],[0,0,0.0155,0,0,0,0,0,0,0,0,0,0,0,0,0,0,0,0,0,0,0,0,NaN,-0.0367,-0.0333,-0.0482,0.002,-0.1798,0.3685,-0.0233,0,-0.0301,-0.0091,0,0.0807,-0.1299,0.034,0.0051],[0,0,0.0155,0,0,0,0,0,0,0,0,0,0,0,0,0,0,0,0,0,0,0,0,NaN,0,0,0,0,0,0,0,0,0,0,0,0,0,0,0],[0,0,0.0155,0,0,0,0,0,0,0,0,0,0,0,0,0,0,0,0,0,0,0,0,NaN,0,0,0,0,0,0,0,0,0,0,0,0,0,0,0],[0,0,0.0155,0,0,0,0,0,0,0,0,0,0,0,0,0,0,0,0,0,0,0,0,NaN,0,0,0,0,0,0,0,0,0,0,0,0,0,0,0],[0,0,0.0155,0,0,0,0,0,0,0,0,0,0,0,0,0,0,0,0,0,0,0,0,NaN,-0.0284,-0.0202,-0.0189,-0.0088,-0.015,-0.0148,-0.016,-0.0119,-0.0253,0.0033,0.0152,0.0402,0.0192,0.029,0.0524],[0,0,0.0309,0,0,0,0,0,0,0,0,0,0,0,0,0,0,0,0,0,0,0,0,NaN,0,0,0,0,0,0,0,0,0,0,0,0,0,0,0],[0,0,0.0309,0,0,0,0,0,0,0,0,0,0,0,0,0,0,0,0,0,0,0,0,NaN,0,0,0,0,0,0,0,0,0,0,0,0,0,0,0],[0,0,0.0155,0,0,0,0,0,0,0,0,0,0,0,0,0,0,0,0,0,0,0,0,NaN,-0.0446,-0.0189,-0.0405,-0.0375,-0.0312,-0.0282,-0.0183,-0.028,-0.0399,-0.0035,0.0384,0.0628,0.0383,0.053,0.098],[0,0,0.0155,0,0,0,0,0,0,0,0,0,0,0,0,0,0,0,0,0,0,0,0,NaN,0,0,0,0,0,0,0,0,0,0,0,0,0,0,0],[0,0,0.0155,0,0,0,0,0,0,0,0,0,0,0,0,0,0,0,0,0,0,0,0,NaN,0,0,0,0,0,0,0,0,0,0,0,0,0,0,0],[0,0,0.0155,0,0,0,0,0,0,0,0,0,0,0,0,0,0,0,0,0,0,0,0,NaN,0,0,0,0,0,0,0,0,0,0,0,0,0,0,0],[0,0,0.0155,0,0,0,0,0,0,0,0,0,0,0,0,0,0,0,0,0,0,0,0,NaN,0,0,0,0,0,0,0,0,0,0,0,0,0,0,0],[0,0,0.0309,0,0,0,0,0,0,0,0,0,0,0,0,0,0,0,0,0,0,0,0,NaN,0,0,0,0,0,0,0,0,0,0,0,0,0,0,0],[0,0,0.0309,0,0,0,0,0,0,0,0,0,0,0,0,0,0,0,0,0,0,0,0,NaN,0,0,0,0,0,0,0,0,0,0,0,0,0,0,0],[0,0,0.0155,0,0,0,0,0,0,0,0,0,0,0,0,0,0,0,0,0,0,0,0,NaN,0,0,0,0,0,0,0,0,0,0,0,0,0,0,0],[0,0,0.0155,0,0,0,0,0,0,0,0,0,0,0,0,0,0,0,0,0,0,0,0,NaN,0,0,0,0,0,0,0,0,0,0,0,0,0,0,0],[0,0,0.0155,0,0,0,0,0,0,0,0,0,0,0,0,0,0,0,0,0,0,0,0,NaN,0,0,0,0,0,0,0,0,0,0,0,0,0,0,0],[0,0,0.0155,0,0,0,0,0,0,0,0,0,0,0,0,0,0,0,0,0,0,0,0,NaN,0,0,0,0,0,0,0,0,0,0,0,0,0,0,0],[0,0,0.0155,0,0,0,0,0,0,0,0,0,0,0,0,0,0,0,0,0,0,0,0,NaN,0,0,0,0,0,0,0,0,0,0,0,0,0,0,0],[0,0,0.0155,0,0,0,0,0,0,0,0,0,0,0,0,0,0,0,0,0,0,0,0,NaN,0,0,0,0,0,0,0,0,0,0,0,0,0,0,0],[0,0,0.0309,0,0,0,0,0,0,0,0,0,0,0,0,0,0,0,0,0,0,0,0,NaN,0,0,0,0,0,0,0,0,0,0,0,0,0,0,0],[0,0,0.0155,0,0,0,0,0,0,0,0,0,0,0,0,0,0,0,0,0,0,0,0,NaN,0.0058,0.0055,-0.0013,-0.004,-0.0054,-0.004,-0.0007,-0.0037,-0.0038,0.001,0.0025,0.0007,0.0004,0.0033,0.0035],[0,0,0.0309,0,0,0,0,0,0,0,0,0,0,0,0,0,0,0,0,0,0,0,0,NaN,-0.0328,-0.0579,0.0075,0.0299,0.0262,0.0313,-0.0118,-0.0152,-0.0439,-0.023,0.0071,0.041,0.0053,0.0162,0.0201],[0,0,0.0155,0,0,0,0,0,0,0,0,0,0,0,0,0,0,0,0,0,0,0,0,NaN,0,0,0,0,0,0,0,0,0,0,0,0,0,0,0],[0,0,0.0155,0,0,0,0,0,0,0,0,0,0,0,0,0,0,0,0,0,0,0,0,NaN,-0.0066,-0.0165,-0.0165,-0.0164,-0.0192,-0.0192,-0.0161,0.0218,0.0025,0.0078,0.0182,0.0362,-0.0032,0.0116,0.0159],[0,0,0.0155,0,0,0,0,0,0,0,0,0,0,0,0,0,0,0,0,0,0,0,0,NaN,0,0,0,0,0,0,0,0,0,0,0,0,0,0,0],[0,0,0.0309,0,0,0,0,0,0,0,0,0,0,0,0,0,0,0,0,0,0,0,0,NaN,0,0,0,0,0,0,0,0,0,0,0,0,0,0,0],[0,0,0.0309,0,0,0,0,0,0,0,0,0,0,0,0,0,0,0,0,0,0,0,0,NaN,0,0,0,0,0,0,0,0,0,0,0,0,0,0,0],[0,0,0.0155,0,0,0,0,0,0,0,0,0,0,0,0,0,0,0,0,0,0,0,0,NaN,0,0,0,0,0,0,0,0,0,0,0,0,0,0,0],[0,0,0.0155,0,0,0,0,0,0,0,0,0,0,0,0,0,0,0,0,0,0,0,0,NaN,0,0,0,0,0,0,0,0,0,0,0,0,0,0,0],[0,0,0.0155,0,0,0,0,0,0,0,0,0,0,0,0,0,0,0,0,0,0,0,0,NaN,0,0,0,0,0,0,0,0,0,0,0,0,0,0,0],[0,0,0.0155,0,0,0,0,0,0,0,0,0,0,0,0,0,0,0,0,0,0,0,0,NaN,0,0,0,0,0,0,0,0,0,0,0,0,0,0,0],[0,0,0.0155,0,0,0,0,0,0,0,0,0,0,0,0,0,0,0,0,0,0,0,0,NaN,0.3034,0.1192,0.1203,0.0307,-0.1042,-0.0293,-0.0208,-0.1008,-0.0687,-0.0677,-0.0347,-0.065,-0.0202,-0.0219,-0.0403],[0,0,0.0309,0,0,0,0,0,0,0,0,0,0,0,0,0,0,0,0,0,0,0,0,NaN,0,0,0,0,0,0,0,0,0,0,0,0,0,0,0],[0,0,0.0309,0,0,0,0,0,0,0,0,0,0,0,0,0,0,0,0,0,0,0,0,NaN,0,0,0,0,0,0,0,0,0,0,0,0,0,0,0],[0,0,0.0309,0,0,0,0,0,0,0,0,0,0,0,0,0,0,0,0,0,0,0,0,NaN,0,0,0,0,0,0,0,0,0,0,0,0,0,0,0],[0,0,0.0155,0,0,0,0,0,0,0,0,0,0,0,0,0,0,0,0,0,0,0,0,NaN,0,0,0,0,0,0,0,0,0,0,0,0,0,0,0],[0,0,0.0155,0,0,0,0,0,0,0,0,0,0,0,0,0,0,0,0,0,0,0,0,NaN,0,0,0,0,0,0,0,0,0,0,0,0,0,0,0],[0,0,0.0309,0,0,0,0,0,0,0,0,0,0,0,0,0,0,0,0,0,0,0,0,NaN,0,0,0,0,0,0,0,0,0,0,0,0,0,0,0],[0,0,0.0309,0,0,0,0,0,0,0,0,0,0,0,0,0,0,0,0,0,0,0,0,NaN,0,0,0,0,0,0,0,0,0,0,0,0,0,0,0],[0,0,0.0155,0,0,0,0,0,0,0,0,0,0,0,0,0,0,0,0,0,0,0,0,NaN,0,0,0,0,0,0,0,0,0,0,0,0,0,0,0],[0,0,0.0155,0,0,0,0,0,0,0,0,0,0,0,0,0,0,0,0,0,0,0,0,NaN,0,0,0,0,0,0,0,0,0,0,0,0,0,0,0],[0,0,0.0155,0,0,0,0,0,0,0,0,0,0,0,0,0,0,0,0,0,0,0,0,NaN,0,0,0,0,0,0,0,0,0,0,0,0,0,0,0],[0,0,0.0155,0,0,0,0,0,0,0,0,0,0,0,0,0,0,0,0,0,0,0,0,NaN,0,0,0,0,0,0,0,0,0,0,0,0,0,0,0],[0,0,0.0155,0,0,0,0,0,0,0,0,0,0,0,0,0,0,0,0,0,0,0,0,NaN,0,0,0,0,0,0,0,0,0,0,0,0,0,0,0],[0,0,0.0155,0,0,0,0,0,0,0,0,0,0,0,0,0,0,0,0,0,0,0,0,NaN,0,0,0,0,0,0,0,0,0,0,0,0,0,0,0],[0,0,0.0155,0,0,0,0,0,0,0,0,0,0,0,0,0,0,0,0,0,0,0,0,NaN,0,0,0,0,0,0,0,0,0,0,0,0,0,0,0],[0,0,0.0155,0,0,0,0,0,0,0,0,0,0,0,0,0,0,0,0,0,0,0,0,NaN,0,0,0,0,0,0,0,0,0,0,0,0,0,0,0],[0,0,0.0155,0,0,0,0,0,0,0,0,0,0,0,0,0,0,0,0,0,0,0,0,NaN,-0.1113,-0.0754,-0.1035,-0.1197,-0.1108,-0.1102,-0.0722,-0.0107,-0.0843,-0.0508,0.0726,0.208,0.1828,0.1846,0.2008],[0,0,0.0309,0,0,0,0,0,0,0,0,0,0,0,0,0,0,0,0,0,0,0,0,NaN,0,0,0,0,0,0,0,0,0,0,0,0,0,0,0],[0,0,0.0155,0,0,0,0,0,0,0,0,0,0,0,0,0,0,0,0,0,0,0,0,NaN,0,0,0,0,0,0,0,0,0,0,0,0,0,0,0],[0,0,0.0309,0,0,0,0,0,0,0,0,0,0,0,0,0,0,0,0,0,0,0,0,NaN,0,0,0,0,0,0,0,0,0,0,0,0,0,0,0],[0,0,0.0155,0,0,0,0,0,0,0,0,0,0,0,0,0,0,0,0,0,0,0,0,NaN,0,0,0,0,0,0,0,0,0,0,0,0,0,0,0],[0,0,0.0155,0,0,0,0,0,0,0,0,0,0,0,0,0,0,0,0,0,0,0,0,NaN,0,0,0,0,0,0,0,0,0,0,0,0,0,0,0],[0,0,0.0155,0,0,0,0,0,0,0,0,0,0,0,0,0,0,0,0,0,0,0,0,NaN,0,0,0,0,0,0,0,0,0,0,0,0,0,0,0],[0,0,0.0155,0,0,0,0,0,0,0,0,0,0,0,0,0,0,0,0,0,0,0,0,NaN,0,0,0,0,0,0,0,0,0,0,0,0,0,0,0],[0,0,0.0155,0,0,0,0,0,0,0,0,0,0,0,0,0,0,0,0,0,0,0,0,NaN,0,0,0,0,0,0,0,0,0,0,0,0,0,0,0],[0,0,0.0155,0,0,0,0,0,0,0,0,0,0,0,0,0,0,0,0,0,0,0,0,NaN,0,0,0,0,0,0,0,0,0,0,0,0,0,0,0],[0,0,0.0155,0,0,0,0,0,0,0,0,0,0,0,0,0,0,0,0,0,0,0,0,NaN,0,0,0,0,0,0,0,0,0,0,0,0,0,0,0],[0,0,0.0155,0,0,0,0,0,0,0,0,0,0,0,0,0,0,0,0,0,0,0,0,NaN,0,0,0,0,0,0,0,0,0,0,0,0,0,0,0],[0,0,0.0155,0,0,0,0,0,0,0,0,0,0,0,0,0,0,0,0,0,0,0,0,NaN,0,0,0,0,0,0,0,0,0,0,0,0,0,0,0],[0,0,0.0309,0,0,0,0,0,0,0,0,0,0,0,0,0,0,0,0,0,0,0,0,NaN,-0.0749,-0.075,-0.0764,-0.0651,-0.0424,-0.0398,-0.0501,-0.0434,-0.0439,-0.0244,0.0318,0.0521,0.0033,0.1746,0.2736],[0,0,0.0309,0,0,0,0,0,0,0,0,0,0,0,0,0,0,0,0,0,0,0,0,NaN,0,0,0,0,0,0,0,0,0,0,0,0,0,0,0],[0,0,0.0155,0,0,0,0,0,0,0,0,0,0,0,0,0,0,0,0,0,0,0,0,NaN,0,0,0,0,0,0,0,0,0,0,0,0,0,0,0],[0,0,0.0155,0,0,0,0,0,0,0,0,0,0,0,0,0,0,0,0,0,0,0,0,NaN,0,0,0,0,0,0,0,0,0,0,0,0,0,0,0],[0,0,0.0611,0,0,0,0,0,0,0,0,0,0,0,0,0,0,0,0,0,0,0,0,NaN,0,0,0,0,0,0,0,0,0,0,0,0,0,0,0],[0,0,0.0611,0,0,0,0,0,0,0,0,0,0,0,0,0,0,0,0,0,0,0,0,NaN,0,0,0,0,0,0,0,0,0,0,0,0,0,0,0],[0,0,0.0081,0,0,0,0,0,0,0,0,0,0,0,0,0,0,0,0,0,0,0,0,NaN,0.1836,0.2174,0.1372,0.111,0.0447,-0.0517,-0.1162,-0.0719,-0.0883,-0.0782,-0.0756,-0.0331,-0.0944,-0.0878,0.0033],[0,0,0.0081,0,0,0,0,0,0,0,0,0,0,0,0,0,0,0,0,0,0,0,0,NaN,0,0,0,0,0,0,0,0,0,0,0,0,0,0,0],[0,0,0.0309,0,0,0,0,0,0,0,0.0306,0,0,0,0,0,0,0,0,0,0,0,0,NaN,0,0,0,0,0,0,0,0,0,0,0,0,0,0,0],[0,0,0.0155,0,0,0,0,0,0,0,0.0154,0,0,0,0,0,0,0,0,0,0,0,0,NaN,-0.0066,-0.0025,0.0002,-0.0038,-0.0066,-0.0052,-0.0035,-0.0033,-0.005,0.003,0.0138,0.0101,0.0049,0.0008,0.0037],[0,0,0.0155,0,0,0,0,0,0,0,0.0154,0,0,0,0,0,0,0,0,0,0,0,0,NaN,0,0,0,0,0,0,0,0,0,0,0,0,0,0,0],[0,0,0.046,0,0,0,0,0,0,0,0.0306,0,0,0,0,0,0,0,0,0,0,0,0,NaN,0,0,0,0,0,0,0,0,0,0,0,0,0,0,0],[0,0,0.0309,0,0,0,0,0,0,0,0.0154,0,0,0,0,0,0,0,0,0,0,0,0,NaN,0,0,0,0,0,0,0,0,0,0,0,0,0,0,0],[0,0,0.0309,0,0.0176,0,0,0,0,0,0.0306,-0.0085,0,0,0,0,-0.0067,-0.0067,0,0,0,0,-0.0018,NaN,0,0,0,0,0,0,0,0,0,0,0,0,0,0,0],[0.0054,0,0.0611,0,0.0368,0,0,0,0,0,0.09,-0.0169,0.0142,-0.0541,0,0,-0.0067,-0.0067,0,0,0,0,-0.0093,NaN,-0.0976,-0.0799,-0.0678,-0.0737,-0.0106,0.0336,-0.0216,-0.042,-0.0713,-0.0425,0.0209,0.0749,0.0606,0.1109,0.2063],[0.0179,0,0.046,0,0,0,0,0,0,0,0,-0.0085,0,0,0,0,-0.0067,-0.0067,0,0,0,-0.0228,0.0135,NaN,0,0,0,0,0,0,0,0,0,0,0,0,0,0,0],[0.0872,0.0117,0.2033,0,0.0102,0.0612,-0.0108,0.0676,0.0093,0.1267,0,0.0063,-0.0126,-0.0541,0.0313,0.0886,-0.0644,-0.1046,0.0356,0,0,-0.0141,0.1253,NaN,0,0,0,0,0,0,0,0,0,0,0,0,0,0,0],[0.0872,0,0.2477,-0.1041,-0.0142,0.0412,-0.043,0.0229,0,0,-0.0061,0.0709,0,0,-0.0319,0,-0.1558,-0.1558,-0.0659,-0.0659,-0.0659,-0.0348,-0.0076,NaN,-0.6952,-0.5352,-0.3179,-0.3409,-0.0856,-0.131,-0.0006,0.4667,0.1069,0.0091,0.0959,0.0528,-0.1545,0.4526,1.077],[-0.1065,-0.1839,0.0519,0,0.1007,-0.0337,-0.1451,0.0381,-0.0827,-0.2368,-0.1468,-0.1613,-0.0401,-0.1249,-0.2075,-0.3051,-0.184,0.0776,0.0461,-0.1498,-0.2233,-0.0354,0.0936,NaN,-0.2361,-0.2856,-0.0987,-0.1098,-0.2188,-0.3213,-0.2629,-0.1343,-0.1464,-0.2144,0.0201,0.0467,0.2395,0.8054,0.9165],[0,0,0,0,0.0176,0,-0.0216,0.0454,0,0,0,0,0,0,0,0,-0.0266,0.0139,0,0,0,0,0.0531,NaN,-0.0024,0.0354,-0.0211,-0.0242,-0.0097,0.032,-0.0094,-0.0411,-0.0494,-0.0224,-0.0027,-0.0312,-0.0243,0.0364,0.1342],[0.0702,0,0,0,0.0781,0,0,0.0454,0,0,0,-0.0169,-0.0268,0,-0.0631,-0.0654,0,0.0203,0,0,0,-0.0453,0,NaN,0.0087,-0.013,-0.0077,0.0023,-0.0289,-0.0328,-0.0276,-0.06,-0.0291,0.012,0.0186,0.0657,0.0196,0.0457,0.0264],[0.0401,0.0226,0.0155,0,0.0691,-0.018,-0.064,0.0895,-0.0325,0,0.009,-0.0666,0,0.0534,-0.0937,-0.1279,-0.0522,-0.0318,0.0703,0.0324,0,-0.0675,0.0741,NaN,-0.0104,-0.0162,-0.0148,-0.0132,-0.0068,-0.0093,-0.0216,-0.01,-0.0092,-0.0136,-0.0122,-0.0216,-0.0101,0.063,0.1061],[0.0355,0,0.0155,0,-0.004,-0.0554,-0.043,0.0895,0.0418,0,0,0.0194,-0.0249,-0.0541,0,-0.0654,-0.0266,0.0336,0,0,0,-0.0228,0.0303,NaN,-0.0907,-0.1199,-0.0506,-0.0335,-0.0714,0.0373,0.1892,0.1062,0.0071,-0.0252,0.0627,0.028,0.0016,-0.0142,-0.0266],[0,0,0.0155,0,0.0176,-0.0193,0,0.0229,0.0211,0,0,0,-0.0268,0,0,-0.0331,0,0,0,0,0,-0.0228,0,NaN,0,0,0,0,0,0,0,0,0,0,0,0,0,0,0],[-0.0301,-0.0546,0.0907,0,-0.0316,-0.1827,-0.1252,0.0454,-0.0644,-0.1367,-0.0278,-0.0585,0,0,-0.0937,-0.1429,-0.074,-0.074,-0.0659,-0.0018,-0.0659,0.0538,-0.055,NaN,-0.3416,-0.3145,-0.3334,-0.2105,-0.0851,-0.096,-0.1234,-0.061,-0.0133,-0.013,0.052,0.2831,0.2297,0.4568,0.5701],[0.9465,3.07,2.157,-0.5417,-0.3863,-2.28,1.914,2.665,0.1399,-2.252,2.418,-1.113,1.465,1.568,-0.6382,-1.54,-0.7977,-1.536,-0.8851,1.202,-1.602,0.6537,1.401,NaN,-0.8557,-1.299,-0.8121,-0.4922,-1.337,-0.7827,-0.0862,-0.4341,0.5307,1.554,1.628,0.891,0.6401,0.3285,0.5272],[0.0229,0.1104,0.1524,0,-0.0344,-0.0522,-0.0416,0.0948,0.0181,-0.1251,-0.0604,0.0073,-0.1281,-0.0789,-0.1212,-0.2283,-0.075,-0.186,0.0064,-0.0653,0.1001,-0.0077,0.1258,NaN,-1.61,-0.8265,0.0178,0.4623,0.5064,-0.0806,0.8934,0.7166,0.4273,0.2573,0.3181,-0.1251,-0.7113,-0.4317,0.1853],[-0.0793,0.7547,0.6477,0.1285,-0.3881,-0.6938,0.0378,-0.1729,-0.5142,-0.6222,-0.0337,-0.3379,-0.3944,-0.0741,-0.0864,-0.4916,-0.0874,-0.2396,0.1358,-0.1289,0.2987,-0.0309,0.163,NaN,1.522,1.685,1.325,1.161,0.7042,-0.1702,0.4356,0.0294,-0.3547,-1.433,-0.9142,-3.184,-0.0237,-0.2799,-0.502],[-0.0706,0.1175,0.0383,0,-0.0142,-0.1827,0,-0.0024,-0.0225,-0.0833,-0.0725,-0.0337,-0.0268,0,0,-0.1279,-0.0409,-0.0409,-0.0333,-0.0333,-0.0333,-0.0071,0.0661,NaN,-0.0193,-0.0557,-0.048,-0.0226,-0.0875,0.0405,-0.0019,-0.0135,-0.0176,-0.0221,0.0922,0.0651,-0.1302,0.1311,0.0895],[0.2334,0.4675,1.092,0,-0.0381,-0.1531,-0.0508,0.0046,-0.2088,0.0684,-0.0592,-0.2121,0.0521,-0.4507,-0.0095,-0.3206,-0.0792,-0.1933,0.2034,-0.0611,-0.2792,0.1521,0.1375,NaN,0,0,0,0,0,0,0,0,0,0,0,0,0,0,0],[0.1041,0.1362,0.2168,0,-0.0108,-0.0384,-0.043,0.0895,0.0824,0,0.1023,-0.0536,0,-0.1564,0.0424,-0.0743,-0.0459,-0.0055,0,0,0.0263,0.0919,-0.0452,NaN,-0.0395,-0.0298,-0.0338,-0.0546,-0.0448,-0.0389,-0.0269,-0.0288,-0.0193,0.0247,0.1055,0.0695,0.019,0.0307,0.067],[0.3171,0.7106,0.4183,-0.053,-0.5145,-0.7238,0.0032,0.0413,-0.0364,0.3419,0.1781,-0.2698,-0.5048,0.0984,0.0224,-0.3629,-0.6587,-0.1904,0.0122,-0.3468,-0.2502,0.0511,0.2942,NaN,0,0,0,0,0,0,0,0,0,0,0,0,0,0,0],[0.5333,1.453,1.227,-0.1535,0.0109,-0.588,-0.0713,0.7553,-0.1062,-0.0759,0.0669,-0.1599,-0.3374,-0.1892,0.4402,-0.2142,-0.2381,0.9077,0.7421,0.1484,-0.2604,0.0039,0.1343,NaN,-0.1604,-0.3861,-0.3011,-0.2808,-0.3635,-0.3052,-0.3023,-0.2707,-0.0789,0.1441,0.2867,0.6684,0.6464,0.5771,0.1262],[-0.0295,0.1728,0.0907,-0.053,0,-0.0573,-0.0216,0.0895,-0.0644,0.0503,-0.0367,-0.042,-0.0268,0,0.0632,-0.0427,-0.0422,-0.0018,0,0,0,0.0084,0.0379,NaN,0.0053,0.3734,0.2563,0.0466,-0.0016,-0.0869,-0.0915,-0.0727,-0.0045,-0.0687,-0.0725,-0.1315,-0.0606,-0.0669,-0.0243],[0.1553,0.5905,0.2037,-0.1535,-0.1077,-0.2336,-0.064,0.3288,-0.0325,-0.0169,0.0606,0.283,-0.0873,-0.0639,-0.1478,-0.3574,-0.055,-0.0539,-0.0978,-0.0978,0.0768,-0.0328,0.0953,NaN,-0.103,-0.1281,-0.1131,-0.0658,-0.0258,0.0093,0.0534,-0.0022,-0.03,-0.0022,-0.017,-0.001,0.0019,0.1343,0.289],[2.025,2.117,1.275,-2.444,-2.169,-3.306,-2.315,-0.2589,-2.348,-2.079,-1.759,0.9813,-2.426,-3.122,-1.706,-2.471,-2.49,0.7122,-2.635,-2.164,0.1266,-0.5783,-0.5781,NaN,-1.158,-0.3411,0.78,1.761,2.109,1.932,1.804,0.9524,0.1008,-0.5647,-1.095,-1.284,-1.149,-3.417,-0.4294],[1.935,2.693,1.55,-0.6078,-0.3914,-0.7101,-0.1515,0.2304,-0.3738,0.0241,0.6243,1.531,1.381,-0.1396,-0.8545,-0.5828,0.2504,1.27,-0.9647,0.6438,-0.0338,0.1689,0.486,NaN,-0.0499,0.0218,-0.0092,-0.0771,-0.1488,-0.1023,-0.2471,-0.3347,-0.2376,-0.0171,0.0435,0.0246,0.0911,0.4128,0.6299],[0.2766,0.4666,0.3573,-0.1041,0.0368,-0.0896,-0.0319,0.1532,-0.0225,-0.0423,-0.1595,0.0183,-0.0485,0.045,-0.0631,-0.0654,-0.0224,0.018,-0.0333,0.0308,-0.0333,0.0313,-0.0168,NaN,-0.0319,-0.0347,-0.0197,-0.0108,-0.0198,-0.0008,0.0008,-0.0165,-0.013,0.0018,0.0151,0.0163,-0.0016,0.0547,0.0601],[2.257,3.828,2.789,-0.543,-0.3677,-0.2817,-0.8871,1.349,-0.9115,-0.9071,-0.4751,-0.9094,1.516,-1.236,-0.2259,-0.9875,-0.9216,0.7827,-0.5783,-0.452,-0.711,-0.734,-0.9901,NaN,1.508,2.5,2.137,1.489,1.076,0.6523,0.2123,-0.253,-0.3973,-1.367,-1.038,-1.557,-2.429,-2.499,-0.0347],[0.7044,1.015,0.7212,0,0.0368,-0.0573,-0.1252,0.3288,-0.0021,0.0228,-0.092,-0.1853,0.0308,-0.205,0.1115,-0.1053,-0.0224,0.1512,-0.1594,0.3354,-0.1074,0.0313,-0.0683,NaN,-0.0576,-0.1168,-0.1005,-0.086,-0.0006,-0.0059,-0.0738,-0.0001,0.069,0.0525,0.0045,0.0256,-0.0123,0.1611,0.1407],[0.5668,2.501,2.184,-0.3148,0.843,-0.3441,-0.8709,0.4306,-0.7832,-0.298,-0.3358,0.1104,1.554,-0.8893,0.2043,-0.8507,-1.096,0.3011,-0.6515,-0.5273,-0.4182,0.1364,0.0252,NaN,0.3722,-0.0042,-0.1616,-0.5551,-0.4409,-0.404,-0.2689,-0.023,0.2287,-0.0645,-0.3154,-0.195,0.1643,0.7799,0.8876],[0.5951,1.744,1.53,-0.4023,-0.2758,-0.3638,0.1409,-0.4141,-0.409,-0.7346,-1.336,0.6802,0.2763,-1.518,-0.4123,-1.883,-1.728,-0.5034,-1.581,-0.3131,-1.38,-0.4919,-0.2472,NaN,-2.406,-1.473,-0.7291,0.3288,1.343,1.417,1.906,1.627,0.832,0.2266,0.1583,-0.4127,-1.132,-0.9541,-0.7319],[0.0355,0.0599,0.0309,0,0,-0.0554,0,0.0676,-0.0115,0,-0.0571,-0.0085,0.056,0,0,-0.0331,-0.0198,0.0389,-0.0333,-0.0333,0.0441,0.0157,0.0153,NaN,0,0,0,0,0,0,0,0,0,0,0,0,0,0,0],[0.3042,1.314,1.231,-1.484,0.859,-0.7362,0.4004,1.791,-0.726,0.2998,-0.8851,1.78,-0.1479,-1.942,0.2526,-2.182,-1.169,0.8355,-0.7532,0.0977,0.1038,0.817,1.046,NaN,-1.232,-1.76,-1.162,-0.8314,-0.4842,-0.7479,0.0544,0.5515,0.9283,1.126,1.27,1.054,1.032,0.4874,-0.2857],[1.708,2.048,2.05,-1.984,0.2177,-1.263,-1.486,1.501,-0.9408,0.7016,-0.3339,1.338,0.4602,-2.261,-0.2703,-2.75,-1.686,0.7512,-1.281,-0.3886,-1.567,0.9421,0.9279,NaN,-1.363,-0.4531,0.6977,0.2438,-1.23,-1.745,-0.1302,-0.0945,0.6347,0.9642,0.8079,0.6061,0.4921,0.4139,0.1554],[0,0,0,0,-0.0072,0,-0.064,0.0454,0,0,0,0,0,0,0,0.045,-0.0067,-0.0067,-0.0333,-0.0333,-0.0333,0,0.0135,NaN,-0.0295,0.0208,0.1385,0.2294,0.1989,0.0762,0.1225,0.0713,0.0169,-0.1045,-0.249,-0.271,-0.1263,-0.0274,-0.0666],[-0.0127,-0.0949,-0.0888,-0.1041,0.035,0.0407,-0.1769,0.0676,0.0093,-0.1118,0.0297,-0.1246,0,-0.1564,0.0802,0.0886,-0.0041,-0.0039,-0.1893,-0.1893,-0.1893,0.0619,-0.0478,NaN,-0.5897,-0.1395,-0.757,-0.0841,-0.0557,-0.4462,-0.2729,-0.0924,-0.1776,-0.2483,0.0318,-1.151,0.0178,1.766,2.198],[-0.024,-0.0607,-0.1313,-0.1041,0.0058,-0.0677,-0.1646,0.0676,-0.1347,-0.0579,-0.0685,-0.1927,-0.1222,-0.205,-0.2014,0.3659,-0.1198,-0.16,-0.2754,-0.1498,-0.2233,0.0391,0.0748,NaN,0.3489,1.063,1.654,1.687,0.3579,0.0264,-0.871,-0.4812,-0.4287,-0.4821,-0.8475,-0.3412,-0.6276,-0.8865,-0.1714],[-0.0066,0.0069,-0.0296,0,0.0128,0.0805,0.0286,0.1738,-0.3746,-0.0085,-0.0119,-0.1225,-0.0709,-0.2976,-0.0812,0.4313,-0.0407,0.0535,-0.2186,-0.1861,-0.1923,0.0904,0.001,NaN,-0.0894,-0.0664,-0.0384,-0.019,0.0212,0.0036,0.0086,-0.0132,-0.0297,-0.0251,-0.032,0.0222,0.0396,0.0951,0.1227],[-0.9256,-0.5123,0.2854,-0.3357,-1.014,-0.8629,-0.6412,-0.2328,-0.3188,-0.3133,-0.3769,-1.316,-1.139,-1.075,-0.2603,0.9134,-0.7937,-0.5345,-1.343,-0.8537,-1.235,0.1306,0.2488,NaN,-0.6871,-0.1504,-0.3923,-0.628,-0.4404,-0.3329,-0.4342,-0.811,-0.7831,-0.2451,-0.1823,0.3028,0.8637,1.914,2.006],[0,0,0.0309,0,0,0,0,0.0454,0,0,0,-0.0337,-0.0532,0,0,0.045,0,0,-0.0333,-0.0333,-0.0333,0,0,NaN,-0.0199,-0.0325,-0.0284,-0.0212,-0.028,-0.0066,-0.0232,-0.0209,-0.017,-0.0309,-0.0199,-0.0128,-0.0142,0.0996,0.1757],[0,0,0,0,0,0,-0.0216,0,0,0,-0.0213,0,0,0,0,0.045,0,0,-0.0333,-0.0333,-0.0333,0,0,NaN,0.0865,0.1623,0.0834,0.0416,-0.024,-0.0455,-0.0958,-0.0983,-0.1538,-0.0457,-0.0325,-0.0882,-0.0228,0.0781,0.1548],[0.0179,0,0,0,0,0,0,0,0,0,-0.0367,0,0,0,0,0.045,0,0,-0.0333,-0.0333,-0.0333,-0.0228,0,NaN,0,0,0,0,0,0,0,0,0,0,0,0,0,0,0],[0,0,0,0,0,0,0,0,0,0.0081,-0.0367,0,0.0142,0,0,0.045,0,0,-0.0333,-0.0333,-0.0333,-0.0228,0,NaN,-0.0086,-0.0328,-0.0143,-0.007,-0.0267,-0.014,-0.0188,-0.0171,-0.0022,-0.0066,0.0062,0.0828,-0.0679,0.047,0.08],[0,0,-0.0227,0,0,0.0205,0,0,0.0211,0,-0.0367,-0.0085,0.0142,0,0,0.045,-0.0233,-0.0233,-0.0622,-0.0978,-0.0457,0.0013,0,NaN,0,0,0,0,0,0,0,0,0,0,0,0,0,0,0],[0,0,0,0,0,0,0,0,-0.0115,0,0,0,0,0,0,0.0227,0,0,-0.0333,-0.0333,-0.0333,0,0,NaN,0,0,0,0,0,0,0,0,0,0,0,0,0,0,0],[0,0,0,0,0,0,0,0,0,0,0,0,0,0,0,0.045,0,0,-0.0333,-0.0333,-0.0333,0,0,NaN,0,0,0,0,0,0,0,0,0,0,0,0,0,0,0],[0.053,0.0203,-0.0451,0.2154,-0.0492,0.0205,0,0.0895,0.122,0,-0.0725,-0.0085,0,-0.0541,0.0214,0.045,-0.0146,-0.0146,-0.0978,-0.0978,-0.0978,0.0157,0.0058,NaN,0,0,0,0,0,0,0,0,0,0,0,0,0,0,0],[0.0355,0.0599,-0.0516,0.1686,0.0274,-0.0193,0,0.0454,0.0418,0,0,-0.0085,0.0153,0,0,0.0556,-0.0409,-0.0005,-0.0659,-0.0659,-0.0396,-0.0296,0.0661,NaN,0,0,0,0,0,0,0,0,0,0,0,0,0,0,0],[0.0355,-0.0949,0,0.1686,0,0.0612,-0.043,-0.025,0.0418,0.0567,-0.0768,0.0063,0.0283,-0.0541,-0.0631,0.045,0.0384,-0.0409,-0.2186,-0.1861,-0.1412,-0.0951,0.0358,NaN,-0.0982,-0.1412,-0.1357,-0.0952,-0.1131,-0.1006,-0.0726,-0.0001,0.0043,0.0339,-0.001,0.1321,0.1022,0.2283,0.2569],[-0.0721,0.0794,0.0018,0.2088,-0.1468,-0.0979,-0.3175,-0.0125,-0.0935,-0.1118,-0.2562,0.0221,-0.1499,-0.353,-0.228,0.1986,-0.1137,-0.034,-0.4083,-0.3759,-0.4083,-0.2287,-0.1984,NaN,-0.0619,-0.0745,-0.0555,-0.019,0.004,-0.0127,0.022,0.0666,0.0177,-0.0601,-0.0588,-0.0488,-0.0026,0.1056,0.178],[0.3531,0.2564,0.0347,-0.1778,0.2777,0.1174,-0.6353,-0.2597,-0.0661,-0.1792,-0.5647,-0.4039,-0.2681,0.0906,0.2098,0.1296,-0.4913,0.3186,-0.4112,0.0893,-0.4515,0.2935,-0.1899,NaN,-0.746,-0.5958,-0.5799,-0.6663,-0.7194,-0.1308,-0.3899,-0.3584,-0.3158,-0.4303,0.1466,0.8009,0.6764,1.499,1.81],[0.0954,0.3069,-0.2202,-0.6062,-0.0352,-0.1613,-0.7289,-0.5768,-0.0449,-0.2576,-0.5354,0.1163,-0.4819,-0.5165,0.471,-0.3044,-0.503,0.2528,-0.8549,-0.1294,-0.6235,-0.1547,-0.2415,NaN,-0.8076,-0.6265,-0.011,0.1802,0.1905,-0.1567,-0.4136,-0.73,-0.6257,0.1165,0.5769,0.4795,0.5048,0.673,0.6498],[0.1946,0.0328,0.0519,-0.4684,-0.0163,-0.0554,-0.3471,0.0231,0.0271,-0.1367,-0.2925,-0.1744,-0.151,0,0.2971,-0.018,-0.005,0.0709,-0.4083,-0.0098,-0.2575,-0.0338,-0.0328,NaN,0.2752,0.4495,0.367,0.1978,0.025,-0.1538,-0.279,-0.232,-0.3594,-0.2175,-0.2395,-0.0938,-0.0757,0.0797,0.2566],[0.5538,0.2247,-0.0677,-0.2474,0.0469,0.2116,-0.2193,0.0802,-0.1722,-0.6037,-0.3545,0.2206,0.1239,0.2573,-0.0865,0.2426,-0.4832,-0.0284,-0.2717,-0.315,-0.5272,0.0559,-0.2487,NaN,0.3335,0.7664,1.182,1.537,1.087,0.5768,-1.062,-2.515,-1.443,-0.4525,-1.028,-0.403,0.2508,0.4483,0.7213],[0.0179,0.0203,0,0,0,0,-0.043,0,0,-0.0423,-0.0367,0,0,0,0,0,0,0,-0.0333,-0.0333,-0.0333,0,-0.0152,NaN,0.0408,0.0227,0.0548,0.0266,-0.0194,-0.0409,-0.0505,-0.0306,-0.0074,-0.0031,-0.0084,-0.0217,-0.014,0.0081,0.0429],[-0.0122,0.1064,-0.102,0,0.0085,0.0439,-0.1462,-0.0487,0.0605,-0.4402,-0.2703,0.0205,-0.0329,0.0592,-0.0512,0.0119,-0.1731,-0.0741,-0.2117,-0.1217,-0.0964,-0.0924,-0.1204,NaN,0,0,0,0,0,0,0,0,0,0,0,0,0,0,0],[0.0851,0.2588,0.0816,-0.2399,-0.2376,0.2189,-0.5099,-0.1629,-0.0404,-1.096,-0.3725,0.1108,0.3216,-0.7114,-0.4259,0.149,-0.417,0.2939,-0.7442,-0.0271,-0.7959,-0.3443,-0.3769,NaN,-0.9185,-0.246,0.5301,1.156,1.409,1.684,0.8629,0.8092,0.5791,-0.1651,-1.191,-0.976,-1.204,-1.718,-0.611],[0.2273,0.3342,0.066,-0.6964,-0.013,0.5984,-0.3627,-0.2187,-0.401,-1.44,-0.6739,-0.2638,0.1186,-1.103,-0.4128,-0.1578,-0.3839,0.4422,-0.5531,-0.295,-0.9298,-0.3968,-0.6098,NaN,-1.394,-0.8778,-0.8075,2.074,1.438,2.833,-0.0968,0.4582,-0.3135,-0.4392,0.5963,-2.84,-0.1323,0.021,-0.5196],[0.203,0.0545,-0.1812,-0.5301,-0.0082,0.3306,-0.6144,-0.0961,-0.8149,-1.438,-0.7707,-0.4567,-0.4455,-0.6698,-0.0295,-0.1682,-1,0.0942,-0.7296,-0.3578,-0.5166,-0.0532,-0.4492,NaN,0.9468,0.6397,0.1687,-0.0255,-0.0956,-0.5574,0.0704,0.2737,0.1417,-0.4065,-0.2153,-0.4495,-0.2603,-0.2268,-0.0041],[0.1708,0.2306,0.0287,-0.3584,-0.2049,0.4147,0.1689,-0.5593,-0.2778,-1.195,-0.8065,-0.2446,0.0593,-0.4772,-0.1232,0.0998,-0.7581,-0.103,-1.051,-0.2353,-0.4754,-0.5164,-0.3963,NaN,0.6497,0.3212,0.0755,0.1376,0.2704,0.2272,0.4048,0.278,0.0204,-0.0819,-0.2648,-0.4739,-0.503,-0.5982,-0.4629],[0.1394,0.375,0.1425,-0.2661,-0.1173,0.2277,-0.186,-0.1284,0.1261,-0.8558,-0.8016,-0.1708,-0.1633,-0.2086,0.1885,-0.0329,-0.5516,-0.0677,-0.8787,-0.1884,-0.5355,-0.1445,-0.3242,NaN,1.308,0.8466,0.5801,-0.1535,0.0389,-0.2864,0.0499,0.1476,-0.2943,-0.4781,-0.5191,-0.8305,-0.8432,-0.0303,0.4649],[0.0355,0,-0.0227,0,0,0.0205,0,0,0,0,0,0,0.0142,0,-0.0319,0.045,0,0,-0.0333,0.0308,-0.0333,0,-0.0152,NaN,0,0,0,0,0,0,0,0,0,0,0,0,0,0,0],[0.1888,0.0146,-0.2359,0.1622,0.0075,-0.0092,-0.031,0.0005,0.17,-0.0579,-0.019,-0.0671,-0.1878,-0.4665,-0.098,0.6,-0.0814,0.1179,-0.4063,0.2865,-0.2458,0.1028,-0.4233,NaN,-0.0006,0.085,0.3416,0.4845,0.5394,0.1227,-0.3276,-0.2833,-0.2006,-0.3227,-0.0796,0.0504,-0.2113,-0.1041,-0.0939],[0.1706,0.0504,-0.0852,0.0645,0.0606,0.0632,-0.1451,-0.1117,-0.004,-0.2824,0.0835,-0.0878,-0.2432,-0.049,-0.3317,-0.0483,-0.1106,0.1339,-0.2186,-0.0056,-0.1412,-0.061,-0.1292,NaN,-0.0709,-0.3347,-0.1993,0.1705,0.3154,0.3997,0.4708,0.4169,0.0046,-0.4263,-0.4159,-0.5285,-0.1136,0.0389,0.2726],[0.0872,0.0599,0.016,0,-0.0209,0.0412,0,-0.025,0.0418,-0.0579,0.0154,-0.0368,-0.1398,0,-0.0319,0.0232,-0.0367,-0.0164,-0.0659,0.0596,-0.0396,0.0013,-0.0258,NaN,-0.0121,-0.0138,-0.022,-0.0065,-0.0071,-0.0083,-0.022,-0.012,-0.0126,0.0098,0.0016,0.0038,0.0279,0.0414,0.0319],[-0.0962,-0.1869,0.0599,-0.0208,0.0261,0.3336,0.4233,-0.0577,0.5409,-0.1925,-0.2287,0.5526,-0.1301,0.7926,-0.0631,-0.2754,-1.764,0.1328,-1.35,0.0331,-1.288,-0.1234,-0.7558,NaN,-1.353,-1.238,-0.6918,-0.0568,0.5953,0.483,0.8611,0.8846,0.8017,0.9272,0.666,0.0622,-0.7545,-0.7849,-0.4018],[0.4549,-0.5151,-0.2542,-0.1668,0.2214,0.4115,0.3826,-0.1452,0.2135,-0.5177,0.4297,0.4256,-0.5409,0.0925,-0.3823,-0.1035,-2.265,0.1471,-1.23,0.0054,-1.388,0.1887,-0.1091,NaN,0.755,0.5835,0.6169,-0.2435,-0.5407,-0.9113,-0.541,-0.2595,-0.698,-0.6993,-0.4874,0.42,0.554,0.8749,0.5764],[0.7654,-0.5268,-0.4112,-0.1723,0.219,1.182,0.761,-0.072,-0.271,1.155,-0.0124,0.8517,-0.7948,0.322,0.3069,-0.1173,-1.334,0.1822,-2.063,-0.4823,-0.9895,0.0765,-0.1177,NaN,-0.8697,-1.015,-1.094,-0.6173,-0.0312,-0.5424,-0.0286,0.1773,0.5579,0.8657,0.9393,0.946,0.1462,0.26,0.3057],[0.4982,-0.2175,0.0024,0.4441,0.5012,0.9984,0.1165,0.1298,0.4509,0.3661,-0.2645,0.3877,-0.7085,-0.2532,0.5851,-0.2228,-0.8533,0.1006,-0.9515,-0.1116,-0.9163,0.2186,-0.2022,NaN,0.026,0.3549,0.6565,0.8375,0.8455,0.2972,0.7535,0.6314,0.5042,0.0994,-0.1436,-0.8601,-1.403,-1.717,-0.8831],[0.0355,0,0,0,-0.0248,0,0,0,0.0211,0,0,-0.0337,0,0.0158,0,0,-0.0156,0.0446,-0.0659,0.0293,-0.0659,0.0313,0,NaN,-0.0147,-0.0259,-0.0259,-0.0258,-0.008,-0.0163,-0.0056,0.004,-0.0273,-0.0129,-0.0084,0.0119,0.017,0.0551,0.0827],[0.053,0,-0.0363,0,0,0.0011,0,0,0.122,0,0,-0.0085,-0.0268,0,0,0,-0.0309,0.0293,-0.1289,0.0555,-0.0769,0.0619,0,NaN,0,0,0,0,0,0,0,0,0,0,0,0,0,0,0],[0,0,0,0,0,0,0,0,0.0211,0,0,0.0135,0,0,0,0,0,0,-0.0333,-0.0009,-0.0333,0,0,NaN,-0.0485,-0.0144,-0.0423,-0.0235,0.0004,0.0315,0.0093,-0.0176,-0.0667,-0.0131,-0.0047,0.0322,0.0357,0.0528,0.0691],[0,0,0,0,0,0,0,0,0,0,0,0,0,0,0,0,0,0,-0.0333,-0.0009,-0.0333,0,0,NaN,0,0,0,0,0,0,0,0,0,0,0,0,0,0,0],[0,0,0,0,0,0,0,0.0229,0,0,0,0,0,0,0,0,0,0,-0.0333,0.0308,-0.0333,0,0,NaN,-0.031,0.0209,-0.0366,-0.0366,0.009,-0.0284,-0.0027,0.0491,0.0125,-0.0096,-0.0162,-0.0199,-0.0115,0.022,0.0788],[0,0,0,0,-0.0108,0,0,0,0,0,-0.0725,-0.0169,0,0,0.0214,0,-0.02,0.0003,-0.1289,0.0555,-0.0769,0,0.0248,NaN,0,0,0,0,0,0,0,0,0,0,0,0,0,0,0],[-0.2242,0.1265,0.4091,0.1499,-0.338,-0.6783,0.7369,-0.0163,-0.8772,-0.0321,0.4432,-0.5064,-0.3609,-0.9805,-0.3479,0.1756,-0.7665,-0.5716,-1.105,-0.9503,0.279,0.592,0.2791,NaN,-1.091,-0.6462,-0.695,-1.345,-0.9932,-0.5658,-0.2391,0.1572,0.147,0.4615,0.3339,0.7627,0.8082,1.356,1.549],[-0.1188,0.1708,0.0657,-0.1041,-0.0954,-0.148,0.0938,-0.132,-0.0734,0.0157,0.0539,0.2013,0.1039,-0.374,-0.0491,-0.0653,-0.1672,-0.1667,-0.1712,-0.1498,0.1761,-0.0198,0.1499,NaN,-0.8369,-0.5881,-0.4576,-0.2408,-0.0318,-0.1959,-0.1194,0.1661,0.322,0.2619,0.1992,0.3558,0.2093,0.3693,0.587],[-0.4313,-0.352,-0.0122,0.1595,-0.4368,-0.8535,0.4354,-0.698,-0.4365,0.1726,0.4332,0.762,-0.3079,-0.9233,-0.0205,-0.0137,-0.3193,0.0141,-0.6466,-0.411,0.5732,0.0773,0.5496,NaN,-0.6462,-1.057,-0.7723,-1.308,-0.9738,-0.5091,-0.0496,0.1138,0.2888,0.5094,0.2224,0.4182,1.304,1.46,0.9994],[0,-0.0482,0.0309,0,-0.0492,-0.1303,-0.043,-0.0479,-0.0537,0,0.0154,-0.0085,-0.0532,-0.158,-0.0631,0,-0.0533,0.0264,-0.0333,-0.0009,-0.0333,0.1066,-0.0452,NaN,-0.3086,-0.0922,0.0094,-0.0736,-0.2956,-0.3295,-0.0914,-0.085,-0.1658,-0.1788,-0.0882,-0.0078,0.1992,0.5758,0.9319],[0,-0.0482,0,0,-0.0248,-0.0759,0,0,0,0,0.0154,0.04,-0.0532,-0.1062,-0.0319,0,-0.0079,0.0125,0.0022,-0.0333,-0.0333,0.0157,0,NaN,-0.0126,-0.001,-0.0144,-0.0152,0.0032,-0.0049,-0.0276,-0.0257,-0.0307,0.0135,0.0343,0.035,0.0136,0.0038,0.0289],[-0.0245,0.027,0.137,-0.0431,-0.7146,-0.9621,0.0582,-0.9164,-0.6143,-0.7012,1.248,-0.3503,-0.6232,-1.434,-0.5838,-0.1638,-0.815,0.164,-0.4176,-0.357,-0.2763,-0.6369,-0.0497,NaN,0.1009,-0.0509,-0.515,-0.3991,-0.4477,-0.339,-0.2048,-0.2899,-0.0829,0.1506,0.4119,0.0459,1.187,0.9473,-0.5145],[0.0355,0,0,0,0,-0.0384,0,-0.0487,0,0,0.0606,-0.0085,0,-0.0541,0,0,-0.0134,-0.0134,0,0,0,0,0.004,NaN,-0.0584,-0.0627,-0.0919,-0.0432,-0.0706,-0.0233,-0.0852,-0.0367,0.0108,-0.0843,0.0898,-0.0534,-0.0358,0.5082,0.037],[0.2472,0.0504,0.0532,0.1156,0.0784,-0.202,0.1478,-0.0717,0.0181,-0.0423,0.3763,-0.0135,0.0041,-0.4889,0.0497,-0.1943,-0.153,-0.0565,-0.0622,-0.0653,-0.0457,0.0181,-0.022,NaN,-0.3845,-0.4423,-0.3283,-0.2769,-0.2458,-0.3012,-0.2705,-0.1413,-0.138,-0.1383,0.2107,0.3228,0.6111,0.741,0.7815],[0.1,0.149,0.297,-0.053,0.1539,-0.2187,0.1609,-0.2618,-0.2884,-0.2855,-0.3308,0.3924,-0.3023,-0.1806,-0.0622,0.0435,-0.5053,-0.3184,-0.2387,0.0149,-0.165,-0.164,0.0474,NaN,-0.2102,-0.3571,-0.1432,0.0159,0.0812,0.0253,0.3652,0.3723,0.2881,0.0339,-0.0301,-0.1367,-0.2219,-0.0258,-0.0569],[0.1207,0.2124,0.1582,0,0.1189,-0.1002,0.1027,-0.0479,-0.0435,0.0326,0.1045,0.3257,0.0701,-0.0286,-0.0383,0.1721,-0.0973,-0.1172,0.1373,0.1553,0.0774,-0.0296,0.2365,NaN,0,0,0,0,0,0,0,0,0,0,0,0,0,0,0],[0.121,0.2491,0.2809,1.439,0.3059,-0.8432,0.1456,-0.5027,-0.8675,0.2865,0.2621,1.802,-1.471,-0.8622,0.7061,0.9392,-0.3891,-0.709,-1.027,-0.5719,0.4397,0.0889,0.3561,NaN,-0.8833,-1.621,-0.9655,0.371,0.5734,0.3885,0.0655,-0.0072,-0.1461,-0.5057,0.0287,0.0342,0.3621,0.8417,1.464],[0.1131,0.0193,-0.0948,0,-0.2536,-0.7036,-0.566,-0.277,-0.3853,-0.2746,0.0297,0.5288,-0.6229,-0.4435,0.2959,0.4163,-0.412,-0.4116,-0.3124,-0.3503,-0.0953,0.2224,0.198,NaN,0,0,0,0,0,0,0,0,0,0,0,0,0,0,0],[-0.2247,0.6526,-0.2168,-0.9342,-1.864,-2.363,-0.8219,-1.108,-1.222,0.0136,-0.4354,0.5788,-1.905,-1.485,0.4129,0.4651,-1.296,-1.221,-1.694,-1.284,-1.296,0.1775,0.5799,NaN,-1.851,-0.7299,-0.2798,0.5005,0.8731,0.627,0.577,0.7393,0.4198,-0.1716,-0.3735,-0.0847,-0.1635,-0.1549,0.072],[0.0201,-0.7038,-0.639,-3.389,-2.424,-3.902,-2.405,-1.181,-2.587,-1.397,-0.772,0.9915,-1.214,-1.034,-1.436,-0.6679,-3.472,-1.024,-3.466,-2.676,-2.822,0.2745,0.174,NaN,-3.801,-0.776,1.393,2.014,1.904,1.827,1.736,1.697,1.142,0.3196,-0.6496,-0.6275,-0.5645,-5.238,-0.3771],[1.936,1.419,1.08,-2.015,-1.375,-2.848,-1.64,0.4456,-0.0564,0.1169,0.7161,1.752,0.2559,-1.803,-0.2005,0.0601,-2.119,-0.9806,-0.968,-0.4084,-0.4434,0.8059,0.6933,NaN,-2.445,-1.493,-0.3802,-0.0617,0.5092,0.4896,1.207,1.232,1.125,0.6459,0.2109,-0.3109,-0.6349,-0.4475,0.354],[0.4603,0.4074,0.0895,-0.3499,-0.5592,-0.555,-0.5767,-0.1203,-0.7915,-0.791,0.0493,-0.0643,-0.5278,-1.311,-0.3867,-0.0743,-1.225,-0.4682,-1.255,-0.846,-1.069,-0.5266,0.0198,NaN,1.447,1.211,0.9967,0.9504,0.848,0.3585,0.2096,0.0289,-0.5575,-0.7138,-1.312,-1.137,-1.145,-0.8678,-0.3173],[1.591,2.028,1.06,-1.551,-1.507,-1.874,-0.5516,-0.0635,-1.24,-2.498,-0.7543,0.4973,-0.8798,-2.816,-1.014,-0.6999,-2.31,-0.2819,-2.65,-1.697,-1.991,-0.4698,-0.8731,NaN,-0.7134,0.6205,1.147,2.078,2.212,1.888,1.638,1.194,-0.9869,-0.1624,-2.071,-3.019,-3.624,-0.933,0.7303],[1.675,1.91,1.58,-1.526,-1.53,-2.252,-1.192,0.5175,-2.421,-2.66,-1.039,1.547,-3.045,-3.387,-1.52,-0.1222,-3.14,-1.926,-3.968,-2.554,-2.919,-0.9163,-0.0998,NaN,-1.509,-3.178,0.3051,0.8092,1.356,2.194,3.023,2.64,1.548,0.6411,-0.4466,-0.3754,-1.398,-5.068,-0.5406],[1.739,1.198,1.104,-1.208,-2.281,-2.455,-2.158,-0.4997,-1.694,-1.933,-1.038,2.516,-1.728,-2.112,-1.732,-1.425,-1.773,-2.305,-2.451,-2.492,-2.539,-0.512,-0.3786,NaN,-1.072,-1.547,-1.006,0.905,0.6268,1.639,2.469,2.455,1.226,0.5215,-0.5325,-0.642,-1.448,-2.47,-1.125],[1.326,0.7034,-0.1742,-0.547,-1.619,-1.008,-0.8558,-0.576,-1.207,-0.206,-0.8985,0.1351,-0.6546,-1.324,-0.6123,-1.364,-1.65,-0.5663,-1.522,-1.237,-1.227,-0.374,-0.2273,NaN,-0.9416,-0.4454,0.016,-0.1465,-0.0012,0.0522,0.0045,0.1826,-0.1657,-0.3393,-0.5468,-0.0969,0.1823,0.9878,1.258],[0,0.0203,0.0309,0,0,0,0,0,0,0,0,0.0446,-0.0268,0,0.0424,0,-0.0067,-0.0067,0,0,0,0,0.0135,NaN,-0.0471,-0.0723,-0.0494,-0.0818,-0.0803,-0.0399,-0.0418,-0.0215,-0.0087,0.0218,0.0938,0.0084,-0.0055,0.118,0.2063],[0.4297,1.049,1.323,-1.404,-0.3735,-1.545,-1.193,-0.3988,-1.25,-1.195,-0.3472,1.668,-1.108,-1.455,3.05,-0.6591,-1.702,0.868,-1.92,-1.4,-1.347,0.287,0.4227,NaN,0,0,0,0,0,0,0,0,0,0,0,0,0,0,0],[0.042,0.8695,0.0804,-0.7515,-0.0136,-1.442,-0.6111,-0.2213,-0.7544,-1.311,-0.2945,2.297,-0.1919,0.1331,2.299,-0.4429,-0.8422,-0.309,-1.136,-0.5788,-1.489,0.3634,0.5135,NaN,-1.156,-0.9541,-1.04,-0.7959,-0.4358,-0.4751,-0.2426,0.4326,1.318,1.391,1.071,0.4805,0.2789,0.1467,-0.0187],[0.0322,0.5636,0.0786,-0.1535,-0.17,-0.5925,-0.0203,-0.2204,-0.2753,-0.4322,0.1278,1.088,-0.4654,-0.123,1.521,-0.4794,-0.2819,-0.2448,-0.2186,-0.093,-0.0677,0.0792,0.4339,NaN,-0.2888,-0.2524,-0.2793,-0.2157,-0.1631,-0.231,-0.1281,0.0257,0.0641,0.0423,0.2381,0.2659,0.1912,0.3249,0.4063],[0.004,0.5362,0.8803,0,-0.4639,-1.052,-0.1697,-0.004,-0.2517,-1.202,-0.0304,0.3003,-0.4045,-0.6495,0.0583,-0.2781,-0.6093,-0.3656,-0.4743,-0.7238,-0.121,-0.438,0.8089,NaN,-2.491,-1.108,-0.6718,0.6442,1.108,1.002,1.712,1.71,1.408,1.305,0.8817,0.2422,-0.6924,-4.387,-0.6642],[0.2535,0.2181,0.1217,-0.647,-0.1551,-0.9029,-0.2709,-0.1998,-0.596,-0.8554,-0.3779,0.1116,-0.911,-0.8692,-0.244,-0.4545,-0.4427,-0.4141,-0.4536,-0.7377,-0.5348,0.2036,0.3596,NaN,1.176,0.7582,0.1418,0.0071,0.1424,-0.1027,0.224,0.2659,-0.2223,-0.081,-0.2197,-0.4435,-0.1542,-0.7048,-0.7871],[0.0479,0.9105,0.5714,-0.1778,0.2741,-1.338,-0.9207,-0.4514,-0.9061,-1.512,0.4651,0.8053,-0.284,-0.5352,0.461,-1.504,-0.9481,0.2834,-1.297,-0.6341,-0.7508,0.242,0.6614,NaN,-1.977,-1.191,-2.949,-0.6737,-1.301,-1.702,-1.01,-0.767,0.2346,0.9137,1.332,2.227,2.058,2.386,2.421],[0.2906,0.6261,0.7838,-0.1354,-0.0582,-0.1891,-0.1412,0.3389,-0.209,-0.7888,-0.2015,0.7714,-0.2995,-0.0058,0.494,-0.2952,-0.8368,-0.2672,-0.4441,0.1263,0.2209,0.5245,0.5851,NaN,-2.895,-2.504,-2.284,-1.173,-0.0717,0.6465,1.377,1.792,1.392,1.11,0.8741,0.7594,0.5148,0.528,-0.0663],[0.7053,-0.1338,-0.3872,-0.4838,-0.6413,0.2052,-0.0178,-0.0007,0.0126,-1.147,-0.0779,-0.2186,1.176,-2.659,-0.9014,0.3656,-1.751,0.4143,-0.5337,0.3286,-1.979,-0.637,-0.6521,NaN,-2.091,-0.4382,0.2689,0.7738,0.892,1.153,0.8471,0.6793,0.5257,0.4031,-0.0014,-0.3009,-0.6521,-1.353,-0.7056],[-0.1162,-0.0531,0.274,-0.5103,-0.0991,0.0585,0.2363,-0.0751,0.0864,-0.3395,-0.2065,-0.1216,0.2264,-1.146,-0.2159,0.106,-0.7834,-0.2368,-0.5371,0.1442,-0.5341,-0.484,-0.5977,NaN,1.394,1.087,0.5995,-0.1215,-0.084,0.199,0.1461,0.3433,-0.0605,-0.6662,-0.4769,-0.8799,-0.6182,-0.7505,-0.1107],[0.0248,-0.3312,0.2132,-0.2802,-0.0952,0.2098,0.2443,-0.005,-0.1136,-1.048,-0.5355,-0.0998,0.592,-1.625,-0.1688,0.2258,-1.266,-0.0961,-0.9033,0.0591,-0.4924,-0.4805,-0.6117,NaN,0.7144,0.6499,-0.0219,-0.0718,0.2042,0.1524,0.5672,0.5694,0.3497,0.0015,-0.3312,-0.6848,-0.6746,-0.8806,-0.5438],[0.2369,0.17,0.2564,-0.5005,-0.18,-0.0447,0.3202,-0.0586,-0.1976,-1.049,-0.6407,-0.1208,0.5418,-1.503,-0.5224,-0.0492,-0.8835,-0.0064,-0.6398,-0.0734,-0.4654,-0.4839,-0.5832,NaN,0.0826,0.3813,0.8617,1.092,1.114,0.8873,0.8063,0.8231,0.2961,-0.1515,-0.9424,-1.032,-1.352,-1.24,-1.626],[-0.1131,-0.0142,0.0672,-0.8121,0.0746,-0.2306,-0.4559,-0.3927,-0.0721,-0.7363,-0.5117,-0.601,0.1144,-0.918,-0.3565,-0.076,-0.9932,-0.2102,-1.165,-0.148,-1.033,-0.6213,-0.8836,NaN,1.495,0.9689,-0.0665,0.0612,0.3369,-0.0731,0.1798,0.0833,-0.0923,-0.339,-0.2988,-0.6742,-0.5998,-0.8368,-0.1444],[0.1573,0.0661,0.2267,-0.3407,0.0278,0.2545,-0.5209,0.0054,0.0972,-0.7322,-0.3738,0.2645,0.4814,-0.9573,-0.0976,0.2558,-0.9448,-0.376,-0.7776,-0.0203,-0.3031,-0.6313,-0.8032,NaN,-0.3215,-0.3476,0.3779,0.7703,1.095,0.96,1.011,0.8768,0.404,-0.0832,-0.5477,-0.647,-0.8176,-1.398,-1.331],[0.1718,0.0585,0.3782,-0.4265,-0.0357,0.4472,-0.5195,0.3712,0.2555,-0.5988,-0.7394,-0.0109,0.4766,-1.398,-0.0048,0.2953,-0.4599,-0.2553,-0.5719,0.4539,-0.4324,-0.4858,-0.5612,NaN,-0.2436,-0.086,-0.0323,0.214,0.4595,0.3121,0.5958,0.7296,0.4093,0.2054,-0.0868,-0.3298,-0.8443,-0.8136,-0.4894],[0.273,0.0536,0.5089,-0.678,-0.1095,0.4644,-0.4115,-0.0702,-0.1281,-0.8919,-0.5104,0.1272,0.4294,-1.66,-0.3895,0.1701,-1.06,-0.2272,-0.9953,-0.1066,-0.9386,-0.341,-0.623,NaN,0.3371,0.6866,1.022,0.8799,0.7439,1.269,0.7714,0.5867,0.4673,-0.4597,-0.9262,-1.654,-1.578,-1.174,-0.9727],[0.0084,-0.1081,0.4638,-0.196,0.0193,0.576,-0.3799,0.0536,0.1889,-0.6942,-0.4526,0.0159,0.4085,-1.34,0.107,0.213,-0.9902,0.0064,-0.8015,0.2226,-0.5665,-0.1923,-0.4084,NaN,-1.238,-0.4652,0.1343,0.5496,0.7468,0.6794,0.8563,0.7832,0.6026,0.227,-0.3432,-0.4787,-0.4202,-1.177,-0.4574],[0.391,0.2295,0.4485,-0.0849,0.0891,0.0833,0.046,0.1623,0.0063,-0.7493,-0.5688,0.4607,0.5607,-1.069,0.4353,0.0012,-1.008,-0.1851,-0.7793,0.0089,-0.2575,-0.0475,-0.0486,NaN,0.1771,-0.2015,-0.2254,0.015,0.4372,0.7381,0.7132,0.9558,0.6138,0.0909,-0.4014,-0.7639,-0.549,-0.9752,-0.6244],[0.1998,0.134,0.3559,0.0568,0.1454,0.3053,-0.2169,-0.0853,-0.3723,-1.155,-0.8369,0.0278,0.3607,-1.323,0.1313,0.0992,-1.754,-0.3063,-1.062,-0.0294,-0.7956,-0.6128,-0.6134,NaN,0.4918,0.0837,-0.2785,0.4633,1.044,0.9971,1.123,0.7286,0.3132,-0.1148,-0.7592,-1.197,-0.7699,-1.342,-0.7828],[-0.0411,0.0327,0.2526,-0.1334,0.3419,0.1442,-0.5842,0.2484,-0.1337,-1.46,-0.8611,-0.1142,0.6106,-1.618,0.3794,0.0837,-1.713,-0.6983,-1.476,-0.2103,-0.6059,-0.7337,-0.4612,NaN,1.124,0.9087,0.5595,0.294,0.298,0.0713,0.2526,0.1629,-0.1141,-0.2205,-0.3656,-0.5276,-0.8507,-0.9049,-0.6874],[0.6422,0.5598,0.5245,0.539,0.5796,0.5624,0.333,0.602,0.6748,-1.132,-0.0414,0.5193,0.5982,-1.815,0.4651,0.4821,-2.588,-0.5449,-0.2983,0.7832,-0.6563,0.3587,0.1928,NaN,-0.2647,0.3838,0.9115,1.147,1.443,1.266,1.5,0.8954,0.8303,0.0203,-1.037,-1.487,-2.049,-2.27,-1.29],[0.5205,0.407,0.4822,0.1612,-0.1585,0.4549,0.1016,-0.0504,0.4849,-1.684,-0.9161,0.2773,0.144,-2.454,-0.4576,0.063,-2.522,-1.523,-1.518,-0.5887,-1.307,-0.1293,-0.2693,NaN,-0.7097,0.0144,0.8198,0.7358,0.9396,0.6378,1.116,1.628,1.073,0.5946,-0.0605,-0.5989,-1.046,-4.817,-0.3258],[0.8014,0.2598,0.1824,0.1438,-0.2578,0.2629,-0.1417,0.1345,-0.5509,-1.782,-0.5773,0.746,-0.0848,-3.667,0.2315,0.3187,-3.512,-0.9568,-2.581,-0.6654,-1.24,-0.0416,-0.1315,NaN,-3.861,-2.312,-0.2262,0.7889,2.145,2.512,2.799,2.397,2.001,0.6586,0.1728,-1.799,-1.511,-2.458,-1.307],[0.6286,0.1766,0.4436,-0.0463,0.3356,0.1995,-0.1901,0.0346,0.6084,-0.1659,-0.0763,0.1222,0.0945,-1.877,0.8956,0.0726,-1.322,-0.5445,-0.6978,0.2731,-0.7041,-0.5667,-0.5412,NaN,0.9771,0.4979,0.6437,0.8484,1.017,0.5088,0.3327,0.1632,-0.1533,-0.2869,-0.3949,-0.6012,-1.115,-1.453,-0.9843],[0.5522,0.5217,0.5368,-0.6256,-0.0117,-0.0581,0.1627,0.1752,0.6734,-0.4109,-0.2575,-0.1651,0.1237,-1.839,0.7913,0.5488,-1.486,-0.3853,-0.8094,0.444,-0.5178,-0.2443,-0.1802,NaN,0.6965,0.2106,0.3796,0.7023,0.763,0.311,0.4423,0.4837,0.1537,-0.0531,-0.2233,-0.3738,-0.8692,-1.508,-1.115],[-0.0523,0.1652,0.1754,-0.0834,-0.4121,0.6468,-0.3155,0.088,1.391,-0.8953,-0.0907,0.7954,0.1265,-2.404,0.24,0.5042,-2.169,-0.3327,-0.8808,0.8074,-0.6407,-0.045,-0.423,NaN,-1.762,-1.882,-0.6369,-0.1411,0.6528,0.9749,1.551,1.828,1.445,1.032,0.1209,-0.3676,-0.7989,-1.538,-0.4782],[0.1575,0.3029,0.5282,-0.7666,-0.1109,0.0449,-0.5262,0.0333,0.8968,-1.122,-0.6363,0.4222,-0.3376,-2.85,0.1101,0.5443,-1.27,0.097,-0.6187,0.4342,-0.8777,-0.6192,-0.8922,NaN,-2.251,-1.072,-0.0669,0.9388,1.519,1.101,1.9,1.767,1.329,0.5538,-0.0311,-0.3857,-1.655,-3.445,-0.2011],[-0.0625,0.2063,0.1082,0.0628,-0.0168,0.4173,-0.4439,-0.0046,0.1833,-0.2652,-0.2405,0.027,0.1336,-1.024,-0.1516,-0.2813,-1.001,-0.274,-0.6162,-0.2085,-0.3795,0.0759,-0.1946,NaN,1.152,0.1309,-0.8201,-0.5507,-0.3267,0.3426,0.2692,0.4032,-0.0849,-0.3281,-0.2503,-0.2244,-0.0935,0.2835,0.0979],[0.4361,0.3959,0.7689,0.0127,0.187,1.572,0.2493,-0.0291,0.3943,-0.0959,-0.0733,0.2598,1.082,-1.59,0.3505,-0.0725,-0.6618,-0.2366,-0.9735,0.3946,0.1328,0.3649,-0.141,NaN,0.6636,0.0331,-0.4729,-0.5109,-0.4037,-0.4884,0.2908,0.4265,0.493,0.6132,0.2163,0.0024,-0.5074,-0.3492,-0.0063],[0.1704,-0.5105,0.3062,-0.6127,-0.4555,-0.1154,-0.3933,-0.1697,-0.0745,-0.3045,-0.1152,-0.3313,-0.0168,-1.856,-0.3969,-0.7,-1.96,-0.0552,-0.9024,0.0276,-0.3725,-0.6372,-0.7134,NaN,0.954,-0.0213,-0.6914,-0.637,0.1377,0.061,0.6584,0.1692,0.0822,-0.1327,0.081,0.0419,0.2956,-0.1543,-0.8441],[0.7961,0.3469,0.3478,-0.5733,-0.8053,-0.7099,-0.3447,-0.1047,0.0291,-0.6116,-0.5848,-0.0234,0.4439,-2.268,-0.0555,-0.5569,-1.577,-0.0079,-1.846,-0.215,-0.9243,-0.7415,-0.9548,NaN,0.2565,1.055,1.589,1.444,1.279,0.6829,0.6984,0.5873,0.1134,-0.4845,-0.6431,-1.393,-1.704,-2.479,-1.002],[0.1426,0.0852,0.3146,-0.172,-0.1243,-0.0924,-0.1908,0.1172,0.0181,-0.5693,-0.5503,-0.0635,0.3498,-1.742,0.1394,0.0232,-0.99,0.0538,-0.7901,0.1666,-0.5188,-0.2588,-0.2658,NaN,-1.857,-0.484,0.3688,0.9916,1.301,0.9871,1.209,1.257,0.6753,0.2167,-0.396,-0.8721,-0.4679,-1.666,-1.262],[0.1426,0.0852,0.3146,-0.172,-0.1242,-0.0924,-0.1908,0.1172,0.0181,-0.5693,-0.5505,-0.0634,0.3499,-1.742,0.1394,0.0232,-0.99,0.0538,-0.7899,0.1668,-0.5186,-0.2588,-0.2658,NaN,-2.297,-0.5551,0.2994,0.9866,1.318,1.011,1.186,1.264,0.584,0.2046,-0.3893,-0.703,-0.7285,-1.352,-0.8273],[1.039,0.5487,0.6025,-0.6806,-0.5081,0.2588,0.4554,0.1753,0.1836,-1.294,-0.4867,0.6621,-0.2919,-1.003,0.364,-0.0209,-2.475,0.0351,-1.748,-0.1134,-1.217,0.0156,-0.3631,NaN,-0.9492,-0.2203,0.9833,1.42,1.855,1.324,1.517,1.42,1.082,0.6333,0.1514,-1.216,-4.246,-3.045,-0.7118],[0.9744,0.7511,0.6646,-0.2298,0.1563,0.3714,0.6002,0.5276,0.4847,-0.5413,-0.6706,0.6374,-0.836,-1.374,0.7547,0.5727,-2.267,-0.297,-1.26,0.3481,-0.8347,0.0159,-0.1427,NaN,-0.053,1.082,1.619,1.685,1.864,1.685,1.724,1.39,1.173,0.2225,-0.7486,-2.285,-3.098,-4.401,-1.86],[0.8277,0.4346,0.5133,-0.3905,-0.1394,0.3606,0.3855,0.0766,0.2295,-0.6074,-0.9284,0.2985,-0.9798,-2.047,0.5371,-0.1965,-1.93,0.0832,-1.882,-0.0392,-1.117,-0.0527,-0.5921,NaN,-1.141,-0.3055,0.3923,0.6874,1.376,0.872,1.107,1.288,0.9669,0.7241,0.3498,-0.1304,-1.219,-3.894,-1.075],[1.139,0.6629,0.8622,-1.027,-0.0208,-0.2174,-0.5922,0.2717,0.2633,-0.2427,-0.3983,0.305,-0.7927,-0.8546,0.8417,-0.3847,-1.097,0.2073,-1.141,0.2151,-0.7209,0.2554,-0.1758,NaN,-1.352,-0.4064,-0.0062,0.0452,0.3954,0.471,1.077,1.176,0.3893,0.0363,-0.1335,-0.3158,-0.3142,-0.4414,-0.6208],[0.7956,0.118,1.002,-0.7522,-0.8166,0.1806,-0.5369,-0.0642,0.6066,-0.5204,-0.5683,0.6773,-0.9828,-1.729,0.0202,-0.0379,-1.108,0.3697,-1.468,0.1359,-1.148,-0.4357,-0.1785,NaN,-3.309,-1.903,-0.6393,0.2594,0.8344,0.8214,1.297,1.076,0.725,0.7373,0.56,0.0457,-0.0259,-0.265,-0.2139],[1.003,0.3227,0.5055,-1.083,-0.3096,0.0186,-0.1219,-0.6522,-0.3924,-0.7716,-1.177,0.3088,-0.7735,-1.994,0.2006,-0.5496,-1.108,0.1104,-1.14,-0.5839,-0.7912,-1.205,-1.089,NaN,2.342,1.889,0.9229,0.5012,0.9691,0.4715,0.3593,-0.0633,-0.8591,-2.3,-0.6788,-1.208,-1.665,-0.8799,0.1996],[0.902,0.3851,0.2799,-0.1486,0.2122,0.1476,-0.0388,-0.3199,-0.0412,-0.4848,-0.4958,0.1483,-0.2913,-1.123,0.327,-0.1726,-0.6494,-0.099,-0.8189,-0.148,-0.5322,-0.7925,-0.5927,NaN,1.815,1.596,0.5161,-0.1513,-0.2752,-0.4368,-0.3063,-0.0604,-0.1483,-0.1829,-0.5028,-0.3343,-0.7102,-1.176,0.3587],[0.7396,0.4376,0.5667,-0.8628,-0.0863,0.1066,-0.3321,-0.156,-0.2483,-0.6396,-0.6716,0.0052,-0.6602,-1.025,0.4978,-0.2933,-0.9107,-0.4671,-0.6886,-0.34,-0.5486,-0.6389,-0.6476,NaN,1.308,0.5557,0.1582,0.2242,0.2512,0.0257,0.1483,-0.0195,-0.1606,-0.3777,-0.4563,-0.3398,-0.6532,-0.6183,-0.0462],[1.122,0.5216,0.6837,-0.6756,-0.0015,-0.0705,-0.7368,-0.0258,-0.3395,-0.7127,-1.112,0.4326,-0.7152,-2.073,0.5463,0.0894,-1.495,-0.4329,-1.191,-0.283,-0.7732,-0.8322,-0.3245,NaN,0.6412,0.4132,0.4224,0.7229,0.7683,0.5285,0.5417,0.2642,-0.1291,-0.5511,-0.6437,-0.8072,-1.093,-0.7627,-0.3159],[0.9503,0.178,0.1698,-0.9313,-0.2122,0.4194,-0.416,-0.3818,-0.109,-0.4063,-0.5365,0.4601,-0.4472,-1.392,-0.3347,-0.0692,-1.05,-0.4654,-0.9578,-0.0347,-0.7409,-0.135,-0.7045,NaN,1.526,1.527,1.476,1.085,1.016,0.985,0.6084,0.4617,-0.3843,-0.2853,-0.8482,-2.213,-3.095,-1.748,-0.112],[1.828,0.7417,0.6668,-0.8854,0.0363,0.7051,1.101,0.2888,-0.2571,-0.1418,-0.5791,1.38,-1.803,-2.744,-0.4177,-0.0344,-1.988,-0.5054,-1.821,-0.2715,-0.6368,-0.3528,-0.8095,NaN,-2.191,-0.5201,0.4952,1.52,1.828,1.673,1.341,1.344,0.1047,-0.3508,-1.871,-1.532,-0.843,-0.6487,-0.3483],[0.6984,0.5434,0.785,-0.5218,-0.5785,-0.1084,0.0269,0.2367,1.076,-0.1125,-0.5023,-0.0762,0.0287,-1.825,-0.163,-0.0609,-1.236,0.4624,-0.6605,0.6065,-1.09,0.201,-0.3395,NaN,-1.306,-0.8868,-0.3754,-0.0482,0.3018,0.4891,0.6805,0.8212,0.7824,0.544,0.4167,0.315,-0.507,-0.7226,-0.5049],[0.1818,0.3664,0.3689,-0.3878,-0.4458,0.319,0.1016,-0.1396,0.8001,-0.3719,-0.1525,-0.0101,-0.2686,-1.079,-0.2572,0.3055,-0.7836,0.3994,-0.6273,0.1694,-1.028,0.1693,-0.6685,NaN,-0.3729,-0.0697,-0.5109,-0.8312,-0.5877,-0.1171,0.1526,0.4915,0.6589,0.5155,0.4652,0.4495,-0.0493,-0.1804,-0.0141],[0.2622,0.1548,0.381,-0.0386,-0.1459,0.2162,-0.2615,0.1833,0.6811,-0.0708,-0.6101,-0.4217,0.0516,-0.8776,0.0286,-0.1097,-0.3736,0.1591,-0.8124,0.0262,-0.5177,0.0208,-0.367,NaN,0,0,0,0,0,0,0,0,0,0,0,0,0,0,0],[0.4317,0.3277,0.3655,-0.2664,-0.1247,0.3693,-0.1815,0.6676,0.8144,0.0804,-0.6199,0.1494,-0.2638,-1.645,0.1401,0.0946,-0.6709,0.5243,-0.7041,-0.0323,-1.061,0.3619,-0.7605,NaN,1.504,1.514,0.9703,0.0014,0.4327,0.447,0.2517,0.4412,-0.2608,-0.2429,-1.028,-0.9785,-1.18,-1.676,-0.1962],[0.8709,0.4829,0.5534,0.3502,0.4141,1.38,0.2284,0.2693,1.162,-0.0713,-0.9501,0.2103,-0.2108,-1.835,0.3504,-0.1322,-1.888,-0.8104,-1.446,-0.1907,-1.374,-0.3059,-0.9366,NaN,1.123,1.123,0.987,0.8197,1.077,0.8309,0.9224,1.021,0.5107,0.0931,-0.4294,-1.407,-2.544,-2.613,-1.515],[0.508,0.2336,0.5233,0.218,0.0929,0.464,-0.1946,0.0677,0.9344,-0.1181,-0.3938,0.0828,0.3824,-1.269,0.6092,0.1431,-0.9284,-0.4637,-0.8535,-0.1824,-0.8943,-0.2632,-0.3932,NaN,0.671,0.4231,0.3524,0.1961,0.5085,0.4984,0.5363,0.5152,0.2077,-0.1141,-0.4871,-0.8431,-0.7925,-0.9155,-0.7563],[0.4706,0.2662,0.3649,0.3801,-0.1518,0.3809,-0.0921,-0.0614,0.2615,-0.3445,-0.8283,0.0144,-0.4916,-1.307,0.0181,-0.0131,-0.8494,-0.3943,-1.185,-0.3143,-0.564,-0.4739,-0.3838,NaN,1.101,1.168,0.9029,0.4557,-0.3534,-0.4161,-0.0614,-0.04,-0.3051,-0.1906,-0.3375,-0.5318,-1.024,-0.7485,0.3811],[1.06,0.3782,0.4955,0.5701,0.3151,0.7111,0.2246,-0.01,0.5775,-0.3296,-0.5193,0.2486,-0.137,-1.589,0.5175,0.0626,-0.9456,-0.3923,-1.08,-0.1246,-0.4595,-0.2284,-0.7059,NaN,1.059,0.6376,0.2145,0.1764,0.5498,0.3787,0.3302,0.1878,-0.153,-0.2581,-0.3636,-0.5501,-1.024,-0.7648,-0.4213],[0.7381,0.5155,0.3815,0.1256,0.0541,0.392,0.129,0.0763,0.289,-0.7036,-0.8287,0.0971,-0.1445,-1.36,0.3604,-0.0333,-1.038,-0.4062,-0.9407,-0.2037,-0.8169,-0.2063,-0.5509,NaN,1.495,1.432,1.018,0.6638,0.9088,0.5591,0.5422,0.5401,-0.0182,-0.4116,-0.9194,-1.25,-1.867,-1.669,-1.024],[0.9242,0.6341,0.6379,0.1539,-0.0201,0.1367,0.308,0.1312,0.7577,-0.1112,-0.6835,0.186,-0.1214,-1.658,0.3413,0.047,-0.9028,-0.424,-0.9486,0.0095,-0.5826,-0.2704,-0.5922,NaN,0.4254,0.7427,0.875,0.6617,0.7735,0.5513,0.5916,0.572,0.2017,-0.2824,-0.4514,-0.8096,-1.497,-1.428,-0.9266],[1.089,0.5312,0.6518,-0.0024,0.1209,0.5809,0.3089,0.0891,0.3482,-0.1764,-0.7017,0.412,-0.2633,-1.438,0.6879,0.0597,-0.5797,-0.5252,-0.9368,-0.1956,-0.7574,-0.3461,-0.6002,NaN,0.6879,0.8822,0.7822,0.7948,0.8488,0.4586,0.3796,0.4096,0.0217,-0.3398,-0.7082,-0.8483,-1.314,-1.333,-0.7219],[0.7794,0.2428,0.3385,0.2851,-0.2039,0.23,0.3373,0.0435,0.4738,0.2475,-0.2102,0.5144,-0.1847,-0.7455,-0.0748,0.2426,-0.5118,-0.3888,-0.7566,0.1703,-0.4375,-0.1106,-0.5156,NaN,-0.702,0.141,0.5187,0.6517,0.7783,0.4331,0.5944,0.5853,0.4932,0.2139,0.0289,-0.2492,-1.069,-1.51,-0.9078],[0.6736,0.4049,0.3412,0.2803,0.1264,0.2995,0.492,0.2972,0.5796,-0.2058,-0.4282,-0.1014,0.0228,-0.8519,0.2268,-0.0228,-0.6883,-0.2745,-0.5132,0.2429,-0.4753,-0.3377,-0.5873,NaN,0.4114,0.0553,0.1281,0.3063,0.6403,0.3853,0.4424,0.388,0.2037,-0.0864,-0.2457,-0.2273,-1.064,-1.019,-0.3174],[1.484,0.9569,0.6476,0.326,-0.0622,0.5317,-0.0499,-0.0069,0.5985,-0.6813,-0.415,0.4462,0.3982,-2.001,-0.2101,-0.653,-2.015,-1.059,-1.25,-0.3134,-1.56,-0.2946,-1.049,NaN,0.4604,1.062,0.9502,0.7974,1.418,0.8254,0.697,0.3275,-0.0493,-0.3525,-0.6515,-0.8812,-1.448,-2.333,-0.8223],[0.5224,0.657,0.2565,0.2807,0.2141,0.1378,0.1018,-0.8162,-0.4362,-0.7693,-0.8728,0.1916,-0.3143,-0.9966,-0.1793,-0.2731,-0.8166,-0.5936,-0.8096,-0.3677,-0.9441,-0.7904,-0.6436,NaN,2.086,1.511,1.17,0.8883,0.9611,0.2598,0.5203,-0.6117,-0.8463,-0.8722,-1.529,-1.959,-0.7751,-0.4779,-0.3251],[0.5085,0.5013,0.3529,0.4325,-0.2408,0.2298,-0.1939,-0.3301,-0.6716,-1.087,-0.7525,0.3335,-0.3756,-1.22,-0.3643,-0.7607,-1.063,-0.546,-0.8445,-0.2366,-0.2963,-0.6587,-0.5847,NaN,2.751,1.967,1.063,0.2116,0.6218,0.0222,0.0864,-0.3237,-0.4139,-0.6145,-1.316,-1.17,-0.8085,-2.286,0.2094],[0.651,0.268,0.3628,0.1205,-0.1987,-0.2371,-0.6549,-0.4416,-1.067,-1.897,-0.9401,0.3615,-0.6526,-1.284,-0.7643,-0.5213,-1.818,-0.5188,-1.777,-0.6313,-1.366,-1.311,-0.9387,NaN,2.423,2.003,1.824,1.942,1.518,1.47,0.8397,0.6976,-1.05,-0.7898,-1.61,-4.445,-2.695,-1.748,-0.3799],[0.6782,0.5512,0.1868,0.1275,-0.1947,0.3009,-0.369,-0.249,-1.23,-1.862,-1.095,0.5394,-0.4085,-1.683,-1.168,-0.5027,-1.858,-0.8584,-1.488,-0.4458,-1.199,-0.7993,-0.6211,NaN,0.5086,1.249,1.556,1.977,2.175,2.407,2.131,1.671,-0.2473,-0.5741,-4.248,-4.307,-1.893,-1.81,-0.5948],[0.8053,1.11,0.5937,0.3929,-0.6142,-0.4406,-0.5484,-0.0794,-1.228,-2.218,-0.8114,0.4134,-1.142,-1.638,-0.6557,-0.7347,-1.599,-0.5231,-1.633,-0.9656,-1.486,-0.9369,-0.5226,NaN,-0.147,0.4458,0.6655,0.5568,0.5722,0.2539,0.5978,0.5788,0.2336,0.1491,0.0659,-0.2651,-1.155,-1.801,-0.7516],[1.012,1.157,0.6729,0.3609,-0.4402,-0.4378,-0.1066,-0.0887,-0.369,-1.98,-0.4994,0.7127,-0.4132,-1.48,-0.3945,-0.1459,-1.525,0.0696,-1.025,-0.5243,-1.08,-0.471,-0.3998,NaN,1.332,1.293,1.472,1.629,1.749,1.974,1.851,1.448,0.3783,-0.3228,-4.772,-2.089,-2.848,-2.165,-0.9301],[1.151,1.013,0.5331,0.529,-0.7162,-0.4749,0.0234,-0.3256,-0.9865,-1.98,-0.272,0.9363,-0.7215,-2.61,-0.9699,-0.6871,-1.932,0.1125,-1.478,-0.4846,-0.9946,-0.798,-0.9678,NaN,3.09,2.738,1.676,0.8977,1.58,1.889,0.9322,-0.0235,-1.253,-0.7699,-4.189,-2.98,-1.076,-2.596,0.0836],[1.21,0.644,0.1944,0.0407,-0.5701,-0.5007,-0.2162,-0.295,-1.194,-2.312,-0.4232,0.8526,-1.28,-2.429,-1.032,-1.434,-2.232,-0.4142,-2.326,-0.9265,-1.69,-1.054,-0.8182,NaN,2.015,1.95,1.772,2.06,1.8,1.265,0.599,0.3567,-0.0678,-0.2333,-1.024,-2.195,-1.67,-6.474,-0.1524],[1.395,0.8858,0.4491,0.0675,-0.363,-0.6248,-0.0026,-0.0189,-0.7841,-2.083,-0.5925,0.3766,-0.9323,-2.454,-0.5969,-1.016,-1.124,0.0162,-1.248,-0.7405,-0.9778,-0.8264,-0.8842,NaN,2.139,2.134,2.003,2.053,2.068,1.579,0.612,-0.4993,-0.8845,-1.568,-2.437,-2.447,-1.582,-1.815,-1.355],[1.189,1.186,0.6079,-0.2137,-0.4583,-0.824,-0.0425,0.2426,-0.5416,-2.09,-0.386,0.5373,-0.4757,-2.356,-0.5349,-0.7707,-2.011,-0.391,-1.619,-0.6704,-1.196,-0.8277,-0.6475,NaN,2.572,2.49,2.079,2.03,1.559,1.166,1.185,0.6441,-0.7802,-1.955,-4.62,-2.374,-2.04,-0.9103,-1.045],[1.548,0.9294,0.3898,-0.086,-0.43,-0.6652,-0.3038,0.2764,-1.054,-2.502,-0.8121,0.7199,-0.4324,-3.238,-0.4883,-0.9826,-1.954,-0.0378,-2.127,-1.076,-1.761,-1.315,-1.096,NaN,1.821,1.924,1.999,1.822,1.829,1.705,0.9457,0.4118,-0.6051,-1.305,-2.378,-2.486,-2.44,-3.002,-0.242],[1.021,0.677,0.7859,-0.2579,-0.7136,-0.2958,-0.6458,-0.1229,-0.8631,-2.122,-0.7905,0.5507,-0.3183,-2.28,-0.5735,-0.5222,-1.601,-0.0867,-1.57,-0.5807,-1.273,-0.7356,-0.6935,NaN,0.4683,0.9039,1.396,1.658,1.75,2.123,1.086,0.8282,0.1799,-0.2229,-1.563,-3.79,-2.028,-2.039,-0.7511],[0.7967,0.926,0.561,-0.4887,-0.4086,-0.0588,-0.5021,-0.0806,-0.6386,-1.64,-0.7977,0.3748,-0.6355,-1.98,-0.5209,-0.1686,-1.535,-0.1676,-0.7657,-0.154,-0.8092,-0.549,-0.4435,NaN,0.2179,0.5445,1.192,1.643,1.745,1.915,1.623,1.164,0.4937,-0.2394,-0.8537,-2.205,-1.621,-4.032,-1.587],[0.9775,1.168,0.7146,-0.1516,-0.1039,-0.4008,-0.4543,0.0429,-0.7139,-1.507,-0.8019,0.573,-0.4977,-1.718,0.0194,-0.3841,-2.155,-0.651,-1.109,-0.5934,-0.8732,-0.714,-0.571,NaN,0.9617,0.5923,0.5897,0.9201,1.067,0.8776,0.9169,0.5061,-0.2273,-0.4441,-1.031,-1.122,-1.263,-1.508,-0.8355],[0.7352,0.9671,0.5286,-0.3484,-0.0869,-0.2516,-0.3719,0.265,-0.8373,-1.545,-0.8549,0.3788,-0.4922,-1.813,0.09,-0.9408,-1.376,-0.3174,-0.8718,-0.5138,-0.5309,-0.459,-0.3414,NaN,1.302,1.086,1.128,1.115,1.118,0.6229,0.6112,0.2318,-0.337,-1.271,-1.226,-1.528,-0.8147,-1.172,-0.868],[0.9204,1.157,0.6869,-0.5929,-0.3025,-0.6056,-0.4937,0.1358,-0.9027,-2.684,-0.8515,0.2163,-0.704,-2.548,-0.393,-0.9205,-2.315,-0.2389,-1.432,-0.585,-1.479,-0.9085,-0.2906,NaN,1.458,1.002,1.024,0.9146,0.9786,1.018,0.7133,0.1015,-0.2191,-0.8762,-0.7895,-1.643,-1.306,-1.187,-1.189],[0.8578,1.232,0.7017,-0.588,-0.3171,-0.7143,-0.5325,0.118,-0.9633,-2.73,-0.7499,0.164,-0.6787,-2.508,-0.4825,-0.8679,-2.271,-0.2835,-1.364,-0.5941,-1.475,-0.9175,-0.2294,NaN,1.528,1.151,0.9477,1.075,0.9916,0.9659,0.8219,-0.0139,-0.3532,-0.7936,-0.8422,-1.404,-1.311,-1.671,-1.092],[0.8191,0.7195,0.4865,-0.5997,-0.5378,-0.162,-0.4868,0.0246,-1.446,-2.464,-1.036,0.6733,-1.146,-2.299,-0.6453,-1.149,-2.408,-0.5234,-2.402,-1.051,-1.545,-0.7307,-0.4002,NaN,2.257,1.884,1.996,2.084,2.255,2.257,2.301,1.385,0.8266,-1.248,-1.78,-4.855,-6.847,-1.46,-1.055],[1.166,0.9979,0.5814,-0.5217,-0.2648,-0.3927,-0.1916,-0.0331,-1.454,-2.768,-0.5052,0.7216,-0.5628,-2.845,-0.6815,-1.228,-2.53,-0.1799,-2.045,-0.888,-1.698,-0.9256,-0.522,NaN,1.765,1.598,1.529,1.274,0.7908,0.6658,0.5026,-0.1227,-0.9236,-0.983,-0.9807,-1.117,-1.079,-1.604,-1.314],[1.369,1.072,0.5642,-0.8695,-0.6241,-0.7399,0.1126,-0.1303,-1.238,-2.283,-0.6544,0.4579,-1.166,-2.687,-0.7875,-1.074,-2.503,-0.4843,-2.156,-1.16,-1.621,-0.7602,-0.643,NaN,1.497,1.478,1.728,2.773,2.28,2.031,1.386,1.064,-0.7684,-0.6628,-0.7715,-1.638,-2.676,-6.041,-1.678],[1.291,0.8067,0.4787,0.0852,-0.4241,-0.4393,-0.2686,0.0407,-0.9044,-2.123,-0.9988,0.3828,-0.9078,-1.762,-0.5495,-0.8685,-2.187,-0.1751,-1.452,-0.6004,-1.001,-0.8865,-0.9053,NaN,1.073,1.044,0.9001,0.9846,0.9963,0.7847,0.6453,0.0351,-0.3821,-0.6997,-1.116,-1.314,-1.352,-1.227,-0.3725],[0.8372,0.7039,0.6009,-0.3128,-0.3219,-0.304,-0.3475,0.1034,-0.5351,-1.771,-1.107,0.4068,-0.8245,-1.686,-0.349,-0.9174,-1.546,-0.0816,-1.637,-0.3794,-0.9022,-0.7602,-0.3796,NaN,1.279,1.274,1.034,1.847,1.902,0.9115,1.301,0.438,-0.4272,-1.211,-1.644,-1.725,-1.67,-3.751,0.4416],[2.474,1.991,1.008,0.9259,-0.0227,0.2101,-0.982,0.5779,-1.53,-2.332,-1.05,1.185,-1.206,-3.967,-1.802,-1.093,-2.111,-1.337,-2.342,-1.365,-2.664,-2.34,-2,NaN,-0.2822,-0.5881,0.7236,1.512,2.027,2.657,2.155,0.8061,-0.3812,-0.6527,-0.5418,-0.7939,-1.349,-4.815,-0.4775],[1.513,0.6278,-0.2959,0.0322,-0.8903,-0.8328,-1.181,-0.4386,-1.293,-2.391,-1.279,-0.226,-1.586,-3.577,-1.626,-1.351,-2.391,-1.367,-2.423,-1.531,-2.792,-1.742,-1.982,NaN,3.185,3.471,3.332,2.6,1.228,1.618,-0.3017,-0.2243,-1.846,-1.073,-0.2667,-4.572,-1.708,-5.846,0.4045],[0.9644,0.9185,0.4631,-0.3643,-0.5589,-0.4355,-0.6484,-0.1064,-1.359,-1.798,-1.018,-0.2059,-0.7932,-2.432,-1.077,-0.8864,-1.423,-0.0597,-1.868,-0.7915,-1.742,-1.369,-0.7049,NaN,2.323,2.311,2.168,2.202,1.873,1.675,1.371,-0.3892,-0.6998,-1.81,-1.69,-3.925,-2.806,-2.007,-0.5962],[1.39,0.8379,0.1254,0.0531,-0.391,-0.294,-0.0157,0.1727,-0.5861,-0.7939,-0.342,0.0381,-0.5379,-1.855,-0.5243,-0.7338,-1.099,-0.0327,-0.9147,-0.579,-0.8352,-0.7125,-0.7474,NaN,1.855,1.468,1.046,0.6564,0.5076,0.3923,-0.965,-0.4473,-0.3083,-1.113,-0.734,-0.8538,-0.8932,-0.6146,0.004],[1.319,0.9807,0.3213,0.0365,-0.7086,-1.065,-0.9019,-0.3008,-1.399,-1.852,-0.9494,0.3527,-1.141,-3.533,-0.9716,-0.9507,-1.897,-0.1955,-1.761,-1.106,-1.427,-1.465,-1.275,NaN,2.118,2.221,2.201,1.822,1.658,1.269,0.774,0.1518,-0.9876,-2.756,-1.484,-2.61,-2.109,-1.694,-0.5731],[1.052,0.8903,0.4854,-0.2092,-0.687,-0.5356,-0.7553,-0.0917,-0.8987,-1.157,-0.7662,0.2716,-1.015,-2.089,-0.7399,-1.173,-1.552,-0.3774,-1.21,-0.9598,-1.177,-1.133,-1.076,NaN,2.005,2.042,1.61,1.278,0.9774,0.7116,0.4796,-0.0816,-0.6511,-0.8652,-1.48,-1.397,-1.675,-1.812,-1.14],[1.06,0.8076,0.4099,0.1575,-0.3193,0.1584,-0.0829,-0.3609,-0.0391,-1.277,-0.7673,0.4135,-0.8096,-1.668,-0.8113,-0.9609,-1.182,0.0387,-0.9354,-0.754,-0.7355,-0.2578,-0.4377,NaN,-0.0129,-0.0637,0.8134,1.71,1.83,1.674,1.144,0.8403,0.5462,-1.596,-0.8765,-1.333,-3.397,-1.103,-0.176],[1.778,0.8343,0.6829,0.4703,-0.3014,0.1327,-0.6624,-0.0512,-0.6612,-1.968,-0.553,1.315,-0.9447,-3.166,-0.5685,-0.7229,-2.753,-0.5171,-2.269,-0.8432,-2.294,-0.8274,-1.28,NaN,2.584,2.411,2.353,2.069,2.174,2.183,1.553,0.9024,-0.2259,-1.914,-3.276,-2.875,-3.78,-3.125,-1.034],[1.532,0.9837,0.6109,-0.3325,-0.4725,-0.1255,-0.7664,-0.1829,-1.153,-2.253,-1.006,0.7228,-0.7249,-3.236,-0.8306,-1.055,-2.653,-0.2759,-2.075,-1.125,-2.09,-1.1,-1.413,NaN,3.03,2.962,2.57,1.336,1.153,1.584,0.3017,0.271,-1.767,-3.885,-0.7855,-2.637,-1.09,-3.452,0.4094],[1.647,0.9895,0.4523,0.2905,-0.4455,-0.5552,-1.122,-0.1288,-1.347,-2.658,-1.247,1.066,-1.084,-3.758,-1.298,-1.148,-2.594,-0.4296,-2.071,-1.289,-2.473,-1.362,-1.342,NaN,2.749,2.995,3.022,2.212,1.427,1.41,0.5572,-0.5425,-1.342,-1.351,-1.141,-6.247,-1.162,-3.28,0.6931],[1.58,1.461,0.4948,0.7325,0.0008,0.3288,-0.582,0.1555,-0.9146,-2.229,-0.1789,1.302,-0.6248,-2.994,-0.6934,-0.9961,-2.261,-0.5359,-1.552,-0.7109,-1.74,-0.4926,-0.6139,NaN,0.4061,0.3618,0.7815,1.708,1.889,2.199,1.646,1.287,0.6982,-0.2912,-0.0027,-0.9133,-0.6137,-9.074,-0.081],[1.17,0.6719,0.1842,0.4209,0.1085,0.1857,-0.5413,-0.1746,-0.7026,-1.867,-0.6074,0.7529,-0.4428,-2.264,-0.5555,-0.7208,-1.257,0.0211,-1.462,-0.6418,-1.315,-0.7017,-0.6983,NaN,2.425,2.041,1.677,1.616,1.64,1.675,1.646,0.8212,0.1474,-0.6122,-3.394,-1.714,-3.951,-2.574,-1.444],[1.043,0.6135,0.2419,0.248,-0.5546,-0.0632,-0.6999,-0.1974,-1.018,-2.085,-0.9578,0.7243,-0.788,-3.538,-1.03,-0.8855,-2.14,-0.326,-2.127,-0.7911,-1.84,-1.039,-0.9118,NaN,0.6422,1.085,1.122,1.365,1.62,1.792,1.19,0.6032,0.0476,-0.7345,-1.03,-1.339,-1.751,-4.524,-0.0898],[1.263,0.4138,0.2435,0.3611,-0.229,0.2429,-0.0592,-0.1754,-0.2217,-1.526,-0.326,0.6729,-0.4622,-1.573,-0.4653,-0.4245,-1.072,-0.2406,-0.7224,-0.346,-0.8804,-0.648,-0.9669,NaN,1.483,1.622,1.378,1.21,1.222,0.9016,0.6293,0.3691,-0.5723,-1.045,-1.65,-1.516,-1.449,-1.704,-0.88],[1.152,0.4093,0.0151,0.3898,-0.2611,0.0795,-0.2509,-0.0244,-0.6279,-1.732,-0.8267,0.6065,-0.3531,-2.831,-0.9682,-0.5199,-1.902,-0.1014,-0.9652,-0.5653,-1.382,-0.8543,-1.01,NaN,2.176,2.344,2.204,1.665,1.686,1.629,1.276,0.8269,0.0749,-0.4804,-2.375,-2.524,-2.991,-4.751,-0.7592],[1.245,0.9705,0.6553,0.3275,0.1558,0.3857,-0.0035,0.2458,0.4144,-0.5121,-0.4595,0.8517,-0.0443,-1.332,0.6034,0.0855,-0.6542,0.2698,-0.1344,-0.0083,0.2689,0.0238,0.0191,NaN,1.001,1.041,0.7123,0.3958,0.6405,0.3155,0.5928,0.5208,0.1918,-0.177,-0.5132,-1.097,-1.381,-1.404,-0.8377],[1.132,0.6039,0.3931,0.1554,-0.4231,-0.0832,-0.7733,0.0085,-0.6122,-1.335,-0.8725,0.6722,-0.4941,-2.534,-0.6153,-0.3929,-1.293,-0.4056,-0.7865,-0.5913,-0.8236,-0.6686,-0.8031,NaN,0.4409,1.162,1.755,1.765,1.643,1.387,1.023,0.5512,-0.2873,-0.9023,-0.9584,-1.697,-1.43,-2.347,-2.104],[1.403,0.3528,0.3376,-0.0695,-0.2576,-0.3945,-0.9631,-0.1304,-0.9195,-1.508,-1.347,-0.0409,-0.803,-3.388,-0.6003,-0.8921,-1.872,-0.4051,-1.293,-0.7197,-1.063,-1.312,-1.262,NaN,1.396,0.938,0.775,1.09,1.007,0.7122,0.1645,-0.1268,-0.6567,-0.8118,-0.8966,-0.9658,-1.033,-1.281,-0.3112],[0.9609,0.498,0.2883,-0.1526,-0.4982,-0.2091,-0.7678,-0.1911,-0.5621,-1.13,-0.9192,0.0385,-0.5524,-2.397,-0.5963,-0.4007,-1.122,-0.4323,-0.708,-0.3165,-0.3572,-1.047,-0.7892,NaN,1.394,1.44,1.343,1.308,1.236,1.1,0.5075,-0.0709,-0.8913,-0.9289,-1.313,-1.528,-1.49,-1.755,-0.3517],[1.279,0.6684,0.4695,-0.3635,-0.3578,-0.3688,-0.7564,-0.1175,-0.7046,-1.906,-0.9678,0.2601,-0.3409,-3.51,-0.1795,-0.5121,-2.251,-0.7178,-0.4954,-0.8511,-1.568,-1.347,-1.293,NaN,1.448,1.479,1.161,1.116,1.284,0.8417,0.4931,-0.3182,-0.7833,-0.933,-1.396,-1.569,-1.477,-0.9936,-0.3522],[0.8983,0.7758,0.8141,0.2051,-0.0368,0.1779,-0.3308,0.0738,-0.6217,-1.548,-0.7216,0.2902,-0.6086,-3.42,0.0864,-0.9803,-2.525,-0.3961,-1.308,-0.4127,-1.158,-0.6102,-0.6956,NaN,0.7258,0.9637,1.289,1.487,1.662,1.566,1.712,1.195,0.7192,-0.1403,-0.7591,-2.084,-2.058,-5.194,-1.084],[1.562,0.463,0.6262,0.1381,-0.1416,-0.2227,-0.6652,0.0338,-0.9822,-1.543,-1.307,0.5215,-1.186,-4.736,-0.0668,-1.402,-3.029,-0.4786,-1.661,-0.8548,-1.973,-1.115,-1.478,NaN,1.834,2.515,2.554,2.154,2.152,1.635,1.023,-0.0445,-0.4256,-1.472,-1.702,-1.193,-3.904,-4.482,-0.6444],[1.503,0.4503,0.5885,0.1486,-0.0256,-0.0273,0.0173,-0.1745,-0.6029,-1.413,-0.8308,0.5784,-0.4109,-2.511,0.2956,-0.9979,-1.856,-0.1049,-0.996,-0.6132,-0.7043,-0.4469,-0.8087,NaN,0.5447,0.6959,0.6685,1.067,1.124,0.8156,0.6498,0.3142,-0.1618,-0.6642,-0.9806,-1.147,-1.503,-1.082,-0.3418],[1.119,0.5716,0.326,0.0164,-0.242,-0.0244,-0.4168,-0.2044,-0.9066,-1.428,-1.132,0.2782,-0.3756,-2.61,-0.2356,-1.019,-2.275,-0.1044,-0.812,-0.7638,-0.9119,-1.112,-1.119,NaN,1.267,1.145,0.8567,0.5705,0.5476,0.3892,0.1569,-0.0687,-0.5205,-0.6044,-0.5419,-0.8585,-1.055,-0.9541,-0.3298],[0.9284,0.3277,0.4865,-0.3566,-0.2144,0.0146,-0.2331,-0.0897,-0.7346,-0.9096,-0.8588,0.5213,-0.2854,-2.676,-0.1564,-0.8504,-1.87,0.0269,-0.8536,-0.3838,-0.8026,-0.8628,-0.8563,NaN,1.84,1.577,1.327,1.021,0.8589,0.6995,0.4713,0.1614,-0.2751,-1.031,-1.018,-1.552,-1.796,-1.502,-0.7816],[0.4818,0.4257,0.3898,0.4231,-0.255,0.2137,-0.3466,0.0051,-0.5211,-0.8059,-0.8554,0.0834,-0.072,-1.831,-0.0492,-0.6213,-0.7948,-0.236,-0.9154,-0.4094,-0.8221,-0.2752,-0.1673,NaN,1.324,1.07,0.2182,0.1262,0.479,0.176,0.48,0.2176,-0.088,-0.0847,-0.766,-0.704,-0.978,-1.243,-0.2281],[1.154,0.3078,0.2963,0.6006,0.1892,0.1555,-0.6529,-0.0043,-0.8471,-1.626,-1.13,0.5021,-0.9257,-3.035,-0.2741,-1.207,-0.9808,-0.2446,-2.158,-0.7015,-0.9405,-1.011,-1.152,NaN,0.2015,0.9501,1.344,1.564,1.723,1.366,1.096,0.7475,-0.1316,-0.9197,-1.651,-1.721,-1.691,-2.851,-0.0257],[0.994,0.5427,0.4726,-0.4775,-0.1481,0.1882,-0.3934,0.0391,-0.9971,-2.07,-1.069,0.3671,-0.9132,-2.969,-0.1425,-1.476,-1.374,-0.5166,-2.209,-0.5373,-1.046,-0.6981,-0.7838,NaN,0.8265,0.9036,0.9125,1.132,1.275,1.084,0.9851,0.7447,-0.1035,-0.5627,-1.35,-1.487,-1.992,-1.443,-0.9253],[0.9213,0.317,0.3874,-0.0083,0.0004,0.0135,-0.4654,0.095,-0.3849,-1.39,-1.097,0.4022,-0.6292,-2.583,-0.2328,-0.956,-1.329,-0.3249,-1.096,-0.204,-0.4814,-0.4912,-0.5968,NaN,1.192,1.137,1.234,1.046,1.317,1.016,0.8976,0.3126,-0.2896,-0.9631,-1.746,-1.117,-1.82,-1.801,-0.4166],[1.432,1.394,0.5644,-0.6305,-0.8265,-0.6767,0.2104,-0.0869,-1.794,-2.042,-1.645,-0.4144,-0.8324,-3.476,-0.9221,-1.654,-2.702,-1.172,-2.773,-1.329,-0.4569,-1.32,-1.443,NaN,0.8487,1.868,2.408,2.29,1.605,1.356,0.2324,-0.1779,-1.861,-0.7874,-0.9932,-0.8951,-1.212,-4.472,-0.2098],[0.917,0.7933,0.5249,0.0806,-0.1258,-0.308,0.0517,0.209,-0.8751,-1.516,-0.5827,0.482,-0.5078,-1.616,-0.0486,-1.097,-1.104,-0.0607,-0.698,-0.319,-0.4545,-1.12,-0.5479,NaN,1.237,1.222,1.11,1.297,1.175,0.8394,0.5516,0.3131,-0.5815,-1.137,-1.504,-1.756,-1.225,-1,-0.5406],[0.6809,0.4942,0.1491,-0.2258,-0.4144,-0.5428,-0.2282,-0.516,-1.08,-1.735,-1.205,0.199,-0.5744,-2.174,0.0929,-1.341,-1.665,-0.0086,-1.498,-0.3941,-1.019,-1.203,-0.8324,NaN,3.241,2.589,0.8195,-0.9874,0.2126,-1.141,-0.2602,-0.621,-0.7922,-1.716,-0.1516,-0.2248,-0.3218,-0.9757,0.3299],[1.03,0.7275,0.2924,0.0923,-0.0148,-0.308,-0.1493,-0.1581,-0.7046,-1.635,-1.118,0.2516,-0.8002,-1.901,-0.4643,-0.7854,-0.6653,-0.4121,-1.093,-0.6451,-0.6582,-1.02,-0.3146,NaN,1.978,1.646,1.229,0.7963,0.5026,0.5606,0.5624,0.0233,-0.4348,-1.24,-0.7073,-1.099,-1.512,-1.303,-1.003],[0.458,0.7386,0.2003,-0.1327,-0.1376,-0.1483,-0.5042,-0.1827,-0.8211,-1.25,-1.005,0.4861,-0.365,-1.741,-0.6321,-0.9729,-1.026,-0.4726,-0.8555,-0.3174,-0.5095,-1.097,-0.4681,NaN,2.98,2.685,1.854,1.757,1.345,0.5824,0.3436,-0.2748,-0.6858,-1.184,-1.53,-2.118,-1.313,-3.864,-0.5775],[-0.6288,0.9032,0.5392,0.8309,0.959,-0.2366,-0.8942,-0.1218,-1.122,-1.45,-0.3651,0.1928,-1.16,-2.621,-0.3699,-1.388,-1.702,0.6447,-1.544,-0.2228,-1.809,-0.6815,-0.8527,NaN,-3.348,-1.763,-0.7388,0.7307,1.353,1.817,2.156,1.594,0.4528,-0.3431,-0.3455,-1.018,-0.5041,-0.0622,0.0188],[0.0939,-0.1301,0.3057,-0.1889,-0.2335,-0.017,-0.5281,-0.4093,-0.5425,-1.176,-0.4812,-0.4202,-0.4698,-1.47,-0.624,-0.6536,-1.662,0.5063,-1.457,-0.4584,-0.959,-0.3539,-0.6519,NaN,0.5272,0.5583,0.2741,-0.0141,-0.0389,-0.2178,0.2793,0.339,-0.0514,-0.172,-0.1715,-0.3073,-0.4763,-0.387,-0.1417],[0.4285,0.3246,0.4415,-0.0047,-0.1878,-0.0075,-0.371,-0.2259,-0.5038,-0.684,-0.3577,0.0732,-0.8987,-0.9077,-0.0275,-0.3484,-0.6162,0.5965,-0.9287,-0.2833,-0.6868,-0.1829,-0.2666,NaN,1.123,0.6169,0.0955,0.4967,0.8528,0.6098,0.8262,-0.2192,-0.5257,-1.007,-0.1865,-0.4767,-0.4196,-0.6479,-1.138],[-0.3766,0.4461,-0.0107,-0.3232,-1.198,-0.1282,-0.4095,-1.208,-0.6842,-0.7507,-0.6965,0.395,-0.8191,-1.824,-0.5811,-0.8043,-1.903,-0.5022,-1.668,-1.132,-1.287,-0.6678,-0.6811,NaN,-0.4782,0.2233,0.9102,1.471,1.536,1.938,1.062,0.1645,-0.5856,-0.4558,-1.042,-1.362,-1.512,-1.469,-0.3991],[1.215,0.5276,0.6526,0.3748,0.0925,0.4181,0.1789,0.3505,0.191,-0.9879,-0.9418,0.4003,-0.4774,-2.226,0.4883,-0.1191,-2.11,0.6821,-2.222,-0.5188,-1.261,-0.8862,-1.04,NaN,1.444,1.675,1.624,1.402,1.174,0.8381,0.6228,0.6647,-0.4689,-0.559,-1.245,-2.068,-2.098,-2.252,-0.7543],[1.162,0.6261,0.8128,0.2712,-0.2058,-0.0744,0.0859,0.2756,-0.8123,-1.418,-0.8898,0.239,-0.7259,-2.56,-0.0109,0.0854,-3.113,0.257,-2.139,-0.3781,-1.932,-0.6838,-1.054,NaN,1.813,1.168,1.028,1.15,1.557,1.34,1.258,0.5357,-0.4508,-0.5239,-1.483,-1.717,-3.589,-1.743,-0.3432],[0.4634,0.0759,0.1352,0.4271,-0.2733,0.6585,0.4084,0.059,0.044,-0.5021,-0.4673,0.0427,0.0455,-1.854,0.0453,-0.0606,-1.816,0.3672,-1.774,-0.1448,-0.9198,-0.3469,-0.6807,NaN,-0.0399,-0.0514,-0.1036,-0.1195,-0.0009,-0.1084,0.2262,0.5018,0.4104,0.3204,0.1589,-0.0921,-0.5213,-0.3704,-0.2103],[0.7875,0.3756,0.5138,0.2046,0.146,0.2887,0.1562,-0.0167,-0.2534,-0.2903,-0.5052,0.3048,-0.3189,-2.455,0.464,-0.3796,-1.917,-0.0586,-1.996,-0.3894,-0.9363,-0.5606,-0.6194,NaN,0.9754,1.163,1.084,0.923,1.083,0.7692,0.7095,0.6522,0.1998,-0.1013,-0.7016,-1.006,-2.121,-2.037,-1.592],[0.5608,-0.0078,0.2615,-0.1546,0.0982,0.4369,-0.148,-0.045,0.0361,-0.6532,-0.6853,0.2326,-0.2553,-1.714,0.0365,-0.1141,-1.592,-0.3039,-1.455,-0.2887,-0.7949,-0.6107,-0.7718,NaN,0.0301,0.2145,0.2157,0.4196,0.7766,0.5449,0.6418,0.5425,0.2073,-0.2173,-0.4853,-0.5947,-0.6844,-0.7601,-0.8512],[0.7472,0.0565,0.081,0.104,0.0525,0.522,-0.1532,0.1076,-0.394,-1.236,-0.9787,0.6232,-0.3854,-2.585,0.1169,-0.778,-2.33,-0.4454,-2.457,-0.5787,-1.325,-0.5245,-0.7598,NaN,0.3547,0.5954,0.7591,0.8909,1.432,1.299,1.258,0.9519,0.3019,-0.5225,-1.099,-1.496,-1.329,-2.063,-1.334],[2.496,0.2476,0.5012,-0.0338,-0.7054,0.5545,-0.529,0.0651,-0.3202,-1.234,-0.2071,0.7655,0.6029,-3.954,-0.5487,-1.626,-3.027,0.72,-3.18,-1.464,-3.298,-1.279,-1.791,NaN,-0.8208,-0.1071,0.6255,1.587,2.112,2.017,1.592,1.031,0.1808,-0.6112,-1.262,-1.105,-1.794,-1.067,-2.377],[1.46,0.1242,0.1266,-0.7492,-1.185,-0.8327,-1.228,-0.512,-0.9728,-2.246,0.191,-0.0574,-1.596,-4.091,-1.08,-0.4903,-3.278,0.4047,-2.899,-1.339,-2.762,-1.067,-1.651,NaN,2.01,2.455,2.586,2.381,2.17,1.702,0.9666,0.0855,-0.6742,-0.6715,-1.322,-5.061,-3.923,-1.682,-1.021],[0.5,0.0396,0.1219,-0.1102,-0.7658,-0.3435,-0.1662,0.0776,0.2956,-1.311,-1.275,0.5294,-0.2773,-1.587,-0.2721,-0.0907,-1.065,-0.2211,-1.19,0.1175,-0.5258,-0.1682,-0.467,NaN,-1.022,0.411,1.133,1.46,1.488,1.481,1.423,1.23,0.3571,-0.6674,-1.605,-2.537,-1.031,-1.446,-0.6743],[0.2811,0.3147,0.1906,0.0645,0.1288,-0.2353,0.1032,0.1516,0.3265,-0.441,-0.4535,0.2512,-0.2851,-0.5176,-0.1583,0.1954,-0.4064,-0.1141,-0.4541,0.0421,-0.1653,0.1447,0.2256,NaN,-0.1869,-0.2087,-0.1408,-0.0932,-0.1228,-0.1017,0.0046,0.0995,-0.0667,-0.0589,0.0328,0.0785,0.159,0.2127,0.3927],[0.2264,0.6638,0.4408,-0.0791,-0.0471,0.3105,0.2248,0.1439,-0.3484,-0.9091,-1.092,-0.0155,0.0978,-1.155,-0.1385,-0.0436,-0.8835,-0.6129,-0.723,-0.528,-0.6156,-0.7684,-0.3973,NaN,0.9839,0.5723,0.4005,0.6658,0.5636,0.5343,0.61,0.5104,-0.1322,-0.3694,-0.8328,-0.9585,-1.214,-1.065,-0.269],[0.1626,0.5344,0.3946,0.1807,0.2491,0.151,0.0601,-0.0307,-0.2866,-0.6531,-0.828,0.3036,-0.0234,-0.9763,0.1347,-0.0579,-0.504,-0.5845,-0.5455,-0.1859,-0.2445,-0.5351,-0.2462,NaN,0.7206,0.2576,0.4522,0.7406,0.9044,0.6791,0.5754,0.2288,-0.0748,-0.3688,-0.6769,-1.038,-0.8788,-0.9698,-0.5518],[0.0336,0.4927,0.0523,-0.0212,0.1244,-0.4976,-0.3255,-0.3021,-0.6874,-0.6981,-1.569,0.0678,-0.6411,-1.798,-0.1948,-0.2233,-1.096,-1.144,-0.6422,-0.394,-0.7368,-0.7561,-0.6667,NaN,-0.0542,-0.008,0.5369,0.7616,0.6992,0.4071,0.2146,-0.0734,-0.2596,-0.4041,-0.3134,-0.4062,-0.6201,-0.3256,-0.1547],[0.2261,0.4647,0.2831,0.1856,0.1791,0.0255,0.0373,-0.1149,0.0563,-0.6381,-0.6527,0.1462,-0.3684,-0.8712,-0.2757,-0.0911,-0.4294,-0.4892,-0.3296,0.0616,-0.1768,-0.3734,-0.2867,NaN,2.29,2.158,1.429,1.316,1.454,1.355,1.124,-0.1712,-0.7773,-0.3586,-4.913,-2.631,0.4343,-0.7058,-2.003],[0.4064,0.3577,0.0576,0.2883,0.3414,0.6378,-0.0807,0.0313,0.0681,-0.9938,-1.338,0.2873,-0.6403,-1.697,-0.4875,-0.1958,-0.8676,-0.6738,-0.7538,-0.2016,-1.007,-0.5996,-0.6204,NaN,0,0,0,0,0,0,0,0,0,0,0,0,0,0,0],[1.119,1.081,0.4835,0.2491,0.0018,0.0399,0.5051,0.1294,0.3801,-1.69,-0.5539,0.624,-0.5087,-2.241,-0.2046,0.4692,-2.051,-0.3102,-0.0562,0.286,-0.8941,-0.2954,-0.4552,NaN,-0.0239,1.277,1.274,1.834,0.4895,0.8998,0.3755,0.0183,-0.2347,-0.4664,-0.751,-0.7299,-1.024,-2.91,-0.0285],[0.6113,0.5825,0.4989,0.3828,0.222,0.6144,0.301,-0.0182,0.1221,-0.9839,-0.4729,0.4815,-0.2683,-1.011,0.1672,0.1719,-0.6374,-0.315,-0.1452,0.1845,-0.1851,-0.2241,-0.3821,NaN,1.44,0.9616,0.1727,0.019,0.5039,0.8553,1,0.8756,0.399,-0.0689,-1.09,-1.853,-1.348,-1.668,-0.1994],[0.6113,0.7655,0.3997,-0.0387,0.0723,0.2708,0.1687,-0.0845,0.1769,-1.023,-0.4645,0.5968,-0.3934,-0.9922,-0.0507,-0.0211,-0.6482,-0.2052,-0.0509,0.0737,-0.1132,-0.2019,-0.2087,NaN,1.326,1.358,1.497,0.8564,0.975,1.15,0.4737,0.2314,-0.0834,-0.4314,-0.702,-1.582,-1.645,-3.092,-0.3306],[0.4675,0.1348,0.3498,-0.3878,-0.0161,0.0469,0.095,-0.0213,-0.291,-0.843,-0.422,0.1201,-0.0707,-1.438,-0.4522,0.0895,-0.8733,-0.7573,-0.4809,-0.3814,-0.6093,-0.128,-0.3877,NaN,0.4157,0.5683,0.5365,0.6353,0.6317,0.8495,0.8352,0.7229,0.4401,-0.1554,-0.775,-1.086,-1.235,-1.318,-1.065],[0.9001,0.8418,0.3646,0.0872,0.2927,0.5055,0.8732,0.0505,0.56,-0.3671,-0.261,0.5265,-0.0213,-1.066,0.1796,0.3318,-0.7546,-0.4136,-0.3391,-0.0594,-0.4223,-0.0207,-0.423,NaN,0.8932,1.667,1.73,1.433,1.116,0.5353,0.7045,0.8142,0.5185,0.1626,-0.7933,-1.656,-2.094,-3.491,-1.541],[0.6604,0.926,0.2745,0.0941,0.3959,0.2633,0.5164,0.0958,0.4543,-0.6347,-0.3699,0.6963,0.2151,-1.01,-0.011,0.3897,-0.5451,-0.1867,-0.199,-0.042,-0.2157,-0.0654,-0.3067,NaN,-0.3795,-0.3374,-0.1713,0.1463,0.334,0.2281,0.5997,0.5609,0.2764,0.2958,0.0895,-0.0737,-0.6107,-0.5706,-0.3874],[0.8079,0.9765,0.3072,0.1469,0.3815,0.2672,0.6576,0.0622,0.5956,-0.5859,-0.2664,0.7289,0.2281,-0.9037,0.0474,0.3761,-0.5197,-0.3069,-0.0064,-0.0426,-0.1766,0.0189,-0.2679,NaN,-0.4896,-0.4717,-0.1432,0.1859,0.3784,0.4618,0.5785,0.6935,0.274,0.3084,0.1301,-0.1907,-0.3517,-0.5252,-0.8386],[0.3138,-0.2164,0.051,-0.0321,0.0016,0.569,-0.3293,0.0596,-0.0603,-0.2514,-0.9034,0.3256,-0.4785,-1.62,0.099,-0.3633,-0.5513,-0.3149,-1.192,-0.3375,-0.7392,-0.2243,-0.3998,NaN,0.1639,0.4641,0.9191,1.107,0.7837,0.1756,0.3408,0.1316,-0.0163,-0.1497,-0.4189,-0.637,-0.9467,-1.207,-0.7103],[0.2278,-0.7094,-0.5123,0.4884,0.8783,1.277,-0.6559,-0.4399,-1.201,-1.516,-1.085,0.8724,-1.728,-4.206,-0.0355,-0.6383,-2.702,-1.624,-2.557,-1.133,-2.154,-0.8331,-1.359,NaN,-0.3895,0.6124,1.706,2.181,2.346,2.278,2.214,1.626,0.5088,-0.3762,-2.189,-1.854,-1.701,-3.15,-3.814],[0.7953,0.1371,0.1239,0.5382,0.3471,0.9908,0.2493,0.0769,0.1575,0.2877,-0.6612,0.6191,-0.6943,-2.245,0.109,0.0076,-1.311,-0.8549,-1.216,-0.3209,-0.7452,-0.1728,-0.4339,NaN,-2.804,-0.9806,0.0483,0.9444,1.362,1.18,1.169,1.095,0.5832,0.5517,0.1011,-0.201,-1.594,-1.02,-0.4351],[0.7457,0.4821,0.1209,-0.7494,0.0327,0.0248,0.4757,-0.0332,-0.2644,-1.879,-1.165,0.7449,0.3817,-3.589,0.0364,-0.7412,-2.112,-0.5646,-2.168,-0.3538,-1.104,-0.862,-0.8831,NaN,-0.9246,-0.1772,1.496,2.116,2.671,2.738,2.798,2.475,1.468,0.306,-0.7103,-4.636,-3.525,-3.617,-2.478],[0.6559,0.2217,0.0985,-0.021,0.4568,0.4181,0.3989,0.0857,-0.1588,-0.8835,-0.7242,0.673,-0.037,-2.432,-0.0955,-0.4302,-1.994,-0.6026,-1.223,-0.0182,-1.059,-0.8271,-0.6971,NaN,0.1697,0.6563,0.8917,1.033,1.144,0.789,0.7638,0.5324,-0.1039,-0.3269,-0.8125,-1.613,-1.195,-1.106,-0.8223],[1.098,0.4897,0.5535,0.3797,0.4884,0.5408,1.199,0.2309,0.7442,0.0442,-0.4015,0.6564,0.096,-1.762,0.6584,-0.1233,-0.9698,0.0817,-1.269,0.1887,-0.4178,-0.0648,-0.5845,NaN,1.142,0.9507,0.8437,0.6066,0.852,0.6492,0.7952,0.9978,0.5469,0.0889,-0.4184,-0.8988,-1.987,-2.717,-1.452],[1.199,0.3874,0.3807,-0.5158,0.1823,-0.1965,0.6428,0.2405,0.0012,-1.03,-0.8892,0.4241,-0.9254,-2.759,0.5801,-0.642,-1.692,-0.0619,-1.941,-0.4458,-1.158,-0.8379,-0.9876,NaN,1.201,1.227,1.468,1.336,1.216,0.7269,0.6601,0.4343,-0.3483,-1.145,-1.354,-1.399,-2.106,-1.516,-0.4022],[0.9865,0.7883,0.4394,-0.1702,0.2701,0.3364,-0.4722,0.5382,-0.416,-1.353,-1.027,0.2775,-0.8044,-3.111,0.7056,-1.208,-1.817,-0.67,-1.771,-0.8683,-1.352,-0.7342,-0.3795,NaN,1.443,0.9723,0.9367,1.114,1.158,1.106,1.072,0.6548,-0.1025,-0.8953,-1.674,-1.372,-1.464,-1.89,-1.06],[1.009,0.8014,0.5551,-0.2131,0.1171,0.4533,-0.0289,0.4165,-0.0246,-1.007,-1.18,0.4295,-0.7234,-2.468,0.5475,-1.268,-1.912,-0.0979,-1.493,-0.2734,-0.8068,-0.6231,-0.9095,NaN,1.011,0.6428,0.2482,0.4605,0.518,0.3833,0.4437,0.3199,-0.1633,-0.2423,-0.6099,-0.8324,-0.9326,-0.8608,-0.386],[1.258,0.5112,0.5078,-0.5383,0.037,0.1813,-0.362,0.1697,-0.6296,-1.998,-1.11,0.4955,-1.129,-3.853,0.4616,-1.184,-3.016,-0.2119,-2.279,-0.5254,-1.573,-1.092,-0.993,NaN,1.064,1.185,1.112,1.085,1.261,0.9182,0.7892,0.1771,-0.5628,-0.7947,-1.273,-1.064,-1.33,-1.612,-0.9548],[1.108,0.5789,0.6702,-0.0533,0.5461,0.4007,0.0357,0.1465,-0.394,-1.099,-1.27,0.3576,-0.8855,-3.399,0.9766,-1.242,-2.499,-0.0295,-2.441,-0.6493,-1.304,-0.7536,-0.8432,NaN,1.104,1.296,1.458,1.539,1.612,1.166,1.092,0.715,0.2109,-0.6645,-1.301,-2.021,-2.553,-2.284,-1.37],[1.11,0.3464,0.4657,0.1844,0.1219,0.4771,0.1954,0.2099,-0.1882,-1.187,-1.104,0.4858,-0.7364,-2.867,0.1095,-1.167,-1.887,-0.0273,-2.043,-0.5038,-1.495,-0.4816,-0.7636,NaN,1.733,1.505,0.9997,0.737,1.041,0.6311,0.7783,0.5961,0.044,-0.9921,-1.139,-1.712,-2.368,-1.245,-0.6088],[1.112,0.3598,0.6438,-0.3854,-0.1116,0.0447,-0.4295,0.0545,-0.4421,-1.435,-1.311,0.1535,-0.8823,-3.287,0.0233,-1.312,-1.655,-0.4138,-2.252,-0.6377,-1.191,-1.106,-1.182,NaN,0.9597,1.306,1.594,1.602,1.542,0.8678,0.7008,0.0104,-0.531,-1.014,-0.9855,-1.397,-1.607,-2.295,-0.7542],[1.651,0.1112,-0.079,-0.559,0.1674,0.3128,-0.1847,0.0427,-0.4016,-1.004,-1.089,0.2032,-0.7572,-2.416,0.4904,-1.112,-1.585,-0.1786,-1.518,-0.4142,-1.005,-0.7291,-0.8806,NaN,1.217,0.7741,0.8708,1.258,1.408,1.146,0.9769,0.3757,-0.4861,-0.7194,-1.421,-1.546,-1.815,-1.242,-0.7972],[1.567,0.5806,0.6499,-0.2038,-0.1978,0.1534,-0.1964,-0.1309,-0.4822,-1.11,-0.8645,0.2529,-1.431,-2.983,0.0692,-1.055,-2.086,0.017,-2.055,-0.7019,-1.09,-0.4482,-0.6144,NaN,0.4059,0.7962,1.236,1.428,1.496,1.267,1.145,0.6283,-0.3533,-1.154,-1.548,-1.548,-1.606,-1.687,-0.5062],[1.21,0.6439,0.6346,-0.1394,-0.1075,0.7506,0.2076,0.2755,-0.4269,-0.8243,-0.6471,0.3703,-0.0155,-1.795,0.1264,-0.4481,-1.254,-0.2573,-0.9686,-0.3304,-0.4019,0.227,-0.6028,NaN,0.9161,1.147,1.35,1.48,1.5,1.332,1.25,0.7127,-0.0135,-0.2355,-0.7042,-1.366,-1.838,-4.801,-0.7301],[1.448,0.4878,0.5685,-0.0154,-0.0856,0.2699,-0.5986,0.0579,-0.8559,-1.501,-1.286,0.2141,-1.113,-3.039,0.3704,-1.064,-1.607,-0.4593,-2.027,-1.06,-1.229,-1.187,-1.538,NaN,2.066,2.211,2.01,1.752,1.44,0.8796,0.4361,-0.2976,-0.5693,-1.531,-1.416,-1.514,-2.244,-3.205,-0.0153],[1.485,0.494,0.4352,-0.239,0.293,0.2331,-0.4883,0.0222,-0.7418,-1.397,-1.542,0.1052,-0.7668,-2.915,0.2046,-1.282,-2.147,-0.7746,-1.902,-0.8744,-1.353,-1.416,-1.536,NaN,1.406,1.452,1.273,0.9894,1.063,0.674,0.3463,0.0377,-0.6539,-0.848,-1.021,-0.9497,-1.522,-1.536,-0.7099],[1.257,0.8066,0.8026,-0.2877,-0.0351,0.7752,-0.452,-0.0207,-0.443,-0.6701,-1.674,0.4348,-1.018,-3.236,0.0191,-0.6334,-1.913,-0.4068,-2.202,-0.2235,-0.799,-1.032,-1.553,NaN,-0.9797,0.3073,0.9332,1.64,2.003,1.777,1.574,0.5576,-0.1489,-0.8745,-0.6889,-1.51,-0.9935,-2.526,-1.071],[1.446,0.7218,0.5643,-0.4642,0.0205,0.5232,-0.4629,0.1001,-0.4054,-0.8253,-1.66,0.0386,-1.078,-3.425,0.6474,-0.6724,-2.288,-0.6196,-1.502,-0.5074,-1.377,-0.8481,-1.308,NaN,0.6512,0.9883,1.195,1.34,1.3,1.2,0.7024,0.0414,-0.5455,-0.6533,-0.9392,-1.313,-1.981,-1.436,-0.5496],[1.202,0.2318,0.2948,0.056,0.2897,0.5659,-0.2351,0.1375,-0.2951,-0.7287,-1.361,0.1466,-0.7398,-2.536,0.2257,-0.7173,-1.477,-0.7328,-1.286,-0.5135,-0.9573,-0.8068,-0.9731,NaN,0.8996,1.147,1.226,1.316,1.071,0.7099,0.7671,0.8097,0.064,-0.3014,-0.776,-1.355,-2.418,-1.986,-1.172],[1.11,0.8189,0.8126,0.2308,0.1089,0.4792,0.2881,-0.1093,-0.2769,-1.06,-1.017,0.592,-0.5928,-2.145,0.1603,-0.8131,-1.418,0.2763,-1.336,-0.4059,-0.6201,-0.9365,-0.9876,NaN,2.474,2.256,1.444,1.164,1.221,0.6152,0.5502,0.0338,-0.0144,-1.415,-1.838,-1.976,-1.721,-3.04,0.2445],[0.9389,0.3908,0.5171,0.5104,0.2755,0.6623,-0.0505,0.0595,-0.3552,-1.507,-0.8968,0.5751,-0.4681,-3.246,-0.0035,-0.9476,-1.951,0.0063,-1.859,-0.6254,-0.7412,-0.9238,-1.152,NaN,1.381,1.715,1.897,1.576,1.579,1.143,0.9454,0.6618,-0.0604,-1.193,-1.287,-1.479,-3.373,-2.655,-0.8503],[1.384,0.0895,0.4474,0.2164,-0.1032,0.6497,-0.0846,-0.3216,-0.4662,-1.245,-1.232,0.4661,-0.8615,-3.51,-0.0414,-0.7129,-2.077,-0.099,-2.416,-0.833,-1.418,-1.22,-1.432,NaN,1.532,1.937,1.866,1.616,1.582,1.244,0.7426,0.3996,-0.5423,-0.8643,-1.56,-2.196,-2.514,-2.828,-0.4148],[1.065,0.3193,0.3681,0.0498,0.6916,0.681,-0.3308,-0.1514,-0.5616,-1.234,-0.9998,0.3155,-0.7058,-2.343,0.3901,-0.9374,-1.543,-0.028,-1.722,-0.3241,-1.373,-0.7254,-0.6586,NaN,2.118,1.993,1.48,0.7007,1.012,0.7628,0.82,0.2611,-0.3265,-0.9043,-0.9242,-1.416,-3.195,-2.405,0.0238],[1.097,0.2643,0.1293,0.6818,0.6229,0.4701,-0.0148,-0.2443,-0.8677,-1.554,-1.054,0.255,-0.8416,-2.583,-0.1189,-0.8241,-1.833,-0.5798,-1.608,-0.5474,-1.161,-0.9185,-0.7246,NaN,0.72,0.9912,0.8972,1.064,1.364,0.9714,0.6977,0.1914,-0.2476,-0.8123,-1.21,-1.56,-1.958,-1.088,-0.0203],[0.9737,0.5925,0.481,0.4289,0.1648,0.4405,-0.0695,-0.0269,-0.2942,-1.101,-0.9909,0.1454,-0.6206,-1.991,0.2144,-0.4714,-1.534,-0.4399,-1.359,-0.4022,-1.08,-0.9651,-0.8065,NaN,1.186,0.6132,-0.0929,0.3932,0.5142,0.418,0.5343,0.3618,-0.211,-0.4972,-0.6614,-0.6804,-0.9987,-0.724,-0.1549],[1.477,0.3534,0.0262,0.4336,0.0445,0.5884,0.2372,0.4027,-0.0615,-0.5482,-0.9703,0.621,-0.1858,-2.106,0.5978,-0.7078,-1.412,0.3921,-2.057,-0.1335,-1.064,-0.1528,-0.857,NaN,1.651,1.375,1.139,1.071,1.336,1.052,0.815,0.6191,-0.3231,-1.071,-0.8879,-1.94,-3.339,-1.215,-0.2825],[0.9876,0.2863,0.1714,-0.1145,-0.0681,0.4173,-0.5098,-0.0384,-0.3271,-1.923,-1.226,0.2296,-0.68,-2.192,-0.0426,-1.218,-2.318,-0.214,-2.08,-0.0651,-1.566,-0.9608,-1,NaN,2.293,2.222,1.865,1.156,1.09,0.6558,0.1139,-0.2133,-0.7398,-0.9907,-2.143,-1.523,-2.231,-1.386,-0.1677],[1.008,0.4521,0.4701,-0.2735,-0.0655,0.4537,-0.0208,-0.1282,-0.2876,-1.179,-1.075,0.4179,-1.089,-2.394,0.272,-0.4953,-2.005,-0.2353,-1.727,-0.1811,-1.604,-0.6695,-0.7485,NaN,0.6897,0.6866,0.6675,0.6847,0.8251,0.6522,0.4584,0.3519,-0.0618,-0.4708,-0.7664,-0.9677,-1.363,-0.8944,-0.4923],[1.055,0.3784,-0.0177,-0.5574,-0.3447,0.3975,-0.562,-0.0722,-0.5415,-1.121,-1.127,0.1209,-0.685,-2.31,-0.0338,-0.8583,-1.94,-0.5773,-1.688,-0.6937,-1.624,-0.8865,-1.08,NaN,0.831,0.9723,1.113,1.228,1.221,0.8019,0.6286,0.1088,-0.3942,-0.9586,-0.6522,-1.358,-1.16,-1.49,-0.8922],[1.432,0.4938,0.5892,0.0587,-0.3921,0.0638,-0.376,-0.1036,-0.3904,-1.858,-1.012,0.5995,-1.062,-4.155,0.1784,-0.7331,-2.851,-0.1267,-2.835,-0.6631,-1.621,-0.7165,-1.02,NaN,1.09,1.912,2.273,2.128,2.042,1.291,0.7518,0.4725,-0.3194,-0.638,-2.071,-1.643,-1.339,-4.617,-1.333],[1.117,0.5547,0.6562,0.2863,-0.0959,0.5782,-0.0773,0.0283,-0.2906,-2.067,-0.9955,0.7287,-1.134,-4.071,-0.0393,-0.9711,-3.211,0.0795,-2.903,-0.4161,-2.092,-0.7811,-1.124,NaN,1.699,1.816,1.574,1.361,1.755,1.351,1.178,1.005,0.2729,-0.4759,-0.9303,-2.452,-2.17,-5.277,-0.7081],[1.082,0.4331,0.5204,0.8876,0.2537,0.8921,-0.1255,0.2396,-0.0956,-1.527,-0.956,0.7123,-0.9568,-3.514,0.3957,-0.8356,-2.57,-0.4052,-1.978,-0.3823,-1.325,-0.4537,-0.6843,NaN,0.169,0.6674,1.116,1.26,1.497,1.09,0.9405,0.8175,0.1774,-0.1732,-0.7621,-1.146,-1.99,-3.136,-0.5263],[1.284,0.3543,0.3672,0.4859,-0.1109,0.8037,-0.2259,0.0188,0.0042,-1.863,-0.7589,0.6343,-0.9862,-3.2,0.2437,-0.6205,-2.665,-0.0269,-2.078,-0.4013,-1.614,-0.4398,-0.2674,NaN,1.476,1.87,1.947,1.548,1.951,1.659,1.627,1.295,0.5466,-0.1714,-0.9474,-1.91,-2.937,-4.315,-3.64],[1.162,0.7351,0.7999,0.414,0.4151,0.1186,-0.6309,-0.0332,-0.555,-1.737,-1.327,0.2293,-1.196,-3.34,0.5521,-1.121,-2.528,-0.3709,-2.753,-0.6099,-1.937,-0.9732,-0.7282,NaN,1.299,1.534,1.296,1.176,1.189,0.7752,0.604,0.205,-0.527,-1.212,-1.306,-1.374,-2.241,-1.197,-0.2227],[1.218,0.7195,0.7191,0.2345,0.1323,0.0738,-0.5216,0.1368,-0.3919,-2.33,-1.361,0.2396,-1.283,-4.054,0.8771,-0.9745,-3.227,-0.6058,-2.753,-0.4526,-1.97,-0.3568,-0.637,NaN,0.5999,0.7457,0.9514,1.468,1.849,1.38,1.165,1.027,0.2128,-0.5206,-1.042,-1.657,-2.227,-2.938,-1.014],[1.347,0.7221,0.6659,-0.1646,0.3241,0.1839,-0.4305,0.2579,-0.4594,-1.874,-1.174,0.5655,-0.9016,-3.609,0.9915,-0.9721,-2.636,-0.3056,-2.273,-0.5163,-1.77,-0.493,-0.6113,NaN,0.9822,1.015,1.021,1.316,1.622,1.389,1.228,1.11,0.0115,-0.6474,-1.296,-1.453,-3.078,-2.05,-1.17],[1.077,0.2846,0.6895,0.1495,0.2329,0.3795,-0.5283,0.3207,-0.6537,-1.926,-1.387,0.4508,-1.176,-3.586,0.6827,-1.158,-2.825,-0.6459,-2.705,-0.5668,-1.888,-0.5993,-0.5808,NaN,-0.0145,0.5763,1.18,1.594,1.76,1.42,1.371,1.18,0.3042,-0.4928,-1.102,-1.49,-2.531,-3.349,-0.4066],[1.041,0.5563,0.6571,-0.076,-0.0184,0.1552,-0.5756,0.052,-0.674,-1.94,-1.218,0.3041,-0.86,-3.356,0.5376,-1.276,-2.935,-0.6098,-2.704,-1.026,-1.871,-0.7016,-0.5791,NaN,0.966,1.114,1.425,1.591,1.8,1.469,1.232,0.6312,-0.0558,-0.7706,-1.448,-2.514,-2.202,-2.153,-1.085],[1.16,0.5116,0.6391,0.0364,-0.0173,0.189,-0.2852,0.0981,-0.7749,-2.867,-1.085,0.4162,-1.427,-3.659,-0.1587,-1.368,-3.638,-0.4375,-3.018,-0.8377,-2.299,-0.9423,-1.097,NaN,0.9688,1.664,2.083,1.821,2.027,1.579,1.09,0.7047,0.1567,-0.9462,-1.712,-1.58,-3.288,-4.006,-0.5615],[1.051,0.4915,0.5724,0.1041,0.1146,0.1066,-0.1065,0.0679,-0.517,-2.318,-1.187,0.4192,-1.034,-3.889,0.3553,-1.232,-3.456,-0.336,-2.878,-0.5809,-1.908,-0.5049,-0.7736,NaN,1.204,1.45,1.494,1.376,1.519,1.204,1.152,0.8895,0.0456,-0.3288,-1.464,-2.07,-1.962,-3.498,-1.01],[1.503,0.4899,0.7595,0.2864,0.1674,0.2169,-0.3169,0.0667,-0.375,-1.471,-0.9006,0.4946,-1.262,-3.114,0.5469,-0.9712,-2.552,-0.4984,-2.494,-0.7568,-1.94,-0.5791,-1.157,NaN,0.6294,1.059,1.429,1.41,1.451,0.9901,0.6925,0.5392,0.0524,-0.9636,-0.8469,-1.413,-2.2,-2.204,-0.625],[1.293,0.6208,0.5374,-0.2608,-0.0154,0.236,-0.5141,0.0884,-0.6242,-2.004,-1.026,0.4431,-1.183,-3.774,0.3114,-1.192,-3.353,-0.3208,-2.758,-0.5618,-2.319,-0.6121,-1.234,NaN,0.5313,1.131,1.662,1.736,1.711,1.302,1.069,0.57,-0.1965,-0.6688,-1.197,-1.546,-2.184,-2.507,-1.415],[1.057,0.4841,0.4806,0.3827,0.5799,0.2284,-0.4457,-0.0729,-0.3911,-2.236,-1.214,0.3862,-1.337,-3.601,1.028,-0.8948,-3.156,-0.4417,-2.634,-0.6957,-1.978,-0.5945,-0.8486,NaN,0.4132,0.8341,1.153,1.491,1.773,1.31,1.143,0.8426,0.0687,-0.6646,-1.529,-1.775,-2.493,-1.734,-0.8326],[1.288,0.1092,0.3567,0.294,0.4398,0.1989,-0.3522,0.0929,-1.001,-2.224,-1.06,0.6015,-1.196,-3.816,0.7292,-1.449,-3.418,-0.4083,-3.127,-0.9505,-2.72,-0.6299,-1.237,NaN,1.106,1.372,1.616,1.66,1.727,1.317,1.176,0.7576,0.0034,-0.6313,-1.303,-2.32,-2.609,-3.11,-0.7629],[1.264,0.4259,0.2283,0.2822,-0.3289,0.4087,0.0785,0.0463,-0.4961,-1.241,-1.147,-0.1333,-1.11,-2.673,-0.2162,-0.6339,-1.934,0.0416,-2.142,-0.6391,-1.445,-0.7911,-1.176,NaN,1.056,1.313,1.32,1.354,1.296,1.011,0.9647,0.7294,-0.2166,-0.5663,-1.488,-2.105,-2.13,-1.672,-0.8652],[1.209,0.2355,0.2582,0.2737,-0.2265,0.6063,-0.1028,-0.027,-0.273,-2.064,-1.161,-0.1731,-0.9734,-3.595,-0.195,-1.124,-2.786,0.1322,-3.026,-0.5337,-2.188,-0.3834,-1.124,NaN,1.147,1.439,1.488,1.282,1.659,1.317,1.345,1.166,0.5816,-0.5342,-0.8506,-1.3,-3.018,-4.26,-1.462],[1.239,0.3963,0.647,0.3915,-0.0004,0.327,0.0597,-0.0884,-0.4336,-1.871,-1.168,0.2646,-1.517,-2.99,0.0159,-1.174,-2.761,0.0463,-2.515,-0.5094,-1.872,-0.6813,-1.04,NaN,1.121,1.412,1.327,1.119,1.48,1.174,0.9536,0.7192,0.1842,-0.5175,-1.292,-1.47,-3.213,-2.459,-0.5375],[1.444,0.3397,0.717,0.0881,-0.2382,0.6079,-0.0866,-0.127,-0.5179,-1.94,-0.9581,0.2952,-1.217,-3.014,-0.2919,-0.8063,-3.004,-0.1743,-2.864,-0.8019,-2.011,-0.7363,-1.292,NaN,0.888,0.9826,1.006,0.9379,1.466,1.18,0.9761,0.6943,-0.1906,-0.8279,-1.151,-1.416,-1.787,-2.202,-0.5562],[1.386,0.5539,0.5361,0.4108,0.1079,0.3757,-0.6253,-0.0344,-0.737,-1.867,-1.005,0.3531,-1.16,-3.433,0.0691,-0.8877,-2.994,-0.1276,-1.779,-0.5129,-1.845,-1.178,-1.243,NaN,1.185,1.439,1.487,1.327,1.409,0.8392,0.3245,-0.0303,-0.3827,-1.195,-1.169,-1.286,-1.458,-2.111,-0.3799],[1.74,0.1778,0.6759,0.1341,0.183,0.7425,-0.1105,0.0688,-0.5698,-1.567,-0.9042,0.6195,-0.7899,-2.957,0.4103,-1.073,-2.15,0.011,-1.621,-0.6986,-1.395,-0.5329,-1.283,NaN,1.908,1.657,1.492,1.597,1.476,1.129,0.7034,0.3892,-0.6342,-1.341,-1.419,-2.16,-2.836,-1.476,-0.4864],[1.957,0.8225,0.7042,0.2663,-0.513,0.0395,-0.2497,0.0604,-0.6759,-2.287,-1.387,0.8224,-1.594,-5.394,-0.8113,-1.171,-3.748,-0.4361,-3.085,-1.251,-3.1,-1.092,-1.978,NaN,1.364,2.056,2.247,2.004,2.113,1.494,1.041,0.3783,-0.0944,-1.11,-2.05,-1.444,-1.402,-6.063,-0.5353],[1.543,0.5542,0.725,0.4508,-0.1267,-0.0114,0.0606,-0.0923,-0.556,-2.168,-0.8006,0.702,-1.556,-4.303,-0.2105,-1.364,-3.221,-0.3857,-3.108,-0.907,-2.091,-1.026,-1.479,NaN,1.665,2.143,2.127,1.545,1.422,1.043,0.6144,0.1893,-0.25,-0.6913,-1.279,-1.651,-1.381,-4.785,-0.7115],[1.159,0.4419,0.5972,0.4528,-0.1955,0.3155,-0.1293,-0.1997,-0.53,-1.907,-1.017,0.6147,-1.297,-3.236,-0.4891,-1.073,-2.435,-0.2902,-2.075,-0.6885,-1.896,-0.5347,-0.9511,NaN,1.153,1.211,0.9004,0.8569,1.112,0.9636,0.8431,0.7122,0.0568,-0.9589,-1.174,-1.441,-1.976,-1.628,-0.6302],[1.163,0.1911,0.2389,0.3607,-0.3987,0.6907,-0.6299,-0.1701,-0.6403,-1.988,-0.9797,0.741,-1.285,-3.342,-0.6433,-0.8211,-2.986,-0.7303,-2.386,-0.637,-2.174,-0.9301,-1.539,NaN,1.231,1.726,1.915,1.721,2.075,1.572,1.141,0.7476,-0.1632,-1.405,-0.9793,-2.824,-3.462,-2.501,-0.7938],[1.595,0.2295,0.5391,0.3489,-0.1595,0.6017,-0.1906,-0.3009,-0.0965,-1.679,-0.9045,0.7088,-1.603,-3.638,-0.1168,-0.6196,-2.608,-0.27,-2.486,-0.5976,-2.147,-0.6197,-0.9742,NaN,0.3477,0.7932,0.921,1.188,1.371,1.044,0.7948,0.5772,-0.0932,-0.509,-0.8085,-1.282,-1.823,-1.888,-0.6337],[0.2631,0.3144,0.3965,0.4075,0.1501,0.1171,-0.1524,-0.0176,-0.1284,-0.6304,-0.594,0.3779,0.1553,-1.336,0.3898,0.0622,-0.4868,-0.4064,-0.7413,-0.2755,-0.172,-0.1392,-0.2758,NaN,0.9948,1.172,1.026,0.6048,0.3737,0.3532,0.3248,0.0103,-0.1265,-0.3555,-0.5755,-0.818,-1.006,-1.174,-0.804],[0.4031,0.545,0.3429,0.0493,0.0227,0.1238,0.1728,-0.0068,-0.5433,-1.34,-0.9589,0.3838,-0.0157,-2.104,0.0197,-0.1354,-1.18,-0.4402,-1.352,-0.3968,-0.7079,-0.4568,-0.6409,NaN,0.5868,0.4944,0.6039,0.7421,1.044,0.8885,0.9932,0.4618,0.2269,-0.3522,-1.094,-1.522,-1.283,-1.087,-0.704],[0.471,0.8611,0.6077,0.4669,0.1552,0.4006,0.0015,0.2194,-0.1428,-1.093,-0.6037,0.4382,-0.1757,-1.919,0.144,0.1732,-0.812,-0.0198,-0.7838,-0.1304,-0.2256,-0.1989,-0.3201,NaN,1.014,0.9287,0.2446,-0.0876,0.3393,0.4156,0.4905,0.2567,0.2106,-0.2505,-0.3595,-0.7289,-0.8194,-0.9552,-0.6992],[0.6115,0.6597,0.3971,0.1291,0.4491,0.2161,-0.0988,0.1662,0.0154,-0.9363,-0.8229,0.0286,0.0016,-1.635,0.2524,0.2027,-1.11,-0.0739,-1.017,0.1926,-0.3723,-0.248,-0.3764,NaN,1.255,0.8306,0.1809,-0.0168,0.4963,0.5383,0.7423,0.4678,0.1568,-0.3499,-0.4445,-0.9141,-0.8986,-1.216,-0.8281],[0.4667,0.48,0.5325,-0.008,-0.1944,0.1828,-0.1216,0.0908,0.073,-1.402,-1.23,0.3357,0.0194,-2.057,-0.077,0.2644,-1.584,-0.4651,-1.584,0.1675,-0.8249,-0.6839,-0.8236,NaN,0.7466,0.9997,1.107,0.8716,0.8437,0.4977,0.3934,0.4478,-0.0642,-0.1682,-0.5139,-1.01,-1.523,-1.687,-0.9416],[0.7834,0.4485,0.4795,0.3847,0.4802,0.7011,0.0258,0.0533,0.0138,-0.6972,-1.108,0.5061,-0.2923,-1.618,0.4154,0.1561,-1.266,-0.4668,-0.6316,0.092,-0.5282,-0.3667,-0.5472,NaN,1.177,1.081,0.9168,0.5178,0.4119,0.2107,0.3608,0.1288,-0.2122,-0.4061,-0.6217,-0.9317,-1.334,-0.9727,-0.326],[0.7943,0.2562,0.5886,0.196,0.3813,0.3909,-0.2554,-0.062,0.0172,-0.7882,-0.8349,0.3257,-0.0322,-1.948,0.2052,-0.1869,-1.092,-0.511,-1.312,0.0489,-0.6191,-0.4101,-0.5253,NaN,0.1826,0.1111,0.2151,0.5563,0.9917,0.7768,1.015,0.5444,0.2983,-0.1525,-0.6856,-0.7244,-1.559,-1.094,-0.475],[0.4178,0.077,0.2103,-0.3488,0.0196,0.6416,-0.5378,0.0273,0.0714,-0.7237,-0.9036,0.1523,-0.5372,-2.031,0.4884,-0.057,-1.246,-0.3464,-1.074,-0.0304,-0.7991,0.0169,-0.1486,NaN,-0.9647,-1.175,-0.4665,0.2816,0.9353,0.7533,1.115,1.226,0.8476,0.3829,0.061,-0.0691,-1.236,-1.286,-0.4049],[0.654,0.466,0.6206,0.065,0.6264,0.7304,-0.1045,0.133,0.5024,-1.37,-1.382,0.4076,-0.4336,-3.702,1.23,-0.0818,-2.36,-0.2702,-1.662,0.3433,-0.9508,-0.7085,-0.859,NaN,-0.3909,0.6492,1.473,1.934,1.892,1.299,1.392,1.158,0.5337,-0.0677,-0.4583,-1.08,-1.89,-4.854,-1.59],[0.7625,0.0782,0.1399,0.4316,0.5601,1.021,-0.7214,0.37,0.3254,-1.421,-1.31,0.7163,-0.8255,-3.608,0.1926,-0.5864,-2.568,-0.7176,-2.001,-0.1173,-1.795,-0.7197,-0.6289,NaN,-1.433,-0.0604,0.9129,1.933,2.237,2.129,2.276,1.632,0.5261,-0.513,-1.115,-2.518,-2.847,-2.8,-0.3606],[0.457,0.2295,0.4161,0.4926,-0.0667,0.1889,0.0813,-0.1027,0.1247,-0.7961,-0.5024,0.1939,-0.1159,-1.611,0.0958,0.204,-0.645,0.157,-0.6253,-0.1736,-0.6293,0.1644,-0.1064,NaN,0.2322,0.6423,0.8423,0.5787,1.036,1.237,1.305,1.58,1.057,0.5807,-0.2617,-1.997,-2.967,-3.35,-0.5167],[0.6268,0.4337,0.565,0.6032,0.2565,0.3846,-0.0939,0.0761,0.3543,-0.7916,-0.3389,0.2058,0.1089,-1.466,0.5061,0.1745,-0.7977,0.1578,-0.7172,-0.1042,-0.6395,-0.024,-0.2528,NaN,-5.272,-1.266,-0.2981,0.6663,1.313,1.299,1.752,1.476,0.8523,0.304,-0.6289,-0.2381,0.6648,-0.3696,-0.254],[0.8942,0.4099,0.5805,0.3211,0.1047,0.0483,0.2134,0.0828,0.3323,-0.6028,-0.5745,0.2744,-0.3853,-2.266,0.3284,0.4228,-0.9614,-0.2575,-1.166,0.2239,-0.7881,0.1117,-0.369,NaN,1.176,1.246,1.254,1.16,1.267,1.052,0.7159,0.5543,0.4624,0.1422,-0.5717,-1.239,-2.051,-3.228,-1.94],[0.6696,0.4511,0.2748,0.469,0.2043,0.5746,0.1167,0.042,0.3943,-0.3494,-0.641,0.3813,-0.2584,-2.199,0.2938,0.3855,-1.102,-0.0527,-0.3643,0.1132,-0.7038,0.0866,-0.441,NaN,-2.078,-0.6488,-0.3888,0.8552,1.552,1.069,1.278,1.166,0.8533,0.5239,0.2847,-0.438,-1.135,-2.226,-0.6689],[0.5661,-0.5642,-0.2953,-0.3173,0.0019,-0.1312,-0.8078,-0.7303,-1.114,-2.324,-0.6867,-0.4806,-1.239,-3.455,0.7982,-1.897,-3.104,-1.091,-3.255,-1.432,-2.373,-0.3048,-0.5109,NaN,-2.489,-1.494,-0.4668,0.4913,1.453,1.007,0.6192,0.4481,0.2288,0.1161,0.0893,0.2996,-0.1317,-0.2892,0.1178],[1.379,0.6067,0.5045,0.115,0.3953,0.7359,0.0337,0.1442,0.0677,-1.759,-1.062,0.4589,-0.3749,-3.186,0.6152,-0.7867,-2.497,-0.6976,-1.97,-0.3236,-1.425,-0.5125,-0.6212,NaN,1.304,1.157,0.6145,0.7352,1.218,0.9804,0.95,0.7031,0.1102,-0.6058,-1.174,-1.59,-1.83,-1.876,-0.697],[1.314,0.735,0.6725,0.0509,0.1985,-0.1892,-0.2327,0.2828,-0.4806,-2.215,-1.051,0.4366,-0.8592,-3.323,0.6076,-0.9037,-2.476,-0.403,-2.461,-0.7404,-1.748,-0.9931,-0.861,NaN,0.9656,1.431,1.465,1.553,1.692,1.214,1.072,0.815,-0.1705,-0.6813,-1.255,-2.237,-2.294,-2.811,-0.7593],[0.855,0.7035,0.6275,-0.2344,0.0977,0.1948,-0.0198,-0.1547,-0.5859,-1.925,-1.142,0.1464,-0.7304,-3.08,0.4499,-0.8845,-2.31,-0.5483,-2.234,-0.6066,-1.167,-0.8516,-0.5879,NaN,1.104,1.032,0.8158,0.7086,0.7458,0.4428,0.3443,0.0497,-0.3493,-0.4742,-0.8627,-0.9614,-1.016,-0.9741,-0.6055],[1.319,1.1,0.5008,-0.1348,0.2972,-0.0241,0.2211,0.1732,-0.3025,-1.981,-0.7243,0.5351,-0.3016,-3.243,0.5399,-0.5994,-2.633,-0.2089,-2.364,-0.4418,-1.232,-0.4169,-0.6228,NaN,0.1469,0.566,1.233,1.613,2.025,1.898,1.693,1.317,0.6385,0.0176,-0.6335,-1.259,-1.88,-4.494,-2.881],[1.085,0.4119,0.8164,-0.2423,0.5447,0.6378,0.2808,0.1387,-0.6462,-1.973,-0.8572,0.4745,-0.597,-2.959,1.051,-0.2937,-2.868,-0.3241,-2.467,-0.4523,-1.561,-0.2602,0.0227,NaN,-1.242,-0.1687,0.917,1.897,2.07,1.814,1.829,1.423,0.4962,0,-0.752,-1.629,-2.768,-2.985,-0.9014],[0.8784,0.685,0.565,-0.3704,0.2359,0.1153,-0.2898,0.2209,0.0125,-1.559,-0.8914,0.3747,-0.2157,-2.563,0.6853,-0.3121,-2.717,-0.4653,-1.61,0.173,-1.338,-0.5737,-0.2423,NaN,0.6484,0.6012,0.5712,0.6523,0.9541,0.9626,1.072,0.9111,0.191,-0.2494,-0.7548,-1.06,-1.367,-2.102,-1.031],[1.286,0.2424,0.3973,0.2318,0.8091,1.004,0.0957,0.3565,0.3255,-1.65,-0.9342,0.5055,0.0781,-3.572,0.4128,-0.6499,-3.098,0.6136,-1.61,0.2883,-1.76,-0.3253,-0.8103,NaN,-2.945,-2.143,-0.723,0.9571,2.132,2.37,2.597,2.078,1.441,0.8663,0.3852,-0.764,-0.8247,-4.007,-1.42],[0.8159,-0.0051,0.0409,0.8857,0.8597,0.8068,0.2579,0.3355,-0.2156,-1.801,-0.6373,0.3158,0.3637,-2.634,0.352,-0.7452,-2.282,-0.4525,-1.742,-0.306,-1.301,-0.33,-0.3031,NaN,0.8566,0.8493,1.051,1.039,1.22,0.8068,0.536,0.329,-0.0338,-0.5123,-0.892,-1.166,-1.671,-1.576,-0.8367],[0.7682,1.452,1.201,-0.0429,-0.0904,-0.1991,-0.1236,0.4967,0.079,-1.961,-1.113,0.5082,-0.2339,-3.275,0.6566,0.2122,-2.931,-0.5533,-1.215,0.3659,-0.6342,0.1392,-0.1125,NaN,0.8984,1.126,1.389,1.613,1.672,1.248,1.322,0.7932,0.3671,-0.1888,-1.201,-1.696,-1.922,-4.07,-1.351],[0.5653,0.5598,0.8734,-0.474,-0.1993,0.1043,-0.3804,0.2272,-0.0077,-1.233,-0.37,0.1946,0.0308,-1.636,0.7046,0.1261,-1.252,-0.2916,-0.7935,-0.142,-0.4159,0.1366,-0.1718,NaN,-2.452,-1.04,0.2577,0.8336,0.9103,0.7788,0.9918,1.207,0.8183,0.436,-0.2621,-0.3182,-0.7434,-0.8608,-0.5568],[1.131,1.144,0.9527,-0.278,0.0854,0.1293,-0.4023,0.5422,-0.7806,-1.776,-1.101,-0.428,-0.8064,-3.246,0.4352,-0.1646,-2.559,-1.096,-3.061,-0.8576,-1.027,-0.5595,-0.4584,NaN,-1.702,-0.9258,-0.3343,0.4484,1.41,1.595,1.806,1.69,0.554,-0.6446,-1.065,-1.08,-0.7221,-0.9411,-0.0893],[0.2338,0.2539,0.2755,-0.275,0.2006,0.0568,-0.0434,0.2523,-0.1735,-0.6248,-0.3729,-0.1317,0.1124,-1.656,0.5092,-0.2242,-0.9921,-0.3998,-0.8112,-0.209,-0.2936,-0.0837,-0.2398,NaN,1.13,0.8206,0.427,0.2671,0.3728,0.2058,0.2544,0.1051,-0.0584,-0.216,-0.3501,-0.7212,-0.8152,-0.8499,-0.5718],[0.7783,0.6291,0.8751,-0.5738,0.4181,0.3857,-0.3134,0.2439,-0.6211,-1.124,-1.04,0.2999,-0.9595,-2.287,1.078,-1.038,-2.437,0.1524,-1.418,-0.1773,-0.7531,0.0264,-0.2058,NaN,1.221,0.8686,0.5871,0.5292,0.5734,0.3188,0.4399,0.4365,0.0236,-0.4442,-0.6211,-0.9109,-1.459,-0.8743,-0.6887],[1.066,0.5597,0.6946,0.0139,0.4173,0.1604,-0.586,0.1747,0.0691,-1.078,-0.9418,0.2103,-0.8978,-2.393,1.011,-0.8685,-1.374,-0.3172,-1.45,-0.1975,-1.125,-0.5005,-0.5393,NaN,0.8631,0.8767,1.119,1.452,1.75,1.382,1.205,1.044,0.2984,-0.6507,-0.6907,-1.326,-2.696,-3.186,-1.441],[1.008,0.6539,0.7558,-0.6187,0.1626,0.1064,-0.3888,0.1152,-0.2672,-1.75,-1.463,0.3848,-1.163,-2.959,1.208,-1.168,-2.296,-0.3327,-2.687,-0.3621,-1.357,-0.6017,-0.7378,NaN,1.163,0.8527,0.7358,0.8057,1.042,0.6478,0.7062,0.5975,-0.0997,-0.3409,-1.004,-0.9164,-1.534,-1.744,-0.9122],[1.192,0.3948,0.7809,-0.0732,0.1953,0.2437,-0.1673,-0.1154,0.0087,-1.148,-0.9418,0.48,-0.717,-2.232,0.8603,-0.4539,-1.567,-0.3855,-1.9,-0.2252,-0.989,-0.453,-0.7142,NaN,1.637,1.529,1.166,0.972,1.111,0.8007,0.5218,0.3046,-0.2327,-0.8458,-1.103,-1.249,-1.832,-2.302,-0.4777],[1.425,0.4715,0.9028,-0.1017,0.3414,0.1819,0.1424,0.2997,0.3527,-0.7736,-1.008,0.8596,-0.7636,-2.494,1.536,-0.2477,-1.185,0,-1.033,0.108,-0.5443,-0.226,-0.4491,NaN,0.123,0.4008,0.7358,1.078,1.598,1.136,1.117,1.169,0.4047,0.1374,-0.2717,-0.8823,-2.433,-2.985,-1.327],[1.098,0.4631,0.6061,-0.4735,0.7847,0.3864,0.0296,0.1129,0.0596,-0.6253,-1.02,0.3576,-0.5679,-2.516,1.229,-0.537,-1.523,-0.0806,-1.184,-0.1101,-0.8379,-0.5403,-0.6576,NaN,0.5877,0.8869,0.6432,0.769,0.9857,0.7631,0.8571,0.6848,-0.0593,-0.5139,-0.7206,-1.243,-1.781,-1.326,-0.5338],[0.88,0.6737,0.4439,-0.3452,0.2979,-0.282,-0.106,-0.0551,-0.6309,-1.312,-1.084,0.2947,-0.5742,-2.392,0.5311,-0.4401,-1.34,-0.37,-1.332,-0.1663,-1.049,-0.8533,-0.537,NaN,1.223,1.322,1.117,0.9749,1.08,0.4938,0.2632,0.0796,-0.5422,-0.694,-0.9164,-1.053,-1.47,-1.542,-0.3346],[1.132,0.5335,0.734,-0.4542,-0.033,-0.0527,0.062,0.0477,-0.5098,-1.629,-1.307,0.5505,-0.3088,-3.235,0.5416,-1.084,-1.844,-0.2957,-1.535,-0.5409,-0.8402,-0.8464,-0.6715,NaN,1.012,0.9045,1.138,1.178,1.403,1.154,0.8992,0.5593,-0.2357,-0.7349,-1.172,-1.353,-1.943,-1.495,-1.313],[1.269,0.8644,0.8648,-0.249,0.0588,-0.2633,-0.2597,0.3549,-0.2373,-1.75,-1.339,0.3975,-0.5218,-3.265,0.6476,-1.293,-2.436,-0.4752,-1.811,-0.6221,-1.649,-1.154,-0.7763,NaN,0.5696,0.8131,0.9786,1.157,1.222,0.8637,0.6172,0.1418,-0.3819,-0.8563,-1.08,-1.457,-1.301,-1.057,-0.2297],[1.099,0.8158,0.5061,-0.8383,-0.3094,-0.4713,-0.3532,0.1929,-0.3366,-1.642,-1.054,0.2875,-0.5682,-2.672,0.2493,-0.9719,-1.647,-0.0911,-1.145,-0.4272,-0.9505,-0.6678,-0.6403,NaN,0.9699,1.064,1.157,1.267,1.19,0.9933,0.7878,0.6157,-0.2921,-0.5904,-0.9906,-2.028,-1.691,-2.094,-0.3592],[1.251,1.027,0.7066,-0.9377,0.0668,-0.5146,-0.0836,0.1541,-0.6509,-2,-1.571,0.3563,-1.327,-3.198,0.2824,-1,-2.786,-0.2618,-2.137,-0.5852,-1.81,-0.8221,-0.6674,NaN,1.585,1.587,1.337,1.176,1.333,0.9413,0.6996,0.3387,-0.3619,-0.8765,-1.744,-1.573,-2.291,-1.599,-0.5517],[1.236,0.5447,0.5771,-0.5664,0.0475,-0.1656,-0.8697,-0.3018,-0.7823,-1.634,-0.8692,0.3553,-0.7826,-2.338,0.5224,-0.6643,-1.668,0.0284,-1.33,-0.6592,-1.392,-1.13,-1.136,NaN,1.628,1.65,1.544,1.686,1.179,0.7734,0.4417,-0.2679,-0.7895,-0.8036,-1.179,-1.506,-1.792,-2.358,-0.2082],[1.049,0.9489,0.4969,-0.3214,-0.0595,0.017,-0.4739,-0.0443,-0.5452,-1.186,-1.342,0.1814,-0.6973,-2.348,0.3979,-0.97,-2.169,-0.1961,-1.909,-0.8458,-1.596,-1.532,-1.132,NaN,1.19,1.298,1.153,1.115,0.9128,0.4638,0.3712,-0.2222,-0.53,-1.054,-0.9917,-1.201,-1.337,-1.115,-0.0529],[1.155,0.7814,0.6113,-0.3074,0.284,0.3006,-0.7503,-0.2797,-0.6801,-1.288,-1.372,0.1124,-1.094,-2.497,0.9746,-0.7575,-2.183,-0.6273,-1.677,-0.547,-1.27,-1.028,-0.7506,NaN,2.095,2.247,1.894,1.262,0.7956,-0.194,-0.1544,-0.0487,-0.7744,-0.8144,-1.167,-1.1,-2.702,-1.578,0.239],[0.2728,0.3729,0.2844,0.1795,0.1989,0.3665,0.3981,-0.1325,-0.0889,-0.3987,-0.119,0.369,-0.4464,-0.4449,0.1044,-0.048,-0.4349,-0.0483,-0.4749,-0.0426,-0.097,-0.0776,-0.1377,NaN,-3.38,-1.341,0.0705,0.8822,0.9664,0.5049,0.5693,0.5774,0.5864,0.3172,0.0113,0.1744,0.2004,-0.0217,-0.1171],[1.031,0.1859,-0.1432,0.6921,0.1715,0.0196,0.4393,-0.0627,-0.8574,-1.622,-0.8733,0.7938,-1.829,-2.699,-0.0023,-0.3202,-2.022,-0.5958,-1.699,-0.8315,-0.7775,-0.4198,-0.1424,NaN,-1.614,0.052,0.9268,1.92,1.998,1.766,1.715,1.232,0.4224,-0.1814,-0.9176,-1.327,-1.488,-3.901,-0.6034],[0.8636,0.7289,-0.0018,-0.3321,-0.3448,-0.0392,-0.247,0.0478,-0.8294,-2.821,-1.602,0.9779,-2.661,-3.196,-0.9656,-0.6935,-2.492,-1.776,-2.689,-0.6249,-0.9884,-0.2669,-0.6493,NaN,-0.3938,0.456,1.059,1.991,2.15,2.223,1.897,1.522,0.4406,-0.5032,-0.9177,-1.407,-4.729,-1.855,-1.934],[0.976,0.8773,0.0941,0.2958,0.2372,0.4429,-0.0104,-0.41,-0.5376,-2.704,-1.453,0.6619,-2.278,-3.433,-0.4887,-0.8812,-2.419,-1.244,-1.66,-0.8028,-1.913,-0.8201,-0.9414,NaN,-0.9769,0.1371,1.79,2.635,2.769,2.297,2.317,1.587,0.3756,-1.912,-2.094,-1.5,-2.788,-4.275,-0.3626],[1.365,0.6372,0.935,-0.2558,-0.5118,0.0706,-0.402,0.0236,0.1691,-1.582,-0.6578,0.4858,-0.7292,-2.208,-0.2154,-0.9246,-2.581,-0.1476,-1.799,-0.1719,-1.274,-0.1378,-0.6038,NaN,0,0,0,0,0,0,0,0,0,0,0,0,0,0,0],[0.8117,0.2864,0.0488,0.0989,-0.3002,-0.2967,-0.1535,-0.1954,-0.4351,-1.105,-0.4505,0.1707,-0.489,-2.058,0.0176,-1.252,-2.014,-0.4869,-1.798,-0.411,-1.704,-0.3691,-0.4813,NaN,1.451,0.2939,0.4264,0.6218,0.9847,0.8456,0.605,0.3758,-0.0972,-0.375,-0.5864,-0.7988,-1.408,-2.114,-0.2253],[1.005,0.7567,0.6696,-0.1148,-0.0475,0.1979,-0.4999,0.2269,-0.2946,-1.377,-0.8246,0.7995,0.2744,-2.058,0.3375,-0.673,-1.954,-0.2678,-1.161,-0.3472,-1.281,-0.5788,-0.594,NaN,1.462,1.863,1.879,1.777,1.593,1.127,1.055,-0.0305,-0.4708,-0.7113,-1.817,-2.83,-1.934,-2.518,-0.4454],[1.136,0.6489,0.7581,-0.444,-0.4837,-0.1714,-0.8325,0.0755,-1.108,-2.766,-1.051,0.6191,-0.7667,-3.661,0.3052,-1.3,-3.461,-0.4286,-2.447,-0.6287,-2.047,-0.5071,-0.5768,NaN,-0.8327,0.282,1.408,1.891,2.252,2.077,1.74,1.043,0.575,-0.43,-0.861,-1.695,-1.995,-2.929,-2.524],[1.443,0.8818,0.8637,-0.6431,-0.0931,-0.093,-0.6389,0.1925,-1.264,-2.058,-1.153,0.7893,-0.8442,-3.23,0.4164,-1.076,-2.73,-0.1315,-2.674,-0.8836,-1.558,-0.7386,-0.6785,NaN,1.124,1.237,1.161,1.287,1.376,1.185,0.8732,0.1195,-0.4089,-0.9529,-1.431,-1.594,-1.734,-1.462,-0.7795],[1.195,0.984,0.614,0.3776,0.0689,0.0442,-0.1835,-0.0073,-1.207,-2.549,-0.9717,0.838,-0.7826,-3.15,-0.1782,-1.288,-3.511,-0.4943,-2.477,-0.976,-1.693,-0.5916,-0.4701,NaN,1.266,1.66,1.742,1.571,1.521,1.457,0.9081,0.4371,-0.1942,-1.196,-1.381,-1.376,-1.927,-4.318,-0.1709],[1.256,0.4695,0.4204,0.2835,-0.0707,-0.2001,-0.5358,0.0438,-0.8345,-1.788,-0.7854,0.3401,-0.5751,-2.663,-0.2577,-1.021,-2.214,-0.4545,-1.71,-0.7216,-1.347,-0.8968,-0.7271,NaN,2.171,1.979,1.311,0.8242,1.082,0.7454,0.9097,0.1157,-0.3657,-0.5487,-1.746,-2.234,-1.523,-2.841,0.1192],[1.335,0.1935,0.5187,0.5707,-0.3405,0.1638,-0.691,-0.1461,-1.146,-2.487,-0.5683,0.9377,-0.7647,-3.685,-0.5701,-1.629,-2.987,-0.7297,-2.563,-1.174,-1.95,-0.9493,-0.8573,NaN,1.132,1.588,1.673,1.604,1.847,1.666,1.126,0.6391,0.1652,-1.065,-1.289,-1.784,-4.05,-2.645,-0.6072],[1.637,0.3824,0.534,0.0754,-0.1538,0.1515,-0.2793,-0.1669,-0.6147,-1.533,-0.4346,0.8055,-0.2056,-2.449,-0.2854,-0.4908,-2.092,-0.3863,-1.952,-0.6107,-1.525,-0.3333,-0.8082,NaN,2.306,1.925,1.415,1.01,1.609,1.312,0.6784,0.5326,0.1242,-0.5521,-0.5599,-3.249,-4.515,-2.058,0.0222],[1.43,0.4483,0.4161,-0.0435,-0.5222,0.0304,-0.3774,-0.2669,-1.056,-1.908,-0.7,0.6059,-0.9684,-3.526,-0.2974,-1.279,-2.878,-0.3704,-2.633,-0.9802,-1.694,-0.6943,-1.166,NaN,2.372,2.164,1.995,1.377,1.314,1.51,0.6714,0.1508,-0.1998,-1.308,-0.6267,-1.724,-2.441,-4.724,-0.5302],[1.625,0.784,0.4225,-0.2,-0.2448,-0.084,0.2744,0.0011,-0.9591,-2.191,-0.5248,0.6952,-0.7495,-2.747,-0.1912,-1.158,-2.538,-0.2072,-2.383,-0.6256,-1.552,-0.8554,-0.9089,NaN,2.186,2.023,1.916,1.935,1.884,2.178,1.748,0.2443,0.0465,-0.6117,-4.634,-3.84,-1.672,-1.822,-1.579],[1.143,0.903,0.5002,-0.1928,-0.2823,-0.2645,-0.4135,-0.0213,-0.5381,-2.516,-0.6701,0.737,-0.7858,-2.715,-0.5226,-0.8291,-2.628,-0.5356,-2.244,-0.6459,-1.547,-0.8322,-0.7366,NaN,1.885,2.071,2.308,2.122,2.064,2.225,1.423,1.142,0.0793,-0.8092,-2.467,-4.288,-3.786,-3.411,-0.5592],[0.8442,0.3462,0.2697,-0.2594,-0.5644,-0.3313,-0.3833,-0.5492,-0.874,-1.814,-1.032,0.2405,-0.9014,-2.504,-0.5226,-1.107,-1.743,-0.401,-1.664,-0.7073,-1.29,-1.045,-0.7925,NaN,2.97,2.778,2.196,1.219,0.8513,0.6694,0.1234,0.0269,-0.9443,-0.6197,-0.1148,-4.187,-0.8001,-5.116,0.9481],[0.9839,0.7236,0.6377,-0.0417,-0.4823,0.0874,-0.5859,-0.1075,-0.6998,-1.846,-0.7102,0.5559,-0.5635,-2.662,-0.1191,-1.289,-2.189,0.0874,-1.841,-0.8146,-1.429,-0.6056,-0.9618,NaN,2.997,2.606,2.302,1.635,1.202,1.012,0.6457,0.8115,-1.048,-1.587,-1.958,-3.407,-1.762,-3.762,0.3154],[1.273,0.5736,0.5087,-0.7793,-0.4336,-0.6724,-0.4026,-0.5087,-1.284,-1.501,-0.9515,0.2858,-0.794,-2.521,-0.0369,-0.7646,-1.867,0.0266,-1.991,-1.039,-1.093,-0.7651,-0.6891,NaN,1.171,0.7896,0.5372,0.5677,0.8453,0.5614,0.5023,0.0562,-0.4436,-0.6538,-0.7708,-0.7438,-1.225,-1.034,-0.1589],[0.6613,0.5773,0.4281,-0.528,-0.5297,-0.4596,-0.6019,-0.0732,-0.3983,-1.355,-0.5885,-0.1087,-0.831,-2.85,0.0897,-0.5805,-2.039,-0.1709,-1.895,-0.1566,-0.7739,-0.5959,-0.1352,NaN,0.3822,0.0114,-0.4445,-0.0506,0.2778,0.1026,0.2718,-0.141,-0.4252,-0.6481,-0.3747,-0.1546,0.8023,0.4544,-0.0639],[1.314,1.286,0.9348,-0.6413,-0.86,-0.2885,-0.768,0.1636,-0.904,-1.432,-0.4087,0.2556,-1.448,-3.486,-0.9303,-1.184,-2.529,-0.1244,-2.061,-0.5917,-1.475,-1.077,-0.7869,NaN,1.046,0.8739,0.3807,-0.0165,0.3225,0.6356,0.6572,0.3871,-0.519,-1.062,-0.7598,-0.7984,-0.2503,-0.3492,-0.5469],[1.405,0.9416,0.4325,0.4758,0.3279,0.5298,-0.2501,0.0961,-0.9303,-2.078,-1.312,0.7339,0.1867,-4.27,-0.6733,-1.017,-3.294,-1.215,-1.771,-0.4016,-1.779,-0.8852,-0.9093,NaN,0.549,1.682,2.16,2.166,2.292,2.337,2.366,1.542,0.2908,-0.9259,-1.063,-4.423,-2.095,-3.563,-3.315],[0.949,0.4878,0.3327,-0.1257,-0.0481,0.4566,-0.8736,-0.1163,-1.224,-2.356,-1.433,0.3732,-1.013,-3.819,-0.3041,-1.094,-3.224,-0.9945,-1.986,-0.7935,-1.726,-0.6787,-0.9366,NaN,1.165,1.196,1.135,1.08,1.178,1.089,0.9435,0.3436,-0.5158,-0.9295,-0.9425,-1.236,-1.678,-1.97,-0.8591],[1.029,0.717,0.5019,0.0397,-0.13,0.134,-0.6403,0.0099,-0.5383,-2.035,-1.03,0.5605,-0.4346,-3.547,-0.1525,-0.5025,-2.609,-0.4544,-1.684,-0.6434,-1.21,-0.5586,-0.6049,NaN,1.764,2.127,2.2,2.075,2.061,1.748,1.566,0.7958,-0.2759,-0.583,-1.55,-3.574,-4.381,-2.876,-1.096],[0.9025,0.6262,0.4852,0.1213,0.084,0.5255,-0.2315,0.0834,-0.5686,-2.076,-1.039,0.6768,-0.6382,-3.41,0.0036,-0.614,-2.496,-0.4041,-1.633,-0.6269,-1.039,-0.3793,-0.4128,NaN,2.07,2.29,2.112,1.523,1.258,1.047,1.061,0.4453,-0.0288,-0.4979,-1.09,-1.325,-1.746,-6.248,-0.8709],[1.452,0.6464,0.5998,0.3053,0.0637,0.7364,0.0489,0.0281,0.1187,-1.958,-0.8722,0.8618,-0.1638,-4.121,-0.435,-0.6308,-3.245,-0.4406,-1.853,-0.1518,-1.644,-0.4525,-1.137,NaN,1.317,1.622,1.822,1.752,2.043,1.72,1.217,0.5426,0.0948,-0.7828,-1.404,-2.633,-3.478,-2.009,-1.824],[1.086,0.3657,0.5566,-0.1107,-0.2304,0.0118,-0.177,-0.0281,-0.7568,-2.118,-1.077,0.4407,-0.7792,-4.037,-0.336,-1.069,-3.673,-0.4321,-2.45,-0.6451,-1.646,-0.6454,-1.021,NaN,1.729,1.944,1.87,1.444,1.482,1.309,1.226,0.4208,0.1708,-1.282,-1.305,-1.882,-1.654,-4.786,-0.6868],[1.466,0.8358,0.2486,0.4816,-0.0912,0.2146,-0.0605,-0.0733,-0.3469,-2.03,-0.7467,0.5807,-0.5002,-3.683,-0.395,-0.4007,-3.144,-0.3481,-2.029,-0.584,-1.352,-0.4898,-0.6703,NaN,2.189,2.488,2.483,1.818,1.663,1.161,0.7429,0.7609,0.1534,-0.5515,-1.004,-2.639,-1.432,-7.842,0.0097],[1.048,1.059,1.258,0.3419,-0.158,0.6385,0.0865,-0.0039,0.0196,-1.512,-0.4999,0.1786,-0.2193,-3.181,-0.2132,0.0726,-2.746,-0.2395,-0.9077,0.0396,-1.356,-0.1981,-0.8463,NaN,-2.01,-0.7264,0.9648,1.507,2.125,2.088,1.889,1.766,1.403,0.542,-0.2066,-1.296,-1.264,-5.913,-0.8682],[0.796,0.9626,0.4629,0.3261,-0.0286,0.0226,-0.2763,-0.0756,-0.4527,-1.96,-0.5891,0.8184,-0.5957,-2.592,-0.4536,-0.0687,-2.446,-0.6169,-0.9276,-0.1637,-1.001,-0.3526,-0.3412,NaN,0.6434,0.7993,1.169,1.369,1.648,1.398,1.245,0.9621,0.2966,-0.4442,-1.371,-3.516,-1.364,-1.897,-0.941],[0.7394,0.6333,0.3486,0.0744,0.1899,0.6708,0.1158,0.1379,-0.3568,-2.077,-1.014,0.4239,-0.3756,-2.995,-0.3089,0.341,-2.483,-0.5257,-1.195,-0.1777,-0.8946,-0.3044,-0.5916,NaN,-0.1871,0.2764,1.002,1.327,1.756,1.698,1.755,1.511,0.9278,0.0623,-0.1115,-1.283,-1.188,-6.285,-1.262],[0.9003,0.2329,0.139,-0.6706,-0.59,0.015,-0.239,-0.3858,-0.8429,-2.407,-1.019,0.7128,-0.8697,-3.064,-0.8054,-0.9554,-1.809,-0.0807,-1.886,-0.6688,-1.25,-0.4768,-0.7113,NaN,0.8484,0.9182,1.106,1.586,1.688,1.467,0.8023,0.4977,-0.0727,-0.5548,-1.526,-3.195,-1.087,-1.269,-1.21],[0.9749,0.5251,0.1022,-0.4109,-0.3742,-0.095,-0.3019,-0.0412,-0.9571,-2.256,-0.8357,0.719,-0.5033,-3.694,-0.7207,-1.351,-2.205,-0.1642,-2.518,-0.8385,-1.512,-1.062,-1.095,NaN,1.916,2.212,1.954,1.832,1.732,1.863,0.8747,0.7207,-0.4214,-1.428,-1.347,-4.654,-2.378,-2.537,-0.3397],[1.036,0.6281,0.5068,-0.3301,-0.2339,0.0649,-0.5307,-0.0539,-1.084,-2.069,-1.096,0.2963,-0.9332,-2.804,-0.7308,-1.383,-2.248,-0.0841,-1.487,-1.053,-1.73,-1.077,-0.6157,NaN,2.203,2.285,2.098,2.181,2.181,1.827,1.108,0.6377,-0.3741,-2.134,-1.45,-4.728,-3.09,-2.092,-0.652],[0.8937,0.9176,0.4101,-0.3217,-0.2879,0.1719,-0.5771,0.1563,-1.154,-2.289,-0.8757,0.5439,-0.9174,-2.777,-0.6175,-0.7145,-1.946,0.0529,-1.85,-0.8014,-1.95,-1.027,-0.558,NaN,1.77,1.856,1.265,0.9161,0.6301,0.4555,0.3518,-0.2759,-0.3505,-0.5879,-1.03,-1.263,-1.629,-1.845,-0.2632],[0.7263,0.8197,0.4861,0.1089,-0.2381,-0.1018,-0.4635,-0.1228,-0.8116,-2.515,-1.025,0.3027,-0.6759,-2.76,-0.2683,-0.8658,-2.033,-0.2479,-1.233,-0.4295,-1.066,-0.555,-0.4587,NaN,1.125,1.264,1.312,0.9535,1.028,1.114,0.7059,0.3018,-0.2201,-0.928,-0.9631,-1.181,-1.571,-2.041,-0.9003],[1.059,0.8169,0.3772,-0.1712,-0.4304,-0.196,-0.6003,0.0129,-1.146,-3.433,-0.8801,0.6667,-0.7182,-3.3,-0.788,-1.026,-3.6,-0.239,-2.15,-0.9599,-1.993,-0.6229,-0.6645,NaN,2.321,2.432,2.009,1.561,1.683,1.779,0.9712,0.6605,0.0215,-0.6379,-1.304,-4.83,-1.637,-3.673,-1.356],[0.829,0.7767,0.391,0.0955,-0.0351,-0.1501,-0.6258,-0.0491,-0.9551,-2.786,-0.9172,0.369,-0.7918,-2.403,-0.27,-1.096,-2.51,0.127,-2.072,-0.7224,-1.778,-0.6822,-0.7252,NaN,1.935,1.444,0.7553,0.5393,0.7375,0.353,0.5182,0.097,-0.3136,-0.7255,-0.8288,-0.6556,-1.335,-1.85,-0.6709],[0.5196,0.9097,0.2392,0.0811,0.3104,0.4435,-0.239,-0.0009,-0.539,-1.63,-0.727,-0.0331,-0.5495,-2.171,-0.2611,-0.8348,-1.253,0.1638,-0.6791,-0.5724,-0.9177,-0.7949,-0.6662,NaN,0.1151,0.0598,-0.0013,0.2846,0.6823,0.6915,0.8877,0.7376,0.2978,-0.0784,-0.5399,-1.124,-0.7583,-0.7664,-0.4885],[1.062,0.9518,0.5889,0.047,-0.1447,0.4,0.0188,0.3195,-0.0695,-1.566,-0.7776,0.4493,-0.8381,-1.804,0.0837,-0.9464,-1.568,-0.2229,-1.15,-0.4792,-0.9609,-0.4248,-0.7954,NaN,1.116,0.7532,0.6666,1.089,1.17,0.7372,0.7478,0.7392,-0.3459,-0.581,-1.303,-1.399,-1.747,-1.375,-0.2683],[1.165,1.017,0.5141,0.1195,0.1024,-0.1727,-0.1654,-0.0786,-0.4429,-2.312,-0.9861,0.3521,-0.6896,-2.531,0.0103,-1.325,-2.087,-0.1017,-1.224,-0.5241,-0.8781,-1.102,-1.025,NaN,1.578,1.49,1.288,0.9589,0.9014,0.631,0.411,0.0447,-0.4144,-0.6341,-1.03,-1.421,-1.22,-1.82,-0.7645],[0.9806,0.979,0.7395,0.5192,0.2551,0.6745,-0.0012,0.111,-0.3441,-0.9469,-1.041,0.2389,-0.8893,-2.223,-0.2966,-0.9989,-1.951,-0.8549,-1.18,0.1046,-1.103,-0.3454,-0.2457,NaN,-2.042,-0.604,-0.0129,0.5913,1.202,0.8091,1.19,1.219,0.5044,0.3382,0.0683,-0.6249,-1.039,-1.452,-0.1472],[0.8384,1.13,0.5667,-0.4852,0.248,1.022,0.5253,-0.0053,-0.1935,-1.322,-0.5631,0.8305,-1.029,-1.998,-0.0446,-0.8098,-2.034,-0.5664,-1.698,-0.17,-0.9027,-0.2259,-0.1808,NaN,-3.324,-1.474,-0.2872,0.8879,1.438,1.137,1.496,1.535,1.074,0.5843,0.0834,-0.1514,-0.6478,-1.636,-0.716],[0.7166,0.7436,0.4851,-0.3135,0.462,0.6546,0.0288,-0.0708,0.1422,-1.156,-0.8805,0.256,-0.9705,-2.085,0.0674,-0.6058,-1.809,-0.341,-1.381,0.0209,-1.159,-0.2154,-0.2408,NaN,-1.378,-0.8597,-0.2611,0.4089,0.633,0.2786,0.9042,0.8426,0.2721,0.2554,-0.1515,-0.208,-0.166,-0.4052,-0.1654],[1.735,1.239,0.3643,0.3959,0.2927,0.1434,0.9608,0.5447,-0.5803,-1.842,-0.8839,0.5509,-0.6239,-1.704,0.2471,0.0493,-2.118,-0.5518,-1.756,-0.6305,-1.024,-0.9939,-0.8721,NaN,-0.0918,0.4087,1.645,2.19,2.003,2.387,1.87,1.308,-0.0769,-0.2828,-1.356,-2.191,-1.616,-5.461,-0.7364],[0.7441,0.5972,0.5587,-0.3777,0.0051,0.1236,0.1181,0.22,-0.3387,-1.148,-0.8824,0.4027,-0.6289,-1.744,0.0315,-0.09,-1.418,-0.18,-0.7771,-0.303,-0.58,-0.6059,-0.7294,NaN,0.2751,0.2337,0.4458,1.343,1.746,1.58,1.35,0.8593,0.4016,-0.2697,-2.852,-2.44,-1.139,-1.009,-0.5245],[0.745,0.3258,0.5113,-0.0827,0.1551,0.2564,-0.2384,0.0347,-0.4861,-1.207,-0.9782,0.347,-0.4631,-1.684,0.0576,-0.1808,-1.581,-0.1884,-1.355,-0.3753,-0.6999,-1.085,-0.8632,NaN,1.324,1.314,1.331,1.223,1.337,1.063,1.14,0.6627,-0.2376,-1.182,-1.122,-1.761,-1.873,-2.237,-0.9803],[1.038,1.284,0.4531,-0.3908,-0.6857,-0.6589,-0.8211,-0.6313,-0.5282,-0.074,-1.642,0.1439,-1.459,-1.775,-0.1068,-0.12,-0.6515,-0.4361,-1.228,-0.8717,0.109,-0.2482,-0.7524,NaN,-0.0836,0.5463,1.057,1.23,0.9742,0.7037,0.5435,-0.1798,-0.6793,-0.9564,-0.6244,-0.7218,-0.7873,-0.4047,-0.6182],[0.5567,0.5275,0.2435,0.0151,0.257,0.1112,-0.1204,0.2272,0.0181,0.0627,-0.0649,0.1237,-0.1014,-0.3094,0.1285,-0.0384,-0.0249,0.0246,-0.271,0.2616,0.242,0.1741,-0.0696,NaN,-0.1954,-0.163,-0.0208,0.0652,0.1018,0.0078,0.0572,0.143,0.019,0.0463,-0.01,0.0264,-0.0434,0,-0.0341],[1.261,0.504,0.1638,-0.0786,-0.2765,-1.094,-0.1624,0.1499,-0.3031,-0.2929,-1.298,1.152,-1.655,-1.981,0.7412,-0.4499,-0.0102,0.0417,-0.9277,0.0468,0.6297,-0.4437,-0.505,NaN,-0.1643,0.7195,1.256,1.67,1.529,0.8981,0.5389,-0.2093,-0.4977,-0.6169,-0.7815,-0.9154,-1.176,-1.196,-1.054],[0.3184,0.1433,0.305,-0.053,-0.3057,-0.2498,0.0073,-0.0898,0.1273,-0.1738,-0.1125,0.1476,-0.4556,-0.7547,0.228,-0.107,-0.1911,0.1452,-0.4335,-0.0103,0.4065,-0.0368,-0.0623,NaN,-0.4527,-0.1216,0.8127,1.148,0.8816,0.1164,0.3643,-0.0023,-0.099,-0.2354,-0.3813,-0.2925,-0.795,-0.5771,-0.3667],[0.0851,-0.0992,-0.5177,-1.731,-1.83,-1.529,-1.137,-1.259,-1.328,-1.818,-1.796,-0.1632,-1.925,-3.082,-1.007,-1.057,-1.7,-1.16,-2.393,-1.341,-1.79,-0.4729,-1.089,NaN,1.294,2.435,2.696,2.446,1.694,1.287,-1.473,-0.6318,-1.594,-1.311,-1.315,-1.3,-2.787,-0.67,-0.7701],[0.4786,-0.052,0.0248,-0.7516,-1.07,-1.034,-0.7028,-0.1282,-0.9775,-2.021,-1.05,0.7125,-0.9915,-2.816,-0.3619,-0.9664,-1.071,-0.0186,-2.038,-0.9352,-0.7359,-0.0286,-0.4883,NaN,-1.53,0.6745,1.311,1.804,1.753,1.717,0.8219,0.8669,0.3821,-0.6529,-0.4894,-2.096,-3.725,-0.7987,-0.0379],[1.411,0.7666,0.6386,-1.125,-1.696,-1.469,-0.5311,-0.0012,-0.5571,-1.97,-1.331,0.3184,-1.565,-2.822,-0.4093,-0.8255,-1.407,0.4106,-2.417,-0.8934,-0.261,0.1852,-0.4717,NaN,0.2761,0.5393,1.571,1.962,1.438,1.443,0.306,0.324,0.0377,-0.7734,-0.5809,-1.136,-1.176,-3.732,-0.4984],[0.8681,0.266,-0.1313,-0.5822,-1.239,-1.526,-0.6675,-0.2276,-0.7761,-1.935,-1.563,0.9829,-1.418,-3.063,-0.1208,-0.3229,-1.088,0.2058,-2.354,-0.7747,-0.3426,-0.7269,-1.59,NaN,-0.5801,0.4939,1.499,2.18,1.75,1.836,0.8544,0.5634,-0.3619,-0.9965,-1.308,-1.323,-3.678,-1.211,0.2821],[0.8099,0.5069,0.445,0.5505,-0.1897,0.0345,0.5395,0.1548,-0.038,-0.5415,-0.6351,0.6414,-0.5781,-2.129,0.2449,-0.1786,-0.3616,0.5633,-0.6255,0.113,0.1195,0.2614,-0.0799,NaN,-6.107,-1.782,-0.4813,0.592,0.9578,1.255,1.38,1.497,1.017,0.9364,0.7535,0.0399,0.4186,-0.218,-0.2585],[0.2435,0.507,0.1312,-0.2845,-0.398,-0.0677,-0.217,0.1033,-0.2156,-0.1949,-0.2384,-0.0495,-0.0899,-0.6552,-0.3333,0.025,-0.0418,0.3278,-0.5085,0.0623,-0.0547,-0.2668,-0.0989,NaN,0.0639,-0.3393,0.2872,0.5865,0.7243,0.8293,0.7664,0.9538,0.6862,0.2586,0.2245,-1.385,-1.195,-1.454,-1.007],[0.4289,0.4527,0.3223,-0.4553,-0.0998,0.0191,-0.1677,0.2494,0.0315,-0.0224,0.0912,0.0286,-0.2893,-0.4365,0.1564,0.0187,-0.0777,0.3798,-0.0648,0.2321,-0.0491,-0.3428,0.0991,NaN,0,0,0,0,0,0,0,0,0,0,0,0,0,0,0],[0.0445,0.0599,0.0759,0,-0.0736,-0.0384,0.0321,0,0.0418,-0.0833,0.0306,-0.0479,-0.0463,-0.1564,-0.0105,-0.0204,-0.0134,0.027,-0.0659,-0.0018,0.0609,0,0.0116,NaN,-0.2937,-0.2219,-0.0599,0.0088,0.1077,0.1064,0.1033,0.1887,0.087,0.0551,0.0295,-0.0054,-0.0719,-0.0449,0.0113],[0.6133,0.4226,0.6938,-1.046,-1.026,-0.3445,-0.1664,0.2455,0.1771,-0.255,-0.0282,-0.4415,-0.4374,-2.115,0.4298,-0.8743,-1.273,0.8405,-0.9001,0.3303,-0.5712,-0.3846,-0.5374,NaN,1.805,1.132,0.176,-0.2097,-0.0775,-0.4025,-0.0038,-0.097,-0.0842,-0.3444,-0.1873,-0.2789,-0.489,-1.293,0.3532],[0.2037,0.5918,0.3708,-0.9959,-0.7319,-0.9181,-0.9861,-0.0526,-0.3532,-2.043,-1.104,-0.8906,-0.3772,-2.379,-0.1975,-0.8755,-1.148,0.2483,-1.119,-0.0778,-1.121,-0.5968,-0.818,NaN,0.4721,1.636,1.977,1.832,1.345,0.9144,0.4294,-0.3767,-0.4217,-1.051,-1.181,-1.552,-0.9973,-2.561,-0.4658],[0.3984,0.3456,0.2927,-0.2867,-0.5363,-0.2799,-0.1644,-0.0301,0.1494,-0.7282,-0.2477,0.2321,-0.2624,-0.858,0.1714,-0.062,-0.3629,0.2567,-0.5488,0.2045,-0.3499,-0.2481,-0.4183,NaN,-1.253,-0.5962,-0.0699,0.248,0.1958,0.2223,0.5813,0.8394,0.1741,-0.0701,-0.3328,-0.2755,-0.2341,0.1733,0.3978],[-0.0232,-0.0607,0.0308,-0.0788,-0.4357,-0.1591,-0.064,-0.1526,-0.1594,-0.0833,-0.1072,-0.0184,-0.251,-0.672,-0.1676,0.0442,-0.0569,-0.1363,-0.321,0.1613,-0.2543,-0.1844,-0.1552,NaN,0.7922,0.6327,0.1361,-0.0894,-0.2431,-0.1648,-0.2736,-0.0058,-0.2108,0.0491,-0.0494,0.022,-0.1573,-0.1787,-0.2592],[0.0073,0.0402,0.0155,-0.2474,-0.1744,-0.0896,-0.043,0.0198,-0.0435,0,-0.025,0.0231,-0.22,-0.1892,0.0004,0.0656,-0.0487,-0.0487,-0.2117,0.2002,-0.1698,0.0084,-0.0157,NaN,-0.1427,-0.1516,-0.1896,-0.1896,-0.0571,-0.0556,-0.1351,-0.0711,0.0655,-0.0117,0.0483,0.1375,0.1618,0.268,0.323],[0.0003,0.0413,-0.0702,-0.4865,-0.3732,-0.176,-0.1252,0.0091,-0.1697,-0.1745,-0.1827,0.0636,-0.1878,-0.672,0.0138,-0.0779,-0.1034,-0.0068,-0.5241,0.1364,-0.3681,-0.2069,-0.0338,NaN,-0.043,-0.0554,-0.0999,-0.4174,-0.3018,-0.3615,-0.3264,0.1845,-0.0393,-0.1472,-0.0824,0.2241,0.3668,0.4499,0.6491],[0.2948,0.1205,0.2597,-0.167,-0.2579,-0.1858,0.161,0.0708,-0.1926,0.2364,-0.0029,0.0714,-0.2483,-0.2362,0.3181,0.1038,-0.1143,0.0371,-0.3827,-0.2274,-0.2804,0.0602,-0.0355,NaN,0.0347,-0.0291,0.1988,0.3355,0.43,0.2805,-0.0588,-0.2608,-0.4064,-0.3193,-0.1785,-0.1768,-0.077,0.0779,0.1493],[0.4197,-0.0464,0.5486,-0.608,-0.1699,-0.7496,0.3937,0.131,0.2251,0.1886,-0.1317,0.3044,-0.6351,-1.199,0.8363,0.2669,-0.0049,0.6361,-0.6949,0.3,-0.2555,0.3006,-0.4533,NaN,-0.7666,0.0903,0.8228,0.6536,0.4164,-0.2041,0.0134,0.1356,0.1065,-0.0138,0.1054,-0.0697,-0.6892,-0.4593,-0.1413],[0.6758,0.2054,0.4312,-0.0303,-0.0625,-0.2275,-0.2375,0.1412,0.366,0.4904,-0.4538,0.2817,-0.5924,-0.6592,0.9723,0.1304,0.0737,0.2426,-0.722,0.3181,-0.2092,0.3406,-0.1426,NaN,0.4468,0.8443,1.062,0.8868,0.6064,-0.0727,-0.1791,-0.1612,-0.1992,-0.1241,-0.1824,-0.3647,-1.068,-1.165,-0.3301],[0.395,-0.0348,-0.2766,-0.3288,-0.698,-0.1917,-0.9393,-0.6994,-0.724,-0.7947,-0.9453,0.6493,-1.421,-1.098,-0.2813,-0.3106,-0.8,-0.6349,-0.541,-0.8055,-0.8577,-0.4774,-0.354,NaN,-0.5153,-0.2284,1.265,1.704,1.845,1.711,1.643,1.038,-0.5278,-0.7043,-2.39,-1.536,-2.595,-0.6244,-0.0848],[-0.291,-0.5814,-0.5686,-0.0992,-0.4892,-0.8432,-1.257,-0.3831,-1.499,-1.269,-0.7865,1.263,-0.9061,-1.294,-1.26,-0.5866,-0.8569,-0.9498,-0.9134,-0.9997,-0.8712,-0.8603,-0.1441,NaN,1.013,1.333,1.399,1.086,0.4242,-0.5204,-0.3235,-0.4155,-0.4349,-0.4069,-0.7858,-0.7767,-1.029,-0.6868,0.1256],[0.2824,0.1028,0.0082,0.1608,-0.1778,-0.8123,-0.7005,-0.3477,-0.85,-1.259,-0.4745,0.6108,-0.7419,-0.7775,0.4157,-0.2661,0.1185,-0.1751,-1.337,-0.8812,-0.5605,-0.0493,-0.2566,NaN,3.092,2.987,2.995,2.713,1.792,1.551,0.3683,-0.488,0.3779,-0.3319,-3.672,-4.836,-1.13,-4.521,-0.8965],[-0.4773,-0.3242,-0.4339,-0.7272,-1.048,-0.5428,-0.5467,-0.8242,-1.152,-0.9908,-1.007,0.0733,-1.116,-1.76,-0.5064,-0.5292,-0.5783,-0.4374,-1.106,-0.975,-0.8349,-0.3085,-0.2811,NaN,0.8895,1.669,1.821,1.633,0.6206,0.1831,-0.756,-0.5117,-0.8178,-0.9544,-1.005,-0.8348,-1.088,-0.7782,-0.0711],[0.4677,0.4002,0.1366,-0.1253,-0.2017,-0.265,-0.1292,0.199,-0.5508,-0.5936,-0.2952,0.8021,-0.403,-0.7952,0.1267,-0.3886,0.6546,0.0575,-0.1794,-0.1363,0.0227,0.1819,0.0039,NaN,-4.163,-1.76,0.1463,1.536,1.929,1.911,1.361,1.278,0.6031,0.7921,0.4376,-1.451,-0.5848,-1.1,-0.9366],[0.3358,-0.0227,0.1208,-0.2327,-0.1709,-0.2538,-0.3216,0.2041,0.0816,-0.1715,-0.1601,0.4603,-0.1896,-0.4171,-0.4288,0.0194,0.2861,-0.1749,-0.1841,-0.0382,-0.2767,-0.2884,-0.1422,NaN,0.3981,0.2394,0.3207,0.5693,0.525,0.391,0.2404,0.0829,-0.162,-0.2199,-0.3939,-0.4918,-0.674,-0.6356,-0.1897],[0.5499,1.205,0.7178,-0.5027,-0.016,-0.5612,-0.1493,0.6471,0.4409,-0.4224,0.4468,1.058,-0.1146,-0.4209,-0.2634,0.2269,0.6364,-0.089,0.4487,-0.1359,-0.2436,0.2967,0.4107,NaN,-0.991,-1.599,-1.109,-0.0349,0.112,-0.268,0.1617,0.6167,0.8875,1.602,0.9878,-0.1872,-0.2806,-0.2988,0.3998],[-0.1758,-0.679,-0.2623,-1.414,-1.496,-1.162,-1.422,-0.7939,-1.294,-1.491,-1.142,-0.6098,-1.594,-2.196,-1.394,0.562,-0.9448,-0.6024,-1.731,-1.817,-1.346,-0.6793,-1.051,NaN,0.0063,1.246,2.315,2.39,1.929,2.354,1.121,0.9055,-0.8819,-0.8594,-1.965,-1.611,-3.399,-3.615,0.0648],[1.132,-0.401,-0.5508,-2.303,-1.696,-2.684,-1.651,-0.3683,-1.76,-2.202,-1.814,0.5392,-2.05,-3.776,0.7047,0.0356,-1.667,-1.556,-2.235,-2.002,-0.6117,-1.262,-0.9927,NaN,-0.0411,1.112,2.158,2.438,2.111,1.832,0.8439,0.1095,-0.3052,-0.5834,-0.8533,-1.815,-3.248,-3.748,-0.0108],[0.8483,0.3886,-0.2644,-1.513,-1.273,-2.042,-1.215,0.095,-0.2353,-1.151,-1.255,1.058,-1.374,-2.549,-0.2706,0.9959,-1.216,-0.9328,-1.049,-0.2842,0.5545,0.0326,-0.033,NaN,0.5512,1.988,2.459,2.228,1.109,1.374,0.5885,-0.9033,-1.061,-0.8303,-2.084,-2.279,-1.86,-1.114,-0.1658],[0.3168,0.7052,0.4355,-0.1528,0.358,0.0934,-0.108,0.0481,0.0441,-0.783,-0.7143,0.0916,-0.4181,-0.3237,0.4507,0.0365,0.2856,-0.0674,-0.0371,0.1881,-0.0783,-0.225,-0.073,NaN,2.216,1.957,1.133,-1.547,-0.3655,-0.7566,-0.2401,-0.2048,-0.3145,0.1959,-0.0842,-0.4067,-0.0453,-1.841,0.3041],[0.1659,0.7043,0.1557,0.4385,0.0549,0.1339,-0.344,0.0857,0.013,-0.7466,-0.6253,-0.0793,-0.1012,-0.8711,0.2663,-0.072,0.0648,0.1838,-0.5424,-0.0871,-0.2021,-0.3791,-0.1102,NaN,0.7456,0.0839,-0.2173,-0.0425,0.28,0.1277,0.4838,0.4602,0.2241,-0.0416,-0.2655,-1.018,-0.5512,-0.281,0.0117],[0.1364,0.6243,0.5057,0.3525,0.3476,-0.1577,-0.5874,0.1996,-0.1425,-0.7695,-0.7032,-0.0968,-0.0342,-0.4655,0.271,0.0673,-0.2469,-0.2578,-0.5086,0.0846,-0.2239,-0.1109,0.0373,NaN,-0.1161,-0.0297,0.2554,0.7145,0.9367,0.4671,0.6736,0.4564,0.3257,0.1851,-0.2863,-0.9344,-0.9555,-1.138,-0.5546],[0.0611,-0.0293,-0.0363,-0.053,-0.0579,-0.1275,-0.0617,-0.0024,-0.0433,-0.2824,-0.2559,-0.0357,-0.0148,-0.2205,0.0198,-0.03,-0.1167,-0.1167,-0.0659,0.1471,-0.0396,-0.1415,-0.0312,NaN,1.041,0.9055,0.5844,0.2437,0.0742,0.1402,-0.3091,-0.3751,-0.4517,-0.3699,-0.4795,-0.2408,-0.2836,-0.352,-0.1272],[0.148,0.2823,0.3571,-0.1921,-0.2074,-0.0665,-0.1779,0.0439,-0.4624,-0.6631,-0.7802,0.0697,-0.1233,-0.9131,0.4149,0.0519,-0.3645,-0.5041,-0.3633,-0.2604,-0.2679,-0.5081,-0.1009,NaN,1.168,0.2686,-0.2177,-0.0027,0.184,0.117,0.2792,0.1484,0.1059,-0.2692,-0.2419,-0.5788,-0.1369,-0.3902,-0.4337],[0.4924,0.8031,0.6227,0.0818,-0.0846,-0.04,0.0495,0.1848,0.0383,-0.5966,-0.702,0.4291,-0.3515,-0.9445,0.4243,0.1288,-0.196,-0.4583,-0.147,0.0682,0.0911,-0.0347,-0.0497,NaN,1.167,1.109,0.8519,0.5598,0.4992,0.4951,0.3648,0.1673,-0.1735,-0.4253,-0.7233,-0.9761,-0.7883,-1.185,-0.9423],[0.3647,0.5545,0.3828,-0.2559,0.3283,0.2667,-0.2608,-0.0703,-0.103,-0.6442,-1.094,-0.1298,-0.1589,-1.618,0.3417,0.0157,-0.014,-0.0883,-0.182,0.2505,0.109,-0.6788,-0.3902,NaN,1.254,1.287,0.7398,0.2213,0.3392,0.1296,0.2261,0.0146,-0.3164,-0.5051,-0.5067,-0.5584,-1.001,-1.003,-0.3206],[0.3126,0.9034,0.816,0.0405,0.3444,0.1082,-0.3135,0.1372,0.2644,-0.3417,-0.6899,0.0904,-0.0016,-0.867,0.6555,-0.0678,-0.0103,-0.2392,0.3395,0.4907,0.1656,-0.145,0.1826,NaN,-0.1788,-2.614,-0.5851,0.4781,0.8537,1.061,1.354,1.202,0.655,0.3428,-0.2785,-0.7558,-0.5521,-0.656,-0.3254],[0.2991,0.6423,0.3549,0.2186,0.0201,0.4883,-0.2539,0.102,-0.4075,-1.047,-0.7795,0.6295,0.1984,-0.7024,-0.0028,-0.0915,-1.378,-0.4751,-0.3064,-0.0338,-0.3392,-0.2963,-0.2342,NaN,1.062,0.9165,0.9056,0.8972,1.001,0.9976,1.096,0.7495,0.1555,-0.6306,-1.253,-1.491,-1.354,-1.391,-1.66],[0.1981,0.7592,0.2291,0.1901,-0.0525,0.2143,-0.0273,-0.0137,-0.195,-0.7715,-0.4874,0.2376,0.3708,-0.2272,0.1187,-0.0669,-0.5445,-0.4649,-0.0808,-0.4562,-0.1535,-0.1548,0.0815,NaN,0.5291,0.2284,0.0014,0.2973,0.4456,0.2822,0.4859,0.4151,0.1336,-0.0965,-0.4618,-0.519,-0.6629,-0.8057,-0.2729],[0.2336,0.8238,0.4146,0.1331,0.049,0.4933,-0.103,-0.0541,-0.5282,-1.263,-0.8267,0.3251,-0.4632,-1.107,-0.5492,0.2565,-1.025,-0.8903,-0.2743,-0.1454,-0.1681,-0.354,-0.0885,NaN,2.07,1.848,1.284,1.49,1.711,1.632,1.744,0.5806,-0.2455,-0.0076,-1.094,-5.804,-1.408,-1.045,-2.755],[0.2951,0.598,0.3203,0.08,-0.1127,-0.0085,-0.4589,0.0346,-0.0187,-1.62,-1.023,0.295,-0.2464,-1.235,-0.4144,0.1719,-0.8741,-1.039,-0.6491,-0.189,-0.6471,-0.6514,-0.1574,NaN,1.192,1.031,0.877,0.3834,0.1771,0.3253,0.4479,0.395,-0.297,-0.5099,-0.5794,-0.7241,-1.18,-1.021,-0.5183],[0.2458,0.7579,0.4228,-0.1194,-0.5603,-0.4013,-0.44,-0.1748,-0.4235,-1.134,-0.8397,0.0378,0.017,-0.93,-0.5749,0.3631,-1.015,-0.4274,-0.658,-0.3055,-0.4081,-0.636,-0.2533,NaN,1.261,1.094,0.5609,0.2041,0.3137,0.5374,0.8897,0.5889,0.2012,-0.1144,-0.8552,-1.158,-0.9555,-1.237,-1.331],[0.4992,0.6974,0.4738,0.6677,-0.2775,0.1645,-0.1877,0.1285,-0.0214,-0.5874,-0.8478,0.2356,0.1812,-0.5664,-0.1619,0.2192,-0.6377,-0.5087,-0.056,0.0585,-0.353,-0.5003,-0.2534,NaN,-0.2804,0.4943,0.5713,0.7739,1.006,1.098,0.7653,0.5289,0.1862,-0.0444,-0.7671,-0.789,-1.665,-1.64,-0.2381],[0.0945,0.832,0.2447,0.492,0.0505,-0.2639,-0.4816,0.0886,-0.4579,-1.158,-0.5165,0.1669,-0.2254,-0.7176,-0.1538,-0.2439,-0.375,-0.2782,-0.0201,-0.0534,-0.4248,0.0157,0.2698,NaN,1.014,0.6635,-0.0159,-0.2669,0.0747,0.0488,0.4803,0.372,0.0535,-0.1447,-0.2079,-0.5234,-0.6985,-0.6726,-0.1762],[0.3625,0.5338,0.4084,0.3143,-0.0812,-0.2178,-0.1738,-0.0912,-0.5959,-0.8439,-0.4882,0.253,0.0605,-0.0843,-0.2442,-0.1242,-0.1358,-0.5839,-0.3438,-0.1301,-0.0379,-0.3213,-0.0882,NaN,1.651,1.524,1.212,1.21,1.003,0.7768,1.025,0.1835,0.206,-0.2196,-2.407,-3.7,-0.7514,-0.6268,-1.086],[0.5096,0.6236,0.2276,0.4829,0.1701,-0.0515,-0.0762,0.3166,-0.5314,-0.7449,-0.6479,0.4124,-0.1668,-0.6551,0.0782,-0.0124,0.0713,-0.7572,-0.417,-0.3238,-0.4883,-0.5524,-0.0089,NaN,2.379,2.332,2.001,1.749,1.36,0.8978,0.7769,0.4633,-0.2319,-1.146,-0.7907,-5.285,-1.769,-1.574,-1.164],[0.3188,0.3336,0.5093,0.2742,-0.0257,0.0789,0.0929,0.0422,0.0891,-0.2088,-0.2594,0.2671,-0.0871,-1.029,-0.1012,0.1487,-0.0285,-0.4102,0.1237,0.1567,-0.1342,0.0507,0.1214,NaN,1.57,1.033,0.7213,-0.0003,0.4996,0.4812,0.4078,0.24,0.0512,-0.2709,-0.1412,-1.148,-0.8632,-2.095,-0.4869],[0.4501,0.2948,0.1639,0.312,-0.3034,-0.1028,-0.3698,-0.0557,0.0119,-0.7153,-0.4919,0.4444,-0.0847,-1.02,-0.2086,-0.2027,-0.3413,-0.3036,0.0372,0.0925,-0.3431,0.0451,-0.1131,NaN,1.464,1.414,1.074,0.7816,0.5315,0.2286,0.5302,0.6225,-0.092,-0.1092,-0.9773,-1.796,-1.9,-1.43,-0.3418],[0.5845,0.7124,0.4196,0.2496,0.0089,-0.1998,-0.3501,0.2115,-0.2829,-0.7827,-0.5064,0.6096,-0.2739,-1.195,0.0844,-0.0245,0.0597,-0.3197,-0.1332,-0.2821,-0.2852,-0.1069,-0.1186,NaN,0.5574,0.49,0.6479,0.8481,1.075,1.315,0.9541,0.5462,0.0339,-0.3123,-1.016,-0.977,-0.832,-1.724,-1.605],[0.4192,0.4187,0.2729,0.2136,0.0905,0.0279,-0.407,0.119,-0.3807,-0.4736,-0.4188,0.6362,0.0534,-0.9723,-0.1362,0.2074,-0.2431,-0.3997,-0.1332,-0.1242,-0.2681,-0.0343,-0.1081,NaN,1.346,1.375,1.463,0.8725,0.9183,1.13,0.6494,0.3966,0.1893,-0.1966,-0.6506,-1.053,-1.2,-4.632,-0.6084],[-0.0315,0.3846,0.276,0.2316,-0.0088,-0.5943,-0.0966,0.1068,0.0344,-0.5551,-0.3992,0.6233,0.3455,-0.7363,0.2325,-0.0159,-0.1917,-0.546,0.1521,0.0505,-0.1237,0.0795,0.3963,NaN,-0.254,-0.5053,0.3338,0.6461,0.7387,0.7009,0.847,0.9156,0.684,0.3639,0.0063,-0.6062,-1.261,-1.574,-1.036],[0.4537,0.5954,0.3962,0.2785,0.1117,-0.5602,-0.0939,0.1352,-0.1384,-0.7636,-0.5983,0.163,-0.1363,-0.6487,0.6411,-0.0694,0.1927,-0.3217,0.2157,-0.1374,-0.012,-0.1518,-0.1085,NaN,1.264,1.267,0.9397,0.6623,0.5547,0.2502,0.4058,0.0155,-0.5062,-0.8025,-0.8712,-0.9242,-0.9112,-0.9462,-0.3986],[0.384,0.498,0.4324,0.3065,0.0724,-0.157,-0.0963,-0.1041,-0.1165,-0.2577,-0.2768,0.2047,0.0633,-0.4064,0.1856,-0.0497,0.1713,-0.4271,0.2729,0.1904,0.2161,-0.175,0.1448,NaN,0.8399,0.896,0.5912,0.491,0.2169,-0.0568,0.0729,-0.1242,-0.2323,-0.4214,-0.6814,-0.5607,-0.509,-0.3816,-0.1405],[0.1741,0.5586,0.3467,-0.0392,-0.1294,-0.2555,-0.4006,0.174,-0.2055,-1.112,-0.2953,0.1914,0.0535,-0.4447,0.1086,0.328,-0.3419,-0.0144,-0.4157,0.146,-0.3421,-0.0908,0.0315,NaN,0.5712,0.6404,0.7002,0.6829,0.608,0.4452,0.3098,0.2235,-0.046,-0.547,-0.8751,-0.7702,-0.7177,-0.7661,-0.459],[0.4518,0.586,0.2835,0.3471,-0.1734,-0.1381,-0.1328,-0.1016,-0.0856,-1.256,-0.23,0.2449,0.2315,-0.4743,-0.5115,0.4473,-0.5302,-0.008,-0.2734,-0.0709,-0.7344,-0.2539,-0.2343,NaN,1.498,1.618,1.707,1.539,1.708,2.132,1.956,1.857,1.336,0.3041,-0.3565,-4.713,-2.207,-5.343,-3.036],[0.4752,0.4926,0.357,0.1579,-0.3065,0.1246,-0.0565,-0.0425,-0.1903,-1.492,-0.3503,0.166,0.161,-0.6351,-0.5225,0.1681,-0.7731,-0.0187,-0.7008,-0.1283,-0.8838,-0.2588,-0.3633,NaN,0,0,0,0,0,0,0,0,0,0,0,0,0,0,0],[0.6288,1.314,0.4372,0.4362,-0.1923,-0.0264,0.1418,-0.0477,-0.075,-1.491,-0.2809,0.4771,-0.0265,-0.4291,-0.3978,0.4882,-0.4831,0.0779,0.0821,0.0974,-0.4306,-0.2508,-0.1469,NaN,1.85,2.077,1.888,1.755,1.366,1.456,1.1,1.033,0.115,-0.3708,-1.028,-3.545,-2.556,-4.529,-0.6116],[0.5035,0.8168,0.3793,0.1242,-0.3997,-0.1956,-0.5024,-0.0675,-0.4909,-1.629,-0.5012,0.798,-0.1275,-0.9356,-0.8294,0.1822,-0.689,-0.4567,-0.5075,-0.2627,-0.588,-0.4026,-0.368,NaN,2.543,2.264,2.391,2.165,1.832,2.01,1.444,0.6007,0.3637,-0.4869,-1.727,-6.144,-3.881,-2.1,-1.274],[0.4375,0.8253,0.3915,0.0361,-0.0426,0.0846,-0.5029,-0.0095,-0.4604,-1.764,-0.2868,0.6159,-0.1552,-1.187,-0.632,0.0549,-0.9003,-0.2903,-0.2918,0.0041,-0.692,-0.3584,-0.1048,NaN,1.491,0.9027,0.4952,0.2907,0.5046,1.323,-0.0927,0.5646,-0.357,-0.3244,-0.7451,-1.553,-0.7361,-1.624,-0.1392],[1.399,1.434,0.5262,-1.386,-0.8735,-0.937,0.2544,0.2106,-0.9407,-3.013,-1.557,-1.056,-1.906,-3.309,-1.205,0.2932,-1.882,-0.1968,-1.834,-0.8734,-1.183,-0.9428,-1.081,NaN,0.6711,1.606,2.162,2.523,2.249,1.851,0.9626,0.5025,-1.022,-1.615,-2.158,-1.228,-4.243,-2.019,-0.2413],[0.9743,1.254,0.24,-0.3294,0.0916,-0.5678,0.2708,-0.0755,-0.6681,-1.541,-0.4554,0.0888,-0.3954,-1.83,-0.7762,-0.2544,-1.341,-0.0657,-1.026,-0.6118,-0.9264,-1.036,-0.8105,NaN,1.376,1.675,1.995,2.304,1.727,1.309,0.8097,0.0726,-0.4845,-1.046,-1.966,-3.906,-1.268,-1.781,-0.8179],[0.7848,0.9158,0.1541,-0.2171,0.2948,-0.0844,-0.1061,-0.2273,-0.1753,-1.903,-0.4864,0.5126,-0.6359,-0.9091,-0.694,-0.2908,-0.6065,0.1898,-0.3299,-0.1668,-1.101,-0.1767,-0.1165,NaN,0.3812,0.4598,0.8321,1.901,2.159,2.256,-0.0641,0.097,-0.1563,-0.3343,0.0925,-4.301,-1.137,-1.957,-0.2288],[0.6791,0.6664,0.3309,-0.5722,-0.1352,0.059,0.2687,-0.0952,0.2484,-1.312,-0.0369,0.3918,-0.2419,-0.4024,-0.0621,-0.3311,-0.5306,0.2651,-0.5297,-0.19,-0.5441,-0.0701,-0.0034,NaN,1.186,1.583,1.876,2.136,1.933,1.467,0.9143,0.4364,0.0061,-0.5124,-2.434,-6.75,-0.0112,-0.8681,-0.962],[0.6959,0.9117,0.432,-0.2846,-0.3962,-0.2859,0.1555,-0.3321,0.1773,-1.349,-0.4425,0.1422,-0.1412,-0.8649,-0.4691,-0.4369,-0.7958,-0.0445,-0.7522,-0.2379,-0.9128,-0.5364,-0.2556,NaN,1.151,1.416,1.65,2.127,1.442,1.48,1.17,0.9439,-0.3053,-0.2905,-2.259,-4.219,-1.707,-2.359,-0.2383],[0.7298,0.7501,0.3543,-0.2013,-0.2601,-0.3674,0.3166,-0.204,-0.3021,-1.404,-0.5134,0.6723,-0.2712,-1.094,-0.6542,0.0126,-1.211,-0.3469,-0.6623,-0.2856,-0.4027,-0.3753,-0.5605,NaN,2.085,1.892,1.467,0.6475,-0.1293,0.429,-0.2091,-0.2935,-0.4342,-0.8714,-0.8586,-0.8132,-0.664,-1.896,-0.3519],[0.9729,1.203,0.7681,-1.019,-0.1986,-0.1431,0.2681,-0.067,-0.099,-1.972,-1.33,0.4984,-0.4525,-1.959,-0.513,-0.3743,-1.464,-0.3768,-1.051,-0.5459,-0.3766,-0.4361,-1.008,NaN,0.4231,0.9792,1.915,2.327,1.805,1.407,1.055,-0.2667,-0.1333,-1.008,-1.001,-1.719,-3.673,-1.428,-0.6816],[0.7504,0.8422,0.6156,-0.0931,-0.0593,0.0717,0.1713,0.3404,-0.2012,-0.9511,-0.6374,0.4423,-0.1741,-0.9469,-0.1045,-0.2441,-0.7496,-0.1943,-0.332,-0.1946,-0.2365,-0.3335,-0.2249,NaN,1.35,1.096,0.769,0.7076,0.9261,0.9906,1.187,0.7642,0.0552,-1.042,-1.495,-2.066,-0.8959,-1.047,-1.3],[0.7489,0.5686,0.4701,-0.4025,-0.3166,0.0912,0.0187,-0.2892,-0.1058,-1.09,-0.7783,0.5293,-0.5412,-1.265,-0.2666,-0.3785,-0.5299,-0.1443,-0.5423,0.1052,-0.2009,-0.2355,-0.192,NaN,1.92,1.953,1.647,1.015,0.5311,1.689,-0.2765,0.0864,-0.4916,0.1134,-2.11,-1.098,-2.086,-2.798,-0.0957],[0.4803,0.7122,0.2853,-0.1166,-0.1389,-0.0853,0.2427,-0.0551,-0.1247,-1.038,-0.4871,0.264,-0.2069,-0.9044,-0.3833,0.1582,-0.384,-0.3105,-0.2515,-0.0238,-0.0912,-0.1597,-0.2277,NaN,1.052,1.284,1.444,0.8863,0.8874,1.216,0.8476,0.8175,0.3542,-0.7833,-1.846,-1.264,-0.6556,-2.486,-1.753],[0.4513,0.6466,0.2992,-0.4136,-0.3335,-0.1909,-0.1263,-0.2225,-0.6007,-1.464,-1.098,0.1028,-0.5854,-1.447,-0.7029,-0.3378,-0.4939,-0.3679,-0.5042,-0.2006,-0.4137,-0.9018,-0.4105,NaN,2.648,2.594,1.203,0.9392,0.8227,1.352,0.223,0.2989,-0.3086,-0.763,-0.802,-2.172,-1.653,-4.561,0.1782],[1.093,1.106,0.5534,-0.3499,-0.1535,0.0942,0.2641,-0.1458,-0.3046,-1.308,-0.6247,0.5513,-0.2797,-1.616,-0.4625,-0.0838,-0.6554,-0.0409,-0.3962,-0.1206,-0.3938,-0.5885,-0.4646,NaN,1.732,1.404,1.048,0.9228,0.5434,0.8953,0.9367,0.6966,-0.0509,-0.9464,-1.343,-3.309,-1.568,-0.827,-0.1346],[0.6003,0.7536,0.4399,-0.1662,-0.2425,-0.1239,0.0741,-0.3473,-0.2668,-0.9793,-0.6547,0.2527,-0.3554,-1.314,-0.369,-0.0696,-0.4098,-0.4162,-0.2539,-0.0741,-0.0461,-0.4293,-0.4838,NaN,2.284,1.95,1.277,1.147,0.996,0.6979,0.1809,0.0933,-0.4918,-1.138,-1.583,-2.537,-0.5869,-1.849,-0.4409],[0.7485,1.557,1.143,-0.2756,0.3146,0.0201,0.933,0.193,-0.2753,-1.409,-0.9092,0.4585,-0.7369,-1.884,-0.0054,0.01,-1.474,-0.5548,-0.7288,0.0962,0.1641,-0.2838,0.2193,NaN,-0.9755,-0.3648,1.112,1.878,2.02,1.475,1.486,1.432,0.6937,0.2428,-0.478,-4.066,-1.991,-2.02,-0.4429],[0.2802,0.6854,0.273,0.1738,0.0242,-0.0833,0.3722,-0.0741,-0.1537,-0.695,-0.2806,0.1589,0.0574,-0.8211,-0.1371,0.056,-0.3092,-0.0148,-0.2038,-0.0756,0.243,-0.1816,-0.0801,NaN,1.437,1.407,0.7758,0.2036,-0.233,0.7035,-0.0648,0.14,-0.4509,-0.4524,-0.5883,-0.7967,-0.4257,-1.175,-0.4794],[0.2741,0.484,0.4538,0.1622,-0.0296,-0.2604,-0.0633,0.079,-0.312,-1.176,-0.6124,0.3061,-0.7017,-0.7476,-0.4732,-0.1038,-0.6386,-0.2449,-0.6564,-0.232,-0.2177,-0.3382,-0.0546,NaN,0.5168,0.6203,0.6073,1.106,1.298,1.097,0.6366,0.5054,-0.3296,-0.5263,-1.6,-1.763,-1.733,-0.449,0.0139],[0.1103,0.4918,-0.0155,-0.0127,-0.504,-0.1232,-0.2632,-0.1961,-1.119,-1.917,-1.3,0.1767,-1.257,-1.722,-0.6855,-0.8234,-1.026,-0.8007,-0.5935,-0.962,-0.2457,-0.9231,-0.7018,NaN,2.245,2.096,1.842,1.837,1.772,1.37,0.8863,0.3839,-0.6544,-1.919,-2.583,-3.588,-1.052,-1.095,-1.541],[0.829,0.4901,0.0831,-0.5803,-0.1404,-0.3697,0.4123,0.0872,-0.7707,-1.056,-0.354,0.3818,-0.4857,-1.056,-0.3359,0.5596,-0.1233,-0.7026,-0.4606,-0.2926,-0.3584,-0.5661,-0.4353,NaN,1.885,1.468,1.464,1.616,1.366,1.488,1.006,0.2276,-0.5184,-0.8471,-1.789,-3.897,-0.9768,-0.9771,-1.515],[0.4046,0.7177,0.2244,-0.2981,-0.0315,-0.1222,0.2817,-0.0526,-0.4139,-0.8269,-0.2967,0.2073,0.0438,-0.6372,-0.1859,0.0406,-0.1665,-0.7031,-0.4316,-0.0501,-0.0079,-0.4249,0.0795,NaN,1.21,0.9328,0.6849,0.3469,0.2732,0.0909,0.3349,-0.1093,-0.2919,-0.349,-0.505,-0.5924,-0.7183,-0.6126,-0.6955],[0.8076,0.8161,0.4658,-0.0917,0.0534,-0.2874,0.4657,-0.1172,-0.2243,-0.6895,-0.1685,0.8672,0.2037,-0.9293,-0.0424,0.1771,-0.3972,-0.3796,-0.6398,-0.2475,-0.3447,-0.2826,-0.5552,NaN,2.517,2.353,2.137,1.739,1.598,1.453,1.016,0.8415,-0.1063,-1.141,-3.843,-3.681,-2.352,-2.427,-0.1047],[0.6763,0.5201,-0.063,-0.6549,-0.0864,-0.2333,-0.0703,-0.4098,-0.5187,-0.7897,-0.8571,0.0173,-0.3254,-1.267,-0.6668,-0.001,-0.4056,-0.4552,-0.5612,-0.402,-0.8724,-0.9537,-0.5591,NaN,3.376,2.972,2.948,2.778,2.077,1.059,0.5381,-1.527,-1.556,-2.904,-0.9427,-2.413,-3.26,-1.637,-1.509],[0.8045,0.7962,0.2505,-0.1817,0.205,0.2008,0.5203,0.1695,-0.0714,-0.6923,-0.2348,0.4578,0.1714,-0.63,-0.1287,0.4335,-0.2457,0.1065,0.163,0.1422,0.0201,-0.1835,-0.3791,NaN,1.187,0.7622,0.6121,0.4531,0.4713,0.778,0.5239,0.601,0.0305,-0.212,-0.5989,-0.9701,-0.7056,-2.201,-0.7315],[0.5034,0.3914,0.1437,0.3211,-0.4806,-0.2634,-0.2927,-0.4728,-0.0997,-1.235,-0.1543,0.4377,-0.2521,-1.139,-0.2982,-0.0893,-0.3052,1.001,-0.8278,-0.3878,-0.9326,-0.7595,-0.5302,NaN,1.015,0.5446,0.4518,0.0964,0.1299,0.3897,0.3087,0.4209,-0.0914,-0.2826,-0.6671,-0.8745,-0.8094,-0.5682,-0.0638],[0.1901,0.4656,0.3687,0.4234,-0.1454,0.048,-0.1848,0.0601,-0.0753,-0.9187,-0.3018,0.3877,0.2101,-0.966,-0.1033,0.0914,-0.2731,0.2326,-0.4508,-0.0579,-0.4388,-0.0086,-0.1727,NaN,-5.867,-1.684,-0.3002,0.6336,1.152,1.354,1.078,1.086,0.8014,0.7526,0.3983,0.309,0.3974,-0.2341,0.1228],[0.6581,0.4192,0.183,1.09,0.2291,0.2687,-0.379,-0.2713,-0.6814,-1.614,-0.7547,0.1836,-0.1254,-2.229,-1.155,-0.7688,-1.355,0.1985,-1.442,-0.7088,-1.45,-1.09,-1.253,NaN,0.9183,0.9533,0.5686,1.321,1.398,1.329,0.1625,0.8246,-0.1285,-1.036,-0.516,-3.321,-1.678,-0.6582,-0.137],[0.929,0.312,-0.0316,0.6015,-0.0752,-0.3336,-0.6071,-0.3521,-0.4216,-1.399,0.0059,0.4246,0.0552,-2.6,-0.6368,-0.2909,-1.407,0.4341,-1.466,-0.5304,-0.8562,-0.5871,-1.09,NaN,3.593,3.397,3.058,2.111,1.216,0.4405,-1.334,-3.65,-2.439,-3.754,-0.0472,-2.999,-0.5492,0.2686,0.6869],[0.9829,0.5223,0.1703,-0.1782,-0.2154,0.3701,0.0834,0.2351,0.3125,-0.3317,-0.2704,0.193,-0.3285,-0.8296,-0.0055,0.0769,-0.4901,0.444,-0.305,-0.1998,-0.7637,0.0369,-0.0972,NaN,-0.2536,-0.4136,-0.4268,0.295,0.7235,1.079,0.9284,0.7572,0.5219,0.1377,-0.3825,-0.7819,-1.145,-0.7541,-0.2849],[1.75,0.6598,0.1178,-1.023,-1.434,-0.4491,-0.6726,-0.4284,-0.452,-1.97,-1.719,0.4967,-1.228,-3.263,-1.466,-0.4267,-1.906,-0.4901,-2.003,-0.9694,-1.981,-1.526,-1.874,NaN,-0.3268,0.6479,1.677,2.267,2.249,2.201,0.2133,0.0487,-0.6433,-0.5507,-2.171,-0.677,-4.088,-1.156,0.3093],[0.984,0.3277,0.6699,-0.9611,-0.5945,-0.1956,-0.4216,-0.2293,-0.1658,-1.265,-0.8985,0.2973,-0.7835,-1.848,-0.649,-0.2484,-1.011,-0.0954,-1.478,-0.1903,-1.425,-0.7974,-0.8553,NaN,0.2364,0.9773,1.566,1.938,1.849,1.189,0.7278,0.0295,-0.9589,-0.9975,-1.681,-1.429,-1.636,-1.615,-0.195],[0.6966,0.5397,0.2189,0.0883,-0.2179,-0.2678,-0.4221,0.1139,0.1741,-0.7507,-0.7985,0.3176,-0.4672,-1.118,-0.6903,-0.1544,-0.1281,-0.0651,-0.2215,-0.3324,-0.7532,-0.4893,-0.3665,NaN,0.9635,0.6283,0.6505,0.381,0.2255,0.4227,0.8454,0.5092,-0.2683,-0.3998,-0.5889,-0.7898,-1.136,-0.8563,-0.5867],[0.4479,0.0371,-0.6565,-0.2376,-0.6994,-0.0513,-0.5758,0.0795,-0.3842,-1.921,-1.706,0.8995,-1.172,-2.819,-1.095,0.0561,-1.286,-0.1412,-0.8713,-0.6643,-1.267,-0.8138,-0.8746,NaN,0,0,0,0,0,0,0,0,0,0,0,0,0,0,0],[0.499,-0.0033,-0.1587,-0.2474,-0.0317,-0.3513,-0.1459,0.0457,-0.5407,-0.7748,-0.0951,0.1694,-0.2642,-0.6315,-0.3777,-0.3849,-0.6168,-0.1698,-0.3634,-0.2136,-0.534,-0.3093,-0.0793,NaN,-0.2965,-0.1395,-0.1886,0.7877,1.318,0.8239,0.6328,-0.224,-0.521,-0.4596,-0.2805,-0.1263,-0.6945,-0.4404,-0.1912],[0.3494,0.1915,-0.2517,0.2423,-0.211,-0.1872,-0.0229,-0.0049,-0.1998,-1.035,-0.0446,0.812,-0.5978,-1.377,-0.0829,-0.1221,-1.095,-0.2358,-0.3062,-0.0224,-0.4072,-0.083,0.0753,NaN,-5.722,-3.158,-0.0847,1.662,2.161,2.315,1.865,1.992,1.236,1.235,0.3402,-0.0362,-0.4935,-2.58,-0.7327],[1.029,0.9332,0.4173,-0.1379,-0.1443,-0.5325,0.0055,0.112,-0.3994,-1.479,-0.2476,1.184,0.1294,-0.9681,-0.1141,-0.0355,-1.302,-0.4352,-0.5565,-0.2248,-0.9058,-0.2344,0.1046,NaN,0.9015,1.001,1.262,1.216,1.136,1.441,1.516,1.102,0.6888,-0.2932,-0.6158,-1.794,-1.596,-4.295,-1.67],[0.9206,0.9771,0.3039,-0.1161,-0.4412,-0.6402,-0.7019,0.1782,-0.9239,-3.436,-0.6292,1.348,-0.4595,-2.177,-1.09,-0.9511,-2.623,-0.2812,-2.11,-0.7392,-2.448,-0.5862,-0.5075,NaN,1.47,1.468,1.972,2.054,1.862,2.286,2.305,1.934,0.395,-0.8287,-0.5319,-6.245,-5.417,-2.097,-0.6273],[1.036,1.337,0.4464,0.4617,-0.0303,0.2455,-0.6696,0.0381,-0.8349,-2.518,-0.6053,1.483,-0.4279,-2.156,-0.3382,-0.3044,-3.088,-0.8586,-1.414,-0.7219,-1.983,-0.0854,-0.0385,NaN,-0.4625,0.3003,0.9866,1.605,1.812,2.172,1.951,1.232,0.9222,0.2017,-0.0369,-0.8413,-1.574,-8.471,0.2014],[0.7541,1.007,0.4071,0.2274,-0.2888,-0.204,0.0916,0.2316,-0.3053,-0.8801,-0.0747,0.7565,-0.8749,-1.056,-0.3479,-0.5662,-1.232,-0.2395,-0.5384,-0.1329,-0.5263,0.5298,0.3589,NaN,-7.044,-1.71,-1.621,0.252,1.078,1.936,2.148,2.273,1.683,0.937,0.5969,0.5426,-0.0302,-0.4878,-0.5538],[1.053,1.204,0.6233,-0.1548,-0.6059,0.7952,-0.5883,0.1475,-1.091,-2.205,-0.4549,1.298,-0.8222,-2.303,-0.2988,-1.667,-3.34,-0.2312,-1.707,-0.6047,-1.697,0.1294,0.0261,NaN,-1.341,0.2689,0.9398,1.813,2.228,2.372,2.359,1.373,1.252,0.4431,-0.3477,-0.751,-1.977,-6.141,-2.491],[0.5787,0.3267,0.394,-0.3509,-0.4032,-0.2084,-0.8261,0.0731,0.0364,-0.8545,-0.4334,0.7981,-0.2947,-1.421,0.1878,0.2477,-0.5918,-0.2157,-0.436,-0.2178,-0.1066,0.002,-0.0826,NaN,1.09,1.166,1.246,1.069,1.148,1.035,0.8778,0.6057,0.5118,-0.289,-0.6275,-1.064,-1.839,-3.526,-1.402],[0.9916,0.3951,0.3874,-0.3035,-0.284,0.2093,-0.4346,-0.0286,0.0594,-1.247,-0.1592,0.4485,-0.6763,-1.974,0.0248,-0.3634,-1.028,-0.0298,-0.7457,-0.0106,-0.8751,-0.2457,-0.1151,NaN,1.848,1.178,0.1803,-0.2698,-0.4613,-0.5964,-0.1386,-0.277,-0.2581,-0.2203,-0.1651,-0.1265,-0.4624,-0.3642,0.1344],[1.064,0.4371,0.3912,-0.227,-0.257,0.2787,-0.5674,0.1823,0.1236,-1.33,0.0329,0.4493,-0.6743,-1.97,-0.0045,-0.3027,-1.031,0.0137,-0.7364,-0.0093,-0.887,-0.0374,-0.0045,NaN,-1.643,-0.6587,0.0122,0.4625,0.6674,0.934,0.954,0.9427,0.6283,0.153,-0.2733,-0.6172,-0.702,-0.6646,-0.1952],[0.6662,0.5634,0.3547,0.1575,-0.5294,-0.2123,-0.2435,-0.0875,-0.1677,-0.5171,-0.3104,0.561,-0.4177,-0.5436,-0.193,-0.413,-0.3823,0.0206,-0.1256,0.3112,-0.1781,0.2864,-0.0343,NaN,-1.793,-1.925,-0.9237,0.0917,0.6081,0.8677,0.9147,0.9855,0.694,0.4651,0.1549,-0.1692,-0.0584,0.1076,-0.0198],[1.468,1.668,0.6016,-0.5915,-1.236,-0.9611,-0.5416,-0.0803,-1.072,-2.159,-1.342,0.0415,-1.096,-2.926,-1.276,-1.087,-1.146,-0.2925,-1.038,-0.9488,-0.5745,-0.5386,-0.9453,NaN,-0.5974,0.7179,0.9979,2.197,1.985,2.065,2.146,1.094,0.1906,-0.9927,-1.32,-1.735,-1.335,-5.104,-0.3095],[1.384,0.8582,0.2748,-0.29,-1.809,-1.681,-0.2219,-0.1586,-0.3973,-1.775,-1.277,0.802,-0.696,-2.744,-0.7676,-0.9218,-1.241,-1.009,-1.548,-1.165,-1.174,-0.9001,-0.9351,NaN,0.838,1.408,2.33,2.703,2.168,1.825,0.0707,-1.445,-0.9297,-2.699,-0.9288,-1.983,-2.16,-1.01,-0.1876],[1.497,0.8973,0.1624,-0.2012,-1.564,-1.643,-1.206,0.0765,-1.078,-1.627,-1.39,0.2951,-1.292,-2.09,-1.467,-1.098,-1.349,-0.4017,-1.81,-1.153,-1.402,-0.9191,-1.124,NaN,0.582,1.232,2.29,2.386,1.694,1.722,0.164,-0.9007,-1.635,-1.088,-1.093,-2.271,-1.986,-1.318,0.22],[1.594,1.345,1.062,0.0151,-1.173,-1.087,-0.4082,-0.1776,-0.7995,-1.168,-1.558,0.5585,-0.794,-2.036,-1.062,-0.8747,-1.077,-0.6754,-1.025,-1.105,-1.219,-0.2908,-0.69,NaN,0,0,0,0,0,0,0,0,0,0,0,0,0,0,0],[0.565,0.0709,0.1898,0.5093,-0.2609,0.2945,-0.0734,0.3187,0.2766,-0.2234,-0.2226,0.2843,-0.2971,-0.702,-0.1294,0.012,-0.0479,-0.2729,-0.2556,-0.4352,-0.2253,0.0811,-0.2627,NaN,-0.7358,-0.7304,-0.5067,-0.1719,-0.2099,-0.2343,0.032,0.2936,0.5152,0.5483,0.6169,0.5986,-0.0861,-0.1828,0.2533],[0.6163,0.4718,0.0093,0.8091,0.2373,0.2992,-0.0263,-0.0105,0.3986,-0.2113,-0.325,0.007,-0.3563,-0.7621,-0.1964,0.1001,0.035,0.3194,-0.3625,-0.25,-0.1652,-0.3421,-0.2029,NaN,0.4372,0.4857,0.082,-0.2991,-0.2487,0.0511,0.5761,0.6694,0.4223,0.0287,-0.5422,-0.6806,-0.7325,-0.335,0.0854],[0.836,0.0056,-0.1122,0.5093,-0.2925,-0.1981,-0.3293,-0.235,-0.3598,-1.112,-0.9671,-0.328,-0.5834,-1.405,-0.9222,-0.6076,-0.8032,0.0395,-0.5408,-0.7367,-0.7114,-0.8052,-1.165,NaN,2.619,2.543,2.079,1.649,0.8374,0.4658,-0.5711,-1.198,-0.8941,-1.868,-0.9107,-1.498,-1.298,-1.023,-0.9301],[0.4525,-0.1559,-0.3717,0.1985,-0.5489,-0.5984,-0.144,-0.3667,-0.6758,-0.4215,-0.7759,0.9061,-0.3638,-1.695,-0.7717,-0.7331,-0.4555,-0.3858,-1.147,-0.7783,-1.327,-0.9681,-0.9297,NaN,3.359,2.533,1.328,1.72,0.7271,0.9689,-1.215,-1.42,-1.88,-1.409,-1.142,-0.9766,-0.3648,-2.394,0.1673],[0.2221,-0.2253,-0.2536,0.3248,-0.0782,-0.0109,-0.2428,-0.8218,-0.6594,-1.274,-0.8332,-0.0088,-0.4353,-1.517,-0.8817,-0.5149,-0.4664,-0.2143,-1.554,-0.9546,-1.201,-1.6,-1.045,NaN,3.85,2.48,1.432,-3.893,0.6454,-0.6325,-0.0196,0.0449,-0.0123,-0.3982,-0.4397,-0.6707,-0.0351,-3.202,0.8513],[0.4141,0.3258,0.0358,0.2384,0.0663,-0.0206,-0.0258,-0.1721,0.0927,-0.064,-0.2992,0.3034,0.1035,-0.7875,-0.2599,-0.0146,0.0588,-0.259,-0.4924,-0.1994,-0.3516,-0.6657,-0.4255,NaN,1.92,1.81,1.437,1.194,0.9127,0.4862,0.2911,0.3527,-0.3681,-0.7354,-0.8541,-2.138,-1.584,-2.204,-0.5205],[0.6588,0.5194,0.3377,0.7959,0.2321,0.2784,-0.1284,-0.0259,0.3909,0.045,-0.1697,0.5035,0.3373,-0.8665,-0.2356,0.2716,0.0564,0.2524,-0.3115,-0.1784,-0.2815,-0.5035,-0.5882,NaN,1.694,1.553,1.147,0.9189,0.7472,1.07,0.3338,0.4096,-0.0618,-0.5348,-1.272,-1.386,-2.398,-1.566,-0.6544],[0.2408,-0.7016,-0.4317,1.226,0.3,0.1161,-0.3316,-0.23,-0.8067,-1.454,-1.249,0.9278,-1.212,-2.112,-0.7296,-0.7038,-1.013,-0.6936,-1.69,-1.32,-1.032,-0.7912,-0.7795,NaN,-0.1214,0.86,1.273,1.836,1.198,0.6096,-0.4818,-0.4923,-0.7464,-1.056,-0.8252,-0.6191,-0.8894,-0.4634,-0.0824],[0.406,0.0591,-0.235,0.543,0.211,-0.1561,-0.1851,-0.1431,-0.2358,-0.2618,0.0381,0.4584,-0.6111,-0.8363,-0.3185,-0.4045,-0.4912,-0.2196,-0.6886,-0.4983,-0.497,-0.4889,-0.3492,NaN,-0.1958,0.7869,1.293,1.872,2.06,2.061,2.222,1.647,0.316,-0.1048,-1.897,-5.648,-1.844,-1.629,-0.9388],[0.6993,0.5515,0.131,0.9928,-0.0081,-0.0692,0.1082,-0.1428,-0.0175,-0.3037,-0.5284,0.2588,-0.4432,-0.4182,-0.1694,-0.3168,-0.049,-0.0628,0.0051,-0.1437,-0.2791,-0.3122,-0.5197,NaN,2.524,2.04,0.7183,-0.3667,0.6314,0.2303,0.4981,0.2799,0.0394,-0.4989,-0.9824,-2.323,-2.222,-0.7477,0.18],[0.2302,-0.7532,-1.084,1.162,-0.4382,-1.921,-1.511,-0.4808,-2.542,-2.535,-1.937,-0.7496,-1.287,-3.254,-2.177,-2.154,-1.284,-1.907,-2.108,-1.953,-2.084,-2.639,-2.505,NaN,1.358,2.252,2.686,2.619,1.943,1.268,-0.7406,-0.1137,-0.3181,-0.9722,-1.639,-1.008,-0.753,-6.456,-0.1241],[0.0238,-0.1729,-0.7712,-0.3357,-1.222,-1.707,-0.5778,-0.3476,-1.982,-1.454,-1.502,-1.428,-1.442,-2.087,-1.895,-0.9119,-1.054,-1.074,-1.308,-1.142,-0.9379,-1.583,-1.366,NaN,1.101,2.63,2.691,2.722,1.456,0.3453,-0.964,-0.761,-0.9421,-0.9597,-0.556,-2.659,-0.6208,-3.278,-0.2044],[1.225,0.5354,-0.1702,-0.8719,-1.76,-1.902,-1.064,-0.0388,-1.54,-2.075,-1.601,-1.347,-1.404,-3.125,-1.104,0.0087,-1.49,-0.3982,-1.946,-1.854,0.0524,-1.4,-1.425,NaN,0.2552,1.165,2.153,3.002,2.52,1.615,1.025,-0.41,-0.7019,0.0101,-1.264,-0.9758,-3.142,-5.062,-0.1905],[0.247,0.2606,0.2468,0.2666,-0.017,-0.0049,-0.113,0.09,-0.0158,-0.2224,-0.1348,-0.0694,-0.1187,-0.158,0.1434,0.1038,-0.1016,-0.0414,-0.1016,0.1445,-0.2256,-0.1781,-0.2054,NaN,-0.1207,-0.0711,-0.0463,-0.0437,-0.0171,-0.0252,0.0386,0.0679,-0.0038,-0.0336,-0.0573,-0.0077,0.0229,0.108,0.1891],[0.4935,0.1375,0.0307,0.4946,-0.0799,0.0474,0.1014,0.1631,0.0105,-0.101,-0.3268,0.0053,-0.2252,-0.3018,0.1335,0.2047,-0.0977,-0.1302,-0.0583,-0.2239,-0.0162,-0.2246,-0.1494,NaN,0.3672,0.0604,0.0199,0.1982,0.5036,0.425,0.1935,-0.0129,-0.2455,-0.3251,-0.3552,-0.1217,-0.3154,-0.1806,-0.2113],[0.2759,0.0986,0.0679,0.2666,-0.0402,0.0606,-0.0108,0.1397,-0.0435,-0.0579,-0.1595,-0.0541,-0.0981,-0.1062,0.0497,0.045,-0.0452,-0.045,-0.0586,0.1121,-0.0769,0.0465,-0.0101,NaN,0.1064,0.1017,0.2456,0.2961,0.2648,0.2558,-0.0995,-0.1883,-0.2755,-0.1749,-0.1484,-0.0815,-0.1112,-0.1198,-0.0712],[-0.0744,-0.028,0.1197,-0.053,0.1882,-0.0128,0.0321,0.0416,-0.013,-0.2368,0.1232,-0.0613,-0.0508,-0.0746,0.1185,-0.0653,0.0154,0.0913,-0.0333,0.0922,0.0935,-0.191,-0.127,NaN,0.9301,0.4986,0.0021,-0.2786,-0.1268,-0.3874,-0.1401,-0.0426,-0.0888,0.0349,0.1063,-0.0028,-0.2381,-0.1671,-0.0997],[-0.0638,-0.2078,-0.0343,0,0.1218,0.026,-0.2193,-0.0719,-0.3827,-0.557,0.0343,-0.2354,-0.2019,-0.5458,0.0003,-0.2005,-0.1078,0.0192,-0.0659,-0.0335,0.0115,-0.3973,-0.2586,NaN,-0.5295,-0.9405,-0.3701,-0.2737,-0.4005,-0.7762,-0.535,-0.1794,-0.3962,0.1682,0.6481,0.1234,1.634,1.749,0.0781],[0.0983,-0.3509,0.1057,0,0.3118,-0.031,-0.1519,-0.0722,-0.214,-0.6229,0.1048,-0.2261,-0.1585,-0.6142,0.2309,-0.4397,-0.3477,0.0131,-0.2754,0.0726,0.2144,-1.018,-0.5769,NaN,-0.7609,-0.577,-0.6848,-0.4651,-0.4638,-0.3273,-0.3144,0.071,0.2175,0.4889,0.5134,0.617,0.4447,0.5379,0.7028],[0.0762,-0.2336,0.0491,-0.0788,0.5383,0.1786,-0.4608,-0.4418,-0.6114,-0.7287,0.3338,-0.5155,-0.3697,-0.858,-0.292,-0.6101,-0.4902,-0.0184,-0.1712,-0.1201,0.1566,-1.38,-0.8578,NaN,-0.9606,-1.02,-1.049,-0.5111,-0.6502,-0.7852,-0.2484,0.1405,0.1423,0.4543,0.8948,0.638,1.396,1.143,0.4149],[0.1127,0.1034,-0.0702,0,0.0781,0.026,-0.0866,0.0416,-0.1594,-0.2824,0.0673,0.0792,-0.0421,-0.1406,0.0205,-0.1698,0.0545,0.1758,0.1355,0.1751,0.1087,-0.1654,-0.0069,NaN,0,0,0,0,0,0,0,0,0,0,0,0,0,0,0],[0.2562,-0.2275,-0.1464,0,0.0299,0.0647,0.2237,-0.2142,-0.2083,-0.6412,0.0394,-0.2106,-0.1122,-0.8044,-0.0798,-0.2431,-0.0837,0.0572,0.0729,0.3119,0.0614,-0.5343,-0.5866,NaN,-3.364,-2.072,-2.281,-0.9879,-1.137,-0.045,1.014,1.284,1.234,1.219,0.6615,1.066,1.098,1.121,1.188],[0.0376,0.0986,-0.1102,0,0.102,0.0418,-0.0526,-0.1826,-0.2418,-0.4272,-0.0848,-0.0297,0.03,-0.3417,-0.0512,-0.061,-0.0115,0.2376,0.0383,0.2026,0.0609,-0.1979,-0.4923,NaN,-0.749,-1.052,-0.02,0.2987,0.6661,0.5892,1.201,1.236,0.2281,0.0301,-0.064,-0.8933,-0.4254,-0.6837,-0.3617],[0.2821,0.0821,-0.2161,-0.3357,0.4103,-0.1781,-0.7344,-0.4975,-0.0224,-1.352,0.513,0.0311,-0.3546,-0.9374,-0.4294,-0.5341,-0.5875,-0.3598,-0.4713,-0.5661,-0.8641,-1.152,-0.6771,NaN,-1.11,-0.9622,-0.5799,-0.5031,-0.2748,-0.4709,-0.857,-0.5585,-0.076,0.569,0.6473,0.7036,0.7832,1.238,1.452],[-0.0688,0.2487,-0.1645,0.3196,0.1731,-0.0063,0.008,-0.1774,-0.2509,-0.6745,0.4899,-0.0624,-0.0164,-0.7575,-0.0851,-0.3493,-0.2397,-0.2019,-0.1431,-0.1831,-0.1205,-0.562,-0.6652,NaN,1.042,1.157,0.83,0.4737,-0.1233,-0.3808,0.3549,0.3157,0.068,-0.1259,-0.6001,-0.9428,-0.7115,-0.6887,-0.6678],[0.0527,0.088,-0.0211,0,0.1882,-0.0189,-0.0815,-0.0487,-0.0145,-0.2728,0.4259,-0.0398,-0.0268,-0.252,0.0003,-0.0247,-0.1548,-0.1351,-0.0247,-0.1289,-0.1289,-0.2609,-0.4409,NaN,-0.7485,-0.4047,-0.7501,-0.6943,-0.1223,-1.375,-1.294,-0.799,-0.6971,-0.796,0.3882,0.8444,1.952,2.305,2.192],[0.0229,0,0,0,0.035,-0.0943,-0.0216,0,-0.0325,-0.1233,0.1471,0.005,0,-0.0541,0.0424,-0.0654,-0.029,-0.029,0,0,0.0263,0.0084,-0.055,NaN,-0.2431,-0.2996,-0.2793,-0.2212,-0.1697,-0.204,-0.2856,-0.2234,0.0249,0.1419,0.146,0.2572,0.2932,0.5045,0.5582],[-0.283,-0.2844,-0.2287,0,-0.0998,-0.4047,-0.3124,-0.1149,-0.3075,-0.726,0.3818,-0.2241,-0.3508,-0.8185,-0.1935,-0.7262,-0.286,-0.187,-0.2186,-0.2186,-0.0207,-0.2047,-0.2933,NaN,-0.4202,-0.7616,-0.6589,-0.5081,-0.61,-0.4817,-0.3598,-0.6917,-0.723,0.2413,-0.55,0.5035,0.712,1.973,2.335],[-0.1352,-0.1208,-0.0671,0,0.0429,-0.2303,-0.136,-0.1794,-0.1594,-0.4767,0.2129,-0.2852,-0.0993,-0.3417,-0.3101,-0.2391,-0.1741,-0.0264,-0.119,-0.0941,0.0085,-0.19,-0.2169,NaN,-0.9228,-1.168,-0.509,-0.4049,-0.1868,-0.0412,0.5909,0.6892,0.4992,0.3837,0.4336,0.367,0.2002,0.1639,-0.0952],[0,0,0.016,0,0,-0.0759,0,-0.0479,0.0418,-0.1999,0.09,-0.0169,0.0696,-0.1062,-0.0417,-0.0331,0.0202,-0.02,0,0,0,-0.0675,-0.0052,NaN,-0.0544,-0.0494,-0.0657,-0.0488,-0.0042,-0.0345,-0.0638,-0.0519,-0.0223,-0.0684,-0.0035,0.0389,0.0002,0.172,0.2557],[-0.4842,0.3087,-0.1079,-0.2867,0.0748,-0.2828,-0.4593,0.0188,-0.4628,-1.072,-0.0069,-0.2421,0.0494,-0.4746,-0.231,-0.1123,0.319,0.1606,0.1943,0.043,-0.1644,-0.2926,-0.0932,NaN,1.041,0.7527,0.0291,-0.2266,-0.116,-0.1308,0.2728,0.1127,-0.1585,-0.1808,-0.2245,-0.5583,0.0636,-0.1507,-0.526],[-0.2792,0.1486,-0.0553,-0.2012,0.0133,-0.117,-0.1826,-0.1127,-0.2275,-0.3092,-0.0172,-0.215,0.0153,-0.0447,-0.0091,-0.142,0.1046,0.123,-0.119,-0.0941,-0.0625,-0.4075,0.0344,NaN,-0.1941,-0.5682,-0.153,-0.1449,-0.2058,0.0116,-0.117,-0.4723,-0.167,-0.6121,-0.4095,-0.1572,0.2154,1.375,1.6],[-0.0122,0.1908,0.0907,0.1686,0.0429,-0.0919,-0.0704,-0.0024,-0.114,-0.1865,0.1786,-0.0253,0.0573,-0.0639,0.107,0.0232,-0.0071,0.1797,-0.0552,-0.0953,-0.082,-0.1979,-0.1141,NaN,-0.4026,-0.2974,-0.0045,-0.1326,-0.1996,-0.1536,-0.1671,-0.1385,-0.1708,-0.109,-0.0308,0.1195,0.3777,0.6245,0.6848],[0,0.0794,0,0,0.035,-0.0384,0,0,0,-0.1233,0.0606,0,0.1098,0,0,0,0,0.0404,-0.0659,-0.0659,-0.0396,-0.0453,0,NaN,0,0,0,0,0,0,0,0,0,0,0,0,0,0,0],[-0.0974,0.3425,0.0675,0.1757,0.2701,-0.2108,0.4099,-0.0987,-0.419,-0.6586,-0.287,-0.3112,0.0691,-0.1273,-0.0038,-0.6264,-0.2739,0.1401,-0.073,-0.2581,0.3209,-0.2242,-0.0842,NaN,0.8301,0.4973,0.2438,-0.1005,-0.234,-0.3838,-0.3922,-0.0383,-0.0123,0.1277,0.1016,-0.158,-0.0911,-0.1922,-0.1979],[-0.2227,0.2825,-0.0429,0.1799,0.409,-0.0455,0.2486,-0.1165,-0.5769,-0.4463,-0.149,-0.4705,0.1376,-0.0727,-0.1984,-0.0832,-0.3358,0.2687,-0.2138,-0.223,-0.012,-0.377,0.0529,NaN,0.7969,0.1288,-0.569,-0.5948,-0.0897,-0.0146,0.3599,0.2638,0.2554,0.2203,-0.0242,-0.1221,-0.1795,-0.1347,-0.2963],[0.0179,0,0.0155,0,0.0859,0,0,0,-0.0644,-0.0423,0,0,0,0,0,0,0,0.0404,0,0,0,0,0,NaN,0.0112,-0.0171,0.0157,0.0075,0.0225,0.0368,-0.0082,-0.0097,-0.0588,-0.0365,-0.0244,-0.0211,-0.0123,0.0294,0.0648],[0,0,0,0,0.0691,0,0,0,-0.0325,-0.0423,0,0,0,0,0,0,0,0,0,0,0,0,0,NaN,0,0,0,0,0,0,0,0,0,0,0,0,0,0,0],[0,0,-0.0227,0,0.035,-0.0193,0,0,0,-0.0484,0,-0.0085,0,0,0,0,-0.02,0.0204,0,0,0.0263,-0.0228,0.0023,NaN,0,0,0,0,0,0,0,0,0,0,0,0,0,0,0],[0,0,0,0,0.0522,0,0,0.0454,0,-0.1621,-0.0419,-0.0085,0,0.0158,0,0,-0.0079,0.0719,-0.0333,-0.0333,0.0187,-0.0296,0,NaN,-0.1487,-0.0886,-0.103,-0.0973,-0.0717,-0.0063,-0.0624,-0.0397,0.0192,0.1436,0.1708,0.1067,0.0187,0.0801,0.0787],[-0.1353,-0.711,-0.1868,0.2032,-0.0897,-0.2508,-0.0812,-0.3003,-0.0797,-0.9456,-0.9849,-0.0407,-0.7215,0.561,-0.0881,-0.2736,-0.3021,0.591,-0.2808,-0.4172,-0.2482,-0.3736,-0.9105,NaN,0.0113,0.2607,0.9462,1.151,1.503,1.196,0.7895,0.2103,-0.4333,-0.8837,-0.7851,-0.6174,-1.228,-0.9677,-1.153],[0.0179,0,0,0,0,-0.0193,0,0,0,0,0,0,0,0.0315,0,0,0,0.0404,0,0,0,0,-0.0152,NaN,0,0,0,0,0,0,0,0,0,0,0,0,0,0,0],[0.1394,-0.008,0.0018,0,0.1025,0.0011,0,-0.1371,0,-0.2368,0.0731,-0.0878,-0.0532,0.2616,0.0802,-0.03,-0.06,0.0389,0,0,0,-0.1268,-0.2127,NaN,-0.4447,-0.4093,-0.3875,-0.3709,-0.2705,-0.1666,-0.0765,-0.1362,0.0094,0.0387,0.2832,0.2188,0.154,0.6601,0.8982],[-0.3042,-0.4253,-0.0965,-0.2882,-0.1536,-0.1476,-0.5804,-0.9081,-0.2946,-0.477,-0.2668,-0.6703,-0.0119,-0.0088,0.3767,-0.7299,-0.5481,0.7531,-0.5065,-0.3512,-0.4803,-1.075,-1.26,NaN,-1.081,-1.196,-1.082,-1.022,-0.779,-1.109,-0.3603,0.1269,0.5777,1.25,1.357,1.383,0.8011,0.6241,0.5106],[-0.2008,-0.1764,-0.102,0.1686,0.3685,-0.3539,-0.0199,-0.2382,-0.0533,-0.1979,-0.2031,-0.4434,-0.2252,0.3993,0.0828,-0.528,-0.1023,0.5313,0.0709,0.0618,0.0935,-0.505,-0.8628,NaN,-1.689,-1.506,-0.7823,-0.3759,-0.009,0.0029,0.7411,0.9787,1.12,0.9473,0.7362,0.4661,0.0762,-0.2147,-0.4916],[0.0872,-0.0482,0,0,0,0,0,0,0,0,0,0,0,0,0,0,0,0.0404,0,0,0,-0.0228,-0.0303,NaN,0,0,0,0,0,0,0,0,0,0,0,0,0,0,0],[0.0355,0,0,0,0,0,0,0,0,0,0,0,0,0,0,0,0,0.0203,0,0,0,0,0,NaN,-0.0524,-0.0271,-0.0311,0.0041,-0.0167,0.0114,-0.0315,-0.0609,-0.0422,-0.0449,0.059,0.0801,0.0532,0.054,0.0449],[0.0179,0,0,0,0,0,0,0,0,0,0,0,0,0,0,0,0,0.0203,0,0,0,0,0,NaN,0,0,0,0,0,0,0,0,0,0,0,0,0,0,0],[0.0355,-0.0482,-0.0072,0,0,0.0205,-0.0216,0,0,0,0,-0.0337,0.0422,0,-0.0319,0,0,0.0602,-0.0333,-0.0333,0.0187,0,-0.0152,NaN,0,0,0,0,0,0,0,0,0,0,0,0,0,0,0],[0.0355,0,0,0,0,0,0,0,0,0,0,0,0.0283,0,0,0,0.0402,0.0404,0,0,0,0,0,NaN,0,0,0,0,0,0,0,0,0,0,0,0,0,0,0],[0.053,0.0117,-0.058,0,0.0176,-0.0384,0.0321,0,0,-0.0833,0,-0.0169,0.0966,0,-0.0631,-0.0654,0,0,0,0,0,0,-0.1454,NaN,-0.3481,-0.1459,-0.105,-0.1065,-0.271,-0.1604,-0.106,0.1224,0.274,0.1626,0.2402,0.1993,0.0934,0.0855,0.0656],[0.224,-0.0418,0.0825,-0.0326,0.1198,-0.0323,0.0464,-0.1467,0.0296,-0.2576,-0.0806,0.1064,0.2482,-0.1634,-0.1846,-0.0615,0.1603,-0.0051,0.1036,0.0867,0.2113,-0.0082,-0.1466,NaN,0,0,0,0,0,0,0,0,0,0,0,0,0,0,0],[0.0355,-0.0949,0.046,0,-0.0248,-0.0384,-0.0216,0,-0.0644,-0.033,-0.0061,-0.0317,0.0832,0.0083,-0.0631,-0.0654,-0.0031,-0.0029,-0.0333,0.0618,-0.0333,-0.0641,-0.1123,NaN,-1.056,-0.9818,-0.7336,-0.6778,-0.3733,0.2087,0.617,0.7602,0.4775,0.1817,0.0586,0.3759,0.3348,0.4015,0.4069],[0.0355,-0.1401,0.046,0,0.0444,0,-0.0216,0,-0.0325,-0.0423,-0.1468,-0.0285,0.0014,0,0.0105,-0.1582,-0.0134,0.027,0,0.0324,0.0521,-0.0453,-0.2059,NaN,0,0,0,0,0,0,0,0,0,0,0,0,0,0,0],[-0.0094,-0.1615,0.2765,-0.1535,0.3927,-0.2513,0.0303,-0.2047,-0.2935,-0.4517,-0.4726,-0.1753,0.186,-0.3405,-0.1447,-0.8016,-0.3503,0.0729,-0.0933,-0.0034,0.022,-0.5349,-0.7718,NaN,-1.321,-1.145,-0.985,-1.023,-0.622,-0.3619,0.1218,0.545,0.8732,0.8969,0.862,0.8359,0.6173,0.4161,0.2892],[-0.4375,-0.4813,-0.2633,-0.2821,-0.6813,-0.1852,-0.4881,-1.033,-0.3385,-0.9152,-0.3045,-0.1096,0.2431,-0.6485,-0.4105,-0.5298,0.238,0.2925,-0.3617,-0.5956,-1.03,-0.329,-0.6988,NaN,1.979,1.604,1.163,0.6007,-0.2327,0.1259,0.1124,-0.1287,-0.251,-1.476,-1.67,-1.063,-0.2694,-0.6331,0.1395],[0.0571,-0.0746,-0.0072,0,-0.0381,0.0011,0,0,-0.0021,-0.0833,0.0154,0.0287,0.0422,-0.0541,0.0205,0.0119,0.0178,0.0573,-0.0275,-0.0336,-0.0978,0.0084,-0.0243,NaN,-0.0121,-0.0095,-0.0136,-0.0051,0.0044,-0.0053,-0.0149,-0.0099,-0.0071,-0.0085,-0.007,-0.0088,0.0068,0.0305,0.0602],[0,-0.0746,0,0,0,-0.0759,-0.043,0,0,-0.0833,0,0.0531,0,0,0,-0.0654,0,0.0602,0,0,0,0,0,NaN,-0.0888,-0.1166,-0.0216,-0.0369,-0.041,-0.1071,-0.0843,-0.0902,-0.0781,-0.0755,0.0076,0.1323,0.1091,0.2177,0.2735],[-0.0596,-0.1198,-0.0642,0,-0.0248,-0.2661,-0.1897,-0.0479,-0.0225,-0.3078,0.0284,0.2403,-0.0148,0.1255,-0.2221,-0.3277,-0.06,0.3437,-0.1239,-0.127,-0.1594,-0.0338,0.1055,NaN,0,0,0,0,0,0,0,0,0,0,0,0,0,0,0],[-0.3608,-0.0718,-0.1177,-0.1535,-0.0848,-0.3805,-0.112,0.1713,-0.0057,-0.037,0.4483,0.909,0.3473,-0.4261,0.4591,-0.4636,-0.2643,1.019,-0.1411,0.1515,-0.2827,-0.2671,0.0392,NaN,-0.2943,-0.3239,-0.3359,-0.3172,-0.2666,-0.2839,-0.0345,0.3056,0.088,-0.06,0.0638,0.3165,0.2007,0.405,0.5369],[-0.3949,-1.028,-0.9912,-1.4,-1.013,-1.976,-0.9463,-0.7359,-1.399,-0.6969,0.5231,0.6128,0.1904,-0.8991,-0.8485,-1.478,-0.1706,0.3907,-0.3188,-0.8897,-0.4424,-0.8592,-0.5388,NaN,0.1634,0.3928,0.2232,-0.1052,0.0041,0.0556,0.0129,-0.2677,-0.2907,-0.4972,-0.4584,-0.1219,0.3557,0.2287,0.3048],[0,-0.0546,-0.0451,0,0.0176,-0.0384,-0.043,-0.025,0.0211,-0.1999,0,0.0015,-0.0903,0,0.0214,0.067,-0.0224,0.0766,-0.0333,-0.0009,-0.0333,-0.0141,-0.0755,NaN,-0.1678,-0.2053,-0.0127,0.0494,0.1184,0.0936,-0.0128,0.0588,-0.074,-0.1166,-0.0942,0.059,0.0165,0.0705,0.2173],[0,0,-0.0227,0,0,0,0,0,0,-0.0423,0,0,0,0,0,0,-0.0079,0.0325,0,0,0,0.0157,0,NaN,0,0,0,0,0,0,0,0,0,0,0,0,0,0,0],[0,0,-0.0227,0,0,0,0,0,0.0211,-0.0423,0.0154,0,0,0,0,0,0,0.0203,0,0,0,0,0,NaN,-0.2201,0.0578,-0.1537,-0.1332,-0.2217,-0.12,-0.2091,-0.31,0.0045,-0.1579,-0.2572,-0.2634,0.0431,0.8656,1.075],[-0.0417,0,0,0,0,0,-0.0216,0,0,-0.1999,0,-0.0828,-0.0532,0.0624,0,-0.0654,-0.0224,0.0956,0,0,0,0.0313,-0.0093,NaN,0,0,0,0,0,0,0,0,0,0,0,0,0,0,0],[-0.0596,-0.0949,-0.0296,0,-0.0248,-0.1124,-0.1646,-0.0479,-0.0021,-0.2474,0.0306,-0.1303,0.0422,0,-0.0319,-0.0331,-0.0067,0.1849,0,0.0641,0,-0.0675,-0.0243,NaN,0,0,0,0,0,0,0,0,0,0,0,0,0,0,0],[-0.2693,-0.0769,-0.3878,0,0.3126,-0.5745,-0.73,0.0948,-0.3465,-0.4571,-0.0986,-0.5727,-0.5674,-0.252,-0.4922,-0.1785,-0.1607,0.4827,-0.5177,-0.3402,-0.5012,-0.0181,0.138,NaN,-0.6962,-0.6195,-0.6849,-0.6702,-0.9519,-0.7041,-0.7636,-0.2046,-0.1391,0.2221,0.152,0.6934,1.391,1.472,1.504],[0.0179,-0.0349,-0.1862,0,-0.1199,-0.1124,-0.064,0.1898,-0.0955,-0.3078,0.0306,-0.0854,-0.1597,-0.0225,-0.1315,-0.172,-0.0556,0.3334,-0.2186,-0.2186,-0.1665,0.0244,0.1476,NaN,0.0529,-0.0908,-0.0678,-0.0641,-0.0337,-0.0545,-0.0912,0.0126,-0.1391,-0.0326,-0.093,-0.1206,0.0137,0.3438,0.3644],[-0.4253,0.0171,-0.5326,-0.2474,-0.3035,-0.524,-0.5303,-0.2829,-0.3939,-0.8851,0.1394,-0.4583,-0.3304,0.0164,-0.8274,-0.7286,-0.3188,1.205,-0.8436,-0.7795,-0.5562,-0.6683,-0.1792,NaN,3.121,2.965,2.246,1.598,0.2095,-0.7927,-0.5071,-2.239,-0.4999,-1.541,-1.009,-2.199,-0.53,-1.368,0.5468],[-0.0744,0.0328,-0.1074,0,0.1336,-0.1826,-0.0837,-0.1735,-0.1298,-0.2731,-0.032,0.0093,-0.0921,-0.0746,0.0184,-0.2079,0.134,0.2869,-0.2638,-0.165,-0.259,-0.1363,0.2474,NaN,0,0,0,0,0,0,0,0,0,0,0,0,0,0,0],[-0.024,-0.1437,-0.0428,-0.1535,0.0111,-0.2498,-0.0866,-0.1572,-0.1026,-0.2474,-0.1786,-0.108,-0.0329,0.0158,-0.0692,-0.1132,-0.0448,0.2837,-0.33,-0.117,-0.2526,-0.0042,0.0598,NaN,-0.0971,-0.0291,-0.0514,-0.0663,-0.0734,-0.0485,-0.0862,-0.0512,0.0596,0.1337,0.0616,0.0808,0.0652,0.0553,0.0468],[0,0,0,0,0,-0.1655,-0.064,0,0,-0.1233,-0.0367,-0.0266,-0.0268,0,0,-0.1053,-0.0134,0.027,-0.0978,-0.0978,-0.0978,0,-0.011,NaN,0,0,0,0,0,0,0,0,0,0,0,0,0,0,0],[-0.0301,-0.028,0,-0.1041,0.0698,-0.1655,-0.1409,0.0229,-0.0644,-0.3421,0.0306,0.0017,-0.1045,0,0.2915,-0.1279,0.1397,0.3215,-0.1082,-0.4583,-0.2604,0.0391,0.0061,NaN,-0.1807,-0.1837,-0.1474,-0.1891,-0.1479,-0.1768,-0.0839,-0.0739,-0.14,-0.1605,-0.1424,-0.0398,0.1144,0.6028,0.949],[-0.0122,0.0203,0,0,0.0176,0,0.0105,0,-0.0325,-0.0169,-0.0213,-0.0085,0.0142,0,0.0214,0,-0.0156,0.0248,0,0,0,0.0313,-0.0152,NaN,0,0,0,0,0,0,0,0,0,0,0,0,0,0,0],[0.0179,0.0402,0,0,0,0,0,0.0454,-0.0644,0,0,-0.0169,0.0142,0.0158,0.0424,0,-0.0224,0.018,0.0022,-0.0333,-0.0333,0.0313,0.0135,NaN,0,0,0,0,0,0,0,0,0,0,0,0,0,0,0],[0.053,0,-0.0227,0,0.0102,-0.0128,0,0,-0.0935,0,0.0154,-0.0152,-0.0231,0,0,0.0227,-0.0674,0.0879,-0.0333,-0.0333,-0.0333,0.1212,-0.0018,NaN,-0.0599,-0.085,-0.0593,-0.0695,-0.0701,-0.0686,-0.0556,-0.0423,-0.0434,-0.0191,0.0055,0.056,0.0876,0.1929,0.2308],[0.0355,0.1362,-0.0428,0,0.035,-0.0384,0,0,-0.0644,0,0.0306,-0.0503,0,0,0.0214,0.0227,-0.0527,0.0463,0,0,0,0.0919,0.0058,NaN,0.0668,0.1845,0.1997,0.2565,0.0616,-0.1037,-0.0934,-0.1333,-0.0738,-0.1269,-0.0445,-0.1349,-0.1177,-0.027,0.0861],[0,0.0203,0.0155,0,-0.0492,-0.0943,-0.043,0,-0.1558,0,0,-0.0253,0,0.0315,0,0,-0.0422,0.0568,0,0,0,0.0313,0.0531,NaN,-0.1742,-0.0339,-0.0741,-0.0419,-0.004,-0.0171,-0.046,-0.0286,-0.0864,-0.0469,0.059,0.009,0.0701,0.2048,0.2102],[-0.0301,0,0,0,0,-0.0384,-0.0108,0,-0.0644,0,0,0,0.0283,0,0,0,-0.0067,0.0136,0,0.0324,0,0,0.0135,NaN,0,0,0,0,0,0,0,0,0,0,0,0,0,0,0],[0,0.0402,0.0611,0,-0.0209,-0.0573,0.0206,0,-0.0955,0.0254,0.0306,-0.0085,0.0428,0.0592,0.0424,0,0.0025,-0.0173,0.0714,-0.0018,-0.0659,0.039,0.0058,NaN,-0.1116,-0.1137,-0.0977,-0.0948,-0.061,-0.0144,0.0073,0.027,0.0285,0.1036,0.1086,0.1276,0.0518,0.0288,0.0099],[0.0179,0.0794,-0.0211,0,0.035,-0.1827,-0.0216,0.0454,-0.1719,-0.0169,-0.0367,0.0453,0.0142,0,0.1038,0,0.0089,-0.0704,0.0022,-0.0333,-0.0333,0.0166,0.0264,NaN,0,0,0,0,0,0,0,0,0,0,0,0,0,0,0],[0,0,0,0,0,-0.0384,0,0,-0.0325,0,0,0,0,0,0,0,0,0,0,0,0,0,-0.0076,NaN,-0.0347,-0.0389,-0.0362,-0.0276,-0.0181,-0.0334,-0.0188,-0.0125,-0.0234,0.0208,0.0396,0.0585,0.0342,0.0387,0.0517],[-0.0529,0,0,-0.053,-0.1427,-0.0759,-0.0847,-0.1826,-0.126,-0.0423,0.0306,-0.0085,0.0966,0,-0.0417,-0.0331,-0.0395,-0.0395,-0.0659,-0.0335,-0.0659,-0.0228,0.0637,NaN,-0.1889,-0.2304,-0.1508,-0.1137,-0.124,-0.1081,0.009,0.1973,0.1139,0.0566,0.1871,0.1534,0.0003,0.0567,0.1415],[-0.3838,0.0794,-0.1619,-0.1041,-0.2812,-0.2934,-0.1646,-0.4674,-0.3421,-0.1162,-0.1291,-0.178,0.0078,-0.036,-0.2798,-0.0743,-0.2136,-0.0622,-0.0586,-0.0338,-0.0515,0.0607,0.2686,NaN,-0.0837,-0.0931,-0.0816,-0.0239,-0.0125,-0.0658,-0.1031,-0.0258,-0.0411,-0.0738,0.0276,-0.0183,-0.0541,0.268,0.3814],[-0.0301,0,0,0,0,0,0,-0.025,-0.0325,0,0,0,0,0,0,0,0,0,0,0,0,0,0,NaN,0,0,0,0,0,0,0,0,0,0,0,0,0,0,0],[-0.3152,0.0986,-0.1655,-0.1535,-0.2466,0.0073,-0.1471,-0.4375,-0.3787,-0.0631,0.009,-0.2535,-0.1211,-0.2205,-0.0552,-0.2228,-0.0893,0.0027,-0.2193,-0.1722,-0.1358,-0.0867,0.0084,NaN,-0.5926,-0.6763,-0.4186,-0.2655,-0.2029,-0.3079,-0.0884,-0.1347,-0.0062,0.3824,0.1839,0.0331,0.337,0.8205,0.9363],[0,0.0599,-0.0671,0,0.003,0.0011,-0.043,0,-0.0644,0,0.0387,-0.0169,0.0422,0,-0.0319,0,-0.0213,-0.0009,-0.0333,-0.0333,0.0187,0.0157,0.0116,NaN,-0.6127,-0.6892,-0.6461,-0.5904,-0.5098,-0.4885,-0.2505,0.1628,0.1602,0.3225,0.332,0.5913,0.4791,0.8477,0.8915],[0,0,-0.0451,0,0,0,-0.0216,0,-0.0644,0,0.0457,0,0.0283,0,0,0,0,0,0,0,0,0,0,NaN,0,0,0,0,0,0,0,0,0,0,0,0,0,0,0],[0,0,-0.0227,0,0,0,0,0,-0.0325,0,0,0,0,0,0,0,0,0,0,0,0,0,0,NaN,0,0,0,0,0,0,0,0,0,0,0,0,0,0,0],[0,0,-0.0227,0,0,0,0,0,-0.0325,0,0,0,0,0,0,0,0,0,0,0,0,0,0,NaN,0,0,0,0,0,0,0,0,0,0,0,0,0,0,0],[-0.0301,0,0,0,-0.0142,0.0407,0,0,-0.0644,0,0,-0.0085,0.056,-0.0591,0.0214,0,-0.0156,-0.0156,0,0,0,0.0313,0,NaN,-0.0217,-0.0233,-0.0301,-0.023,-0.0315,-0.0192,-0.0129,-0.0232,-0.0237,-0.0299,0.0106,0.0371,0.0217,0.066,0.103],[-0.0301,0.0203,-0.0072,0,-0.0142,0.0205,0,0,-0.0325,0,0,0.0268,0.0283,0,0.0214,0,-0.029,-0.029,0,0,0,0.0313,-0.011,NaN,-0.0666,0.0279,0.0956,0.1923,0.159,-0.0427,-0.0706,-0.0016,0.0402,-0.0115,-0.0396,-0.0671,-0.1137,-0.0575,-0.0442],[0,0,0,0,-0.0248,0,0,0,-0.0325,0,0,0,0,0,0,0,-0.0233,-0.0233,0,0,0,0.0467,0,NaN,0.0027,-0.0192,0.0144,-0.0035,0.0035,0.0111,-0.0605,-0.0428,0.0101,-0.0395,-0.068,-0.0806,-0.0142,0.1148,0.1718],[0,0,0,0,-0.0248,0,0,0,-0.0325,0,0,0,0,0,0,0,-0.0079,-0.0079,0,0,0,0.0157,0,NaN,0,0,0,0,0,0,0,0,0,0,0,0,0,0,0],[0,0,-0.0296,0,-0.0248,0,-0.043,-0.0047,-0.1558,0,-0.0725,-0.0747,0.0291,-0.0541,-0.0207,0,-0.0422,-0.0422,0,0,0,0.0313,0.0005,NaN,0.031,0.0823,0.0933,0.046,0.0086,0.0107,-0.0441,-0.0609,-0.0472,-0.0642,-0.0422,-0.0177,-0.0334,-0.0009,0.0388],[0,0,0,0,0,0.0205,-0.0216,0,-0.0325,0,0,-0.0085,0.0142,0,0,0,-0.0079,-0.0079,0,0,0,0.0157,0,NaN,0,0,0,0,0,0,0,0,0,0,0,0,0,0,0],[0,0.0203,0,-0.053,-0.0731,0,0.0321,0.0229,-0.0644,0,0.0606,0.0748,-0.0268,0,0.1115,0,0,0,0,0,0,-0.0228,0,NaN,-0.0623,-0.0763,-0.0493,-0.0331,-0.0135,-0.0054,-0.0333,0.0109,0.0086,0.0017,0.026,0.0437,0.0087,0.0637,0.1099],[0,0,0,0,-0.0248,0,0,0,-0.0325,0,0,0.0268,0,0,0,0,0,0,0,0,0,-0.0228,0,NaN,0,0,0,0,0,0,0,0,0,0,0,0,0,0,0],[-0.0122,-0.008,0.046,-0.1041,-0.0849,0.0222,0.0419,0.0229,-0.0955,-0.0169,0.0154,0.1036,0.0153,0,0.0105,0.0227,0.0335,0.0337,0,0,0,-0.0228,-0.0391,NaN,-0.0359,-0.0438,-0.0349,-0.0313,0.0125,-0.0127,-0.0369,0.0183,-0.0382,-0.0178,0.011,0.0577,-0.1363,0.2176,0.0706],[-0.0417,0,-0.0227,-0.053,-0.0492,0.0407,-0.043,0,-0.0644,0,0,0.005,0,0,0,0,0,0,-0.0333,0.0308,-0.0333,0,-0.0228,NaN,0,0,0,0,0,0,0,0,0,0,0,0,0,0,0],[0,0,0,-0.0326,-0.0248,0,0,0,-0.0325,0,0,0,0,0,0.0214,0,-0.0079,0.0125,0,0,0,0.0157,0,NaN,0,0,0,0,0,0,0,0,0,0,0,0,0,0,0],[0,0,0,-0.1041,-0.0248,0,0,-0.0479,-0.0644,0.0254,0.0154,0.0531,0,0,0.0424,0.045,-0.0156,-0.0156,0,0,0,0.0313,-0.0152,NaN,0,0,0,0,0,0,0,0,0,0,0,0,0,0,0],[0,0,0.0155,0,-0.0248,0,0,0,-0.0325,0,0,0,0,0,0,0,0,0,0,0,0,0,0,NaN,0,0,0,0,0,0,0,0,0,0,0,0,0,0,0],[0.0179,0.0986,0.0907,0,-0.0731,0,0.0321,0,-0.0744,0,0,0.005,-0.039,0.0315,0.0424,0.0339,0.0246,-0.0156,0,0,0,0.0084,-0.0152,NaN,0,0,0,0,0,0,0,0,0,0,0,0,0,0,0],[-0.0596,0.0986,0.0155,0,-0.0791,0.0802,-0.043,0.0229,-0.126,0,-0.032,-0.0337,-0.0249,0,0.0214,0.0227,0.0268,0.0069,0,0,0.0521,-0.0228,-0.0478,NaN,-0.1437,-0.0328,0.0315,-0.1143,-0.1305,-0.2072,-0.2336,-0.2182,-0.0533,-0.0387,-0.16,-0.2269,-0.1369,0.6723,0.9922],[0,0.0402,0,0,-0.0492,0.0407,-0.043,0,-0.1049,0,0,-0.0234,-0.0532,0,0,-0.0104,-0.02,-0.02,-0.0333,-0.0333,-0.0333,-0.0453,0.0172,NaN,0.1437,-0.0395,-0.0799,-0.0714,-0.0057,-0.0313,-0.0613,-0.0276,-0.0582,-0.0388,-0.0689,-0.0497,-0.0502,0.1815,0.2572],[0,0,0.0155,0,-0.0248,0,-0.064,0.0454,-0.126,0,-0.0419,0,0,0,-0.0319,-0.0331,0,0,0,0,0,-0.0228,-0.0228,NaN,2.008,1.742,1.223,-0.0576,-0.2451,-0.3313,-0.6341,-0.3231,-0.828,-0.3241,-0.4489,-0.6609,-0.4279,-0.1305,-0.5619],[-0.0301,0,0.0759,0,0,0,-0.043,0.0454,-0.0644,0,0,0.0135,0.0142,0,-0.0319,0,0,0,0,0,0,-0.0228,0,NaN,0.0112,0.0152,0.0073,0.0045,0.0051,-0.0019,-0.024,-0.0218,-0.0318,-0.0318,0.0011,0.0059,0.008,0.0292,0.0235],[-0.0451,0.0746,0.1226,0,-0.1826,-0.0697,-0.2954,0.1463,-0.3075,-0.2528,-0.0995,-0.1031,0.1607,0.0789,-0.1212,0.3109,-0.0957,-0.0586,-0.0127,0.1232,0.1566,-0.164,0.0524,NaN,0.0166,-0.0019,-0.0046,-0.0025,-0.0144,-0.0113,-0.0247,-0.0263,-0.0139,-0.0103,0.0112,0.0129,0.0112,0.0191,0.039],[-0.0596,0.0402,0,0,-0.096,-0.0193,-0.064,0.0229,-0.1558,-0.0423,-0.0419,-0.0085,0,0.0315,-0.0207,0.0232,-0.0266,-0.0266,0,0,0,0,0.0303,NaN,0,0,0,0,0,0,0,0,0,0,0,0,0,0,0],[-0.0301,0,0,0,-0.0072,0,0,0,-0.0644,0,0,0,0,-0.0541,0,-0.0331,0,0,-0.0333,-0.0333,-0.0333,0,-0.0152,NaN,0,0,0,0,0,0,0,0,0,0,0,0,0,0,0],[-0.1113,0.0402,-0.0671,0,0.0719,0.0407,-0.064,0.0229,-0.164,0,0.0055,-0.002,0.0028,-0.1062,0.0691,-0.0331,-0.0628,0.0169,-0.0659,-0.0335,-0.0396,0.0013,0.0637,NaN,-0.2443,-0.6032,-0.6005,-0.0501,-0.3346,-0.6071,-0.3656,-0.3693,-0.2655,-0.6208,-0.2466,-0.2393,0.9189,1.712,1.916],[-0.0885,-0.0546,-0.0671,0.1156,0.0691,0.0429,-0.0847,-0.0942,-0.2694,0.0503,0.0114,-0.0337,0.0422,0.0083,0.1038,-0.3277,-0.0395,-0.0395,-0.0659,-0.0659,-0.0659,-0.1528,0.0264,NaN,-0.0967,-0.0914,-0.0766,-0.0591,0.0221,-0.0537,-0.0932,-0.091,-0.0792,-0.0739,-0.0836,-0.0179,0.0665,0.3037,0.4242],[-0.0885,-0.0746,-0.0671,0,0,-0.0384,-0.043,0.0229,-0.4517,0.0503,0.0154,0.2754,-0.0791,0.0315,0.0632,-0.4816,-0.1151,-0.1151,0,0,0.0521,0.0967,0.0135,NaN,-0.0811,-0.0355,-0.0635,-0.0517,-0.0169,-0.0539,-0.0687,-0.0547,-0.023,0.006,0.059,0.0941,0.0625,0.089,0.1386],[0.0355,0,0,0,0.0534,0,-0.043,-0.0024,-0.126,0.0254,0.0754,0,0,0,0.0424,-0.1053,-0.033,0.0074,0,0,0,0,0.0358,NaN,-0.096,-0.0602,-0.1531,-0.0965,-0.0936,-0.123,-0.1223,-0.2275,-0.0764,-0.0286,0.0017,0.1469,0.1037,0.2824,0.5425],[-0.0301,0,0.0383,0,0.035,-0.0573,-0.0216,-0.0479,-0.1558,0,0,-0.0069,-0.0268,0,0,-0.1279,-0.0367,-0.0367,-0.0333,-0.0333,-0.0071,0.0013,0.0192,NaN,-0.0054,0.01,-0.0242,-0.0298,-0.0341,-0.0293,-0.0592,-0.0493,-0.0514,-0.0181,0.0133,0.0282,0.0226,0.092,0.1348],[0.0179,-0.028,0,0,0.035,0,0,0,-0.126,0.0503,0.0457,-0.0085,-0.0126,0,-0.0319,0,-0.0067,0.0535,0.0356,0,0,0,0.0058,NaN,0,0,0,0,0,0,0,0,0,0,0,0,0,0,0],[0,0,0,0,0,0,0,0,-0.0644,0.0254,0,0.005,-0.0268,0.0158,0,0,0,0.0404,0.0703,0,0,0,0,NaN,0,0,0,0,0,0,0,0,0,0,0,0,0,0,0],[-0.0405,-0.0949,0,-0.1041,0.0102,-0.1655,-0.0216,0.2141,-0.2964,0.099,-0.0848,0.0159,-0.0735,-0.0746,-0.0207,-0.2064,-0.0799,0.0191,0.2323,0,0,0.0838,-0.0068,NaN,-0.0723,-0.1638,-0.1406,-0.2331,-0.2064,-0.1504,-0.0948,0.0086,-0.0349,-0.0369,-0.0491,0.0439,-0.0513,0.469,0.7121],[-0.0417,0,0,0,0.0522,-0.0384,0.0943,0.1323,-0.0841,0.0749,0.161,0.0324,0.0434,0,0,-0.0331,0.0178,0.1512,0.1968,-0.0335,0.132,0.0084,0.0058,NaN,-0.0898,-0.1038,-0.0943,-0.0579,-0.0253,-0.0056,0.0344,0.0921,0.0848,0.0797,0.0662,0.0177,-0.0144,-0.0051,0.0212],[0,0,0,0,0.003,0.0407,0,0,-0.2137,0,0.0963,-0.0085,-0.0532,0,-0.0631,0,-0.0356,-0.0153,0,0,0.0521,0.0313,-0.049,NaN,-0.1784,-0.1482,-0.122,-0.1168,-0.1069,-0.119,-0.0972,-0.0617,-0.1044,-0.0605,0.1141,0.1579,0.1749,0.3059,0.3625],[0,0,0,0,0,0,0,0,-0.0325,0,0,0,0,0,0,0,-0.0067,-0.0067,0,0,0,0,-0.0168,NaN,0.0365,0.1206,0.1578,0.0307,0.0025,-0.0073,0.0122,0.0357,-0.0639,-0.0759,-0.0374,-0.0451,-0.0887,-0.0713,-0.0065],[0,0,0,0,0,0,0,0,-0.0325,0,0,0,0,0,0,0,-0.0079,-0.0079,0,0,0,0.0157,0,NaN,0,0,0,0,0,0,0,0,0,0,0,0,0,0,0],[0,0,0,0,0,0,0,0,-0.0644,0,0,0.0135,0,0,0,0,-0.0067,-0.0067,0,0,0,0,0.0135,NaN,-0.0076,-0.0105,-0.0091,-0.009,-0.0072,-0.0077,-0.007,-0.0066,-0.0116,-0.0084,0.0072,-0.0101,-0.0132,0.0346,0.0662],[0,0,0,0,0,0,0,0,-0.0325,0,0,0,0,0,0,0,-0.0067,-0.0067,0,0,0,0,0.0135,NaN,-0.1088,-0.1022,-0.1036,-0.1145,0.0044,0.2392,0.1744,0.0084,-0.034,-0.0168,0.0228,0.0594,-0.0316,-0.0076,0.0105],[0,0,0,0,-0.0248,0,0,0,-0.0644,0,0,0,0,0,0,0,0,0,0,0,0,0,0,NaN,-0.104,-0.0181,-0.0094,-0.136,-0.0775,-0.0546,0.0469,0.0844,-0.0292,-0.0249,0.0999,0.1598,-0.0304,0.0298,0.0632],[0,0,0,0,0,0,0,0,-0.0325,0,0,-0.0085,0,0,0,0,0,0,0,0,0,0,0,NaN,0,0,0,0,0,0,0,0,0,0,0,0,0,0,0],[0,0,0,0,0,0,0,0,-0.0325,0,0,0,0,0,0,0,0,0,0,0,0,0,0,NaN,0,0,0,0,0,0,0,0,0,0,0,0,0,0,0],[0,0,0,0,0,0,0,0,-0.0325,0,0,0,0,0,0,0,0,0,0,0,0,0,0,NaN,0,0,0,0,0,0,0,0,0,0,0,0,0,0,0],[0,0,0,0,0,0,0,0,-0.0325,0,0,0,0,0,0,0,0,0,0,0,0,0,0,NaN,0,0,0,0,0,0,0,0,0,0,0,0,0,0,0],[0,0,0,0,0,0,0,0,-0.0325,0,0,0,0,0,0,0,0,0,0,0,0,0,0,NaN,0,0,0,0,0,0,0,0,0,0,0,0,0,0,0],[0,0,0,0,0,0,0,0,-0.0644,0,0,0,0,0,0,0,0,0,0,0,0,0,0,NaN,0.1902,0.1473,0.1669,0.1877,0.052,-0.0968,-0.1247,-0.1677,-0.1096,-0.0731,-0.0773,-0.059,-0.0859,-0.0323,0.0822],[0,0,0,0,0,0,0,0,-0.0325,0,0,0,0,0,0,0,0,0,0,0,0,0,0,NaN,0,0,0,0,0,0,0,0,0,0,0,0,0,0,0],[0,0,0,0,0,0,0,0,-0.0325,0,0,0,0,0,0,0,0,0,0,0,0,0,0,NaN,0,0,0,0,0,0,0,0,0,0,0,0,0,0,0],[0,0,0,0,0,0,0,0,-0.0325,0,0,0,0,0,0,0,0,0,0,0,0,0,0,NaN,0,0,0,0,0,0,0,0,0,0,0,0,0,0,0],[0,0,0,0,0,0,0,0,-0.0325,0,0,0,0,0,0,0,0,0,0,0,0,0,0,NaN,-0.0111,-0.0084,-0.0111,-0.0125,-0.0125,-0.0098,-0.0109,-0.0059,-0.0047,0.005,0.0048,0.0147,0.016,0.028,0.0183],[0,0,0,0,0,0,0,0,-0.0644,0,0,0,0,0,0,0,0,0,0,0,0,0,0,NaN,-0.0087,-0.0143,-0.0102,-0.0087,-0.0069,-0.0061,-0.0127,-0.0027,0.0028,-0.0127,-0.0111,0.0129,0.0063,0.0311,0.041],[0,0,0,0,0,0,0,0,-0.0325,0,0,0,0,0,0,0,0,0,0,0,0,0,0,NaN,0.0136,0.0059,-0.0089,-0.0197,-0.0136,-0.0157,-0.0225,-0.001,-0.0054,-0.0034,-0.0021,0.0032,-0.0065,0.0265,0.0498],[0,0,0,0,0,0,0,0,-0.0325,0,0,0,0,0,0,0,0,0,0,0,0,0,0,NaN,0,0,0,0,0,0,0,0,0,0,0,0,0,0,0],[0,0,0,0,0,0,0,0,-0.0325,0,0,0,0,0,0,0,0,0,0,0,0,0,0,NaN,0,0,0,0,0,0,0,0,0,0,0,0,0,0,0],[0,0,0,0,0,0,0,0,-0.0644,0,0,0,0,0,0,0,0,0,0,0,0,0,0,NaN,0.0824,0.1276,0.059,0.0294,-0.0434,0.0053,-0.0857,-0.0905,-0.112,-0.104,-0.0745,-0.0332,-0.0053,0.0943,0.1504],[0,0,0,0,0,0,0,0,-0.0325,0,0,0,0,0,0,0,0,0,0,0,0,0,0,NaN,0.0943,0.2956,0.3729,0.2269,0.0998,-0.0451,-0.145,-0.113,-0.0759,-0.1251,-0.1126,-0.117,-0.1986,-0.1116,-0.0454],[0,0,0,0,0,0,0,0,-0.0325,0,0,0,0,0,0,0,0,0,0,0,0,0,0,NaN,0,0,0,0,0,0,0,0,0,0,0,0,0,0,0],[0,0,0,0,0,0,0,0,-0.126,0,0,0,0,0,0,0,0,0,0,0,0,0,0,NaN,-0.1265,-0.1489,-0.0297,0.1387,0.2194,0.1162,-0.0249,-0.1307,-0.0305,0.0487,-0.0002,-0.001,-0.0551,0.0334,-0.009],[-0.0301,0,0,0,0,0,0,0,-0.0644,0,0,0,0,0,0,0,0,0,0,0,0,0,0,NaN,-0.0207,-0.0772,0.0087,0.0025,-0.0799,0.0374,-0.0025,-0.0196,0.0123,-0.0003,-0.0059,0.0528,-0.0212,0.0725,0.041],[-0.0301,0,0,0,0,0.0407,-0.0216,0.0229,-0.126,0.0254,0,0.0135,0.0142,0.0158,0,0,-0.0134,-0.0134,0,0.0324,0,0,0.0116,NaN,0,0,0,0,0,0,0,0,0,0,0,0,0,0,0],[-0.0596,-0.0482,-0.0451,0,0,-0.0384,0,0,-0.0955,-0.033,0,-0.0253,0,-0.0541,0,-0.0331,-0.0146,-0.0146,0,0,0,0.0157,-0.0018,NaN,0,0,0,0,0,0,0,0,0,0,0,0,0,0,0],[-0.0885,-0.0949,-0.1102,0,0,-0.0384,0,0,-0.1558,0,-0.0367,-0.0253,-0.0532,-0.0541,0,-0.0654,-0.033,0.0074,0,0.0324,0,0,-0.0229,NaN,0,0,0,0,0,0,0,0,0,0,0,0,0,0,0],[-0.109,0.078,0.0027,0,-0.113,-0.1655,0.0055,-0.0713,-0.3622,0.1525,0.0533,-0.0921,-0.1045,-0.0941,0.2107,0.0227,0.0874,-0.0888,0.2627,0.0952,0.309,0.1069,-0.0658,NaN,-0.1217,-0.0731,-0.0478,-0.1211,-0.0929,-0.0408,-0.0617,-0.0754,-0.056,-0.0275,-0.0662,-0.2404,-0.0679,0.4315,0.6609],[-0.0301,0,0,0,0.0176,-0.0193,0,0,-0.0644,0,0,0,0,0,0,0,-0.0067,-0.0067,0.0356,0,0.0263,0,0.0135,NaN,-0.0426,-0.0385,-0.0385,-0.0328,-0.0248,-0.0154,-0.0426,-0.0261,-0.0087,0.0201,0.0389,0.0419,0.015,0.0584,0.0959],[0,0,0,0,0,0,0,0,-0.0644,0,0,0,0,0,0,0,0.0402,0,0.0356,0,0.0521,0,0,NaN,0,0,0,0,0,0,0,0,0,0,0,0,0,0,0],[0,0,0.0155,0,0,0,-0.0216,0,-0.0841,0,-0.0367,-0.0085,0,0,0,0.045,-0.0067,0.073,0,0,0,-0.0228,0.0135,NaN,-0.0204,-0.0143,-0.0237,-0.0203,-0.0045,-0.0074,-0.0305,-0.0413,-0.0351,0.0106,0.0084,0.0214,0.0185,0.0468,0.0918],[0.0604,0.2741,-0.0282,0.0067,-0.0095,-0.1086,-0.1147,0.0246,-0.4428,-0.3975,-0.0416,0.1135,-0.3147,0.2041,-0.4161,-0.0598,0.0553,1.185,0.1594,0.1158,0.2358,-0.0692,0.0348,NaN,0.9899,-0.326,-0.5565,-0.398,-0.0444,0.2502,0.1381,0.1193,0.0647,-0.0776,-0.173,-0.1699,0.1165,0.0069,0.0598],[0,-0.0482,0.0309,0,0.0102,0.0022,0,-0.0479,-0.1558,-0.0833,0,0,-0.1045,0.0745,-0.0631,0,-0.029,0.1077,0,0,0.0263,-0.0141,0.004,NaN,-0.0442,-0.0428,-0.0252,-0.0037,-0.0029,-0.0022,-0.0271,-0.0031,-0.0209,-0.0093,-0.0036,0.0142,0.0431,0.0592,0.0685],[0,0,0,0,-0.0072,0,0,0,-0.0325,0,0.0154,0,-0.0532,0,0,0,0,0,0,0,0,0,-0.0076,NaN,0,0,0,0,0,0,0,0,0,0,0,0,0,0,0],[0,0,0,0,0,0,0,0,-0.0115,0,0,0,-0.0268,0,0,0,0,0,0,0,0,0,0,NaN,-0.0078,-0.0076,-0.0063,-0.0214,-0.0155,0.1129,-0.005,0.0011,-0.0079,0.0009,-0.009,0.0162,-0.048,0.0058,-0.0085],[0,0,0,0,0,0,0,0,-0.0325,0,0,0,-0.0268,0,0,0,0,0,0,0,0,-0.0228,0,NaN,0,0,0,0,0,0,0,0,0,0,0,0,0,0,0],[0,0,0,0,0,0,0,0,-0.0325,0,0,-0.0085,-0.0532,0,0,0,0,0,0,0,0,-0.0228,0,NaN,-0.0226,-0.0212,-0.0104,-0.0029,-0.0076,-0.0022,-0.0162,-0.024,0.0085,0.0046,0.0135,0.0167,0.0012,0.0442,0.0184],[-0.0301,0,0,0,0,0,-0.0216,-0.0479,-0.0644,-0.0423,0.0154,0,-0.0532,0,0,0.0119,-0.0067,-0.0067,0,0,0.0521,-0.0228,-0.0538,NaN,0.27,0.9468,1.036,0.5991,-0.246,-0.1897,-0.3101,-0.2139,-0.2127,-0.2026,-0.2314,-0.3055,-0.2737,-0.6429,-0.024],[0,0,0.0155,-0.053,0.0102,0,-0.0216,0,-0.1558,-0.0423,0,-0.0337,-0.0268,0.0315,0.0313,0.0227,0,0.0203,0,0.0324,0.0263,0,-0.0152,NaN,0,0,0,0,0,0,0,0,0,0,0,0,0,0,0],[0,0,0,0,0,-0.0384,0,0,-0.1558,-0.0833,0,0,-0.0532,0,0.0214,0,0,0.0203,0,0,0.0263,0,0,NaN,-0.0123,-0.0144,-0.013,-0.0052,-0.0094,-0.0156,-0.0036,-0.0096,-0.0143,-0.0201,0.0168,0.015,-0.036,0.0451,0.0767],[0.0054,0,0.0081,0,0,0,-0.0216,0,-0.1049,0,0,-0.0169,-0.0268,0,0,0,0,0.0404,0,0.0641,0.0521,-0.0228,0,NaN,-0.0482,-0.0553,-0.0336,-0.0134,-0.0213,-0.0147,-0.0475,-0.0338,-0.0244,-0.033,-0.0024,0.0379,0.0167,0.0971,0.1759],[-0.0301,0,0,0,0,0,-0.0216,0,-0.126,0,0,0,-0.0791,0,-0.0631,0,0,0,0,0,0.0263,-0.0228,0,NaN,0,0,0,0,0,0,0,0,0,0,0,0,0,0,0],[0.0611,-0.0546,-0.1004,0,-0.0402,0.0011,-0.0108,0.0454,-0.185,-0.1233,0.1188,0.0531,-0.0369,-0.0382,0.0205,0.067,-0.0266,0.0724,-0.0659,-0.0659,-0.0396,0,0.0228,NaN,0,0,0,0,0,0,0,0,0,0,0,0,0,0,0],[0,-0.0482,0,0,0.0176,0,0,0.0229,-0.0644,0,0.0154,-0.0085,-0.0126,0,0,0.045,-0.0079,0.0125,0,0,0,0.0157,0,NaN,0,0,0,0,0,0,0,0,0,0,0,0,0,0,0],[0.0355,0,0,0,0.0176,-0.0573,0,0,-0.0644,0,0.0457,0,-0.0268,0,-0.0319,0,0.0402,0,0,0,0,0,-0.0152,NaN,0,0,0,0,0,0,0,0,0,0,0,0,0,0,0],[0,0,0,0,0.0176,0,0,0.0454,-0.0644,0.0254,0.0154,0.0099,0,0,0.0214,0,0.0726,0.0337,0,0,0,0,-0.0018,NaN,-0.3931,-0.3761,-0.3083,-0.2467,-0.2356,-0.0929,0.0546,0.0536,0.1766,0.2324,0.3115,0.2962,0.1813,0.1731,0.1733],[0.0179,0,0,0,0.0102,0,0,0,-0.0325,0,0.0154,0,0.0142,0,0,0,0.0402,0,0,0,0,0,0,NaN,0,0,0,0,0,0,0,0,0,0,0,0,0,0,0],[0,0,0.0309,0,0.0176,0,0,0,-0.0644,0,0,0.0183,0.0142,0,0,0,-0.0134,-0.0134,0,0,0,-0.0675,0.0192,NaN,-0.1132,-0.0544,-0.0465,-0.109,0.0194,0.1496,0.06,-0.0244,-0.0671,-0.0474,0.0183,0.1046,0.0439,-0.0122,0.0782],[0,0,0,0,0,0,0,0,-0.0744,0,0,0.0268,0,0,0,0,0,0,0,0,0,-0.0453,-0.0152,NaN,0.7321,1.057,0.6971,-0.1333,-0.2226,-0.2709,-0.2187,-0.076,-0.3236,-0.2673,-0.2373,-0.2754,-0.1861,-0.3484,0.0731],[0,0,0,0,0,0,0,0,-0.0325,0,0,0,0,0,0,0,0,0,0,0,0,-0.0228,0,NaN,0,0,0,0,0,0,0,0,0,0,0,0,0,0,0],[0,0,0,0,0.1827,-0.0166,-0.0212,0,-0.2694,0.0081,0.1045,-0.0585,0.0014,0.0926,0.0205,0.067,-0.0134,-0.0134,0,0,0.0521,-0.1108,0.004,NaN,-0.9793,-0.8469,-0.9929,-1.108,-0.8745,-0.8228,-0.3213,0.4735,0.777,1.242,0.9633,0.8899,0.5037,0.5741,0.5224],[0,0,-0.0072,0,0.035,-0.0193,0,0,-0.0644,0,0,0,0,0,0,0.0227,-0.0134,-0.0134,0,0,0,0,0.0268,NaN,0,0,0,0,0,0,0,0,0,0,0,0,0,0,0],[0,0,0,0,0.0176,0,0,0,-0.0325,0,0,0,0,0,0,0,0,0,0,0,0,0,0,NaN,0,0,0,0,0,0,0,0,0,0,0,0,0,0,0],[0.0179,0,0,0,0.0176,0,0,0,-0.0644,0,0,0,0,0,0,0,0,0,0,0,0,0,0,NaN,-0.0186,-0.027,-0.0243,-0.0157,-0.0018,0.0123,0.0084,0.0075,-0.013,-0.0063,0.0212,0.0107,-0.0019,0.0159,0.0326],[0.0355,0,0,0,0.0085,0.0205,0,0.0229,-0.0644,0,0.0306,-0.0169,0,0,0.0214,0.0227,0,0,0,0,0,-0.0228,0,NaN,-0.1643,-0.1562,-0.194,-0.2436,-0.2332,-0.1531,-0.0801,-0.026,0.0041,0.0592,0.1715,0.2806,0.1936,0.2083,0.3332],[0.0872,0,0,0,-0.004,0,-0.043,-0.0479,-0.2418,0,0.0154,-0.0169,0.0014,0,0.0632,0.0227,0,0,-0.0333,-0.0009,-0.0333,-0.0228,-0.0076,NaN,0.0009,0.0862,0.0838,0.0326,-0.0174,-0.0548,-0.11,-0.0609,-0.0354,0.045,0.0186,0.0129,-0.0293,0.0072,0.0204],[0.0179,0.0203,0,0,0,0,0,0,-0.0325,0,0,0,0,0,0.0214,0,0,0,0,0,0,0,0,NaN,0,0,0,0,0,0,0,0,0,0,0,0,0,0,0],[0.0355,0.0203,0,0,0,0,0,0,-0.0955,0,0,0,0,0.0158,0.0632,0,0,0,0,0,0,0,0,NaN,0,0,0,0,0,0,0,0,0,0,0,0,0,0,0],[0.0355,0,0,0,0.0102,0.0213,-0.043,0,-0.0644,0,0,0,0.0014,0,0,-0.0331,0,0,0,0,0,-0.0228,0,NaN,0,0,0,0,0,0,0,0,0,0,0,0,0,0,0],[0.0355,0,0,0,0,0.0407,0,0.0229,-0.0644,0,-0.0061,0,-0.0268,0,0,-0.0204,-0.0079,0.0125,0,0,0,-0.0071,0,NaN,0.3653,0.832,0.6641,0.3274,-0.0174,-0.0582,-0.3268,-0.2161,-0.4479,-0.3177,-0.3035,-0.2633,-0.319,-0.0144,0.0956],[0.0938,-0.008,-0.058,-0.053,-0.0568,0,-0.0216,0.0169,-0.1558,0.0081,-0.0174,-0.0085,-0.0369,-0.0541,-0.01,0,0.0072,-0.0127,0,0,0.0521,-0.0453,0.0283,NaN,0.0042,0.0727,0.2076,0.0676,-0.0534,-0.0053,-0.0264,-0.1273,-0.1389,-0.1134,-0.0724,-0.009,-0.0355,0.0631,0.1662],[0.0355,0,0,0,0,0,0,0,-0.0325,0,0,0.0268,0,0,0,0,0,0,0,0,0,0,0,NaN,0,0,0,0,0,0,0,0,0,0,0,0,0,0,0],[0.0179,0,0,0,0,0,0,0,-0.0325,0,0,0,0,0,0,0,0,0,0,0,0,0,0,NaN,-0.0019,-0.002,-0.0033,-0.0047,-0.0047,0.0359,-0.0031,-0.0014,-0.0016,-0.0015,-0.0031,-0.0001,-0.0035,-0.0034,-0.0017],[0.0355,0,0,0,0,0,0,0,-0.0325,0,0,0,0,0,0,0,0,0,0,0,0,0,0,NaN,-0.0083,-0.0083,-0.0042,-0.0068,-0.0082,-0.0056,-0.005,-0.0097,-0.0034,-0.0081,-0.0002,-0.0081,-0.0074,0.0333,0.0499],[-0.0609,0.1162,0.4233,-0.053,-0.3308,-0.7808,0.4522,-0.2906,0.0391,-0.0276,0.2852,-0.5952,-0.5389,0.3825,-0.1015,0.7427,0.0923,0.273,-0.0868,-0.0864,-0.0993,-0.0439,0.2869,NaN,-0.6345,-0.6181,-0.5314,-0.5097,-0.3844,-0.5028,-0.1978,-0.1188,0.0145,0.3464,0.4302,0.3745,0.5216,0.7485,1.062],[-0.0394,-0.0036,0.1545,0,-0.17,-0.1886,-0.0391,-0.2829,0.077,0.1375,0.1023,-0.0073,-0.3041,0.2976,-0.0181,0.1038,-0.0492,-0.0858,0.0022,-0.0009,0.0441,-0.262,0.0424,NaN,0,0,0,0,0,0,0,0,0,0,0,0,0,0,0],[0.1863,0.3524,0.5032,-0.1041,-0.5639,-0.6254,-0.0107,-0.5072,-0.2382,0.0373,-0.0289,0.0289,-0.3523,0.4735,-0.3262,0.6324,-0.2516,-0.5807,0.1993,-0.0365,-0.002,-0.2091,0.1815,NaN,0,0,0,0,0,0,0,0,0,0,0,0,0,0,0],[0.0702,0.0402,0.0309,-0.053,0.0102,-0.018,-0.0216,-0.0713,-0.0225,0.0081,0.0154,-0.0169,-0.0532,0.0158,-0.0417,0.1269,0.0112,-0.0087,-0.0333,0.0308,-0.0333,0.0084,-0.0258,NaN,-0.3037,-0.2254,-0.1821,-0.1307,-0.0968,-0.0769,0.1615,0.2291,0.1507,0.2381,0.0483,0.1068,0.022,0.0906,-0.0315],[0.0445,0.1246,0.2656,-0.1041,-0.0142,-0.0153,0.1681,-0.1764,0.0093,0.0857,0.0535,-0.056,0.033,0,0.0105,0.2559,-0.095,0.0417,0,0.0641,0,0.1272,0.0097,NaN,0,0,0,0,0,0,0,0,0,0,0,0,0,0,0],[0.0054,-0.0482,-0.0227,0,-0.0731,0.0407,0,-0.1391,-0.0744,0.0254,-0.0268,-0.0169,0,0,-0.0319,0.1517,-0.0422,-0.0422,-0.0659,-0.0659,-0.0659,0.0313,0.0379,NaN,-0.058,-0.07,-0.0581,-0.0578,-0.0508,-0.0512,-0.0394,-0.0381,-0.0543,-0.0284,0.0178,-0.0133,-0.0389,0.211,0.3294],[-0.0301,0,0,0,0,0,0,-0.0479,0,0,0,0,0,0,0,0.045,0,0,0,0,0,0,0,NaN,-0.0459,-0.0545,-0.0626,-0.0542,-0.0185,0.0083,-0.0136,-0.0167,-0.0211,0.0139,0.0248,0.0546,0.0235,0.066,0.0959],[-0.0301,0,0,0,-0.0492,0,0,-0.0942,-0.0325,0,-0.0367,-0.0085,0,0,0,0.11,0,0,0,0,0,0,-0.0228,NaN,-0.0948,-0.1032,-0.0695,-0.0207,0.0267,-0.0012,0.0435,0.0927,0.084,0.0417,-0.0038,-0.0655,-0.0203,0.0458,0.0447],[0,-0.0546,0,0,-0.0731,-0.0193,0,-0.0942,0,0.0503,-0.0367,0.0231,0,0,0,0.067,-0.0233,-0.0233,0,0,0,0.0467,-0.0452,NaN,0.3432,0.2772,0.0814,0.2,0.0407,0.0122,-0.1426,-0.2038,-0.2171,-0.1728,0.004,-0.0378,-0.1083,-0.048,-0.0282],[-0.0122,0,0.046,0,0.0176,0.0606,0.0635,-0.1391,0,0.099,-0.0367,-0.0585,0,0.0918,0.0001,0.045,-0.0459,-0.0459,0,0,0.0263,0.069,-0.0818,NaN,-0.1158,-0.0821,-0.0901,-0.0522,0.0491,0.0791,0.093,0.0582,-0.0003,-0.0121,-0.0032,-0.0084,-0.0177,0.0321,0.0704],[0,0,0.0383,0,0.0176,0,0,-0.0479,0,0.0749,0,-0.042,0.0283,0,0,-0.0331,0,0,0,0,0.0521,0,-0.0076,NaN,0.0105,-0.0096,-0.0163,-0.021,-0.0287,-0.0242,-0.0406,-0.0208,-0.0205,-0.0215,0.0061,0.0192,0.0225,0.0511,0.0938],[-0.0466,0.0599,-0.0278,-0.053,0.0444,-0.0384,0.0397,-0.1794,-0.0332,0.2174,0.1243,-0.1113,-0.0485,0.0826,-0.0812,0.034,-0.0135,0.0065,0.0022,-0.0333,0.0935,-0.0951,0.0027,NaN,1.467,0.7279,-0.0294,-0.3538,-0.1996,-0.5157,-0.3409,-0.3387,-0.2177,-0.4593,0.0297,-0.0244,-0.2301,0.1902,0.2948],[0,-0.0746,-0.0227,0,-0.0142,-0.0573,0,-0.1371,-0.0644,0.0749,0.009,-0.1267,-0.0126,0.0624,-0.1315,0,-0.0356,-0.0356,0,0,0.0521,-0.0141,-0.0126,NaN,-0.098,-0.3712,-0.4736,-0.0388,-0.2315,-0.3001,-0.1676,-0.0949,-0.1273,-0.514,0.0477,0.0726,-0.2532,1.115,1.434],[-0.0596,0.0599,-0.0227,0,0.0102,0.0213,0,-0.0942,0,0.0326,0,-0.0337,-0.0268,0.0624,0,0.0227,-0.0377,-0.0377,0,0,0.0774,0.039,0.0058,NaN,-0.043,-0.1103,-0.09,-0.0265,-0.0706,-0.0777,-0.0567,-0.0106,-0.0313,-0.0475,0.0889,0.0581,0.0622,0.1437,0.2114],[-0.0301,0.0402,-0.0428,0,0,-0.0193,0,-0.1162,-0.0325,0.0254,0,-0.0152,0,0,-0.0105,0,-0.0301,0.0301,0,0,0.0263,0.0467,0.0058,NaN,0,0,0,0,0,0,0,0,0,0,0,0,0,0,0],[0,0,0,0,-0.0072,-0.0193,0,-0.0479,0,0.0254,0.0306,-0.0085,0,0,0,0,-0.0146,-0.0146,0,0,0.0263,0.0157,0.0135,NaN,0,0,0,0,0,0,0,0,0,0,0,0,0,0,0],[0,0,0.0009,0,0,0.0022,0,-0.0942,0.0093,0.0503,0,0.0099,0,0,0,0.0227,-0.029,-0.029,0,0,0.0774,0.0084,0.0268,NaN,0,0,0,0,0,0,0,0,0,0,0,0,0,0,0],[0,0,0,0,0,0,0,-0.0479,0,0,0,0,0,0,0,0,0,0,0,0,0.0263,0,0,NaN,0,0,0,0,0,0,0,0,0,0,0,0,0,0,0],[0,0,0,0,0,0,0,-0.0479,0,0,0,0,0,0,0,0,-0.0067,-0.0067,0,0,0.0263,0,0.0058,NaN,-0.2314,-0.2398,-0.1563,0.1056,0.1192,0.0879,-0.023,-0.0165,0.0608,0.191,0.1706,0.144,-0.0319,-0.0641,-0.1162],[-0.024,0,-0.0296,0,-0.1652,0,0,-0.2163,0,0,-0.0213,-0.109,0,0,-0.0319,-0.097,0.0324,0.0125,0,0,0,-0.0296,-0.0228,NaN,-0.2133,-0.1519,-0.1311,-0.1647,-0.0903,-0.0948,-0.1168,-0.0829,-0.0207,0.1241,0.2937,0.3964,0.1833,0.1081,-0.0389],[0,0,0,0,-0.0142,0,0,-0.0479,0,0,0,-0.0085,0,0,0,0,0,0.0203,0,0,0,0,0,NaN,0,0,0,0,0,0,0,0,0,0,0,0,0,0,0],[0,0,0,0,-0.0248,0,0,-0.0479,0,0,0,0,0,0,0,0,0,0,0,0,0,0,0,NaN,-0.0364,-0.0574,-0.0451,-0.0405,-0.0176,-0.0154,-0.0128,-0.0392,-0.0188,-0.0023,0.0464,0.0767,0.0364,0.0667,0.0594],[0,0,0,0,-0.0492,0,0,-0.1826,0,0,0,0,0,0,0,0,0,0.0203,0,0,0,0,0,NaN,-0.1134,-0.1298,-0.1351,-0.0929,-0.186,0.016,-0.116,-0.0374,-0.0763,-0.0646,-0.109,0.101,0.176,0.7059,0.0615],[0,-0.0482,-0.0451,-0.053,-0.1302,-0.0352,0.0726,-0.243,-0.0433,0,0.0754,-0.042,-0.0532,0.0385,-0.0812,0,0.0528,-0.0266,-0.0659,0.0293,-0.0659,0,0.0154,NaN,0.0049,-0.2646,-0.3132,-0.3348,-0.3135,-0.38,-0.0321,-0.0125,0.078,0.0674,0.2055,0.2891,0.1748,0.3399,0.4909],[0.0229,-0.0482,0,0,-0.0492,0,0,-0.0942,0,0,0,-0.0253,-0.0268,0.0158,0,0,0,0,0,0,0,0,-0.0076,NaN,0,0,0,0,0,0,0,0,0,0,0,0,0,0,0],[0.0355,0,0,0,-0.0492,0,0,-0.1826,0.0211,0,0.0154,0,-0.0268,0,-0.0631,0,-0.0067,-0.0067,0,0,0,0,-0.0093,NaN,0,0,0,0,0,0,0,0,0,0,0,0,0,0,0],[0.1081,0.0402,-0.0227,-0.2012,-0.2442,-0.0384,-0.0847,-0.435,-0.0115,-0.0579,-0.0768,0.0015,0.0142,0,-0.2014,-0.0104,-0.0564,-0.036,0,0,0.0263,-0.1062,-0.1135,NaN,1.58,1.192,-0.0844,-0.3726,-0.2607,-0.2405,-0.25,-0.5594,-0.365,-0.206,-0.0808,-0.0906,-0.2642,-0.0331,0.0355],[0,0,0.0309,0,-0.0492,0,0,-0.0479,0,0,0,0.0135,0.0142,0,-0.0319,0,-0.0067,-0.0067,0,0,0,0,0.0135,NaN,0.3667,0.3618,0.1124,-0.1155,-0.1053,0.0188,-0.0991,-0.1421,-0.1343,-0.1183,-0.1062,-0.0305,-0.1113,-0.0563,0.1593],[0,0,0.0309,0,-0.0492,0,0,-0.0479,0.0211,0,0,0,0,0,0,0,-0.0079,-0.0079,0,0.0324,0,0.0157,0,NaN,-0.0111,-0.0085,-0.0099,-0.0139,-0.011,-0.0057,0,-0.0007,-0.0046,0.002,0.0002,0.0028,0.0078,0.0242,0.0284],[0.3224,-0.1502,-0.0261,-0.1535,-0.5477,-0.202,-0.184,-0.621,-0.1228,-0.2728,-0.2567,-0.1144,-0.0816,0.1113,-0.0452,-0.1209,-0.0956,-0.076,-0.1893,-0.0638,0.054,-0.3623,-0.3442,NaN,0,0,0,0,0,0,0,0,0,0,0,0,0,0,0],[0.1233,0.0203,0.0309,0.0386,-0.0507,0.0205,-0.0216,-0.1391,0,0,-0.0061,-0.0169,0.0153,0,0,0,0,0.0203,0,0.0324,0.0263,-0.0453,0,NaN,-0.3196,-0.1402,-0.0559,-0.0057,0.0683,0.0026,0.2216,0.2201,0.0309,0.0812,0.0764,0.0094,-0.1167,-0.0458,-0.0266],[-0.0383,-0.2264,-0.1989,-0.0144,-0.4229,-0.1275,-0.2978,-1.079,-0.1511,-0.3092,-0.6396,-0.2052,0.0921,0.0049,-0.1467,-0.2558,-0.2509,0.2001,-0.2945,-0.117,-0.1093,-0.6604,-0.2326,NaN,3.033,2.448,0.97,-1.354,-0.0245,-1.236,-0.4028,-0.2659,-0.0609,-1.667,0.0439,-0.3211,-0.6221,-0.665,0.1252],[0.1305,-0.0155,-0.0363,-0.1041,-0.3841,-0.1124,-0.1451,-0.8886,0.0211,-0.1621,-0.2697,-0.0398,0.0696,-0.1564,-0.0383,0.0769,0.0402,0.0203,0.1036,-0.0978,-0.0978,-0.3097,-0.1592,NaN,-0.24,-0.3984,-0.1991,-0.0388,-0.0296,0.0864,0.0113,-0.1895,-0.1695,0.0924,0.1071,0.0988,0.0763,0.3523,0.4401],[-0.1333,0.0203,0.0155,-0.2474,-0.4846,0,-0.203,-0.9838,-0.2753,-0.2728,-0.3245,-0.0854,-0.0598,-0.1062,-0.2019,-0.0084,-0.0671,-0.087,0,0.0324,0,-0.5626,-0.3369,NaN,2.844,1.301,-0.2184,-0.2896,-0.4647,-1.029,-0.0622,-0.6667,-0.7689,-0.2726,0.1488,-0.6508,-0.2278,-0.1623,0.5188],[-0.0122,-0.0607,0.0155,0,-0.0791,-0.0384,0,-0.1391,0,0,-0.0367,0.0183,0.0014,-0.0382,0.0313,-0.0427,-0.02,-0.02,-0.0333,-0.0333,-0.0333,-0.0228,-0.0052,NaN,0.0768,0.4585,0.2539,-0.0822,-0.3094,-0.1871,-0.0845,-0.0904,0.0999,0.1286,0.0818,-0.1396,-0.1185,-0.0346,-0.0532],[0,0,0,0,-0.0492,-0.0193,0,-0.0942,0,0.0254,0.0154,0.0183,0,0.0624,0.0214,0,0,0,0,0,0,0,0,NaN,0,0,0,0,0,0,0,0,0,0,0,0,0,0,0],[-0.1021,-0.1862,-0.1158,-0.1041,-0.4424,-0.2055,0.0206,-0.5245,-0.1347,-0.1865,-0.1492,-0.08,-0.1045,0.0534,0.0095,-0.052,-0.1614,-0.0061,-0.1431,-0.2148,-0.221,-0.3111,-0.1288,NaN,0.2415,0.0122,-0.1621,-0.2585,-0.1435,-0.1424,-0.0959,0.0203,0.0018,-0.0116,0.1151,0.2142,0.0675,0.0508,0.0906],[0,0.0203,-0.0129,0,0,-0.0193,-0.0216,-0.0942,0,0,-0.0367,-0.0119,0,0.0158,0,0,0.0256,-0.0146,0.0356,0,0,0.0157,-0.0093,NaN,0,0,0,0,0,0,0,0,0,0,0,0,0,0,0],[0,0,-0.0451,0,0,0,0,-0.0942,0,0,-0.0725,0,0,0,0,0,-0.0067,-0.0067,0,0,0,0,0.0135,NaN,1.064,0.7368,0.3588,0.2949,-0.025,-0.1611,-0.3427,-0.2871,-0.2402,-0.3427,-0.233,-0.1811,-0.3392,-0.2877,-0.015],[0,0,0,0,0,0,0,-0.0942,0,0,-0.0367,0,0,0.0158,0,0,0,0,0,0,0,0,0,NaN,-0.0454,-0.0081,-0.0198,0.0051,0.0067,0.0092,-0.0389,-0.0363,-0.0603,-0.0774,0.019,0.076,0.0378,0.0604,0.0719],[-0.0301,0,0,-0.0161,0,0,0,-0.2248,0,0,-0.0725,0,0,0,0,0,-0.0079,-0.0079,0,0,0,0.0157,0,NaN,0,0,0,0,0,0,0,0,0,0,0,0,0,0,0],[0,0,0.0155,0,0,0,0,-0.0479,0,0,-0.0367,0,0,0,0,0,0,0,0,0,0,0,0,NaN,0,0,0,0,0,0,0,0,0,0,0,0,0,0,0],[0,0,0,0,0,0,0,-0.0479,0,0,-0.0367,0,0,0,0,0,0,0,0,0,0,0,-0.0152,NaN,0,0,0,0,0,0,0,0,0,0,0,0,0,0,0],[-0.0122,0,0,0,-0.0492,0,0,-0.1826,0.0211,-0.0423,-0.0725,-0.0337,0.0422,0,0.0632,0,-0.0079,0.0325,-0.0659,-0.0659,-0.0138,0.0157,-0.0452,NaN,0,0,0,0,0,0,0,0,0,0,0,0,0,0,0],[-0.0122,0,0.0309,0,0,0,0,-0.1391,0.0211,-0.0423,-0.0725,-0.0169,0,0.0315,0.0214,0,-0.0079,0.0325,-0.0333,-0.0333,-0.0333,0.0157,-0.0228,NaN,0,0,0,0,0,0,0,0,0,0,0,0,0,0,0],[0,0,0,0,-0.0248,0,0,-0.0942,0.0418,0,-0.0419,-0.0169,0.0142,0,0.0105,0,0,0,0,0,0,0,-0.0152,NaN,-0.022,0.1449,0.0767,0.0139,0.0004,0.0194,-0.1485,-0.0596,-0.0885,-0.1778,-0.0492,0.0334,-0.0426,0.0825,0.2169],[0,0,0,0,0,0,0,-0.0479,0.0211,0,0,0,0,0,0,0,0,0.0203,0,0,0,0,0,NaN,0,0,0,0,0,0,0,0,0,0,0,0,0,0,0],[-0.0596,0,0.0081,0,0.035,0,0.0635,-0.1391,-0.0325,0,-0.0725,-0.0085,0.0142,0,0,-0.0654,0,0,0,0,0,0,0,NaN,0,0,0,0,0,0,0,0,0,0,0,0,0,0,0],[0,0,0,0,0,0,0.0321,-0.0942,0,0,0,0,0,0,0.0214,-0.0654,0.0402,0,0.0356,0,0,0,-0.0076,NaN,0,0,0,0,0,0,0,0,0,0,0,0,0,0,0],[0,0,0,0,0,0,0,-0.1391,0,0,0,-0.0666,-0.0231,0,0,0,0.0324,-0.0079,0,0.0641,0,-0.0071,-0.0452,NaN,-0.076,-0.0472,-0.033,-0.1076,-0.1053,-0.0638,-0.0878,-0.1018,-0.0091,0.1077,0.037,0.1027,0.0952,0.1166,0.1725],[0.1097,-0.028,-0.1365,0.1156,-0.1413,0,-0.1646,-1.387,-0.1558,-0.0169,-0.3793,-0.1794,-0.154,-0.3845,0.0003,-0.1132,-0.0623,-0.1025,-0.1289,0.0841,-0.1027,-0.4621,-0.3601,NaN,0,0,0,0,0,0,0,0,0,0,0,0,0,0,0],[0,0,0,0,0.0176,0,-0.0216,-0.1826,0,0,-0.0571,-0.0085,0,0,0,0,0,0,0,0.0641,0,-0.0675,0,NaN,-0.1573,-0.1319,-0.1242,-0.2192,-0.1058,-0.0744,-0.1884,-0.0468,0.099,0.1657,0.1291,0.1024,0.0954,0.1826,0.2736],[0,0,0,0,0.0176,0,0,-0.0942,0,0,0,0,0,-0.0382,0,0,0,0,0,0,0,0,0,NaN,-0.1014,-0.0517,-0.0425,-0.0789,-0.0074,-0.0122,-0.0358,-0.0048,-0.0447,-0.054,-0.0214,-0.0682,-0.0294,0.1527,0.3998],[0,0,0,0,0.035,0,0,-0.0479,0,0,0,0,0,0,0,0,0,0,0,0,0,0,0,NaN,0,0,0,0,0,0,0,0,0,0,0,0,0,0,0],[0,0,0,0,0.0444,0,-0.0216,-0.1826,0,0,0,-0.0337,0,0,0.0214,0,0,0.0404,0,0,0,-0.0228,0,NaN,-0.0342,-0.0435,-0.0488,-0.0812,-0.0604,-0.0553,-0.0336,0.0014,-0.032,-0.0046,0.086,0.0667,0.0446,0.0757,0.1193],[0,0,0,0,0.0102,0,0,-0.0479,0,0,0,-0.0085,0,0,0,0,0,0,0,0,0,0,-0.0152,NaN,0.0015,0.0805,0.0164,-0.0178,0.035,0.0208,-0.0544,-0.0989,-0.0635,-0.0392,-0.0461,0.0448,-0.002,0.0568,0.0663],[0,0,0,0,0,0,0,-0.0942,0,-0.0423,0,0,0,0,0,0,0,0,0,0,0,0,0,NaN,0.0496,0.0372,0.0878,0.0387,0.0216,0.0454,-0.0256,-0.0076,-0.024,-0.0474,-0.0807,-0.0731,-0.0187,-0.0185,0.0154],[0,0,0,0,0.0176,0,0,-0.1826,0,-0.0423,-0.0367,0,0,0,0,0,0,0,0,0.0324,0,0,0,NaN,0,0,0,0,0,0,0,0,0,0,0,0,0,0,0],[0,0,0,0,-0.0072,0,0,-0.0942,0.0211,0,0,0,0.0283,0,0,0,0,0,0,0,0,0,0,NaN,0,0,0,0,0,0,0,0,0,0,0,0,0,0,0],[0,0,0,0,0,0.0205,0,-0.0942,0,0,0,0,0,0,0,0,0,0,0,0,0,0,0,NaN,-0.0409,-0.0423,-0.0099,-0.0073,0.0018,-0.0057,-0.0023,0.0117,-0.0083,0.0035,0.0105,0.0146,0.0087,0.0175,0.0483],[0,0,0,0,0,0,0,-0.0479,0,0,0,0,0,0,0,0,0,0,0,0,0,0,-0.0076,NaN,0,0,0,0,0,0,0,0,0,0,0,0,0,0,0],[0,0,0,0,0,0,0,-0.0942,0,0,0,0.0135,0,0,0,0,0,0,0,0,0,0,0,NaN,0,0,0,0,0,0,0,0,0,0,0,0,0,0,0],[0,0,0,0,0,0,0,-0.0479,0,0,0,0,0,0,0,0,0,0,0,0,0,0,0,NaN,0,0,0,0,0,0,0,0,0,0,0,0,0,0,0],[0,0,0,0,0,0,0,-0.0479,0,0,0,0,0,0,0,0,0,0,0,0,0,0,0,NaN,0,0,0,0,0,0,0,0,0,0,0,0,0,0,0],[0,0,0,0,0,0,0,-0.0479,0,0,0,0,0,0,0,0,0,0,0,0,0,0,0,NaN,0,0,0,0,0,0,0,0,0,0,0,0,0,0,0],[0,0,0,0,0,0,0,-0.0479,0,0,0,0,0,0,0,0,0,0,0,0,0,0,0,NaN,0,0,0,0,0,0,0,0,0,0,0,0,0,0,0],[0,0,0,0,0,0,0,-0.0479,0,0,0,0,0,0,0,0,0,0,0,0,0,0,0,NaN,0,0,0,0,0,0,0,0,0,0,0,0,0,0,0],[0,0,0,0,0,0,0,-0.0479,0,0,0,0,0,0,0,0,0,0,0,0,0,0,0,NaN,0,0,0,0,0,0,0,0,0,0,0,0,0,0,0],[0,0,0,0,0,0,0,-0.0479,0,0,0,0,0,0,0,0,0,0,0,0,0,0,0,NaN,0,0,0,0,0,0,0,0,0,0,0,0,0,0,0],[0,0,0,0,0,0,0,-0.0479,0,0,0,0,0,0,0,0,0,0,0,0,0,0,0,NaN,0,0,0,0,0,0,0,0,0,0,0,0,0,0,0],[0,0,0,0,0,0,0,-0.0479,0,0,0,0,0,0,0,0,0,0,0,0,0,0,0,NaN,0,0,0,0,0,0,0,0,0,0,0,0,0,0,0],[0,0,0,0,0,0,0,-0.0479,0,0,0,0,0,0,0,0,0,0,0,0,0,0,0,NaN,0,0,0,0,0,0,0,0,0,0,0,0,0,0,0],[0,0,0,0,0,0,0,-0.0479,0,0,0,0,0,0,0,0,0,0,0,0,0,0,0,NaN,-0.0917,-0.0771,-0.1015,-0.0707,-0.0734,-0.096,-0.0737,-0.054,-0.0523,-0.0588,0.0052,0.0437,0.0629,0.2651,0.3722],[0,0,0,0,0,0,0,-0.0479,0,0,0,0,0,0,0,0,0,0,0,0,0,0,0,NaN,0,0,0,0,0,0,0,0,0,0,0,0,0,0,0],[0,0,0,0,0,0,0,-0.0479,0,0,0,0,0,0,0,0,0,0,0,0,0,0,0,NaN,0,0,0,0,0,0,0,0,0,0,0,0,0,0,0],[0,0,0,0,0,0,0,-0.0479,0,0,0,0,0,0,0,0,0,0,0,0,0,0,0,NaN,0,0,0,0,0,0,0,0,0,0,0,0,0,0,0],[0,0,0,0,0,0,0,-0.0479,0,0,0,0,0,0,0,0,0,0,0,0,0,0,0,NaN,0,0,0,0,0,0,0,0,0,0,0,0,0,0,0],[0,0,0,0,0,0,0,-0.0479,0,0,0,0,0,0,0,0,0,0,0,0,0,0,0,NaN,-0.0159,-0.0193,-0.0315,-0.0397,-0.0278,-0.0071,-0.0042,-0.0264,-0.0149,-0.0269,0.0283,0.0246,-0.001,0.0764,0.0853],[0,0,0,0,0,0,0,-0.0479,0,0,0,0,0,0,0,0,0,0,0,0,0,0,0,NaN,0,0,0,0,0,0,0,0,0,0,0,0,0,0,0],[0,0,0,0,0,0,0,-0.0942,0,0,0,0,0,0,0,0,0,0,0,0,0,0,0,NaN,0,0,0,0,0,0,0,0,0,0,0,0,0,0,0],[0,0,0,0,0,0,0,-0.0479,0,0,0,0,0,0,0,0,0,0,0,0,0,0,0,NaN,0,0,0,0,0,0,0,0,0,0,0,0,0,0,0],[0,0,0,0,0,0,0,-0.0942,0,0,0,0,0,0,0,0,0,0,0,0,0,0,0,NaN,-0.0371,-0.0413,-0.0076,-0.0037,-0.0045,-0.0088,-0.0044,-0.0166,0.0017,0.0199,0.0221,0.0038,0.0041,0.0315,0.0408],[0.0179,0.0203,0,0,0,0,0,-0.0942,0,0,0,0,0,0,0,0,0,0,0,0,0,0,0,NaN,0,0,0,0,0,0,0,0,0,0,0,0,0,0,0],[0,0,0,0,0,0,-0.0216,-0.1391,0,0,0,0,0,0,0,0,-0.0067,-0.0067,0,0,0,0,0.0135,NaN,0.2924,0.1511,0.0246,0.0142,-0.0101,-0.0908,-0.087,-0.0606,-0.1116,-0.1194,-0.0742,0.0049,0.0253,0.0195,0.0218],[0,0,0.0155,0,0,0,0,-0.0942,0,0,0,0,0,0,0,0,0,0,0,0,0,0,0,NaN,0,0,0,0,0,0,0,0,0,0,0,0,0,0,0],[0,0.0203,0.0155,0,0,0,0,-0.0942,0,0,0,0,0,0,0,0,0,0,0,0,0,0,0,NaN,-0.0091,-0.0121,-0.0121,-0.0118,-0.0203,0.0002,-0.0032,-0.0021,-0.0063,-0.0139,-0.003,-0.0111,-0.0031,0.0359,0.0717],[-0.0301,0,-0.0227,-0.053,-0.0248,0,0,-0.2248,0,0,0.0306,-0.0337,-0.0268,0,0,0,-0.02,-0.02,0,0,0,-0.0453,0.0097,NaN,-0.0383,-0.0509,-0.04,-0.0354,-0.0169,0.0083,-0.0231,-0.0212,-0.0323,-0.0145,0.0019,0.0379,0.0342,0.072,0.1183],[0,0,0.0155,-0.053,-0.0248,0,0,-0.2248,0,0,0.0154,0,-0.039,0,0,0,0,0,0,0,0,0,0,NaN,0,0,0,0,0,0,0,0,0,0,0,0,0,0,0],[0,0,0,0,0,-0.018,0,-0.0479,0,0,0,0,0,0,0,0,-0.0067,-0.0067,0,0,0,0,0.0058,NaN,-0.3291,-0.2534,-0.1425,-0.1202,-0.0332,-0.0436,0.027,0.0711,0.0335,0.0594,0.0919,0.193,0.0788,0.1641,0.2032],[0,0,0,0,0,0,0,-0.0942,-0.0325,0,0,0,0,0,0,0,-0.0067,-0.0067,0,0,0,0,0.0135,NaN,-0.0159,-0.0369,-0.0273,-0.0102,-0.0073,-0.0043,-0.0121,0.0074,-0.0075,-0.0051,-0.0102,0.0127,0.0141,0.0407,0.062],[0.0179,0,0,0,0,0,0,-0.0942,0,0,0,0.0135,0,0.0315,0,0,-0.0067,-0.0067,0,0,0,0,0.0135,NaN,0,0,0,0,0,0,0,0,0,0,0,0,0,0,0],[0.0355,0,0.0309,0,-0.0072,0.0205,-0.043,-0.0942,-0.0325,0,0,0.0183,0,0,0,0,-0.0395,0.0009,0,0,0,0,0.0713,NaN,0,0,0,0,0,0,0,0,0,0,0,0,0,0,0],[0,0,0,0,0,0,-0.0216,-0.0479,0,0,0,0.005,0,0,0,0,-0.0067,0.0136,0,0,0,0,0.0135,NaN,-0.0493,-0.0564,-0.0401,-0.0353,-0.0181,0.0028,-0.0058,-0.0137,-0.0362,-0.0372,-0.002,-0.0291,-0.0154,0.1138,0.222],[0,0,0,0,0,0,0,-0.0479,0,0,0,0,0,0,0,0,-0.0156,-0.0156,0,0,0,0.0313,0,NaN,0,0,0,0,0,0,0,0,0,0,0,0,0,0,0],[0,0,0,0,0.0176,0,0,-0.0479,0,0,0,0,0,0,0,0,-0.0079,-0.0079,0,0,0,0.0157,0,NaN,0,0,0,0,0,0,0,0,0,0,0,0,0,0,0],[0,0,0,0,-0.0248,0.0205,0,-0.0942,0,0,0,0,-0.0268,0.0158,0,0,0.0112,-0.029,0,0,0,0.0313,0.0268,NaN,0,0,0,0,0,0,0,0,0,0,0,0,0,0,0],[0,-0.0482,0.0611,0,0,0,0.0321,-0.2659,0,0.0254,0,0.0015,-0.0532,0,0,0.0227,-0.0107,-0.051,-0.0333,-0.0333,-0.0333,0.0619,0.0324,NaN,0,0,0,0,0,0,0,0,0,0,0,0,0,0,0],[0.0355,0,0,0.1686,0.0019,0.0606,-0.0847,-0.4008,0,-0.1233,-0.0725,0.0135,0,0.0158,0.0632,0,-0.02,-0.02,0.0724,-0.1289,0.0456,0,0.0248,NaN,-0.2604,-0.2744,-0.2313,-0.2189,-0.2115,-0.2405,-0.1793,-0.1019,-0.011,0.0643,0.2136,0.4161,0.3835,0.3723,0.2793],[0.0401,0,0.0155,0,-0.0316,0.0802,0,-0.1826,0,-0.033,0.0154,0.0135,0,-0.0541,0.0424,0,-0.0067,-0.0067,0,0,0,0,-0.0168,NaN,0.4101,0.4408,0.0462,-0.0718,-0.2111,-0.1866,-0.2523,-0.2341,-0.1986,-0.0066,0.1461,0.1385,0.0152,-0.0235,-0.0123],[0.0826,0.0402,-0.0072,-0.1535,-0.2436,-0.0384,-0.1519,-0.8934,0,-0.1233,0.032,-0.0618,-0.0791,-0.2506,0.0921,-0.1356,-0.1228,-0.1228,0.0356,0,0,-0.1991,-0.0526,NaN,0,0,0,0,0,0,0,0,0,0,0,0,0,0,0],[-0.0596,0.0203,0.0309,0,-0.0174,0.0205,0,-0.0942,0,-0.0169,0.0306,0,-0.0126,0.0158,-0.0105,0.045,-0.0067,-0.0067,0,0,0,0,-0.0018,NaN,-0.0098,-0.0112,-0.0098,-0.0069,-0.0037,-0.007,-0.008,-0.0045,-0.0049,-0.0064,0.0046,0.0086,0.0174,0.0221,0.0197],[-0.0301,0,0,0,0,0,0,-0.0479,0,0,0,0,0,0,0,0,-0.0079,-0.0079,0,0,0,0.0157,0,NaN,0,0,0,0,0,0,0,0,0,0,0,0,0,0,0],[-0.0596,0,0,0,0,0,0,-0.1826,0.0211,0,0,0,0,0,0,0,0,0,0,0,0,0,0,NaN,-0.019,-0.0246,-0.0124,-0.0232,-0.0246,-0.0096,-0.0122,-0.0147,-0.0014,-0.0023,-0.0011,0.0116,-0.0166,0.0553,0.0949],[-0.0301,0,0,0,0,0,0,-0.0479,0,0,0,0,0,0,0,0,0,0,0,0,0,0,-0.0076,NaN,0,0,0,0,0,0,0,0,0,0,0,0,0,0,0],[-0.0301,0,0,0,0,0,0,-0.0479,0,0,0,-0.0085,0,0,0,0,0,0,0,0,0,0,0,NaN,0,0,0,0,0,0,0,0,0,0,0,0,0,0,0],[0,0.0402,0.0309,0,0.0102,0.0418,0,-0.0942,0,0,0.0306,0.0147,0.0142,0,0.0424,0.045,-0.029,-0.029,0,0,0.0263,-0.0141,-0.0258,NaN,0.045,0.054,0.0552,0.0432,0.0237,-0.0341,-0.0628,-0.0814,-0.0643,-0.045,-0.0408,-0.0348,-0.0105,0.0323,0.1204],[0,0,0.0309,0,0.0176,0.0205,0,-0.0942,0,0,0,0.0268,0,0,0,0.045,0,0,0,0,0,0,0,NaN,0,0,0,0,0,0,0,0,0,0,0,0,0,0,0],[0,0.0203,0,0,0,0,0,-0.0479,0,0,0,0,0,0,0,0.0227,0,0,0,0,0,0,0,NaN,0,0,0,0,0,0,0,0,0,0,0,0,0,0,0],[-0.0301,0,0.0309,0,0,0,0,-0.1826,0,-0.033,0.0306,-0.042,0.0142,0,-0.0319,-0.0104,-0.02,0.0402,0,0,0,0,0.0172,NaN,0,0,0,0,0,0,0,0,0,0,0,0,0,0,0],[0,0,0,0,0,0,0,-0.0479,0,0,0.0306,-0.0085,0.0142,0,0,0,0,0,0,0,0,0,0,NaN,0,0,0,0,0,0,0,0,0,0,0,0,0,0,0],[0,0,0,0,0,0,0,-0.0479,0,0,0.0154,-0.0169,0,0,0,0,-0.0067,-0.0067,0,0,0,0,0.0058,NaN,-0.0585,-0.0822,-0.0379,0.0029,-0.0023,-0.027,-0.076,-0.0412,-0.0391,-0.0042,0.0097,0.0726,0.078,0.1012,0.104],[0,0,0,0,0,0,0,-0.0942,0,0,0.0306,-0.0253,0,0,-0.0319,0,0,0,0,0,0,0,0,NaN,-0.0296,-0.0162,-0.0055,-0.0128,-0.0131,-0.0339,-0.0183,-0.0173,-0.0168,-0.0053,-0.0072,0.0376,0.0037,0.0532,0.0816],[-0.0301,0.0203,0,-0.053,-0.0492,-0.0193,-0.0319,-0.2248,0,-0.0169,0.0678,-0.0253,0.0283,-0.0541,-0.1236,0,-0.0367,-0.0367,0.0022,-0.0333,-0.0333,0.0238,-0.0478,NaN,-0.0278,-0.0283,-0.0404,-0.0431,0.0111,-0.016,-0.0445,0.0222,-0.0106,-0.016,-0.0071,-0.0369,-0.0014,0.0623,0.1765],[0,0,0,0,0,0.0205,0,-0.0479,0,0,0.0154,-0.0169,0,0,-0.0319,0,-0.0079,-0.0079,0,0,0,0.0157,-0.0076,NaN,0,0,0,0,0,0,0,0,0,0,0,0,0,0,0],[0.0179,-0.0482,-0.0451,0,0,0.0802,0,-0.1826,0,0,0.0154,-0.0253,0,0,0.0214,0,0,0,0,0,0,0,-0.0452,NaN,0,0,0,0,0,0,0,0,0,0,0,0,0,0,0],[0,0,0,0,0.0176,0.0205,0,-0.0479,0,0,0,0,0,0,0,0,0,0,0,0,0,0,-0.0076,NaN,0,0,0,0,0,0,0,0,0,0,0,0,0,0,0],[0,0,-0.0227,0,0,0,0,-0.0479,0,0,0.0154,0,0,0,0,0,0,0,0,0,0,0,-0.0076,NaN,-0.0749,-0.0532,-0.0479,-0.0636,-0.0424,-0.0531,-0.0471,-0.06,-0.0548,0.0016,0.0852,0.1057,0.0687,0.1194,0.1165],[0,0.0203,0,0,0.0176,0,0,-0.0942,0,0,0.0306,0,0,0,0,0,0,0,0,0,0,0,-0.0152,NaN,-0.1108,-0.0999,-0.0286,-0.0472,-0.0638,-0.0165,-0.0572,-0.0795,-0.0891,-0.0419,-0.0263,-0.035,0.076,0.2873,0.3327],[0,0,0,0,0.0176,0,0,-0.0942,0,0,0.0306,0,0,0,0.0214,0,0,0,0,0,0,0,0,NaN,-0.047,-0.0267,-0.0133,-0.0011,0.013,-0.0011,-0.0176,-0.0288,-0.013,0.0035,0.024,0.0289,0.0239,0.0271,0.0282],[0,0,0,0,0,0,0,-0.0479,0,0,0.0154,0,0,0,0,0,0,0,0,0,0,0,0,NaN,-0.0464,-0.0425,-0.0025,0.0594,0.0927,0.0815,0.027,0.0525,-0.0286,-0.0311,-0.0534,-0.0307,-0.0442,-0.0299,-0.0038],[0,0,0,0,0,0,0,-0.0479,0,0,0.0154,0,0,0,0,0,0,0,0,0,0,0,0,NaN,0,0,0,0,0,0,0,0,0,0,0,0,0,0,0],[0.0179,0,-0.0227,0.0645,0.0102,0.0407,0.0635,-0.0942,0,0,0.0457,0.0268,0,0,0,0,0,0,0,0,0,0,0,NaN,0,0,0,0,0,0,0,0,0,0,0,0,0,0,0],[0,0,0,0,0.0176,0,0.0321,-0.0942,0,-0.0423,0.0154,0,0,0.0158,0.0214,0,0,0,0,0,0,0,-0.0076,NaN,-0.0298,-0.0298,-0.0216,-0.0199,-0.0105,0.0014,-0.0081,-0.0116,-0.0158,-0.0044,0.0123,0.0227,0.03,0.0371,0.0481],[0,0,0,0,0,0,0.0321,-0.0479,0,0,0,0,0,0,0,0,0,0.0203,0,0,0,0,0,NaN,0,0,0,0,0,0,0,0,0,0,0,0,0,0,0],[0,0,0,0,0,0,0.0321,-0.0479,0,0,0,0,0,0,0,0,0,0,0,0,0,0,0,NaN,0,0,0,0,0,0,0,0,0,0,0,0,0,0,0],[0,0,-0.0296,0,0.0176,-0.0384,0,-0.0479,-0.0325,0,0,0.0183,0.0142,0,0.0214,0,-0.0067,0.0535,0.0356,0,0,0,0.0058,NaN,0,0,0,0,0,0,0,0,0,0,0,0,0,0,0],[0,0,-0.0227,0,-0.0072,-0.0384,0,-0.0479,0.0211,0,-0.0213,0.04,0.0283,0,0,-0.0204,0,0.0404,0,0,0,0,-0.0152,NaN,0,0,0,0,0,0,0,0,0,0,0,0,0,0,0],[0,0,0,0,-0.0492,-0.0384,0,-0.0942,0,0,-0.0367,0.0268,0,0,0,0,0,0,0,0,0,0,-0.0599,NaN,0,0,0,0,0,0,0,0,0,0,0,0,0,0,0],[0.0179,0,-0.0227,0,-0.0492,-0.0759,0,-0.0942,0.0093,0,0,0,0.0142,-0.0541,0,0,-0.0134,-0.0134,0,0,0.0263,-0.0228,-0.0478,NaN,-0.2293,-0.026,0.067,0.0027,0.1823,0.1636,0.0583,-0.0031,-0.0531,-0.0122,-0.0706,-0.0581,-0.1226,0.0027,0.0984],[0,0,0,0,0,-0.0368,-0.043,-0.1391,-0.0115,-0.0729,0.0457,0.0705,0,0,-0.0319,0,-0.02,-0.02,0,0,0,-0.0453,-0.0052,NaN,0,0,0,0,0,0,0,0,0,0,0,0,0,0,0],[0,0,-0.0227,0,0,-0.0384,0,-0.0479,0,-0.0169,0.009,0,0,0,0,0,0,0,0,0,0,0,-0.0076,NaN,0,0,0,0,0,0,0,0,0,0,0,0,0,0,0],[0,0,0,0,0,-0.0573,0,-0.0942,0,-0.0833,0.0306,0,0,0,0,0,0,0,0,0,0,0,0,NaN,-0.0161,-0.0337,-0.0258,-0.0293,-0.0249,-0.082,-0.0789,-0.0185,-0.0603,-0.055,-0.014,0.0686,0.0501,0.1296,0.1902],[-0.0885,-0.0482,0,0,0.2478,-0.0193,0.0321,-0.2659,0.0418,-0.2114,-0.0848,0,-0.0532,-0.252,0.144,0.0119,-0.0918,-0.0714,0,0.1844,0.1023,0.0919,-0.2776,NaN,-0.2663,-0.233,-0.1733,-0.1436,-0.171,-0.1587,-0.0181,0.0545,0.1381,0.1163,-0.0796,0.0335,0.1845,0.339,0.3776],[-0.0529,0.0037,-0.0072,0,0.035,0,-0.0416,-0.243,-0.0644,-0.1621,-0.1291,-0.1068,-0.0268,-0.0541,-0.0305,-0.097,-0.078,-0.0576,0,0,0,0.0316,-0.1537,NaN,-0.2981,-0.0795,0.1103,0.3395,0.3539,0.3027,0.2269,0.0946,-0.2642,-0.2727,-0.1394,-0.1028,-0.1555,-0.1346,0.0189],[-0.0417,0,0,0,-0.0072,0,0,-0.0942,0,-0.0833,-0.0367,0,0,0,0,0,0,0,0,0,0,-0.0228,-0.0746,NaN,-0.0466,-0.031,-0.0417,0.0284,0.0624,0.0438,0.008,-0.0356,-0.0589,-0.0477,-0.0184,-0.0229,0.0088,0.0575,0.0939],[0,0,0,0,0.0176,-0.0384,0,-0.0942,0,-0.0423,0.0306,0.0135,0.0422,0,-0.0631,0,0,0,0.1373,0.0641,0,0,-0.0526,NaN,-0.0736,-0.0756,-0.0946,-0.0486,-0.0218,0.0252,-0.0171,0.0268,0.0152,0.0298,0.0754,0.0575,0.0035,0.0169,0.0812],[-0.0122,0,0.0309,0,0.035,0.0205,0.0321,-0.0942,0,-0.0423,0.0306,0.0362,0.0283,0,0,0,0,0,0.0703,0,0,0,-0.0228,NaN,0,0,0,0,0,0,0,0,0,0,0,0,0,0,0],[-0.0596,0.0203,0,0,-0.0617,0,0,-0.1391,0.0211,-0.0833,0,-0.0169,-0.039,-0.0541,-0.0417,0,0,0.0203,0.0356,0,0.0263,0,0,NaN,0,0,0,0,0,0,0,0,0,0,0,0,0,0,0],[-0.2327,-0.1636,-0.1265,0,-0.2204,-0.1793,-0.1451,-0.3442,-0.0537,-0.2824,-0.025,-0.153,-0.0981,-0.3417,-0.2845,-0.2005,-0.1699,-0.0709,0,0.0324,0,-0.1018,-0.2623,NaN,-0.8187,-0.7997,-0.5414,0.3296,0.97,0.9222,0.787,0.7787,0.3042,-0.3902,-0.3205,-0.3607,-0.263,-0.3131,-0.2843],[-0.2034,-0.5662,0.0025,-0.756,-0.7103,-0.325,0.1705,-0.9278,0.3701,0.0439,0.327,-0.5251,-0.1044,-0.6178,-0.0233,0.1089,-0.0157,0.3751,-0.0011,0.3165,-0.168,-0.6892,-0.4455,NaN,0,0,0,0,0,0,0,0,0,0,0,0,0,0,0],[-0.6043,-0.8,-0.477,-0.8389,-0.3897,-0.4107,-0.2055,-1.04,-0.3348,-0.696,0.3294,-0.4251,-0.0317,-0.8496,-0.6024,-0.1036,-0.2245,-0.0126,0.1402,-0.3333,-0.2574,-1.107,-0.7583,NaN,-1.279,-0.9319,0.1199,0.5477,0.5715,0.1013,0.2899,0.6435,0.1645,0.2158,-0.4378,-0.2421,-0.0684,-0.1958,0.5007],[-0.0347,-0.0902,0.0456,-0.3778,-0.0468,0.0647,-0.0216,-0.2992,0.0181,-0.0979,0.2574,-0.0828,0.0702,0.0158,0.0289,0.0863,-0.1434,-0.0254,0.0044,0.1185,-0.0659,-0.191,0.0521,NaN,-0.2184,-0.1465,-0.1491,-0.1793,-0.0193,-0.0247,0.1535,0.4058,0.228,0.0673,0.0095,0.0459,-0.1054,-0.0416,-0.0257],[0,-0.0482,0.0155,-0.053,0,0,-0.0216,-0.0942,0.0623,0,0.0457,-0.0666,0.0283,0,0,0,-0.0156,-0.0156,0,0,0,-0.0141,-0.0076,NaN,0,0,0,0,0,0,0,0,0,0,0,0,0,0,0],[0,0,-0.0227,0,0,0.0205,0,-0.0479,0,0.0254,0,-0.0285,0,0,0.0214,0,0,0,0,0,0,-0.0453,0,NaN,0,0,0,0,0,0,0,0,0,0,0,0,0,0,0],[-0.0573,-0.0482,-0.0642,0.1156,-0.1523,-0.0193,-0.0004,-0.4569,-0.0955,0.1916,0.3109,-0.1147,0,0.0161,-0.1315,-0.0743,-0.0487,-0.0487,-0.0333,0.0308,-0.0333,-0.5641,-0.1796,NaN,1.69,1.774,0.5789,-0.3742,-0.5189,-0.3917,0.2959,0.362,-0.967,-0.6655,-0.2686,-0.6805,-1.136,0.0526,0.2496],[-0.0347,-0.008,0,-0.053,0.0691,0,0,-0.2204,0,0.0254,0.1294,0,0,-0.007,-0.0319,0,0.0402,0,0,0,0,-0.132,-0.0303,NaN,-0.0294,-0.017,-0.0276,-0.0334,-0.0482,-0.0587,-0.0416,-0.0128,-0.0278,0.0026,0.0539,0.0892,0.0512,0.04,0.0595],[0,0,0.0155,-0.053,0,0.0612,0,-0.1826,0,0,0.1045,0.0099,0.056,0,0.0214,-0.0331,0.0581,-0.0213,0.0356,0,0.0521,-0.0951,0.0192,NaN,0,0,0,0,0,0,0,0,0,0,0,0,0,0,0],[0,0,0,0,0,0,0,-0.0479,0,0,0,0,0.0142,0,0,0,0,0,0,0,0,-0.0453,0,NaN,-0.0344,-0.0416,-0.0498,-0.0121,-0.0423,-0.0226,-0.0159,-0.0234,-0.0296,-0.0055,0.0272,0.0405,0.0364,0.0617,0.1115],[0,0,0,0,0,0,0,-0.0479,0,0,0,0,0,0,0,0,0,0,0,0,0,-0.0453,-0.0152,NaN,0,0,0,0,0,0,0,0,0,0,0,0,0,0,0],[-0.0301,0,0,-0.053,-0.0248,0,0.0513,-0.3446,0,0,0.0405,-0.0398,0,0,0.0313,0.0227,-0.0079,0.0325,0,0,0,-0.1779,-0.0378,NaN,0,0,0,0,0,0,0,0,0,0,0,0,0,0,0],[0,0,0,0,0,0,0,-0.0479,0,0,0.0154,0,0,0,0,0,0,0,0,0,0,-0.0228,0,NaN,-0.013,-0.0107,-0.0175,-0.0101,-0.0151,-0.0147,-0.0115,-0.0088,-0.0161,-0.011,-0.0175,-0.027,-0.0075,0.0635,0.1169],[-0.0301,0,0,0,0,0.0205,0,-0.0942,0,0,0,0,0,0,0,0,0,0,0.0703,0,0,-0.1108,0,NaN,0.4717,0.2416,0.0552,-0.0299,-0.0922,-0.0941,-0.123,-0.0954,-0.1493,-0.0958,-0.1242,-0.0476,0.0951,0.0341,-0.0463],[0,0,0,0,0,0.0011,0,-0.0942,0,0,0,0,0,0,0.0424,0,0,0,0.0356,0,0,-0.0675,-0.0152,NaN,-0.093,-0.0727,-0.0944,-0.0608,-0.0575,-0.0378,0.0224,-0.0404,0.0066,-0.0148,0.0197,0.074,0.1015,0.1054,0.1418],[-0.2551,-0.287,-0.1086,-0.2012,-0.0416,-0.3643,-0.2897,-0.5428,-0.2868,-0.0833,0.1605,-0.1613,-0.0164,0.1982,-0.042,-0.2507,-0.0922,0.1188,-0.2473,-0.0062,-0.1449,-0.5616,-0.3022,NaN,-0.7857,-0.6459,-0.3963,-0.5734,-0.5686,-0.5038,-0.3495,-0.1814,0.0018,0.3248,0.5856,0.7195,0.6454,0.8881,0.8393],[0,0,0,0,-0.0492,-0.0384,-0.0216,-0.0942,-0.0115,0,0.0306,-0.0035,0,0.0315,0.0214,0,0,0,0,0.0324,0,-0.0675,-0.0378,NaN,-0.4913,-0.4616,-0.395,-0.4454,-0.3738,-0.3037,0.3261,0.6518,0.5737,0.4477,0.1074,-0.1063,0.0246,0.1977,0.248],[-0.0596,0,0.0155,0,0,0,-0.043,-0.0942,0,-0.0423,0.0306,0,0,0.0315,0,0,-0.0134,-0.0134,0,0,0,-0.0453,-0.055,NaN,-0.0394,-0.0312,-0.0245,-0.0183,-0.026,-0.0055,-0.0316,-0.0245,-0.0085,0.0141,0.0301,0.0422,0.0282,0.0382,0.0567],[-0.0596,0,0.0309,0.0151,-0.0072,0.0205,-0.0216,-0.0713,0.0093,0,0.09,-0.0234,0.0142,0.0315,0.0214,0.045,0.0726,0.0136,0.0356,0,0,0,0.0058,NaN,-0.2311,-0.1258,-0.0505,-0.0075,-0.0126,-0.0714,0.1384,0.1767,0.1279,0.1089,0.0156,0.0167,-0.0791,-0.0389,0.0326],[0,0,0,0,-0.0248,0.0205,-0.064,-0.1391,0,0,-0.0061,-0.0085,0,0,0,-0.097,-0.0146,-0.0146,0,0,0,-0.0296,0.0135,NaN,-0.0587,-0.0686,-0.0523,-0.0433,-0.0015,-0.016,-0.0316,0.0124,-0.0014,0.0216,0.044,0.0473,0.0273,0.0521,0.0686],[0,0,0,0,0,0.0606,0,-0.0942,0,0,0,0.0135,0,0,0,-0.0654,-0.0134,-0.0134,0,0,0,0,0.0268,NaN,0,0,0,0,0,0,0,0,0,0,0,0,0,0,0],[0,0,0.0155,0,0,0.0205,0,-0.0942,0,0,0,0,-0.0268,0,-0.0105,-0.0331,0,0,0,0,0,-0.0228,-0.0152,NaN,-0.0433,-0.0392,-0.023,-0.0405,-0.0196,-0.0001,0.0057,0.025,-0.0216,-0.0085,0.0277,0.0569,0.0076,0.0272,0.0458],[0,0,0,0,0,0,0,-0.0942,0,0,0,0.0268,0,0,0,-0.0331,0,0,0,0,0,0,0,NaN,0,0,0,0,0,0,0,0,0,0,0,0,0,0,0],[0,0,0,0,0,0,0,-0.0479,0,0,0,0,0,0,0,-0.0331,0,0,0,0,0,0,0,NaN,0,0,0,0,0,0,0,0,0,0,0,0,0,0,0],[-0.1272,-0.1741,-0.0468,-0.053,0.0781,0.0976,-0.3668,-0.9215,-0.1926,-0.3006,0.5191,-0.3037,-0.3298,-0.0447,0.1049,-0.5298,-0.2451,-0.1461,0.0419,-0.0643,-0.1074,-0.0901,-0.313,NaN,-0.6834,-0.0346,-1.122,-0.6969,-0.6206,-0.4492,-0.3917,-0.2094,-0.4653,-0.448,-0.2078,0.4039,0.7775,1.951,2.197],[0,0,0,0.0151,0.0176,0,0,-0.0479,0,0,0.0457,0.0135,-0.039,0,0.0214,-0.0331,0,0,0,0,0,0,-0.0152,NaN,0,0,0,0,0,0,0,0,0,0,0,0,0,0,0],[-0.1135,-0.1839,-0.005,0,0.0197,0.0982,-0.068,-0.4449,-0.0332,0.0503,0.0956,-0.0869,-0.0791,-0.1299,0.0715,-0.5703,-0.1933,-0.0943,-0.119,-0.1569,-0.163,-0.367,-0.2629,NaN,-0.2266,-0.7194,-0.3651,-0.102,-0.325,-0.2028,-0.9693,-0.4137,-0.4778,-0.7318,0.1011,0.3389,0.8496,1.899,1.345],[0,0,0,0,0.0176,0,0,-0.0479,0.0211,0,0,0,0,0,0,-0.0331,0,0,0,0,0,0,-0.0303,NaN,0,0,0,0,0,0,0,0,0,0,0,0,0,0,0],[0.1282,0.0203,-0.0061,-0.053,0.0545,-0.0759,0.0726,-0.4098,0.0458,0.0749,0.1278,-0.0821,-0.0532,0,0.0957,-0.3008,0.0046,0.0441,0,0.0324,0.0263,-0.1624,-0.1192,NaN,-0.2139,-0.1905,-0.1741,-0.2445,-0.2932,-0.2274,-0.1952,-0.2059,-0.1184,-0.0074,0.0058,0.215,0.3239,0.6638,0.662],[0.1041,0,0.0309,-0.053,0.0176,0.0205,-0.0216,-0.1371,0,-0.0423,0.1381,0.0135,-0.0268,0,0,-0.0654,0.0715,-0.0079,0,0,0,0.0157,-0.0746,NaN,-0.116,-0.1235,-0.0823,-0.1117,-0.1337,-0.0886,-0.0652,-0.0122,-0.0242,0.0296,0.0303,0.1027,0.111,0.2379,0.2456],[0.1854,0,-0.0296,0,-0.0174,0.0615,-0.0216,-0.3446,-0.1228,-0.0729,0.1079,-0.0377,-0.0268,-0.2817,0.064,-0.3277,-0.0433,-0.0029,-0.0333,-0.0333,-0.0333,-0.0641,-0.1396,NaN,-0.3419,0.0158,-0.2203,-0.412,-0.8056,-0.606,-0.2849,-0.3779,-0.3501,-0.394,-0.3611,-0.0504,1.114,1.509,1.565],[0.0566,0.0117,0.0532,-0.053,-0.1302,0.0412,-0.1204,-0.4791,-0.2207,-0.1233,0.2181,-0.1147,0.0283,-0.0746,0.0001,-0.2558,-0.0134,0.0663,0,0.0952,0,-0.1937,-0.0622,NaN,-0.5036,-0.451,-0.4384,-0.5588,-0.2985,-0.1597,-0.2867,-0.2376,-0.327,-0.2341,-0.2457,0.1402,0.3646,1.492,1.745],[0.0872,0.0203,0.0611,0,0,0,-0.043,-0.1391,0,0,0.0754,0,0.0283,0.0158,0.0214,-0.0104,0,0.0602,-0.0333,-0.0333,-0.0333,-0.0228,-0.0076,NaN,-0.0218,0.0389,-0.0216,-0.0784,-0.0783,-0.0367,-0.0971,-0.0509,0.0048,0.0601,0.0593,0.062,0.013,0.0527,0.0941],[0.1571,0.0599,0.0611,-0.053,0.0611,-0.0384,-0.0815,-0.4193,-0.2,-0.0833,0.5112,-0.0828,-0.2649,-0.0541,-0.0305,-0.0654,-0.0079,0.0719,-0.2473,-0.1217,-0.1952,-0.3124,-0.0599,NaN,-0.5765,-0.4094,-1.236,-0.3557,0.2282,-0.7307,-0.2534,0.0934,-0.594,-0.9973,0.3668,-0.2914,-0.0861,2.173,2.669],[0.1199,-0.1904,-0.0231,-0.4392,0.201,-0.4794,-0.3471,-1.378,-0.4106,-0.6033,1.218,-0.8379,-0.2186,-0.6456,-0.0175,-0.5496,-0.2409,-0.0238,-0.7303,-0.6389,-1.223,-0.0672,-0.3538,NaN,-0.3438,-0.9633,-0.7943,-0.4748,-0.516,-0.9622,-1.164,-0.7779,-0.0471,-0.7634,0.2687,0.8818,1.119,2.164,2.373],[0.0136,0.0794,0.0155,0,0.0691,0.0407,-0.0847,-0.337,-0.0644,0,0.1767,-0.1012,-0.011,-0.0541,0.0882,-0.1279,-0.0522,-0.0522,-0.0659,-0.0659,-0.0659,-0.1528,-0.082,NaN,-0.4684,-0.5766,-0.1703,-0.4521,-0.2807,-0.4096,-0.3412,-0.281,-0.1864,-0.0852,-0.0398,0.467,0.4476,1.166,1.21],[-0.0355,0.0402,0.0309,0,0.062,-0.0368,-0.0216,-0.3876,0,0.0627,0.139,-0.0666,-0.0268,-0.0591,0.2284,0,-0.0156,0.0446,-0.0333,-0.0333,-0.0333,-0.0141,-0.0228,NaN,-0.0858,-0.0931,-0.0891,-0.104,-0.0877,-0.0808,-0.0579,-0.0421,-0.0294,0.0524,0.1103,0.1437,0.0899,0.1152,0.1584],[0,0,-0.0061,0,0.0691,0.0407,-0.0847,-0.337,-0.0644,0,0.0387,0,0,-0.0639,0.1038,-0.0331,-0.0213,-0.0213,-0.0333,-0.0333,-0.0333,-0.0296,0.0268,NaN,-0.1731,-0.2281,-0.2107,-0.2333,-0.2285,-0.1958,-0.1629,-0.0416,-0.0865,-0.0912,-0.0803,0.2657,-0.0905,0.8489,0.7079],[-0.0417,0,-0.0227,0,0.0368,-0.0193,-0.1051,-0.6168,0.0181,-0.1233,0.397,-0.0828,-0.0532,-0.1735,-0.0207,0,-0.0279,0.1089,-0.0333,-0.0009,-0.0333,-0.0951,-0.0052,NaN,-0.0868,-0.1257,-0.1125,-0.1133,-0.1117,-0.1096,-0.1137,-0.1245,-0.0706,0.002,0.0442,0.0186,0.1319,0.3646,0.407],[-0.0301,0,0,0,0,0,0,-0.1826,0.0418,0,0.0885,0.0183,-0.0268,-0.1062,0,-0.0331,-0.0079,-0.0079,-0.0333,-0.0009,-0.0333,0.0157,0,NaN,0.0565,0.0306,0.039,0.0952,-0.0557,-0.1101,-0.101,-0.1013,-0.0918,-0.1217,-0.144,0.0039,0.1043,0.1634,0.2325],[0,0,0.0155,0,0,0,0,-0.1826,0,0,0.09,0,0,-0.1062,-0.0631,0,0,0,0,0,0,0,-0.0452,NaN,-0.0324,-0.0478,-0.01,-0.0101,-0.0153,-0.03,-0.0415,-0.0428,-0.0291,-0.0129,-0.0149,0.0411,0.0567,0.0888,0.1002],[0.0054,-0.0482,0.0383,0,0.1025,0,-0.064,-0.3058,-0.0433,0,0.2108,-0.0085,0,0,-0.0417,-0.0654,0.019,-0.0213,-0.0659,-0.0335,-0.0659,-0.0296,-0.0184,NaN,-0.1325,-0.0042,0.0275,0.0037,-0.1583,-0.1351,-0.1153,-0.1558,-0.0606,-0.0889,-0.0417,-0.0211,0.0176,0.3927,0.472],[0,0,0,0,0.0444,0.0407,0,-0.0942,0,0,0.0678,0.005,0.0422,0,0,0.0119,-0.0067,-0.0067,0,0,0.0263,0,0.0135,NaN,0,0,0,0,0,0,0,0,0,0,0,0,0,0,0],[0,-0.0482,0,0,0.1351,0.0802,0,-0.3058,-0.0325,0,0.2181,-0.0503,0,-0.0541,0,0,-0.029,0.0114,0,0,0,0.0084,-0.0405,NaN,-0.1073,-0.0959,-0.1516,-0.1651,-0.0587,-0.1113,-0.1221,-0.0316,-0.1342,-0.0363,0.0641,0.1455,0.0675,0.3245,0.4126],[0,0,0,0,0,0,0,-0.1826,-0.0955,0,0.133,-0.0169,0,-0.1062,0,-0.0654,-0.0079,-0.0079,0,0,0.0263,0.0157,-0.0452,NaN,-0.1629,-0.1532,-0.2673,-0.2023,-0.2203,-0.1768,-0.2017,-0.0074,-0.1092,-0.0937,-0.1606,-0.1756,0.1767,0.8845,0.8695],[0,0,0,0,0,0,0,-0.0942,-0.0325,0,0.0457,-0.0169,0,0,0,0,-0.0156,-0.0156,0,0,0,0.0313,-0.0152,NaN,-0.0239,-0.0298,-0.0407,-0.0322,-0.0362,-0.0284,-0.0329,-0.0077,-0.0128,-0.0279,-0.0016,0.0118,0.0092,0.0971,0.156],[0.0282,0.0986,-0.1563,-0.1041,-0.0844,-0.1392,-0.3988,-0.3741,-0.2975,-0.1267,-0.1262,-0.1659,-0.2749,-0.205,0.0087,0.0863,-0.1094,0.2795,-0.0552,-0.0041,0.0614,-0.0295,-0.1138,NaN,-0.1962,-0.5283,-0.1163,-0.039,-0.114,-0.3914,-0.1306,-0.1774,-0.264,-0.4976,-0.3459,0.1136,0.4101,1.222,1.055],[0.2681,0.0213,0.0555,-0.2922,0.1372,0.218,-0.6455,-0.7875,-0.1976,-0.3793,-0.0023,-0.6638,-0.355,-0.1255,0.2009,-0.107,-0.1087,0.2667,-0.1046,-0.0351,0.0259,-0.281,-0.3066,NaN,-0.3702,-0.4517,-0.5781,0.0167,-0.3895,-0.333,-0.1822,-0.0451,-0.3752,-0.0629,0.3015,-0.256,0.0898,1.217,1.419],[0,0.0402,0,0,0.0176,-0.0193,-0.043,-0.0479,0,0,0,0,0,-0.0541,0.0214,0,-0.0067,-0.0067,0,0,0,0,0.0058,NaN,0,0,0,0,0,0,0,0,0,0,0,0,0,0,0],[0.0938,0.0599,-0.0278,-0.053,0.162,-0.0677,-0.0108,-0.1764,-0.0955,0.0503,0.0963,0.0497,0.0832,-0.1564,0.2007,0,-0.0821,-0.0219,0,0.0952,0.0774,0.1189,-0.0228,NaN,0,0,0,0,0,0,0,0,0,0,0,0,0,0,0],[0.1056,-0.1573,-0.0207,0.0231,-0.0762,-0.4988,-0.4939,-0.7581,-0.6087,-0.319,-0.3474,0.0278,-0.2958,-0.984,0.2744,-0.5735,-0.7959,0.1294,-0.1919,0.0953,-0.2003,-0.545,-0.2691,NaN,1.66,0.4361,0.204,-0.4085,-0.2259,-0.4611,-0.0502,0.0812,-0.2656,-0.2545,-0.0531,-0.2555,-0.2633,-0.0633,-0.0799],[0.0355,0,0,0,0.0102,0,0,-0.0479,0,0,0,-0.0169,0,-0.0541,0.0424,0,-0.0067,0.0136,0.0356,0,0,0,0.0135,NaN,0.1033,0.0463,0.019,0.1394,0.1026,0.0962,0.0291,-0.0445,-0.0825,-0.1688,-0.0963,-0.0887,-0.1505,-0.0031,0.0985],[0.0571,0.0402,-0.0296,0,-0.0072,-0.0573,0,-0.1149,0,0.0749,0.0239,0.0194,-0.0532,0.0315,0.0313,0.045,-0.0134,-0.0134,0,0.0641,0.0263,-0.0893,0.004,NaN,0,0,0,0,0,0,0,0,0,0,0,0,0,0,0],[0.0938,0.0504,0.0155,0,-0.1005,-0.0717,0.0303,-0.0715,-0.126,0.0295,0.139,0.0341,-0.0508,0.0371,0.1256,0.034,-0.012,-0.0318,-0.0333,0.0922,0.0935,-0.1108,-0.0272,NaN,-0.411,-0.3181,-0.2614,-0.2845,-0.2967,-0.4156,-0.3194,-0.131,-0.0954,0.0127,-0.3834,0.4617,0.6171,0.9366,0.8885],[0.0277,0.0402,-0.0072,0,-0.0316,0.0407,0.0635,-0.0479,-0.0325,0.0804,0.0306,0.005,-0.0126,-0.007,0.0837,0.0119,0.0093,-0.0106,0,0.0641,0.0263,0.039,-0.0228,NaN,0,0,0,0,0,0,0,0,0,0,0,0,0,0,0],[0,0.0203,0,0,-0.0316,0,0,-0.0713,0,0.0503,0.0154,-0.0085,0.0283,0,0.0424,0.045,0,0,0,0.0324,0.0263,0,0,NaN,0,0,0,0,0,0,0,0,0,0,0,0,0,0,0],[0.4142,-0.0362,0.2174,-0.2922,-0.2446,0.2692,-0.1409,-0.6745,-0.1941,-0.0243,-0.0418,-0.0422,-0.4284,-0.4283,-0.1675,-0.2464,-0.2415,0.079,-0.3052,-0.2935,-0.2858,-0.5346,-0.3544,NaN,0,0,0,0,0,0,0,0,0,0,0,0,0,0,0],[0.0366,0.1137,0.095,-0.0788,-0.0849,0.0802,-0.0847,-0.1826,-0.0236,0.0627,-0.0055,0.0111,-0.1222,-0.1735,0.1187,0.0446,0.0395,0.0588,0.0103,-0.0041,0.0151,-0.0338,0.0338,NaN,-0.225,-0.178,-0.1287,-0.094,-0.0843,-0.0727,-0.0149,0.0391,0.0094,0.0328,0.031,0.0918,0.1044,0.2086,0.2804],[0.053,0,0.0679,0,-0.17,0,-0.043,-0.1826,0,0,0.0821,-0.0337,-0.0532,-0.1062,0.0313,-0.0331,-0.0156,-0.0156,0,0,0,-0.1007,-0.0152,NaN,0.79,0.2439,-0.1395,-0.1819,-0.1502,-0.1903,-0.1528,-0.1031,-0.1512,0.0641,-0.0987,-0.056,-0.0742,0.0619,0.1381],[0.2458,0.1755,0.2862,-0.0788,-0.3038,0.1106,-0.0881,-0.4823,0.0204,-0.0879,0.0297,-0.1271,-0.4015,-0.8179,0.0007,-0.2431,-0.2882,0.1588,0.2413,0.0131,0.1051,-0.379,-0.2859,NaN,-1.04,-0.6658,-0.4971,0.0215,0.3495,0.2268,0.6819,0.7637,0.4174,0.2574,0.0728,-0.0793,-0.3171,0.0341,-0.2261],[0.0366,0,-0.0947,-0.1535,-0.0731,0,0,-0.2248,0.0211,0,0,-0.042,-0.0791,-0.0541,-0.0105,0,0.0402,0.0602,-0.0333,-0.0333,0.0187,-0.1528,-0.0962,NaN,-0.0859,-0.0575,-0.0562,-0.0331,-0.0245,-0.0426,-0.0159,0.0851,0.0792,0.072,0.0713,0.0468,-0.0327,-0.0285,0.0227],[0.1305,0,-0.0451,-0.053,-0.1166,0.0054,0.0943,-0.2929,0.0418,0,0.0963,-0.0038,-0.154,-0.1062,-0.0941,0.1186,-0.0301,0.0103,-0.0659,-0.0335,0.0115,-0.2062,-0.0168,NaN,0,0,0,0,0,0,0,0,0,0,0,0,0,0,0],[0.0843,0.1362,0.016,-0.1041,-0.0323,0.0617,0.1814,-0.3517,0.0345,0.0567,-0.0744,-0.0184,-0.1338,-0.0941,0.0205,0.0227,0.047,-0.0501,-0.0275,-0.0026,0.1897,-0.0489,-0.0028,NaN,0.1001,0.079,-0.0029,-0.0739,-0.0711,-0.0869,-0.0217,-0.0356,-0.0637,-0.0441,0.0149,0.0787,-0.0033,0.0487,0.0818],[0.1305,0.0599,-0.0733,-0.29,-0.2019,-0.018,0,-0.5997,0.0297,-0.0169,-0.0139,-0.0152,-0.1295,0,-0.0723,-0.2228,0.0926,-0.0981,0,0.0952,0.2208,-0.161,-0.0954,NaN,0,0,0,0,0,0,0,0,0,0,0,0,0,0,0],[0.2327,0,-0.0888,-0.1041,-0.2019,-0.0536,0.0206,-0.3371,0.0649,-0.0169,-0.0119,0.0296,0.0153,-0.1062,0.046,-0.03,0.1513,-0.0395,-0.0333,-0.0333,0.3385,-0.2334,-0.0665,NaN,-0.0594,-0.0847,-0.0753,-0.0687,-0.0872,-0.0765,-0.038,-0.0038,-0.0011,0.0571,0.0508,0.0674,0.0706,0.1066,0.1424],[0,0,0,-0.053,0,0,0,-0.0479,0,0,0,-0.0035,0,0,0.0424,0,0,0,0,0,0,0,-0.0303,NaN,0,0,0,0,0,0,0,0,0,0,0,0,0,0,0],[-0.024,0,0,-0.053,-0.0492,0,0,-0.0713,0,0,0,-0.0337,0,0,0.0214,0,-0.0146,-0.0146,0,0,0,0.0157,-0.0317,NaN,0.0409,0.0813,0.0661,0.1245,0.1303,0.0837,-0.0018,-0.0007,-0.0676,-0.0986,-0.1552,-0.1583,-0.0842,-0.062,0.1016],[0,0,0,-0.053,-0.0248,0,0,-0.0942,0,-0.0423,-0.0367,0.0268,0,0,0,0,0,0,0,0,0,0,-0.0303,NaN,0,0,0,0,0,0,0,0,0,0,0,0,0,0,0],[0,0.0402,0,-0.053,0.0176,0,0,-0.0942,0,0,-0.0367,0,0.0014,0,0,0,0,0,0,0,0,0,0,NaN,0,0,0,0,0,0,0,0,0,0,0,0,0,0,0],[0,0.0599,0,-0.053,0,0,-0.0216,-0.0942,0,0,-0.0367,0,0,0,0,0,0,0,0,0,0,0,0,NaN,-0.037,-0.0288,-0.0193,-0.0159,-0.0192,-0.0342,-0.0199,-0.0073,0.0046,0.0181,0.0535,0.0432,0.0107,0.0204,0.0311],[-0.0706,0.0794,-0.0733,-0.5763,-0.0438,0.0033,-0.0319,-0.4227,-0.1395,0.0804,-0.0995,0.0832,-0.1557,-0.1249,-0.0181,-0.0427,-0.0422,0.0568,-0.0247,-0.0965,-0.1289,-0.0362,-0.0431,NaN,0.2442,0.587,1.47,0.7299,0.1691,-0.2891,-0.2638,-0.1835,-0.2276,-0.6309,-0.539,-0.5406,-0.5979,-0.381,0.453],[0,0,0,-0.053,0,0,0,-0.0479,0,0,0,0,0,0,0,0,-0.0079,-0.0079,0,0,0,0.0157,0,NaN,-0.0118,-0.0125,-0.0192,0.0021,0.0142,0.0011,-0.0204,-0.0162,-0.0281,-0.0328,-0.028,-0.0056,0.016,0.0694,0.0716],[0,0,0,-0.053,0,0,0,-0.0479,0,0,0,0,0,0,0,0,-0.0067,-0.0067,0,0,0,0,0.0058,NaN,0,0,0,0,0,0,0,0,0,0,0,0,0,0,0],[0,0.0203,-0.0451,-0.053,0,0,0,-0.0942,0,0,0,-0.0202,0,0,0,0,0,0,0,0,0,0,0,NaN,-0.0068,-0.0058,-0.0085,-0.0039,-0.0075,-0.0044,-0.0054,-0.0028,-0.0039,-0.0098,0.0088,0.0078,-0.0194,0.0199,0.0416],[-0.0122,0,-0.0733,-0.167,0.003,-0.0368,0.0419,-0.1794,-0.0433,-0.0169,-0.0061,-0.045,0.0014,0.047,0,0.0339,-0.0146,0.0258,-0.0333,-0.0333,-0.0071,-0.0296,-0.0827,NaN,-0.0582,0.2042,0.3902,0.354,0.1448,0.0437,0.051,0.0804,-0.123,-0.2057,-0.1799,-0.1555,-0.2328,-0.1862,-0.127],[0.0611,-0.008,0.0611,-0.1041,0.0534,0.0802,0,-0.1391,0.0211,0,0.0387,-0.0666,-0.1222,0,-0.0207,-0.0427,-0.0443,-0.0443,0.0022,-0.0333,0.1175,0.039,-0.011,NaN,-0.1376,-0.0476,-0.0554,-0.0739,-0.0311,0.0477,-0.0338,-0.1079,-0.0336,0.0189,0.1024,0.1694,0.0196,0.0784,0.0847],[0.0401,0,0.0155,-0.1535,-0.0209,0,-0.0216,-0.0479,0.0211,-0.1367,0.0029,-0.0069,-0.0791,-0.0382,-0.01,-0.0427,0,0.0602,0,0.0324,0.0774,0,-0.0228,NaN,-0.053,-0.0556,0.0079,-0.0216,-0.0217,-0.0159,-0.0318,-0.0274,-0.0317,-0.033,-0.0369,-0.0611,-0.0441,0.163,0.2631],[-0.1317,0.2004,0.3978,-0.6186,0.3446,0.1692,-0.203,-0.7297,-0.0293,-0.3141,-0.2658,-0.0691,-0.7028,0.033,0.4533,-0.3873,0.2176,0.6119,-0.2969,0.1948,0.3777,0.4571,-0.1245,NaN,0.1041,0.0117,0.0234,-0.1245,-0.2063,-0.3015,-0.2406,-0.122,-0.0845,0.0218,-0.0064,-0.0113,0.0514,0.3317,0.553],[0.202,-0.1839,-0.0516,0,-0.0967,0.0011,-0.043,-0.3217,-0.0644,0,-0.3581,-0.042,0.0014,0,-0.0512,-0.1429,-0.0452,-0.0249,0,0,0,-0.0964,-0.132,NaN,1.554,1.361,0.6979,-0.3617,-0.5759,-0.069,-0.3238,-0.6576,-0.0932,-0.4246,0.2059,-0.4308,-0.6171,-0.2187,-0.0462],[0.1071,0.0203,-0.0852,0,0.0102,0.0011,0,-0.0942,0,0,-0.1109,-0.0035,0.0696,0.0315,-0.0512,-0.052,0.0324,0.0125,0,0,0,0.0157,-0.1175,NaN,0,0,0,0,0,0,0,0,0,0,0,0,0,0,0],[0.1725,0.0203,0.0308,-0.053,0.062,0,-0.0847,-0.1794,0.1653,0.0749,0.0029,-0.0198,0.1086,0.1221,0.0205,-0.1132,0.0053,0.0057,0.0044,0.1471,0.0364,0.0984,0.0116,NaN,0,0,0,0,0,0,0,0,0,0,0,0,0,0,0],[0.0702,0,0,-0.053,0,0,-0.0216,-0.0479,0,0,0,-0.0035,0.0142,0,-0.0319,-0.0331,0,0.0203,0,0,0,0,0,NaN,0,0,0,0,0,0,0,0,0,0,0,0,0,0,0],[-0.0614,0.1205,-0.1177,-0.2474,0.0106,0.0423,-0.073,-0.3298,-0.1432,0.0567,-0.156,-0.1693,0.2769,0.0775,0.1204,-0.0247,-0.0973,-0.0195,0.1028,0.2002,0.1449,0.0105,0.0015,NaN,-0.1371,-0.0954,-0.0511,-0.0243,0.045,-0.006,0.0662,0.05,-0.0159,-0.0898,-0.0071,0.0475,0.0446,0.0948,0.0788],[0.0355,0.0037,0,-0.053,0.003,-0.0384,0.0105,-0.0936,-0.0325,0,-0.0367,-0.0069,0.056,0,0,0,-0.0067,-0.0067,0,0.0324,0.0263,-0.0228,-0.0243,NaN,0,0,0,0,0,0,0,0,0,0,0,0,0,0,0],[0.1041,0,-0.0794,-0.053,-0.0248,0.0996,0.0206,-0.0942,0.0297,0,-0.0571,-0.0234,0.0164,0.0624,0.0313,0,0.0017,0.0983,0.1373,0.1255,0.1509,0.0541,-0.0452,NaN,-0.0306,-0.0461,-0.0339,-0.0278,-0.0414,-0.0284,-0.0488,-0.0224,0.0153,0.0489,0.0416,0.0386,0.0341,0.0452,0.0556],[0.0355,0,-0.0227,0,0,0,0,-0.0713,0,0,0,-0.0368,-0.0249,0,0.0632,0,0.0324,-0.0079,0.0356,0.0641,0.0774,0.0157,-0.0076,NaN,0,0,0,0,0,0,0,0,0,0,0,0,0,0,0],[-0.1135,-0.1198,-0.0642,-0.0326,0.1721,-0.0349,0.3105,-0.0496,-0.0955,-0.0631,-0.1897,-0.0428,-0.22,-0.307,-0.008,-0.0779,-0.1002,0.0177,-0.1594,-0.0953,-0.1074,-0.147,-0.1237,NaN,2.751,1.906,0.8141,0.1394,-0.2879,-0.4234,-0.5899,-0.649,-0.5697,-0.4427,-0.1483,-0.6687,-0.8817,-1.398,0.4489],[-0.024,0.0203,-0.0227,0,0.2243,0.0407,0.6608,-0.0713,0,0.0254,-0.037,0.058,-0.0532,-0.1275,-0.0512,-0.1279,-0.0551,-0.0551,-0.0978,-0.0978,-0.0978,0.0313,0.0412,NaN,-0.1834,-0.1576,-0.2005,-0.1325,-0.1456,-0.1631,-0.2264,-0.0586,-0.1464,-0.2904,0.0252,-0.2813,-0.1806,0.8652,1.276],[-0.0596,0.0203,-0.0671,0,0.2486,0.3343,0.7635,0.1738,0.0894,-0.0423,0.133,-0.0508,-0.154,-0.205,-0.0305,-0.1132,-0.02,-0.02,-0.0659,-0.0018,-0.0396,-0.0893,0.0097,NaN,-0.2045,-0.2379,-0.2393,-0.2071,0.0122,-0.136,-0.1767,-0.163,-0.1123,-0.0058,-0.0387,0.0763,0.173,0.5562,0.7036],[-0.1016,0.1137,-0.1313,0,0.2388,0.0804,0.4967,0.0141,0.0093,-0.1141,-0.0367,-0.1232,-0.1877,-0.2661,0.0102,-0.1279,-0.0078,-0.1253,-0.1594,-0.0953,-0.1332,0.0538,0.0547,NaN,-0.0679,-0.1054,-0.0158,-0.054,-0.0784,-0.1108,-0.0861,-0.0378,-0.0407,-0.0404,-0.0534,-0.012,0.104,0.2682,0.3305],[0.053,0,-0.0516,0,0.0859,0.0407,0.2712,0.111,0.0418,0.0749,-0.0119,-0.0327,-0.1499,-0.0541,0.0837,0,0.1773,-0.0134,-0.0659,-0.0659,-0.0659,-0.1108,0.0116,NaN,-0.0475,-0.0625,-0.1095,-0.0594,-0.0828,-0.0877,-0.0924,-0.038,-0.077,-0.0872,-0.025,-0.0673,0.0068,0.299,0.5305],[0.0054,0,-0.0451,0,0.0522,0.0606,0.2809,-0.0718,0,0.0627,0.0154,-0.002,-0.0268,-0.1249,0,-0.1279,0.1551,-0.0356,-0.0978,-0.0653,-0.0715,-0.0141,0.0248,NaN,-0.0012,-0.0523,-0.012,-0.016,-0.0167,-0.0292,-0.038,-0.0124,-0.0241,-0.055,-0.0409,-0.0055,-0.0299,0.1447,0.1887],[0.0702,0,0,0,0,0.1747,0.3951,-0.0487,0,-0.0423,0,-0.0585,-0.011,-0.0829,0.0632,-0.0204,0.0503,-0.029,-0.0659,-0.0659,-0.0659,0.0313,-0.0258,NaN,-0.0574,-0.0519,-0.0438,-0.0197,-0.0411,-0.0155,-0.022,-0.0131,-0.0052,0.0237,0.0166,0.0054,0.0233,0.0758,0.1249],[0.4821,0.351,0.4209,0.3521,0.334,0.462,0.705,-0.0511,-0.1816,0.0254,0.0535,-0.4393,-0.1479,0.1507,0.107,-0.1355,-0.1158,-0.135,-0.0978,0.1153,0.0046,0.0909,0.0061,NaN,-0.3538,-0.3021,-0.2407,-0.2943,-0.2744,-0.3811,-0.3339,-0.2294,-0.0747,0.1193,0.3126,0.4877,0.4873,0.5778,0.4996],[0.7548,0.5059,0.5883,0.0151,0.1335,0.333,1.399,-0.0448,-0.5381,0.1437,-0.7945,-0.4255,-0.1559,0.2922,0.5752,-0.3057,0.2684,-0.0215,-0.8996,-0.1023,-0.488,0.0663,-0.3645,NaN,-0.065,0.4591,0.6836,0.8331,0.2715,-0.077,-0.2085,-0.1187,-0.2392,-0.1663,-0.2573,-0.2939,-0.3573,-0.3165,-0.1476],[-0.5016,-0.0782,0.0599,-0.0326,0.1878,0.2964,0.3017,-0.2788,-0.4566,-0.6403,-0.2557,-0.7092,-0.3062,-0.3631,-0.2781,-0.5342,-0.2141,-0.0116,-0.5812,-0.5676,-0.505,-0.2874,-0.1473,NaN,1.158,0.4899,-0.3177,-0.1317,-0.212,-0.6124,-0.0318,0.0348,-0.0024,-0.0014,-0.0565,-0.1445,0.1063,-0.0668,-0.2124],[0,0.0402,0,0.0151,0.1982,0.0407,0.2172,0.0229,0,0,-0.1415,-0.1687,0.0696,-0.0541,0.0214,0,-0.0224,0.018,-0.0659,-0.0659,-0.0659,0.0313,-0.0018,NaN,-0.2114,-0.125,-0.0348,0.0527,-0.0105,-0.1855,-0.1184,-0.1656,-0.3365,-0.1715,-0.2431,-0.1319,0.1049,0.6344,0.9421],[-0.0596,0.0402,-0.0072,0,0.1189,0.0205,0.1027,0,0,0,0,-0.0503,-0.0532,-0.0541,0,-0.097,-0.0367,-0.0367,-0.1289,-0.0648,-0.1289,0.0467,0.0192,NaN,0,0,0,0,0,0,0,0,0,0,0,0,0,0,0],[-0.181,-0.0587,-0.3904,0.1008,0.9821,0.3923,0.8594,-0.0244,-0.4924,-0.599,-0.2457,-0.0072,-1.382,-1.109,0.532,-0.8344,-0.5358,-0.2545,-1.396,-0.5587,-0.9944,0.6131,0.6009,NaN,-1.606,-2.089,-1.782,-0.7629,-0.7014,-0.4262,0.3621,0.9556,1.124,1.438,1.171,1.22,0.9305,0.2209,-0.0544],[0.0702,0,-0.058,0,0.167,0.0022,0.1681,0,0,-0.0979,0.0306,-0.0368,-0.1295,-0.0286,0.0214,-0.0331,-0.079,-0.079,-0.1289,-0.0965,-0.1027,0.0465,0.0585,NaN,0,0,0,0,0,0,0,0,0,0,0,0,0,0,0],[0.1158,-1.083,-1.154,1.522,-0.1111,0.3282,1.627,-1.257,-1.756,-0.544,0.5067,-2.109,-0.3468,-1.173,-1.245,-0.8215,-1.787,-1.326,-1.859,-1.142,-2.306,1.182,0.6619,NaN,-1.003,-0.8544,-0.8668,-0.56,-0.6549,-0.9694,-0.39,-0.7987,-0.3363,-0.1765,0.3722,0.9968,1.282,1.876,2.083],[-0.9088,-0.5726,-0.9132,1.264,2.154,0.87,2.285,-0.4966,-0.2268,-1.378,0.3862,-1.022,0.6429,-1.651,-0.5308,0.0466,-1.73,-1.735,-0.975,-0.0541,-1.392,0.5389,0.8038,NaN,-3.079,-1.543,-0.6141,-0.058,-0.3874,-0.5053,0.7876,1.302,1.374,1.18,0.7305,0.8087,0.8338,0.1082,-0.9367],[-0.3119,-0.9371,-0.8831,1.701,1.712,1.399,1.713,0.2613,-0.863,-0.7691,0.0482,-1.038,0.1646,0.1949,-0.2132,-0.9718,-0.8447,-1.057,-1.092,-0.9121,-0.599,0.3734,0.392,NaN,-0.8229,-1.32,-0.9603,-0.5524,-0.9965,-0.6355,-0.4772,-0.4998,0.2608,0.8954,1.028,1.241,1.392,1.055,0.3909],[-0.6763,-0.9809,-0.9817,0.5657,0.9259,0.3085,1.667,0.3213,-1.14,-0.8319,-0.107,-1.214,0.0218,-0.7528,-0.1985,-1.342,-0.7739,-0.8991,-0.5614,-0.8358,-0.5687,0.282,0.3595,NaN,-0.3505,-0.4217,-0.4106,-0.3791,-0.3922,-0.4036,-0.3097,-0.3196,-0.0902,0.2984,0.3558,0.465,0.5951,0.6372,0.7258],[-0.1363,-0.2475,-0.2014,-0.1535,0.1491,0.1735,0.6502,-0.0714,-0.167,-0.0394,0,-0.2591,-0.3151,-0.0541,-0.0292,0.2516,-0.1823,-0.1823,-0.0939,-0.3566,-0.2543,0.2054,0.0841,NaN,-0.0452,-0.0344,-0.0344,-0.0191,-0.0854,-0.0275,-0.0393,-0.0705,-0.0168,-0.0427,-0.051,0.057,-0.0831,0.2763,0.2161],[-0.36,-0.3573,-0.0771,-0.1041,-0.2942,0.063,0.8511,-0.4169,-0.3523,0.0802,-0.1204,-0.71,-0.6619,-0.0867,-0.1507,0.0706,-0.2943,0.1243,-0.5234,-0.5451,-0.1357,0.3382,0.2205,NaN,-0.1939,-0.0994,-0.207,0.0486,-0.0256,-0.0949,-0.1206,-0.0112,-0.072,-0.0255,0.1111,-0.036,0.3062,0.5089,-0.0888],[-0.0596,0.0203,-0.1102,0,-0.0492,0.0802,0.1959,0.0454,-0.0644,-0.0085,-0.0725,-0.0694,-0.1045,-0.1062,0,-0.0654,-0.0409,-0.0409,-0.0659,-0.0659,-0.0396,-0.0071,0.0358,NaN,-0.0402,-0.0294,-0.0321,-0.0289,-0.0384,-0.0403,-0.0444,-0.0245,-0.0028,0.0322,0.052,0.063,0.0385,0.045,0.0504],[-0.4193,-0.2876,-0.7005,0,0.528,1.357,1.326,-0.5216,-0.7191,-0.4654,-0.0617,-0.7256,-0.6096,-0.0959,-0.2219,-0.5719,-0.3785,-0.4493,-0.7544,-0.6992,-0.4735,0.2235,0.5326,NaN,0,0,0,0,0,0,0,0,0,0,0,0,0,0,0],[-0.4794,-0.3551,-0.6755,0,0.2003,0.4222,1.499,-0.325,-0.8772,-0.3167,-0.0809,-0.666,-0.5492,-0.5751,0.0279,-0.4685,-0.7305,-0.7109,-0.6206,-0.5881,-0.4697,0.2782,0.3114,NaN,-0.5142,-0.4659,-0.3901,-0.1766,0.2199,0.4788,0.6556,0.9195,0.592,0.195,-0.1998,-0.2011,-0.355,-0.3275,-0.4306],[-0.6703,-0.7988,-0.7101,-0.1041,-0.515,-0.3526,2.124,-0.4904,-0.8746,-0.0965,-0.017,-0.7861,-0.5476,-0.3336,-0.4366,-0.5322,-0.5005,-0.5935,-0.3632,-0.2782,-0.0617,0.1518,0.4338,NaN,-0.1946,-0.0174,0.0613,0.034,0.0649,-0.0913,-0.2765,-0.1249,-0.2335,-0.0734,-0.0021,0.1579,0.1768,0.3026,0.2163],[-0.3008,-0.4877,-0.3363,-0.053,-0.0365,-0.3083,1.143,0.0115,-0.588,-0.0161,-0.0287,-0.7029,-0.5314,-0.205,0.1502,-0.4124,-0.3347,-0.3347,-0.1289,-0.1289,-0.0769,0.1767,0.0662,NaN,-0.14,-0.1445,-0.094,-0.1054,-0.1141,-0.1015,-0.1167,-0.0308,-0.0986,-0.1345,0.0507,0.0265,0.0219,0.4298,0.5511],[-1.217,-1.414,-1.636,-0.7429,0.135,-1.955,3.088,0.0074,-1.78,-0.6878,-0.6581,-0.2531,-2.009,-0.4327,0.1085,-1.075,-0.7678,-1.571,-1.472,-1.504,-1.109,0.637,1.318,NaN,-0.8615,-0.6448,-0.6038,-0.5542,-0.7321,-1.042,-0.7998,-0.5832,-0.489,0.182,0.6856,0.9199,1.54,1.685,1.298],[-0.8581,-1.095,-0.8429,-0.3778,-0.245,-1.378,2.613,-1.169,-1.324,-0.9427,-0.611,-0.9163,-1.373,-1.065,-0.3902,-1.565,-1.321,-1.228,-1.59,-1.242,-1.346,0.4934,0.9623,NaN,-0.4154,-0.3602,-0.2828,-0.3453,-0.362,-0.5401,-0.2813,-0.1019,-0.2132,-0.0891,0.2144,0.5625,0.4037,0.8118,0.9989],[-0.2759,-0.1636,-0.3606,0,0.0703,-0.3857,0.6926,-0.0936,-0.1432,-0.2194,0.2256,-0.1677,-0.383,0.0235,-0.1674,-0.1355,-0.191,-0.191,-0.0221,-0.1594,-0.1332,-0.0215,0.0583,NaN,-0.3913,-0.3161,-0.4585,-0.5886,-0.3177,-0.4614,-0.3429,-0.533,-0.6124,0.0948,0.5849,0.3907,0.522,1.204,1.225],[-0.1267,0.0402,-0.0296,0,0.1644,0.0044,0.4437,0.0381,-0.0325,-0.1619,0.0673,-0.0747,-0.0231,0.0874,-0.0399,-0.0427,-0.0176,-0.0969,-0.0333,-0.0333,-0.0071,0.077,0.0423,NaN,-0.0375,-0.0438,-0.0654,-0.0639,-0.046,-0.0668,-0.0466,-0.0064,-0.0176,0.0098,-0.0124,0.0463,0.0873,0.1308,0.1324],[-0.0885,0.1433,-0.1712,-0.053,0.0611,-0.1248,0.7873,-0.0936,-0.0744,0.0627,0,-0.1967,-0.1651,0.0624,-0.098,-0.0743,-0.1272,-0.1068,-0.303,-0.303,-0.303,0.1272,0.0666,NaN,0,0,0,0,0,0,0,0,0,0,0,0,0,0,0],[-0.2759,-0.0477,-0.2741,-0.053,0.2293,-0.1951,0.6996,-0.0024,-0.4571,0.0749,0.0606,-0.1495,-0.1045,0.1074,0.0407,-0.1279,0.0637,-0.0537,-0.2117,-0.2473,-0.2473,-0.0736,0.0465,NaN,-0.0343,-0.025,-0.0223,-0.03,-0.0161,-0.0128,-0.0289,-0.0297,-0.0104,-0.0096,-0.0054,0.0126,0.0141,0.0964,0.1012],[-0.5348,-0.3949,-0.325,-0.1041,-0.002,-0.2616,0.8516,0.3262,-0.095,0.1306,-0.214,-0.5941,-0.3918,-0.2159,-0.231,-0.5682,-0.427,0.1684,-0.2754,-0.2112,-0.2754,0.2712,0.2005,NaN,-0.3496,-0.3187,-0.3442,-0.301,-0.1942,-0.2568,-0.2825,-0.3019,-0.1693,0.0338,0.0425,0.1668,0.3697,0.8924,1.013],[-1.073,-0.852,-1.028,-0.7103,0.0567,-1.262,1.427,-0.4155,-0.8933,0.1739,-0.811,-1.547,-1.463,-0.1785,0.3239,-1.099,-1.073,-0.6915,0.1331,-0.0613,-0.6957,0.2696,0.8601,NaN,0.0366,-0.1648,-0.18,-0.4958,-0.1441,-0.7798,-0.3535,-0.2356,-0.2189,-0.3925,0.1323,0.0691,0.4832,1.589,0.6546],[-2.219,-2.661,-2.009,-0.9857,0.4286,-1.728,1.934,-1.739,-1.553,-0.7906,-1.402,-3.126,-2.226,-1.517,-0.6345,-1.745,-1.598,-1.654,-2.161,-1.857,-2.459,0.9097,0.889,NaN,-0.7343,-0.6536,-0.8076,-0.5421,-0.2332,-0.4895,-0.4447,-0.4525,-1.071,-0.3928,-0.516,0.3587,1.458,2.346,2.175],[-2.138,-1.908,-1.826,-1.66,0.2609,-1.293,2.319,-1.45,-1.5,-0.6528,-1.088,-2.62,-2.556,-1.431,-0.6219,-2.297,-1.603,-1.625,-1.833,-1.997,-1.957,0.8961,0.6658,NaN,-0.3595,-0.5246,-0.3843,-0.248,-0.2849,-0.3092,-0.3024,-0.2844,-0.1514,-0.0812,-0.1082,0.8808,0.1048,1.838,0.2146],[-0.196,-0.0065,-0.1601,0,0.6498,0.3323,1.509,0.1713,-0.3123,0.2758,-0.0055,-0.3021,-0.2896,0.0745,0.0667,0.2289,0.3045,0.0215,-0.052,0.5212,0.2815,0.0194,-0.0285,NaN,-0.0713,-0.0614,-0.0991,-0.0767,-0.0667,-0.0519,-0.0591,-0.042,-0.0231,0.0164,0.0806,0.1174,0.0947,0.119,0.1231],[-0.1911,-0.6859,-0.5826,-0.2012,0.9368,-0.0942,3.377,0.2758,-0.4646,0.844,-0.0688,-0.5079,-0.7066,0.7712,0.3388,0.8608,0.5064,0.0319,-0.1701,0.0558,0.209,0.283,0.2622,NaN,-0.6969,-0.5889,-0.6868,-0.2798,-0.6959,-0.7043,-1.215,-0.407,-0.6212,-0.7531,0.0775,0.065,1.865,2.381,2.26],[0.0008,-0.1731,-0.1445,-0.2474,1.4,0.1639,2.501,0.3833,0.4178,0.0134,-0.4518,-1.169,-0.997,-0.2528,0.8234,0.5093,-0.2791,-0.2758,0.083,0.66,-0.0392,0.2945,0.4115,NaN,-0.4203,-0.368,-0.3601,-0.2687,-0.3291,-0.2099,-0.3064,-0.159,-0.1819,-0.0994,0.1795,0.579,0.3747,0.7094,0.8602],[-0.2524,-0.6519,-0.4225,0,1.43,1.042,2.562,0.6753,-0.495,0.3082,-0.2929,-1.145,-1.048,0.4005,0.6207,-0.9471,-0.4961,-0.4087,-0.2545,0.009,0.5456,0.798,0.3308,NaN,-0.5012,-0.5455,-0.3648,-0.1714,-0.4628,-0.4902,-0.4431,-0.1966,-0.2449,-0.3662,0.2995,0.4975,0.5989,1.145,1.246],[-0.23,-0.6374,-0.7613,-0.2922,0.3182,0.4584,2.387,-0.2051,-0.5038,0.104,-0.6038,-0.8599,-0.7126,0.0702,0.231,-0.6079,-0.3827,-0.3093,-0.4123,-0.0594,0.1336,-0.3054,-0.0852,NaN,1.998,1.508,-0.0086,-0.4933,-0.56,-0.371,-0.5954,-0.7367,-0.5903,-0.4122,-0.2155,-0.0667,-0.0929,0.2514,0.3848],[-0.0417,0,0,-0.1041,0.1734,0,0.1244,0.0454,0.0418,0.0254,0.0154,0,0.0142,0,0.1038,0.0886,-0.0213,0.0191,-0.0659,-0.0335,-0.0659,0.0157,0.0116,NaN,0.1321,0.1381,0.0423,-0.0637,-0.0805,-0.0426,-0.039,-0.0234,-0.036,-0.0332,-0.0186,-0.0207,-0.0053,0.017,0.0335],[-0.4796,-0.4014,-0.3733,-0.7302,0.3159,-0.0393,0.8801,0.0306,0.13,0.5217,0.5193,-0.0102,-0.2031,-0.03,0.4727,0.3364,-0.0218,-0.159,-0.5454,-0.3907,-0.3597,0.0519,0.0575,NaN,-2.336,-1.989,-1.305,-0.9271,-0.1563,0.1012,0.8575,0.8952,0.7372,0.4806,0.5526,0.751,0.8201,0.7201,0.7985],[0.5876,0.1971,0.0127,-0.4064,0.4786,0.445,0.7728,0.1014,0.2171,0.436,0.2368,0.2929,0.1186,0.2573,0.5277,0.3618,-0.0303,0.2604,-0.0155,0.0983,0.2655,0.2774,-0.1438,NaN,0.9764,0.7848,0.0939,-0.4824,-0.4126,-0.7166,-0.1009,-0.0853,0.1547,0.2885,0.0344,-0.1499,-0.054,-0.1844,-0.1467],[-0.0811,-0.1839,-0.0451,-0.1535,0.0709,0.0022,0.1027,-0.1371,-0.0644,-0.033,-0.0503,-0.0585,0.0291,0,0.0105,0.045,-0.0799,-0.0799,-0.1594,-0.127,-0.1332,0.0613,-0.2054,NaN,-0.2128,-0.0118,0.3703,0.6941,0.4785,0.0253,-0.0389,0.0633,-0.4047,-0.3161,-0.1864,-0.2665,-0.2874,0.0103,0.0828],[0.4086,0.5328,-0.2896,0.3233,0.4293,0.1253,0.8166,0.0979,0.0888,0.0635,0.3354,0.2465,0.4352,0.1564,0.3837,0.5887,0.3621,0.1963,0.0217,-0.021,-0.1097,-0.1477,-0.0727,NaN,1.951,1.397,0.2642,0.3248,0.3097,-0.1423,0.0158,0.2731,-0.5978,-0.1416,-0.2756,-1.09,-0.6194,-1.112,-0.5565],[0.0054,0,-0.0451,0,0.0368,0.0407,0.0635,0.0091,-0.0644,0,0.0678,-0.0169,0,0,0.1038,0,0.0268,-0.0134,-0.0659,-0.0335,-0.0659,0,-0.1324,NaN,-0.1629,-0.2417,-0.0651,-0.0768,-0.1348,-0.0545,-0.266,-0.0672,-0.152,-0.1445,-0.0234,-0.0814,-0.0873,0.7537,0.8038],[-0.3916,-0.3235,-0.6682,0,0.2639,0.1748,0.8504,-0.2917,-0.3384,-0.5884,0.4812,-0.3773,0.0381,-0.2404,-0.2881,-0.3315,-0.2945,-0.31,0.23,0.3603,0.197,0.3225,0.1753,NaN,-0.7478,-0.6637,-0.357,-0.4703,-0.6179,-1.052,-0.6737,0.5301,0.2313,0.5571,0.0982,0.1277,0.9692,1.067,1.002],[-0.1168,-0.0482,-0.2655,0,0.3309,0.3629,0.4907,-0.1982,-0.1558,0.0457,-0.0571,-0.1113,-0.0213,0.1367,0.0518,-0.15,-0.0134,-0.0724,0.1042,0.0324,0.0521,0.0613,0.0338,NaN,-0.0468,-0.0512,-0.0485,-0.0439,-0.04,-0.0512,-0.0607,-0.0442,-0.0406,0.0127,0.0693,0.0995,0.0437,0.1039,0.0978],[-0.0596,-0.028,-0.0671,0,0.0522,0.1553,0.1827,-0.243,-0.0644,-0.0833,-0.0213,-0.072,-0.0532,-0.0225,0.0001,-0.1279,-0.0628,-0.0026,-0.0659,-0.0335,-0.0138,0.0467,0.019,NaN,0.1475,-0.1688,-0.1473,-0.1696,-0.0855,-0.185,-0.1757,-0.0791,-0.1016,-0.0621,-0.0464,-0.0664,0.0977,0.5406,0.5018],[-0.1859,0.0679,-0.173,0.1156,0.3184,0.6089,0.466,-0.0724,-0.5751,-0.1349,0.1634,-0.2166,0.5728,-0.1812,-0.3428,-0.0247,-0.0714,-0.0538,-0.2327,0.0705,-0.1284,-0.0469,0.1244,NaN,0.1926,-0.3093,-1.255,-1.487,-0.9459,-0.095,0.3136,0.6643,0.3843,0.1378,-0.3201,0.5109,0.3693,0.8631,0.9765],[-0.5375,-0.2854,-0.4014,0.1686,0.6249,1.712,1.099,0.1894,-0.2922,0.0727,0.6924,-0.2964,1.183,-0.2976,0.0237,0.0206,-0.4731,-0.2114,-0.3566,-0.0611,-0.2543,-0.245,-0.4959,NaN,-0.5837,-0.5627,-0.4923,-0.5417,-0.4818,-0.5188,-0.5603,-0.3493,-0.1164,0.3017,0.5293,0.7486,0.8595,0.9234,0.8443],[-0.0885,-0.2264,-0.1212,0,0.4906,1.173,0.4944,0.1592,-0.114,-0.1496,0.3909,-0.1838,0.8393,0,0.2193,0.0769,-0.1642,-0.1438,-0.0333,-0.0333,0.0441,0.0465,-0.0156,NaN,-0.1145,-0.1061,-0.1248,-0.1438,-0.104,-0.1179,-0.1023,0.0228,0.0475,0.1848,0.1896,0.1594,0.0531,0.0549,0.1012],[0,0,0,0,0.1025,0.0996,0.0635,0,0,0,0,-0.0085,0.056,0,0.0424,0,-0.02,-0.02,0,0,0,0,0.0248,NaN,-0.0333,-0.0322,-0.0404,-0.0417,-0.0078,-0.0226,-0.0309,-0.0235,-0.0355,-0.029,-0.0229,-0.0085,0.0092,0.1196,0.1995],[-0.6008,-0.6786,-0.4711,0.0067,1.811,1.455,1.005,0.1107,-0.3592,0.5968,0.3941,-0.2275,0.4538,0.1699,0.5564,-0.2236,-0.6204,-0.8616,-0.1315,0.1681,-0.0325,-0.0382,0.2657,NaN,1.283,0.907,-0.4874,-0.7981,-0.6698,-0.6621,-0.3818,-0.1091,-0.1792,0.1,0.0295,-0.0667,-0.1908,0.4159,0.8097],[-0.4149,0.0511,-0.4366,0.1686,1.06,1.029,0.3349,0.0905,-0.2146,0.1078,0.2029,-0.3514,0.2887,0.228,0.2305,-0.4529,-0.3946,-0.3746,-0.0552,-0.0041,-0.082,0.0231,0.0759,NaN,-0.0822,-0.0523,-0.0969,-0.1207,-0.132,-0.0389,-0.0679,-0.0369,-0.1011,-0.0646,-0.0048,-0.0663,-0.0877,0.3745,0.5777],[0,0,0,0,0.0176,0.1188,0.0726,0,0,0,0,0,0,0,0.0214,-0.0104,-0.0134,-0.0134,0,0,0,0,0.0268,NaN,-0.169,-0.0867,-0.154,-0.0865,-0.0639,-0.1257,-0.0493,-0.1054,-0.0278,-0.0025,0.1326,0.2912,0.1345,0.2215,0.091],[0,0,0,0,0.0176,0.0407,0.0321,0,0,0,0,0.005,0.0142,0,0,0,0,0,0,0,0,0,-0.0076,NaN,0,0,0,0,0,0,0,0,0,0,0,0,0,0,0],[-0.0638,-0.0482,0.0519,0,0.0709,0.0083,0.1538,-0.025,-0.0115,0.0254,-0.0029,0.1119,0.046,-0.1745,-0.0198,0,-0.0704,-0.0704,-0.0333,0.0308,0.0187,0.0166,-0.0665,NaN,0,0,0,0,0,0,0,0,0,0,0,0,0,0,0],[-0.0301,0.0203,0,0,0,0,0.0419,-0.025,0,0,0,0,0,-0.0541,0,0,-0.0233,-0.0233,0.0356,0,0,0.0467,-0.0152,NaN,0,0,0,0,0,0,0,0,0,0,0,0,0,0,0],[-0.0417,0,0.0309,0,0,0,0.0814,0,0,0,0,0,0,0,0,0,-0.0156,-0.0156,0,0,0,0.0313,0,NaN,-0.0395,-0.0563,-0.0319,-0.0311,-0.0253,0.0147,-0.0012,-0.0169,-0.0239,-0.0324,0.0177,0.0482,0.0266,0.0758,0.0755],[0,0,0.0155,0,0,0.0205,0.0635,0,0,0,0,0,0,0,0,0,-0.0079,-0.0079,0,0,0,0.0157,-0.0076,NaN,0,0,0,0,0,0,0,0,0,0,0,0,0,0,0],[-0.0301,0,0,0,0.0176,0.0407,0.0943,0,0,0,0.0457,-0.0317,0.0291,-0.0541,0.0632,0.0227,-0.0459,-0.0459,-0.0659,-0.0659,-0.0396,0.0919,-0.0303,NaN,0.0641,-0.2263,0.2045,-0.1388,-0.2345,-0.1185,0.0645,-0.0561,-0.1219,-0.0439,-0.147,-0.1762,-0.0236,0.5024,0.4514],[0.0688,-0.0978,0.0489,0.2561,0.0449,0.1957,0.8191,0.065,0.0891,0.0953,0.4529,-0.0186,0.0283,-0.2516,0.2958,0.1832,-0.4158,0.0705,-0.2136,0.2417,-0.0696,0.5058,0.0028,NaN,1.012,-0.3118,-0.9266,-0.5788,0.0164,-0.1191,0.5376,0.4271,0.3949,0.2024,0.1857,0.1618,-0.3242,-0.5502,-0.1271],[-0.1299,-0.0155,-0.2167,0,0.167,0.4062,0.4536,0.0895,-0.0225,0.0139,0.4164,-0.1569,-0.1045,-0.4889,0.0802,-0.0393,-0.1781,-0.1377,0.2138,-0.1234,-0.1412,0.0463,0.1779,NaN,-0.6313,-0.7612,-1.093,0.0881,-0.9844,-1.382,-0.6283,-0.594,0.14,-1.068,-0.0698,0.2214,1.227,2.605,2.931],[0.0179,-0.0482,-0.0671,-0.1041,0,0.0996,0.2661,-0.0942,0,0,0.0457,0.0194,-0.0532,-0.1062,0.0424,-0.0654,-0.0831,-0.0628,0.1664,-0.0018,-0.0659,0.039,0.0153,NaN,-0.3045,-0.1819,-0.1841,-0.1465,0.0831,-0.1286,-0.096,-0.4387,-0.2722,-0.2509,-0.0331,0.2037,0.3755,0.7069,0.6674],[-0.0066,-0.0998,-0.0733,-0.1041,0.0522,0.0802,0.1244,0,0,0.0503,0.0754,-0.0053,-0.0791,0,0,0,-0.0309,0.0095,0.0383,-0.0335,-0.0138,0.0619,0,NaN,-0.0276,-0.0309,-0.0513,-0.0372,-0.0409,-0.02,-0.0235,-0.0479,-0.0296,-0.0322,-0.0465,-0.0316,0.0019,0.1828,0.2344],[-0.0301,0,-0.0142,-0.1041,0.0176,0.0606,0.1538,0,0,0.0503,0.0821,-0.0069,0.0014,-0.0541,-0.0937,0,-0.0725,-0.0725,0,0,0,0.069,-0.0142,NaN,0,0,0,0,0,0,0,0,0,0,0,0,0,0,0],[0.0124,0.0306,0.1992,-0.0535,0.7872,0.6427,0.8441,-0.0492,0.1011,0.1918,-0.0637,-0.2434,0.0597,-0.4466,0.3511,0.0707,-0.1166,0.0336,-0.0355,0.2639,0.0165,0.2185,-0.2357,NaN,0.9724,0.2078,-0.4331,-0.3713,0.036,-0.2401,0.066,0.3251,0.1398,0.1029,-0.1078,-0.0812,-0.4862,-0.2316,0.1014],[-0.0417,0,0.0155,0,0.0941,0.0803,0.1244,0,0,0,0.0387,-0.0202,0,0.0315,0.0719,0.0119,0.0025,0.0027,0,0.0641,0.0263,0.0619,0.0058,NaN,0,0,0,0,0,0,0,0,0,0,0,0,0,0,0],[-0.0183,-0.0482,0,0,0.1103,0.0802,0.0943,-0.028,-0.1558,0.1227,0.0606,-0.1381,-0.0268,-0.1062,0.0837,0.0119,0.0295,-0.0295,0,0.0952,0,0.0238,0.0303,NaN,-0.5451,-0.3395,-0.4488,-0.3522,-0.097,-0.2552,-0.4013,-0.0532,-0.1033,-0.0709,0.3086,0.5315,0.5304,0.6404,0.6556],[0.1634,-0.3001,-0.6527,-0.1041,0.3995,0.9777,0.7955,-0.9386,-0.5536,-0.0028,-0.2793,-0.5428,-0.4448,-0.7745,0.422,-0.4503,-0.5002,-0.4646,0.102,0.0865,-0.2105,-0.2213,-0.141,NaN,2.616,1.941,-0.3375,-0.1751,-0.9866,-0.2564,-0.6101,-0.1708,-0.2733,-0.2717,-0.2082,-0.2851,-0.2042,-1.196,0.4181],[0.0117,-0.0253,-0.2224,0.1183,0.8302,1.382,0.7699,-0.37,-0.4161,-0.11,0.3199,-0.6116,-0.4439,-0.8836,0.6988,-0.5641,-0.631,-0.208,-0.4636,0.2067,-0.2747,-0.2756,-0.2679,NaN,-0.8583,-1.208,-0.6792,-1.227,-1.052,-0.6879,-0.4319,-1.373,-0.3667,-0.5426,0.2501,0.7376,2.188,2.598,2.653],[0.1367,-0.185,0.0068,0,0.2004,-0.0838,-0.159,-0.4904,-0.0691,0.0963,-0.1386,-0.0488,0.0806,-0.2167,0.5111,-0.0929,0.1964,0.0188,-0.3141,0.0609,0.2479,0.1035,0.0137,NaN,-1.005,-0.572,0.0052,0.6537,0.5746,-0.3442,0.2549,0.351,0.3846,0.2678,0.2994,0.1263,-0.0661,-0.3396,-0.5907],[0.0571,-0.147,-0.1102,-0.1041,0.1535,-0.0677,-0.043,-0.4569,-0.0644,0.0503,-0.0744,-0.042,0.056,-0.252,0.2153,-0.0654,-0.0527,-0.0323,-0.0333,-0.0333,-0.0071,-0.0401,-0.1796,NaN,-0.1873,-0.2064,-0.1856,-0.1708,-0.2298,-0.0561,-0.1299,-0.2049,-0.1613,-0.0441,-0.16,0.5187,0.5697,0.5748,0.073],[0,-0.0482,0,0,0.0522,-0.0384,0,-0.0479,0,0,-0.0468,0.0135,0.0142,0,0.0214,0.0227,0,0.0404,0,0,0,0,0,NaN,0,0,0,0,0,0,0,0,0,0,0,0,0,0,0],[0.0355,-0.1839,-0.0733,-0.1041,0.035,0,-0.043,-0.1371,-0.0225,0,-0.1109,0.0251,0.0698,0,0.0214,0,0.0058,0.0258,-0.0303,-0.0018,0.0115,-0.0071,0.0531,NaN,0.0189,-0.014,-0.0469,-0.085,-0.1239,-0.0644,-0.0761,-0.107,-0.085,-0.038,-0.0131,0.0006,0.1041,0.2059,0.3241],[-0.3932,-0.8627,-0.5489,-0.4099,0.1003,-0.3469,-0.2428,-0.6893,-0.0666,-0.0306,-0.6604,0.1137,0.0423,-0.0836,0.4225,-0.3089,0.0599,0.044,-0.2733,-0.0566,-0.1423,-0.3855,0.0028,NaN,0.7429,0.5716,0.1439,-0.0371,-0.1968,-0.2839,-0.1605,-0.0872,-0.0735,-0.0571,-0.0529,-0.0541,-0.2407,-0.2342,0.0196],[0.0179,-0.028,-0.0142,0,0.1512,0,0,-0.0942,0.0418,0.169,0,0.0315,0.056,0.0158,0.0424,0,0.0656,-0.0519,0,0,0,0.0316,0.0116,NaN,0,0,0,0,0,0,0,0,0,0,0,0,0,0,0],[0.0054,0,-0.0296,-0.053,0.1734,-0.0738,0.0821,-0.2603,0.0418,0.1305,-0.0055,0.0315,-0.0268,0.0158,0.0313,-0.0104,0.0058,-0.0141,-0.0659,-0.0659,-0.0659,-0.0296,0.0379,NaN,-0.0767,-0.0164,-0.0418,-0.1545,-0.0871,-0.0757,-0.1941,-0.1447,-0.194,-0.1827,-0.0718,0.0549,0.2379,0.4345,0.5124],[0,0,0,0,0.0176,0,0,-0.0479,0,0.0254,0,0,0,0,0,0,0,0,0,0,0,0,0,NaN,0,0,0,0,0,0,0,0,0,0,0,0,0,0,0],[0.0229,0.0117,-0.0227,0,0.0927,-0.0384,0,-0.0942,0.0418,0.0254,0.0387,-0.0532,0.0439,0,0.0996,0,-0.0146,-0.0146,0.0356,0,0.0263,0.0157,-0.0018,NaN,-0.0403,-0.0516,-0.0585,-0.0277,-0.0289,-0.0232,-0.0383,-0.0419,0.0191,0.0407,0.0527,0.0232,0.0102,0.0564,0.1081],[0.074,-0.0415,-0.1948,0,0.2632,-0.0115,-0.0009,-0.4569,0.0026,-0.0085,0.1047,-0.1687,0,-0.1564,0.2193,-0.1652,-0.1128,-0.0138,0,0.0952,0,-0.2252,-0.1087,NaN,-0.4997,-0.5454,-0.354,0.0157,0.0285,-0.3589,-0.3959,-0.1565,-0.5023,-0.4795,-0.1724,0.1356,0.4635,1.294,1.527],[0.0179,0,-0.0227,0,0.2149,0,-0.0319,-0.1149,-0.0325,0,0,-0.0119,-0.0126,0,0.1499,0.0227,0.0715,-0.0079,0,0.0641,0,0.0157,-0.0228,NaN,0,0,0,0,0,0,0,0,0,0,0,0,0,0,0],[0,0,0,-0.053,0.1025,0,0,-0.0942,0,0,0,-0.0337,0,0,0,0,0,0,0,0,0,-0.0228,-0.0303,NaN,0,0,0,0,0,0,0,0,0,0,0,0,0,0,0],[-0.0301,0,0,0,0.0859,0.0407,0,-0.0715,0,0,0,-0.0337,0.0283,0,0.0424,0,-0.0079,-0.0079,0,0,0,0.0157,-0.0152,NaN,-0.0181,-0.0223,-0.0223,-0.0152,-0.0074,-0.0141,-0.0192,-0.0123,-0.0006,0.0126,0.0137,0.0199,0.0175,0.0303,0.0373],[0,0,-0.0671,0,0,0,-0.0216,-0.0942,-0.0115,-0.033,0,-0.045,0,0.0158,0,0,-0.0156,-0.0156,0,0,0,0.0313,-0.0303,NaN,-0.0265,-0.0419,-0.0122,-0.0125,-0.0211,0.0014,-0.0202,-0.0008,-0.0125,-0.0307,0.0018,0.0194,0.0102,0.0638,0.0817],[-0.0301,0.0203,-0.0671,0,0,0,0,-0.0479,0,0,0,-0.0253,0,0,0,0,-0.0079,0.0125,0,0,0,0.0157,-0.0152,NaN,-0.0586,-0.0436,-0.0518,-0.0361,-0.0174,-0.022,-0.0308,0.0065,0.0249,0.0164,0.0094,0.0403,0.0265,0.0482,0.088],[0.15,0.1052,-0.0755,0.107,0.2022,0.4463,0.4113,-0.3568,0.375,0.1832,0.1828,0.2723,0.0136,-0.0071,0.0798,0.0149,0.1502,0.1491,-0.1592,0.1454,-0.0325,0.4039,-0.0796,NaN,1.301,0.852,0.4215,-0.9226,-0.5616,-0.9513,-0.0129,0.0004,-0.0341,0.1696,0.1016,-0.0079,-0.1973,-0.0895,-0.0688],[0.0179,0,-0.0227,0,0,0.0205,0.0321,-0.0479,0.0418,0,0.0154,-0.0035,0.0142,0,0,-0.0331,-0.0079,-0.0079,0,0,0,0.0157,-0.0152,NaN,-0.5246,-0.4245,-0.3025,-0.2616,-0.1986,-0.3274,-0.3583,-0.3596,-0.0544,0.1777,0.503,0.8207,0.5769,0.484,0.2489],[0.0054,-0.0477,-0.0167,0,0.0522,0,-0.0216,-0.1826,0.1467,0.0627,0,-0.0585,0.03,0,-0.01,-0.097,0.3379,0.0777,-0.0552,0.1625,-0.0326,0.0157,-0.0035,NaN,-0.2962,-0.1999,-0.1156,-0.0714,0.0167,0.143,0.0757,0.1204,0.1083,0.0513,0.0484,0.0616,-0.0306,0.0172,0.0711],[0,-0.0949,0,0,0.0176,0,0,-0.0942,0.0623,0,0,0,0,0,0,0,0.0793,0,0,0,0,0,0,NaN,-0.037,0.0112,-0.0593,-0.0466,0.005,0.0116,-0.0283,-0.0343,-0.0298,-0.0607,0.0238,0.0324,0.0244,0.053,0.1346],[0,0,-0.0227,0,0,0,0,-0.0479,0,0,0,0,-0.0268,0,0,0,0.0402,0,0,0,0,0,0,NaN,0,0,0,0,0,0,0,0,0,0,0,0,0,0,0],[-0.0417,-0.028,-0.0296,-0.1041,-0.0248,0,-0.043,-0.1826,0.0297,0.0749,0.0154,-0.0169,-0.039,0,0.0214,0,0.1546,0,-0.0275,-0.0978,-0.0203,0,0,NaN,0,0,0,0,0,0,0,0,0,0,0,0,0,0,0],[0,0,0,0,0,0.0407,0,-0.0479,0.0418,0.0254,0,0,0,0,0,0,0.0402,0,0,0,0,0,0,NaN,0,0,0,0,0,0,0,0,0,0,0,0,0,0,0],[0,0.0203,-0.0671,0,-0.0072,0.0205,0.0206,-0.0942,0,0.0503,0,-0.0035,0.0563,-0.0225,0,0,0.0844,-0.033,0.0703,0,0,-0.0228,0.0585,NaN,0,0,0,0,0,0,0,0,0,0,0,0,0,0,0],[-0.0301,0,-0.0451,-0.053,-0.0248,0.0022,0.0321,-0.1162,0.0623,0.0254,-0.0367,-0.0957,0.0014,0.0158,-0.0105,-0.0331,0.0324,0.0125,0.0383,-0.0335,-0.0659,-0.0518,-0.0303,NaN,-0.0377,-0.0489,-0.0462,-0.0447,-0.0282,-0.0096,-0.0458,-0.0225,-0.0226,-0.0078,0.0445,0.0094,0.012,0.099,0.149],[0,0,0,0,0.0611,0.0802,0,-0.0942,0.0211,-0.1233,0,-0.0169,-0.0532,0,0.1115,0.131,0.0402,0,0,0.0641,0.0263,0,0,NaN,0.0186,0.0234,0.0208,-0.0028,-0.0137,-0.008,-0.0185,-0.0136,-0.0402,-0.0433,-0.0182,-0.0026,0.0043,0.0508,0.0431],[0.0355,-0.0546,0.0155,0,0.0019,0.0407,0,-0.0942,0.0211,-0.0833,-0.0367,-0.0119,-0.0231,0,0,0.045,0,0.0203,0,0,0,0,-0.0076,NaN,0,0,0,0,0,0,0,0,0,0,0,0,0,0,0],[0.0054,-0.0949,-0.0671,0,-0.0381,0.1188,-0.064,-0.1371,0,-0.1496,-0.0119,-0.0169,-0.0791,0,0,0,0.0246,-0.0156,-0.0659,-0.0659,-0.0138,-0.058,0,NaN,0.0187,0.0315,0.0228,-0.0201,-0.0453,-0.0592,-0.0745,-0.0467,-0.0992,-0.1038,-0.0313,0.026,0.0283,0.1408,0.212],[0.0179,-0.0482,0.0309,0,0.0444,0.0606,0,-0.0479,0,0,0.009,-0.0085,0,0,0.0313,0.067,-0.0146,0.0258,0,0,0.0263,-0.0071,-0.0243,NaN,-0.0619,-0.0634,-0.0138,0.0163,-0.0512,-0.0376,-0.0583,-0.0512,-0.0568,-0.0597,-0.0661,-0.0092,0.0807,0.1848,0.2473],[-0.0127,-0.0949,0.0611,0,-0.0339,0.0609,-0.0216,-0.1391,-0.0433,-0.0423,-0.0119,-0.042,-0.1045,-0.1062,-0.0207,0.0227,-0.02,0.1894,-0.0659,-0.0018,0.0609,-0.0453,-0.0345,NaN,-0.0394,-0.0548,-0.0507,-0.0365,-0.0267,-0.0155,-0.0285,-0.0267,-0.0071,-0.0012,0.0057,0.0597,0.0497,0.0761,0.0958],[-0.2642,-0.147,-0.0155,-0.2922,-0.5979,-0.3397,-0.0108,-0.9215,0.1088,-0.532,-0.1339,-0.1438,-0.1222,-0.6178,0.2382,-0.1355,-0.1772,-0.2174,-0.2754,-0.1802,-0.2754,-0.576,-0.3779,NaN,1.253,0.9559,0.4358,-0.0568,-0.3832,-0.3464,-0.684,-0.3119,-0.2159,0.2052,-0.3318,-0.4274,-0.1003,0.0984,-0.0907],[-0.2551,0,0.0081,-0.2474,-0.2342,0.1169,-0.064,-0.6925,0.0824,-0.0423,-0.2843,-0.0285,-0.0762,-0.1564,0.1323,0,0.0137,-0.0266,-0.0622,-0.0978,-0.0715,-0.3282,-0.14,NaN,0,0,0,0,0,0,0,0,0,0,0,0,0,0,0],[-0.1505,0,-0.0733,-0.4965,-0.1646,0.0213,0.0635,-0.6194,-0.0644,-0.2728,-0.2694,0.0216,-0.1153,-0.2976,0.1256,-0.0331,-0.1253,-0.1049,0.0022,-0.0009,-0.0333,-0.3467,-0.0436,NaN,0,0,0,0,0,0,0,0,0,0,0,0,0,0,0],[0.0179,0,0,0,-0.0492,0.0205,0,-0.0942,-0.0325,0,0.0306,0.0135,0.0142,0,0.0424,0,-0.033,-0.033,0,0,0,-0.0453,0.0509,NaN,-0.0653,-0.0779,-0.0779,-0.0568,-0.0352,0.0203,-0.0258,-0.0239,-0.0122,0.048,0.0435,-0.0035,0.0202,0.1022,0.1444],[-0.0596,0,-0.0072,0,-0.0492,0,0.0321,-0.1391,-0.0225,0,-0.0768,-0.0169,-0.0268,0,0.0632,-0.0331,-0.0395,-0.0395,0,0,0.0521,-0.132,0.0412,NaN,-0.0558,-0.0676,-0.0489,-0.0722,-0.0933,-0.0607,-0.0809,0.0064,-0.0187,-0.0274,-0.0729,0.0421,0.0955,0.2499,0.2045],[-0.0122,0,0.0383,0,-0.0248,0.0609,0.0726,-0.1391,-0.0325,-0.0979,-0.0213,-0.0035,-0.0508,0,0.1237,0.0339,-0.0806,-0.0204,-0.0303,-0.0335,-0.0396,0.0984,0.0097,NaN,0,0,0,0,0,0,0,0,0,0,0,0,0,0,0],[0,0.0203,0,0,-0.0142,0.0033,0,-0.1826,-0.0955,-0.033,0.0457,-0.0053,-0.0249,-0.0903,0.0802,0.045,-0.0956,-0.0159,-0.0659,-0.0335,-0.0659,0.039,0.1141,NaN,0,0,0,0,0,0,0,0,0,0,0,0,0,0,0],[0,0,0,0,0,0,0,-0.0479,0,0,0,0.0268,-0.0268,0,0.0632,0,0,0,0,0,0.0263,0,0,NaN,0,0,0,0,0,0,0,0,0,0,0,0,0,0,0],[0,0,0,0,-0.0209,0,0,-0.0479,-0.0115,0,0.009,-0.0285,-0.0268,0,0.0719,0,-0.0067,-0.0067,0,0,0.0263,0,0.0058,NaN,-0.0298,-0.0326,-0.0168,-0.0446,-0.0515,0.0083,-0.0749,0.0524,-0.0796,0.0046,0.0227,-0.0479,-0.0286,0.1755,0.1427],[0.0179,0,-0.0227,0,0,0.0407,0.0321,-0.0942,0,0,-0.0367,-0.0085,0,0,0.0837,0.045,0,0,0,0,0,0,0,NaN,-0.0232,-0.0246,-0.0192,-0.0148,-0.0068,-0.011,-0.0014,0.0099,0.0185,0.0212,0.0144,0.019,0.0039,0.005,0.0091],[0.0054,0.0402,0.0081,0,0.035,-0.018,-0.0216,-0.2019,0,0,0,-0.0169,0,0.0158,0.0837,0.0227,-0.0156,-0.0156,0,0,0,0.0313,0,NaN,1.463,1.73,1.447,1.297,0.5747,-0.5375,-0.8678,-0.8447,-1.424,-0.2457,-1.179,-1.187,-0.5407,-0.1021,0.4163],[-0.0301,0.0203,0,0,0,0,0,-0.0942,0,0,0,0,-0.0268,0,0.0632,0,0,0,0,0,0,0,0,NaN,-0.0502,0.1061,0.2789,0.0806,-0.1161,0.0138,-0.0372,-0.051,-0.0579,-0.0533,-0.0021,0.0277,-0.0808,-0.0314,-0.0269],[0,0.0402,0,0,0.0176,0,0,-0.0479,0,0.0254,0,0.0135,0.0014,0,0,0,0,0,0,0,0.0263,0,0,NaN,0,0,0,0,0,0,0,0,0,0,0,0,0,0,0],[0.0054,0.0599,0,0,0.035,0.0205,0,-0.0942,0,0,0,-0.0085,-0.0268,0.047,0,0,-0.0146,-0.0146,0,0,0.0263,0.0157,-0.0168,NaN,-0.1213,-0.0783,-0.0429,-0.0084,-0.0372,0.0186,-0.0438,0.0318,0.0452,-0.0132,0.0188,0.0321,0.0451,0.0322,0.1212],[0,0.0402,0,0,0,0,0,-0.0479,0,0,0,0,-0.0268,0,0,0,0,0,0,0,0,0,0,NaN,0,0,0,0,0,0,0,0,0,0,0,0,0,0,0],[-0.0012,0.1908,-0.0142,0,0.1351,0.0213,-0.0108,-0.1127,-0.0246,0.0503,0.0678,-0.1495,-0.018,-0.0225,0.1256,0.0656,0.0193,0.0197,-0.0978,-0.0336,0.029,0.0613,-0.0683,NaN,0,0,0,0,0,0,0,0,0,0,0,0,0,0,0],[0.0179,0.1362,0.0532,-0.053,0.1264,0,0,-0.0713,0.0211,0,0.0239,0,-0.0369,0.0158,0.1038,0.0227,0,0.0797,0,0,0.0263,0,-0.0152,NaN,0,0,0,0,0,0,0,0,0,0,0,0,0,0,0],[0.0355,0.0504,0.0009,-0.053,0.086,-0.0352,0.0105,-0.1391,0,-0.0423,0.0306,-0.0337,-0.0485,-0.0591,0.0205,-0.0104,0.036,0.0364,-0.0275,-0.0653,0.029,0.0467,-0.0775,NaN,0.6462,0.4724,0.2329,0.101,-0.1478,-0.2127,-0.0841,0.1253,-0.0797,-0.1052,-0.1052,-0.1084,-0.3687,-0.2614,-0.1047],[0,0,0,0,0,0,0,-0.0479,-0.0325,0,0,-0.0085,-0.0268,0,0,0,0,0,0,0,0,0,0,NaN,0,0,0,0,0,0,0,0,0,0,0,0,0,0,0],[-0.0301,0,0,0,0,0,0,-0.0942,-0.0433,0,0,0,-0.0532,0,0,0,0,0.0602,0,0,0,0,0,NaN,-0.0626,-0.013,-0.0436,-0.0458,-0.0331,-0.0301,0.0542,0.0324,-0.0287,-0.0014,0.0099,0.0291,0.0354,0.043,0.0542],[-0.0066,0,-0.0072,0.1156,0.0128,0.0205,0.0943,-0.1162,-0.126,0.1227,-0.0419,-0.0368,-0.0508,0,-0.0105,0,-0.0356,0.1011,0,0,0,0.0313,-0.0273,NaN,1.077,1.661,1.102,-0.4037,-0.176,-0.4934,-0.2441,-0.2917,-0.5403,-0.2291,-0.1791,-0.2568,-0.5954,-0.4431,0.0118],[0,0,0,0,0,0,0.0635,-0.0942,-0.0644,0,-0.092,-0.0085,-0.0532,0.0315,0,0,0,0.0203,0,0,0,-0.0228,0,NaN,-0.0161,-0.0288,-0.0274,-0.0329,-0.0195,-0.0219,-0.0235,0.0098,-0.0081,-0.0106,0.0046,0.0033,0.0159,0.0588,0.0962],[0.0415,0,0.046,0.3521,0.0263,0,-0.043,-0.3217,0.0211,0.1227,-0.2086,-0.0693,-0.1693,-0.0591,0.0719,0.0556,-0.0224,-0.002,-0.0659,0.0596,0.0609,0.0313,-0.1389,NaN,0.1143,0.0001,0.0259,-0.1051,-0.1163,-0.0744,0.0137,0.1864,0.0567,0.0673,-0.0333,-0.1247,-0.1084,-0.0439,0.1418],[0.0906,0,0.0309,0.1686,0.1089,0,-0.043,-0.2019,0,0.0749,-0.1768,-0.0202,-0.1054,-0.0225,0.0837,0.0227,-0.0224,-0.0224,-0.0333,0.0308,0.0441,0.0313,-0.0683,NaN,-0.1361,-0.0917,-0.1091,-0.0193,-0.0733,0.0149,0.2128,0.1376,0.105,0.147,0.0212,0.0445,-0.1246,-0.068,-0.0609],[0.1839,-0.147,-0.1699,0.2154,0.6525,0.0806,-0.2588,-1.06,-0.0437,-0.0085,-0.664,-0.1895,-0.0789,0.0745,0.1373,-0.1967,-0.1141,-0.1731,0.1315,-0.0633,-0.1923,-0.5876,-0.5799,NaN,1.468,0.6711,0.2625,-0.0585,-0.0484,-0.4447,-0.242,-0.0676,-0.2792,-0.1762,-0.2765,-0.406,-0.3113,-0.2017,0.1108],[0,0,0.0309,0,0.0691,-0.0193,0,-0.0942,0,0,-0.092,0,-0.0126,0,0.0214,0,-0.0079,0.0325,0,0,0,0.0157,-0.0599,NaN,-0.0628,-0.0479,-0.0588,-0.0265,0.017,0.0379,0.0867,0.114,0.0147,-0.0001,0.0097,-0.0267,-0.04,-0.0296,0.0123],[0.0355,0,0,0,0,0,0,0,0,0,0,0.0135,-0.0126,0,0,-0.0331,0,0.0203,0,0,0,0,0,NaN,0,0,0,0,0,0,0,0,0,0,0,0,0,0,0],[0.1207,0.0203,0.0155,0,0.0176,0.0213,0,0,0,0,-0.0419,0.0063,-0.1045,0,0,-0.1279,-0.029,-0.029,0,0,0,0.0313,0.0192,NaN,0,0,0,0,0,0,0,0,0,0,0,0,0,0,0],[0.0355,0.0226,-0.0296,0,-0.0617,-0.0759,-0.0216,0,-0.0325,-0.0833,-0.0213,-0.042,0,-0.1564,0.0632,-0.2284,-0.0818,-0.0818,0,0,0,-0.0641,0.0135,NaN,-0.4823,-0.3309,-0.3898,-0.341,-0.3662,-0.1756,-0.0723,0.1091,-0.0155,-0.0683,-0.0684,0.2167,0.3546,0.6598,0.9701],[0.0611,0,-0.0451,0,-0.0791,0,0,0,0,0,0,0,0,-0.0541,0.0632,-0.1279,0,0,0,0,0,0,-0.0228,NaN,-0.1792,-0.218,-0.0593,-0.0006,0.0183,0.0217,0.0567,0.0502,-0.0118,-0.0659,-0.0565,-0.0307,0.0263,0.2256,0.2232],[0.3166,0.2803,0.1891,0,0.0859,0.1178,0.0321,-0.028,0.0698,0.0326,0.081,0.0791,0.1559,-0.0541,0.0882,-0.3574,-0.1291,-0.0494,0.0356,0.0324,0,0.1247,-0.0229,NaN,0,0,0,0,0,0,0,0,0,0,0,0,0,0,0],[0.0179,0,0,0,0,0,0,0,0,0,0,0,0.0142,0,0,-0.0331,0,0,0,0,0,0,0,NaN,-0.0355,-0.0084,-0.0219,-0.0298,-0.0265,-0.0355,-0.0215,-0.014,-0.0184,0.001,0.002,0.0111,0.0332,0.0586,0.1057],[0.0355,0,0,0,0,0,0,0,0,0,0,0,0,0,0,-0.0331,0,0,0,0,0,0,0,NaN,0.0042,0.0026,-0.0401,-0.0023,0.0004,-0.0224,-0.0277,-0.0509,-0.0463,-0.013,0.0321,0.0507,0.021,0.0396,0.0521],[0.0355,0,0,0,-0.0248,0,0,0,0,0,0.0154,0,0,0,0,-0.0654,0,0,0,0,0,0,0,NaN,-0.0696,-0.0372,-0.0069,-0.0375,-0.0269,-0.0357,-0.0266,-0.0237,-0.0402,0.0145,0.0283,0.0434,0.0359,0.067,0.1153],[0.0179,0.0402,0,0,0,0,-0.0216,0,-0.0115,0.0254,0.0963,-0.0035,-0.0268,0,0.0424,-0.1279,-0.0266,0.0532,0,0.0324,0,-0.0228,0.0379,NaN,-0.0847,-0.0657,-0.0298,-0.0197,-0.029,-0.0163,-0.0013,-0.0085,-0.025,0.0471,0.064,0.0959,0.0558,0.0268,-0.0095],[0,0,0,0,0,0,0,0,0,0,0.0306,0,0,0,0,-0.0331,0,0.0203,0,0,0,0,0,NaN,0,0,0,0,0,0,0,0,0,0,0,0,0,0,0],[0,0,0,0,0,0,0,0,0,0,0.0306,0,0,0,0,-0.0654,0,0.0404,0,0,0,0,0,NaN,0,0,0,0,0,0,0,0,0,0,0,0,0,0,0],[0,0,0.0155,0,0,0,0,0,0,0,0,-0.0085,-0.0268,0,0,-0.0654,0,0.0404,0,0,0.0263,-0.0453,0,NaN,0,0,0,0,0,0,0,0,0,0,0,0,0,0,0],[0.0054,-0.0998,0.0309,-0.053,-0.0316,-0.018,0.0419,0,0,0,0.0754,-0.0317,-0.0532,-0.0225,-0.0105,-0.2228,-0.0266,-0.0266,0,0,0,-0.1734,0.0228,NaN,0,0,0,0,0,0,0,0,0,0,0,0,0,0,0],[0.0179,0,0.0155,-0.053,0,-0.0384,0,-0.0487,0,0.0254,0.0154,-0.0085,-0.0268,0,0.0214,-0.1582,-0.0156,0.0047,-0.0333,-0.0333,-0.0333,-0.1007,-0.0152,NaN,0,0,0,0,0,0,0,0,0,0,0,0,0,0,0],[-0.0301,0,0.046,0,0,0,0,0,0,0,0,0,0,0,0,-0.0654,0,0,0,0,0,0,0,NaN,0,0,0,0,0,0,0,0,0,0,0,0,0,0,0],[0,0,0.0309,0,0,0,0,0,0,0,0,0,0,0,0,-0.0331,0,0,0,0,0,0,0,NaN,0,0,0,0,0,0,0,0,0,0,0,0,0,0,0],[0,0,0.0611,0,0,0,0,0.0229,0,0.0254,0,-0.0085,0,0,0,-0.0654,0,0,0,0,0,0,0,NaN,0,0,0,0,0,0,0,0,0,0,0,0,0,0,0],[0.0401,0,0.046,0,0,0.0205,0,0.0454,0,0,0.0239,-0.042,0,0,0,-0.097,-0.0067,0.0136,0,0,0.0263,-0.0228,0.0135,NaN,-0.0664,-0.0508,-0.0669,-0.0649,-0.0684,-0.0695,-0.0818,-0.0636,-0.0463,0.0248,0.0952,0.1813,0.0846,0.0884,0.1044],[0,0.0203,0.0309,0,0.0102,0,0,0.0454,0,0,0.0533,-0.0085,0,0,0,-0.0654,-0.0134,-0.0134,0,0,0,-0.0228,0.0116,NaN,0,0,0,0,0,0,0,0,0,0,0,0,0,0,0],[0,0,0,0,-0.0248,-0.0384,0,0,0,0,0.0306,-0.0253,0,0,0,-0.097,0,0,0,0,0,0,0,NaN,0.7744,1.17,0.9887,-0.0374,-0.5763,-0.2313,-0.2361,-0.166,-0.2745,-0.1372,-0.3471,-0.2149,-0.3654,-0.1437,-0.2033],[0,0,0,0,0,-0.0193,0,0,0,0,0,-0.0085,0.0142,0,0,-0.0331,0,0,0,0,0,0,0,NaN,0,0,0,0,0,0,0,0,0,0,0,0,0,0,0],[0,0,0,0,0,-0.0384,0,0,0,0,0,-0.0169,0,0,0,-0.0654,-0.0067,-0.0067,0,0,0,0,-0.0317,NaN,0,0,0,0,0,0,0,0,0,0,0,0,0,0,0],[-0.0301,0,0.0309,0,0.0176,0,0,0,-0.0644,0.0503,0.0154,-0.0585,0,0,-0.0631,-0.1879,0,0,0,0.0641,0,0,-0.0452,NaN,0,0,0,0,0,0,0,0,0,0,0,0,0,0,0],[-0.0122,0.0203,0,0,0.0176,0,0,0,-0.0325,0,0,0,0,0,0,-0.0654,-0.0067,-0.0067,0,0.0324,0,0,0.0135,NaN,0.1104,0.4117,0.132,0.0195,-0.048,-0.0601,-0.1179,-0.0997,-0.0703,-0.0768,-0.0515,-0.0077,-0.0405,-0.0227,-0.0784],[0,0.0599,0,0,-0.0072,0,0,0,0,0,-0.0213,-0.0085,0,0,0,-0.3008,0,0.0404,-0.0333,-0.0333,-0.0333,0,0,NaN,-0.111,-0.0706,-0.021,0.0304,0.0352,-0.0335,-0.0816,-0.0144,-0.0453,-0.0043,0.059,0.0479,0.0095,0.067,0.1328],[0,0.0203,0,0,0,0,0,0,0,0,0,0,0,0,0,-0.0331,0,0,0,0,0,0,0,NaN,0,0,0,0,0,0,0,0,0,0,0,0,0,0,0],[0,0,0,0,0,0,0,0,0,0,0.0154,0,0.0142,0,0,-0.0654,0,0,0,0,0,-0.0228,0,NaN,0,0,0,0,0,0,0,0,0,0,0,0,0,0,0],[0,0,0,0,0.0176,0,0,0,0,0,0,0,0,0,0,-0.0654,0,0,0,0,0,0,0,NaN,0,0,0,0,0,0,0,0,0,0,0,0,0,0,0],[0,0,0,0,0.0176,0,0,0,0,0,0,0,0,0,0,-0.0654,0,0,0,0,0,0,0,NaN,0,0,0,0,0,0,0,0,0,0,0,0,0,0,0],[0.0179,0,0,0,0,0,0,0,0,0,0.0154,-0.0169,-0.0268,0,0,-0.217,-0.0134,-0.0134,0,0,0,0,0.0268,NaN,0,0,0,0,0,0,0,0,0,0,0,0,0,0,0],[0,0,0,0,0,0,0,0,0,0,0,-0.0085,0,0,0,-0.0331,0,0,0,0,0,0,0,NaN,0,0,0,0,0,0,0,0,0,0,0,0,0,0,0],[0,0,0,0,0,0,0,0,0,0,0,-0.0085,0,0,0,-0.0331,0,0,0,0,0,0,0,NaN,-0.0757,-0.0841,-0.0504,-0.0478,-0.0199,0.0268,0.0109,-0.0142,-0.0051,-0.0368,0.0093,0.0443,0.0374,0.0671,0.1382],[0,0,0,0,0,0.0205,0,0.0229,0,0,0,0,0,0,0,-0.1279,0,0,0.0356,0,0,-0.0228,0,NaN,0,0,0,0,0,0,0,0,0,0,0,0,0,0,0],[0,0,0,0,-0.0072,-0.0193,0,0.0229,0,0,0,0.005,0.0142,0,0,-0.1279,0,0,0,0,0,0,0,NaN,0,0,0,0,0,0,0,0,0,0,0,0,0,0,0],[0,0,0,0,0,0,0,0,0,0,0,0.0135,0,0,0,-0.0654,0,0,0,0,0,0,0,NaN,0,0,0,0,0,0,0,0,0,0,0,0,0,0,0],[0,0,0,0,0,0,0,0,0,0,0,0,0,0,0,-0.0654,0,0,0,0,0,0,0,NaN,0,0,0,0,0,0,0,0,0,0,0,0,0,0,0],[0,0,0,0,0,0,0,0,0,0,0,0,0,0,0,-0.0654,0,0,0,0,0,0,0,NaN,0,0,0,0,0,0,0,0,0,0,0,0,0,0,0],[0,0,0,0,0,0,0,0,0,0,0,0,0,0,0,-0.0654,0,0,0,0,0,0,0,NaN,0,0,0,0,0,0,0,0,0,0,0,0,0,0,0],[0,0,0,0,0,0,0,0,0,0,0,0,0,0,0,-0.0654,0,0,0,0,0,0,0,NaN,0,0,0,0,0,0,0,0,0,0,0,0,0,0,0],[0,0,0,0,0,0,0,0,0,0,0,0,0,0,0,-0.0654,0,0,0,0,0,0,0,NaN,0,0,0,0,0,0,0,0,0,0,0,0,0,0,0],[0,0,0,0,0,0,0,0,0,0,0,0,0,0,0,-0.0654,0,0,0,0,0,0,0,NaN,-0.017,-0.0366,-0.0325,-0.0393,-0.0393,-0.0014,0.0173,0.0274,-0.0008,-0.0107,-0.0049,0.0409,0.0183,0.0312,0.0471],[0,0,0,0,0,0,0,0,0,0,0,0,0,0,0,-0.0654,0,0,0,0,0,0,0,NaN,0,0,0,0,0,0,0,0,0,0,0,0,0,0,0],[0,0,0,0,0,0,0,0,0,0,0,0,0,0,0,-0.0654,0,0,0,0,0,0,0,NaN,-0.0689,-0.1281,-0.1254,-0.0074,0.0645,0.1151,0.0298,-0.0887,-0.0669,-0.0885,0.0889,0.1539,-0.0311,0.0597,0.0929],[0,0,0,0,0,0,0,0,0,0,0,0,0,0,0,-0.0331,0,0,0,0,0,0,0,NaN,0,0,0,0,0,0,0,0,0,0,0,0,0,0,0],[0,0,0,0,0,0,0,0,0,0,0,0,0,0,0,-0.0331,0,0,0,0,0,0,0,NaN,0,0,0,0,0,0,0,0,0,0,0,0,0,0,0],[0,0,0,0,0,0,0,0,0,0,0,0,0,0,0,-0.0331,0,0,0,0,0,0,0,NaN,-0.0245,-0.0083,-0.0204,-0.0231,-0.0141,0.0027,0.0109,-0.0113,-0.0075,-0.0102,0.0145,0.0309,0.0141,0.0184,0.0279],[0,0,0,0,0,0,0,0,0,0,0,0,0,0,0,-0.0331,0,0,0,0,0,0,0,NaN,0,0,0,0,0,0,0,0,0,0,0,0,0,0,0],[0,0,0,0,0,0,0,0,0,0,0,0,0,0,0,-0.0331,0,0,0,0,0,0,0,NaN,-0.04,-0.0707,-0.0911,-0.0575,0.0168,0.1145,-0.0077,0.1882,0.0099,-0.0283,-0.0216,-0.0181,-0.029,0.0088,0.0257],[0,0,0,0,0,0,0,0,0,0,0,0,0,0,0,-0.0331,0,0,0,0,0,0,0,NaN,0,0,0,0,0,0,0,0,0,0,0,0,0,0,0],[0,0,0,0,0,0,0,0,0,0,0,0,0,0,0,-0.0331,0,0,0,0,0,0,0,NaN,-0.0015,0.0468,0.0324,0.0125,-0.0134,-0.0156,-0.0238,-0.0105,-0.0207,-0.0222,0.006,-0.0056,-0.0169,0.0082,0.0243],[0,0,0,0,0,0,0,0,0,0,0,0,0,0,0,-0.0331,0,0,0,0,0,0,0,NaN,0,0,0,0,0,0,0,0,0,0,0,0,0,0,0],[0,0,0,0,0,0,0,0,0,0,0,0,0,0,0,-0.0331,0,0,0,0,0,0,0,NaN,0,0,0,0,0,0,0,0,0,0,0,0,0,0,0],[0,0,0,0,0,0,0,0,0,0,0,0,0,0,0,-0.0331,0,0,0,0,0,0,0,NaN,0,0,0,0,0,0,0,0,0,0,0,0,0,0,0],[0,0,0,0,0,0,0,0,0,0,0,0,0,0,0,-0.0331,0,0,0,0,0,0,0,NaN,-0.0734,-0.0119,0.0482,0.0782,0.0441,0.0222,-0.0258,-0.0146,-0.0182,-0.0292,-0.0359,0.0025,-0.0102,0.0125,0.0116],[0,0,0,0,0,0,0,0,0,0,0,0,0,0,0,-0.0331,0,0,0,0,0,0,0,NaN,0,0,0,0,0,0,0,0,0,0,0,0,0,0,0],[0,0,0,0,0,0,0,0,0,0,0,0,0,0,0,-0.0331,0,0,0,0,0,0,0,NaN,0,0,0,0,0,0,0,0,0,0,0,0,0,0,0],[0,0,0,-0.053,0,0,0,0,-0.0325,-0.0423,-0.0367,-0.0253,0.0283,0,0,-0.1879,0,0,0,0,0,0,0,NaN,0,0,0,0,0,0,0,0,0,0,0,0,0,0,0],[0,0,0.0309,-0.053,0,0,0,0,0,0,0,0,-0.0268,0,0,-0.1582,0,0,0,0,0.0263,0,0,NaN,0,0,0,0,0,0,0,0,0,0,0,0,0,0,0],[0,0,0.0155,0,0,0,0,0,0,0,0,0,0,0,0,-0.0654,0,0,0,0,0,0,0,NaN,0,0,0,0,0,0,0,0,0,0,0,0,0,0,0],[0,0,0.0155,0,0,0,0,0,0,0,0,0,0,0,0,-0.0331,0,0,0,0,0,0,0,NaN,0,0,0,0,0,0,0,0,0,0,0,0,0,0,0],[-0.0301,0,-0.0451,0,0.0176,0,0,0,0,0.0503,0,0,0,0,0.0837,-0.0654,0,0,0,0,0,0,0,NaN,-0.0285,-0.0164,-0.03,-0.0327,-0.0297,-0.0217,-0.0296,-0.0161,0.0074,0.0084,0.0186,0.0271,0.0116,0.0543,0.0772],[0.0179,0,0,0,0.0176,0,0,0,0,0.0503,0,0,0,0,0.0424,-0.0331,-0.0079,-0.0079,0,0,0,0.0157,0,NaN,-0.0301,-0.0287,-0.0206,-0.0007,0.0098,0.0105,-0.0067,-0.0051,-0.0315,0.0034,0.0305,0.0254,0.0083,0.0187,0.0167],[0,0,0.0155,0,0,0,0,0,0,0.0503,0.0154,0,0.0142,0,0.0424,-0.0331,-0.0067,-0.0067,0,0,0,-0.0228,0.0135,NaN,0,0,0,0,0,0,0,0,0,0,0,0,0,0,0],[-0.0122,0.0203,0.0155,0,0,0,0,0,0,0.0254,0,-0.0035,0,0,0.0214,-0.0331,0,0,0,0,0,0,-0.0076,NaN,0,0,0,0,0,0,0,0,0,0,0,0,0,0,0],[0,0,0,0,-0.0248,0,0,0,0,0,0.0154,0,0,0,0.0214,-0.0331,0,0,0,0,0,0,0,NaN,-0.264,-0.2343,-0.1922,-0.225,-0.2228,-0.264,-0.018,0.21,0.4264,0.4549,0.409,0.1116,-0.1069,-0.0905,0.0058],[-0.024,0,0,0,-0.0492,0,0,0,-0.0115,0,0,-0.0169,0,0,0.0837,-0.0654,-0.0079,0.0125,0,0.0324,0,0.0157,0,NaN,0,0,0,0,0,0,0,0,0,0,0,0,0,0,0],[0.0355,0,0,0,0.0058,-0.0717,0,0,0,0.0503,0.0306,-0.0169,0.0832,0,0.1308,-0.1279,-0.0224,-0.0224,0,0,0,0.0313,-0.0018,NaN,-0.0594,-0.0311,-0.0271,-0.0026,0.0387,0.0128,-0.0164,-0.0135,-0.0164,-0.0105,-0.0189,-0.007,-0.0085,0.0369,0.1229],[0,0,0,0,0,0,0,0,0,0,0,-0.0085,0,0,0.0214,-0.0331,0,0,0,0,0,0,0,NaN,0,0,0,0,0,0,0,0,0,0,0,0,0,0,0],[0,0,0,0,0,0,0,0,0,0,0,0,0,0,0.0214,-0.0331,0,0,0,0,0,0,0,NaN,0,0,0,0,0,0,0,0,0,0,0,0,0,0,0],[0,0,0,0,0,0,0,0,0,0,0,0,0,0,0.0214,-0.0654,-0.0079,-0.0079,0,0,0,0.0157,0,NaN,0.0313,-0.0272,-0.0285,0.0004,0.0425,-0.0282,-0.0749,-0.0874,-0.001,0.0371,0.0585,0.0605,-0.0121,0.0356,-0.0066],[0,0,0,0,0,0,0,0,0,0,0,0,0,0,0.0214,-0.0331,-0.0079,-0.0079,0,0,0,0.0157,0,NaN,-0.0325,-0.0162,-0.0081,-0.017,-0.0191,-0.0311,-0.0262,-0.0077,-0.0185,-0.0229,-0.0183,-0.0067,0.024,0.0916,0.1087],[0.1081,-0.0607,0.1254,0,0.1011,-0.1364,-0.031,0.111,0.0576,-0.0423,-0.032,0.0205,-0.1153,0,0.1038,-0.1943,0.2201,-0.0537,0.0703,0.1553,0.1023,-0.058,-0.0492,NaN,-0.1504,-0.03,-0.0528,-0.004,0.0225,0.2235,0.1217,-0.0003,0.0133,-0.0012,-0.0659,-0.0818,-0.0459,0.0275,0.024],[0.0322,0.0504,0.0456,0,-0.0507,-0.0852,-0.1645,0.0169,-0.0338,-0.0229,0.0871,0.0081,-0.0936,0.0592,0.144,-0.172,0.14,-0.0744,-0.052,0.1062,0.0763,-0.107,0.0841,NaN,-0.2827,-0.2911,-0.1808,-0.0871,-0.0271,0.0233,0.1491,0.252,0.1791,0.1145,0.1695,0.1228,-0.0723,-0.0455,-0.0238],[0.0229,-0.0482,0.0309,-0.053,0,0,-0.0847,0,0,-0.0833,0,-0.0085,-0.0532,-0.0541,0.0837,-0.1279,-0.0266,-0.0062,0.0703,0.0324,0,0,0.0228,NaN,-0.048,-0.055,-0.0239,-0.0145,0.0064,0.0121,-0.0089,0.0038,0.0107,0.0124,0.0265,0.0396,-0.0018,0.0262,0.0145],[0.0179,0.0203,0.0155,0,0.0176,0,0,0,0.0418,0,0.0306,-0.0337,-0.0126,0,0.0424,-0.0331,0.0335,0.0136,0.0356,0.0324,0.0263,0,-0.0018,NaN,0,0,0,0,0,0,0,0,0,0,0,0,0,0,0],[-0.0301,-0.0746,-0.0072,-0.1041,0,-0.0943,-0.064,-0.025,0.0623,-0.0423,0,-0.0585,-0.1045,-0.0541,0.1038,-0.1943,-0.0156,0.0641,0,0.0324,0,0.0313,-0.0378,NaN,-0.0291,-0.052,-0.014,-0.0328,-0.0542,0.0275,-0.0586,0.004,-0.0194,-0.0084,0.0009,0.0276,-0.0535,0.258,0.0037],[0,-0.0949,-0.0296,0,0.0522,0,0.1538,0,0,0.0503,0,0.0874,0,0,0.1434,-0.217,-0.0279,-0.0279,0,0,0,0.0157,-0.0199,NaN,0,0,0,0,0,0,0,0,0,0,0,0,0,0,0],[0,-0.028,0,0,0,0,0.0321,0,0,0,0,0,0,0,0,-0.0331,0,0,0,0,0,0,0,NaN,0,0,0,0,0,0,0,0,0,0,0,0,0,0,0],[-0.1893,-0.028,-0.0211,0,0.0691,-0.1098,0.2172,-0.1826,-0.0644,0.099,-0.0809,-0.1492,-0.1188,0.1511,0.0214,-0.3666,-0.0928,0.2995,-0.0978,-0.0653,-0.0457,-0.087,0.0044,NaN,-0.0421,-0.0315,-0.022,-0.0114,-0.0036,0.0141,-0.0477,-0.0295,-0.0184,-0.002,0.0412,0.0568,0.0308,0.031,0.0344],[0,0,0,0,0,0,0.0635,0,0,0,0,0,0,0,0,-0.0331,0,0.0203,0,0,0,0,0,NaN,0,0,0,0,0,0,0,0,0,0,0,0,0,0,0],[0,0,0,0,0,0.0011,0.0321,0,0,0,-0.0367,0,0,0,0,-0.0654,0,0.0203,0,0,0,0,0,NaN,0,0,0,0,0,0,0,0,0,0,0,0,0,0,0],[0,-0.0482,0,0,0,0,0,0,0.0418,0,0,0,0,0,0,-0.0654,0,0,0,0,0,0,0,NaN,0,0,0,0,0,0,0,0,0,0,0,0,0,0,0],[-0.0183,-0.4221,-0.0451,-0.1535,0.1512,0.1563,0.0814,-0.0265,0.27,-0.0729,0.1212,-0.1763,0.0214,-0.1564,0.0407,-0.3541,0.0618,0.1689,-0.0978,-0.0026,-0.0715,0.1066,-0.0315,NaN,-0.0534,-0.0562,-0.0453,-0.0491,-0.0237,-0.029,-0.0484,-0.0216,-0.0207,0.0188,0.0608,0.0944,0.044,0.0758,0.0537],[-0.0301,0,0,0,0,0,0,0,0.0418,0.0254,-0.0367,0,-0.0126,0.0158,0,-0.1132,0,0,0,0,0,0,-0.0303,NaN,-0.0436,-0.0408,-0.0408,-0.0351,-0.0257,-0.034,-0.0373,-0.0237,-0.0296,-0.0024,0.0259,0.0539,0.0469,0.0794,0.107],[0,0,0,0,0,0,0,0,0.0211,0,0,0,0,0,0,-0.0331,0,0,0,0,0,0,0,NaN,0,0,0,0,0,0,0,0,0,0,0,0,0,0,0],[0,0,0,0,0,0,0,0,0.0211,0,0,0,0,0,0,-0.0331,0,0,0,0,0,0,0,NaN,0,0,0,0,0,0,0,0,0,0,0,0,0,0,0],[0,-0.0482,0.0081,0,0,0,0.0419,0.0229,0.0418,0.0503,0.0154,0.0099,0.0832,0,0,-0.1279,0,0.0404,0,0.0324,0.0263,0,-0.0303,NaN,0,0,0,0,0,0,0,0,0,0,0,0,0,0,0],[-0.0417,-0.0546,0.0679,-0.053,0.0522,0.0609,0.1322,-0.0024,0.1024,0.0627,-0.0174,-0.0849,-0.0079,0.0083,-0.0512,-0.2507,-0.0377,0.1894,-0.0659,-0.0335,0.1087,0.039,-0.0827,NaN,-0.381,-0.2796,-0.1426,-0.1145,0.0462,-0.0284,0.1516,0.2171,0.1489,0.1229,0.2072,0.1443,-0.0571,-0.0556,0.0204],[-0.1168,0.0203,0,0,0.0522,0,-0.0004,0,0,-0.0423,0,-0.0253,0,-0.0541,0,-0.0654,-0.0156,-0.0156,0,0,0,0.0084,-0.0076,NaN,0,0,0,0,0,0,0,0,0,0,0,0,0,0,0],[-0.0885,0,0,0,0,0,0,0,0,-0.0423,0,-0.0337,0.0142,0,0,-0.0654,-0.0067,-0.0067,0,0,0,0,-0.0018,NaN,0,0,0,0,0,0,0,0,0,0,0,0,0,0,0],[-0.0596,0,0,0,0,0,0,0,0,0,0.0239,-0.0253,0,0,-0.0105,-0.0654,-0.0134,-0.0134,0,0,0,0,0.0192,NaN,-0.0178,-0.043,-0.0161,-0.0149,0.0144,0.0225,-0.0484,-0.0319,-0.0469,-0.0089,0.0286,0.023,0.0169,0.0351,0.0874],[-0.0301,0,0,0,0,0,0,0,0,0,0.0154,0,0,0,0,-0.0331,-0.0067,-0.0067,0,0,0,0,0.0135,NaN,0,0,0,0,0,0,0,0,0,0,0,0,0,0,0],[-0.0596,0,-0.0227,0,0,0,0,0,0,0,0.0457,0,0,0,0,-0.0654,0,0,0,0,0,0,0,NaN,-0.1466,-0.1466,-0.1425,-0.0979,-0.1126,-0.0446,0.01,-0.0025,0.0651,0.1005,0.0636,0.0843,0.0583,0.1375,0.174],[-0.0301,0,0,0,0,0,0,0,0,0,0.0154,0,0.0142,0,0,-0.0331,0,0,0,0,0,0,0,NaN,-0.0617,-0.0406,-0.0607,-0.0518,-0.0418,-0.0151,-0.0147,-0.0743,-0.0042,-0.0008,-0.0093,0.0001,-0.0526,0.1777,0.2498],[-0.0596,0,0,0,0,0,0,0,0,0,0,0,0,0,0,-0.0654,-0.0079,-0.0079,0,0,0,0.0157,-0.0076,NaN,-0.0155,-0.0032,-0.0019,-0.0084,-0.008,-0.0032,-0.0061,0.0011,-0.003,0.0021,0.0049,0.0072,0.0085,0.0117,0.0139],[-0.0301,0,0,0,0,0,0,0,0,0,0,0,0,0,0,-0.0331,-0.0079,-0.0079,0,0,0,0.0157,0,NaN,0,0,0,0,0,0,0,0,0,0,0,0,0,0,0],[-0.0596,0,0,0,0,0,0,0,0,0,0,-0.0085,0,0,0,-0.0331,0,0,0,0,0,0,0,NaN,-0.0201,-0.0082,-0.0163,-0.0243,-0.0285,-0.0149,-0.0146,-0.0153,-0.0161,0,-0.0003,0.0165,0.0168,0.0467,0.0786],[-0.0885,0,-0.0227,0,0.0176,0.0205,0,0,0,0,0.0154,0,0,0,0,-0.0654,0,0,0,0,0,0,0,NaN,0,0,0,0,0,0,0,0,0,0,0,0,0,0,0],[-0.0596,0,0,0,0.0691,0.0407,-0.0216,0,0.0824,0,0,0,-0.0268,0,0,-0.1279,-0.0266,0.0139,-0.0659,0.0293,-0.0396,0,0.0379,NaN,-0.0342,-0.0192,-0.0328,-0.0299,0.0129,0.0038,0.0028,0.0214,-0.0155,0.0023,0.0156,0.0213,0.0101,0.0076,0.0339],[-0.2057,0.0413,-0.0363,0,0.0385,-0.1025,0.0105,-0.0024,0.038,-0.0169,-0.1659,-0.0024,-0.0709,-0.158,0.0377,-0.2507,-0.0024,0.0172,-0.1594,-0.0041,-0.1074,-0.0426,-0.0423,NaN,-0.8536,-0.9565,-0.7521,-0.3757,-0.0864,-0.8088,-0.6531,-0.0117,0.1306,0.7805,0.8364,0.501,0.6288,0.9691,0.6516],[-0.0596,0,0,0,0.0691,0,-0.0216,0,0,0,0,0.0362,-0.0249,0.047,0.0424,-0.0993,0.0593,0.0597,0,0.0641,0,0,0.0248,NaN,-0.1036,0.0233,0.0147,-0.1232,-0.0966,0.1957,0.0597,0.0886,-0.0005,-0.1009,-0.12,-0.0678,-0.0678,0.0236,0.2749],[-0.0529,0,-0.0227,0,0.0522,-0.0193,-0.0526,0,0,0,-0.0367,-0.0746,-0.0268,-0.0438,-0.0207,-0.2455,0.056,-0.0233,0,0,0,-0.0853,-0.0378,NaN,0.5645,1.491,1.786,1.223,-0.6051,-0.4265,-0.4468,-0.5441,-0.6793,-0.4396,-0.4801,-0.3287,-0.7254,-0.5674,0.1783],[-0.0301,0,0,0,0.035,0,0,0,0,0,-0.0367,0,0,0,0,-0.0654,0,0,0,0,0,0,-0.0076,NaN,0,0,0,0,0,0,0,0,0,0,0,0,0,0,0],[-0.024,0,0,0,0.035,0,0,0,0,-0.0423,0,0.0135,0.0014,0,0,-0.097,0,0,0,0,0,0,-0.0076,NaN,-0.1416,-0.1186,-0.1106,-0.0998,-0.0803,-0.0538,-0.0378,0.0249,0.0373,0.1135,0.1548,0.1516,0.0542,0.0668,0.0394],[-0.0989,-0.0949,0.0383,0,0,-0.0193,0.0419,0,-0.0644,0.0326,0.1023,0.0664,-0.0623,0,-0.1603,-0.1879,-0.0301,-0.0301,-0.0333,-0.0333,-0.0333,0.0238,-0.125,NaN,-0.1439,-0.1374,-0.1401,-0.1537,-0.0952,-0.0415,-0.0763,-0.0187,0.0114,0.0508,0.1784,0.2348,0.1205,0.1108,0.1],[0,0.0203,0,0,0.035,-0.0573,0.0321,0,0,0.0503,0.0678,0.0135,0,0,0,-0.1132,-0.0067,-0.0067,0,0,0,0,-0.1111,NaN,-0.0388,-0.0344,-0.0344,-0.0303,-0.015,-0.0369,-0.0474,-0.0408,-0.0366,-0.0721,0.0124,-0.0138,-0.0368,0.1788,0.2461],[-0.1446,0,0.0081,0,0.0102,-0.0193,-0.064,0.0416,0.0418,0.099,-0.0061,-0.0479,-0.1153,0,-0.0631,-0.2734,-0.0279,-0.0279,-0.0333,-0.0333,-0.0333,-0.0296,0.0097,NaN,-0.0228,-0.0247,-0.0193,-0.0241,-0.0218,-0.0165,-0.0272,-0.0165,-0.0241,-0.0173,-0.0223,-0.0229,-0.0213,0.125,0.1557],[-0.1446,0,-0.0142,0,0,-0.0573,-0.064,-0.0024,-0.0644,0,-0.0995,-0.0666,-0.1222,-0.0541,0,-0.217,-0.095,-0.0747,-0.0659,-0.0659,-0.0659,-0.0028,-0.0775,NaN,-0.3488,-0.4026,-0.21,-0.0025,0.1254,0.1828,0.3735,0.1268,0.0172,0.172,0.2312,0.001,-0.1075,-0.1002,-0.0584],[0,0,0.0155,0.0645,-0.0275,0,0,0.0454,0,0.0254,0.009,-0.0169,-0.0268,0,0.0214,-0.1279,0,0.0203,0.0356,0.0641,0.0263,0,-0.0152,NaN,-0.116,-0.112,-0.0917,-0.0336,0.0097,0.0138,0.0307,0.0022,-0.0282,0.0215,0.0298,-0.0287,-0.003,0.101,0.2045],[0,0,0,0,0,0,0,0,0,0,0,-0.0085,-0.0268,0,0,-0.0654,0,0.0203,0,0,0,0,0,NaN,0,0,0,0,0,0,0,0,0,0,0,0,0,0,0],[0,0,0,0,0,-0.0193,0,0,0,-0.0169,0,0,-0.0532,0,0,-0.0654,0,0,0,0,0,0,0,NaN,-0.0258,-0.0359,-0.0292,-0.0438,-0.001,0.0004,-0.0446,-0.0508,-0.023,-0.0097,0.0111,0.0423,0.0244,0.0686,0.117],[0,0,0,0,0,0,0,0,0,0,-0.0725,0,0,0.0158,0,-0.0654,0,0,0,0,0,0,0,NaN,-0.0211,-0.0257,-0.023,-0.021,-0.0186,-0.0161,-0.0208,-0.0066,-0.0224,-0.0172,0.0103,-0.0062,-0.0379,0.0884,0.1379],[0,0,0,0,0,0,0,0,0,0,-0.0725,-0.0085,0,0,0,-0.0654,-0.0156,-0.0156,0,0,0,0.0313,0,NaN,0.0096,0.0442,-0.0347,-0.0216,-0.0113,0.0003,-0.0126,-0.033,-0.0496,-0.0273,-0.037,0.0043,0.0365,0.0595,0.0726],[0,0,0,0,0,0,0,0,0,0,-0.0367,0,0,0,0,-0.0331,-0.0079,-0.0079,0,0,0,0.0157,0,NaN,-0.0043,-0.0132,-0.0146,-0.0335,-0.0202,0.1212,-0.0073,-0.0071,-0.0088,-0.0065,0.0039,-0.0018,-0.0118,0.0154,-0.0115],[0,0.0203,0.0155,0,0.0102,-0.0193,0,0,0,0,-0.0571,-0.0085,0.0283,0,-0.01,-0.097,-0.0067,-0.0067,0,0,0,0,-0.0611,NaN,-0.5541,-0.5555,-0.3857,-0.2034,-0.4026,-0.3333,-0.0413,-0.0101,0.1503,0.3852,0.766,0.5959,0.3673,0.2465,-0.0252],[-0.0301,0,0.0309,0,0,0,0,0,0,0,-0.0725,-0.0085,0,0,0,-0.097,0,0,0,0,0,0,-0.0526,NaN,0,0,0,0,0,0,0,0,0,0,0,0,0,0,0],[-0.0417,0,0.0081,-0.053,0.0274,0,0,0.0229,0.0824,0.0081,-0.1074,-0.0085,0.1693,0.0534,-0.0417,-0.1582,-0.1009,-0.0212,-0.0659,-0.0018,-0.0659,0.0464,0.0209,NaN,0.2069,0.5597,0.6018,0.0358,-0.153,-0.1381,-0.197,-0.0849,-0.1753,-0.122,-0.1336,-0.0315,-0.1986,-0.0964,-0.0736],[-0.0596,-0.028,0.046,0,0.0176,0.0992,0.1244,-0.0024,0.0211,-0.0169,-0.0725,-0.0216,0.083,-0.007,0.0105,-0.1582,-0.051,-0.051,-0.0333,-0.0009,-0.0333,0.0619,0.04,NaN,0,0,0,0,0,0,0,0,0,0,0,0,0,0,0],[0.0179,0.0203,0.046,0,0,0.0205,0,0,0,0,0,0,0.0283,0.0158,0.0424,-0.0654,-0.0233,-0.0233,0,0,0.0263,0.0467,0,NaN,0,0,0,0,0,0,0,0,0,0,0,0,0,0,0],[0,0.0203,0.0309,0,0,0,0,0,0,0,-0.0061,0,0,0,0,-0.0654,-0.0233,-0.0233,0,0,0.0521,0.0467,0,NaN,-0.0483,-0.0336,-0.0539,-0.0315,-0.0069,-0.0348,-0.0261,0.016,-0.0338,0.0438,0.109,0.0406,0.0136,0.026,0.0198],[0,0,0,0,0.0522,0,0,0,0,0,-0.0367,0.0531,0,0,0.0632,-0.097,-0.0079,-0.0079,0,0,0,0.0157,-0.0746,NaN,-0.0947,-0.0463,-0.0124,-0.0109,0.0297,0.0112,-0.0471,-0.0074,0.0078,-0.0136,-0.0057,0.0546,0.013,0.0419,0.0798],[0,0.0203,0,0,0,0,0,0,0,0,0,0,0,0,0.0214,-0.0331,0,0,0,0,0,0,-0.0076,NaN,0,0,0,0,0,0,0,0,0,0,0,0,0,0,0],[0.0179,0.0402,0,0,0.0274,0.0407,0,0,0,0,-0.0367,0.0183,0,0,0.0632,-0.097,0,0,0,0.0324,0,0,-0.0228,NaN,-0.0646,-0.0762,-0.0938,-0.07,-0.057,-0.0151,-0.0164,-0.0035,0.036,0.0868,0.0376,0.0868,0.0351,0.0495,0.0647],[-0.0529,0,-0.1158,0,0.1189,-0.0193,-0.043,0.1738,0.0418,0,0,-0.0317,-0.0126,0.0013,0.0424,-0.2455,-0.0198,-0.0194,0.0356,0.0324,0.1023,0.0613,0.0614,NaN,-0.3603,-0.3116,-0.2836,-0.1608,-0.1601,-0.204,-0.1256,0.0363,0.0671,0.2006,0.2826,0.2489,0.2497,0.2716,0.2493],[0,0,-0.0451,0,0,0,-0.064,0.0229,0,0,0,-0.0085,0,0,0,-0.097,-0.0067,-0.0067,0,0,0,0,0.0135,NaN,-0.0395,-0.0508,-0.0426,-0.0283,-0.0241,-0.0022,-0.0291,-0.0243,-0.0092,-0.0003,0.0233,0.0509,0.0397,0.0514,0.0851],[0,-0.008,-0.0671,0,-0.0248,0,0,0.0229,0.0211,0,0.0154,0.0231,0.0142,0,0.0424,-0.0654,-0.0079,0.0125,0,0,0.0263,0.0157,-0.0228,NaN,0,0,0,0,0,0,0,0,0,0,0,0,0,0,0],[0,0,-0.0227,0,0,0,0,0,0,0,0,0,0,0,0,-0.0331,0,0,0,0,0,0,0,NaN,0,0,0,0,0,0,0,0,0,0,0,0,0,0,0],[-0.0301,-0.0949,-0.1313,0,0,-0.1124,-0.064,0,0,-0.0579,-0.0419,-0.0908,0.0422,0,0.0632,-0.1582,-0.0067,-0.0067,0,0,0.0521,-0.0228,-0.0317,NaN,-0.1076,-0.1492,-0.1168,-0.0801,-0.0234,-0.0795,-0.1046,-0.0936,-0.0791,-0.0726,-0.0278,0.1024,0.1317,0.3091,0.3913],[0,0,-0.0451,0,0,0,-0.0216,0,0,0,0,-0.0253,0,0,0,-0.0331,0,0,0,0,0.0263,0,0,NaN,0,0,0,0,0,0,0,0,0,0,0,0,0,0,0],[0,0,0,0,0,0,0,0,0,0,0.0154,-0.0202,0,0,0,-0.0331,-0.0067,-0.0067,0,0,0.0263,0,0.0058,NaN,0,0,0,0,0,0,0,0,0,0,0,0,0,0,0],[-0.1168,-0.1198,0.0383,0,-0.0082,-0.0352,-0.1252,0.0416,0,0.3805,-0.1142,-0.045,-0.0529,0,0.1115,-0.9992,0.1751,0.0047,0,0.0641,1.109,-0.0362,-0.0152,NaN,-0.0207,0.0479,0.0416,0.0407,-0.0085,-0.0407,-0.0813,-0.0435,-0.0367,-0.0511,0.0002,0.0261,0.0114,0.0348,0.0799],[0,0,0,0,0,0,0,0,0,0,0,0,0,0,0,-0.0331,0,0,0,0,0.0263,0,0,NaN,0,0,0,0,0,0,0,0,0,0,0,0,0,0,0],[0,0,0,0,0,0.0205,0,0,0,0,0,0,0,0,0,-0.0331,0,0,0,0,0.0774,0,-0.0076,NaN,-0.0519,-0.0561,-0.0452,-0.0323,-0.0178,-0.0049,-0.0252,-0.0054,-0.0176,0.0005,0.0119,0.0498,0.0279,0.0611,0.1051],[0,0,-0.0072,0,0,0,0,0.0229,0,0,0,0,0,0,0,-0.0331,0,0,0,0,0.0521,0,-0.0076,NaN,0,0,0,0,0,0,0,0,0,0,0,0,0,0,0],[-0.0012,0.0402,0.0309,-0.1041,-0.0493,0.0407,-0.0216,0.1323,0,0.0254,0,-0.0152,-0.0892,0,0.0691,-0.1279,-0.0433,-0.0433,0.0709,0.1511,0.1412,0.0467,0.0023,NaN,0.0159,-0.0231,-0.0192,-0.0321,-0.0767,-0.063,-0.0535,-0.0052,-0.0351,-0.0309,0.0003,0.0462,0.0627,0.0979,0.116],[0,0,0,-0.053,0,0.0205,-0.0216,0.0229,0,0,0.0154,0.0268,-0.0268,0,0.0214,-0.0654,0,0,0,0,0.0263,0,0,NaN,0,0,0,0,0,0,0,0,0,0,0,0,0,0,0],[-0.0301,0,-0.0296,0,-0.1873,-0.0384,0.0943,-0.0265,0,0.0503,0.0606,-0.0988,-0.0126,0,-0.0937,-0.2455,-0.0575,0.1341,-0.0659,-0.0659,-0.0659,0.0619,-0.0068,NaN,-0.2588,-0.2351,-0.1751,-0.1622,-0.0391,-0.1966,-0.2854,-0.2117,-0.2643,0.13,0.7215,0.0629,0.3851,0.5917,-0.0629],[-0.0122,0.0402,0.0009,0,-0.0967,0.023,0.1027,-0.0487,0,0.0254,0.0533,-0.0585,0.0308,0.1074,-0.1884,-0.1279,-0.0679,0.0501,-0.0659,-0.0659,0.0364,0.1357,-0.0599,NaN,-0.0508,-0.0759,-0.057,-0.0787,-0.0288,0.0386,-0.0463,-0.0231,-0.0493,-0.0391,-0.035,0.0484,0.0764,0.1394,0.1813],[0.0355,0,0,0,-0.0248,0,-0.0216,0,0,0,0.0306,-0.0337,0,0.0624,-0.0319,-0.083,-0.0079,-0.0079,-0.0333,-0.0333,-0.0333,-0.0071,-0.0076,NaN,0.0314,0.0144,-0.0168,-0.0678,-0.0633,-0.0596,-0.0339,0.0053,-0.0081,-0.0361,-0.0257,0.0367,0.0506,0.0767,0.0961],[0.0179,0,0,0,0.0176,0,0,-0.0479,-0.0325,0,0.0239,-0.0253,0,0,-0.0631,-0.1279,0,0,-0.0333,-0.0333,-0.0333,-0.0228,-0.0076,NaN,-0.0711,-0.0683,-0.0697,-0.0682,-0.0651,0.0296,0.0269,0.094,0.0673,0.0176,0.0179,0.022,-0.0101,0.0206,0.0566],[-0.0122,0,-0.0227,0,-0.0248,0,0.0321,0,0,0,0,0,0.0283,0,0,-0.0331,0,0,0,0,0,0,0,NaN,0,0,0,0,0,0,0,0,0,0,0,0,0,0,0],[0,0,-0.0227,0,0,-0.038
[truncated: 6,926,255 more chars]
