# Supplementary material for: Overlapping cell population expression profiling and regulatory inference in C. elegans
Source: BMC Genomics. 2016 Feb 29;17:159. doi: 10.1186/s12864-016-2482-z (PMC4772325; doi:10.1186/s12864-016-2482-z)
Supplement: Additional file 14: Table S11. — Number of motifs found significant using different numbers of clusters, at different cutoffs. (XLSX 5 kb) [file 12864_2016_2482_MOESM14_ESM.xlsx]

## Sheet: Sheet1
clustering.name	p.cutoff	num.pairs	num.motifs	num.clusters
hier.100.clusters	0.05	26191	1493	99
hier.100.clusters	0.01	17569	1493	87
hier.100.clusters	0.001	11492	1493	54
hier.100.clusters	1e-05	6262	1490	31
hier.100.clusters	1e-10	1846	1173	17
hier.150.clusters	0.05	29879	1493	145
hier.150.clusters	0.01	19808	1493	115
hier.150.clusters	0.001	12685	1493	62
hier.150.clusters	1e-05	6650	1493	40
hier.150.clusters	1e-10	2176	1287	19
hier.200.clusters	0.05	34207	1493	189
hier.200.clusters	0.01	21483	1493	132
hier.200.clusters	0.001	12755	1493	76
hier.200.clusters	1e-05	5761	1491	46
hier.200.clusters	1e-10	1703	1236	19
hier.250.clusters	0.05	35746	1493	234
hier.250.clusters	0.01	22065	1493	149
hier.250.clusters	0.001	12856	1493	83
hier.250.clusters	1e-05	5721	1488	47
hier.250.clusters	1e-10	1679	1205	21
hier.300.clusters	0.05	37566	1493	269
hier.300.clusters	0.01	22608	1493	161
hier.300.clusters	0.001	12633	1493	83
hier.300.clusters	1e-05	5496	1487	51
hier.300.clusters	1e-10	1615	1191	20
