# Supplementary material for: Overlapping cell population expression profiling and regulatory inference in C. elegans
Source: BMC Genomics. 2016 Feb 29;17:159. doi: 10.1186/s12864-016-2482-z (PMC4772325; doi:10.1186/s12864-016-2482-z)
Supplement: Additional file 15: Table S12. — Anatomy terms enriched in clustered genes. (XLSX 34 kb) [file 12864_2016_2482_MOESM15_ESM.xlsx]

## Sheet: Sheet1
	cluster	group	group.name	num.in.group	num.in.cluster	num.intersect	enrichment	p	p.corr
1	105	WBbt:0005274	DB neuron	71	56	6	23.67	1.89e-07	0.000524
2	105	WBbt:0006840	cholinergic neuron	268	56	9	9.4	4.08e-07	0.00104
3	105	WBbt:0005409	motor neuron	322	56	9	7.83	1.88e-06	0.00428
4	105	WBbt:0004977	SIBVR	28	56	4	40.01	2.8e-06	0.0062
5	105	WBbt:0004978	SIBVL	28	56	4	40.01	2.8e-06	0.0062
6	105	WBbt:0005359	SIB	29	56	4	38.63	3.24e-06	0.00695
7	105	WBbt:0005278	DA neuron	82	56	5	17.08	1.07e-05	0.0207
8	11	WBbt:0005729	Tissue	408	400	37	3.56	2.14e-11	1.56e-07
9	11	WBbt:0005784	germ line	408	400	37	3.56	2.14e-11	1.56e-07
10	11	WBbt:0004575	Z3	42	400	10	9.34	7.39e-08	0.000218
11	11	WBbt:0004576	Z2	42	400	10	9.34	7.39e-08	0.000218
12	11	WBbt:0004015	AB	39	400	9	9.05	4.49e-07	0.00114
13	11	WBbt:0006849	germline precursor cell	185	400	18	3.81	1.24e-06	0.00291
14	11	WBbt:0004054	QR	24	400	7	11.44	1.58e-06	0.00365
15	11	WBbt:0004056	QL	26	400	7	10.56	2.88e-06	0.00635
16	11	WBbt:0006874	Psub1	38	400	8	8.25	4.18e-06	0.00879
17	11	WBbt:0005899	Caaaa	13	400	5	15.08	1.14e-05	0.0215
18	11	WBbt:0006185	Cappp	13	400	5	15.08	1.14e-05	0.0215
19	11	WBbt:0006212	Cpaaa	13	400	5	15.08	1.14e-05	0.0215
20	11	WBbt:0006267	Caaap	13	400	5	15.08	1.14e-05	0.0215
21	11	WBbt:0006307	Capap	13	400	5	15.08	1.14e-05	0.0215
22	11	WBbt:0006594	Cpaap	13	400	5	15.08	1.14e-05	0.0215
23	11	WBbt:0006664	Cappa	13	400	5	15.08	1.14e-05	0.0215
24	11	WBbt:0006668	Capaa	13	400	5	15.08	1.14e-05	0.0215
25	11	WBbt:0006722	Caapp	13	400	5	15.08	1.14e-05	0.0215
26	11	WBbt:0005897	Cpapp	14	400	5	14	1.74e-05	0.0308
27	11	WBbt:0005962	Cpapa	14	400	5	14	1.74e-05	0.0308
28	11	WBbt:0005964	Cppaa	14	400	5	14	1.74e-05	0.0308
29	11	WBbt:0006024	Cpppa	14	400	5	14	1.74e-05	0.0308
30	11	WBbt:0006059	Cpppp	14	400	5	14	1.74e-05	0.0308
31	11	WBbt:0006516	Cpaa	14	400	5	14	1.74e-05	0.0308
32	11	WBbt:0006563	Caaa	14	400	5	14	1.74e-05	0.0308
33	11	WBbt:0006700	Cppap	14	400	5	14	1.74e-05	0.0308
34	11	WBbt:0005906	ABa	34	400	7	8.07	1.98e-05	0.0344
35	11	WBbt:0005994	ABp	34	400	7	8.07	1.98e-05	0.0344
36	11	WBbt:0005844	ABarpaapa	15	400	5	13.07	2.56e-05	0.0402
37	11	WBbt:0005859	ABarppap	15	400	5	13.07	2.56e-05	0.0402
38	11	WBbt:0005921	Caap	15	400	5	13.07	2.56e-05	0.0402
39	11	WBbt:0005923	ABalapppp	15	400	5	13.07	2.56e-05	0.0402
40	11	WBbt:0006123	Caapa	15	400	5	13.07	2.56e-05	0.0402
41	11	WBbt:0006139	ABalapaa	15	400	5	13.07	2.56e-05	0.0402
42	11	WBbt:0006147	ABarapapp	15	400	5	13.07	2.56e-05	0.0402
43	11	WBbt:0006157	ABalappa	15	400	5	13.07	2.56e-05	0.0402
44	11	WBbt:0006168	Cppa	15	400	5	13.07	2.56e-05	0.0402
45	11	WBbt:0006217	ABalapaap	15	400	5	13.07	2.56e-05	0.0402
46	11	WBbt:0006227	ABalapaaa	15	400	5	13.07	2.56e-05	0.0402
47	11	WBbt:0006242	ABalappp	15	400	5	13.07	2.56e-05	0.0402
48	11	WBbt:0006305	ABarpappp	15	400	5	13.07	2.56e-05	0.0402
49	11	WBbt:0006325	ABarapppa	15	400	5	13.07	2.56e-05	0.0402
50	11	WBbt:0006398	ABarpaaa	15	400	5	13.07	2.56e-05	0.0402
51	11	WBbt:0006444	Capa	15	400	5	13.07	2.56e-05	0.0402
52	11	WBbt:0006465	ABarppaa	15	400	5	13.07	2.56e-05	0.0402
53	11	WBbt:0006476	ABalapppa	15	400	5	13.07	2.56e-05	0.0402
54	11	WBbt:0006514	ABarpapp	15	400	5	13.07	2.56e-05	0.0402
55	11	WBbt:0006517	ABarpaap	15	400	5	13.07	2.56e-05	0.0402
56	11	WBbt:0006532	ABarpppp	15	400	5	13.07	2.56e-05	0.0402
57	11	WBbt:0006562	ABalapap	15	400	5	13.07	2.56e-05	0.0402
58	11	WBbt:0006564	ABarapppp	15	400	5	13.07	2.56e-05	0.0402
59	11	WBbt:0006569	ABarappap	15	400	5	13.07	2.56e-05	0.0402
60	11	WBbt:0006603	ABarpapa	15	400	5	13.07	2.56e-05	0.0402
61	11	WBbt:0006620	ABarpaapp	15	400	5	13.07	2.56e-05	0.0402
62	11	WBbt:0006628	Cpap	15	400	5	13.07	2.56e-05	0.0402
63	11	WBbt:0006644	ABarapapa	15	400	5	13.07	2.56e-05	0.0402
64	11	WBbt:0006689	ABarpppa	15	400	5	13.07	2.56e-05	0.0402
65	11	WBbt:0005849	ABplapaap	16	400	5	12.25	3.65e-05	0.0488
66	11	WBbt:0005860	ABarapaaa	16	400	5	12.25	3.65e-05	0.0488
67	11	WBbt:0005867	ABarpapap	16	400	5	12.25	3.65e-05	0.0488
68	11	WBbt:0005943	ABprpppa	16	400	5	12.25	3.65e-05	0.0488
69	11	WBbt:0005944	ABalppaa	16	400	5	12.25	3.65e-05	0.0488
70	11	WBbt:0005961	ABprapaaa	16	400	5	12.25	3.65e-05	0.0488
71	11	WBbt:0005973	ABarapaap	16	400	5	12.25	3.65e-05	0.0488
72	11	WBbt:0005982	ABalaaap	16	400	5	12.25	3.65e-05	0.0488
73	11	WBbt:0005984	ABprppaa	16	400	5	12.25	3.65e-05	0.0488
74	11	WBbt:0006005	ABarappa	16	400	5	12.25	3.65e-05	0.0488
75	11	WBbt:0006028	ABplppap	16	400	5	12.25	3.65e-05	0.0488
76	11	WBbt:0006041	ABarpppaa	16	400	5	12.25	3.65e-05	0.0488
77	11	WBbt:0006053	ABarppaap	16	400	5	12.25	3.65e-05	0.0488
78	11	WBbt:0006057	ABalppppp	16	400	5	12.25	3.65e-05	0.0488
79	11	WBbt:0006067	ABplappap	16	400	5	12.25	3.65e-05	0.0488
80	11	WBbt:0006089	ABalpppp	16	400	5	12.25	3.65e-05	0.0488
81	11	WBbt:0006095	ABplappa	16	400	5	12.25	3.65e-05	0.0488
82	11	WBbt:0006098	Capp	16	400	5	12.25	3.65e-05	0.0488
83	11	WBbt:0006112	ABalppap	16	400	5	12.25	3.65e-05	0.0488
84	11	WBbt:0006130	ABalaapa	16	400	5	12.25	3.65e-05	0.0488
85	11	WBbt:0006132	ABalapapp	16	400	5	12.25	3.65e-05	0.0488
86	11	WBbt:0006155	ABalaaaar	16	400	5	12.25	3.65e-05	0.0488
87	11	WBbt:0006163	ABprapaa	16	400	5	12.25	3.65e-05	0.0488
88	11	WBbt:0006164	ABalappap	16	400	5	12.25	3.65e-05	0.0488
89	11	WBbt:0006170	ABplppaa	16	400	5	12.25	3.65e-05	0.0488
90	11	WBbt:0006179	ABprpppp	16	400	5	12.25	3.65e-05	0.0488
91	11	WBbt:0006186	ABarppppp	16	400	5	12.25	3.65e-05	0.0488
92	11	WBbt:0006220	ABprappap	16	400	5	12.25	3.65e-05	0.0488
93	11	WBbt:0006240	ABarppapp	16	400	5	12.25	3.65e-05	0.0488
94	11	WBbt:0006251	ABarpppap	16	400	5	12.25	3.65e-05	0.0488
95	11	WBbt:0006268	Cppp	16	400	5	12.25	3.65e-05	0.0488
96	11	WBbt:0006269	ABprappa	16	400	5	12.25	3.65e-05	0.0488
97	11	WBbt:0006273	ABarpappa	16	400	5	12.25	3.65e-05	0.0488
98	11	WBbt:0006290	ABprapapp	16	400	5	12.25	3.65e-05	0.0488
99	11	WBbt:0006300	ABarppppa	16	400	5	12.25	3.65e-05	0.0488
100	11	WBbt:0006314	ABalapapa	16	400	5	12.25	3.65e-05	0.0488
101	11	WBbt:0006316	ABalppppa	16	400	5	12.25	3.65e-05	0.0488
102	11	WBbt:0006334	ABarapap	16	400	5	12.25	3.65e-05	0.0488
103	11	WBbt:0006346	ABprppap	16	400	5	12.25	3.65e-05	0.0488
104	11	WBbt:0006350	ABprappaa	16	400	5	12.25	3.65e-05	0.0488
105	11	WBbt:0006371	ABplappaa	16	400	5	12.25	3.65e-05	0.0488
106	11	WBbt:0006380	ABalappaa	16	400	5	12.25	3.65e-05	0.0488
107	11	WBbt:0006382	ABalaapaa	16	400	5	12.25	3.65e-05	0.0488
108	11	WBbt:0006385	ABarpapaa	16	400	5	12.25	3.65e-05	0.0488
109	11	WBbt:0006413	ABplapapp	16	400	5	12.25	3.65e-05	0.0488
110	11	WBbt:0006423	ABplpppa	16	400	5	12.25	3.65e-05	0.0488
111	11	WBbt:0006427	ABalaaaa	16	400	5	12.25	3.65e-05	0.0488
112	11	WBbt:0006470	ABplappp	16	400	5	12.25	3.65e-05	0.0488
113	11	WBbt:0006472	ABplapaaa	16	400	5	12.25	3.65e-05	0.0488
114	11	WBbt:0006499	ABarpaaap	16	400	5	12.25	3.65e-05	0.0488
115	11	WBbt:0006510	ABprapapa	16	400	5	12.25	3.65e-05	0.0488
116	11	WBbt:0006515	ABarapaa	16	400	5	12.25	3.65e-05	0.0488
117	11	WBbt:0006524	ABarappp	16	400	5	12.25	3.65e-05	0.0488
118	11	WBbt:0006529	ABarppapa	16	400	5	12.25	3.65e-05	0.0488
119	11	WBbt:0006553	ABalaapp	16	400	5	12.25	3.65e-05	0.0488
120	11	WBbt:0006626	ABalaapap	16	400	5	12.25	3.65e-05	0.0488
121	11	WBbt:0006640	ABarpaaaa	16	400	5	12.25	3.65e-05	0.0488
122	11	WBbt:0006647	ABplpppp	16	400	5	12.25	3.65e-05	0.0488
123	11	WBbt:0006649	ABalpppa	16	400	5	12.25	3.65e-05	0.0488
124	11	WBbt:0006662	ABarappaa	16	400	5	12.25	3.65e-05	0.0488
125	11	WBbt:0006677	ABplapapa	16	400	5	12.25	3.65e-05	0.0488
126	11	WBbt:0006678	ABprapap	16	400	5	12.25	3.65e-05	0.0488
127	11	WBbt:0006683	ABalaappp	16	400	5	12.25	3.65e-05	0.0488
128	11	WBbt:0006688	ABalaaapa	16	400	5	12.25	3.65e-05	0.0488
129	11	WBbt:0006702	ABprappp	16	400	5	12.25	3.65e-05	0.0488
130	11	WBbt:0006706	ABalaaapp	16	400	5	12.25	3.65e-05	0.0488
131	11	WBbt:0006725	ABalaaaal	16	400	5	12.25	3.65e-05	0.0488
132	11	WBbt:0006736	ABarppaaa	16	400	5	12.25	3.65e-05	0.0488
133	131	WBbt:0005729	Tissue	408	259	35	5.19	1.03e-15	2.01e-11
134	131	WBbt:0005784	germ line	408	259	35	5.19	1.03e-15	2.01e-11
135	212	WBbt:0006749	nerve ring	579	285	29	2.76	8.08e-07	0.00197
136	212	WBbt:0005741	tail	1449	285	48	1.82	3.12e-05	0.0483
137	220	WBbt:0005747	reproductive system	1630	224	46	1.98	4.65e-06	0.00971
138	220	WBbt:0003681	pharynx	1564	224	43	1.92	1.94e-05	0.0338
139	220	WBbt:0005748	alimentary system	2735	224	64	1.64	2.29e-05	0.039
140	220	WBbt:0005178	hermaphrodite gonad	763	224	26	2.39	3.56e-05	0.0488
141	220	WBbt:0005813	body wall musculature	1096	224	33	2.11	3.67e-05	0.049
142	220	WBbt:0005737	muscular system	1607	224	43	1.87	3.71e-05	0.0495
143	220	WBbt:0003675	muscle cell	1196	224	35	2.05	3.73e-05	0.0497
144	235	WBbt:0005772	intestine	2067	217	59	2.06	2.56e-08	8.16e-05
145	235	WBbt:0005743	digestive tract	2664	217	68	1.84	1.3e-07	0.000376
146	235	WBbt:0003681	pharynx	1564	217	47	2.17	2.31e-07	0.000633
147	235	WBbt:0005730	epithelial system	1386	217	43	2.24	3.6e-07	0.000926
148	235	WBbt:0005748	alimentary system	2735	217	68	1.8	3.59e-07	0.000926
149	235	WBbt:0005733	hypodermis	1260	217	40	2.29	5.58e-07	0.0014
150	235	WBbt:0005813	body wall musculature	1096	217	36	2.37	1.03e-06	0.00247
151	235	WBbt:0005737	muscular system	1607	217	46	2.07	1.27e-06	0.00297
152	235	WBbt:0005319	spermatheca	458	217	20	3.16	5.97e-06	0.0121
153	235	WBbt:0005758	hermaphrodite-specific	1661	217	45	1.96	7.34e-06	0.0147
154	235	WBbt:0003672	epithelial cell	819	217	28	2.47	9.01e-06	0.0178
155	235	WBbt:0003760	organ	3231	217	72	1.61	9.11e-06	0.0179
156	235	WBbt:0005752	Sex specific entity	1732	217	46	1.92	9.56e-06	0.0187
157	235	WBbt:0005178	hermaphrodite gonad	763	217	26	2.46	2.05e-05	0.0354
158	245	WBbt:0005100	lateral pharyngeal ganglion right neuron	328	376	35	4.45	1.2e-13	1.61e-09
159	245	WBbt:0005101	lateral pharyngeal ganglion right	330	376	35	4.42	1.44e-13	1.84e-09
160	245	WBbt:0005102	lateral pharyngeal ganglion left neuron	330	376	35	4.42	1.44e-13	1.84e-09
161	245	WBbt:0005103	lateral pharyngeal ganglion left	332	376	35	4.4	1.73e-13	2.1e-09
162	245	WBbt:0005105	lateral ganglion	351	376	35	4.16	8.9e-13	9.45e-09
163	245	WBbt:0005135	head ganglion	540	376	43	3.32	4.37e-12	4.07e-08
164	245	WBbt:0003828	AWBR	57	376	14	10.24	4.92e-11	2.66e-07
165	245	WBbt:0003829	AWBL	57	376	14	10.24	4.92e-11	2.66e-07
166	245	WBbt:0005671	AWB	57	376	14	10.24	4.92e-11	2.66e-07
167	245	WBbt:0005759	sensory neuron	477	376	38	3.32	8.32e-11	4.18e-07
168	245	WBbt:0005189	ganglion	1432	376	74	2.16	1.48e-10	6.59e-07
169	245	WBbt:0003826	AWCR	72	376	14	8.11	1.38e-09	5.22e-06
170	245	WBbt:0003827	AWCL	72	376	14	8.11	1.38e-09	5.22e-06
171	245	WBbt:0005672	AWC	72	376	14	8.11	1.38e-09	5.22e-06
172	245	WBbt:0005839	odorsensory neuron	132	376	18	5.69	2.59e-09	9.3e-06
173	245	WBbt:0006751	head neuron	1859	376	84	1.88	4.88e-09	1.7e-05
174	245	WBbt:0005837	chemosensory neuron	270	376	25	3.86	8.29e-09	2.8e-05
175	245	WBbt:0007028	embryonic cell	565	376	38	2.81	9.74e-09	3.27e-05
176	245	WBbt:0005113	interneuron	360	376	29	3.36	1.24e-08	4.15e-05
177	245	WBbt:0006816	ciliated neuron	580	376	38	2.73	1.97e-08	6.37e-05
178	245	WBbt:0005394	amphid neuron	466	376	33	2.95	2.85e-08	8.99e-05
179	245	WBbt:0003679	neuron	2359	376	96	1.7	5.9e-08	0.000179
180	245	WBbt:0005392	amphid right sensillum	299	376	25	3.49	6.31e-08	0.000189
181	245	WBbt:0005395	amphid left sensillum	301	376	25	3.46	7.18e-08	0.000214
182	245	WBbt:0005298	ventral ganglion	183	376	19	4.33	8.75e-08	0.000257
183	245	WBbt:0003991	AFDR	46	376	10	9.07	1.05e-07	0.000307
184	245	WBbt:0003993	AFDL	47	376	10	8.87	1.31e-07	0.000376
185	245	WBbt:0005662	AFD	47	376	10	8.87	1.31e-07	0.000376
186	245	WBbt:0005838	thermosensory neuron	47	376	10	8.87	1.31e-07	0.000376
187	245	WBbt:0003823	BAGR	37	376	9	10.15	1.63e-07	0.000464
188	245	WBbt:0003824	BAGL	37	376	9	10.15	1.63e-07	0.000464
189	245	WBbt:0006825	BAG	37	376	9	10.15	1.63e-07	0.000464
190	245	WBbt:0006759	tail neuron	1135	376	56	2.06	1.78e-07	0.000497
191	245	WBbt:0005391	amphid sensillum	508	376	33	2.71	2.16e-07	0.000595
192	245	WBbt:0003903	ASER	106	376	14	5.51	2.33e-07	0.000636
193	245	WBbt:0006929	sensillum	668	376	39	2.44	2.68e-07	0.00072
194	245	WBbt:0006977	tail ganglion	1152	376	56	2.03	2.9e-07	0.000769
195	245	WBbt:0005097	lumbar lateral left ganglion neuron	219	376	20	3.81	3.31e-07	0.00086
196	245	WBbt:0003904	ASEL	110	376	14	5.31	3.72e-07	0.000953
197	245	WBbt:0005760	somatic nervous system	1200	376	57	1.98	4.77e-07	0.00121
198	245	WBbt:0005600	lumbar lateral right ganglion neuron	225	376	20	3.71	5.1e-07	0.00129
199	245	WBbt:0006974	nerve ring neuron	289	376	23	3.32	5.16e-07	0.0013
200	245	WBbt:0005739	head	2237	376	89	1.66	5.85e-07	0.00146
201	245	WBbt:0006802	lumbar neuron	227	376	20	3.67	5.88e-07	0.00146
202	245	WBbt:0005663	ASE	115	376	14	5.08	6.46e-07	0.00159
203	245	WBbt:0005098	lumbar lateral left ganglion	232	376	20	3.6	8.3e-07	0.00201
204	245	WBbt:0005735	nervous system	2129	376	85	1.67	9.88e-07	0.00239
205	245	WBbt:0005099	lumbar lateral ganglion	237	376	20	3.52	1.16e-06	0.00276
206	245	WBbt:0005601	lumbar lateral right ganglion	237	376	20	3.52	1.16e-06	0.00276
207	245	WBbt:0006752	somatic neuron	825	376	42	2.12	3.32e-06	0.00708
208	245	WBbt:0005830	lumbar ganglion	254	376	20	3.28	3.39e-06	0.00721
209	245	WBbt:0003887	ASIR	100	376	12	5.01	4.76e-06	0.00986
210	245	WBbt:0003888	ASIL	100	376	12	5.01	4.76e-06	0.00986
211	245	WBbt:0005666	ASI	100	376	12	5.01	4.76e-06	0.00986
212	245	WBbt:0003885	ASJR	58	376	9	6.47	8.97e-06	0.0178
213	245	WBbt:0003886	ASJL	59	376	9	6.36	1.04e-05	0.0201
214	245	WBbt:0005667	ASJ	59	376	9	6.36	1.04e-05	0.0201
215	250	WBbt:0004096	PQR	32	131	7	26.19	6.83e-09	2.34e-05
216	250	WBbt:0003927	AQR	18	131	5	33.25	2.96e-07	0.000779
217	250	WBbt:0004926	URXR	42	131	6	17.1	1.24e-06	0.00291
218	250	WBbt:0004928	URXL	42	131	6	17.1	1.24e-06	0.00291
219	250	WBbt:0006846	URX	42	131	6	17.1	1.24e-06	0.00291
220	250	WBbt:0005097	lumbar lateral left ganglion neuron	219	131	11	6.01	2.24e-06	0.00502
221	250	WBbt:0005600	lumbar lateral right ganglion neuron	225	131	11	5.85	2.91e-06	0.0064
222	250	WBbt:0006802	lumbar neuron	227	131	11	5.8	3.17e-06	0.00683
223	250	WBbt:0005098	lumbar lateral left ganglion	232	131	11	5.68	3.91e-06	0.00828
224	250	WBbt:0005099	lumbar lateral ganglion	237	131	11	5.56	4.8e-06	0.00989
225	250	WBbt:0005601	lumbar lateral right ganglion	237	131	11	5.56	4.8e-06	0.00989
226	250	WBbt:0005830	lumbar ganglion	254	131	11	5.18	9.27e-06	0.0182
227	250	WBbt:0005214	dorsal pharyngeal ganglion	90	131	7	9.31	1.01e-05	0.0198
228	259	WBbt:0005375	anterior ganglion	210	68	9	9.88	2.9e-07	0.000769
229	259	WBbt:0005371	anterior pharyngeal ganglion (post)	168	68	8	10.98	6.28e-07	0.00156
230	259	WBbt:0005135	head ganglion	540	68	12	5.13	3.08e-06	0.00672
231	259	WBbt:0005399	RME	36	68	4	25.63	1.71e-05	0.0308
232	259	WBbt:0005750	socket cell	86	68	5	13.41	3.5e-05	0.0488
233	280	WBbt:0005760	somatic nervous system	1200	149	46	4.03	6.15e-17	1.62e-12
234	280	WBbt:0006749	nerve ring	579	149	32	5.82	3.93e-16	8.57e-12
235	280	WBbt:0005735	nervous system	2129	149	55	2.72	5.95e-13	6.41e-09
236	280	WBbt:0006840	cholinergic neuron	268	149	19	7.46	9.27e-12	8.14e-08
237	280	WBbt:0005409	motor neuron	322	149	20	6.54	2.82e-11	1.83e-07
238	280	WBbt:0004757	HSNR	90	149	12	14.03	5.02e-11	2.66e-07
239	280	WBbt:0005739	head	2237	149	53	2.49	5.6e-11	2.91e-07
240	280	WBbt:0004758	HSNL	91	149	12	13.88	5.73e-11	2.94e-07
241	280	WBbt:0006830	HSN	91	149	12	13.88	5.73e-11	2.94e-07
242	280	WBbt:0005189	ganglion	1432	149	41	3.01	6.73e-11	3.43e-07
243	280	WBbt:0006977	tail ganglion	1152	149	36	3.29	1.22e-10	5.46e-07
244	280	WBbt:0006752	somatic neuron	825	149	30	3.83	1.65e-10	7.04e-07
245	280	WBbt:0006759	tail neuron	1135	149	35	3.25	3.38e-10	1.36e-06
246	280	WBbt:0005741	tail	1449	149	40	2.91	3.7e-10	1.48e-06
247	280	WBbt:0003679	neuron	2359	149	53	2.36	4.12e-10	1.64e-06
248	280	WBbt:0005298	ventral ganglion	183	149	14	8.05	2.17e-09	7.89e-06
249	280	WBbt:0005829	ventral nerve cord	318	149	17	5.63	9.23e-09	3.11e-05
250	280	WBbt:0006837	serotonergic neuron	181	149	13	7.56	1.79e-08	5.84e-05
251	280	WBbt:0006750	dorsal nerve cord	216	149	14	6.82	1.83e-08	5.95e-05
252	280	WBbt:0004017	Cell	3434	149	62	1.9	4.6e-08	0.000143
253	280	WBbt:0005300	ventral cord neuron	600	149	22	3.86	5.35e-08	0.000164
254	280	WBbt:0005135	head ganglion	540	149	20	3.9	1.95e-07	0.000541
255	280	WBbt:0005332	body ganglion	262	149	14	5.62	2.03e-07	0.000561
256	280	WBbt:0004947	CANR	68	149	8	12.38	2.51e-07	0.000678
257	280	WBbt:0004949	CANL	68	149	8	12.38	2.51e-07	0.000678
258	280	WBbt:0006827	CAN	68	149	8	12.38	2.51e-07	0.000678
259	280	WBbt:0005738	body region	3635	149	62	1.8	3.99e-07	0.00102
260	280	WBbt:0005766	Anatomy	3683	149	62	1.77	6.46e-07	0.00159
261	280	WBbt:0005758	hermaphrodite-specific	1661	149	36	2.28	1.57e-06	0.00363
262	280	WBbt:0005113	interneuron	360	149	15	4.39	1.74e-06	0.00399
263	280	WBbt:0005737	muscular system	1607	149	35	2.29	2.05e-06	0.00465
264	280	WBbt:0003953	ALMR	63	149	7	11.7	2.15e-06	0.00483
265	280	WBbt:0003954	ALML	63	149	7	11.7	2.15e-06	0.00483
266	280	WBbt:0005406	ALM	63	149	7	11.7	2.15e-06	0.00483
267	280	WBbt:0006751	head neuron	1859	149	38	2.15	3.09e-06	0.00672
268	280	WBbt:0000100	C. elegans Cell and Anatomy Ontology	4302	149	67	1.64	3.12e-06	0.00676
269	280	WBbt:0005237	touch receptor neuron	126	149	9	7.52	3.17e-06	0.00683
270	280	WBbt:0006974	nerve ring neuron	289	149	13	4.73	3.85e-06	0.00818
271	280	WBbt:0005752	Sex specific entity	1732	149	36	2.19	4.16e-06	0.00878
272	280	WBbt:0005830	lumbar ganglion	254	149	12	4.97	5.6e-06	0.0115
273	280	WBbt:0005097	lumbar lateral left ganglion neuron	219	149	11	5.29	7.83e-06	0.0156
274	280	WBbt:0005600	lumbar lateral right ganglion neuron	225	149	11	5.15	1.01e-05	0.0198
275	280	WBbt:0006802	lumbar neuron	227	149	11	5.1	1.1e-05	0.0211
276	280	WBbt:0005813	body wall musculature	1096	149	26	2.5	1.26e-05	0.0235
277	280	WBbt:0005098	lumbar lateral left ganglion	232	149	11	4.99	1.35e-05	0.0249
278	280	WBbt:0005033	RMDR	33	149	5	15.95	1.39e-05	0.0253
279	280	WBbt:0005037	RMDL	33	149	5	15.95	1.39e-05	0.0253
280	280	WBbt:0005099	lumbar lateral ganglion	237	149	11	4.89	1.65e-05	0.0298
281	280	WBbt:0005601	lumbar lateral right ganglion	237	149	11	4.89	1.65e-05	0.0298
282	280	WBbt:0005780	non-striated muscle	1117	149	26	2.45	1.76e-05	0.031
283	280	WBbt:0003675	muscle cell	1196	149	27	2.38	2.04e-05	0.0353
284	280	WBbt:0005746	Organ system	4067	149	62	1.6	2.06e-05	0.0355
285	280	WBbt:0004970	SMDVL	36	149	5	14.62	2.15e-05	0.0369
286	280	WBbt:0004971	SMDDR	36	149	5	14.62	2.15e-05	0.0369
287	280	WBbt:0005763	Function	4073	149	62	1.6	2.16e-05	0.037
288	280	WBbt:0003937	ALNR	37	149	5	14.22	2.47e-05	0.0402
289	280	WBbt:0003939	ALNL	37	149	5	14.22	2.47e-05	0.0402
290	280	WBbt:0004969	SMDVR	37	149	5	14.22	2.47e-05	0.0402
291	280	WBbt:0004972	SMDDL	37	149	5	14.22	2.47e-05	0.0402
292	280	WBbt:0005264	ventral pharyngeal ganglion (post)	125	149	8	6.74	2.53e-05	0.0402
293	280	WBbt:0006851	ALN	37	149	5	14.22	2.47e-05	0.0402
294	280	WBbt:0007810	body muscle cell	873	149	22	2.65	2.59e-05	0.0406
295	280	WBbt:0005353	SMD	40	149	5	13.16	3.64e-05	0.0488
296	280	WBbt:0005464	posterior lateral left ganglion	96	149	7	7.67	3.57e-05	0.0488
297	284	WBbt:0005760	somatic nervous system	1200	371	88	3.1	2.27e-22	1.24e-17
298	284	WBbt:0005300	ventral cord neuron	600	371	55	3.87	3.48e-18	1.66e-13
299	284	WBbt:0006752	somatic neuron	825	371	65	3.33	5.32e-18	2.39e-13
300	284	WBbt:0003679	neuron	2359	371	121	2.17	7.18e-18	3.05e-13
301	284	WBbt:0006977	tail ganglion	1152	371	78	2.86	1.05e-17	3.65e-13
302	284	WBbt:0005735	nervous system	2129	371	113	2.24	1.15e-17	3.83e-13
303	284	WBbt:0006759	tail neuron	1135	371	77	2.87	1.6e-17	4.89e-13
304	284	WBbt:0005189	ganglion	1432	371	87	2.57	7.69e-17	1.78e-12
305	284	WBbt:0006749	nerve ring	579	371	51	3.72	3.49e-16	7.85e-12
306	284	WBbt:0005741	tail	1449	371	83	2.42	1.41e-14	2.2e-10
307	284	WBbt:0005739	head	2237	371	109	2.06	2.36e-14	3.53e-10
308	284	WBbt:0006751	head neuron	1859	371	95	2.16	1.22e-13	1.61e-09
309	284	WBbt:0006840	cholinergic neuron	268	371	30	4.73	1.52e-12	1.55e-08
310	284	WBbt:0005190	GABAergic neuron	131	371	21	6.78	3.95e-12	3.72e-08
311	284	WBbt:0005409	motor neuron	322	371	32	4.2	6.8e-12	6.11e-08
312	284	WBbt:0004017	Cell	3434	371	132	1.62	7.63e-10	2.97e-06
313	284	WBbt:0005759	sensory neuron	477	371	36	3.19	8.2e-10	3.18e-06
314	284	WBbt:0005738	body region	3635	371	137	1.59	1.15e-09	4.4e-06
315	284	WBbt:0005766	Anatomy	3683	371	138	1.58	1.43e-09	5.36e-06
316	284	WBbt:0006750	dorsal nerve cord	216	371	23	4.5	1.78e-09	6.64e-06
317	284	WBbt:0007810	body muscle cell	873	371	51	2.47	1.96e-09	7.27e-06
318	284	WBbt:0005821	vulval muscle	584	371	39	2.82	5.13e-09	1.77e-05
319	284	WBbt:0005752	Sex specific entity	1732	371	77	1.88	2.82e-08	8.94e-05
320	284	WBbt:0005829	ventral nerve cord	318	371	26	3.46	4.1e-08	0.000128
321	284	WBbt:0005237	touch receptor neuron	126	371	16	5.37	4.67e-08	0.000145
322	284	WBbt:0005758	hermaphrodite-specific	1661	371	74	1.88	5.18e-08	0.00016
323	284	WBbt:0005780	non-striated muscle	1117	371	56	2.12	6.6e-08	0.000197
324	284	WBbt:0003675	muscle cell	1196	371	57	2.01	2.72e-07	0.00073
325	284	WBbt:0005746	Organ system	4067	371	140	1.46	2.86e-07	0.000765
326	284	WBbt:0005737	muscular system	1607	371	70	1.84	3.07e-07	0.000807
327	284	WBbt:0005763	Function	4073	371	140	1.45	3.14e-07	0.000821
328	284	WBbt:0005332	body ganglion	262	371	21	3.39	1.17e-06	0.00277
329	284	WBbt:0004757	HSNR	90	371	12	5.64	1.34e-06	0.00312
330	284	WBbt:0004758	HSNL	91	371	12	5.57	1.51e-06	0.0035
331	284	WBbt:0006830	HSN	91	371	12	5.57	1.51e-06	0.0035
332	284	WBbt:0005212	dorso-rectal ganglion	79	371	11	5.89	2.4e-06	0.00535
333	284	WBbt:0000100	C. elegans Cell and Anatomy Ontology	4302	371	142	1.4	2.87e-06	0.00634
334	284	WBbt:0005303	VD neuron	56	371	9	6.79	5.98e-06	0.0121
335	284	WBbt:0005336	VB neuron	56	371	9	6.79	5.98e-06	0.0121
336	284	WBbt:0005211	dorso-rectal ganglion neuron	71	371	10	5.95	6.22e-06	0.0126
337	284	WBbt:0006769	lateral nerve cord	87	371	11	5.34	6.27e-06	0.0127
338	284	WBbt:0006837	serotonergic neuron	181	371	16	3.74	6.43e-06	0.013
339	284	WBbt:0005304	VC neuron	46	371	8	7.35	1.08e-05	0.0209
340	284	WBbt:0003760	organ	3231	371	111	1.45	1.11e-05	0.0214
341	284	WBbt:0005339	VA neuron	61	371	9	6.24	1.23e-05	0.0231
342	284	WBbt:0005113	interneuron	360	371	23	2.7	1.65e-05	0.0298
343	284	WBbt:0004822	DVB	25	371	6	10.15	2.04e-05	0.0353
344	284	WBbt:0005278	DA neuron	82	371	10	5.16	2.29e-05	0.039
345	284	WBbt:0006929	sensillum	668	371	34	2.15	2.29e-05	0.039
346	284	WBbt:0005743	digestive tract	2664	371	94	1.49	2.47e-05	0.0402
347	284	WBbt:0006844	SDQ	26	371	6	9.76	2.6e-05	0.0406
348	284	WBbt:0005298	ventral ganglion	183	371	15	3.46	3.06e-05	0.0475
349	284	WBbt:0005135	head ganglion	540	371	29	2.27	3.59e-05	0.0488
350	284	WBbt:0005830	lumbar ganglion	254	371	18	3	3.61e-05	0.0488
351	286	WBbt:0006753	phasmid neuron	212	170	42	18.28	1.45e-41	1.11e-35
352	286	WBbt:0005425	phasmid sensillum	229	170	42	16.92	4.56e-40	1.74e-34
353	286	WBbt:0005394	amphid neuron	466	170	47	9.3	1.43e-32	3.64e-27
354	286	WBbt:0005391	amphid sensillum	508	170	47	8.54	7.26e-31	1.39e-25
355	286	WBbt:0006816	ciliated neuron	580	170	48	7.63	2.5e-29	3.82e-24
356	286	WBbt:0005117	inner labial neuron	106	170	26	22.63	2.16e-28	2.75e-23
357	286	WBbt:0006929	sensillum	668	170	49	6.77	1.48e-27	1.41e-22
358	286	WBbt:0006801	outer labial neuron	67	170	22	30.29	2.61e-27	2.21e-22
359	286	WBbt:0005116	inner labial sensillum	130	170	26	18.45	6.82e-26	5.21e-21
360	286	WBbt:0005107	labial sensillum	142	170	26	16.89	7.75e-25	5.38e-20
361	286	WBbt:0005501	outer labial sensillum	88	170	22	23.06	2.41e-24	1.53e-19
362	286	WBbt:0004365	PHAR	80	170	17	19.6	9.83e-18	3.58e-13
363	286	WBbt:0004366	PHAL	80	170	17	19.6	9.83e-18	3.58e-13
364	286	WBbt:0007807	PHA	80	170	17	19.6	9.83e-18	3.58e-13
365	286	WBbt:0003885	ASJR	58	170	15	23.86	3.56e-17	1.05e-12
366	286	WBbt:0003886	ASJL	59	170	15	23.45	4.73e-17	1.29e-12
367	286	WBbt:0005667	ASJ	59	170	15	23.45	4.73e-17	1.29e-12
368	286	WBbt:0004364	PHBL	74	170	16	19.95	6.93e-17	1.65e-12
369	286	WBbt:0005659	PHBR	74	170	16	19.95	6.93e-17	1.65e-12
370	286	WBbt:0007808	PHB	74	170	16	19.95	6.93e-17	1.65e-12
371	286	WBbt:0005759	sensory neuron	477	170	31	6	6.69e-16	1.38e-11
372	286	WBbt:0005427	phasmid right sensillum	108	170	17	14.52	2.06e-15	3.83e-11
373	286	WBbt:0005431	phasmid left sensillum	108	170	17	14.52	2.06e-15	3.83e-11
374	286	WBbt:0003883	ASKR	80	170	15	17.3	6.47e-15	1.18e-10
375	286	WBbt:0003884	ASKL	81	170	15	17.08	7.86e-15	1.37e-10
376	286	WBbt:0005668	ASK	81	170	15	17.08	7.86e-15	1.37e-10
377	286	WBbt:0003887	ASIR	100	170	16	14.76	1.09e-14	1.77e-10
378	286	WBbt:0003888	ASIL	100	170	16	14.76	1.09e-14	1.77e-10
379	286	WBbt:0005666	ASI	100	170	16	14.76	1.09e-14	1.77e-10
380	286	WBbt:0006969	postdeirid sensillum left	33	170	11	30.75	2.76e-14	3.98e-10
381	286	WBbt:0006970	postdeirid sensillum right	33	170	11	30.75	2.76e-14	3.98e-10
382	286	WBbt:0005471	postdeirid sensillum	34	170	11	29.85	4.04e-14	5.72e-10
383	286	WBbt:0006746	dopaminergic neuron	116	170	16	12.72	1.21e-13	1.61e-09
384	286	WBbt:0005837	chemosensory neuron	270	170	22	7.52	1.72e-13	2.1e-09
385	286	WBbt:0003889	ASHR	82	170	14	15.75	2.09e-13	2.46e-09
386	286	WBbt:0003890	ASHL	82	170	14	15.75	2.09e-13	2.46e-09
387	286	WBbt:0005665	ASH	83	170	14	15.56	2.49e-13	2.88e-09
388	286	WBbt:0004382	PDER	29	170	10	31.81	2.88e-13	3.19e-09
389	286	WBbt:0004383	PDEL	29	170	10	31.81	2.88e-13	3.19e-09
390	286	WBbt:0006747	PDE	29	170	10	31.81	2.88e-13	3.19e-09
391	286	WBbt:0006926	deirid sensillum	54	170	12	20.5	4.11e-13	4.49e-09
392	286	WBbt:0005839	odorsensory neuron	132	170	16	11.18	9.46e-13	9.9e-09
393	286	WBbt:0006829	glutamatergic neuron	93	170	14	13.89	1.27e-12	1.31e-08
394	286	WBbt:0006928	deirid neuron	46	170	11	22.06	1.68e-12	1.69e-08
395	286	WBbt:0005097	lumbar lateral left ganglion neuron	219	170	19	8	2.81e-12	2.79e-08
396	286	WBbt:0003995	ADLR	80	170	13	14.99	3.02e-12	2.88e-08
397	286	WBbt:0003997	ADLL	80	170	13	14.99	3.02e-12	2.88e-08
398	286	WBbt:0005661	ADL	80	170	13	14.99	3.02e-12	2.88e-08
399	286	WBbt:0005600	lumbar lateral right ganglion neuron	225	170	19	7.79	4.54e-12	4.18e-08
400	286	WBbt:0006802	lumbar neuron	227	170	19	7.72	5.31e-12	4.83e-08
401	286	WBbt:0005098	lumbar lateral left ganglion	232	170	19	7.56	7.8e-12	6.93e-08
402	286	WBbt:0005099	lumbar lateral ganglion	237	170	19	7.4	1.14e-11	9.75e-08
403	286	WBbt:0005601	lumbar lateral right ganglion	237	170	19	7.4	1.14e-11	9.75e-08
404	286	WBbt:0004035	R3AR	55	170	11	18.45	1.39e-11	1.17e-07
405	286	WBbt:0004036	R3AL	55	170	11	18.45	1.39e-11	1.17e-07
406	286	WBbt:0004029	R4AR	56	170	11	18.12	1.71e-11	1.39e-07
407	286	WBbt:0004030	R4AL	56	170	11	18.12	1.71e-11	1.39e-07
408	286	WBbt:0004050	R1AR	56	170	11	18.12	1.71e-11	1.39e-07
409	286	WBbt:0003992	R8AR	57	170	11	17.8	2.1e-11	1.56e-07
410	286	WBbt:0003994	R8AL	57	170	11	17.8	2.1e-11	1.56e-07
411	286	WBbt:0004016	R6AR	57	170	11	17.8	2.1e-11	1.56e-07
412	286	WBbt:0004018	R6AL	57	170	11	17.8	2.1e-11	1.56e-07
413	286	WBbt:0004027	R4BR	57	170	11	17.8	2.1e-11	1.56e-07
414	286	WBbt:0004028	R4BL	57	170	11	17.8	2.1e-11	1.56e-07
415	286	WBbt:0004041	R2AR	57	170	11	17.8	2.1e-11	1.56e-07
416	286	WBbt:0004042	R2AL	57	170	11	17.8	2.1e-11	1.56e-07
417	286	WBbt:0004002	R7AR	58	170	11	17.5	2.57e-11	1.68e-07
418	286	WBbt:0004006	R7AL	58	170	11	17.5	2.57e-11	1.68e-07
419	286	WBbt:0004033	R3BR	58	170	11	17.5	2.57e-11	1.68e-07
420	286	WBbt:0004034	R3BL	58	170	11	17.5	2.57e-11	1.68e-07
421	286	WBbt:0004039	R2BR	58	170	11	17.5	2.57e-11	1.68e-07
422	286	WBbt:0004040	R2BL	58	170	11	17.5	2.57e-11	1.68e-07
423	286	WBbt:0004046	R1BR	58	170	11	17.5	2.57e-11	1.68e-07
424	286	WBbt:0004048	R1BL	58	170	11	17.5	2.57e-11	1.68e-07
425	286	WBbt:0004444	OLLR	43	170	10	21.45	2.42e-11	1.68e-07
426	286	WBbt:0004445	OLLL	43	170	10	21.45	2.42e-11	1.68e-07
427	286	WBbt:0006847	OLL	43	170	10	21.45	2.42e-11	1.68e-07
428	286	WBbt:0006857	R7A	58	170	11	17.5	2.57e-11	1.68e-07
429	286	WBbt:0005135	head ganglion	540	170	27	4.61	2.9e-11	1.86e-07
430	286	WBbt:0003988	R8BR	59	170	11	17.2	3.13e-11	1.94e-07
431	286	WBbt:0003990	R8BL	59	170	11	17.2	3.13e-11	1.94e-07
432	286	WBbt:0004012	R6BR	59	170	11	17.2	3.13e-11	1.94e-07
433	286	WBbt:0004014	R6BL	59	170	11	17.2	3.13e-11	1.94e-07
434	286	WBbt:0003966	R9BR	60	170	11	16.91	3.8e-11	2.15e-07
435	286	WBbt:0003968	R9BL	60	170	11	16.91	3.8e-11	2.15e-07
436	286	WBbt:0003970	R9AR	60	170	11	16.91	3.8e-11	2.15e-07
437	286	WBbt:0003971	R9AL	60	170	11	16.91	3.8e-11	2.15e-07
438	286	WBbt:0004000	R7BR	60	170	11	16.91	3.8e-11	2.15e-07
439	286	WBbt:0004001	R7BL	60	170	11	16.91	3.8e-11	2.15e-07
440	286	WBbt:0004023	R5AR	60	170	11	16.91	3.8e-11	2.15e-07
441	286	WBbt:0004024	R5AL	60	170	11	16.91	3.8e-11	2.15e-07
442	286	WBbt:0005463	posterior lateral right ganglion	60	170	11	16.91	3.8e-11	2.15e-07
443	286	WBbt:0005830	lumbar ganglion	254	170	19	6.9	3.81e-11	2.15e-07
444	286	WBbt:0006856	R5A	60	170	11	16.91	3.8e-11	2.15e-07
445	286	WBbt:0006858	R9A	60	170	11	16.91	3.8e-11	2.15e-07
446	286	WBbt:0004431	OLQVR	46	170	10	20.05	5e-11	2.66e-07
447	286	WBbt:0004437	OLQVL	46	170	10	20.05	5e-11	2.66e-07
448	286	WBbt:0004438	OLQDR	46	170	10	20.05	5e-11	2.66e-07
449	286	WBbt:0004439	OLQDL	46	170	10	20.05	5e-11	2.66e-07
450	286	WBbt:0006848	OLQ	46	170	10	20.05	5e-11	2.66e-07
451	286	WBbt:0004021	R5BR	62	170	11	16.37	5.53e-11	2.89e-07
452	286	WBbt:0004022	R5BL	62	170	11	16.37	5.53e-11	2.89e-07
453	286	WBbt:0006942	ray 1	65	170	11	15.61	9.46e-11	4.49e-07
454	286	WBbt:0006943	ray 1 right	65	170	11	15.61	9.46e-11	4.49e-07
455	286	WBbt:0006944	ray 1 left	65	170	11	15.61	9.46e-11	4.49e-07
456	286	WBbt:0006948	ray 3	65	170	11	15.61	9.46e-11	4.49e-07
457	286	WBbt:0006949	ray 4	65	170	11	15.61	9.46e-11	4.49e-07
458	286	WBbt:0006955	ray 3 left	65	170	11	15.61	9.46e-11	4.49e-07
459	286	WBbt:0006956	ray 3 right	65	170	11	15.61	9.46e-11	4.49e-07
460	286	WBbt:0006957	ray 4 left	65	170	11	15.61	9.46e-11	4.49e-07
461	286	WBbt:0006958	ray 4 right	65	170	11	15.61	9.46e-11	4.49e-07
462	286	WBbt:0006945	ray 2	66	170	11	15.38	1.13e-10	5.06e-07
463	286	WBbt:0006946	ray 2 left	66	170	11	15.38	1.13e-10	5.06e-07
464	286	WBbt:0006947	ray 2 right	66	170	11	15.38	1.13e-10	5.06e-07
465	286	WBbt:0006951	ray 6	66	170	11	15.38	1.13e-10	5.06e-07
466	286	WBbt:0006953	ray 8	66	170	11	15.38	1.13e-10	5.06e-07
467	286	WBbt:0006961	ray 6 left	66	170	11	15.38	1.13e-10	5.06e-07
468	286	WBbt:0006962	ray 6 right	66	170	11	15.38	1.13e-10	5.06e-07
469	286	WBbt:0006965	ray 8 left	66	170	11	15.38	1.13e-10	5.06e-07
470	286	WBbt:0006966	ray 8 right	66	170	11	15.38	1.13e-10	5.06e-07
471	286	WBbt:0006952	ray 7	68	170	11	14.92	1.58e-10	6.77e-07
472	286	WBbt:0006954	ray 9	68	170	11	14.92	1.58e-10	6.77e-07
473	286	WBbt:0006963	ray 7 left	68	170	11	14.92	1.58e-10	6.77e-07
474	286	WBbt:0006964	ray 7 right	68	170	11	14.92	1.58e-10	6.77e-07
475	286	WBbt:0006967	ray 9 left	68	170	11	14.92	1.58e-10	6.77e-07
476	286	WBbt:0006968	ray 9 right	68	170	11	14.92	1.58e-10	6.77e-07
477	286	WBbt:0005503	outer labial lateral sensillum	52	170	10	17.74	1.83e-10	7.7e-07
478	286	WBbt:0005509	OL lateral right sensillum	52	170	10	17.74	1.83e-10	7.7e-07
479	286	WBbt:0005510	OL lateral left sensillum	52	170	10	17.74	1.83e-10	7.7e-07
480	286	WBbt:0006941	ray	89	170	12	12.44	2.05e-10	8.57e-07
481	286	WBbt:0006950	ray 5	70	170	11	14.5	2.18e-10	8.97e-07
482	286	WBbt:0006959	ray 5 left	70	170	11	14.5	2.18e-10	8.97e-07
483	286	WBbt:0006960	ray 5 right	70	170	11	14.5	2.18e-10	8.97e-07
484	286	WBbt:0006972	ray neuron type A	71	170	11	14.29	2.56e-10	1.05e-06
485	286	WBbt:0006973	ray neuron type B	72	170	11	14.09	2.99e-10	1.22e-06
486	286	WBbt:0005392	amphid right sensillum	299	170	19	5.86	6.18e-10	2.45e-06
487	286	WBbt:0005395	amphid left sensillum	301	170	19	5.82	6.92e-10	2.72e-06
488	286	WBbt:0006971	ray neuron	78	170	11	13.01	7.28e-10	2.85e-06
489	286	WBbt:0005105	lateral ganglion	351	170	20	5.26	1.43e-09	5.36e-06
490	286	WBbt:0005505	OL quadrant ventral right sensillum	66	170	10	13.98	2.15e-09	7.85e-06
491	286	WBbt:0005507	OL quadrant dorsal right sensillum	66	170	10	13.98	2.15e-09	7.85e-06
492	286	WBbt:0005508	OL quadrant dorsal left sensillum	66	170	10	13.98	2.15e-09	7.85e-06
493	286	WBbt:0005502	outer labial quadrant sensillum	67	170	10	13.77	2.5e-09	9.01e-06
494	286	WBbt:0005506	OL quadrant ventral left sensillum	67	170	10	13.77	2.5e-09	9.01e-06
495	286	WBbt:0005100	lateral pharyngeal ganglion right neuron	328	170	19	5.34	2.89e-09	1.03e-05
496	286	WBbt:0005101	lateral pharyngeal ganglion right	330	170	19	5.31	3.19e-09	1.13e-05
497	286	WBbt:0005102	lateral pharyngeal ganglion left neuron	330	170	19	5.31	3.19e-09	1.13e-05
498	286	WBbt:0003679	neuron	2359	170	56	2.19	3.53e-09	1.24e-05
499	286	WBbt:0005103	lateral pharyngeal ganglion left	332	170	19	5.28	3.53e-09	1.24e-05
500	286	WBbt:0005189	ganglion	1432	170	41	2.64	5.08e-09	1.76e-05
501	286	WBbt:0005464	posterior lateral left ganglion	96	170	11	10.57	6.98e-09	2.38e-05
502	286	WBbt:0005465	posterior lateral ganglion	97	170	11	10.46	7.8e-09	2.65e-05
503	286	WBbt:0003999	ADFR	59	170	9	14.07	1.32e-08	4.38e-05
504	286	WBbt:0006759	tail neuron	1135	170	35	2.84	1.38e-08	4.56e-05
505	286	WBbt:0004003	ADFL	61	170	9	13.61	1.79e-08	5.84e-05
506	286	WBbt:0005660	ADF	61	170	9	13.61	1.79e-08	5.84e-05
507	286	WBbt:0003903	ASER	106	170	11	9.57	2e-08	6.45e-05
508	286	WBbt:0006977	tail ganglion	1152	170	35	2.8	2.01e-08	6.45e-05
509	286	WBbt:0003904	ASEL	110	170	11	9.23	2.96e-08	9.31e-05
510	286	WBbt:0005663	ASE	115	170	11	8.82	4.72e-08	0.000146
511	286	WBbt:0005757	male-specific	175	170	13	6.85	5.78e-08	0.000176
512	286	WBbt:0004052	R1AL	53	170	8	13.92	9.46e-08	0.000277
513	286	WBbt:0003891	ASGR	57	170	8	12.95	1.7e-07	0.000476
514	286	WBbt:0003892	ASGL	57	170	8	12.95	1.7e-07	0.000476
515	286	WBbt:0005664	ASG	57	170	8	12.95	1.7e-07	0.000476
516	286	WBbt:0005371	anterior pharyngeal ganglion (post)	168	170	12	6.59	2.92e-07	0.000771
517	286	WBbt:0006751	head neuron	1859	170	44	2.18	3.4e-07	0.000881
518	286	WBbt:0004096	PQR	32	170	6	17.3	1.07e-06	0.00256
519	286	WBbt:0003927	AQR	18	170	5	25.63	1.08e-06	0.00258
520	286	WBbt:0005741	tail	1449	170	36	2.29	1.74e-06	0.00398
521	286	WBbt:0005375	anterior ganglion	210	170	12	5.27	3.11e-06	0.00675
522	286	WBbt:0007028	embryonic cell	565	170	20	3.27	3.29e-06	0.00705
523	286	WBbt:0005739	head	2237	170	46	1.9	8.71e-06	0.0173
524	286	WBbt:0003826	AWCR	72	170	7	8.97	1.27e-05	0.0235
525	286	WBbt:0003827	AWCL	72	170	7	8.97	1.27e-05	0.0235
526	286	WBbt:0005672	AWC	72	170	7	8.97	1.27e-05	0.0235
527	286	WBbt:0005735	nervous system	2129	170	44	1.91	1.29e-05	0.0239
528	286	WBbt:0004007	ADER	29	170	5	15.91	1.36e-05	0.0249
529	286	WBbt:0004009	ADEL	29	170	5	15.91	1.36e-05	0.0249
530	286	WBbt:0005415	ADE	29	170	5	15.91	1.36e-05	0.0249
531	286	WBbt:0005332	body ganglion	262	170	12	4.23	2.9e-05	0.0452
532	286	WBbt:0006927	anterior deirid sensillum	34	170	5	13.57	3.04e-05	0.0473
533	286	WBbt:0003828	AWBR	57	170	6	9.71	3.41e-05	0.0488
534	286	WBbt:0003829	AWBL	57	170	6	9.71	3.41e-05	0.0488
535	286	WBbt:0005671	AWB	57	170	6	9.71	3.41e-05	0.0488
536	299	WBbt:0005759	sensory neuron	477	65	13	6.58	6.28e-08	0.000189
537	299	WBbt:0005463	posterior lateral right ganglion	60	65	6	24.13	1.68e-07	0.000476
538	299	WBbt:0005135	head ganglion	540	65	12	5.36	1.87e-06	0.00427
539	299	WBbt:0005464	posterior lateral left ganglion	96	65	6	15.08	2.77e-06	0.00618
540	299	WBbt:0005465	posterior lateral ganglion	97	65	6	14.92	2.95e-06	0.00645
541	299	WBbt:0007028	embryonic cell	565	65	11	4.7	1.84e-05	0.0323
542	46	WBbt:0003681	pharynx	1564	275	52	1.9	4.31e-06	0.00905
543	46	WBbt:0003672	epithelial cell	819	275	33	2.3	7.18e-06	0.0144
544	46	WBbt:0005800	rectal epithelium	203	275	14	3.93	1.42e-05	0.0259
545	46	WBbt:0005460	pharyngeal cell	574	275	25	2.48	2.8e-05	0.0437
546	52	WBbt:0005788	Pharyngeal gland cell	116	177	10	7.64	7.56e-07	0.00186
547	72	WBbt:0005813	body wall musculature	1096	192	65	4.84	3.45e-28	3.77e-23
548	72	WBbt:0005737	muscular system	1607	192	70	3.56	1.59e-22	9.32e-18
549	72	WBbt:0004292	anal depressor muscle	420	192	34	6.61	1.28e-18	6.53e-14
550	72	WBbt:0005821	vulval muscle	584	192	38	5.31	1.6e-17	4.89e-13
551	72	WBbt:0007810	body muscle cell	873	192	44	4.12	4.39e-16	9.31e-12
552	72	WBbt:0005820	alimentary muscle	718	192	38	4.32	1.36e-14	2.17e-10
553	72	WBbt:0003675	muscle cell	1196	192	49	3.35	2.34e-14	3.53e-10
554	72	WBbt:0005780	non-striated muscle	1117	192	46	3.36	1.49e-13	1.87e-09
555	72	WBbt:0005798	anal sphincter muscle	143	192	16	9.14	2.14e-11	1.56e-07
556	72	WBbt:0005781	smooth muscle	426	192	25	4.79	8.26e-11	4.18e-07
557	72	WBbt:0005758	hermaphrodite-specific	1661	192	50	2.46	1.05e-09	4.06e-06
558	72	WBbt:0005752	Sex specific entity	1732	192	50	2.36	4.36e-09	1.52e-05
559	72	WBbt:0005796	intestinal muscle	199	192	15	6.16	2.27e-08	7.27e-05
560	72	WBbt:0005746	Organ system	4067	192	84	1.69	5.69e-08	0.000174
561	72	WBbt:0005763	Function	4073	192	84	1.68	6.11e-08	0.000184
562	72	WBbt:0005756	basal lamina	6	192	4	54.45	3.2e-07	0.000836
563	72	WBbt:0000100	C. elegans Cell and Anatomy Ontology	4302	192	84	1.59	7.74e-07	0.0019
564	72	WBbt:0005176	GLR	21	192	5	19.45	4.53e-06	0.00948
565	72	WBbt:0004017	Cell	3434	192	69	1.64	5.54e-06	0.0114
566	95	WBbt:0005813	body wall musculature	1096	192	46	3.43	7.51e-14	1.04e-09
567	95	WBbt:0005737	muscular system	1607	192	50	2.54	3.34e-10	1.35e-06
568	95	WBbt:0005821	vulval muscle	584	192	23	3.22	7.85e-07	0.00192
569	95	WBbt:0007810	body muscle cell	873	192	26	2.43	2.37e-05	0.0402
570	98	WBbt:0004440	OLLsoR	18	115	4	30.31	7.75e-06	0.0155
571	98	WBbt:0004441	OLLsoL	18	115	4	30.31	7.75e-06	0.0155
572	98	WBbt:0005753	seam cell	432	115	13	4.1	1.67e-05	0.0302
573	98	WBbt:0007846	hypodermal cell	570	115	15	3.59	1.77e-05	0.0311
574	98	WBbt:0003672	epithelial cell	819	115	18	3	2.75e-05	0.043
