# Supplementary material for: Overlapping cell population expression profiling and regulatory inference in C. elegans
Source: BMC Genomics. 2016 Feb 29;17:159. doi: 10.1186/s12864-016-2482-z (PMC4772325; doi:10.1186/s12864-016-2482-z)
Supplement: Additional file 16: Table S13. — Expression annotation in clustered genes. (XLSX 105 kb) [file 12864_2016_2482_MOESM16_ESM.xlsx]

## Sheet: Sheet1
	cluster	group	group.name	num.in.group	num.in.cluster	num.intersect	enrichment	p	p.corr
1	1	WBPaper00031003:0hr_muscle_enriched	Genes enriched in muscle cells (0hr muscle dataset). Dissociated myo-3::GFP embryos were cultured for 0 hours before FACS sorting.	762	40	10	5.15	1.55e-05	0.0046
2	1	WBPaper00031003:total_muscle_enriched	Total muscle enriched genes (complete list of non-overlapping genes from the 0hr and 24hr muscle enriched datasets).	1286	40	12	3.66	5.62e-05	0.0144
3	105	WBPaper00037950:all-neurons_larva_enriched	Genes significantly enriched (> 2x, FDR < 5%) in a particular cell-type versus a reference sample of all cells at the same stage. WBPaper00037950:all-neurons_larva_enriched	1013	56	13	3.59	4.41e-05	0.0116
4	105	WBPaper00030839:Larval_Pan_Neuronal	Larval Pan-neural Enriched Genes.	1545	56	16	2.9	6.65e-05	0.0166
5	105	WBPaper00037950:glr-1(+)-neurons_larva_enriched	Genes significantly enriched (> 2x, FDR < 5%) in a particular cell-type versus a reference sample of all cells at the same stage. WBPaper00037950:glr-1(+)-neurons_larva_enriched	661	56	10	4.24	0.000102	0.0243
6	105	WBPaper00037950:A-class-motor-neurons_larva_enriched	Genes significantly enriched (> 2x, FDR < 5%) in a particular cell-type versus a reference sample of all cells at the same stage. WBPaper00037950:A-class-motor-neurons_larva_enriched	689	56	10	4.06	0.000143	0.0329
7	105	WBPaper00042548:miRISC_enriched	Genes enriched in neuronal miRNA-induced silencing complexes (miRISC) as detected by immunoprecipitations and microarray analysis.	692	56	10	4.05	0.000148	0.0339
8	11	WBPaper00040426:CYE-1_CDK-2AF_upregulated	Genes upregulated by CYE-1/CDK-2AF for more than two fold.	219	400	107	19.16	3.89e-114	1.96e-109
9	11	WBPaper00040426:CYD-1_CDK-4_upregulated	Genes upregulated by CYD-1/CDK-4 for more than two fold.	393	400	112	11.17	4e-88	1.01e-83
10	11	WBPaper00031040:TGF-beta_adult_downregulated	TGF- Dauer pathway adult transcriptional targets. Results obtained by comparing the microarray results of the dauer-constitutive mutants daf-7(e1372), daf-7(m62), and daf-1(m40) with dauer-defective mutants daf-3(mgDf90), daf-5(e1386), and daf-7(e1372);daf-3(mgDf90) double mutants at the permissive temperature, 20C, on the first day of adulthood. WBPaper00031040:TGF-beta_adult_downregulated	4201	400	272	2.54	4.94e-68	5.79e-64
11	11	WBPaper00036130:mir-243_down_regulated	Genes down regulated by mir-243(n4759).	1897	400	170	3.51	2.05e-54	1.36e-50
12	11	[cgc5767]:expression_class_E	Embryonic class (E): genes that significantly increase in abundance at some point during embryogenesis.	3566	400	219	2.41	7.37e-45	3.81e-41
13	11	[cgc5767]:expression_class_ME	Maternal-embryonic class (ME): genes that are in the intersection of the maternal and embryonic classes.	2646	400	182	2.7	8.71e-42	4.09e-38
14	11	WBPaper00041606:CE_B.thuringiensis-DB27_regulated	Caenorhabditis elegans Genes with expression levels changed significantly after treatment of Bacillus thurigiensis DB27.	4788	400	250	2.05	1.06e-40	4.65e-37
15	11	WBPaper00035905:FBF-1_Associated	FBF-associated probe sets (FDR <2.25%)	3768	400	217	2.26	1.4e-39	5.73e-36
16	11	WBPaper00039866:ClassComp_daf-19_upregulated	Candidate daf-19 up regulated genes with a statistically significant signal variation of 1.5-fold or greater. These were identified using a class comparisons tool from BRB Array Tools.	376	400	66	6.88	1.34e-36	4.54e-33
17	11	WBPaper00036286:Pattern_B	Expression Pattern Group B, enriched for genes involved in embryonic development. These patterns have in common that they all have genes of which the expression goes up after the juvenile stage. The expression of the genes in these patterns remains high or even goes up after reproduction.	1419	400	124	3.43	1.54e-36	5.12e-33
18	11	WBPaper00041606:CE_X.nematophila_regulated	Caenorhabditis elegans Genes with expression levels changed significantly after treatment of Xenorhabdus nematophila.	6975	400	294	1.65	8.61e-33	2.53e-29
19	11	WBPaper00032425:up_in_lin-35	Genes with expression level up in lin-35 mutant background.	424	400	64	5.92	1.8e-31	4.9e-28
20	11	WBPaper00041606:CE_S.marcescens_regulated	Caenorhabditis elegans Genes with expression levels changed significantly after treatment of Serratia marcescens.	3542	400	193	2.14	3.03e-30	7.68e-27
21	11	[cgc6390]:oogenesis-enriched	oogenesis-enriched	1056	400	95	3.53	2.52e-28	5.57e-25
22	11	[cgc5767]:expression_class_M	Maternal class (M): genes that are called present in at least one of the three PC6 replicates.	5824	400	255	1.72	8.44e-28	1.81e-24
23	11	WBPaper00038168:lin-35_upregulated	Genes that were upregulated in lin-35.	663	400	73	4.32	6.3e-27	1.31e-23
24	11	[cgc6390]:Cluster_E	Germline-enriched and sex-biased expression profile cluster E.	1192	400	99	3.26	8.02e-27	1.66e-23
25	11	cgc4386_cluster_6_2	Developmentally modulated gene cluster. cgc4386_cluster_6_2	187	400	38	7.97	1.15e-23	2.06e-20
26	11	WBPaper00031003:24hr_muscle_depleted	Genes depleted in muscle cells (24hr muscle dataset). Dissociated myo-3::GFP embryos were cultured for 24 hours before FACS sorting.	1589	400	110	2.71	2.45e-23	4.32e-20
27	11	WBPaper00040963:TA300_down	Genes down-regulated after 300 um Tannic acid treatment. Fold change < 0.8.	1542	400	108	2.75	2.79e-23	4.88e-20
28	11	WBPaper00041002:HF_3d_2.0mM_Down	Gene significantly down-regulated by treatment with 2.0mM of HuminFeed until young adult stage (3 days), with a minimum fold change in gene expression of 0.8.	1841	400	119	2.53	7.57e-23	1.29e-19
29	11	WBPaper00031003:total_muscle_depleted	Total muscle depleted genes (complete list of non-overlapping genes from the 0hr and 24hr muscle depleted datasets).	2488	400	142	2.24	1.76e-22	2.96e-19
30	11	[cgc6390]:intrinsic	Germline-intrinsic transcripts.	1258	400	92	2.87	6.54e-21	1.03e-17
31	11	[cgc6390]:Cluster_F	Germline-enriched and sex-biased expression profile cluster F.	707	400	65	3.6	1.02e-19	1.51e-16
32	11	WBPaper00037901:GLD-1_mRNA_targets	948 reproductively enriched mRNAs that co-immunoprecipitate with GLD-1. To identify GLD-1 mRNA targets, authors performed immunoprecipitation (IP) of GLD-1, followed by microarray analysis of the co-IPed mRNAs (RIP-chip). Extracts from young adult transgenic worms expressing a rescuing FLAG and GFP-tagged GLD-1, hereafter referred to as tagged GLD-1, were subjected to IP in triplicate with anti-F…	886	400	72	3.19	8.82e-19	1.21e-15
33	11	[cgc5767]:expression_class_E_pi(23_min)	Embryonic (E) subclasses are based on the earliest significant increase(abbreviated pi for primary increase). [cgc5767]:expression_class_E_pi(23_min)	903	400	66	2.87	6.01e-15	6.28e-12
34	11	WBPaper00005124:progesterone_10-7M_regulated	Genes up or down regulated by 10e-07M of progesterone. The normalized values used were G/R ratio > 2.6 for up-regulation and G/R ratio < 0.38 for down-regulation, which corresponds to 1.39 and -1.39 log(base2) G/R ratio, respectively.	3393	400	153	1.77	1.55e-14	1.55e-11
35	11	cgc4386_cluster_6_1	Developmentally modulated gene cluster. cgc4386_cluster_6_1	141	400	25	6.95	1.67e-14	1.67e-11
36	11	[cgc5767]:expression_class_E_pi(53_min)	Embryonic (E) subclasses are based on the earliest significant increase(abbreviated pi for primary increase). [cgc5767]:expression_class_E_pi(53_min)	866	400	63	2.85	3.4e-14	3.29e-11
37	11	[cgc5767]:cluster_2	Early embryonic development gene expression profile. [cgc5767]:cluster_2	424	400	41	3.79	1.99e-13	1.8e-10
38	11	cgc4489_group_2	Genome-wide analysis of developmental and sex-regulated gene expression profile. cgc4489_group_2	1550	400	88	2.23	3.15e-13	2.79e-10
39	11	WBPaper00033065:cyc-1(RNAi)_downregulated	Significantly downregulated genes from cyc-1(RNAi) microarrays using SAM algorithm with an FDR < 0.1 from adult-only chips.	3337	400	146	1.72	1.14e-12	9.71e-10
40	11	WBPaper00031003:0hr_muscle_depleted	Genes depleted in muscle cells (0hr muscle dataset). Dissociated myo-3::GFP embryos were cultured for 0 hours before FACS sorting.	1708	400	92	2.11	1.66e-12	1.39e-09
41	11	cgc4386_cluster_5_2	Developmentally modulated gene cluster. cgc4386_cluster_5_2	93	400	19	8.01	1.78e-12	1.48e-09
42	11	[cgc5767]:expression_class_E_pi(41_min)	Embryonic (E) subclasses are based on the earliest significant increase(abbreviated pi for primary increase). [cgc5767]:expression_class_E_pi(41_min)	357	400	36	3.95	1.86e-12	1.54e-09
43	11	WBPaper00042258:DA1877_downregulated_GravidAdult	Genes downregulated on Comamonas DA1877 relative to E. coli OP50, Gravid adult stage	411	400	38	3.63	6.3e-12	4.84e-09
44	11	WBPaper00025032:cluster_2	C-lineage related expression profile. WBPaper00025032:cluster_2	228	400	26	4.47	1.7e-10	1.16e-07
45	11	[cgc5767]:expression_class_MET	Maternal-embryonic transient class (MET): genes that are in the intersection of the maternal and embryonic transient classes.	896	400	55	2.41	1.15e-09	7.1e-07
46	11	WBPaper00038427:lin-54_embryo_changed	Genes with changed expression in lin-54(n2290) embryo.	976	400	58	2.33	1.29e-09	7.98e-07
47	11	WBPaper00038060:SUMO-1_upregulated	Genes showing > 1.5-fold up-regulated expression (p<0.001) both in aex-3::His-SUMO-1 and myo-4::His-SUMO-1 C. elegans.	328	400	30	3.59	1.5e-09	9.04e-07
48	11	WBPaper00025032:cluster_7	C-lineage related expression profile. WBPaper00025032:cluster_7	122	400	18	5.78	1.89e-09	1.13e-06
49	11	WBPaper00036286:Pattern_F	Expression Pattern Group F, enriched for genes involved in embryonic development. These patterns have in common that they all have genes of which the expression goes up after the juvenile stage. The expression of the genes in these patterns remains high or even goes up after reproduction.	2255	400	102	1.77	2.2e-09	1.31e-06
50	11	WBPaper00025141:N2_Expressed_Genes	Genes expressed in N2.	8852	400	282	1.25	3.32e-09	1.92e-06
51	11	WBPaper00025032:cluster_58	C-lineage related expression profile. WBPaper00025032:cluster_58	25	400	9	14.11	5.94e-09	3.27e-06
52	11	[cgc5767]:expression_class_ET	Embryonic transient class (ET): genes that are the subset of embryonic genes in which the latest significant increase is earlier than their latest significant decrease.	1318	400	69	2.05	6.09e-09	3.34e-06
53	11	WBPaper00005124:testosterone_10-9M_regulated	Genes up or down regulated by 10e-09M of testosterone. The normalized values used were G/R ratio > 2.6 for up-regulation and G/R ratio < 0.38 for down-regulation, which corresponds to 1.39 and -1.39 log(base2) G/R ratio, respectively.	3716	400	145	1.53	7.66e-09	4.16e-06
54	11	WBPaper00041960:kgb-1_fasting_upregulated	Genes upregulated more than 2-fold by fasting for 48 hours in N2 and in kgb-1(km21).	457	400	34	2.92	2.39e-08	1.2e-05
55	11	WBPaper00037147:heatshock_upregulated	Genes for which heat shock F3 (fraction 3, containing heavy polysomes) versus control F3 is significantly increased.	671	400	43	2.51	2.61e-08	1.31e-05
56	11	WBPaper00039866:SAM_daf-19_upregulated	Candidate daf-19 up regulated genes with a statistically significant signal variation of 1.5-fold or greater. These were identified using a Significance Analysis of Microarrays (SAM).	60	400	12	7.84	2.98e-08	1.47e-05
57	11	WBPaper00041960:N2_fasting_upregulated	Genes upregulated more than 2-fold by fasting for 48 hours in N2.	521	400	36	2.71	6e-08	2.81e-05
58	11	WBPaper00025032:cluster_22	C-lineage related expression profile. WBPaper00025032:cluster_22	54	400	11	7.99	9.26e-08	4.22e-05
59	11	WBPaper00025032:cluster_17	C-lineage related expression profile. WBPaper00025032:cluster_17	68	400	12	6.92	1.29e-07	5.76e-05
60	11	WBPaper00041960:N2_fasting_upregulated_9hto12h	Genes upregulated by fasting anytime between 9 hour to 12 hour time course in N2 worms.	682	400	41	2.36	3.15e-07	0.000133
61	11	WBPaper00041960:daf-16_fasting_upregulated	Genes upregulated more than 2-fold by fasting for 48 hours in N2 and in daf-16(mu86).	384	400	28	2.86	6.44e-07	0.000256
62	11	WBPaper00031060:2-deoxy-D-glucose_downregulated	Genes that showed decreased expression after treated with 2-deoxy-D-glucose.	162	400	17	4.11	8.53e-07	0.000334
63	11	[cgc5767]:cluster_4	Early embryonic development gene expression profile. [cgc5767]:cluster_4	202	400	19	3.69	1.05e-06	0.000406
64	11	WBPaper00035873:dpy-10_regulated	Genes with expression altered >= 3-fold in dpy-10(e128) mutants.	3336	400	125	1.47	1.51e-06	0.000567
65	11	WBPaper00032165:differentially_expressed_with_age_medoid_1	Differentially expressed genes during worm lifespan. Medoid 1 Fig.4.	361	400	26	2.82	2.05e-06	0.000748
66	11	[cgc5767]:expression_class_E_pi(66_min)	Embryonic (E) subclasses are based on the earliest significant increase(abbreviated pi for primary increase). [cgc5767]:expression_class_E_pi(66_min)	280	400	22	3.08	3.13e-06	0.0011
67	11	WBPaper00041002:HF_3d_0.2mM_Down	Gene significantly down-regulated by treatment with 0.2mM of HuminFeed until young adult stage (3 days), with a minimum fold change in gene expression of 0.8.	351	400	25	2.79	3.94e-06	0.00135
68	11	WBPaper00037950:hypodermis_embryo_enriched	Genes significantly enriched (> 2x, FDR < 5%) in a particular cell-type versus a reference sample of all cells at the same stage. WBPaper00037950:hypodermis_embryo_enriched	734	400	40	2.14	5.09e-06	0.00169
69	11	WBPaper00037611:RNP-8-associated	RNP-8-associated transcripts, based on microarray experiments.	872	400	45	2.02	5.29e-06	0.00175
70	11	[cgc5767]:expression_class_ET_max(122_min)	Embryonic transient (ET) subclasses are based on time of max abundance. [cgc5767]:expression_class_ET_max(122_min)	113	400	13	4.51	6.07e-06	0.00198
71	11	WBPaper00040963:TA200_down	Genes down-regulated after 200 um Tannic acid treatment. Fold change < 0.8.	423	400	27	2.5	1.23e-05	0.00373
72	11	cgc4386_cluster_5_3	Developmentally modulated gene cluster. cgc4386_cluster_5_3	122	400	13	4.18	1.41e-05	0.00424
73	11	WBPaper00041939:EtBr-exposed_vs_UVC-exposed_51h	Genes differentially expressed under EtBr treatment without UVC exposure vs after UVC exposure but without EtBr treatment at the -3h timepoint (3 h after the third UVC dose (51h), which is also 3 h after being placed on food).	926	400	45	1.91	2.4e-05	0.00679
74	11	WBPaper00029359_1682	DNA metabolism; 6.2e-04(14.60x).	15	400	5	13.07	2.56e-05	0.00719
75	11	WBPaper00032031:DConiospora_downregulated_cDNA_12h	Genes that showed decreased expression after 12 hours of infection by fungi Drechmeria coniospora.	210	400	17	3.17	2.83e-05	0.00785
76	11	WBPaper00037950:CEP-sheath-cells_expressed	Genes that showed expression levels higher than the corresponding reference sample (Young adult all cell reference).	6182	400	197	1.25	3.38e-05	0.00924
77	11	WBPaper00028788:MPK-1_Response_Weak	Genes shown weak response to MPK-1 signaling.	37	400	7	7.42	3.54e-05	0.00964
78	11	WBPaper00038427:lin-54_germline_changed	Genes with changed expression in lin-54(n3423) germline.	327	400	22	2.64	3.6e-05	0.00978
79	11	WBPaper00029359_1227	DNA metabolism; 7.6e-04(13.69x).	16	400	5	12.25	3.65e-05	0.00988
80	11	WBPaper00029359_1525	Jiang M. et al. group 2; 2.0e-04(3.65x). mitotic cell cycle; 7.1e-04(11.53x).	38	400	7	7.22	4.25e-05	0.0113
81	11	WBPaper00041960:N2_fasting_upregulated_anytime	Genes upregulated by fasting anytime during the 48 hour time course in N2 worms.	1631	400	67	1.61	5.54e-05	0.0142
82	11	WBPaper00029359_1351	Jiang M. et al. group 2; 3.2e-04(3.46x). mitotic cell cycle; 8.3e-04(10.95x).	40	400	7	6.86	6e-05	0.0152
83	11	WBPaper00033065:isp-1-1(qm150)_upregulated	Significantly upregulated genes from isp-1(qm150) microarrays using SAM algorithm with an FDR < 0.1 from adult-only chips.	689	400	35	1.99	8.51e-05	0.0208
84	11	WBPaper00029359_1141	Jiang M. et al. group 2; 6.0e-04(3.46x).	43	400	7	6.38	9.71e-05	0.0233
85	11	[cgc5767]:expression_class_E_pi(83_min)	Embryonic (E) subclasses are based on the earliest significant increase(abbreviated pi for primary increase). [cgc5767]:expression_class_E_pi(83_min)	411	400	24	2.29	0.00015	0.0342
86	11	WBPaper00040184:hcf-1nc_sir-2.1nc_daf-2down	Genes with no change in hcf-1(-), no change in sir-2.1(O/E) and downregulated in daf-2(-).	724	400	35	1.9	0.000222	0.0477
87	117	WBPaper00025032:cluster_69	C-lineage related expression profile. WBPaper00025032:cluster_69	15	279	5	18.74	4.46e-06	0.00151
88	118	WBPaper00038438:P.lumniescens_24hr_upregulated_RNAseq	Genes with increased expression after 24 hours of infection by P.lumniescens Fold changes shown are pathogen vs OP50. WBPaper00038438:P.lumniescens_24hr_upregulated_RNAseq	3016	227	87	1.99	1.3e-11	9.65e-09
89	118	[cgc6390]:Cluster_C	Germline-enriched and sex-biased expression profile cluster C.	879	227	39	3.07	3.26e-10	2.16e-07
90	118	WBPaper00038438:E.faecalis_24hr_upregulated_RNAseq	Genes with increased expression after 24 hours of infection by E.faecalis Fold changes shown are pathogen vs OP50. WBPaper00038438:E.faecalis_24hr_upregulated_RNAseq	3104	227	85	1.89	4.09e-10	2.66e-07
91	118	WBPaper00031003:0hr_muscle_depleted	Genes depleted in muscle cells (0hr muscle dataset). Dissociated myo-3::GFP embryos were cultured for 0 hours before FACS sorting.	1708	227	54	2.18	2e-08	1.03e-05
92	118	WBPaper00036130:mir-243_up_regulated	Genes up regulated by mir-243(n4759).	1801	227	55	2.11	4.69e-08	2.24e-05
93	118	WBPaper00032948:FedUp	A large cluster of genes up-regulated during early larval development..	1835	227	53	2	5.31e-07	0.000215
94	118	WBPaper00038438:S.marcescens_24hr_downregulated_RNAseq	Genes with decreased expression after 24 hours of infection by S.marcescens Fold changes shown are pathogen vs OP50. WBPaper00038438:S.marcescens_24hr_downregulated_RNAseq	1135	227	38	2.31	9.72e-07	0.000377
95	118	WBPaper00035588:alg-1(-)_upregulated	Genes upregulated by alg-1(-).	1423	227	44	2.14	1.03e-06	0.000398
96	118	WBPaper00038172:crh-1null_down_regulated	Genes down regulated in crh-1(nn3315) comparing to in N2.	541	227	24	3.06	1.13e-06	0.000435
97	118	WBPaper00026952:class_E	Class E gene expression showed no change in lin-14(lf) in L1, up regulation in lin-4(lf) in L2.	336	227	18	3.7	1.99e-06	0.000729
98	118	WBPaper00031003:total_muscle_depleted	Total muscle depleted genes (complete list of non-overlapping genes from the 0hr and 24hr muscle depleted datasets).	2488	227	63	1.75	3.33e-06	0.00116
99	118	WBPaper00042258:DA1877_downregulated_YoungAdult	Genes downregulated on Comamonas DA1877 relative to E. coli OP50, Young adult	315	227	17	3.73	3.5e-06	0.00122
100	118	WBPaper00040821:Au-NP_regulated	Genes with differeiential expression after exposed to Au-NP.	766	227	28	2.53	6.14e-06	0.002
101	118	cgc4489_group_8	Genome-wide analysis of developmental and sex-regulated gene expression profile. cgc4489_group_8	567	227	22	2.68	2.65e-05	0.00741
102	118	WBPaper00038168:lin-15B(n744)_upregulated	Genes that were upregulated in lin-15B(n744).	1309	227	38	2.01	2.68e-05	0.00747
103	118	WBPaper00034739:N2lessDR1350	Genes that showed lower expression in N2 than in DR1350.	1173	227	35	2.06	3.32e-05	0.00911
104	118	WBPaper00044316:CH3HgCl_7.5uM_downregulated	Genes that showed decreased expression after exposure to 7.5uM CH3HgCl for 24 hours.	1186	227	35	2.04	4.17e-05	0.0111
105	118	WBPaper00037950:pharyngeal-muscle_embryo_enriched	Genes significantly enriched (> 2x, FDR < 5%) in a particular cell-type versus a reference sample of all cells at the same stage. WBPaper00037950:pharyngeal-muscle_embryo_enriched	599	227	22	2.54	6.03e-05	0.0153
106	118	WBPaper00034739:RIL17lessRIL14	Genes that showed lower expression in RIL-17 than in RIL-14.	125	227	9	4.97	8.5e-05	0.0208
107	118	WBPaper00036286:Pattern_G	Expression Pattern Group G, enriched for genes involved in locomotion.	1496	227	39	1.8	0.00021	0.0458
108	118	WBPaper00043945:MeHg_downregulated	Genes with expression level down regulated after treatment with Methylmercury (MeHg) by RNAseq analysis.	278	227	13	3.23	0.000212	0.0461
109	118	WBPaper00040116:pRJ-FR.5_down_regulated	Genes down regulated after fed by 25 mg/ml pRJ-Fr.5 for 24 h beginning at the L4 stage.	317	227	14	3.05	0.00022	0.0475
110	12	WBPaper00037950:intestine_CoreEnriched	Genes significantly enriched (> 2x, FDR < 5%) in a particular cell-type versus a reference sample of all cells at both embryonic and larval stages. WBPaper00037950:intestine_CoreEnriched	298	24	5	10.96	7.57e-05	0.0187
111	122	[cgc5767]:expression_class_M	Maternal class (M): genes that are called present in at least one of the three PC6 replicates.	5824	65	42	1.74	6.19e-06	0.00201
112	122	WBPaper00041606:CE_B.thuringiensis-DB27_regulated	Caenorhabditis elegans Genes with expression levels changed significantly after treatment of Bacillus thurigiensis DB27.	4788	65	37	1.86	8.79e-06	0.00273
113	122	WBPaper00041606:CE_X.nematophila_regulated	Caenorhabditis elegans Genes with expression levels changed significantly after treatment of Xenorhabdus nematophila.	6975	65	44	1.52	0.000131	0.0304
114	122	[cgc5767]:expression_class_MD	Maternal degradation class (MD): genes that are the subset of maternal genes that decrease without first increasing in abundance.	1745	65	18	2.49	0.000184	0.0408
115	129	WBPaper00037950:intestine_embryo_enriched	Genes significantly enriched (> 2x, FDR < 5%) in a particular cell-type versus a reference sample of all cells at the same stage. WBPaper00037950:intestine_embryo_enriched	887	208	50	4.25	9.27e-19	1.26e-15
116	129	WBPaper00037950:intestine_CoreEnriched	Genes significantly enriched (> 2x, FDR < 5%) in a particular cell-type versus a reference sample of all cells at both embryonic and larval stages. WBPaper00037950:intestine_CoreEnriched	298	208	30	7.59	3.86e-18	5.05e-15
117	129	WBPaper00037950:intestine_larva_enriched	Genes significantly enriched (> 2x, FDR < 5%) in a particular cell-type versus a reference sample of all cells at the same stage. WBPaper00037950:intestine_larva_enriched	946	208	47	3.75	1.71e-15	1.88e-12
118	129	WBPaper00037950:intestine_larva_SelectivelyEnriched	Genes that show selective expression in a subset of cell types vs broadly expressed in many cell types. Correspond to 20% - 57% of enriched_genes for a given cell type. WBPaper00037950:intestine_larva_SelectivelyEnriched	438	208	23	3.96	1.98e-08	1.02e-05
119	129	WBPaper00037950:pharyngeal-muscle_embryo_enriched	Genes significantly enriched (> 2x, FDR < 5%) in a particular cell-type versus a reference sample of all cells at the same stage. WBPaper00037950:pharyngeal-muscle_embryo_enriched	599	208	26	3.27	1.05e-07	4.75e-05
120	129	WBPaper00037950:intestine_embryo_SelectivelyEnriched	Genes that show selective expression in a subset of cell types vs broadly expressed in many cell types. Correspond to 20% - 57% of enriched_genes for a given cell type. WBPaper00037950:intestine_embryo_SelectivelyEnriched	460	208	21	3.44	8.6e-07	0.000337
121	129	WBPaper00044030:nhr-8(hd117)_downregulated	Genes that showed decreased expression in nhr-8(hd117) comparing to N2.	229	208	14	4.61	2.3e-06	0.000827
122	129	WBPaper00028789:PA14_vs_OP50_upregulated_4hr	Genes upregulated in worms grown on P. aeruginosa PA14 as compared to worms grown on OP50 for 4 hours by at least 2 fold and P < 0.01, as determined by a t-test.	308	208	16	3.92	3.62e-06	0.00126
123	129	WBPaper00004966:beta-Naphthoflavone_induced	Differentially Expressed C. elegans CYP Genes Induced by beta-Naphthoflavone. Differential hybridization was performed using mRNA samples isolated from beta-naphthoflavone- and DMSO-treated worm populations, respectively.	13	208	4	23.2	1.96e-05	0.00568
124	131	WBPaper00037950:germline-precursors_embryo_enriched	Genes significantly enriched (> 2x, FDR < 5%) in a particular cell-type versus a reference sample of all cells at the same stage. WBPaper00037950:germline-precursors_embryo_enriched	974	259	139	8.64	3.23e-99	1.03e-94
125	131	WBPaper00037950:germline-precursors_embryo_SelectivelyEnriched	Genes that show selective expression in a subset of cell types vs broadly expressed in many cell types. Correspond to 20% - 57% of enriched_genes for a given cell type. WBPaper00037950:germline-precursors_embryo_SelectivelyEnriched	556	259	85	9.26	3.06e-59	2.45e-55
126	131	WBPaper00036130:mir-243_down_regulated	Genes down regulated by mir-243(n4759).	1897	259	138	4.4	3.83e-59	3e-55
127	131	[cgc5767]:expression_class_SMD	Strictly maternal degradation class (SMD): genes are the subset of maternal degradation genes that are not also classified as embryonic.	945	259	93	5.96	5.62e-48	3.24e-44
128	131	WBPaper00031040:TGF-beta_adult_downregulated	TGF- Dauer pathway adult transcriptional targets. Results obtained by comparing the microarray results of the dauer-constitutive mutants daf-7(e1372), daf-7(m62), and daf-1(m40) with dauer-defective mutants daf-3(mgDf90), daf-5(e1386), and daf-7(e1372);daf-3(mgDf90) double mutants at the permissive temperature, 20C, on the first day of adulthood. WBPaper00031040:TGF-beta_adult_downregulated	4201	259	177	2.55	6.81e-45	3.58e-41
129	131	WBPaper00036286:Pattern_B	Expression Pattern Group B, enriched for genes involved in embryonic development. These patterns have in common that they all have genes of which the expression goes up after the juvenile stage. The expression of the genes in these patterns remains high or even goes up after reproduction.	1419	259	103	4.4	2.38e-41	1.1e-37
130	131	WBPaper00035905:FBF-1_Associated	FBF-associated probe sets (FDR <2.25%)	3768	259	162	2.6	3.25e-40	1.38e-36
131	131	[cgc6390]:Cluster_E	Germline-enriched and sex-biased expression profile cluster E.	1192	259	93	4.72	2.24e-39	8.98e-36
132	131	[cgc5767]:expression_class_SM	Strictly maternal class (SM): genes that are the subset of maternal genes that are not also classified as embryonic.	3224	259	147	2.76	6.07e-38	2.2e-34
133	131	WBPaper00025032:cluster_1	C-lineage related expression profile. WBPaper00025032:cluster_1	371	259	56	9.14	6.51e-38	2.34e-34
134	131	[cgc6390]:oogenesis-enriched	oogenesis-enriched	1056	259	80	4.59	1.98e-32	5.67e-29
135	131	cgc4489_group_2	Genome-wide analysis of developmental and sex-regulated gene expression profile. cgc4489_group_2	1550	259	96	3.75	2.07e-32	5.86e-29
136	131	WBPaper00036429:glp-1(oz112)_upregulated	Genes with higher expression in glp-1(oz112) mutants than in wild type animals. (> 1.8-fold, p<0.01; based on four independently prepared sets of samples).	209	259	40	11.59	3.18e-31	8.55e-28
137	131	[cgc5767]:cluster_1	Early embryonic development gene expression profile. [cgc5767]:cluster_1	562	259	57	6.14	3.73e-29	8.8e-26
138	131	[cgc5767]:expression_class_MD	Maternal degradation class (MD): genes that are the subset of maternal genes that decrease without first increasing in abundance.	1745	259	97	3.37	5.38e-29	1.25e-25
139	131	[cgc6390]:intrinsic	Germline-intrinsic transcripts.	1258	259	82	3.95	1.09e-28	2.48e-25
140	131	WBPaper00041002:HF_3d_2.0mM_Down	Gene significantly down-regulated by treatment with 2.0mM of HuminFeed until young adult stage (3 days), with a minimum fold change in gene expression of 0.8.	1841	259	93	3.06	1.61e-24	2.99e-21
141	131	WBPaper00041606:CE_B.thuringiensis-DB27_regulated	Caenorhabditis elegans Genes with expression levels changed significantly after treatment of Bacillus thurigiensis DB27.	4788	259	158	2	1.83e-24	3.37e-21
142	131	WBPaper00041002:HF_11d_2.0mM_Up	Gene significantly up-regulated by treatment with 2.0mM of HuminFeed until older adult stage (11 days), with a minimum fold change in gene expression of 1.25.	677	259	56	5.01	3.72e-24	6.81e-21
143	131	WBPaper00040963:TA300_down	Genes down-regulated after 300 um Tannic acid treatment. Fold change < 0.8.	1542	259	84	3.3	4.78e-24	8.71e-21
144	131	WBPaper00037611:RNP-8-associated	RNP-8-associated transcripts, based on microarray experiments.	872	259	63	4.37	4.86e-24	8.82e-21
145	131	WBPaper00041606:CE_X.nematophila_regulated	Caenorhabditis elegans Genes with expression levels changed significantly after treatment of Xenorhabdus nematophila.	6975	259	193	1.68	4.09e-23	7.12e-20
146	131	[cgc5767]:cluster_3	Early embryonic development gene expression profile. [cgc5767]:cluster_3	244	259	35	8.69	5.62e-23	9.69e-20
147	131	WBPaper00025032:cluster_3	C-lineage related expression profile. WBPaper00025032:cluster_3	199	259	30	9.13	1.91e-20	2.92e-17
148	131	WBPaper00032165:A_to_C_transit_decreased	Genes that decrease in expression as behavior progresses from type A to type C	229	259	31	8.2	1.1e-19	1.62e-16
149	131	WBPaper00037611:GLD-2-associated	GLD-2-associated transcripts, based on microarray experiments.	535	259	42	4.75	2.58e-17	3.23e-14
150	131	WBPaper00029437:dcr-1_downregulated	Genes downregulated in dcr-1(-/-) adult animals by at least 1.5 fold and P < 0.01, as determined by a multisample t-test and the Benjamini and Hochberg false discovery rate correction.	487	259	40	4.97	3.38e-17	4.19e-14
151	131	[cgc5767]:expression_class_M	Maternal class (M): genes that are called present in at least one of the three PC6 replicates.	5824	259	161	1.67	1.7e-16	1.99e-13
152	131	WBPaper00032165:differentially_expressed_with_age_medoid_5	Differentially expressed genes during worm lifespan. Medoid 5 Fig.4.	436	259	35	4.86	7.76e-15	8.01e-12
153	131	WBPaper00041606:CE_S.marcescens_regulated	Caenorhabditis elegans Genes with expression levels changed significantly after treatment of Serratia marcescens.	3542	259	113	1.93	2.89e-14	2.83e-11
154	131	[cgc5767]:expression_class_MD_pd(53_min)	Maternal degradation (MD) subclasses are based on the earliest significant decrease (abbreviated pd for primary decrease). [cgc5767]:expression_class_MD_pd(53_min)	731	259	41	3.4	5.25e-12	4.11e-09
155	131	cgc4386_cluster_4_1	Developmentally modulated gene cluster. cgc4386_cluster_4_1	69	259	14	12.29	5.44e-12	4.23e-09
156	131	WBPaper00038060:SUMO-1_upregulated	Genes showing > 1.5-fold up-regulated expression (p<0.001) both in aex-3::His-SUMO-1 and myo-4::His-SUMO-1 C. elegans.	328	259	27	4.98	6.36e-12	4.87e-09
157	131	WBPaper00025032:cluster_35	C-lineage related expression profile. WBPaper00025032:cluster_35	33	259	10	18.35	8.41e-11	5.95e-08
158	131	WBPaper00027758:Group_I	Genes downregulated in dpl-1(n3316) and efl-1(n3639) mutants.	77	259	13	10.22	3.61e-10	2.36e-07
159	131	[cgc6390]:Cluster_F	Germline-enriched and sex-biased expression profile cluster F.	707	259	37	3.17	4.59e-10	2.96e-07
160	131	[cgc5767]:expression_class_MD_pd(41_min)	Maternal degradation (MD) subclasses are based on the earliest significant decrease (abbreviated pd for primary decrease). [cgc5767]:expression_class_MD_pd(41_min)	365	259	25	4.15	1.93e-09	1.15e-06
161	131	WBPaper00038168:lin-15B(n744)_upregulated	Genes that were upregulated in lin-15B(n744).	1309	259	51	2.36	5.69e-09	3.14e-06
162	131	cgc4386_cluster_3_1	Developmentally modulated gene cluster. cgc4386_cluster_3_1	79	259	12	9.2	6.13e-09	3.36e-06
163	131	WBPaper00032031:DConiospora_upregulated_cDNA_12h	Genes that showed increased expression after 12 hours of infection by fungi Drechmeria coniospora. WBPaper00032031:DConiospora_upregulated_cDNA_12h	265	259	20	4.57	1.71e-08	8.88e-06
164	131	WBPaper00037901:GLD-1_mRNA_targets	948 reproductively enriched mRNAs that co-immunoprecipitate with GLD-1. To identify GLD-1 mRNA targets, authors performed immunoprecipitation (IP) of GLD-1, followed by microarray analysis of the co-IPed mRNAs (RIP-chip). Extracts from young adult transgenic worms expressing a rescuing FLAG and GFP-tagged GLD-1, hereafter referred to as tagged GLD-1, were subjected to IP in triplicate with anti-F…	886	259	39	2.67	1.94e-08	1e-05
165	131	WBPaper00036286:Pattern_H	Expression Pattern Group H, enriched for genes involved in embryonic development. These patterns have in common that they all have genes of which the expression goes up after the juvenile stage. The expression of the genes in these patterns remains high or even goes up after reproduction.	980	259	41	2.53	3.32e-08	1.62e-05
166	131	[cgc5767]:expression_class_MD_pd(PC32)	Maternal degradation (MD) subclasses are based on the earliest significant decrease (abbreviated pd for primary decrease). [cgc5767]:expression_class_MD_pd(PC32)	155	259	15	5.86	4.29e-08	2.07e-05
167	131	WBPaper00041002:HF_3d_0.2mM_Down	Gene significantly down-regulated by treatment with 0.2mM of HuminFeed until young adult stage (3 days), with a minimum fold change in gene expression of 0.8.	351	259	22	3.8	9.16e-08	4.19e-05
168	131	WBPaper00038427:lin-54_embryo_changed	Genes with changed expression in lin-54(n2290) embryo.	976	259	38	2.36	6.9e-07	0.000273
169	131	WBPaper00032425:up_in_lin-35	Genes with expression level up in lin-35 mutant background.	424	259	22	3.14	2.25e-06	0.00081
170	131	WBPaper00033065:cyc-1(RNAi)_downregulated	Significantly downregulated genes from cyc-1(RNAi) microarrays using SAM algorithm with an FDR < 0.1 from adult-only chips.	3337	259	86	1.56	4.87e-06	0.00163
171	131	cgc4386_cluster_4_2	Developmentally modulated gene cluster. cgc4386_cluster_4_2	80	259	9	6.81	6.63e-06	0.00214
172	131	WBPaper00025032:cluster_27	C-lineage related expression profile. WBPaper00025032:cluster_27	49	259	7	8.65	1.47e-05	0.00438
173	131	WBPaper00037950:germline-precursors_expressed	Genes that showed expression levels higher than the corresponding reference sample (embryonic 0hr reference). WBPaper00037950:germline-precursors_expressed	5381	259	121	1.36	2.15e-05	0.00616
174	131	WBPaper00042258:DA1877_downregulated_GravidAdult	Genes downregulated on Comamonas DA1877 relative to E. coli OP50, Gravid adult stage	411	259	19	2.8	5.51e-05	0.0141
175	131	WBPaper00005124:progesterone_10-7M_regulated	Genes up or down regulated by 10e-07M of progesterone. The normalized values used were G/R ratio > 2.6 for up-regulation and G/R ratio < 0.38 for down-regulation, which corresponds to 1.39 and -1.39 log(base2) G/R ratio, respectively.	3393	259	83	1.48	5.76e-05	0.0147
176	131	WBPaper00025032:cluster_101	C-lineage related expression profile. WBPaper00025032:cluster_101	15	259	4	16.15	8.6e-05	0.021
177	131	WBPaper00025032:cluster_8	C-lineage related expression profile. WBPaper00025032:cluster_8	110	259	9	4.95	8.64e-05	0.021
178	131	WBPaper00040210:DZN_24C_regulated	Genes with differential expression under 0.5mg/l DZN treatment at 24 centigrade.	1209	259	38	1.9	9.08e-05	0.0219
179	131	WBPaper00038168:lin-35_upregulated	Genes that were upregulated in lin-35.	663	259	25	2.28	0.000107	0.0255
180	131	WBPaper00025099:NI_specific	Differentially-expressed genes in the NI lines.	117	259	9	4.66	0.000139	0.0321
181	131	WBPaper00038172:aak-2overexpression_down_regulated	Genes down regulated in aak-2 over expression line uthIs202 comparing to in N2.	339	259	16	2.86	0.000169	0.038
182	131	WBPaper00037682:sma-2_sma-4_downregulated	Genes downregulated in sma-2 L4 (3 arrays) or sma-4 L4 (1 array) vs. N2 L4.	180	259	11	3.7	0.000204	0.0447
183	132	WBPaper00036130:mir-243_down_regulated	Genes down regulated by mir-243(n4759).	1897	59	18	2.52	0.000137	0.0317
184	137	WBPaper00037950:germline-precursors_embryo_enriched	Genes significantly enriched (> 2x, FDR < 5%) in a particular cell-type versus a reference sample of all cells at the same stage. WBPaper00037950:germline-precursors_embryo_enriched	974	61	21	5.54	4.12e-11	2.98e-08
185	137	[cgc5767]:expression_class_SMD	Strictly maternal degradation class (SMD): genes are the subset of maternal degradation genes that are not also classified as embryonic.	945	61	19	5.17	1.47e-09	8.88e-07
186	137	[cgc5767]:cluster_1	Early embryonic development gene expression profile. [cgc5767]:cluster_1	562	61	13	5.95	1.89e-07	8.22e-05
187	137	WBPaper00036130:mir-243_down_regulated	Genes down regulated by mir-243(n4759).	1897	61	23	3.12	2.64e-07	0.000112
188	137	WBPaper00037950:germline-precursors_embryo_SelectivelyEnriched	Genes that show selective expression in a subset of cell types vs broadly expressed in many cell types. Correspond to 20% - 57% of enriched_genes for a given cell type. WBPaper00037950:germline-precursors_embryo_SelectivelyEnriched	556	61	12	5.55	1.25e-06	0.000476
189	137	WBPaper00025032:cluster_27	C-lineage related expression profile. WBPaper00025032:cluster_27	49	61	5	26.23	1.26e-06	0.00048
190	137	[cgc5767]:cluster_22	Early embryonic development gene expression profile. [cgc5767]:cluster_22	24	61	4	42.85	2.08e-06	0.000755
191	137	[cgc5767]:expression_class_MD	Maternal degradation class (MD): genes that are the subset of maternal genes that decrease without first increasing in abundance.	1745	61	20	2.95	5.22e-06	0.00173
192	137	cgc4386_cluster_3_1	Developmentally modulated gene cluster. cgc4386_cluster_3_1	79	61	5	16.27	1.36e-05	0.00411
193	137	WBPaper00037901:GLD-1_mRNA_targets	948 reproductively enriched mRNAs that co-immunoprecipitate with GLD-1. To identify GLD-1 mRNA targets, authors performed immunoprecipitation (IP) of GLD-1, followed by microarray analysis of the co-IPed mRNAs (RIP-chip). Extracts from young adult transgenic worms expressing a rescuing FLAG and GFP-tagged GLD-1, hereafter referred to as tagged GLD-1, were subjected to IP in triplicate with anti-F…	886	61	13	3.77	2.86e-05	0.00793
194	137	[cgc6390]:Cluster_E	Germline-enriched and sex-biased expression profile cluster E.	1192	61	15	3.24	3.77e-05	0.0101
195	137	WBPaper00025032:cluster_1	C-lineage related expression profile. WBPaper00025032:cluster_1	371	61	8	5.54	8.96e-05	0.0217
196	139	WBPaper00024671:AFD_vs_AWB_upregulated	Genes predicted to be upregulated more than 2.0 fold in AFD dataset as compared to AWB dataset.	103	222	11	7.54	2.27e-07	9.76e-05
197	140	WBPaper00041606:CE_B.thuringiensis-DB27_regulated	Caenorhabditis elegans Genes with expression levels changed significantly after treatment of Bacillus thurigiensis DB27.	4788	77	50	2.13	4.72e-10	3.03e-07
198	140	WBPaper00041606:CE_X.nematophila_regulated	Caenorhabditis elegans Genes with expression levels changed significantly after treatment of Xenorhabdus nematophila.	6975	77	58	1.69	3.44e-08	1.68e-05
199	140	WBPaper00031040:TGF-beta_adult_downregulated	TGF- Dauer pathway adult transcriptional targets. Results obtained by comparing the microarray results of the dauer-constitutive mutants daf-7(e1372), daf-7(m62), and daf-1(m40) with dauer-defective mutants daf-3(mgDf90), daf-5(e1386), and daf-7(e1372);daf-3(mgDf90) double mutants at the permissive temperature, 20C, on the first day of adulthood. WBPaper00031040:TGF-beta_adult_downregulated	4201	77	43	2.08	6.51e-08	3.04e-05
200	140	WBPaper00036286:Pattern_F	Expression Pattern Group F, enriched for genes involved in embryonic development. These patterns have in common that they all have genes of which the expression goes up after the juvenile stage. The expression of the genes in these patterns remains high or even goes up after reproduction.	2255	77	30	2.71	9.42e-08	4.29e-05
201	140	[cgc5767]:expression_class_ME	Maternal-embryonic class (ME): genes that are in the intersection of the maternal and embryonic classes.	2646	77	29	2.23	9.95e-06	0.00306
202	140	[cgc5767]:expression_class_MD	Maternal degradation class (MD): genes that are the subset of maternal genes that decrease without first increasing in abundance.	1745	77	22	2.57	2.17e-05	0.0062
203	140	WBPaper00026980:intestine_enriched	Genes enriched in intestine.	2004	77	23	2.34	5.97e-05	0.0151
204	140	[cgc5767]:expression_class_MDE	Maternal degradation-embryonic class (MDE): genes that are the subset of maternal degradation genes that significantly increase in at least two of the eight total paired timepoint tests in the induction-following-degradation time domain.	639	77	12	3.82	6.13e-05	0.0155
205	140	WBPaper00025141:unc-4::GFP_Expressed_Genes	Genes expressed in embryonic motor neurons (identified by unc-4::GFP expressing cells).	6051	77	46	1.55	0.000133	0.031
206	140	WBPaper00037950:BAG-neuron_expressed	Genes that showed expression levels higher than the corresponding reference sample (embryonic 0hr reference). WBPaper00037950:BAG-neuron_expressed	4597	77	38	1.68	0.000163	0.0369
207	141	WBPaper00035905:FBF-1_Associated	FBF-associated probe sets (FDR <2.25%)	3768	108	54	2.08	4.05e-09	2.3e-06
208	141	WBPaper00031040:TGF-beta_adult_downregulated	TGF- Dauer pathway adult transcriptional targets. Results obtained by comparing the microarray results of the dauer-constitutive mutants daf-7(e1372), daf-7(m62), and daf-1(m40) with dauer-defective mutants daf-3(mgDf90), daf-5(e1386), and daf-7(e1372);daf-3(mgDf90) double mutants at the permissive temperature, 20C, on the first day of adulthood. WBPaper00031040:TGF-beta_adult_downregulated	4201	108	57	1.97	8.3e-09	4.49e-06
209	141	[cgc5767]:expression_class_M	Maternal class (M): genes that are called present in at least one of the three PC6 replicates.	5824	108	69	1.72	1.42e-08	7.44e-06
210	141	[cgc6390]:Cluster_E	Germline-enriched and sex-biased expression profile cluster E.	1192	108	27	3.29	2.36e-08	1.19e-05
211	141	WBPaper00040963:TA300_down	Genes down-regulated after 300 um Tannic acid treatment. Fold change < 0.8.	1542	108	31	2.92	2.65e-08	1.32e-05
212	141	cgc4489_group_2	Genome-wide analysis of developmental and sex-regulated gene expression profile. cgc4489_group_2	1550	108	30	2.81	1.11e-07	5.01e-05
213	141	[cgc6390]:oogenesis-enriched	oogenesis-enriched	1056	108	24	3.3	1.59e-07	7e-05
214	141	WBPaper00041606:CE_X.nematophila_regulated	Caenorhabditis elegans Genes with expression levels changed significantly after treatment of Xenorhabdus nematophila.	6975	108	73	1.52	9.83e-07	0.000381
215	141	WBPaper00036286:Pattern_F	Expression Pattern Group F, enriched for genes involved in embryonic development. These patterns have in common that they all have genes of which the expression goes up after the juvenile stage. The expression of the genes in these patterns remains high or even goes up after reproduction.	2255	108	35	2.25	1.55e-06	0.000581
216	141	WBPaper00037611:RNP-8-associated	RNP-8-associated transcripts, based on microarray experiments.	872	108	20	3.33	1.79e-06	0.000663
217	141	WBPaper00041606:CE_B.thuringiensis-DB27_regulated	Caenorhabditis elegans Genes with expression levels changed significantly after treatment of Bacillus thurigiensis DB27.	4788	108	56	1.7	2.9e-06	0.00103
218	141	WBPaper00037147:heatshock_upregulated	Genes for which heat shock F3 (fraction 3, containing heavy polysomes) versus control F3 is significantly increased.	671	108	16	3.46	1.37e-05	0.00413
219	141	[cgc5767]:expression_class_ME	Maternal-embryonic class (ME): genes that are in the intersection of the maternal and embryonic classes.	2646	108	36	1.98	2.21e-05	0.00631
220	141	WBPaper00025141:unc-4::GFP_Expressed_Genes	Genes expressed in embryonic motor neurons (identified by unc-4::GFP expressing cells).	6051	108	63	1.51	2.4e-05	0.00679
221	141	[cgc5767]:expression_class_E	Embryonic class (E): genes that significantly increase in abundance at some point during embryogenesis.	3566	108	43	1.75	4.96e-05	0.0129
222	141	WBPaper00025032:cluster_151	C-lineage related expression profile. WBPaper00025032:cluster_151	11	108	3	39.6	5.03e-05	0.013
223	141	WBPaper00037901:GLD-1_mRNA_targets	948 reproductively enriched mRNAs that co-immunoprecipitate with GLD-1. To identify GLD-1 mRNA targets, authors performed immunoprecipitation (IP) of GLD-1, followed by microarray analysis of the co-IPed mRNAs (RIP-chip). Extracts from young adult transgenic worms expressing a rescuing FLAG and GFP-tagged GLD-1, hereafter referred to as tagged GLD-1, were subjected to IP in triplicate with anti-F…	886	108	17	2.79	0.000112	0.0264
224	141	cgc4386_cluster_5_3	Developmentally modulated gene cluster. cgc4386_cluster_5_3	122	108	6	7.14	0.000196	0.0432
225	153	[cgc5767]:expression_class_MD	Maternal degradation class (MD): genes that are the subset of maternal genes that decrease without first increasing in abundance.	1745	86	23	2.4	4.54e-05	0.0119
226	153	WBPaper00041606:CE_B.thuringiensis-DB27_regulated	Caenorhabditis elegans Genes with expression levels changed significantly after treatment of Bacillus thurigiensis DB27.	4788	86	44	1.68	4.96e-05	0.0129
227	153	WBPaper00026980:intestine_enriched	Genes enriched in intestine.	2004	86	24	2.18	0.000137	0.0317
228	154	[cgc5428]:L1_muscle_enriched	The cluster contains genes that are significantly enriched in L1 muscle.	1445	34	15	4.79	9.35e-08	4.26e-05
229	154	WBPaper00005124:cholesterol_10-9M_regulated	Genes up or down regulated by 10e-09M of cholesterol . The normalized values used were G/R ratio > 2.6 for up-regulation and G/R ratio < 0.38 for down-regulation, which corresponds to 1.39 and -1.39 log(base2) G/R ratio, respectively.	1791	34	15	3.86	1.54e-06	0.000578
230	154	WBPaper00032528:L3_enriched	Genes in the top 10% of expression level across the triplicate L3 samples. To generate the top10 and bottom10 gene sets, authors ranked all genes by mean expression array signal intensity across the three replicates, then took the top and bottom deciles (1,841 genes each) to represent genes with high and low expression.	1840	34	15	3.76	2.18e-06	0.000788
231	154	[cgc5767]:expression_class_MD	Maternal degradation class (MD): genes that are the subset of maternal genes that decrease without first increasing in abundance.	1745	34	14	3.7	6.79e-06	0.00219
232	154	WBPaper00041606:CE_B.thuringiensis-DB27_regulated	Caenorhabditis elegans Genes with expression levels changed significantly after treatment of Bacillus thurigiensis DB27.	4788	34	22	2.12	4.03e-05	0.0107
233	154	WBPaper00025032:cluster_177	C-lineage related expression profile. WBPaper00025032:cluster_177	9	34	2	102.5	0.000163	0.0368
234	154	[cgc5767]:cluster_1	Early embryonic development gene expression profile. [cgc5767]:cluster_1	562	34	7	5.75	0.000169	0.038
235	155	WBPaper00037950:hypodermis_larva_SelectivelyEnriched	Genes that show selective expression in a subset of cell types vs broadly expressed in many cell types. Correspond to 20% - 57% of enriched_genes for a given cell type. WBPaper00037950:hypodermis_larva_SelectivelyEnriched	590	52	13	6.65	4.36e-08	2.1e-05
236	155	WBPaper00037950:germline-precursors_embryo_enriched	Genes significantly enriched (> 2x, FDR < 5%) in a particular cell-type versus a reference sample of all cells at the same stage. WBPaper00037950:germline-precursors_embryo_enriched	974	52	16	4.95	5.39e-08	2.55e-05
237	155	WBPaper00037950:germline-precursors_embryo_SelectivelyEnriched	Genes that show selective expression in a subset of cell types vs broadly expressed in many cell types. Correspond to 20% - 57% of enriched_genes for a given cell type. WBPaper00037950:germline-precursors_embryo_SelectivelyEnriched	556	52	12	6.51	1.98e-07	8.56e-05
238	155	WBPaper00037950:hypodermis_larva_enriched	Genes significantly enriched (> 2x, FDR < 5%) in a particular cell-type versus a reference sample of all cells at the same stage. WBPaper00037950:hypodermis_larva_enriched	1251	52	16	3.86	1.61e-06	0.000601
239	155	WBPaper00037950:hypodermis_embryo_SelectivelyEnriched	Genes that show selective expression in a subset of cell types vs broadly expressed in many cell types. Correspond to 20% - 57% of enriched_genes for a given cell type. WBPaper00037950:hypodermis_embryo_SelectivelyEnriched	358	52	9	7.58	2.36e-06	0.000847
240	155	WBPaper00037950:hypodermis_embryo_enriched	Genes significantly enriched (> 2x, FDR < 5%) in a particular cell-type versus a reference sample of all cells at the same stage. WBPaper00037950:hypodermis_embryo_enriched	734	52	12	4.93	3.71e-06	0.00128
241	155	WBPaper00032948:MoltOssilate	A cluster of genes that oscillates with the molting cycle during early larval development.	205	52	7	10.3	4.78e-06	0.0016
242	155	cgc4386_cluster_4_6	Developmentally modulated gene cluster. cgc4386_cluster_4_6	87	52	5	17.33	9.9e-06	0.00305
243	155	WBPaper00043945:MeHg_upregulated	Genes with expression level up regulated after treatment with Methylmercury (MeHg) by RNAseq analysis.	525	52	9	5.17	5.02e-05	0.013
244	155	[cgc6390]:Cluster_B	Germline-enriched and sex-biased expression profile cluster B.	752	52	10	4.01	0.000153	0.035
245	156	WBPaper00037950:dopaminergic-neurons_larva_enriched	Genes significantly enriched (> 2x, FDR < 5%) in a particular cell-type versus a reference sample of all cells at the same stage. WBPaper00037950:dopaminergic-neurons_larva_enriched	1231	90	18	2.55	0.000187	0.0414
246	157	WBPaper00031532:Larva_Pan_Neuronal_Enriched	WT-Pico Pan-neural Enriched Genes, with genes found multiple times in a single dataset removed (without dups).	1604	147	53	3.53	3.65e-17	4.49e-14
247	157	WBPaper00030839:Larval_Pan_Neuronal	Larval Pan-neural Enriched Genes.	1545	147	52	3.59	3.75e-17	4.6e-14
248	157	WBPaper00037950:A-class-motor-neurons_larva_enriched	Genes significantly enriched (> 2x, FDR < 5%) in a particular cell-type versus a reference sample of all cells at the same stage. WBPaper00037950:A-class-motor-neurons_larva_enriched	689	147	35	5.42	1.1e-16	1.29e-13
249	157	WBPaper00030839:Embryo_Pan_Neuronal	Embryonic Pan-neural Enriched Genes.	1620	147	50	3.29	6.43e-15	6.67e-12
250	157	WBPaper00025141:unc-4::GFP_Expressed_Genes	Genes expressed in embryonic motor neurons (identified by unc-4::GFP expressing cells).	6051	147	96	1.69	4.24e-11	3.06e-08
251	157	WBPaper00025141:unc-4::GFP_Enriched_Genes	Expressed transcripts enriched in embryonic motor neurons (identified by unc-4::GFP expressing cells).	969	147	32	3.52	2.9e-10	1.93e-07
252	157	WBPaper00030839:Embryo_A_Class	Embryonic A-class motor neuron enriched genes.	969	147	32	3.52	2.9e-10	1.93e-07
253	157	WBPaper00031003:hlh_1_enriched	Genes enriched in HLH-1 heat shock dataset.	2319	147	49	2.25	1.22e-08	6.46e-06
254	157	WBPaper00037950:all-neurons_larva_enriched	Genes significantly enriched (> 2x, FDR < 5%) in a particular cell-type versus a reference sample of all cells at the same stage. WBPaper00037950:all-neurons_larva_enriched	1013	147	30	3.16	1.45e-08	7.57e-06
255	157	WBPaper00037950:BAG-neuron_expressed	Genes that showed expression levels higher than the corresponding reference sample (embryonic 0hr reference). WBPaper00037950:BAG-neuron_expressed	4597	147	73	1.69	1.51e-07	6.68e-05
256	157	WBPaper00037950:glr-1(+)-neurons_larva_enriched	Genes significantly enriched (> 2x, FDR < 5%) in a particular cell-type versus a reference sample of all cells at the same stage. WBPaper00037950:glr-1(+)-neurons_larva_enriched	661	147	22	3.55	2.25e-07	9.67e-05
257	157	WBPaper00030839:Larval_A_Class	Larval A-class motor neuron enriched genes.	404	147	17	4.49	2.43e-07	0.000104
258	157	WBPaper00037950:dopaminergic-neurons_larva_enriched	Genes significantly enriched (> 2x, FDR < 5%) in a particular cell-type versus a reference sample of all cells at the same stage. WBPaper00037950:dopaminergic-neurons_larva_enriched	1231	147	28	2.43	9.3e-06	0.00288
259	157	WBPaper00036375:enriched_in_PVD_OLL	Genes with expression enriched in PVD and OLL neurons. Data sets were normalized by RMA and transcripts showing relative PVD enrichment (>= 1.5X) vs. the reference sample were identified by SAM analysis (False Discovery Rate, FDR < 1%).	2180	147	39	1.91	3.67e-05	0.00995
260	158	WBPaper00031003:0hr_muscle_enriched	Genes enriched in muscle cells (0hr muscle dataset). Dissociated myo-3::GFP embryos were cultured for 0 hours before FACS sorting.	762	96	28	6	5.82e-15	6.09e-12
261	158	WBPaper00031003:total_muscle_enriched	Total muscle enriched genes (complete list of non-overlapping genes from the 0hr and 24hr muscle enriched datasets).	1286	96	33	4.19	3.46e-13	3.04e-10
262	158	WBPaper00031003:hlh_1_enriched	Genes enriched in HLH-1 heat shock dataset.	2319	96	39	2.75	6.28e-10	4e-07
263	158	WBPaper00037950:bodywall-muscle_larva_SelectivelyEnriched	Genes that show selective expression in a subset of cell types vs broadly expressed in many cell types. Correspond to 20% - 57% of enriched_genes for a given cell type. WBPaper00037950:bodywall-muscle_larva_SelectivelyEnriched	448	96	14	5.11	5.55e-07	0.000223
264	158	WBPaper00031003:24hr_muscle_enriched	Genes enriched in muscle cells (24hr muscle dataset). Dissociated myo-3::GFP embryos were cultured for 24 hours before FACS sorting.	918	96	17	3.03	3.75e-05	0.0101
265	158	WBPaper00040985:AIN-2_asynchronous_muscle	Genes enriched in body wall muscle AIN-2 miRISCs. Pmyo-3-ain-2-gfp IP was performed in mixed stage worms.	523	96	12	3.75	8.15e-05	0.02
266	158	WBPaper00033099:organophosphorus_pesticide_regulated	Genes specifically affected by organophosphorus pesticide exposure. Dic	86	96	5	9.5	0.000182	0.0405
267	161	WBPaper00031003:0hr_muscle_enriched	Genes enriched in muscle cells (0hr muscle dataset). Dissociated myo-3::GFP embryos were cultured for 0 hours before FACS sorting.	762	65	16	5.07	5.72e-08	2.7e-05
268	161	WBPaper00031003:total_muscle_enriched	Total muscle enriched genes (complete list of non-overlapping genes from the 0hr and 24hr muscle enriched datasets).	1286	65	20	3.75	1.29e-07	5.75e-05
269	161	WBPaper00031003:24hr_muscle_enriched	Genes enriched in muscle cells (24hr muscle dataset). Dissociated myo-3::GFP embryos were cultured for 24 hours before FACS sorting.	918	65	15	3.94	3.81e-06	0.00131
270	161	WBPaper00037950:A-class-motor-neurons_larva_enriched	Genes significantly enriched (> 2x, FDR < 5%) in a particular cell-type versus a reference sample of all cells at the same stage. WBPaper00037950:A-class-motor-neurons_larva_enriched	689	65	13	4.55	4.03e-06	0.00137
271	161	WBPaper00040985:AIN-2_asynchronous_muscle	Genes enriched in body wall muscle AIN-2 miRISCs. Pmyo-3-ain-2-gfp IP was performed in mixed stage worms.	523	65	11	5.07	8.94e-06	0.00277
272	161	WBPaper00037950:GABAergic-motor-neurons_embryo_enriched	Genes significantly enriched (> 2x, FDR < 5%) in a particular cell-type versus a reference sample of all cells at the same stage. WBPaper00037950:GABAergic-motor-neurons_embryo_enriched	361	65	9	6.02	1.68e-05	0.00495
273	161	WBPaper00042548:miRISC_enriched	Genes enriched in neuronal miRNA-induced silencing complexes (miRISC) as detected by immunoprecipitations and microarray analysis.	692	65	12	4.18	2.32e-05	0.00658
274	161	WBPaper00031003:hlh_1_enriched	Genes enriched in HLH-1 heat shock dataset.	2319	65	23	2.39	3.01e-05	0.0083
275	161	WBPaper00030839:Larval_Pan_Neuronal	Larval Pan-neural Enriched Genes.	1545	65	18	2.81	3.77e-05	0.0101
276	161	WBPaper00031252:AIN-2_IP_enriched	mRNAs that were significantly enriched in the AIN-2 immunoprecipitation samples, compared to the control total mRNAs in the input extracts (p < 0.01).	1772	65	19	2.59	6.78e-05	0.0169
277	161	WBPaper00037950:GABAergic-motor-neurons_embryo_SelectivelyEnriched	Genes that show selective expression in a subset of cell types vs broadly expressed in many cell types. Correspond to 20% - 57% of enriched_genes for a given cell type. WBPaper00037950:GABAergic-motor-neurons_embryo_SelectivelyEnriched	110	65	5	10.97	9.16e-05	0.0221
278	161	WBPaper00037950:dopaminergic-neurons_larva_enriched	Genes significantly enriched (> 2x, FDR < 5%) in a particular cell-type versus a reference sample of all cells at the same stage. WBPaper00037950:dopaminergic-neurons_larva_enriched	1231	65	15	2.94	0.000119	0.028
279	161	WBPaper00031532:Larva_Pan_Neuronal_Enriched	WT-Pico Pan-neural Enriched Genes, with genes found multiple times in a single dataset removed (without dups).	1604	65	17	2.56	0.000211	0.0459
280	169	WBPaper00032528:L3_enriched	Genes in the top 10% of expression level across the triplicate L3 samples. To generate the top10 and bottom10 gene sets, authors ranked all genes by mean expression array signal intensity across the three replicates, then took the top and bottom deciles (1,841 genes each) to represent genes with high and low expression.	1840	126	73	4.94	7.5e-36	2.34e-32
281	169	WBPaper00041606:CE_B.thuringiensis-DB27_regulated	Caenorhabditis elegans Genes with expression levels changed significantly after treatment of Bacillus thurigiensis DB27.	4788	126	98	2.55	6.54e-28	1.42e-24
282	169	WBPaper00041606:CE_X.nematophila_regulated	Caenorhabditis elegans Genes with expression levels changed significantly after treatment of Xenorhabdus nematophila.	6975	126	108	1.93	5.67e-22	9.45e-19
283	169	[cgc5767]:expression_class_MD_pd(23_min)	Maternal degradation (MD) subclasses are based on the earliest significant decrease (abbreviated pd for primary decrease). [cgc5767]:expression_class_MD_pd(23_min)	544	126	31	7.09	3.11e-18	4.08e-15
284	169	[cgc5428]:L1_muscle_enriched	The cluster contains genes that are significantly enriched in L1 muscle.	1445	126	46	3.96	4.71e-17	5.75e-14
285	169	[cgc5767]:expression_class_MD	Maternal degradation class (MD): genes that are the subset of maternal genes that decrease without first increasing in abundance.	1745	126	50	3.57	8.92e-17	1.06e-13
286	169	WBPaper00032165:differentially_expressed_with_age_medoid_7	Differentially expressed genes during worm lifespan. Medoid 7 Fig.4.	332	126	23	8.62	1.87e-15	2.04e-12
287	169	[cgc5767]:expression_class_MDE	Maternal degradation-embryonic class (MDE): genes that are the subset of maternal degradation genes that significantly increase in at least two of the eight total paired timepoint tests in the induction-following-degradation time domain.	639	126	30	5.84	2.33e-15	2.51e-12
288	169	WBPaper00025141:unc-4::GFP_Expressed_Genes	Genes expressed in embryonic motor neurons (identified by unc-4::GFP expressing cells).	6051	126	92	1.89	3.65e-15	3.89e-12
289	169	[cgc5767]:expression_class_M	Maternal class (M): genes that are called present in at least one of the three PC6 replicates.	5824	126	89	1.9	1.93e-14	1.9e-11
290	169	WBPaper00040184:hcf-1nc_sir-2.1nc_daf-2down	Genes with no change in hcf-1(-), no change in sir-2.1(O/E) and downregulated in daf-2(-).	724	126	30	5.16	6.35e-14	5.96e-11
291	169	WBPaper00005124:cholesterol_10-9M_regulated	Genes up or down regulated by 10e-09M of cholesterol . The normalized values used were G/R ratio > 2.6 for up-regulation and G/R ratio < 0.38 for down-regulation, which corresponds to 1.39 and -1.39 log(base2) G/R ratio, respectively.	1791	126	46	3.2	1.55e-13	1.41e-10
292	169	WBPaper00026980:intestine_enriched	Genes enriched in intestine.	2004	126	47	2.92	2.11e-12	1.73e-09
293	169	WBPaper00025032:cluster_152	C-lineage related expression profile. WBPaper00025032:cluster_152	11	126	6	67.89	1.07e-10	7.46e-08
294	169	[cgc5428]:clustered_muscle_genes	Genes enriched in muscle.	414	126	20	6.01	1.12e-10	7.76e-08
295	169	WBPaper00037950:hypodermis_larva_enriched	Genes significantly enriched (> 2x, FDR < 5%) in a particular cell-type versus a reference sample of all cells at the same stage. WBPaper00037950:hypodermis_larva_enriched	1251	126	34	3.38	1.43e-10	9.8e-08
296	169	WBPaper00005124:progesterone_10-5M_regulated	Genes up or down regulated by 10e-05M of progesterone. The normalized values used were G/R ratio > 2.6 for up-regulation and G/R ratio < 0.38 for down-regulation, which corresponds to 1.39 and -1.39 log(base2) G/R ratio, respectively.	2398	126	48	2.49	3.28e-10	2.16e-07
297	169	WBPaper00037086:biotin_regulated	Genes with expression level affected by biotin deficiency. Genes were ranked by log2 (rank metric score) of their mean (n = 3 for each condition) differences between biotin sufficiency and deficiency. Statistical analysis included the t test comparing condition control to condition-deficient, false discovery rate calculation to control for multiple hypothesis testing and calculation of fold chang…	100	126	11	13.69	4.48e-10	2.9e-07
298	169	[cgc5767]:expression_class_ME	Maternal-embryonic class (ME): genes that are in the intersection of the maternal and embryonic classes.	2646	126	49	2.3	2.92e-09	1.7e-06
299	169	[cgc5767]:expression_class_E_pi(186_min)	Embryonic (E) subclasses are based on the earliest significant increase(abbreviated pi for primary increase). [cgc5767]:expression_class_E_pi(186_min)	276	126	14	6.31	4.66e-08	2.23e-05
300	169	WBPaper00025141:N2_Expressed_Genes	Genes expressed in N2.	8852	126	100	1.41	5.01e-08	2.39e-05
301	169	WBPaper00038438:E.faecalis_24hr_downregulated_RNAseq	Genes with decreased expression after 24 hours of infection by E.faecalis Fold changes shown are pathogen vs OP50. WBPaper00038438:E.faecalis_24hr_downregulated_RNAseq	731	126	22	3.75	7.77e-08	3.59e-05
302	169	WBPaper00025032:cluster_103	C-lineage related expression profile. WBPaper00025032:cluster_103	15	126	5	41.49	8.7e-08	3.99e-05
303	169	cgc4386_cluster_1_4	Developmentally modulated gene cluster. cgc4386_cluster_1_4	102	126	9	10.98	1.28e-07	5.72e-05
304	169	[cgc5767]:cluster_6	Early embryonic development gene expression profile. [cgc5767]:cluster_6	141	126	10	8.83	1.99e-07	8.59e-05
305	169	WBPaper00041606:CE_S.marcescens_regulated	Caenorhabditis elegans Genes with expression levels changed significantly after treatment of Serratia marcescens.	3542	126	54	1.9	3.01e-07	0.000127
306	169	WBPaper00037147:heatshock_upregulated	Genes for which heat shock F3 (fraction 3, containing heavy polysomes) versus control F3 is significantly increased.	671	126	19	3.52	1.66e-06	0.000617
307	169	WBPaper00036286:Pattern_G	Expression Pattern Group G, enriched for genes involved in locomotion.	1496	126	30	2.5	1.89e-06	0.000696
308	169	WBPaper00005124:estrogen_10-5M_regulated	Genes up or down regulated by 10e-05M of estrogen. The normalized values used were G/R ratio > 2.6 for up-regulation and G/R ratio < 0.38 for down-regulation, which corresponds to 1.39 and -1.39 log(base2) G/R ratio, respectively.	1320	126	27	2.55	4.85e-06	0.00162
309	169	[cgc5767]:expression_class_E	Embryonic class (E): genes that significantly increase in abundance at some point during embryogenesis.	3566	126	51	1.78	5.96e-06	0.00195
310	169	cgc4386_cluster_2_6	Developmentally modulated gene cluster. cgc4386_cluster_2_6	95	126	7	9.17	1.12e-05	0.00343
311	169	WBPaper00037950:PVD-OLL-neurons_expressed	Genes that showed expression levels higher than the corresponding reference sample (L3/L4 all cell reference).	6004	126	72	1.49	1.28e-05	0.00388
312	169	WBPaper00037950:excretory-cell_expressed	Genes that showed expression levels higher than the corresponding reference sample (L2 all cell reference). WBPaper00037950:excretory-cell_expressed	5450	126	67	1.53	1.6e-05	0.0047
313	169	cgc4386_cluster_3_6	Developmentally modulated gene cluster. cgc4386_cluster_3_6	85	126	6	8.79	6.21e-05	0.0156
314	169	WBPaper00037950:PVD-OLL-neurons_larva_enriched	Genes significantly enriched (> 2x, FDR < 5%) in a particular cell-type versus a reference sample of all cells at the same stage. WBPaper00037950:PVD-OLL-neurons_larva_enriched	878	126	19	2.69	7.28e-05	0.0181
315	169	WBPaper00025032:cluster_130	C-lineage related expression profile. WBPaper00025032:cluster_130	12	126	3	31.12	0.000106	0.0252
316	169	cgc4386_cluster_4_5	Developmentally modulated gene cluster. cgc4386_cluster_4_5	96	126	6	7.78	0.000123	0.0288
317	169	WBPaper00037950:BAG-neuron_expressed	Genes that showed expression levels higher than the corresponding reference sample (embryonic 0hr reference). WBPaper00037950:BAG-neuron_expressed	4597	126	56	1.52	0.000212	0.0459
318	170	WBPaper00038438:E.faecalis_24hr_downregulated_RNAseq	Genes with decreased expression after 24 hours of infection by E.faecalis Fold changes shown are pathogen vs OP50. WBPaper00038438:E.faecalis_24hr_downregulated_RNAseq	731	50	13	5.58	3.16e-07	0.000133
319	170	WBPaper00041606:CE_B.thuringiensis-DB27_regulated	Caenorhabditis elegans Genes with expression levels changed significantly after treatment of Bacillus thurigiensis DB27.	4788	50	31	2.03	4.12e-06	0.0014
320	170	[cgc5767]:expression_class_MD_pd(23_min)	Maternal degradation (MD) subclasses are based on the earliest significant decrease (abbreviated pd for primary decrease). [cgc5767]:expression_class_MD_pd(23_min)	544	50	10	5.77	6.83e-06	0.0022
321	170	WBPaper00032528:L3_enriched	Genes in the top 10% of expression level across the triplicate L3 samples. To generate the top10 and bottom10 gene sets, authors ranked all genes by mean expression array signal intensity across the three replicates, then took the top and bottom deciles (1,841 genes each) to represent genes with high and low expression.	1840	50	18	3.07	7.24e-06	0.00231
322	170	WBPaper00030839:Embryo_Pan_Neuronal	Embryonic Pan-neural Enriched Genes.	1620	50	16	3.1	2.52e-05	0.0071
323	170	[cgc5767]:expression_class_MDE	Maternal degradation-embryonic class (MDE): genes that are the subset of maternal degradation genes that significantly increase in at least two of the eight total paired timepoint tests in the induction-following-degradation time domain.	639	50	10	4.91	2.76e-05	0.00769
324	170	[cgc5767]:expression_class_M	Maternal class (M): genes that are called present in at least one of the three PC6 replicates.	5824	50	33	1.78	3.19e-05	0.00877
325	170	[cgc5767]:expression_class_MD	Maternal degradation class (MD): genes that are the subset of maternal genes that decrease without first increasing in abundance.	1745	50	16	2.88	6.3e-05	0.0158
326	170	WBPaper00026980:intestine_enriched	Genes enriched in intestine.	2004	50	17	2.66	9.17e-05	0.0221
327	170	WBPaper00037950:hypodermis_larva_enriched	Genes significantly enriched (> 2x, FDR < 5%) in a particular cell-type versus a reference sample of all cells at the same stage. WBPaper00037950:hypodermis_larva_enriched	1251	50	13	3.26	0.000108	0.0257
328	170	WBPaper00037950:BAG-neuron_expressed	Genes that showed expression levels higher than the corresponding reference sample (embryonic 0hr reference). WBPaper00037950:BAG-neuron_expressed	4597	50	27	1.84	0.00022	0.0474
329	171	WBPaper00041606:CE_B.thuringiensis-DB27_regulated	Caenorhabditis elegans Genes with expression levels changed significantly after treatment of Bacillus thurigiensis DB27.	4788	130	87	2.19	1.08e-17	1.39e-14
330	171	WBPaper00031040:TGF-beta_adult_downregulated	TGF- Dauer pathway adult transcriptional targets. Results obtained by comparing the microarray results of the dauer-constitutive mutants daf-7(e1372), daf-7(m62), and daf-1(m40) with dauer-defective mutants daf-3(mgDf90), daf-5(e1386), and daf-7(e1372);daf-3(mgDf90) double mutants at the permissive temperature, 20C, on the first day of adulthood. WBPaper00031040:TGF-beta_adult_downregulated	4201	130	80	2.3	7.98e-17	9.59e-14
331	171	WBPaper00041606:CE_X.nematophila_regulated	Caenorhabditis elegans Genes with expression levels changed significantly after treatment of Xenorhabdus nematophila.	6975	130	104	1.8	8.47e-17	1.01e-13
332	171	[cgc5767]:expression_class_M	Maternal class (M): genes that are called present in at least one of the three PC6 replicates.	5824	130	91	1.88	2.37e-14	2.32e-11
333	171	WBPaper00025141:unc-4::GFP_Expressed_Genes	Genes expressed in embryonic motor neurons (identified by unc-4::GFP expressing cells).	6051	130	91	1.81	3.24e-13	2.86e-10
334	171	[cgc5767]:expression_class_ME	Maternal-embryonic class (ME): genes that are in the intersection of the maternal and embryonic classes.	2646	130	53	2.42	8.5e-11	6e-08
335	171	[cgc5767]:expression_class_MD	Maternal degradation class (MD): genes that are the subset of maternal genes that decrease without first increasing in abundance.	1745	130	38	2.63	1.31e-08	6.92e-06
336	171	WBPaper00040184:hcf-1nc_sir-2.1nc_daf-2down	Genes with no change in hcf-1(-), no change in sir-2.1(O/E) and downregulated in daf-2(-).	724	130	23	3.83	2.56e-08	1.29e-05
337	171	WBPaper00037950:excretory-cell_expressed	Genes that showed expression levels higher than the corresponding reference sample (L2 all cell reference). WBPaper00037950:excretory-cell_expressed	5450	130	76	1.68	2.59e-08	1.3e-05
338	171	WBPaper00026980:intestine_enriched	Genes enriched in intestine.	2004	130	40	2.41	5.5e-08	2.6e-05
339	171	[cgc6390]:oogenesis-enriched	oogenesis-enriched	1056	130	26	2.97	4.49e-07	0.000185
340	171	WBPaper00035905:FBF-1_Associated	FBF-associated probe sets (FDR <2.25%)	3768	130	57	1.82	5.07e-07	0.000206
341	171	WBPaper00037950:BAG-neuron_expressed	Genes that showed expression levels higher than the corresponding reference sample (embryonic 0hr reference). WBPaper00037950:BAG-neuron_expressed	4597	130	65	1.71	5.21e-07	0.000211
342	171	WBPaper00032528:L3_enriched	Genes in the top 10% of expression level across the triplicate L3 samples. To generate the top10 and bottom10 gene sets, authors ranked all genes by mean expression array signal intensity across the three replicates, then took the top and bottom deciles (1,841 genes each) to represent genes with high and low expression.	1840	130	36	2.36	5.31e-07	0.000215
343	171	WBPaper00032165:differentially_expressed_with_age_medoid_7	Differentially expressed genes during worm lifespan. Medoid 7 Fig.4.	332	130	14	5.09	6.61e-07	0.000262
344	171	[cgc5767]:expression_class_MD_pd(23_min)	Maternal degradation (MD) subclasses are based on the earliest significant decrease (abbreviated pd for primary decrease). [cgc5767]:expression_class_MD_pd(23_min)	544	130	17	3.77	2.56e-06	0.000915
345	171	[cgc5767]:expression_class_E	Embryonic class (E): genes that significantly increase in abundance at some point during embryogenesis.	3566	130	53	1.79	3.06e-06	0.00107
346	171	WBPaper00037950:hypodermis_larva_enriched	Genes significantly enriched (> 2x, FDR < 5%) in a particular cell-type versus a reference sample of all cells at the same stage. WBPaper00037950:hypodermis_larva_enriched	1251	130	27	2.6	3.31e-06	0.00116
347	171	[cgc5767]:expression_class_MDE	Maternal degradation-embryonic class (MDE): genes that are the subset of maternal degradation genes that significantly increase in at least two of the eight total paired timepoint tests in the induction-following-degradation time domain.	639	130	18	3.4	5.42e-06	0.00179
348	171	WBPaper00037950:bodywall-muscle_larva_enriched	Genes significantly enriched (> 2x, FDR < 5%) in a particular cell-type versus a reference sample of all cells at the same stage. WBPaper00037950:bodywall-muscle_larva_enriched	1149	130	25	2.62	7.14e-06	0.00228
349	171	WBPaper00036286:Pattern_F	Expression Pattern Group F, enriched for genes involved in embryonic development. These patterns have in common that they all have genes of which the expression goes up after the juvenile stage. The expression of the genes in these patterns remains high or even goes up after reproduction.	2255	130	38	2.03	9.11e-06	0.00282
350	171	WBPaper00005124:progesterone_10-5M_regulated	Genes up or down regulated by 10e-05M of progesterone. The normalized values used were G/R ratio > 2.6 for up-regulation and G/R ratio < 0.38 for down-regulation, which corresponds to 1.39 and -1.39 log(base2) G/R ratio, respectively.	2398	130	38	1.91	3.74e-05	0.0101
351	171	[cgc5428]:L1_muscle_enriched	The cluster contains genes that are significantly enriched in L1 muscle.	1445	130	27	2.25	4.51e-05	0.0119
352	171	WBPaper00005124:cholesterol_10-9M_regulated	Genes up or down regulated by 10e-09M of cholesterol . The normalized values used were G/R ratio > 2.6 for up-regulation and G/R ratio < 0.38 for down-regulation, which corresponds to 1.39 and -1.39 log(base2) G/R ratio, respectively.	1791	130	31	2.09	4.77e-05	0.0124
353	171	WBPaper00037950:PVD-OLL-neurons_expressed	Genes that showed expression levels higher than the corresponding reference sample (L3/L4 all cell reference).	6004	130	72	1.45	5.33e-05	0.0137
354	171	WBPaper00037950:PVD-OLL-neurons_larva_enriched	Genes significantly enriched (> 2x, FDR < 5%) in a particular cell-type versus a reference sample of all cells at the same stage. WBPaper00037950:PVD-OLL-neurons_larva_enriched	878	130	19	2.61	0.000112	0.0265
355	171	cgc4489_group_2	Genome-wide analysis of developmental and sex-regulated gene expression profile. cgc4489_group_2	1550	130	27	2.1	0.000148	0.0339
356	173	WBPaper00040184:hcf-1nc_sir-2.1down_daf-2down	Genes with no change in hcf-1(-), downregulated in sir-2.1(O/E) and downregulated in daf-2(-).	12	23	2	113.64	0.000135	0.0312
357	174	WBPaper00041606:CE_B.thuringiensis-DB27_regulated	Caenorhabditis elegans Genes with expression levels changed significantly after treatment of Bacillus thurigiensis DB27.	4788	70	54	2.53	1.07e-15	1.19e-12
358	174	WBPaper00041606:CE_X.nematophila_regulated	Caenorhabditis elegans Genes with expression levels changed significantly after treatment of Xenorhabdus nematophila.	6975	70	59	1.9	6.14e-12	4.73e-09
359	174	WBPaper00031040:TGF-beta_adult_downregulated	TGF- Dauer pathway adult transcriptional targets. Results obtained by comparing the microarray results of the dauer-constitutive mutants daf-7(e1372), daf-7(m62), and daf-1(m40) with dauer-defective mutants daf-3(mgDf90), daf-5(e1386), and daf-7(e1372);daf-3(mgDf90) double mutants at the permissive temperature, 20C, on the first day of adulthood. WBPaper00031040:TGF-beta_adult_downregulated	4201	70	44	2.35	2.59e-10	1.74e-07
360	174	[cgc5767]:expression_class_MD	Maternal degradation class (MD): genes that are the subset of maternal genes that decrease without first increasing in abundance.	1745	70	27	3.47	2.24e-09	1.33e-06
361	174	[cgc5767]:expression_class_M	Maternal class (M): genes that are called present in at least one of the three PC6 replicates.	5824	70	50	1.92	5.56e-09	3.08e-06
362	174	WBPaper00040184:hcf-1nc_sir-2.1nc_daf-2down	Genes with no change in hcf-1(-), no change in sir-2.1(O/E) and downregulated in daf-2(-).	724	70	15	4.64	5.38e-07	0.000217
363	174	[cgc5767]:expression_class_ME	Maternal-embryonic class (ME): genes that are in the intersection of the maternal and embryonic classes.	2646	70	27	2.29	1.2e-05	0.00364
364	174	[cgc5767]:expression_class_MDE	Maternal degradation-embryonic class (MDE): genes that are the subset of maternal degradation genes that significantly increase in at least two of the eight total paired timepoint tests in the induction-following-degradation time domain.	639	70	12	4.21	2.3e-05	0.00653
365	174	WBPaper00032528:L3_enriched	Genes in the top 10% of expression level across the triplicate L3 samples. To generate the top10 and bottom10 gene sets, authors ranked all genes by mean expression array signal intensity across the three replicates, then took the top and bottom deciles (1,841 genes each) to represent genes with high and low expression.	1840	70	21	2.56	3.27e-05	0.00897
366	174	[cgc5767]:expression_class_MD_pd(41_min)	Maternal degradation (MD) subclasses are based on the earliest significant decrease (abbreviated pd for primary decrease). [cgc5767]:expression_class_MD_pd(41_min)	365	70	9	5.52	3.38e-05	0.00924
367	174	cgc4386_cluster_3_5	Developmentally modulated gene cluster. cgc4386_cluster_3_5	89	70	5	12.59	4.76e-05	0.0124
368	174	[cgc5767]:expression_class_SMD	Strictly maternal degradation class (SMD): genes are the subset of maternal degradation genes that are not also classified as embryonic.	945	70	14	3.32	6.14e-05	0.0155
369	174	[cgc5767]:expression_class_MD_pd(53_min)	Maternal degradation (MD) subclasses are based on the earliest significant decrease (abbreviated pd for primary decrease). [cgc5767]:expression_class_MD_pd(53_min)	731	70	12	3.68	8.48e-05	0.0207
370	174	WBPaper00025032:cluster_8	C-lineage related expression profile. WBPaper00025032:cluster_8	110	70	5	10.18	0.00013	0.0304
371	174	WBPaper00035905:FBF-1_Associated	FBF-associated probe sets (FDR <2.25%)	3768	70	31	1.84	0.000155	0.0352
372	174	WBPaper00005124:cholesterol_10-9M_regulated	Genes up or down regulated by 10e-09M of cholesterol . The normalized values used were G/R ratio > 2.6 for up-regulation and G/R ratio < 0.38 for down-regulation, which corresponds to 1.39 and -1.39 log(base2) G/R ratio, respectively.	1791	70	19	2.38	0.000231	0.0493
373	18	WBPaper00028789:PA14_vs_OP50_upregulated_4hr	Genes upregulated in worms grown on P. aeruginosa PA14 as compared to worms grown on OP50 for 4 hours by at least 2 fold and P < 0.01, as determined by a t-test.	308	59	9	7.77	2.05e-06	0.000748
374	18	WBPaper00028789:PA14_vs_OP50_upregulated_8hr	Genes upregulated in worms grown on P. aeruginosa PA14 as compared to worms grown on OP50 for 8 hours by at least 2 fold and P < 0.01, as determined by a t-test.	262	59	7	7.1	5.45e-05	0.014
375	18	WBPaper00032479:CB4856vsN2_LifeStageProfile_Variation	Genes that show significant variation due to strain by stage interaction.	276	59	7	6.74	7.56e-05	0.0187
376	18	WBPaper00028789:PA14_vs_gacA_upregulated_4hr	Genes upregulated in worms grown on wild-type P. aeruginosa PA14 as compared to worms grown on an isogenic PA14 mutant gacA for 4 hours by at least 2 fold and P < 0.01, as determined by a t-test.	197	59	6	8.1	9.43e-05	0.0227
377	18	WBPaper00037950:intestine_larva_enriched	Genes significantly enriched (> 2x, FDR < 5%) in a particular cell-type versus a reference sample of all cells at the same stage. WBPaper00037950:intestine_larva_enriched	946	59	12	3.37	0.000174	0.0389
378	189	WBPaper00024671:AFD_vs_AWB_upregulated	Genes predicted to be upregulated more than 2.0 fold in AFD dataset as compared to AWB dataset.	103	240	8	5.08	0.000182	0.0405
379	191	WBPaper00038172:crh-1null_up_regulated	Genes up regulated in crh-1(nn3315) comparing to in N2.	556	35	8	6.45	2.39e-05	0.00679
380	191	WBPaper00043980:arsenic_upregulated	Genes up-regulated (>4 times) in both high and low dose arsenic exposure.	46	35	3	29.22	0.000145	0.0332
381	198	[cgc5767]:expression_class_SET	Strictly embryonic transient class (SET): genes that are the subset of embryonic transient genes that are not also classified as maternal.	428	52	21	14.8	7.77e-20	1.15e-16
382	198	[cgc5767]:expression_class_ET	Embryonic transient class (ET): genes that are the subset of embryonic genes in which the latest significant increase is earlier than their latest significant decrease.	1318	52	29	6.64	2.55e-18	3.37e-15
383	198	[cgc5767]:cluster_7	Early embryonic development gene expression profile. [cgc5767]:cluster_7	111	52	13	35.32	2.74e-17	3.41e-14
384	198	[cgc5767]:expression_class_ET_max(83_min)	Embryonic transient (ET) subclasses are based on time of max abundance. [cgc5767]:expression_class_ET_max(83_min)	272	52	16	17.74	2.55e-16	2.96e-13
385	198	[cgc5767]:expression_class_SE	Strictly embryonic class (SE): genes that are the subset of embryonic genes that are not also classified as maternal.	938	52	22	7.07	4.68e-14	4.48e-11
386	198	WBPaper00035197:fer-1_upregulated	Genes upregulated by fer-1 mutants hc1 and hc24, with > 4 fold change in expression level.	111	52	11	29.89	6.38e-14	5.97e-11
387	198	WBPaper00025032:cluster_9	C-lineage related expression profile. WBPaper00025032:cluster_9	107	52	10	28.19	1.77e-12	1.48e-09
388	198	WBPaper00038438:E.faecalis_24hr_downregulated_TilingArray	Genes with decreased expression after 24 hours of infection by E.faecalis Fold changes shown are pathogen vs OP50. WBPaper00038438:E.faecalis_24hr_downregulated_TilingArray	232	52	12	15.6	1.01e-11	7.54e-09
389	198	WBPaper00036286:Pattern_D	Expression Pattern Group D, enriched for genes involved in catabolic processes.	1243	52	22	5.34	1.34e-11	9.95e-09
390	198	WBPaper00044316:CH3HgCl_7.5uM_downregulated	Genes that showed decreased expression after exposure to 7.5uM CH3HgCl for 24 hours.	1186	52	21	5.34	4.72e-11	3.39e-08
391	198	WBPaper00040876:mir-35_upregulated	Genes with expression level up regulated in mir-35 mutants comparing with N2.	527	52	15	8.58	9.19e-11	6.47e-08
392	198	WBPaper00038427:lin-54_embryo_changed	Genes with changed expression in lin-54(n2290) embryo.	976	52	19	5.87	1.1e-10	7.69e-08
393	198	WBPaper00025032:cluster_14	C-lineage related expression profile. WBPaper00025032:cluster_14	75	52	8	32.17	1.19e-10	8.19e-08
394	198	[cgc5767]:expression_class_SE_pi(53_min)	Strictly embryonic (SE) subclasses are based on the earliest significant increase(abbreviated pi for primary increase). [cgc5767]:expression_class_SE_pi(53_min)	332	52	12	10.9	6.42e-10	4.08e-07
395	198	WBPaper00041960:N2_fasting_upregulated_anytime	Genes upregulated by fasting anytime during the 48 hour time course in N2 worms.	1631	52	21	3.88	1.6e-08	8.34e-06
396	198	[cgc5767]:expression_class_E_pi(23_min)	Embryonic (E) subclasses are based on the earliest significant increase(abbreviated pi for primary increase). [cgc5767]:expression_class_E_pi(23_min)	903	52	16	5.34	1.87e-08	9.66e-06
397	198	[cgc5767]:expression_class_SE_pi(41_min)	Strictly embryonic (SE) subclasses are based on the earliest significant increase(abbreviated pi for primary increase). [cgc5767]:expression_class_SE_pi(41_min)	57	52	6	31.75	3.15e-08	1.55e-05
398	198	[cgc5767]:expression_class_SE_pi(23_min)	Strictly embryonic (SE) subclasses are based on the earliest significant increase(abbreviated pi for primary increase). [cgc5767]:expression_class_SE_pi(23_min)	158	52	8	15.27	4.59e-08	2.2e-05
399	198	[cgc5767]:expression_class_E	Embryonic class (E): genes that significantly increase in abundance at some point during embryogenesis.	3566	52	30	2.54	5.55e-08	2.62e-05
400	198	WBPaper00037950:hypodermis_embryo_enriched	Genes significantly enriched (> 2x, FDR < 5%) in a particular cell-type versus a reference sample of all cells at the same stage. WBPaper00037950:hypodermis_embryo_enriched	734	52	13	5.34	5.43e-07	0.000219
401	198	WBPaper00033065:cyc-1(RNAi)_downregulated	Significantly downregulated genes from cyc-1(RNAi) microarrays using SAM algorithm with an FDR < 0.1 from adult-only chips.	3337	52	27	2.44	1.08e-06	0.000414
402	198	WBPaper00041960:N2_fasting_upregulated_9hto12h	Genes upregulated by fasting anytime between 9 hour to 12 hour time course in N2 worms.	682	52	12	5.31	1.73e-06	0.000641
403	198	WBPaper00032165:differentially_expressed_with_age_medoid_1	Differentially expressed genes during worm lifespan. Medoid 1 Fig.4.	361	52	9	7.52	2.52e-06	0.000902
404	198	[cgc5767]:cluster_10	Early embryonic development gene expression profile. [cgc5767]:cluster_10	74	52	5	20.38	4.46e-06	0.00151
405	198	[cgc6390]:Cluster_E	Germline-enriched and sex-biased expression profile cluster E.	1192	52	15	3.8	4.58e-06	0.00154
406	198	WBPaper00029437:rde-4_downregulated	Genes downregulated in rde-4(-/-) adult animals by at least 1.5 fold and P < 0.05, as determined by a multisample t-test.	77	52	5	19.58	5.43e-06	0.00179
407	198	[cgc5767]:expression_class_ET_max(101_min)	Embryonic transient (ET) subclasses are based on time of max abundance. [cgc5767]:expression_class_ET_max(101_min)	217	52	7	9.73	6.95e-06	0.00223
408	198	WBPaper00038438:P.lumniescens_24hr_downregulated_TilingArray	Genes with decreased expression after 24 hours of infection by P.lumniescens Fold changes shown are pathogen vs OP50. WBPaper00038438:P.lumniescens_24hr_downregulated_TilingArray	313	52	8	7.71	8.07e-06	0.00253
409	198	[cgc5767]:expression_class_E_pi(53_min)	Embryonic (E) subclasses are based on the earliest significant increase(abbreviated pi for primary increase). [cgc5767]:expression_class_E_pi(53_min)	866	52	12	4.18	1.98e-05	0.00574
410	198	WBPaper00032062:age_regulated_genes	Genes that showed significantly changed expression during aging (ANOVA, p < 0.0001)	1219	52	14	3.46	2.91e-05	0.00807
411	198	WBPaper00041960:kgb-1_fasting_upregulated	Genes upregulated more than 2-fold by fasting for 48 hours in N2 and in kgb-1(km21).	457	52	8	5.28	0.000119	0.028
412	198	[cgc6390]:mixed_oogenesis-somatic	mixed oogenesis/somatic	632	52	9	4.29	0.000206	0.0451
413	205	WBPaper00036286:Pattern_B	Expression Pattern Group B, enriched for genes involved in embryonic development. These patterns have in common that they all have genes of which the expression goes up after the juvenile stage. The expression of the genes in these patterns remains high or even goes up after reproduction.	1419	117	41	3.87	6.59e-15	6.82e-12
414	205	WBPaper00031040:TGF-beta_adult_downregulated	TGF- Dauer pathway adult transcriptional targets. Results obtained by comparing the microarray results of the dauer-constitutive mutants daf-7(e1372), daf-7(m62), and daf-1(m40) with dauer-defective mutants daf-3(mgDf90), daf-5(e1386), and daf-7(e1372);daf-3(mgDf90) double mutants at the permissive temperature, 20C, on the first day of adulthood. WBPaper00031040:TGF-beta_adult_downregulated	4201	117	70	2.23	5.15e-14	4.91e-11
415	205	WBPaper00041606:CE_B.thuringiensis-DB27_regulated	Caenorhabditis elegans Genes with expression levels changed significantly after treatment of Bacillus thurigiensis DB27.	4788	117	66	1.85	5.12e-09	2.85e-06
416	205	[cgc6390]:intrinsic	Germline-intrinsic transcripts.	1258	117	29	3.09	2.93e-08	1.45e-05
417	205	WBPaper00036130:mir-243_down_regulated	Genes down regulated by mir-243(n4759).	1897	117	35	2.47	2.05e-07	8.86e-05
418	205	WBPaper00041606:CE_X.nematophila_regulated	Caenorhabditis elegans Genes with expression levels changed significantly after treatment of Xenorhabdus nematophila.	6975	117	79	1.52	3.81e-07	0.000159
419	205	[cgc6390]:Cluster_E	Germline-enriched and sex-biased expression profile cluster E.	1192	117	24	2.7	6.33e-06	0.00205
420	205	WBPaper00040963:TA300_down	Genes down-regulated after 300 um Tannic acid treatment. Fold change < 0.8.	1542	117	26	2.26	5.51e-05	0.0141
421	205	[cgc5767]:expression_class_E	Embryonic class (E): genes that significantly increase in abundance at some point during embryogenesis.	3566	117	45	1.69	8.97e-05	0.0217
422	205	[cgc5767]:expression_class_ME	Maternal-embryonic class (ME): genes that are in the intersection of the maternal and embryonic classes.	2646	117	36	1.82	0.000145	0.0333
423	208	WBPaper00031040:TGF-beta_adult_downregulated	TGF- Dauer pathway adult transcriptional targets. Results obtained by comparing the microarray results of the dauer-constitutive mutants daf-7(e1372), daf-7(m62), and daf-1(m40) with dauer-defective mutants daf-3(mgDf90), daf-5(e1386), and daf-7(e1372);daf-3(mgDf90) double mutants at the permissive temperature, 20C, on the first day of adulthood. WBPaper00031040:TGF-beta_adult_downregulated	4201	106	62	2.18	5.71e-12	4.42e-09
424	208	WBPaper00041606:CE_B.thuringiensis-DB27_regulated	Caenorhabditis elegans Genes with expression levels changed significantly after treatment of Bacillus thurigiensis DB27.	4788	106	64	1.98	1.83e-10	1.25e-07
425	208	WBPaper00036286:Pattern_F	Expression Pattern Group F, enriched for genes involved in embryonic development. These patterns have in common that they all have genes of which the expression goes up after the juvenile stage. The expression of the genes in these patterns remains high or even goes up after reproduction.	2255	106	39	2.56	7.94e-09	4.3e-06
426	208	[cgc5767]:cluster_8	Early embryonic development gene expression profile. [cgc5767]:cluster_8	106	106	8	11.17	5.82e-07	0.000233
427	208	WBPaper00041606:CE_X.nematophila_regulated	Caenorhabditis elegans Genes with expression levels changed significantly after treatment of Xenorhabdus nematophila.	6975	106	71	1.51	2.31e-06	0.000832
428	208	[cgc5767]:expression_class_M	Maternal class (M): genes that are called present in at least one of the three PC6 replicates.	5824	106	62	1.58	6.12e-06	0.002
429	208	WBPaper00035905:FBF-1_Associated	FBF-associated probe sets (FDR <2.25%)	3768	106	46	1.81	8.62e-06	0.00269
430	208	[cgc5767]:expression_class_ME	Maternal-embryonic class (ME): genes that are in the intersection of the maternal and embryonic classes.	2646	106	36	2.01	1.39e-05	0.00418
431	208	WBPaper00036286:Pattern_B	Expression Pattern Group B, enriched for genes involved in embryonic development. These patterns have in common that they all have genes of which the expression goes up after the juvenile stage. The expression of the genes in these patterns remains high or even goes up after reproduction.	1419	106	24	2.5	2.01e-05	0.0058
432	208	[cgc6390]:Cluster_E	Germline-enriched and sex-biased expression profile cluster E.	1192	106	21	2.61	4.08e-05	0.0109
433	208	WBPaper00025141:unc-4::GFP_Expressed_Genes	Genes expressed in embryonic motor neurons (identified by unc-4::GFP expressing cells).	6051	106	61	1.49	5.62e-05	0.0143
434	208	[cgc6390]:intrinsic	Germline-intrinsic transcripts.	1258	106	21	2.47	8.88e-05	0.0215
435	208	WBPaper00038427:lin-54_embryo_changed	Genes with changed expression in lin-54(n2290) embryo.	976	106	18	2.73	8.84e-05	0.0215
436	208	WBPaper00037147:heatshock_upregulated	Genes for which heat shock F3 (fraction 3, containing heavy polysomes) versus control F3 is significantly increased.	671	106	14	3.09	0.000167	0.0375
437	208	cgc4386_cluster_5_3	Developmentally modulated gene cluster. cgc4386_cluster_5_3	122	106	6	7.28	0.000177	0.0396
438	209	WBPaper00031040:TGF-beta_adult_downregulated	TGF- Dauer pathway adult transcriptional targets. Results obtained by comparing the microarray results of the dauer-constitutive mutants daf-7(e1372), daf-7(m62), and daf-1(m40) with dauer-defective mutants daf-3(mgDf90), daf-5(e1386), and daf-7(e1372);daf-3(mgDf90) double mutants at the permissive temperature, 20C, on the first day of adulthood. WBPaper00031040:TGF-beta_adult_downregulated	4201	822	527	2.39	1.1e-117	6.46e-113
439	209	WBPaper00041606:CE_B.thuringiensis-DB27_regulated	Caenorhabditis elegans Genes with expression levels changed significantly after treatment of Bacillus thurigiensis DB27.	4788	822	492	1.96	2.05e-71	3.13e-67
440	209	[cgc5767]:expression_class_ME	Maternal-embryonic class (ME): genes that are in the intersection of the maternal and embryonic classes.	2646	822	345	2.49	9.58e-69	1.3e-64
441	209	WBPaper00041606:CE_X.nematophila_regulated	Caenorhabditis elegans Genes with expression levels changed significantly after treatment of Xenorhabdus nematophila.	6975	822	606	1.66	2.46e-68	3.2e-64
442	209	[cgc5767]:expression_class_M	Maternal class (M): genes that are called present in at least one of the three PC6 replicates.	5824	822	540	1.77	3.62e-65	3.64e-61
443	209	[cgc5767]:expression_class_E	Embryonic class (E): genes that significantly increase in abundance at some point during embryogenesis.	3566	822	395	2.11	1.64e-60	1.44e-56
444	209	WBPaper00036286:Pattern_B	Expression Pattern Group B, enriched for genes involved in embryonic development. These patterns have in common that they all have genes of which the expression goes up after the juvenile stage. The expression of the genes in these patterns remains high or even goes up after reproduction.	1419	822	225	3.03	4.29e-56	3.08e-52
445	209	WBPaper00035905:FBF-1_Associated	FBF-associated probe sets (FDR <2.25%)	3768	822	399	2.02	1.1e-55	7.56e-52
446	209	WBPaper00036130:mir-243_down_regulated	Genes down regulated by mir-243(n4759).	1897	822	256	2.57	1.18e-50	7.44e-47
447	209	[cgc6390]:intrinsic	Germline-intrinsic transcripts.	1258	822	185	2.81	2.03e-40	8.72e-37
448	209	[cgc6390]:Cluster_F	Germline-enriched and sex-biased expression profile cluster F.	707	822	133	3.59	4.37e-40	1.83e-36
449	209	[cgc6390]:Cluster_E	Germline-enriched and sex-biased expression profile cluster E.	1192	822	178	2.85	1.08e-39	4.49e-36
450	209	WBPaper00040963:TA300_down	Genes down-regulated after 300 um Tannic acid treatment. Fold change < 0.8.	1542	822	207	2.56	1.93e-39	7.82e-36
451	209	WBPaper00041002:HF_3d_2.0mM_Down	Gene significantly down-regulated by treatment with 2.0mM of HuminFeed until young adult stage (3 days), with a minimum fold change in gene expression of 0.8.	1841	822	228	2.36	4.33e-38	1.6e-34
452	209	[cgc6390]:oogenesis-enriched	oogenesis-enriched	1056	822	162	2.93	2.22e-37	7.9e-34
453	209	[cgc5767]:expression_class_MET	Maternal-embryonic transient class (MET): genes that are in the intersection of the maternal and embryonic transient classes.	896	822	147	3.13	3.63e-37	1.28e-33
454	209	[cgc5767]:expression_class_ET	Embryonic transient class (ET): genes that are the subset of embryonic genes in which the latest significant increase is earlier than their latest significant decrease.	1318	822	183	2.65	1.85e-36	6.09e-33
455	209	WBPaper00041606:CE_S.marcescens_regulated	Caenorhabditis elegans Genes with expression levels changed significantly after treatment of Serratia marcescens.	3542	822	327	1.76	4.2e-30	1.05e-26
456	209	[cgc5767]:expression_class_E_pi(23_min)	Embryonic (E) subclasses are based on the earliest significant increase(abbreviated pi for primary increase). [cgc5767]:expression_class_E_pi(23_min)	903	822	129	2.73	1.85e-26	3.75e-23
457	209	cgc4489_group_2	Genome-wide analysis of developmental and sex-regulated gene expression profile. cgc4489_group_2	1550	822	181	2.23	2.35e-26	4.71e-23
458	209	WBPaper00033065:cyc-1(RNAi)_downregulated	Significantly downregulated genes from cyc-1(RNAi) microarrays using SAM algorithm with an FDR < 0.1 from adult-only chips.	3337	822	284	1.62	1.2e-19	1.75e-16
459	209	[cgc5767]:expression_class_E_pi(53_min)	Embryonic (E) subclasses are based on the earliest significant increase(abbreviated pi for primary increase). [cgc5767]:expression_class_E_pi(53_min)	866	822	107	2.36	3.64e-17	4.49e-14
460	209	WBPaper00038060:SUMO-1_upregulated	Genes showing > 1.5-fold up-regulated expression (p<0.001) both in aex-3::His-SUMO-1 and myo-4::His-SUMO-1 C. elegans.	328	822	57	3.32	7.95e-16	8.94e-13
461	209	WBPaper00025141:unc-4::GFP_Expressed_Genes	Genes expressed in embryonic motor neurons (identified by unc-4::GFP expressing cells).	6051	822	426	1.34	1.82e-15	1.99e-12
462	209	WBPaper00032031:DConiospora_upregulated_cDNA_24h	Genes that showed increased expression after 24 hours of infection by fungi Drechmeria coniospora. WBPaper00032031:DConiospora_upregulated_cDNA_24h	415	822	64	2.94	5.04e-15	5.31e-12
463	209	[cgc5767]:expression_class_MD	Maternal degradation class (MD): genes that are the subset of maternal genes that decrease without first increasing in abundance.	1745	822	165	1.8	1.04e-14	1.06e-11
464	209	WBPaper00041002:HF_3d_0.2mM_Down	Gene significantly down-regulated by treatment with 0.2mM of HuminFeed until young adult stage (3 days), with a minimum fold change in gene expression of 0.8.	351	822	57	3.1	1.72e-14	1.71e-11
465	209	WBPaper00005124:testosterone_10-9M_regulated	Genes up or down regulated by 10e-09M of testosterone. The normalized values used were G/R ratio > 2.6 for up-regulation and G/R ratio < 0.38 for down-regulation, which corresponds to 1.39 and -1.39 log(base2) G/R ratio, respectively.	3716	822	289	1.48	1.81e-14	1.79e-11
466	209	WBPaper00037901:GLD-1_mRNA_targets	948 reproductively enriched mRNAs that co-immunoprecipitate with GLD-1. To identify GLD-1 mRNA targets, authors performed immunoprecipitation (IP) of GLD-1, followed by microarray analysis of the co-IPed mRNAs (RIP-chip). Extracts from young adult transgenic worms expressing a rescuing FLAG and GFP-tagged GLD-1, hereafter referred to as tagged GLD-1, were subjected to IP in triplicate with anti-F…	886	822	101	2.17	6.23e-14	5.86e-11
467	209	[cgc5767]:expression_class_E_pi(41_min)	Embryonic (E) subclasses are based on the earliest significant increase(abbreviated pi for primary increase). [cgc5767]:expression_class_E_pi(41_min)	357	822	56	2.99	1.32e-13	1.22e-10
468	209	WBPaper00036286:Pattern_F	Expression Pattern Group F, enriched for genes involved in embryonic development. These patterns have in common that they all have genes of which the expression goes up after the juvenile stage. The expression of the genes in these patterns remains high or even goes up after reproduction.	2255	822	194	1.64	3.09e-13	2.74e-10
469	209	WBPaper00040426:CYE-1_CDK-2AF_upregulated	Genes upregulated by CYE-1/CDK-2AF for more than two fold.	219	822	40	3.48	3.48e-12	2.77e-09
470	209	WBPaper00040426:CYD-1_CDK-4_upregulated	Genes upregulated by CYD-1/CDK-4 for more than two fold.	393	822	56	2.72	7.36e-12	5.56e-09
471	209	WBPaper00025141:N2_Expressed_Genes	Genes expressed in N2.	8852	822	554	1.19	2.79e-11	2.04e-08
472	209	WBPaper00025032:cluster_7	C-lineage related expression profile. WBPaper00025032:cluster_7	122	822	27	4.22	1.32e-10	9.11e-08
473	209	[cgc6390]:mixed_oogenesis-somatic	mixed oogenesis/somatic	632	822	72	2.17	3.45e-10	2.27e-07
474	209	WBPaper00005124:progesterone_10-7M_regulated	Genes up or down regulated by 10e-07M of progesterone. The normalized values used were G/R ratio > 2.6 for up-regulation and G/R ratio < 0.38 for down-regulation, which corresponds to 1.39 and -1.39 log(base2) G/R ratio, respectively.	3393	822	250	1.41	9.65e-10	6.02e-07
475	209	WBPaper00025032:cluster_9	C-lineage related expression profile. WBPaper00025032:cluster_9	107	822	24	4.28	1.05e-09	6.5e-07
476	209	[cgc5767]:expression_class_MDE	Maternal degradation-embryonic class (MDE): genes that are the subset of maternal degradation genes that significantly increase in at least two of the eight total paired timepoint tests in the induction-following-degradation time domain.	639	822	71	2.12	1.38e-09	8.39e-07
477	209	WBPaper00038427:lin-54_embryo_changed	Genes with changed expression in lin-54(n2290) embryo.	976	822	95	1.86	2.51e-09	1.47e-06
478	209	[cgc6390]:herm_sex-enriched	hermaphrodite sex-enriched	272	822	40	2.81	3.08e-09	1.79e-06
479	209	[cgc5767]:expression_class_ET_max(53_min)	Embryonic transient (ET) subclasses are based on time of max abundance. [cgc5767]:expression_class_ET_max(53_min)	252	822	38	2.88	3.77e-09	2.16e-06
480	209	WBPaper00037147:heatshock_upregulated	Genes for which heat shock F3 (fraction 3, containing heavy polysomes) versus control F3 is significantly increased.	671	822	72	2.05	4.73e-09	2.66e-06
481	209	[cgc5767]:cluster_4	Early embryonic development gene expression profile. [cgc5767]:cluster_4	202	822	33	3.12	5.31e-09	2.95e-06
482	209	cgc4386_cluster_5_2	Developmentally modulated gene cluster. cgc4386_cluster_5_2	93	822	21	4.31	1.02e-08	5.45e-06
483	209	WBPaper00037950:CEP-sheath-cells_expressed	Genes that showed expression levels higher than the corresponding reference sample (Young adult all cell reference).	6182	822	401	1.24	1.4e-08	7.33e-06
484	209	WBPaper00037950:AVA-neuron_embryo_enriched	Genes significantly enriched (> 2x, FDR < 5%) in a particular cell-type versus a reference sample of all cells at the same stage. WBPaper00037950:AVA-neuron_embryo_enriched	535	822	60	2.14	1.96e-08	1.01e-05
485	209	WBPaper00032425:up_in_lin-35	Genes with expression level up in lin-35 mutant background.	424	822	51	2.29	2.47e-08	1.25e-05
486	209	WBPaper00040963:TA100_down	Genes down-regulated after 100 um Tannic acid treatment. Fold change < 0.8.	154	822	27	3.35	2.85e-08	1.41e-05
487	209	[cgc5767]:expression_class_ET_max(101_min)	Embryonic transient (ET) subclasses are based on time of max abundance. [cgc5767]:expression_class_ET_max(101_min)	217	822	33	2.9	3.25e-08	1.59e-05
488	209	WBPaper00040823:alg-1(gk214)_downregulated	Genes down regulated in alg-1(gk214) comparing to in N2.	380	822	46	2.31	1e-07	4.54e-05
489	209	WBPaper00025032:cluster_13	C-lineage related expression profile. WBPaper00025032:cluster_13	80	822	18	4.29	1.22e-07	5.45e-05
490	209	[cgc5767]:expression_class_ET_max(66_min)	Embryonic transient (ET) subclasses are based on time of max abundance. [cgc5767]:expression_class_ET_max(66_min)	174	822	27	2.96	3.8e-07	0.000158
491	209	WBPaper00042258:DA1877_downregulated_GravidAdult	Genes downregulated on Comamonas DA1877 relative to E. coli OP50, Gravid adult stage	411	822	47	2.18	3.97e-07	0.000165
492	209	WBPaper00036286:Pattern_H	Expression Pattern Group H, enriched for genes involved in embryonic development. These patterns have in common that they all have genes of which the expression goes up after the juvenile stage. The expression of the genes in these patterns remains high or even goes up after reproduction.	980	822	88	1.71	4e-07	0.000166
493	209	WBPaper00037950:BAG-neuron_expressed	Genes that showed expression levels higher than the corresponding reference sample (embryonic 0hr reference). WBPaper00037950:BAG-neuron_expressed	4597	822	305	1.27	4.73e-07	0.000193
494	209	WBPaper00039866:ClassComp_daf-19_upregulated	Candidate daf-19 up regulated genes with a statistically significant signal variation of 1.5-fold or greater. These were identified using a class comparisons tool from BRB Array Tools.	376	822	44	2.23	4.95e-07	0.000202
495	209	WBPaper00037950:bodywall-muscle_larva_enriched	Genes significantly enriched (> 2x, FDR < 5%) in a particular cell-type versus a reference sample of all cells at the same stage. WBPaper00037950:bodywall-muscle_larva_enriched	1149	822	98	1.63	9.02e-07	0.000353
496	209	WBPaper00040963:TA200_down	Genes down-regulated after 200 um Tannic acid treatment. Fold change < 0.8.	423	822	46	2.07	2.16e-06	0.000783
497	209	[cgc5767]:expression_class_MD_pd(23_min)	Maternal degradation (MD) subclasses are based on the earliest significant decrease (abbreviated pd for primary decrease). [cgc5767]:expression_class_MD_pd(23_min)	544	822	55	1.93	2.18e-06	0.00079
498	209	WBPaper00040184:hcf-1nc_sir-2.1nc_daf-2down	Genes with no change in hcf-1(-), no change in sir-2.1(O/E) and downregulated in daf-2(-).	724	822	66	1.74	7.52e-06	0.00237
499	209	[cgc5767]:expression_class_MD_pd(53_min)	Maternal degradation (MD) subclasses are based on the earliest significant decrease (abbreviated pd for primary decrease). [cgc5767]:expression_class_MD_pd(53_min)	731	822	66	1.72	1.03e-05	0.00316
500	209	WBPaper00037950:AVA-neuron_expressed	Genes that showed expression levels higher than the corresponding reference sample (embryonic 24hr reference). WBPaper00037950:AVA-neuron_expressed	4576	822	295	1.23	1.15e-05	0.00352
501	209	WBPaper00036429:glp-1(oz112)_upregulated	Genes with higher expression in glp-1(oz112) mutants than in wild type animals. (> 1.8-fold, p<0.01; based on four independently prepared sets of samples).	209	822	27	2.46	1.35e-05	0.00409
502	209	cgc4386_cluster_6_1	Developmentally modulated gene cluster. cgc4386_cluster_6_1	141	822	21	2.84	1.41e-05	0.00423
503	209	WBPaper00037611:RNP-8-associated	RNP-8-associated transcripts, based on microarray experiments.	872	822	75	1.64	1.42e-05	0.00426
504	209	WBPaper00025032:cluster_22	C-lineage related expression profile. WBPaper00025032:cluster_22	54	822	12	4.24	1.77e-05	0.00519
505	209	[cgc5767]:cluster_27	Early embryonic development gene expression profile. [cgc5767]:cluster_27	18	822	7	7.42	2.03e-05	0.00584
506	209	WBPaper00025032:cluster_87	C-lineage related expression profile. WBPaper00025032:cluster_87	18	822	7	7.42	2.03e-05	0.00584
507	209	[cgc5767]:expression_class_ET_max(143_min)	Embryonic transient (ET) subclasses are based on time of max abundance. [cgc5767]:expression_class_ET_max(143_min)	126	822	19	2.88	2.99e-05	0.00828
508	209	[cgc5767]:cluster_3	Early embryonic development gene expression profile. [cgc5767]:cluster_3	244	822	29	2.27	3.25e-05	0.00893
509	209	[cgc5767]:expression_class_E_pi(101_min)	Embryonic (E) subclasses are based on the earliest significant increase(abbreviated pi for primary increase). [cgc5767]:expression_class_E_pi(101_min)	334	822	36	2.06	3.3e-05	0.00906
510	209	[cgc5767]:expression_class_ET_max(41_min)	Embryonic transient (ET) subclasses are based on time of max abundance. [cgc5767]:expression_class_ET_max(41_min)	59	822	12	3.88	4.55e-05	0.0119
511	209	WBPaper00025032:cluster_68	C-lineage related expression profile. WBPaper00025032:cluster_68	20	822	7	6.68	4.5e-05	0.0119
512	209	cgc4489_group_4	Genome-wide analysis of developmental and sex-regulated gene expression profile. cgc4489_group_4	437	822	43	1.88	5.34e-05	0.0137
513	209	cgc4489_group_1	Genome-wide analysis of developmental and sex-regulated gene expression profile. cgc4489_group_1	425	822	42	1.89	5.89e-05	0.015
514	209	[cgc5767]:expression_class_ET_max(122_min)	Embryonic transient (ET) subclasses are based on time of max abundance. [cgc5767]:expression_class_ET_max(122_min)	113	822	17	2.87	7.98e-05	0.0196
515	209	WBPaper00032425:up_in_rde-4	Genes with expression level up in rde-4 mutant background.	232	822	27	2.22	8.64e-05	0.021
516	209	WBPaper00038168:lin-35_upregulated	Genes that were upregulated in lin-35.	663	822	58	1.67	8.61e-05	0.021
517	209	cgc4386_cluster_6_2	Developmentally modulated gene cluster. cgc4386_cluster_6_2	187	822	23	2.35	0.000124	0.0289
518	209	[cgc5767]:cluster_8	Early embryonic development gene expression profile. [cgc5767]:cluster_8	106	822	16	2.88	0.000123	0.0289
519	209	WBPaper00025032:cluster_153	C-lineage related expression profile. WBPaper00025032:cluster_153	11	822	5	8.67	0.000139	0.032
520	209	[cgc5767]:expression_class_E_pi(143_min)	Embryonic (E) subclasses are based on the earliest significant increase(abbreviated pi for primary increase). [cgc5767]:expression_class_E_pi(143_min)	230	822	26	2.16	0.000186	0.0413
521	209	WBPaper00025032:cluster_58	C-lineage related expression profile. WBPaper00025032:cluster_58	25	822	7	5.34	0.000222	0.0477
522	209	[cgc5767]:expression_class_ET_max(83_min)	Embryonic transient (ET) subclasses are based on time of max abundance. [cgc5767]:expression_class_ET_max(83_min)	272	822	29	2.03	0.000226	0.0485
523	209	[cgc5767]:expression_class_SE_pi(23_min)	Strictly embryonic (SE) subclasses are based on the earliest significant increase(abbreviated pi for primary increase). [cgc5767]:expression_class_SE_pi(23_min)	158	822	20	2.42	0.000227	0.0487
524	209	[cgc5767]:cluster_45	Early embryonic development gene expression profile. [cgc5767]:cluster_45	7	822	4	10.9	0.000231	0.0493
525	212	WBPaper00024671:AFD_AWB_vs_unsorted_upregulated	Genes predicted to be upregulated more than 2.0 fold in (AFD+AWB) datasets as compared to unsorted whole embryonic cells dataset.	808	285	57	3.88	4.36e-19	6.19e-16
526	212	WBPaper00025141:unc-4::GFP_Expressed_Genes	Genes expressed in embryonic motor neurons (identified by unc-4::GFP expressing cells).	6051	285	183	1.66	1e-18	1.35e-15
527	212	WBPaper00037950:all-neurons_embryo_enriched	Genes significantly enriched (> 2x, FDR < 5%) in a particular cell-type versus a reference sample of all cells at the same stage. WBPaper00037950:all-neurons_embryo_enriched	450	285	38	4.65	2.28e-15	2.46e-12
528	212	WBPaper00037950:AVA-neuron_embryo_enriched	Genes significantly enriched (> 2x, FDR < 5%) in a particular cell-type versus a reference sample of all cells at the same stage. WBPaper00037950:AVA-neuron_embryo_enriched	535	285	40	4.11	2.35e-14	2.31e-11
529	212	WBPaper00031040:TGF-beta_adult_downregulated	TGF- Dauer pathway adult transcriptional targets. Results obtained by comparing the microarray results of the dauer-constitutive mutants daf-7(e1372), daf-7(m62), and daf-1(m40) with dauer-defective mutants daf-3(mgDf90), daf-5(e1386), and daf-7(e1372);daf-3(mgDf90) double mutants at the permissive temperature, 20C, on the first day of adulthood. WBPaper00031040:TGF-beta_adult_downregulated	4201	285	135	1.77	5.35e-14	5.08e-11
530	212	[cgc5767]:expression_class_M	Maternal class (M): genes that are called present in at least one of the three PC6 replicates.	5824	285	166	1.57	2.47e-13	2.24e-10
531	212	WBPaper00041606:CE_X.nematophila_regulated	Caenorhabditis elegans Genes with expression levels changed significantly after treatment of Xenorhabdus nematophila.	6975	285	187	1.48	3.42e-13	3.01e-10
532	212	WBPaper00037950:BAG-neuron_expressed	Genes that showed expression levels higher than the corresponding reference sample (embryonic 0hr reference). WBPaper00037950:BAG-neuron_expressed	4597	285	139	1.66	2.44e-12	1.99e-09
533	212	WBPaper00035905:FBF-1_Associated	FBF-associated probe sets (FDR <2.25%)	3768	285	120	1.75	8.94e-12	6.7e-09
534	212	WBPaper00031532:Larva_Pan_Neuronal_Enriched	WT-Pico Pan-neural Enriched Genes, with genes found multiple times in a single dataset removed (without dups).	1604	285	68	2.33	1.61e-11	1.19e-08
535	212	WBPaper00040963:TA300_down	Genes down-regulated after 300 um Tannic acid treatment. Fold change < 0.8.	1542	285	66	2.36	2.31e-11	1.69e-08
536	212	[cgc5767]:expression_class_ME	Maternal-embryonic class (ME): genes that are in the intersection of the maternal and embryonic classes.	2646	285	92	1.91	1.01e-10	7.06e-08
537	212	WBPaper00034739:N2moreDR1350	Genes that showed higher expression in N2 than in DR1350.	1486	285	61	2.26	8.55e-10	5.35e-07
538	212	WBPaper00036375:enriched_in_PVD_OLL	Genes with expression enriched in PVD and OLL neurons. Data sets were normalized by RMA and transcripts showing relative PVD enrichment (>= 1.5X) vs. the reference sample were identified by SAM analysis (False Discovery Rate, FDR < 1%).	2180	285	78	1.97	1.34e-09	8.22e-07
539	212	WBPaper00030839:Larval_Pan_Neuronal	Larval Pan-neural Enriched Genes.	1545	285	62	2.21	1.47e-09	8.89e-07
540	212	WBPaper00025141:N2_Expressed_Genes	Genes expressed in N2.	8852	285	209	1.3	1.98e-09	1.18e-06
541	212	[cgc6390]:herm_sex-enriched	hermaphrodite sex-enriched	272	285	22	4.45	5.24e-09	2.91e-06
542	212	WBPaper00037950:AVA-neuron_expressed	Genes that showed expression levels higher than the corresponding reference sample (embryonic 24hr reference). WBPaper00037950:AVA-neuron_expressed	4576	285	128	1.54	9.77e-09	5.24e-06
543	212	WBPaper00030839:Embryo_Pan_Neuronal	Embryonic Pan-neural Enriched Genes.	1620	285	61	2.07	2.3e-08	1.17e-05
544	212	WBPaper00037950:A-class-motor-neurons_larva_enriched	Genes significantly enriched (> 2x, FDR < 5%) in a particular cell-type versus a reference sample of all cells at the same stage. WBPaper00037950:A-class-motor-neurons_larva_enriched	689	285	35	2.8	3.77e-08	1.83e-05
545	212	WBPaper00035084:L1_enriched_AIN-2_IP	miRNA targets that are significantly enriched at L1 larva stage. To generate a global view of the dynamics of miRNA-mediated regulation of gene expression during C. elegans development, authors analyzed the mRNAs in the AIN-2-GFP IP results from five developmental stages. The magnitude of the combined interaction of miRNAs with a given target mRNA was assessed by measuring the fold enrichment of …	1035	285	44	2.34	1.09e-07	4.93e-05
546	212	[cgc6390]:Cluster_E	Germline-enriched and sex-biased expression profile cluster E.	1192	285	48	2.22	1.37e-07	6.1e-05
547	212	[cgc5767]:expression_class_E	Embryonic class (E): genes that significantly increase in abundance at some point during embryogenesis.	3566	285	103	1.59	1.63e-07	7.13e-05
548	212	WBPaper00036286:Pattern_F	Expression Pattern Group F, enriched for genes involved in embryonic development. These patterns have in common that they all have genes of which the expression goes up after the juvenile stage. The expression of the genes in these patterns remains high or even goes up after reproduction.	2255	285	72	1.76	7.31e-07	0.000288
549	212	WBPaper00030839:Larval_A_Class	Larval A-class motor neuron enriched genes.	404	285	23	3.13	1.4e-06	0.000529
550	212	cgc4386_cluster_6_4	Developmentally modulated gene cluster. cgc4386_cluster_6_4	212	285	16	4.15	1.7e-06	0.00063
551	212	WBPaper00041606:CE_B.thuringiensis-DB27_regulated	Caenorhabditis elegans Genes with expression levels changed significantly after treatment of Bacillus thurigiensis DB27.	4788	285	123	1.41	3.76e-06	0.00129
552	212	WBPaper00036286:Pattern_B	Expression Pattern Group B, enriched for genes involved in embryonic development. These patterns have in common that they all have genes of which the expression goes up after the juvenile stage. The expression of the genes in these patterns remains high or even goes up after reproduction.	1419	285	50	1.94	3.82e-06	0.00131
553	212	[cgc5767]:expression_class_MET	Maternal-embryonic transient class (MET): genes that are in the intersection of the maternal and embryonic transient classes.	896	285	36	2.21	6.43e-06	0.00208
554	212	WBPaper00035084:L3_enriched_AIN-2_IP	miRNA targets that are significantly enriched at L3 larva stage. To generate a global view of the dynamics of miRNA-mediated regulation of gene expression during C. elegans development, authors analyzed the mRNAs in the AIN-2-GFP IP results from five developmental stages. The magnitude of the combined interaction of miRNAs with a given target mRNA was assessed by measuring the fold enrichment of …	861	285	35	2.24	6.8e-06	0.00219
555	212	WBPaper00041002:HF_3d_2.0mM_Down	Gene significantly down-regulated by treatment with 2.0mM of HuminFeed until young adult stage (3 days), with a minimum fold change in gene expression of 0.8.	1841	285	59	1.76	8.78e-06	0.00273
556	212	WBPaper00037611:RNP-8-associated	RNP-8-associated transcripts, based on microarray experiments.	872	285	35	2.21	8.95e-06	0.00277
557	212	WBPaper00037950:GABAergic-motor-neurons_embryo_enriched	Genes significantly enriched (> 2x, FDR < 5%) in a particular cell-type versus a reference sample of all cells at the same stage. WBPaper00037950:GABAergic-motor-neurons_embryo_enriched	361	285	20	3.05	1.04e-05	0.00318
558	212	WBPaper00040823:alg-1(gk214)_downregulated	Genes down regulated in alg-1(gk214) comparing to in N2.	380	285	20	2.9	2.18e-05	0.00624
559	212	[cgc5767]:expression_class_MD	Maternal degradation class (MD): genes that are the subset of maternal genes that decrease without first increasing in abundance.	1745	285	55	1.73	3.05e-05	0.0084
560	212	WBPaper00025141:unc-4::GFP_Enriched_Genes	Expressed transcripts enriched in embryonic motor neurons (identified by unc-4::GFP expressing cells).	969	285	36	2.04	3.48e-05	0.00949
561	212	WBPaper00030839:Embryo_A_Class	Embryonic A-class motor neuron enriched genes.	969	285	36	2.04	3.48e-05	0.00949
562	212	WBPaper00032165:differentially_expressed_with_age_medoid_3	Differentially expressed genes during worm lifespan. Medoid 3 Fig.4.	186	285	13	3.85	3.63e-05	0.00986
563	212	WBPaper00037950:GABAergic-motor-neurons_expressed	Genes that showed expression levels higher than the corresponding reference sample (embryonic 24hr reference). WBPaper00037950:GABAergic-motor-neurons_expressed	7782	285	174	1.23	5.93e-05	0.0151
564	212	WBPaper00040184:hcf-1up_sir-2.1up_daf-2nc	Genes upregulated in hcf-1(-), upregulated in sir-2.1(O/E) and no change in daf-2(-).	61	285	7	6.31	0.000115	0.027
565	212	WBPaper00033065:cyc-1(RNAi)_downregulated	Significantly downregulated genes from cyc-1(RNAi) microarrays using SAM algorithm with an FDR < 0.1 from adult-only chips.	3337	285	87	1.43	0.000142	0.0327
566	212	WBPaper00032976:dosage_compensated_genes	Genes that are dosage compensated.	374	285	18	2.65	0.000175	0.0391
567	212	[cgc6390]:Cluster_F	Germline-enriched and sex-biased expression profile cluster F.	707	285	27	2.1	0.000227	0.0486
568	212	[cgc6390]:mixed_oogenesis-somatic	mixed oogenesis/somatic	632	285	25	2.18	0.000229	0.049
569	220	WBPaper00035905:FBF-1_Associated	FBF-associated probe sets (FDR <2.25%)	3768	224	109	2.03	6.79e-16	7.71e-13
570	220	WBPaper00036375:enriched_in_PVD_OLL	Genes with expression enriched in PVD and OLL neurons. Data sets were normalized by RMA and transcripts showing relative PVD enrichment (>= 1.5X) vs. the reference sample were identified by SAM analysis (False Discovery Rate, FDR < 1%).	2180	224	77	2.47	5.21e-15	5.48e-12
571	220	WBPaper00031832:slr-2_regulated	A complete list of the genes that showed differential expression in a slr-2 mutant strain.	1718	224	62	2.53	2.6e-12	2.09e-09
572	220	WBPaper00025141:unc-4::GFP_Expressed_Genes	Genes expressed in embryonic motor neurons (identified by unc-4::GFP expressing cells).	6051	224	130	1.5	2.37e-09	1.39e-06
573	220	WBPaper00040221:DAF-12_target_ALF4	Potental DAF-12 target genes identified by ChIP-chip analysis performed on strain ALF4 [daf-12	3128	224	80	1.79	2.31e-08	1.17e-05
574	220	WBPaper00025032:cluster_54	C-lineage related expression profile. WBPaper00025032:cluster_54	26	224	7	18.85	5.77e-08	2.71e-05
575	220	WBPaper00041606:CE_X.nematophila_regulated	Caenorhabditis elegans Genes with expression levels changed significantly after treatment of Xenorhabdus nematophila.	6975	224	139	1.4	7.56e-08	3.5e-05
576	220	WBPaper00040963:TA300_down	Genes down-regulated after 300 um Tannic acid treatment. Fold change < 0.8.	1542	224	48	2.18	1.58e-07	6.96e-05
577	220	WBPaper00024671:AFD_AWB_vs_unsorted_upregulated	Genes predicted to be upregulated more than 2.0 fold in (AFD+AWB) datasets as compared to unsorted whole embryonic cells dataset.	808	224	31	2.69	4.98e-07	0.000203
578	220	WBPaper00040821:Au-NP_regulated	Genes with differeiential expression after exposed to Au-NP.	766	224	28	2.56	4.75e-06	0.00159
579	220	[cgc6390]:mixed_oogenesis-somatic	mixed oogenesis/somatic	632	224	24	2.66	1.28e-05	0.00388
580	220	WBPaper00037611:RNP-8-associated	RNP-8-associated transcripts, based on microarray experiments.	872	224	29	2.33	1.92e-05	0.00558
581	220	WBPaper00041002:HQ_3d_0.2mM_Down	Gene significantly down-regulated by treatment with 0.2mM of HuminFeed Hydroquinone until young adult stage (3 days), with a minimum fold change in gene expression of 0.8.	85	224	8	6.59	2.86e-05	0.00793
582	220	WBPaper00025032:cluster_28	C-lineage related expression profile. WBPaper00025032:cluster_28	47	224	6	8.94	5.23e-05	0.0135
583	220	[cgc5767]:expression_class_ET_max(143_min)	Embryonic transient (ET) subclasses are based on time of max abundance. [cgc5767]:expression_class_ET_max(143_min)	126	224	9	5	8.17e-05	0.0201
584	220	WBPaper00033065:cyc-1(RNAi)_downregulated	Significantly downregulated genes from cyc-1(RNAi) microarrays using SAM algorithm with an FDR < 0.1 from adult-only chips.	3337	224	72	1.51	9.06e-05	0.0219
585	220	WBPaper00034661:AgNPs_downregulated	Genes downregulated more than 2 fold after 24 hours of AgNPs exposure.	1059	224	31	2.05	0.000109	0.0258
586	220	WBPaper00041939:EtBr-exposed_vs_UVC-exposed_48h	Genes differentially expressed under EtBr treatment without UVC exposure vs after UVC exposure but without EtBr treatment at the -1h timepoint (just prior to the third UVC dose (48h)).	3146	224	68	1.51	0.000149	0.0341
587	220	WBPaper00042331:a-SWCNTs_downregulated	Genes downregulated (fold changes < 2-fold) in the worms following exposure of a-SWCNTs (500 mg\\/mL) for 48 hr.	1822	224	45	1.73	0.00016	0.0362
588	220	[cgc5767]:expression_class_E_pi(23_min)	Embryonic (E) subclasses are based on the earliest significant increase(abbreviated pi for primary increase). [cgc5767]:expression_class_E_pi(23_min)	903	224	27	2.09	0.000223	0.048
589	221	WBPaper00037950:hypodermis_embryo_SelectivelyEnriched	Genes that show selective expression in a subset of cell types vs broadly expressed in many cell types. Correspond to 20% - 57% of enriched_genes for a given cell type. WBPaper00037950:hypodermis_embryo_SelectivelyEnriched	358	141	14	4.35	4.26e-06	0.00145
590	221	WBPaper00038172:crh-1null_down_regulated	Genes down regulated in crh-1(nn3315) comparing to in N2.	541	141	17	3.5	7.28e-06	0.00232
591	221	WBPaper00038438:P.lumniescens_24hr_upregulated_TilingArray	Genes with increased expression after 24 hours of infection by P.lumniescens Fold changes shown are pathogen vs OP50. WBPaper00038438:P.lumniescens_24hr_upregulated_TilingArray	3780	141	56	1.65	2.65e-05	0.00741
592	221	WBPaper00032948:MoltOssilate	A cluster of genes that oscillates with the molting cycle during early larval development.	205	141	9	4.88	9.88e-05	0.0237
593	221	WBPaper00040116:pRJ-FR.5_down_regulated	Genes down regulated after fed by 25 mg/ml pRJ-Fr.5 for 24 h beginning at the L4 stage.	317	141	11	3.86	0.000138	0.0319
594	221	WBPaper00038304:octr-1_regulated	Genes regulated by octr-1(ok371) after infected with P. aeruginosa PA14 for 4 hours at 25 centigrade.	976	141	21	2.39	0.000168	0.0378
595	222	WBPaper00037950:hypodermis_embryo_enriched	Genes significantly enriched (> 2x, FDR < 5%) in a particular cell-type versus a reference sample of all cells at the same stage. WBPaper00037950:hypodermis_embryo_enriched	734	321	69	4.59	2.77e-27	5.87e-24
596	222	WBPaper00037950:hypodermis_embryo_SelectivelyEnriched	Genes that show selective expression in a subset of cell types vs broadly expressed in many cell types. Correspond to 20% - 57% of enriched_genes for a given cell type. WBPaper00037950:hypodermis_embryo_SelectivelyEnriched	358	321	46	6.28	8.31e-24	1.5e-20
597	222	WBPaper00036130:mir-243_up_regulated	Genes up regulated by mir-243(n4759).	1801	321	82	2.22	1.28e-12	1.09e-09
598	222	WBPaper00037950:hypodermis_larva_enriched	Genes significantly enriched (> 2x, FDR < 5%) in a particular cell-type versus a reference sample of all cells at the same stage. WBPaper00037950:hypodermis_larva_enriched	1251	321	65	2.54	1.72e-12	1.44e-09
599	222	WBPaper00041207:CE_dauer_down	Genes dowm regulated in the dauer versus dauer-exit worms.	438	321	35	3.9	5.4e-12	4.22e-09
600	222	WBPaper00037950:hypodermis_larva_SelectivelyEnriched	Genes that show selective expression in a subset of cell types vs broadly expressed in many cell types. Correspond to 20% - 57% of enriched_genes for a given cell type. WBPaper00037950:hypodermis_larva_SelectivelyEnriched	590	321	41	3.4	6.57e-12	5.03e-09
601	222	WBPaper00043945:MeHg_upregulated	Genes with expression level up regulated after treatment with Methylmercury (MeHg) by RNAseq analysis.	525	321	37	3.44	5.13e-11	3.68e-08
602	222	WBPaper00037950:hypodermis_CoreEnriched	Genes significantly enriched (> 2x, FDR < 5%) in a particular cell-type versus a reference sample of all cells at both embryonic and larval stages. WBPaper00037950:hypodermis_CoreEnriched	177	321	21	5.8	9.09e-11	6.41e-08
603	222	WBPaper00031040:TGF-beta_adult_upregulated	TGF- Dauer pathway adult transcriptional targets. Results obtained by comparing the microarray results of the dauer-constitutive mutants daf-7(e1372), daf-7(m62), and daf-1(m40) with dauer-defective mutants daf-3(mgDf90), daf-5(e1386), and daf-7(e1372);daf-3(mgDf90) double mutants at the permissive temperature, 20C, on the first day of adulthood. WBPaper00031040:TGF-beta_adult_upregulated	2173	321	87	1.96	2.2e-10	1.48e-07
604	222	WBPaper00038172:aak-2overexpression_down_regulated	Genes down regulated in aak-2 over expression line uthIs202 comparing to in N2.	339	321	27	3.89	1.77e-09	1.06e-06
605	222	WBPaper00038172:crh-1null_up_regulated	Genes up regulated in crh-1(nn3315) comparing to in N2.	556	321	35	3.08	3.56e-09	2.05e-06
606	222	WBPaper00038438:S.marcescens_24hr_upregulated_RNAseq	Genes with increased expression after 24 hours of infection by S.marcescens Fold changes shown are pathogen vs OP50. WBPaper00038438:S.marcescens_24hr_upregulated_RNAseq	2272	321	86	1.85	4.74e-09	2.66e-06
607	222	WBPaper00031532:Larva_Pan_Neuronal_Depleted	WT-Pico Pan-neural Depleted Genes, with genes found multiple times in a single dataset removed (without dups).	1257	321	56	2.18	2.22e-08	1.14e-05
608	222	WBPaper00032948:MoltOssilate	A cluster of genes that oscillates with the molting cycle during early larval development.	205	321	19	4.53	4.46e-08	2.14e-05
609	222	WBPaper00037950:germline-precursors_embryo_SelectivelyEnriched	Genes that show selective expression in a subset of cell types vs broadly expressed in many cell types. Correspond to 20% - 57% of enriched_genes for a given cell type. WBPaper00037950:germline-precursors_embryo_SelectivelyEnriched	556	321	30	2.64	1.35e-06	0.000512
610	222	WBPaper00035873:osm-11_regulated	Genes with expression altered >= 3-fold in osm-11(n1604) mutants.	389	321	24	3.01	1.64e-06	0.000613
611	222	WBPaper00040185:nhr-23(RNAi)_downregulated	Genes that showed decreased expression in nhr-23 RNAi experiment.	262	321	19	3.54	1.99e-06	0.000729
612	222	WBPaper00037849:sam-10(js94)_upregulated	Genes with increased expression in sam-10(js94) mutants, revealed by microarray analysis. Geometric mean=1.5 is used as a cutoff.	54	321	8	7.24	1.29e-05	0.00392
613	222	WBPaper00037950:germline-precursors_embryo_enriched	Genes significantly enriched (> 2x, FDR < 5%) in a particular cell-type versus a reference sample of all cells at the same stage. WBPaper00037950:germline-precursors_embryo_enriched	974	321	40	2.01	2.02e-05	0.00584
614	222	WBPaper00040184:hcf-1nc_sir-2.1nc_daf-2up	Genes with no change in hcf-1(-), no change in sir-2.1(O/E) and upregulated in daf-2(-).	907	321	38	2.05	2.14e-05	0.00616
615	222	WBPaper00034739:N2lessDR1350	Genes that showed lower expression in N2 than in DR1350.	1173	321	45	1.87	3.2e-05	0.00878
616	222	WBPaper00045015:acs-3(ft5)_upregulated	Genes up-regulated in acs-3(ft5) mutants.	267	321	17	3.11	3.74e-05	0.0101
617	222	WBPaper00036286:Pattern_C	Expression Pattern Group C, enriched for genes involved in metabolic processes.	992	321	39	1.92	6.72e-05	0.0168
618	222	WBPaper00035873:osm-7_regulated	Genes with expression altered >= 3-fold in osm-7(n1515) mutants.	255	321	16	3.07	7.51e-05	0.0186
619	222	WBPaper00038304:octr-1_regulated	Genes regulated by octr-1(ok371) after infected with P. aeruginosa PA14 for 4 hours at 25 centigrade.	976	321	38	1.9	0.000103	0.0246
620	222	WBPaper00038168:lin-35_downregulated	Genes that were downregulated in lin-35.	136	321	11	3.95	0.000112	0.0264
621	222	WBPaper00038172:crh-1null_down_regulated	Genes down regulated in crh-1(nn3315) comparing to in N2.	541	321	25	2.26	0.000134	0.031
622	222	WBPaper00034757:up_by_oxidative_stress	Genes upregulated by oxidative stress.	883	321	35	1.94	0.000139	0.032
623	222	WBPaper00032165:differentially_expressed_with_age_medoid_6	Differentially expressed genes during worm lifespan. Medoid 6 Fig.4.	276	321	16	2.83	0.000188	0.0416
624	222	WBPaper00040603:tdp-1(lf)_down_vs_N2_FC_1.5	Genes down regulated in the absence of TDP-1, when the threshold was set at a fold change (FC) of 1.5.	428	321	21	2.4	0.000206	0.0451
625	223	WBPaper00037950:hypodermis_embryo_enriched	Genes significantly enriched (> 2x, FDR < 5%) in a particular cell-type versus a reference sample of all cells at the same stage. WBPaper00037950:hypodermis_embryo_enriched	734	56	22	8.39	1.95e-15	2.11e-12
626	223	WBPaper00037950:hypodermis_embryo_SelectivelyEnriched	Genes that show selective expression in a subset of cell types vs broadly expressed in many cell types. Correspond to 20% - 57% of enriched_genes for a given cell type. WBPaper00037950:hypodermis_embryo_SelectivelyEnriched	358	56	17	13.3	3.71e-15	3.94e-12
627	223	WBPaper00025032:cluster_24	C-lineage related expression profile. WBPaper00025032:cluster_24	47	56	9	53.63	5.9e-14	5.57e-11
628	223	WBPaper00029437:dcr-1_upregulated	Genes upregulated in dcr-1(-/-) adult animals by at least 1.5 fold and P < 0.01, as determined by a multisample t-test and the Benjamini and Hochberg false discovery rate correction.	1076	56	23	5.99	4.88e-13	4.25e-10
629	223	WBPaper00039866:ClassComp_daf-19_upregulated	Candidate daf-19 up regulated genes with a statistically significant signal variation of 1.5-fold or greater. These were identified using a class comparisons tool from BRB Array Tools.	376	56	15	11.17	2.5e-12	2.02e-09
630	223	WBPaper00034739:N2lessDR1350	Genes that showed lower expression in N2 than in DR1350.	1173	56	21	5.01	2.01e-10	1.36e-07
631	223	[cgc5767]:cluster_12	Early embryonic development gene expression profile. [cgc5767]:cluster_12	47	56	7	41.71	2.83e-10	1.89e-07
632	223	WBPaper00031003:total_muscle_depleted	Total muscle depleted genes (complete list of non-overlapping genes from the 0hr and 24hr muscle depleted datasets).	2488	56	29	3.26	4.94e-10	3.17e-07
633	223	WBPaper00031003:24hr_muscle_depleted	Genes depleted in muscle cells (24hr muscle dataset). Dissociated myo-3::GFP embryos were cultured for 24 hours before FACS sorting.	1589	56	23	4.05	1.35e-09	8.22e-07
634	223	WBPaper00040963:Q200_down	Genes down-regulated after 200 um Quercetin treatment. Fold change < 0.8.	1304	56	21	4.51	1.4e-09	8.52e-07
635	223	WBPaper00039866:SAM_daf-19_upregulated	Candidate daf-19 up regulated genes with a statistically significant signal variation of 1.5-fold or greater. These were identified using a Significance Analysis of Microarrays (SAM).	60	56	7	32.67	1.68e-09	1.01e-06
636	223	WBPaper00031532:Larva_Pan_Neuronal_Depleted	WT-Pico Pan-neural Depleted Genes, with genes found multiple times in a single dataset removed (without dups).	1257	56	20	4.46	4.93e-09	2.76e-06
637	223	WBPaper00025032:PAL-1_target_genes	Potential PAL-1 target genes.	161	56	9	15.66	5.07e-09	2.83e-06
638	223	WBPaper00040963:Q100_down	Genes down-regulated after 100 um Quercetin treatment. Fold change < 0.8.	1214	56	19	4.38	1.79e-08	9.28e-06
639	223	WBPaper00041002:HF_11d_0.2mM_Up	Gene significantly up-regulated by treatment with 0.2mM of HuminFeed until older adult stage (11 days), with a minimum fold change in gene expression of 1.25.	421	56	12	7.98	2.3e-08	1.17e-05
640	223	WBPaper00043945:MeHg_upregulated	Genes with expression level up regulated after treatment with Methylmercury (MeHg) by RNAseq analysis.	525	56	12	6.4	2.55e-07	0.000108
641	223	[cgc6390]:Cluster_B	Germline-enriched and sex-biased expression profile cluster B.	752	56	14	5.21	2.67e-07	0.000113
642	223	WBPaper00040603:tdp-1(lf)_down_vs_N2_FC_1.5	Genes down regulated in the absence of TDP-1, when the threshold was set at a fold change (FC) of 1.5.	428	56	11	7.2	2.71e-07	0.000115
643	223	WBPaper00040185:nhr-23(RNAi)_downregulated	Genes that showed decreased expression in nhr-23 RNAi experiment.	262	56	9	9.62	3.37e-07	0.000141
644	223	WBPaper00041207:CE_dauer_down	Genes dowm regulated in the dauer versus dauer-exit worms.	438	56	11	7.03	3.41e-07	0.000143
645	223	WBPaper00038172:crh-1null_up_regulated	Genes up regulated in crh-1(nn3315) comparing to in N2.	556	56	12	6.04	4.7e-07	0.000192
646	223	cgc4386_cluster_4_6	Developmentally modulated gene cluster. cgc4386_cluster_4_6	87	56	6	19.31	6.36e-07	0.000254
647	223	cgc4386_cluster_6_1	Developmentally modulated gene cluster. cgc4386_cluster_6_1	141	56	7	13.9	6.56e-07	0.000261
648	223	WBPaper00035197:fer-1_downregulated	Genes downregulated by fer-1 mutants hc1 and hc24, with > 4 fold change in expression level.	219	56	8	10.23	1.02e-06	0.000393
649	223	WBPaper00036130:mir-243_up_regulated	Genes up regulated by mir-243(n4759).	1801	56	20	3.11	1.87e-06	0.000692
650	223	[cgc5767]:expression_class_E	Embryonic class (E): genes that significantly increase in abundance at some point during embryogenesis.	3566	56	29	2.28	1.99e-06	0.000729
651	223	WBPaper00025032:cluster_50	C-lineage related expression profile. WBPaper00025032:cluster_50	27	56	4	41.49	2.41e-06	0.000864
652	223	WBPaper00040603:tdp-1(lf)_down_vs_N2_FC_1.2	Genes down regulated in the absence of TDP-1, when the threshold was set at a fold change (FC) of 1.2.	2386	56	23	2.7	2.66e-06	0.000948
653	223	WBPaper00037950:hypodermis_CoreEnriched	Genes significantly enriched (> 2x, FDR < 5%) in a particular cell-type versus a reference sample of all cells at both embryonic and larval stages. WBPaper00037950:hypodermis_CoreEnriched	177	56	7	11.08	3.01e-06	0.00106
654	223	WBPaper00031003:0hr_muscle_depleted	Genes depleted in muscle cells (0hr muscle dataset). Dissociated myo-3::GFP embryos were cultured for 0 hours before FACS sorting.	1708	56	19	3.12	3.68e-06	0.00127
655	223	[cgc5767]:expression_class_SE	Strictly embryonic class (SE): genes that are the subset of embryonic genes that are not also classified as maternal.	938	56	14	4.18	3.72e-06	0.00128
656	223	WBPaper00036375:enriched_in_PVD_OLL	Genes with expression enriched in PVD and OLL neurons. Data sets were normalized by RMA and transcripts showing relative PVD enrichment (>= 1.5X) vs. the reference sample were identified by SAM analysis (False Discovery Rate, FDR < 1%).	2180	56	21	2.7	9.2e-06	0.00285
657	223	WBPaper00032528:L3_enriched	Genes in the top 10% of expression level across the triplicate L3 samples. To generate the top10 and bottom10 gene sets, authors ranked all genes by mean expression array signal intensity across the three replicates, then took the top and bottom deciles (1,841 genes each) to represent genes with high and low expression.	1840	56	19	2.89	1.1e-05	0.00336
658	223	[cgc5767]:cluster_5	Early embryonic development gene expression profile. [cgc5767]:cluster_5	149	56	6	11.28	1.46e-05	0.00436
659	223	WBPaper00042258:DA1877_downregulated_YoungAdult	Genes downregulated on Comamonas DA1877 relative to E. coli OP50, Young adult	315	56	8	7.11	1.49e-05	0.00444
660	223	[cgc5767]:expression_class_SE_pi(186_min)	Strictly embryonic (SE) subclasses are based on the earliest significant increase(abbreviated pi for primary increase). [cgc5767]:expression_class_SE_pi(186_min)	53	56	4	21.14	3.75e-05	0.0101
661	223	WBPaper00037950:hypodermis_larva_SelectivelyEnriched	Genes that show selective expression in a subset of cell types vs broadly expressed in many cell types. Correspond to 20% - 57% of enriched_genes for a given cell type. WBPaper00037950:hypodermis_larva_SelectivelyEnriched	590	56	10	4.75	3.93e-05	0.0105
662	223	WBPaper00032948:FedUp	A large cluster of genes up-regulated during early larval development..	1835	56	18	2.75	4.11e-05	0.0109
663	223	[cgc5767]:expression_class_E_pi(122_min)	Embryonic (E) subclasses are based on the earliest significant increase(abbreviated pi for primary increase). [cgc5767]:expression_class_E_pi(122_min)	367	56	8	6.1	4.44e-05	0.0117
664	223	WBPaper00037682:sma-2_sma-4_upregulated	Genes upregulated in sma-2 L4 (3 arrays) or sma-4 L4 (1 array) vs. N2 L4.	518	56	9	4.87	8.29e-05	0.0203
665	223	WBPaper00036383:ash-2_Day8_regulated	Genes that change expression level at day 8 adult stage after ash-2 RNAi.	550	56	9	4.58	0.000131	0.0304
666	223	cgc4489_group_8	Genome-wide analysis of developmental and sex-regulated gene expression profile. cgc4489_group_8	567	56	9	4.45	0.000164	0.0371
667	223	WBPaper00032031:DConiospora_downregulated_cDNA_24h	Genes that showed decreased expression after 24 hours of infection by fungi Drechmeria coniospora.	149	56	5	9.4	0.000187	0.0414
668	235	WBPaper00041606:CE_X.nematophila_regulated	Caenorhabditis elegans Genes with expression levels changed significantly after treatment of Xenorhabdus nematophila.	6975	217	181	1.88	9.7e-33	2.82e-29
669	235	[cgc5767]:expression_class_M	Maternal class (M): genes that are called present in at least one of the three PC6 replicates.	5824	217	149	1.85	2.55e-21	4.15e-18
670	235	WBPaper00032528:L3_enriched	Genes in the top 10% of expression level across the triplicate L3 samples. To generate the top10 and bottom10 gene sets, authors ranked all genes by mean expression array signal intensity across the three replicates, then took the top and bottom deciles (1,841 genes each) to represent genes with high and low expression.	1840	217	76	2.99	1.55e-19	2.26e-16
671	235	WBPaper00041606:CE_B.thuringiensis-DB27_regulated	Caenorhabditis elegans Genes with expression levels changed significantly after treatment of Bacillus thurigiensis DB27.	4788	217	124	1.87	2.75e-16	3.17e-13
672	235	[cgc5767]:expression_class_ME	Maternal-embryonic class (ME): genes that are in the intersection of the maternal and embryonic classes.	2646	217	84	2.29	9.84e-15	1.01e-11
673	235	WBPaper00005124:testosterone_10-9M_regulated	Genes up or down regulated by 10e-09M of testosterone. The normalized values used were G/R ratio > 2.6 for up-regulation and G/R ratio < 0.38 for down-regulation, which corresponds to 1.39 and -1.39 log(base2) G/R ratio, respectively.	3716	217	102	1.98	3.81e-14	3.67e-11
674	235	WBPaper00005124:progesterone_10-7M_regulated	Genes up or down regulated by 10e-07M of progesterone. The normalized values used were G/R ratio > 2.6 for up-regulation and G/R ratio < 0.38 for down-regulation, which corresponds to 1.39 and -1.39 log(base2) G/R ratio, respectively.	3393	217	93	1.98	1.43e-12	1.21e-09
675	235	cgc4489_group_3	Genome-wide analysis of developmental and sex-regulated gene expression profile. cgc4489_group_3	777	217	39	3.63	1.94e-12	1.6e-09
676	235	[cgc5767]:expression_class_E	Embryonic class (E): genes that significantly increase in abundance at some point during embryogenesis.	3566	217	95	1.93	3.86e-12	3.06e-09
677	235	WBPaper00035905:FBF-1_Associated	FBF-associated probe sets (FDR <2.25%)	3768	217	90	1.73	8.51e-09	4.59e-06
678	235	WBPaper00026952:class_A	Class A gene expression showed down regulation in lin-14(lf) in L1, no change in lin-4(lf) in L2.	140	217	14	7.23	8.68e-09	4.67e-06
679	235	WBPaper00032425:up_in_zfp-1	Genes with expression level up in zfp-1 mutant background.	331	217	20	4.37	3.59e-08	1.75e-05
680	235	WBPaper00024393:strongly_regulated_dauer_genes	Genes that are up or down regulated by more than 2.1 fold with the t-test p-value less than 0.01 are included in this cluster.	1231	217	42	2.47	3.72e-08	1.81e-05
681	235	WBPaper00025141:N2_Expressed_Genes	Genes expressed in N2.	8852	217	160	1.31	8.3e-08	3.83e-05
682	235	WBPaper00031040:TGF-beta_adult_downregulated	TGF- Dauer pathway adult transcriptional targets. Results obtained by comparing the microarray results of the dauer-constitutive mutants daf-7(e1372), daf-7(m62), and daf-1(m40) with dauer-defective mutants daf-3(mgDf90), daf-5(e1386), and daf-7(e1372);daf-3(mgDf90) double mutants at the permissive temperature, 20C, on the first day of adulthood. WBPaper00031040:TGF-beta_adult_downregulated	4201	217	94	1.62	9.25e-08	4.22e-05
683	235	WBPaper00041606:CE_S.marcescens_regulated	Caenorhabditis elegans Genes with expression levels changed significantly after treatment of Serratia marcescens.	3542	217	83	1.69	1.21e-07	5.45e-05
684	235	WBPaper00031832:slr-2_regulated	A complete list of the genes that showed differential expression in a slr-2 mutant strain.	1718	217	50	2.1	2.31e-07	9.89e-05
685	235	WBPaper00032948:FedUp	A large cluster of genes up-regulated during early larval development..	1835	217	51	2.01	6.99e-07	0.000276
686	235	WBPaper00035963:S.aureus_24h_downregulated	Proteins that showed decreased expression 24h after infection with S. aureus.	42	217	7	12.05	1.58e-06	0.00059
687	235	WBPaper00025032:cluster_2	C-lineage related expression profile. WBPaper00025032:cluster_2	228	217	14	4.44	3.58e-06	0.00125
688	235	[cgc5767]:expression_class_E_pi(23_min)	Embryonic (E) subclasses are based on the earliest significant increase(abbreviated pi for primary increase). [cgc5767]:expression_class_E_pi(23_min)	903	217	30	2.4	7.34e-06	0.00233
689	235	WBPaper00040603:tdp-1(lf)_down_vs_N2_FC_1.2	Genes down regulated in the absence of TDP-1, when the threshold was set at a fold change (FC) of 1.2.	2386	217	58	1.76	7.61e-06	0.0024
690	235	WBPaper00005124:estrogen_10-5M_regulated	Genes up or down regulated by 10e-05M of estrogen. The normalized values used were G/R ratio > 2.6 for up-regulation and G/R ratio < 0.38 for down-regulation, which corresponds to 1.39 and -1.39 log(base2) G/R ratio, respectively.	1320	217	38	2.08	1.13e-05	0.00345
691	235	[cgc5767]:expression_class_MD	Maternal degradation class (MD): genes that are the subset of maternal genes that decrease without first increasing in abundance.	1745	217	46	1.91	1.16e-05	0.00354
692	235	WBPaper00025032:cluster_36	C-lineage related expression profile. WBPaper00025032:cluster_36	40	217	6	10.84	1.7e-05	0.00498
693	235	[cgc5428]:L1_muscle_enriched	The cluster contains genes that are significantly enriched in L1 muscle.	1445	217	39	1.95	3.68e-05	0.00997
694	235	WBPaper00037950:bodywall-muscle_larva_enriched	Genes significantly enriched (> 2x, FDR < 5%) in a particular cell-type versus a reference sample of all cells at the same stage. WBPaper00037950:bodywall-muscle_larva_enriched	1149	217	33	2.08	4.87e-05	0.0127
695	235	WBPaper00025032:cluster_7	C-lineage related expression profile. WBPaper00025032:cluster_7	122	217	9	5.33	4.97e-05	0.0129
696	235	[cgc5767]:cluster_2	Early embryonic development gene expression profile. [cgc5767]:cluster_2	424	217	17	2.9	8.8e-05	0.0214
697	235	WBPaper00034739:N2moreDR1350	Genes that showed higher expression in N2 than in DR1350.	1486	217	38	1.85	0.000147	0.0337
698	235	WBPaper00041002:HF_11d_2.0mM_Up	Gene significantly up-regulated by treatment with 2.0mM of HuminFeed until older adult stage (11 days), with a minimum fold change in gene expression of 1.25.	677	217	22	2.35	0.000182	0.0405
699	235	WBPaper00037950:PVD-OLL-neurons_expressed	Genes that showed expression levels higher than the corresponding reference sample (L3/L4 all cell reference).	6004	217	109	1.31	0.000208	0.0454
700	235	WBPaper00029359_1135	coenzymes and prosthetic group metabolism; 7.5e-05(9.95x). cofactor metabolism; 7.5e-05(9.95x). coenzyme metabolism; 7.5e-05(9.95x). monovalent inorganic cation transporter activity; 1.3e-04(13.27x). hydrogen ion transporter activity; 1.3e-04(13.27x). primary active transporter activity; 4.5e-04(9.95x). energy pathways; 7.5e-04(4.98x).	22	217	4	13.14	0.000214	0.0464
701	235	[cgc5767]:expression_class_MDE	Maternal degradation-embryonic class (MDE): genes that are the subset of maternal degradation genes that significantly increase in at least two of the eight total paired timepoint tests in the induction-following-degradation time domain.	639	217	21	2.38	0.00022	0.0474
702	236	WBPaper00035905:FBF-1_Associated	FBF-associated probe sets (FDR <2.25%)	3768	472	196	1.73	1.23e-17	1.57e-14
703	236	WBPaper00031832:slr-2_regulated	A complete list of the genes that showed differential expression in a slr-2 mutant strain.	1718	472	114	2.2	1.17e-16	1.37e-13
704	236	WBPaper00041606:CE_X.nematophila_regulated	Caenorhabditis elegans Genes with expression levels changed significantly after treatment of Xenorhabdus nematophila.	6975	472	292	1.39	9.86e-15	1.01e-11
705	236	WBPaper00031040:TGF-beta_adult_downregulated	TGF- Dauer pathway adult transcriptional targets. Results obtained by comparing the microarray results of the dauer-constitutive mutants daf-7(e1372), daf-7(m62), and daf-1(m40) with dauer-defective mutants daf-3(mgDf90), daf-5(e1386), and daf-7(e1372);daf-3(mgDf90) double mutants at the permissive temperature, 20C, on the first day of adulthood. WBPaper00031040:TGF-beta_adult_downregulated	4201	472	196	1.55	1.42e-12	1.2e-09
706	236	[cgc5767]:expression_class_E_pi(23_min)	Embryonic (E) subclasses are based on the earliest significant increase(abbreviated pi for primary increase). [cgc5767]:expression_class_E_pi(23_min)	903	472	67	2.47	5.46e-12	4.24e-09
707	236	[cgc6390]:Cluster_F	Germline-enriched and sex-biased expression profile cluster F.	707	472	56	2.63	3.04e-11	2.21e-08
708	236	[cgc5767]:expression_class_ME	Maternal-embryonic class (ME): genes that are in the intersection of the maternal and embryonic classes.	2646	472	135	1.7	8.12e-11	5.76e-08
709	236	[cgc5767]:expression_class_ET_max(23_min)	Embryonic transient (ET) subclasses are based on time of max abundance. [cgc5767]:expression_class_ET_max(23_min)	67	472	16	7.93	9.64e-11	6.77e-08
710	236	[cgc5767]:expression_class_M	Maternal class (M): genes that are called present in at least one of the three PC6 replicates.	5824	472	240	1.37	5.03e-10	3.22e-07
711	236	[cgc5767]:expression_class_E	Embryonic class (E): genes that significantly increase in abundance at some point during embryogenesis.	3566	472	165	1.54	6.06e-10	3.87e-07
712	236	WBPaper00041002:HF_11d_2.0mM_Up	Gene significantly up-regulated by treatment with 2.0mM of HuminFeed until older adult stage (11 days), with a minimum fold change in gene expression of 1.25.	677	472	51	2.5	1.44e-09	8.73e-07
713	236	WBPaper00040821:Au-NP_regulated	Genes with differeiential expression after exposed to Au-NP.	766	472	54	2.34	4.8e-09	2.69e-06
714	236	WBPaper00033065:cyc-1(RNAi)_downregulated	Significantly downregulated genes from cyc-1(RNAi) microarrays using SAM algorithm with an FDR < 0.1 from adult-only chips.	3337	472	147	1.46	2.36e-07	0.000101
715	236	[cgc5767]:expression_class_MET	Maternal-embryonic transient class (MET): genes that are in the intersection of the maternal and embryonic transient classes.	896	472	54	2	8.32e-07	0.000327
716	236	WBPaper00025032:cluster_31	C-lineage related expression profile. WBPaper00025032:cluster_31	44	472	9	6.8	5.21e-06	0.00173
717	236	WBPaper00040963:TA300_down	Genes down-regulated after 300 um Tannic acid treatment. Fold change < 0.8.	1542	472	77	1.66	5.6e-06	0.00185
718	236	WBPaper00036286:Pattern_B	Expression Pattern Group B, enriched for genes involved in embryonic development. These patterns have in common that they all have genes of which the expression goes up after the juvenile stage. The expression of the genes in these patterns remains high or even goes up after reproduction.	1419	472	72	1.69	6.85e-06	0.0022
719	236	WBPaper00025032:cluster_30	C-lineage related expression profile. WBPaper00025032:cluster_30	46	472	9	6.5	7.68e-06	0.00242
720	236	[cgc5767]:expression_class_ET	Embryonic transient class (ET): genes that are the subset of embryonic genes in which the latest significant increase is earlier than their latest significant decrease.	1318	472	67	1.69	1.41e-05	0.00423
721	236	WBPaper00027758:Group_IV	Genes with significantly increased expression levels only in the lin-35 mutant relative to controls.	90	472	12	4.43	1.56e-05	0.00463
722	236	WBPaper00041939:UVC-EtBr-exposed_vs_EtBr-exposed_3h	Genes differentially expressed under UVC exposure and EtBr treatment vs under EtBr treatment but without UVC exposure at the -45h timepoint (3 hours after the first UVC dose).	591	472	37	2.08	2.16e-05	0.0062
723	236	WBPaper00027111:rrf-2(ok210)_upregulated	Genes predicted to be upregulated more than 2.0 fold in rrf-2(ok210) mutant worms as compared to wild-type animals (t-test P-value < 0.05).	289	472	23	2.64	2.27e-05	0.00644
724	236	WBPaper00032425:up_in_rde-4	Genes with expression level up in rde-4 mutant background.	232	472	20	2.86	2.48e-05	0.007
725	236	[cgc6390]:intrinsic	Germline-intrinsic transcripts.	1258	472	63	1.66	4.11e-05	0.0109
726	236	WBPaper00025032:cluster_64	C-lineage related expression profile. WBPaper00025032:cluster_64	23	472	6	8.67	4.7e-05	0.0123
727	236	WBPaper00032165:differentially_expressed_with_age_medoid_3	Differentially expressed genes during worm lifespan. Medoid 3 Fig.4.	186	472	17	3.04	4.8e-05	0.0125
728	236	WBPaper00034661:AgNPs_downregulated	Genes downregulated more than 2 fold after 24 hours of AgNPs exposure.	1059	472	55	1.73	5.06e-05	0.0131
729	236	WBPaper00032031:DConiospora_upregulated_cDNA_24h	Genes that showed increased expression after 24 hours of infection by fungi Drechmeria coniospora. WBPaper00032031:DConiospora_upregulated_cDNA_24h	415	472	28	2.24	6.15e-05	0.0155
730	236	WBPaper00025032:cluster_7	C-lineage related expression profile. WBPaper00025032:cluster_7	122	472	13	3.54	7.82e-05	0.0193
731	236	WBPaper00036286:Pattern_H	Expression Pattern Group H, enriched for genes involved in embryonic development. These patterns have in common that they all have genes of which the expression goes up after the juvenile stage. The expression of the genes in these patterns remains high or even goes up after reproduction.	980	472	51	1.73	9.18e-05	0.0221
732	236	WBPaper00025032:cluster_53	C-lineage related expression profile. WBPaper00025032:cluster_53	26	472	6	7.67	9.92e-05	0.0238
733	236	WBPaper00031060:2-deoxy-D-glucose_downregulated	Genes that showed decreased expression after treated with 2-deoxy-D-glucose.	162	472	15	3.08	0.000114	0.0269
734	236	WBPaper00025032:cluster_144	C-lineage related expression profile. WBPaper00025032:cluster_144	10	472	4	13.29	0.000147	0.0337
735	236	WBPaper00040184:hcf-1nc_sir-2.1nc_daf-2down	Genes with no change in hcf-1(-), no change in sir-2.1(O/E) and downregulated in daf-2(-).	724	472	40	1.84	0.00016	0.0362
736	236	WBPaper00025032:cluster_36	C-lineage related expression profile. WBPaper00025032:cluster_36	40	472	7	5.81	0.000169	0.0379
737	236	WBPaper00041002:HQ_3d_0.2mM_Down	Gene significantly down-regulated by treatment with 0.2mM of HuminFeed Hydroquinone until young adult stage (3 days), with a minimum fold change in gene expression of 0.8.	85	472	10	3.91	0.00023	0.0492
738	236	[cgc5767]:expression_class_ET_max(53_min)	Embryonic transient (ET) subclasses are based on time of max abundance. [cgc5767]:expression_class_ET_max(53_min)	252	472	19	2.51	0.000233	0.0496
739	239	WBPaper00040823:alg-1(gk214)_downregulated	Genes down regulated in alg-1(gk214) comparing to in N2.	380	190	28	6.08	1.56e-14	1.56e-11
740	239	WBPaper00031040:TGF-beta_adult_downregulated	TGF- Dauer pathway adult transcriptional targets. Results obtained by comparing the microarray results of the dauer-constitutive mutants daf-7(e1372), daf-7(m62), and daf-1(m40) with dauer-defective mutants daf-3(mgDf90), daf-5(e1386), and daf-7(e1372);daf-3(mgDf90) double mutants at the permissive temperature, 20C, on the first day of adulthood. WBPaper00031040:TGF-beta_adult_downregulated	4201	190	97	1.91	7.69e-13	6.59e-10
741	239	WBPaper00041002:HF_3d_2.0mM_Down	Gene significantly down-regulated by treatment with 2.0mM of HuminFeed until young adult stage (3 days), with a minimum fold change in gene expression of 0.8.	1841	190	52	2.33	2.75e-09	1.61e-06
742	239	WBPaper00036286:Pattern_H	Expression Pattern Group H, enriched for genes involved in embryonic development. These patterns have in common that they all have genes of which the expression goes up after the juvenile stage. The expression of the genes in these patterns remains high or even goes up after reproduction.	980	190	35	2.95	6.6e-09	3.6e-06
743	239	[cgc5767]:expression_class_M	Maternal class (M): genes that are called present in at least one of the three PC6 replicates.	5824	190	109	1.54	9.89e-09	5.3e-06
744	239	WBPaper00041606:CE_X.nematophila_regulated	Caenorhabditis elegans Genes with expression levels changed significantly after treatment of Xenorhabdus nematophila.	6975	190	122	1.44	2.89e-08	1.43e-05
745	239	WBPaper00037950:bodywall-muscle_larva_enriched	Genes significantly enriched (> 2x, FDR < 5%) in a particular cell-type versus a reference sample of all cells at the same stage. WBPaper00037950:bodywall-muscle_larva_enriched	1149	190	36	2.59	1.11e-07	4.98e-05
746	239	[cgc5767]:expression_class_E	Embryonic class (E): genes that significantly increase in abundance at some point during embryogenesis.	3566	190	75	1.74	1.47e-07	6.49e-05
747	239	WBPaper00032031:DConiospora_upregulated_cDNA_24h	Genes that showed increased expression after 24 hours of infection by fungi Drechmeria coniospora. WBPaper00032031:DConiospora_upregulated_cDNA_24h	415	190	19	3.78	7.18e-07	0.000284
748	239	[cgc5767]:expression_class_ME	Maternal-embryonic class (ME): genes that are in the intersection of the maternal and embryonic classes.	2646	190	59	1.84	9.58e-07	0.000373
749	239	[cgc6390]:oogenesis-enriched	oogenesis-enriched	1056	190	31	2.42	3.79e-06	0.00131
750	239	WBPaper00025032:cluster_2	C-lineage related expression profile. WBPaper00025032:cluster_2	228	190	13	4.71	4.23e-06	0.00144
751	239	WBPaper00041002:HF_3d_0.2mM_Down	Gene significantly down-regulated by treatment with 0.2mM of HuminFeed until young adult stage (3 days), with a minimum fold change in gene expression of 0.8.	351	190	16	3.76	5.95e-06	0.00195
752	239	[cgc6390]:intrinsic	Germline-intrinsic transcripts.	1258	190	34	2.23	7.32e-06	0.00233
753	239	WBPaper00037950:AVA-neuron_embryo_enriched	Genes significantly enriched (> 2x, FDR < 5%) in a particular cell-type versus a reference sample of all cells at the same stage. WBPaper00037950:AVA-neuron_embryo_enriched	535	190	20	3.09	8e-06	0.00251
754	239	WBPaper00041606:CE_B.thuringiensis-DB27_regulated	Caenorhabditis elegans Genes with expression levels changed significantly after treatment of Bacillus thurigiensis DB27.	4788	190	83	1.43	8.08e-05	0.0199
755	239	[cgc5767]:expression_class_E_pi(66_min)	Embryonic (E) subclasses are based on the earliest significant increase(abbreviated pi for primary increase). [cgc5767]:expression_class_E_pi(66_min)	280	190	12	3.54	0.00016	0.0363
756	239	WBPaper00033065:cyc-1(RNAi)_downregulated	Significantly downregulated genes from cyc-1(RNAi) microarrays using SAM algorithm with an FDR < 0.1 from adult-only chips.	3337	190	62	1.53	0.000169	0.0379
757	239	WBPaper00038060:SUMO-1_upregulated	Genes showing > 1.5-fold up-regulated expression (p<0.001) both in aex-3::His-SUMO-1 and myo-4::His-SUMO-1 C. elegans.	328	190	13	3.27	0.000186	0.0412
758	239	[cgc5767]:cluster_2	Early embryonic development gene expression profile. [cgc5767]:cluster_2	424	190	15	2.92	0.000208	0.0454
759	241	WBPaper00031040:TGF-beta_adult_downregulated	TGF- Dauer pathway adult transcriptional targets. Results obtained by comparing the microarray results of the dauer-constitutive mutants daf-7(e1372), daf-7(m62), and daf-1(m40) with dauer-defective mutants daf-3(mgDf90), daf-5(e1386), and daf-7(e1372);daf-3(mgDf90) double mutants at the permissive temperature, 20C, on the first day of adulthood. WBPaper00031040:TGF-beta_adult_downregulated	4201	98	58	2.21	1.4e-11	1.03e-08
760	241	WBPaper00036286:Pattern_B	Expression Pattern Group B, enriched for genes involved in embryonic development. These patterns have in common that they all have genes of which the expression goes up after the juvenile stage. The expression of the genes in these patterns remains high or even goes up after reproduction.	1419	98	28	3.16	2.34e-08	1.19e-05
761	241	WBPaper00040963:TA300_down	Genes down-regulated after 300 um Tannic acid treatment. Fold change < 0.8.	1542	98	28	2.91	1.38e-07	6.11e-05
762	241	WBPaper00041606:CE_X.nematophila_regulated	Caenorhabditis elegans Genes with expression levels changed significantly after treatment of Xenorhabdus nematophila.	6975	98	69	1.58	1.73e-07	7.53e-05
763	241	[cgc5767]:expression_class_MD_pd(53_min)	Maternal degradation (MD) subclasses are based on the earliest significant decrease (abbreviated pd for primary decrease). [cgc5767]:expression_class_MD_pd(53_min)	731	98	18	3.94	5.4e-07	0.000218
764	241	cgc4489_group_2	Genome-wide analysis of developmental and sex-regulated gene expression profile. cgc4489_group_2	1550	98	26	2.68	2e-06	0.000731
765	241	WBPaper00035905:FBF-1_Associated	FBF-associated probe sets (FDR <2.25%)	3768	98	44	1.87	4.59e-06	0.00155
766	241	[cgc5767]:expression_class_MD	Maternal degradation class (MD): genes that are the subset of maternal genes that decrease without first increasing in abundance.	1745	98	27	2.48	5.61e-06	0.00185
767	241	WBPaper00041606:CE_B.thuringiensis-DB27_regulated	Caenorhabditis elegans Genes with expression levels changed significantly after treatment of Bacillus thurigiensis DB27.	4788	98	51	1.7	6.93e-06	0.00222
768	241	[cgc5767]:expression_class_M	Maternal class (M): genes that are called present in at least one of the three PC6 replicates.	5824	98	58	1.59	7.29e-06	0.00232
769	241	[cgc6390]:oogenesis-enriched	oogenesis-enriched	1056	98	19	2.88	2.47e-05	0.00696
770	241	WBPaper00036130:mir-243_down_regulated	Genes down regulated by mir-243(n4759).	1897	98	27	2.28	2.6e-05	0.00729
771	241	[cgc6390]:Cluster_E	Germline-enriched and sex-biased expression profile cluster E.	1192	98	20	2.69	3.96e-05	0.0106
772	241	[cgc6390]:intrinsic	Germline-intrinsic transcripts.	1258	98	20	2.54	8.41e-05	0.0206
773	241	WBPaper00032165:differentially_expressed_with_age_medoid_5	Differentially expressed genes during worm lifespan. Medoid 5 Fig.4.	436	98	11	4.04	8.61e-05	0.021
774	242	WBPaper00040823:alg-1(gk214)_downregulated	Genes down regulated in alg-1(gk214) comparing to in N2.	380	395	103	10.76	8.55e-79	1.58e-74
775	242	WBPaper00031040:TGF-beta_adult_downregulated	TGF- Dauer pathway adult transcriptional targets. Results obtained by comparing the microarray results of the dauer-constitutive mutants daf-7(e1372), daf-7(m62), and daf-1(m40) with dauer-defective mutants daf-3(mgDf90), daf-5(e1386), and daf-7(e1372);daf-3(mgDf90) double mutants at the permissive temperature, 20C, on the first day of adulthood. WBPaper00031040:TGF-beta_adult_downregulated	4201	395	235	2.22	1.63e-43	7.88e-40
776	242	WBPaper00041606:CE_X.nematophila_regulated	Caenorhabditis elegans Genes with expression levels changed significantly after treatment of Xenorhabdus nematophila.	6975	395	307	1.75	1.91e-42	9.07e-39
777	242	WBPaper00041002:HF_3d_2.0mM_Down	Gene significantly down-regulated by treatment with 2.0mM of HuminFeed until young adult stage (3 days), with a minimum fold change in gene expression of 0.8.	1841	395	145	3.13	4.95e-39	1.89e-35
778	242	WBPaper00037950:AVA-neuron_embryo_enriched	Genes significantly enriched (> 2x, FDR < 5%) in a particular cell-type versus a reference sample of all cells at the same stage. WBPaper00037950:AVA-neuron_embryo_enriched	535	395	77	5.71	7.06e-37	2.41e-33
779	242	[cgc5767]:expression_class_M	Maternal class (M): genes that are called present in at least one of the three PC6 replicates.	5824	395	269	1.83	1.38e-36	4.64e-33
780	242	WBPaper00025141:unc-4::GFP_Expressed_Genes	Genes expressed in embryonic motor neurons (identified by unc-4::GFP expressing cells).	6051	395	267	1.75	3.33e-32	9.36e-29
781	242	[cgc6390]:Cluster_F	Germline-enriched and sex-biased expression profile cluster F.	707	395	81	4.55	1.43e-31	3.94e-28
782	242	WBPaper00035905:FBF-1_Associated	FBF-associated probe sets (FDR <2.25%)	3768	395	193	2.03	1.79e-27	3.82e-24
783	242	WBPaper00040963:TA300_down	Genes down-regulated after 300 um Tannic acid treatment. Fold change < 0.8.	1542	395	114	2.94	3.04e-27	6.4e-24
784	242	[cgc5767]:expression_class_ME	Maternal-embryonic class (ME): genes that are in the intersection of the maternal and embryonic classes.	2646	395	148	2.22	2.4e-23	4.24e-20
785	242	WBPaper00037950:all-neurons_embryo_enriched	Genes significantly enriched (> 2x, FDR < 5%) in a particular cell-type versus a reference sample of all cells at the same stage. WBPaper00037950:all-neurons_embryo_enriched	450	395	55	4.85	9.41e-23	1.6e-19
786	242	[cgc6390]:herm_sex-enriched	hermaphrodite sex-enriched	272	395	42	6.13	2.02e-21	3.31e-18
787	242	WBPaper00041606:CE_B.thuringiensis-DB27_regulated	Caenorhabditis elegans Genes with expression levels changed significantly after treatment of Bacillus thurigiensis DB27.	4788	395	204	1.69	6.99e-19	9.72e-16
788	242	WBPaper00025141:N2_Expressed_Genes	Genes expressed in N2.	8852	395	304	1.36	5.51e-18	7.16e-15
789	242	[cgc5767]:expression_class_E	Embryonic class (E): genes that significantly increase in abundance at some point during embryogenesis.	3566	395	165	1.84	1.11e-17	1.43e-14
790	242	WBPaper00032031:DConiospora_upregulated_cDNA_24h	Genes that showed increased expression after 24 hours of infection by fungi Drechmeria coniospora. WBPaper00032031:DConiospora_upregulated_cDNA_24h	415	395	46	4.4	1.95e-17	2.45e-14
791	242	WBPaper00037950:AVA-neuron_expressed	Genes that showed expression levels higher than the corresponding reference sample (embryonic 24hr reference). WBPaper00037950:AVA-neuron_expressed	4576	395	191	1.66	3.38e-16	3.89e-13
792	242	[cgc6390]:mixed_oogenesis-somatic	mixed oogenesis/somatic	632	395	51	3.2	1.52e-13	1.39e-10
793	242	WBPaper00041606:CE_S.marcescens_regulated	Caenorhabditis elegans Genes with expression levels changed significantly after treatment of Serratia marcescens.	3542	395	153	1.72	1.95e-13	1.78e-10
794	242	WBPaper00036375:enriched_in_PVD_OLL	Genes with expression enriched in PVD and OLL neurons. Data sets were normalized by RMA and transcripts showing relative PVD enrichment (>= 1.5X) vs. the reference sample were identified by SAM analysis (False Discovery Rate, FDR < 1%).	2180	395	109	1.99	3.92e-13	3.44e-10
795	242	WBPaper00041002:HF_11d_2.0mM_Up	Gene significantly up-regulated by treatment with 2.0mM of HuminFeed until older adult stage (11 days), with a minimum fold change in gene expression of 1.25.	677	395	51	2.99	2.12e-12	1.74e-09
796	242	WBPaper00024671:AFD_AWB_vs_unsorted_upregulated	Genes predicted to be upregulated more than 2.0 fold in (AFD+AWB) datasets as compared to unsorted whole embryonic cells dataset.	808	395	56	2.75	4.58e-12	3.61e-09
797	242	[cgc5767]:expression_class_MET	Maternal-embryonic transient class (MET): genes that are in the intersection of the maternal and embryonic transient classes.	896	395	59	2.61	9.44e-12	7.05e-09
798	242	WBPaper00037950:BAG-neuron_expressed	Genes that showed expression levels higher than the corresponding reference sample (embryonic 0hr reference). WBPaper00037950:BAG-neuron_expressed	4597	395	177	1.53	2.86e-11	2.08e-08
799	242	WBPaper00005124:progesterone_10-7M_regulated	Genes up or down regulated by 10e-07M of progesterone. The normalized values used were G/R ratio > 2.6 for up-regulation and G/R ratio < 0.38 for down-regulation, which corresponds to 1.39 and -1.39 log(base2) G/R ratio, respectively.	3393	395	141	1.65	6.39e-11	4.56e-08
800	242	cgc4386_cluster_5_1	Developmentally modulated gene cluster. cgc4386_cluster_5_1	174	395	23	5.25	7.9e-11	5.62e-08
801	242	WBPaper00037950:GABAergic-motor-neurons_embryo_enriched	Genes significantly enriched (> 2x, FDR < 5%) in a particular cell-type versus a reference sample of all cells at the same stage. WBPaper00037950:GABAergic-motor-neurons_embryo_enriched	361	395	32	3.52	6.69e-10	4.24e-07
802	242	WBPaper00005124:testosterone_10-9M_regulated	Genes up or down regulated by 10e-09M of testosterone. The normalized values used were G/R ratio > 2.6 for up-regulation and G/R ratio < 0.38 for down-regulation, which corresponds to 1.39 and -1.39 log(base2) G/R ratio, respectively.	3716	395	147	1.57	7.75e-10	4.88e-07
803	242	WBPaper00036286:Pattern_B	Expression Pattern Group B, enriched for genes involved in embryonic development. These patterns have in common that they all have genes of which the expression goes up after the juvenile stage. The expression of the genes in these patterns remains high or even goes up after reproduction.	1419	395	74	2.07	1.01e-09	6.26e-07
804	242	WBPaper00037950:GABAergic-motor-neurons_expressed	Genes that showed expression levels higher than the corresponding reference sample (embryonic 24hr reference). WBPaper00037950:GABAergic-motor-neurons_expressed	7782	395	254	1.3	1.85e-09	1.11e-06
805	242	WBPaper00040221:DAF-12_target_ALF4	Potental DAF-12 target genes identified by ChIP-chip analysis performed on strain ALF4 [daf-12	3128	395	128	1.62	2.3e-09	1.36e-06
806	242	WBPaper00037901:GLD-1_mRNA_targets	948 reproductively enriched mRNAs that co-immunoprecipitate with GLD-1. To identify GLD-1 mRNA targets, authors performed immunoprecipitation (IP) of GLD-1, followed by microarray analysis of the co-IPed mRNAs (RIP-chip). Extracts from young adult transgenic worms expressing a rescuing FLAG and GFP-tagged GLD-1, hereafter referred to as tagged GLD-1, were subjected to IP in triplicate with anti-F…	886	395	53	2.38	3.75e-09	2.15e-06
807	242	[cgc6390]:Cluster_E	Germline-enriched and sex-biased expression profile cluster E.	1192	395	64	2.13	5.52e-09	3.06e-06
808	242	[cgc6390]:oogenesis-enriched	oogenesis-enriched	1056	395	59	2.22	5.67e-09	3.13e-06
809	242	WBPaper00041939:UVC-EtBr-exposed_vs_UVC-exposed_51h	Genes differentially expressed under EtBr treatment and UVC exposure vs under UVC exposure but without EtBr treatment at the -3h timepoint (3 h after the third UVC dose (51h), which is also 3 h after being placed on food).	2362	395	103	1.73	6.34e-09	3.47e-06
810	242	cgc4386_cluster_6_3	Developmentally modulated gene cluster. cgc4386_cluster_6_3	165	395	20	4.81	6.4e-09	3.5e-06
811	242	[cgc5767]:expression_class_E_pi(23_min)	Embryonic (E) subclasses are based on the earliest significant increase(abbreviated pi for primary increase). [cgc5767]:expression_class_E_pi(23_min)	903	395	53	2.33	7.2e-09	3.91e-06
812	242	WBPaper00041002:HF_3d_0.2mM_Down	Gene significantly down-regulated by treatment with 0.2mM of HuminFeed until young adult stage (3 days), with a minimum fold change in gene expression of 0.8.	351	395	29	3.28	2.12e-08	1.08e-05
813	242	WBPaper00041939:control_vs_UVC-EtBr-exposed_51h	Genes differentially expressed in control vs after UVC exposure and EtBr treatment at the 3h timepoint (3 h after the third UVC dose (51h), which is also 3 h after being placed on food).	3839	395	144	1.49	5.14e-08	2.45e-05
814	242	[cgc5767]:expression_class_SM	Strictly maternal class (SM): genes that are the subset of maternal genes that are not also classified as embryonic.	3224	395	126	1.55	5.62e-08	2.65e-05
815	242	WBPaper00034739:N2moreDR1350	Genes that showed higher expression in N2 than in DR1350.	1486	395	71	1.9	8.55e-08	3.94e-05
816	242	[cgc5767]:expression_class_ET	Embryonic transient class (ET): genes that are the subset of embryonic genes in which the latest significant increase is earlier than their latest significant decrease.	1318	395	65	1.96	1.06e-07	4.78e-05
817	242	WBPaper00025032:cluster_87	C-lineage related expression profile. WBPaper00025032:cluster_87	18	395	7	15.44	1.53e-07	6.73e-05
818	242	[cgc6390]:intrinsic	Germline-intrinsic transcripts.	1258	395	62	1.96	2.25e-07	9.67e-05
819	242	WBPaper00025032:cluster_76	C-lineage related expression profile. WBPaper00025032:cluster_76	19	395	7	14.63	2.37e-07	0.000101
820	242	WBPaper00036286:Pattern_H	Expression Pattern Group H, enriched for genes involved in embryonic development. These patterns have in common that they all have genes of which the expression goes up after the juvenile stage. The expression of the genes in these patterns remains high or even goes up after reproduction.	980	395	52	2.11	2.63e-07	0.000112
821	242	WBPaper00041002:HQ_3d_2.0mM_Down	Gene significantly down-regulated by treatment with 2.0mM of HuminFeed Hydroquinone until young adult stage (3 days), with a minimum fold change in gene expression of 0.8.	655	395	39	2.36	5.77e-07	0.000232
822	242	cgc4489_group_1	Genome-wide analysis of developmental and sex-regulated gene expression profile. cgc4489_group_1	425	395	29	2.71	1.22e-06	0.000465
823	242	WBPaper00042258:DA1877_downregulated_GravidAdult	Genes downregulated on Comamonas DA1877 relative to E. coli OP50, Gravid adult stage	411	395	28	2.7	1.92e-06	0.000707
824	242	cgc4386_cluster_5_2	Developmentally modulated gene cluster. cgc4386_cluster_5_2	93	395	12	5.12	3.65e-06	0.00127
825	242	WBPaper00032165:differentially_expressed_with_age_medoid_1	Differentially expressed genes during worm lifespan. Medoid 1 Fig.4.	361	395	25	2.75	5.18e-06	0.00172
826	242	WBPaper00005124:progesterone_10-9M_regulated	Genes up or down regulated by 10e-09M of progesterone. The normalized values used were G/R ratio > 2.6 for up-regulation and G/R ratio < 0.38 for down-regulation, which corresponds to 1.39 and -1.39 log(base2) G/R ratio, respectively.	11376	395	323	1.13	9.89e-06	0.00305
827	242	[cgc5767]:expression_class_E_pi(41_min)	Embryonic (E) subclasses are based on the earliest significant increase(abbreviated pi for primary increase). [cgc5767]:expression_class_E_pi(41_min)	357	395	24	2.67	1.31e-05	0.00398
828	242	WBPaper00037682:sma-2_upregulated	Genes upregulated in sma-2;fem-1 oocytes vs. fem-1 oocytes.	384	395	25	2.58	1.5e-05	0.00447
829	242	WBPaper00033065:cyc-1(RNAi)_downregulated	Significantly downregulated genes from cyc-1(RNAi) microarrays using SAM algorithm with an FDR < 0.1 from adult-only chips.	3337	395	119	1.42	1.84e-05	0.00537
830	242	[cgc5767]:expression_class_ET_max(53_min)	Embryonic transient (ET) subclasses are based on time of max abundance. [cgc5767]:expression_class_ET_max(53_min)	252	395	19	2.99	2.21e-05	0.0063
831	242	cgc4489_group_4	Genome-wide analysis of developmental and sex-regulated gene expression profile. cgc4489_group_4	437	395	26	2.36	4.75e-05	0.0124
832	242	WBPaper00031832:slr-2_regulated	A complete list of the genes that showed differential expression in a slr-2 mutant strain.	1718	395	69	1.59	5.68e-05	0.0145
833	242	WBPaper00032165:differentially_expressed_with_age_medoid_3	Differentially expressed genes during worm lifespan. Medoid 3 Fig.4.	186	395	15	3.2	7.53e-05	0.0186
834	242	WBPaper00025032:cluster_39	C-lineage related expression profile. WBPaper00025032:cluster_39	34	395	6	7.01	0.000182	0.0405
835	242	WBPaper00025032:cluster_65	C-lineage related expression profile. WBPaper00025032:cluster_65	22	395	5	9.02	0.000183	0.0406
836	242	WBPaper00037950:bodywall-muscle_larva_enriched	Genes significantly enriched (> 2x, FDR < 5%) in a particular cell-type versus a reference sample of all cells at the same stage. WBPaper00037950:bodywall-muscle_larva_enriched	1149	395	49	1.69	0.000196	0.0432
837	242	[cgc5767]:expression_class_MD_pd(53_min)	Maternal degradation (MD) subclasses are based on the earliest significant decrease (abbreviated pd for primary decrease). [cgc5767]:expression_class_MD_pd(53_min)	731	395	35	1.9	0.000209	0.0456
838	244	WBPaper00031532:Larva_Pan_Neuronal_Enriched	WT-Pico Pan-neural Enriched Genes, with genes found multiple times in a single dataset removed (without dups).	1604	40	19	4.64	2.2e-09	1.31e-06
839	244	WBPaper00037950:all-neurons_larva_enriched	Genes significantly enriched (> 2x, FDR < 5%) in a particular cell-type versus a reference sample of all cells at the same stage. WBPaper00037950:all-neurons_larva_enriched	1013	40	15	5.81	1.12e-08	5.94e-06
840	244	WBPaper00030839:Larval_Pan_Neuronal	Larval Pan-neural Enriched Genes.	1545	40	17	4.31	6.93e-08	3.23e-05
841	244	WBPaper00024671:AFD_AWB_vs_unsorted_upregulated	Genes predicted to be upregulated more than 2.0 fold in (AFD+AWB) datasets as compared to unsorted whole embryonic cells dataset.	808	40	11	5.34	3.71e-06	0.00128
842	244	WBPaper00037950:glr-1(+)-neurons_larva_enriched	Genes significantly enriched (> 2x, FDR < 5%) in a particular cell-type versus a reference sample of all cells at the same stage. WBPaper00037950:glr-1(+)-neurons_larva_enriched	661	40	10	5.93	4.45e-06	0.0015
843	244	WBPaper00042548:miRISC_enriched	Genes enriched in neuronal miRNA-induced silencing complexes (miRISC) as detected by immunoprecipitations and microarray analysis.	692	40	10	5.67	6.67e-06	0.00215
844	244	WBPaper00037950:all-neurons_larva_SelectivelyEnriched	Genes that show selective expression in a subset of cell types vs broadly expressed in many cell types. Correspond to 20% - 57% of enriched_genes for a given cell type. WBPaper00037950:all-neurons_larva_SelectivelyEnriched	546	40	9	6.46	7.33e-06	0.00233
845	244	WBPaper00037950:AVE-neuron_embryo_enriched	Genes significantly enriched (> 2x, FDR < 5%) in a particular cell-type versus a reference sample of all cells at the same stage. WBPaper00037950:AVE-neuron_embryo_enriched	433	40	8	7.24	1.12e-05	0.00343
846	244	WBPaper00030839:Embryo_Pan_Neuronal	Embryonic Pan-neural Enriched Genes.	1620	40	14	3.39	2.58e-05	0.00725
847	244	WBPaper00037950:dopaminergic-neurons_CoreEnriched	Genes significantly enriched (> 2x, FDR < 5%) in a particular cell-type versus a reference sample of all cells at both embryonic and larval stages. WBPaper00037950:dopaminergic-neurons_CoreEnriched	150	40	5	13.07	3.76e-05	0.0101
848	244	WBPaper00037950:dopaminergic-neurons_larva_enriched	Genes significantly enriched (> 2x, FDR < 5%) in a particular cell-type versus a reference sample of all cells at the same stage. WBPaper00037950:dopaminergic-neurons_larva_enriched	1231	40	11	3.5	0.000184	0.0408
849	245	WBPaper00030839:Larval_Pan_Neuronal	Larval Pan-neural Enriched Genes.	1545	376	151	4.08	3.01e-56	2.2e-52
850	245	WBPaper00037950:all-neurons_larva_enriched	Genes significantly enriched (> 2x, FDR < 5%) in a particular cell-type versus a reference sample of all cells at the same stage. WBPaper00037950:all-neurons_larva_enriched	1013	376	123	5.06	7.99e-55	5.4e-51
851	245	WBPaper00037950:BAG-neuron_embryo_enriched	Genes significantly enriched (> 2x, FDR < 5%) in a particular cell-type versus a reference sample of all cells at the same stage. WBPaper00037950:BAG-neuron_embryo_enriched	454	376	69	6.34	6.37e-36	2.02e-32
852	245	WBPaper00031532:Larva_Pan_Neuronal_Enriched	WT-Pico Pan-neural Enriched Genes, with genes found multiple times in a single dataset removed (without dups).	1604	376	125	3.25	7.63e-35	2.36e-31
853	245	WBPaper00037950:glr-1(+)-neurons_larva_enriched	Genes significantly enriched (> 2x, FDR < 5%) in a particular cell-type versus a reference sample of all cells at the same stage. WBPaper00037950:glr-1(+)-neurons_larva_enriched	661	376	80	5.05	1.85e-34	5.67e-31
854	245	WBPaper00037950:all-neurons_larva_SelectivelyEnriched	Genes that show selective expression in a subset of cell types vs broadly expressed in many cell types. Correspond to 20% - 57% of enriched_genes for a given cell type. WBPaper00037950:all-neurons_larva_SelectivelyEnriched	546	376	70	5.35	1.25e-31	3.46e-28
855	245	WBPaper00042548:miRISC_enriched	Genes enriched in neuronal miRNA-induced silencing complexes (miRISC) as detected by immunoprecipitations and microarray analysis.	692	376	77	4.64	1.28e-30	3.35e-27
856	245	WBPaper00030839:Embryo_Pan_Neuronal	Embryonic Pan-neural Enriched Genes.	1620	376	110	2.83	4.65e-25	8.8e-22
857	245	WBPaper00037950:BAG-neuron_embryo_SelectivelyEnriched	Genes that show selective expression in a subset of cell types vs broadly expressed in many cell types. Correspond to 20% - 57% of enriched_genes for a given cell type. WBPaper00037950:BAG-neuron_embryo_SelectivelyEnriched	209	376	36	7.18	7.76e-21	1.21e-17
858	245	WBPaper00037950:glr-1(+)-neurons_larva_SelectivelyEnriched	Genes that show selective expression in a subset of cell types vs broadly expressed in many cell types. Correspond to 20% - 57% of enriched_genes for a given cell type. WBPaper00037950:glr-1(+)-neurons_larva_SelectivelyEnriched	257	376	37	6	1.18e-18	1.59e-15
859	245	WBPaper00037950:AVE-neuron_embryo_enriched	Genes significantly enriched (> 2x, FDR < 5%) in a particular cell-type versus a reference sample of all cells at the same stage. WBPaper00037950:AVE-neuron_embryo_enriched	433	376	44	4.24	4.15e-16	4.74e-13
860	245	WBPaper00037950:A-class-motor-neurons_larva_enriched	Genes significantly enriched (> 2x, FDR < 5%) in a particular cell-type versus a reference sample of all cells at the same stage. WBPaper00037950:A-class-motor-neurons_larva_enriched	689	376	53	3.21	4.33e-14	4.16e-11
861	245	WBPaper00024671:AFD_AWB_vs_unsorted_upregulated	Genes predicted to be upregulated more than 2.0 fold in (AFD+AWB) datasets as compared to unsorted whole embryonic cells dataset.	808	376	56	2.89	5.92e-13	5.13e-10
862	245	WBPaper00037950:dopaminergic-neurons_embryo_enriched	Genes significantly enriched (> 2x, FDR < 5%) in a particular cell-type versus a reference sample of all cells at the same stage. WBPaper00037950:dopaminergic-neurons_embryo_enriched	466	376	40	3.58	2.48e-12	2.01e-09
863	245	WBPaper00037950:dopaminergic-neurons_larva_enriched	Genes significantly enriched (> 2x, FDR < 5%) in a particular cell-type versus a reference sample of all cells at the same stage. WBPaper00037950:dopaminergic-neurons_larva_enriched	1231	376	67	2.27	1.49e-10	1.02e-07
864	245	WBPaper00037950:all-neurons_embryo_SelectivelyEnriched	Genes that show selective expression in a subset of cell types vs broadly expressed in many cell types. Correspond to 20% - 57% of enriched_genes for a given cell type. WBPaper00037950:all-neurons_embryo_SelectivelyEnriched	108	376	16	6.18	5.93e-09	3.26e-06
865	245	WBPaper00037950:AVE-neuron_embryo_SelectivelyEnriched	Genes that show selective expression in a subset of cell types vs broadly expressed in many cell types. Correspond to 20% - 57% of enriched_genes for a given cell type. WBPaper00037950:AVE-neuron_embryo_SelectivelyEnriched	142	376	18	5.29	8.48e-09	4.58e-06
866	245	WBPaper00031003:0hr_muscle_depleted	Genes depleted in muscle cells (0hr muscle dataset). Dissociated myo-3::GFP embryos were cultured for 0 hours before FACS sorting.	1708	376	75	1.83	1.32e-07	5.9e-05
867	245	WBPaper00037950:all-neurons_embryo_enriched	Genes significantly enriched (> 2x, FDR < 5%) in a particular cell-type versus a reference sample of all cells at the same stage. WBPaper00037950:all-neurons_embryo_enriched	450	376	31	2.87	1.42e-07	6.28e-05
868	245	WBPaper00037950:all-neurons_CoreEnriched	Genes significantly enriched (> 2x, FDR < 5%) in a particular cell-type versus a reference sample of all cells at both embryonic and larval stages. WBPaper00037950:all-neurons_CoreEnriched	102	376	14	5.72	1.43e-07	6.33e-05
869	245	WBPaper00037950:dopaminergic-neurons_embryo_SelectivelyEnriched	Genes that show selective expression in a subset of cell types vs broadly expressed in many cell types. Correspond to 20% - 57% of enriched_genes for a given cell type. WBPaper00037950:dopaminergic-neurons_embryo_SelectivelyEnriched	172	376	17	4.12	8.46e-07	0.000332
870	245	WBPaper00037950:A-class-motor-neurons_CoreEnriched	Genes significantly enriched (> 2x, FDR < 5%) in a particular cell-type versus a reference sample of all cells at both embryonic and larval stages. WBPaper00037950:A-class-motor-neurons_CoreEnriched	106	376	13	5.12	1.49e-06	0.000562
871	245	WBPaper00037950:A-class-motor-neurons_larva_SelectivelyEnriched	Genes that show selective expression in a subset of cell types vs broadly expressed in many cell types. Correspond to 20% - 57% of enriched_genes for a given cell type. WBPaper00037950:A-class-motor-neurons_larva_SelectivelyEnriched	281	376	21	3.12	4.4e-06	0.00149
872	245	WBPaper00037950:dopaminergic-neurons_CoreEnriched	Genes significantly enriched (> 2x, FDR < 5%) in a particular cell-type versus a reference sample of all cells at both embryonic and larval stages. WBPaper00037950:dopaminergic-neurons_CoreEnriched	150	376	14	3.89	1.52e-05	0.00452
873	245	WBPaper00030839:Larval_A_Class	Larval A-class motor neuron enriched genes.	404	376	25	2.58	1.54e-05	0.00456
874	245	WBPaper00038438:P.lumniescens_24hr_upregulated_TilingArray	Genes with increased expression after 24 hours of infection by P.lumniescens Fold changes shown are pathogen vs OP50. WBPaper00038438:P.lumniescens_24hr_upregulated_TilingArray	3780	376	125	1.38	3.17e-05	0.00873
875	245	cgc4489_group_17	Genome-wide analysis of developmental and sex-regulated gene expression profile. cgc4489_group_17	424	376	25	2.46	3.45e-05	0.00942
876	245	WBPaper00037950:BAG-neuron_expressed	Genes that showed expression levels higher than the corresponding reference sample (embryonic 0hr reference). WBPaper00037950:BAG-neuron_expressed	4597	376	146	1.32	3.9e-05	0.0105
877	245	WBPaper00037950:dopaminergic-neurons_larva_SelectivelyEnriched	Genes that show selective expression in a subset of cell types vs broadly expressed in many cell types. Correspond to 20% - 57% of enriched_genes for a given cell type. WBPaper00037950:dopaminergic-neurons_larva_SelectivelyEnriched	460	376	26	2.36	4.9e-05	0.0128
878	245	WBPaper00040876:mir-35_downregulated	Genes with expression level down regulated in mir-35 mutants comparing with N2.	1014	376	44	1.81	9.64e-05	0.0232
879	245	WBPaper00039866:SAM_daf-19_downregulated	Candidate daf-19 down regulated genes with a statistically significant signal variation of 1.5-fold or greater. These were identified using a Significance Analysis of Microarrays (SAM).	185	376	14	3.16	0.000152	0.0348
880	245	WBPaper00038438:D.coniospora_12hr_downregulated_RNAseq	Genes with decreased expression after 12 hours of infection by D.coniospora Fold changes shown are pathogen vs OP50.	2288	376	81	1.48	0.000154	0.0351
881	245	WBPaper00024671:AFD_vs_AWB_upregulated	Genes predicted to be upregulated more than 2.0 fold in AFD dataset as compared to AWB dataset.	103	376	10	4.05	0.000181	0.0404
882	246	WBPaper00032425:up_in_zfp-1	Genes with expression level up in zfp-1 mutant background.	331	57	8	6.65	2.43e-05	0.00686
883	248	WBPaper00040876:mir-35_downregulated	Genes with expression level down regulated in mir-35 mutants comparing with N2.	1014	224	33	2.28	7.54e-06	0.00238
884	248	WBPaper00040116:pRJ-FR.5_down_regulated	Genes down regulated after fed by 25 mg/ml pRJ-Fr.5 for 24 h beginning at the L4 stage.	317	224	15	3.31	5.24e-05	0.0135
885	248	WBPaper00038237:age-1_upregulated_intestine_rescue	Genes upregulated by > 2-fold in CY262(sqt-1(sc13) age-1(mg44); bvIs1) adults, which intestinally express age-1, relative to wildtype.	791	224	26	2.3	6.49e-05	0.0163
886	248	WBPaper00038237:age-1_upregulated_neuron_rescue	Genes upregulated by > 2-fold in CY251(sqt-1(sc13) age-1(mg44); bvIs2) adults, which neuronally express age-1, relative to wildtype.	791	224	26	2.3	6.49e-05	0.0163
887	248	WBPaper00038237:age-1_upregulated_nontransgenic	Genes upregulated by > 2-fold in SP75 (sqt-1(sc13) age-1(mg44)/mnC1) adults relative to wildtype.	791	224	26	2.3	6.49e-05	0.0163
888	248	WBPaper00038304:octr-1_regulated	Genes regulated by octr-1(ok371) after infected with P. aeruginosa PA14 for 4 hours at 25 centigrade.	976	224	29	2.08	0.000143	0.0329
889	250	WBPaper00030839:Larval_Pan_Neuronal	Larval Pan-neural Enriched Genes.	1545	131	46	3.56	3.43e-15	3.67e-12
890	250	WBPaper00037950:all-neurons_larva_SelectivelyEnriched	Genes that show selective expression in a subset of cell types vs broadly expressed in many cell types. Correspond to 20% - 57% of enriched_genes for a given cell type. WBPaper00037950:all-neurons_larva_SelectivelyEnriched	546	131	27	5.92	5.8e-14	5.48e-11
891	250	WBPaper00037950:all-neurons_larva_enriched	Genes significantly enriched (> 2x, FDR < 5%) in a particular cell-type versus a reference sample of all cells at the same stage. WBPaper00037950:all-neurons_larva_enriched	1013	131	35	4.14	2.62e-13	2.35e-10
892	250	WBPaper00031532:Larva_Pan_Neuronal_Enriched	WT-Pico Pan-neural Enriched Genes, with genes found multiple times in a single dataset removed (without dups).	1604	131	33	2.46	7.2e-07	0.000284
893	250	WBPaper00037950:BAG-neuron_embryo_SelectivelyEnriched	Genes that show selective expression in a subset of cell types vs broadly expressed in many cell types. Correspond to 20% - 57% of enriched_genes for a given cell type. WBPaper00037950:BAG-neuron_embryo_SelectivelyEnriched	209	131	11	6.3	1.42e-06	0.000536
894	250	WBPaper00037950:glr-1(+)-neurons_larva_SelectivelyEnriched	Genes that show selective expression in a subset of cell types vs broadly expressed in many cell types. Correspond to 20% - 57% of enriched_genes for a given cell type. WBPaper00037950:glr-1(+)-neurons_larva_SelectivelyEnriched	257	131	11	5.12	1.04e-05	0.00318
895	250	WBPaper00039866:ClassComp_daf-19_downregulated	Candidate daf-19 down regulated genes with a statistically significant signal variation of 1.5-fold or greater. These were identified using a class comparisons tool from BRB Array Tools.	541	131	14	3.1	0.000172	0.0386
896	251	WBPaper00037950:intestine_embryo_enriched	Genes significantly enriched (> 2x, FDR < 5%) in a particular cell-type versus a reference sample of all cells at the same stage. WBPaper00037950:intestine_embryo_enriched	887	320	219	12.1	1.19e-202	4.18e-197
897	251	WBPaper00037950:intestine_embryo_SelectivelyEnriched	Genes that show selective expression in a subset of cell types vs broadly expressed in many cell types. Correspond to 20% - 57% of enriched_genes for a given cell type. WBPaper00037950:intestine_embryo_SelectivelyEnriched	460	320	173	18.43	2.29e-188	4.03e-183
898	251	WBPaper00037950:intestine_CoreEnriched	Genes significantly enriched (> 2x, FDR < 5%) in a particular cell-type versus a reference sample of all cells at both embryonic and larval stages. WBPaper00037950:intestine_CoreEnriched	298	320	106	17.43	1.6e-106	7.04e-102
899	251	WBPaper00037950:intestine_larva_enriched	Genes significantly enriched (> 2x, FDR < 5%) in a particular cell-type versus a reference sample of all cells at the same stage. WBPaper00037950:intestine_larva_enriched	946	320	152	7.87	2.27e-100	8e-96
900	251	WBPaper00037950:pharyngeal-muscle_embryo_SelectivelyEnriched	Genes that show selective expression in a subset of cell types vs broadly expressed in many cell types. Correspond to 20% - 57% of enriched_genes for a given cell type. WBPaper00037950:pharyngeal-muscle_embryo_SelectivelyEnriched	265	320	83	15.35	6.15e-77	1.03e-72
901	251	WBPaper00037950:pharyngeal-muscle_embryo_enriched	Genes significantly enriched (> 2x, FDR < 5%) in a particular cell-type versus a reference sample of all cells at the same stage. WBPaper00037950:pharyngeal-muscle_embryo_enriched	599	320	105	8.59	4.73e-70	6.66e-66
902	251	WBPaper00037950:intestine_larva_SelectivelyEnriched	Genes that show selective expression in a subset of cell types vs broadly expressed in many cell types. Correspond to 20% - 57% of enriched_genes for a given cell type. WBPaper00037950:intestine_larva_SelectivelyEnriched	438	320	92	10.29	3.37e-68	4.23e-64
903	251	WBPaper00024671:AFD_AWB_vs_unsorted_downregulated	Genes predicted to be downregulated more than 2.0 fold in (AFD+AWB) datasets as compared to unsorted whole embryonic cells dataset.	526	320	98	9.13	1.18e-67	1.34e-63
904	251	WBPaper00038438:S.marcescens_24hr_upregulated_RNAseq	Genes with increased expression after 24 hours of infection by S.marcescens Fold changes shown are pathogen vs OP50. WBPaper00038438:S.marcescens_24hr_upregulated_RNAseq	2272	320	170	3.67	1.54e-60	1.39e-56
905	251	WBPaper00038438:S.marcescens_24hr_upregulated_TilingArray	Genes with increased expression after 24 hours of infection by S.marcescens Fold changes shown are pathogen vs OP50. WBPaper00038438:S.marcescens_24hr_upregulated_TilingArray	2653	320	170	3.14	1.49e-50	9.21e-47
906	251	WBPaper00041002:HQ_3d_2.0mM_Up	Gene significantly up-regulated by treatment with 2.0mM of HuminFeed Hydroquinone until young adult stage (3 days), with a minimum fold change in gene expression of 1.25.	1075	320	107	4.88	3.58e-46	1.97e-42
907	251	WBPaper00031532:Larva_Pan_Neuronal_Depleted	WT-Pico Pan-neural Depleted Genes, with genes found multiple times in a single dataset removed (without dups).	1257	320	113	4.41	1.37e-44	6.97e-41
908	251	WBPaper00035873:dpy-10_regulated	Genes with expression altered >= 3-fold in dpy-10(e128) mutants.	3336	320	174	2.56	3.02e-39	1.19e-35
909	251	WBPaper00036286:Pattern_C	Expression Pattern Group C, enriched for genes involved in metabolic processes.	992	320	94	4.64	3.04e-38	1.14e-34
910	251	cgc4386_cluster_1_3	Developmentally modulated gene cluster. cgc4386_cluster_1_3	140	320	41	14.35	2.73e-36	8.81e-33
911	251	WBPaper00028789:PA14_vs_OP50_upregulated_8hr	Genes upregulated in worms grown on P. aeruginosa PA14 as compared to worms grown on OP50 for 8 hours by at least 2 fold and P < 0.01, as determined by a t-test.	262	320	48	8.98	4.66e-32	1.3e-28
912	251	WBPaper00041002:HF_3d_0.2mM_Up	Gene significantly up-regulated by treatment with 0.2mM of HuminFeed until young adult stage (3 days), with a minimum fold change in gene expression of 1.25.	1329	320	98	3.61	7.88e-31	2.08e-27
913	251	WBPaper00031040:TGF-beta_adult_upregulated	TGF- Dauer pathway adult transcriptional targets. Results obtained by comparing the microarray results of the dauer-constitutive mutants daf-7(e1372), daf-7(m62), and daf-1(m40) with dauer-defective mutants daf-3(mgDf90), daf-5(e1386), and daf-7(e1372);daf-3(mgDf90) double mutants at the permissive temperature, 20C, on the first day of adulthood. WBPaper00031040:TGF-beta_adult_upregulated	2173	320	126	2.84	2.72e-30	6.94e-27
914	251	WBPaper00035873:dpy-9_regulated	Genes with expression altered >= 3-fold in dpy-9(e12) mutants.	2813	320	145	2.53	3.39e-30	8.51e-27
915	251	WBPaper00041211:RPW-24_Up	Genes up-regulated by RPW-24.	263	320	46	8.57	8.31e-30	2.05e-26
916	251	[cgc6390]:herm_soma-enriched	hermaphrodite soma-enriched	406	320	55	6.64	1.12e-29	2.74e-26
917	251	WBPaper00028482:PA14_upregulated	Genes up regulated by P. aeruginosa Infection.	200	320	41	10.05	1.75e-29	4.25e-26
918	251	[cgc6390]:Cluster_C	Germline-enriched and sex-biased expression profile cluster C.	879	320	78	4.35	2.16e-29	5.18e-26
919	251	WBPaper00028789:PA14_vs_OP50_upregulated_4hr	Genes upregulated in worms grown on P. aeruginosa PA14 as compared to worms grown on OP50 for 4 hours by at least 2 fold and P < 0.01, as determined by a t-test.	308	320	48	7.64	1.02e-28	2.32e-25
920	251	WBPaper00038462:aging_downregulated	Genes with a >= 10-fold decrease in expression in Day 15 adults relative to expression levels in Day 6 adults are listed.	376	320	52	6.78	1.68e-28	3.78e-25
921	251	WBPaper00040426:CYD-1_CDK-4_downregulated	Genes downregulated by CYD-1/CDK-4 for more than two fold.	540	320	61	5.54	1.81e-28	4.05e-25
922	251	WBPaper00040963:TA300_up	Genes up-regulated after 300 um Tannic acid treatment. Fold change > 1.25.	1155	320	88	3.73	1.88e-28	4.19e-25
923	251	WBPaper00041939:control_vs_EtBr-exposed_24h	Genes differentially expressed in control vs under EtBr treatment without UVC exposure, at the -25h timepoint.	592	320	63	5.22	6.11e-28	1.34e-24
924	251	WBPaper00040823:alg-1(gk214)_upregulated	Genes up regulated in alg-1(gk214) comparing to in N2.	974	320	80	4.03	6.9e-28	1.49e-24
925	251	WBPaper00044030:nhr-8(hd117)_upregulated	Genes that showed increased expression in nhr-8(hd117) comparing to N2.	328	320	47	7.02	1.78e-26	3.63e-23
926	251	WBPaper00029437:rde-4_upregulated	Genes upregulated in rde-4(-/-) adult animals by at least 1.5 fold and P < 0.05, as determined by a multisample t-test.	380	320	50	6.45	2.16e-26	4.35e-23
927	251	WBPaper00037695:WC_5-day	Transcripts that cycle in warm/cold (WC) condition but not in constant cold (CC) condition (pF24<0.02).	1677	320	103	3.01	5.67e-26	1.12e-22
928	251	WBPaper00039851:Live_C_albicans_vs_HK_OP50	Differentially expressed genes in the following exposure comparison:live C. albicans versus heat-killed E. coli.	291	320	44	7.41	8.45e-26	1.66e-22
929	251	WBPaper00035892:KIM5_regulated	Genes changed expression level after Y. pestis treatment. P-value < 0.05.	252	320	41	7.97	2.38e-25	4.56e-22
930	251	WBPaper00035873:osm-8_regulated	Genes with expression altered >= 3-fold in osm-8(n1518) mutants.	1039	320	78	3.68	1.29e-24	2.41e-21
931	251	WBPaper00040963:Q100_down	Genes down-regulated after 100 um Quercetin treatment. Fold change < 0.8.	1214	320	83	3.35	1.5e-23	2.67e-20
932	251	WBPaper00040990:PA14_upregulated	Genes with expression level induced by bacteria strain PA14.	257	320	39	7.44	5.33e-23	9.24e-20
933	251	WBPaper00039851:HK_C_albicans_vs_HK_OP50	Differentially expressed genes in the following exposure comparison :heat-killed C. albicans versus heat-killed E. coli.	267	320	39	7.16	2.23e-22	3.73e-19
934	251	WBPaper00040963:TA200_up	Genes up-regulated after 200 um Tannic acid treatment. Fold change > 1.25.	555	320	53	4.68	2.72e-21	4.41e-18
935	251	WBPaper00032528:L3_enriched	Genes in the top 10% of expression level across the triplicate L3 samples. To generate the top10 and bottom10 gene sets, authors ranked all genes by mean expression array signal intensity across the three replicates, then took the top and bottom deciles (1,841 genes each) to represent genes with high and low expression.	1840	320	100	2.66	4.23e-21	6.79e-18
936	251	WBPaper00026980:intestine_enriched	Genes enriched in intestine.	2004	320	105	2.57	4.66e-21	7.46e-18
937	251	WBPaper00032062:age_regulated_genes	Genes that showed significantly changed expression during aging (ANOVA, p < 0.0001)	1219	320	79	3.18	6.55e-21	1.03e-17
938	251	WBPaper00040184:hcf-1down_sir-2.1down_daf-2down	Genes downregulated in hcf-1(-), downregulated in sir-2.1(O/E) and downregulated in daf-2(-).	268	320	37	6.77	2.07e-20	3.15e-17
939	251	WBPaper00038304:octr-1_regulated	Genes regulated by octr-1(ok371) after infected with P. aeruginosa PA14 for 4 hours at 25 centigrade.	976	320	69	3.46	3.15e-20	4.76e-17
940	251	WBPaper00041002:HF_3d_2.0mM_Up	Gene significantly up-regulated by treatment with 2.0mM of HuminFeed until young adult stage (3 days), with a minimum fold change in gene expression of 1.25.	1534	320	88	2.81	7.07e-20	1.06e-16
941	251	WBPaper00041939:control_vs_UVC-EtBr-exposed_24h	Genes differentially expressed in control vs after UVC exposure and EtBr treatment at the -25h timepoint (just prior to the second UVC dose (24h)).	1090	320	72	3.24	1.87e-19	2.71e-16
942	251	WBPaper00035873:osm-11_regulated	Genes with expression altered >= 3-fold in osm-11(n1604) mutants.	389	320	42	5.29	6.01e-19	8.4e-16
943	251	WBPaper00037950:PVD-OLL-neurons_larva_enriched	Genes significantly enriched (> 2x, FDR < 5%) in a particular cell-type versus a reference sample of all cells at the same stage. WBPaper00037950:PVD-OLL-neurons_larva_enriched	878	320	63	3.52	9.02e-19	1.24e-15
944	251	cgc4489_group_3	Genome-wide analysis of developmental and sex-regulated gene expression profile. cgc4489_group_3	777	320	59	3.72	9.54e-19	1.3e-15
945	251	WBPaper00040963:Q200_down	Genes down-regulated after 200 um Quercetin treatment. Fold change < 0.8.	1304	320	78	2.93	1.48e-18	1.98e-15
946	251	WBPaper00040876:mir-35_downregulated	Genes with expression level down regulated in mir-35 mutants comparing with N2.	1014	320	66	3.19	1.77e-17	2.24e-14
947	251	cgc4386_cluster_1_2	Developmentally modulated gene cluster. cgc4386_cluster_1_2	97	320	22	11.12	2.74e-17	3.41e-14
948	251	WBPaper00037950:PVD-OLL-neurons_larva_SelectivelyEnriched	Genes that show selective expression in a subset of cell types vs broadly expressed in many cell types. Correspond to 20% - 57% of enriched_genes for a given cell type. WBPaper00037950:PVD-OLL-neurons_larva_SelectivelyEnriched	357	320	38	5.22	5.21e-17	6.34e-14
949	251	WBPaper00044030:nhr-8(hd117)_downregulated	Genes that showed decreased expression in nhr-8(hd117) comparing to N2.	229	320	31	6.63	5.24e-17	6.36e-14
950	251	WBPaper00032165:differentially_expressed_with_age_medoid_4	Differentially expressed genes during worm lifespan. Medoid 4 Fig.4.	160	320	26	7.96	2.05e-16	2.38e-13
951	251	WBPaper00040985:AIN-2_asynchronous_intestine	Genes enriched in intestinal AIN-2 miRISCs. Pges-1-ain-2-gfp IP was performed in mixed stage worms.	479	320	42	4.3	1.17e-15	1.3e-12
952	251	WBPaper00028789:PA14_vs_gacA_upregulated_4hr	Genes upregulated in worms grown on wild-type P. aeruginosa PA14 as compared to worms grown on an isogenic PA14 mutant gacA for 4 hours by at least 2 fold and P < 0.01, as determined by a t-test.	197	320	27	6.72	4.32e-15	4.58e-12
953	251	WBPaper00033444:bacteria_regulated	Significantly differentially expressed genes after different bacteria treatment. Transcriptional responses of wild-type C. elegans adults were assayed after growth on each of the four bacteria - E. coli, M. luteus, Pseudomonas sp., or B. megaterium. These genes were differentially expressed and statistically significant with multiple testing correction (q < 0.01) across all pair-wise comparisons.	200	320	27	6.62	6.34e-15	6.6e-12
954	251	WBPaper00041939:EtBr-exposed_vs_UVC-exposed_24h	Genes differentially expressed under EtBr treatment without UVC exposure vs after UVC exposure but without EtBr treatment at the -25h timepoint (just prior to the second UVC dose (24h)).	402	320	37	4.51	1.48e-14	1.5e-11
955	251	WBPaper00028789:PA14_vs_gacA_upregulated_8hr	Genes upregulated in worms grown on wild-type P. aeruginosa PA14 as compared to worms grown on an isogenic PA14 mutant gacA for 8 hours by at least 2 fold and P < 0.01, as determined by a t-test.	163	320	24	7.22	2.99e-14	2.91e-11
956	251	WBPaper00040963:TA100_up	Genes up-regulated after 100 um Tannic acid treatment. Fold change > 1.25.	479	320	40	4.09	3.04e-14	2.96e-11
957	251	WBPaper00041370:spg-7(RNAi)_upregulated	Genes up-regulated during spg-7(RNAi) treatment.	651	320	47	3.54	3.4e-14	3.29e-11
958	251	WBPaper00033065:cyc-1(RNAi)_upregulated	Significantly upregulated genes from cyc-1(RNAi) microarrays using SAM algorithm with an FDR < 0.1 from adult-only chips.	3785	320	138	1.79	3.82e-14	3.68e-11
959	251	WBPaper00038168:lin-15B(n744)_downregulated	Genes that were downregulated in lin-15B(n744).	750	320	50	3.27	1.03e-13	9.6e-11
960	251	WBPaper00041906:I-3690_vs_OP50_3d	Differentially expressed genes between C.elegans fed with L.rhamnosus strain CNCM I-3690 and control strain E.coli OP50 after 3 days of feeding.	1214	320	66	2.66	1.18e-13	1.09e-10
961	251	WBPaper00041606:CE_S.aureus_regulated	Caenorhabditis elegans Genes with expression levels changed significantly after treatment of Staphylococcus aureus.	179	320	24	6.57	2.49e-13	2.25e-10
962	251	WBPaper00042574:JU1580_VirusInfection_upregulated	Genes that showed upregulated expression level after virus infection in JU1580.	164	320	23	6.87	3.02e-13	2.69e-10
963	251	WBPaper00040603:tdp-1(lf)_up_vs_N2_FC_1.2	Genes up regulated in the absence of TDP-1, when the threshold was set at a fold change (FC) of 1.2.	1652	320	78	2.31	7.2e-13	6.21e-10
964	251	WBPaper00041002:HF_11d_0.2mM_Up	Gene significantly up-regulated by treatment with 0.2mM of HuminFeed until older adult stage (11 days), with a minimum fold change in gene expression of 1.25.	421	320	35	4.07	1.59e-12	1.33e-09
965	251	WBPaper00031060:2-deoxy-D-glucose_upregulated	Genes that showed increased expression after treated with 2-deoxy-D-glucose.	253	320	27	5.23	2.04e-12	1.68e-09
966	251	WBPaper00041370:spg-7(RNAi)_upregulated_atfs-1_dependent	Genes up-regulated during spg-7(RNAi) treatment that are dependent on atfs-1(tm4525).	360	320	32	4.36	2.57e-12	2.07e-09
967	251	WBPaper00034757:up_by_oxidative_stress	Genes upregulated by oxidative stress.	883	320	52	2.89	3.87e-12	3.06e-09
968	251	WBPaper00027339:daf-12(rh273)_downregulated	Genes down-regulated in long-lived daf-12(rh273) are listed including the log2 fold-induction in daf-12(rh273) compared to daf-12(rh61rh411).	139	320	20	7.05	6.83e-12	5.22e-09
969	251	WBPaper00029437:dcr-1_upregulated	Genes upregulated in dcr-1(-/-) adult animals by at least 1.5 fold and P < 0.01, as determined by a multisample t-test and the Benjamini and Hochberg false discovery rate correction.	1076	320	58	2.64	6.96e-12	5.29e-09
970	251	WBPaper00045015:acs-3(ft5)_upregulated	Genes up-regulated in acs-3(ft5) mutants.	267	320	27	4.96	7.31e-12	5.53e-09
971	251	WBPaper00041939:UVC-EtBr-exposed_vs_UVC-exposed_24h	Genes differentially expressed under EtBr treatment and UVC exposure vs under UVC exposure but without EtBr treatment at the -25h timepoint (just prior to the second UVC dose (24h)).	682	320	44	3.16	1.12e-11	8.32e-09
972	251	WBPaper00035892:KIM5_vs_OP50_Up	Genes up-regulated greater than 2-fold, demonstrating a robust inducible response to Y. pestis.	100	320	17	8.33	1.74e-11	1.28e-08
973	251	WBPaper00036286:Pattern_I	Expression Pattern Group I, enriched for genes involved in transport.	1295	320	64	2.42	2.04e-11	1.5e-08
974	251	WBPaper00039866:ClassComp_daf-19_downregulated	Candidate daf-19 down regulated genes with a statistically significant signal variation of 1.5-fold or greater. These were identified using a class comparisons tool from BRB Array Tools.	541	320	37	3.35	1.11e-10	7.7e-08
975	251	WBPaper00044091:Bpseudomallei_repressed_12h	Genes that showed decreased expression in adult animals after 12 hour exposure to B. pseudomallei R15 vs. exposure to OP50	497	320	35	3.45	1.66e-10	1.14e-07
976	251	[cgc5976]:class_2	The cluster contains genes that are upregulated with daf-16 RNAi treatment and downregulated with daf-2 RNAi treatment and in daf-2 pathway mutants.	244	320	24	4.82	1.99e-10	1.35e-07
977	251	WBPaper00044091:Bpseudomallei_induced_8h	Genes that showed increased expression in adult animals after 8 hour exposure to B. pseudomallei R15 vs. exposure to OP50	607	320	39	3.15	2.11e-10	1.42e-07
978	251	WBPaper00038060:SUMO-1_downregulated	Genes showing < 0.5-fold down-regulated expression (p < 0.001) both in aex-3::His-SUMO-1 or myo-4::His-SUMO-1 C. elegans.	380	320	30	3.87	2.42e-10	1.63e-07
979	251	WBPaper00040210:CPF_DZN_24C_regulated	Genes with differential expression under 0.5mg/l CPF and 0.5mg/l DZN treatment at 24 centigrade.	1699	320	73	2.11	3.98e-10	2.6e-07
980	251	WBPaper00038104:DATS_downregulated	Genes that showed decreased expression after 24h of DATS(garlic constituent diallyl trisulfide) treatment in spe-9(hc88); fer-15(b26) worms.	32	320	10	15.32	4.71e-10	3.03e-07
981	251	WBPaper00032425:up_in_alg-1	Genes with expression level up in alg-1 mutant background.	142	320	18	6.21	6.62e-10	4.21e-07
982	251	WBPaper00030985:Photorhabdus_luminescens_upregulated	Genes up-regulated in animals infected with Photorhabdus luminescens compared to the E. coli OP50 control.	607	320	38	3.07	7.67e-10	4.83e-07
983	251	WBPaper00031850:mdt-15_RNAi_Down	Genes downregulated in mdt-15(RNAi) animals.	180	320	20	5.45	7.93e-10	4.97e-07
984	251	WBPaper00041002:HF_11d_2.0mM_Down	Gene significantly down-regulated by treatment with 2.0mM of HuminFeed until older adult stage (11 days), with a minimum fold change in gene expression of 0.8.	180	320	20	5.45	7.93e-10	4.97e-07
985	251	WBPaper00038237:age-1_upregulated_intestine_rescue	Genes upregulated by > 2-fold in CY262(sqt-1(sc13) age-1(mg44); bvIs1) adults, which intestinally express age-1, relative to wildtype.	791	320	44	2.73	1.3e-09	7.99e-07
986	251	WBPaper00038237:age-1_upregulated_neuron_rescue	Genes upregulated by > 2-fold in CY251(sqt-1(sc13) age-1(mg44); bvIs2) adults, which neuronally express age-1, relative to wildtype.	791	320	44	2.73	1.3e-09	7.99e-07
987	251	WBPaper00038237:age-1_upregulated_nontransgenic	Genes upregulated by > 2-fold in SP75 (sqt-1(sc13) age-1(mg44)/mnC1) adults relative to wildtype.	791	320	44	2.73	1.3e-09	7.99e-07
988	251	WBPaper00024393:strongly_regulated_dauer_genes	Genes that are up or down regulated by more than 2.1 fold with the t-test p-value less than 0.01 are included in this cluster.	1231	320	58	2.31	1.34e-09	8.22e-07
989	251	WBPaper00036464:affected_by_RN6390	Genes with altered expression after 8 h S. aureus infection.	384	320	29	3.7	1.38e-09	8.39e-07
990	251	WBPaper00037950:PVD-OLL-neurons_expressed	Genes that showed expression levels higher than the corresponding reference sample (L3/L4 all cell reference).	6004	320	174	1.42	2.76e-09	1.61e-06
991	251	WBPaper00037950:pharyngeal-muscle_expressed	Genes that showed expression levels higher than the corresponding reference sample (embryonic 24hr reference). WBPaper00037950:pharyngeal-muscle_expressed	6391	320	182	1.4	3.12e-09	1.81e-06
992	251	WBPaper00035479:daf-16(RNAi)_upregulated	Genes downregulated in daf-2(-) compared to daf-16(-); daf-2(-)	285	320	24	4.13	4.62e-09	2.6e-06
993	251	WBPaper00044316:HgCl2_7.5uM_upregulated	Genes that showed increased expression after exposure to 7.5uM HgCl2 for 24 hours.	68	320	12	8.65	1.11e-08	5.91e-06
994	251	WBPaper00035479:daf-16(RNAi)_downregulated	Genes upregulated in daf-2(-) compared to daf-16(-); daf-2(-)	150	320	17	5.55	1.12e-08	5.95e-06
995	251	WBPaper00031040:Cluster_1	TGF-beta adult-specific up/dauer down	86	320	13	7.41	1.9e-08	9.84e-06
996	251	WBPaper00038438:D.coniospora_12hr_downregulated_RNAseq	Genes with decreased expression after 12 hours of infection by D.coniospora Fold changes shown are pathogen vs OP50.	2288	320	84	1.8	2.73e-08	1.36e-05
997	251	WBPaper00044013:nasp-1_downregulated	Genes down regulated by nasp-1. This experiment compares nasp-1 mutant versus N2 strain in C. elegans, after both have been exposed to the pathogenic bacteria B. thuringiensis DB27.	243	320	21	4.24	2.79e-08	1.39e-05
998	251	WBPaper00044091:Bpseudomallei_induced_12h	Genes that showed increased expression in adult animals after 12 hour exposure to B. pseudomallei R15 vs. exposure to OP50	466	320	30	3.16	2.84e-08	1.41e-05
999	251	WBPaper00036383:ash-2_Day8_regulated	Genes that change expression level at day 8 adult stage after ash-2 RNAi.	550	320	33	2.94	3.04e-08	1.5e-05
1000	251	WBPaper00038168:lin-15B(n744)_upregulated	Genes that were upregulated in lin-15B(n744).	1309	320	57	2.13	3.23e-08	1.58e-05
1001	251	WBPaper00030985:Enterococcus_faecalis_upregulated	Genes up-regulated in animals infected with Enterococcus faecalis compared to the E. coli OP50 control.	591	320	34	2.82	5.17e-08	2.46e-05
1002	251	WBPaper00038438:Harposporium_24hr_upregulated_RNAseq	Genes with increased expression after 24 hours of infection by Harposporium Fold changes shown are pathogen vs OP50.	2058	320	77	1.83	5.79e-08	2.72e-05
1003	251	WBPaper00041939:control_vs_UVC-EtBr-exposed_51h	Genes differentially expressed in control vs after UVC exposure and EtBr treatment at the 3h timepoint (3 h after the third UVC dose (51h), which is also 3 h after being placed on food).	3839	320	121	1.54	6.03e-08	2.83e-05
1004	251	WBPaper00035873:osm-7_regulated	Genes with expression altered >= 3-fold in osm-7(n1515) mutants.	255	320	21	4.04	6.42e-08	3e-05
1005	251	WBPaper00028789:PA14_vs_gacA_downregulated_4hr	Genes downregulated in worms grown on wild-type P. aeruginosa PA14 as compared to worms grown on an isogenic PA14 mutant gacA for 4 hours by at least 2 fold and P < 0.01, as determined by a t-test.	80	320	12	7.35	7.38e-08	3.43e-05
1006	251	WBPaper00025032:cluster_16	C-lineage related expression profile. WBPaper00025032:cluster_16	66	320	11	8.17	8.5e-08	3.92e-05
1007	251	WBPaper00037113:DZN_16C_up-regulated	Up-regulated genes under 1 mg/l DZN treatment at 16 centigrade	119	320	14	5.77	1.4e-07	6.23e-05
1008	251	WBPaper00044091:Bpseudomallei_regulated_qPCR-confirmed	Genes that showed differential expression in adult animals after 12 hour exposure to B. pseudomallei R15 vs. exposure to OP50, confirmed by microarray and qPCR.	31	320	8	12.65	1.44e-07	6.38e-05
1009	251	WBPaper00029437:rde-1_upregulated	Genes upregulated in rde-1(-/-) adult animals by at least 1.5 fold and P < 0.05, as determined by a multisample t-test.	56	320	10	8.75	1.69e-07	7.34e-05
1010	251	WBPaper00041606:CE_X.nematophila_regulated	Caenorhabditis elegans Genes with expression levels changed significantly after treatment of Xenorhabdus nematophila.	6975	320	187	1.31	2.82e-07	0.000119
1011	251	WBPaper00041211:RPW-24_Down	Genes down-regulated by RPW-24.	60	320	10	8.17	3.32e-07	0.000139
1012	251	WBPaper00040184:hcf-1down_sir-2.1down_daf-2nc	Genes down regulated in hcf-1(-), downregulated in sir-2.1(O/E) and no change in daf-2(-).	93	320	12	6.32	4.03e-07	0.000167
1013	251	WBPaper00028789:PA14_vs_OP50_downregulated_8hr	Genes downregulated in worms grown on P. aeruginosa PA14 as compared to worms grown on OP50 for 8 hours by at least 2 fold and P < 0.01, as determined by a t-test.	216	320	18	4.08	4.79e-07	0.000195
1014	251	WBPaper00041960:N2_fasting_upregulated_9hto12h	Genes upregulated by fasting anytime between 9 hour to 12 hour time course in N2 worms.	682	320	35	2.52	5.1e-07	0.000207
1015	251	cgc4386_cluster_2_2	Developmentally modulated gene cluster. cgc4386_cluster_2_2	80	320	11	6.74	6.43e-07	0.000256
1016	251	WBPaper00040985:AIN-2_L4_intestine	Genes enriched in L4 larva intestinal AIN-2 miRISCs, potentially involved in non-development processes. Pges-1-ain-2-gfp IP was performed in synchronized L4 larva.	430	320	26	2.96	8.25e-07	0.000324
1017	251	WBPaper00037695:LD_DD_6-day	Transcripts that cycle both in LD (light/dark) and DD (constant darkness) (pF24<0.02).	274	320	20	3.58	9.18e-07	0.000358
1018	251	cgc4386_cluster_1_1	Developmentally modulated gene cluster. cgc4386_cluster_1_1	139	320	14	4.94	9.65e-07	0.000375
1019	251	WBPaper00037113:CPF_16C_up-regulated	Up-regulated genes under 0.5mg/l CPF treatment at 16 centigrade.	161	320	15	4.57	1.08e-06	0.000414
1020	251	WBPaper00042258:DA1877_upregulated_GravidAdult	Genes upregulated on Comamonas DA1877 relative to E. coli OP50, Gravid adult stage	1170	320	49	2.05	1.1e-06	0.000421
1021	251	WBPaper00039866:SAM_daf-19_downregulated	Candidate daf-19 down regulated genes with a statistically significant signal variation of 1.5-fold or greater. These were identified using a Significance Analysis of Microarrays (SAM).	185	320	16	4.24	1.28e-06	0.000486
1022	251	WBPaper00032948:FedUp	A large cluster of genes up-regulated during early larval development..	1835	320	67	1.79	1.3e-06	0.000495
1023	251	[cgc5976]:class_1	The cluster contains genes that are upregulated with daf-2 RNAi treatment and in daf-2 pathway mutants, and downregulated with daf-16 RNAi treatment.	256	320	19	3.64	1.35e-06	0.00051
1024	251	WBPaper00040603:tdp-1(lf)_up_vs_N2_FC_1.5	Genes up regulated in the absence of TDP-1, when the threshold was set at a fold change (FC) of 1.5.	214	320	17	3.89	1.94e-06	0.000711
1025	251	WBPaper00028789:PA14_vs_gacA_downregulated_8hr	Genes downregulated in worms grown on wild-type P. aeruginosa PA14 as compared to worms grown on an isogenic PA14 mutant gacA for 8 hours by at least 2 fold and P < 0.01, as determined by a t-test.	170	320	15	4.32	2.14e-06	0.000777
1026	251	WBPaper00041002:HQ_3d_0.2mM_Up	Gene significantly up-regulated by treatment with 0.2mM of HuminFeed Hydroquinone until young adult stage (3 days), with a minimum fold change in gene expression of 1.25.	399	320	24	2.95	2.42e-06	0.000869
1027	251	WBPaper00044091:Bpseudomallei_repressed_4h	Genes that showed decreased expression in adult animals after 4 hour exposure to B. pseudomallei R15 vs. exposure to OP50	74	320	10	6.62	2.46e-06	0.00088
1028	251	WBPaper00041606:CE_S.marcescens_regulated	Caenorhabditis elegans Genes with expression levels changed significantly after treatment of Serratia marcescens.	3542	320	108	1.49	2.64e-06	0.000943
1029	251	[cgc5767]:expression_class_SE_pi(122_min)	Strictly embryonic (SE) subclasses are based on the earliest significant increase(abbreviated pi for primary increase). [cgc5767]:expression_class_SE_pi(122_min)	92	320	11	5.86	2.65e-06	0.000946
1030	251	WBPaper00035873:osmotically_regulated	Genes with expression altered >= 3-fold at one or more timepoint by the osmotic changes	294	320	20	3.33	2.73e-06	0.00097
1031	251	WBPaper00028789:PA14_vs_OP50_downregulated_4hr	Genes downregulated in worms grown on P. aeruginosa PA14 as compared to worms grown on OP50 for 4 hours by at least 2 fold and P < 0.01, as determined by a t-test.	115	320	12	5.11	3.99e-06	0.00137
1032	251	WBPaper00025032:cluster_37	C-lineage related expression profile. WBPaper00025032:cluster_37	34	320	7	10.09	4.62e-06	0.00155
1033	251	WBPaper00037113:CPF_DZN_16C_up-regulated	Up-Regulated genes under 0.5mg/l CPF+ 1 mg/l DZN treatment at 16 centigrade.	159	320	14	4.32	4.8e-06	0.0016
1034	251	WBPaper00034757:down_by_oxidative_stress	Genes downregulated by oxidative stress.	364	320	22	2.96	5.96e-06	0.00195
1035	251	WBPaper00044091:Bpseudomallei_repressed_8h	Genes that showed decreased expression in adult animals after 8 hour exposure to B. pseudomallei R15 vs. exposure to OP50	233	320	17	3.58	6.13e-06	0.002
1036	251	cgc4386_cluster_1_4	Developmentally modulated gene cluster. cgc4386_cluster_1_4	102	320	11	5.29	7.34e-06	0.00233
1037	251	cgc4386_cluster_2_3	Developmentally modulated gene cluster. cgc4386_cluster_2_3	84	320	10	5.83	7.89e-06	0.00248
1038	251	WBPaper00028789:pmk-1_upregulated	Genes upregulated by wild-type pmk-1 (downregulated in daf-2(e1368);pmk-1(km25) strain as compared to daf-2(e1368) strain) by at least 2 fold and P < 0.01, as determined by a t-test.	85	320	10	5.77	8.78e-06	0.00273
1039	251	WBPaper00032948:StarveUp3	The third of four clusters of genes up-regulated during L1 arrest.	324	320	20	3.03	1.17e-05	0.00355
1040	251	WBPaper00037704:ABZ_up_regulated	Significantly up-regulated genes (FDR< 10%) following exposure of C. elegans to albendazole.	41	320	7	8.37	1.71e-05	0.00501
1041	251	WBPaper00044013:nasp-1_upregulated	Genes up regulated by nasp-1. This experiment compares nasp-1 mutant versus N2 strain in C. elegans, after both have been exposed to the pathogenic bacteria B. thuringiensis DB27.	28	320	6	10.5	1.78e-05	0.00519
1042	251	WBPaper00036291:ung-1_regulated	Genes involved in oxidative stress responses and lifespan regulation that were differentially regulated in ung-1(7600). These are only part of the 1680 genes differentially regulated by ung-1(7600).	113	320	11	4.77	1.96e-05	0.00569
1043	251	WBPaper00005124:progesterone_10-5M_regulated	Genes up or down regulated by 10e-05M of progesterone. The normalized values used were G/R ratio > 2.6 for up-regulation and G/R ratio < 0.38 for down-regulation, which corresponds to 1.39 and -1.39 log(base2) G/R ratio, respectively.	2398	320	77	1.57	2.25e-05	0.0064
1044	251	WBPaper00031850:mdt-15_RNAi_Up	Genes upregulated in mdt-15(RNAi) animals.	116	320	11	4.65	2.51e-05	0.00708
1045	251	WBPaper00026952:class_A	Class A gene expression showed down regulation in lin-14(lf) in L1, no change in lin-4(lf) in L2.	140	320	12	4.2	3e-05	0.00829
1046	251	WBPaper00005124:cholesterol_10-9M_regulated	Genes up or down regulated by 10e-09M of cholesterol . The normalized values used were G/R ratio > 2.6 for up-regulation and G/R ratio < 0.38 for down-regulation, which corresponds to 1.39 and -1.39 log(base2) G/R ratio, respectively.	1791	320	61	1.67	3.72e-05	0.0101
1047	251	WBPaper00036286:Pattern_D	Expression Pattern Group D, enriched for genes involved in catabolic processes.	1243	320	46	1.81	5.76e-05	0.0147
1048	251	WBPaper00041960:N2_fasting_upregulated_anytime	Genes upregulated by fasting anytime during the 48 hour time course in N2 worms.	1631	320	56	1.68	6.64e-05	0.0166
1049	251	WBPaper00041876:daf-10(m79)_downreglated	Genes down-regulated in daf-10(m79) mutants versus wild-type animals.	51	320	7	6.73	7.39e-05	0.0183
1050	251	WBPaper00040184:hcf-1nc_sir-2.1nc_daf-2up	Genes with no change in hcf-1(-), no change in sir-2.1(O/E) and upregulated in daf-2(-).	907	320	36	1.95	0.000101	0.0243
1051	251	cgc4489_group_8	Genome-wide analysis of developmental and sex-regulated gene expression profile. cgc4489_group_8	567	320	26	2.25	0.000105	0.0252
1052	251	WBPaper00027111:rde-3(r459)_upregulated	Genes predicted to be upregulated more than 2.0 fold in rde-3(r459) mutant worms as compared to wild-type animals (t-test P-value < 0.05).	265	320	16	2.96	0.000114	0.0268
1053	251	WBPaper00037950:intestine_expressed	Genes that showed expression levels higher than the corresponding reference sample (embryonic 24hr reference). WBPaper00037950:intestine_expressed	9580	320	227	1.16	0.000127	0.0297
1054	251	WBPaper00041939:control_vs_UVC-EtBr-exposed_3h	Genes differentially expressed in control vs after UVC exposure and EtBr treatment at the -45h timepoint (3 hours after the first UVC dose).	477	320	23	2.36	0.000128	0.0297
1055	251	WBPaper00045015:nhr-25(RNAi)_upregulated	Genes up-regulated following nhr-25(RNAi).	511	320	24	2.3	0.000136	0.0315
1056	251	WBPaper00025099:NI_specific	Differentially-expressed genes in the NI lines.	117	320	10	4.19	0.000141	0.0325
1057	251	WBPaper00039851:Live_C_albicans_vs_HK_C_albicans	Differentially expressed genes in the following exposure comparison:live C. albicans versus heat-killed C. albicans.	59	320	7	5.81	0.000189	0.0419
1058	251	WBPaper00044091:Bpseudomallei_repressed_2h	Genes that showed decreased expression in adult animals after 2 hour exposure to B. pseudomallei R15 vs. exposure to OP50	27	320	5	9.08	0.000191	0.0422
1059	251	WBPaper00038427:lin-54_embryo_changed	Genes with changed expression in lin-54(n2290) embryo.	976	320	37	1.86	0.000203	0.0446
1060	251	WBPaper00040184:hcf-1down_sir-2.1nc_daf-2nc	Genes downregulated in hcf-1(-), no change in sir-2.1(O/E) and no change in daf-2(-).	43	320	6	6.84	0.000222	0.0478
1061	251	WBPaper00031703:heme_responsive_5	heme-responsive genes identified using Affymetrix C.elegans whole genome microarrays. Category 5 genes were upregulated by 4um heme treatment, also upregulated by 500 um heme treatment. Gene expression profiles were categorized based on the fold changes relative to 20 uM heme samples. Summary of genes that showed change in their expression profiles in response to heme was determined by MAS 5.0 an…	28	320	5	8.75	0.000229	0.049
1062	251	WBPaper00044091:Bpseudomallei_induced_2h	Genes that showed increased expression in adult animals after 2 hour exposure to B. pseudomallei R15 vs. exposure to OP50.	148	320	11	3.64	0.000229	0.0491
1063	251	WBPaper00005124:estrogen_10-5M_regulated	Genes up or down regulated by 10e-05M of estrogen. The normalized values used were G/R ratio > 2.6 for up-regulation and G/R ratio < 0.38 for down-regulation, which corresponds to 1.39 and -1.39 log(base2) G/R ratio, respectively.	1320	320	46	1.71	0.000233	0.0497
1064	251	WBPaper00041939:UVC-EtBr-exposed_vs_UVC-exposed_51h	Genes differentially expressed under EtBr treatment and UVC exposure vs under UVC exposure but without EtBr treatment at the -3h timepoint (3 h after the third UVC dose (51h), which is also 3 h after being placed on food).	2362	320	72	1.49	0.000234	0.0497
1065	252	WBPaper00037950:intestine_larva_enriched	Genes significantly enriched (> 2x, FDR < 5%) in a particular cell-type versus a reference sample of all cells at the same stage. WBPaper00037950:intestine_larva_enriched	946	160	61	6.32	2.12e-33	6.38e-30
1066	252	WBPaper00037950:intestine_embryo_enriched	Genes significantly enriched (> 2x, FDR < 5%) in a particular cell-type versus a reference sample of all cells at the same stage. WBPaper00037950:intestine_embryo_enriched	887	160	54	5.97	5.37e-28	1.18e-24
1067	252	WBPaper00037950:intestine_CoreEnriched	Genes significantly enriched (> 2x, FDR < 5%) in a particular cell-type versus a reference sample of all cells at both embryonic and larval stages. WBPaper00037950:intestine_CoreEnriched	298	160	29	9.54	2.13e-20	3.23e-17
1068	252	WBPaper00038438:S.marcescens_24hr_upregulated_RNAseq	Genes with increased expression after 24 hours of infection by S.marcescens Fold changes shown are pathogen vs OP50. WBPaper00038438:S.marcescens_24hr_upregulated_RNAseq	2272	160	71	3.06	5.64e-20	8.48e-17
1069	252	WBPaper00037950:intestine_larva_SelectivelyEnriched	Genes that show selective expression in a subset of cell types vs broadly expressed in many cell types. Correspond to 20% - 57% of enriched_genes for a given cell type. WBPaper00037950:intestine_larva_SelectivelyEnriched	438	160	30	6.71	8.82e-17	1.05e-13
1070	252	WBPaper00037950:intestine_embryo_SelectivelyEnriched	Genes that show selective expression in a subset of cell types vs broadly expressed in many cell types. Correspond to 20% - 57% of enriched_genes for a given cell type. WBPaper00037950:intestine_embryo_SelectivelyEnriched	460	160	28	5.97	2.1e-14	2.07e-11
1071	252	WBPaper00028789:PA14_vs_OP50_upregulated_4hr	Genes upregulated in worms grown on P. aeruginosa PA14 as compared to worms grown on OP50 for 4 hours by at least 2 fold and P < 0.01, as determined by a t-test.	308	160	19	6.05	3.58e-10	2.35e-07
1072	252	WBPaper00044030:nhr-8(hd117)_upregulated	Genes that showed increased expression in nhr-8(hd117) comparing to N2.	328	160	19	5.68	1.03e-09	6.4e-07
1073	252	WBPaper00037695:WC_5-day	Transcripts that cycle in warm/cold (WC) condition but not in constant cold (CC) condition (pF24<0.02).	1677	160	44	2.57	2.26e-09	1.34e-06
1074	252	WBPaper00034757:up_by_oxidative_stress	Genes upregulated by oxidative stress.	883	160	28	3.11	7.52e-08	3.49e-05
1075	252	WBPaper00036286:Pattern_C	Expression Pattern Group C, enriched for genes involved in metabolic processes.	992	160	29	2.87	2.4e-07	0.000102
1076	252	WBPaper00044091:Bpseudomallei_induced_12h	Genes that showed increased expression in adult animals after 12 hour exposure to B. pseudomallei R15 vs. exposure to OP50	466	160	19	4	2.88e-07	0.000121
1077	252	WBPaper00038438:S.marcescens_24hr_upregulated_TilingArray	Genes with increased expression after 24 hours of infection by S.marcescens Fold changes shown are pathogen vs OP50. WBPaper00038438:S.marcescens_24hr_upregulated_TilingArray	2653	160	53	1.96	3.94e-07	0.000164
1078	252	WBPaper00026980:intestine_enriched	Genes enriched in intestine.	2004	160	44	2.15	4.45e-07	0.000183
1079	252	WBPaper00037950:pharyngeal-muscle_embryo_enriched	Genes significantly enriched (> 2x, FDR < 5%) in a particular cell-type versus a reference sample of all cells at the same stage. WBPaper00037950:pharyngeal-muscle_embryo_enriched	599	160	21	3.44	7.85e-07	0.000309
1080	252	WBPaper00044091:Bpseudomallei_induced_8h	Genes that showed increased expression in adult animals after 8 hour exposure to B. pseudomallei R15 vs. exposure to OP50	607	160	21	3.39	9.73e-07	0.000377
1081	252	WBPaper00029437:rde-4_upregulated	Genes upregulated in rde-4(-/-) adult animals by at least 1.5 fold and P < 0.05, as determined by a multisample t-test.	380	160	16	4.13	1.75e-06	0.000647
1082	252	WBPaper00036464:affected_by_RN6390	Genes with altered expression after 8 h S. aureus infection.	384	160	16	4.08	2e-06	0.000731
1083	252	WBPaper00041211:RPW-24_Up	Genes up-regulated by RPW-24.	263	160	13	4.85	3.03e-06	0.00106
1084	252	WBPaper00041002:HQ_3d_2.0mM_Up	Gene significantly up-regulated by treatment with 2.0mM of HuminFeed Hydroquinone until young adult stage (3 days), with a minimum fold change in gene expression of 1.25.	1075	160	28	2.55	3.88e-06	0.00133
1085	252	WBPaper00041002:HF_3d_2.0mM_Up	Gene significantly up-regulated by treatment with 2.0mM of HuminFeed until young adult stage (3 days), with a minimum fold change in gene expression of 1.25.	1534	160	35	2.24	4e-06	0.00137
1086	252	WBPaper00031040:TGF-beta_adult_upregulated	TGF- Dauer pathway adult transcriptional targets. Results obtained by comparing the microarray results of the dauer-constitutive mutants daf-7(e1372), daf-7(m62), and daf-1(m40) with dauer-defective mutants daf-3(mgDf90), daf-5(e1386), and daf-7(e1372);daf-3(mgDf90) double mutants at the permissive temperature, 20C, on the first day of adulthood. WBPaper00031040:TGF-beta_adult_upregulated	2173	160	44	1.98	4.05e-06	0.00138
1087	252	WBPaper00035873:dpy-9_regulated	Genes with expression altered >= 3-fold in dpy-9(e12) mutants.	2813	160	52	1.81	5.82e-06	0.00191
1088	252	WBPaper00024671:AFD_AWB_vs_unsorted_downregulated	Genes predicted to be downregulated more than 2.0 fold in (AFD+AWB) datasets as compared to unsorted whole embryonic cells dataset.	526	160	18	3.35	7.15e-06	0.00228
1089	252	WBPaper00038462:aging_downregulated	Genes with a >= 10-fold decrease in expression in Day 15 adults relative to expression levels in Day 6 adults are listed.	376	160	15	3.91	7.18e-06	0.00229
1090	252	WBPaper00044013:nasp-1_downregulated	Genes down regulated by nasp-1. This experiment compares nasp-1 mutant versus N2 strain in C. elegans, after both have been exposed to the pathogenic bacteria B. thuringiensis DB27.	243	160	12	4.84	7.43e-06	0.00235
1091	252	WBPaper00031532:Larva_Pan_Neuronal_Depleted	WT-Pico Pan-neural Depleted Genes, with genes found multiple times in a single dataset removed (without dups).	1257	160	30	2.34	9.49e-06	0.00293
1092	252	WBPaper00040963:Q50_up	Genes up-regulated after 50 um Quercetin treatment. Fold change > 1.25.	447	160	16	3.51	1.37e-05	0.00413
1093	252	WBPaper00028789:PA14_vs_OP50_upregulated_8hr	Genes upregulated in worms grown on P. aeruginosa PA14 as compared to worms grown on OP50 for 8 hours by at least 2 fold and P < 0.01, as determined by a t-test.	262	160	12	4.49	1.58e-05	0.00468
1094	252	WBPaper00031850:mdt-15_RNAi_Down	Genes downregulated in mdt-15(RNAi) animals.	180	160	10	5.45	1.59e-05	0.0047
1095	252	WBPaper00037950:pharyngeal-muscle_embryo_SelectivelyEnriched	Genes that show selective expression in a subset of cell types vs broadly expressed in many cell types. Correspond to 20% - 57% of enriched_genes for a given cell type. WBPaper00037950:pharyngeal-muscle_embryo_SelectivelyEnriched	265	160	12	4.44	1.78e-05	0.00519
1096	252	WBPaper00035873:dpy-10_regulated	Genes with expression altered >= 3-fold in dpy-10(e128) mutants.	3336	160	57	1.67	1.94e-05	0.00563
1097	252	WBPaper00044091:Bpseudomallei_induced_2h	Genes that showed increased expression in adult animals after 2 hour exposure to B. pseudomallei R15 vs. exposure to OP50.	148	160	9	5.96	2.09e-05	0.00602
1098	252	WBPaper00041370:spg-7(RNAi)_upregulated	Genes up-regulated during spg-7(RNAi) treatment.	651	160	19	2.86	3.64e-05	0.00988
1099	252	WBPaper00032062:age_regulated_genes	Genes that showed significantly changed expression during aging (ANOVA, p < 0.0001)	1219	160	28	2.25	3.94e-05	0.0105
1100	252	[cgc5767]:expression_class_SE_pi(122_min)	Strictly embryonic (SE) subclasses are based on the earliest significant increase(abbreviated pi for primary increase). [cgc5767]:expression_class_SE_pi(122_min)	92	160	7	7.46	4.27e-05	0.0113
1101	252	WBPaper00035873:osmotically_regulated	Genes with expression altered >= 3-fold at one or more timepoint by the osmotic changes	294	160	12	4	4.91e-05	0.0128
1102	252	WBPaper00035892:KIM5_regulated	Genes changed expression level after Y. pestis treatment. P-value < 0.05.	252	160	11	4.28	5.59e-05	0.0143
1103	252	WBPaper00040990:PA14_upregulated	Genes with expression level induced by bacteria strain PA14.	257	160	11	4.2	6.67e-05	0.0167
1104	252	WBPaper00044091:Bpseudomallei_induced_4h	Genes that showed increased expression in adult animals after 4 hour exposure to B. pseudomallei R15 vs. exposure to OP50	175	160	9	5.04	7.77e-05	0.0192
1105	252	WBPaper00041370:spg-7(RNAi)_upregulated_atfs-1_dependent	Genes up-regulated during spg-7(RNAi) treatment that are dependent on atfs-1(tm4525).	360	160	13	3.54	8.32e-05	0.0204
1106	252	WBPaper00036286:Pattern_I	Expression Pattern Group I, enriched for genes involved in transport.	1295	160	28	2.12	0.000113	0.0267
1107	252	WBPaper00039866:ClassComp_daf-19_downregulated	Candidate daf-19 down regulated genes with a statistically significant signal variation of 1.5-fold or greater. These were identified using a class comparisons tool from BRB Array Tools.	541	160	16	2.9	0.000134	0.031
1108	252	WBPaper00041002:HF_3d_0.2mM_Up	Gene significantly up-regulated by treatment with 0.2mM of HuminFeed until young adult stage (3 days), with a minimum fold change in gene expression of 1.25.	1329	160	28	2.07	0.000175	0.0392
1109	252	WBPaper00041960:N2_fasting_upregulated_9hto12h	Genes upregulated by fasting anytime between 9 hour to 12 hour time course in N2 worms.	682	160	18	2.59	0.000209	0.0456
1110	252	WBPaper00028482:PA14_upregulated	Genes up regulated by P. aeruginosa Infection.	200	160	9	4.41	0.000214	0.0463
1111	257	WBPaper00031003:0hr_muscle_enriched	Genes enriched in muscle cells (0hr muscle dataset). Dissociated myo-3::GFP embryos were cultured for 0 hours before FACS sorting.	762	114	23	4.15	4.87e-09	2.72e-06
1112	257	WBPaper00031003:total_muscle_enriched	Total muscle enriched genes (complete list of non-overlapping genes from the 0hr and 24hr muscle enriched datasets).	1286	114	29	3.1	2.55e-08	1.28e-05
1113	257	WBPaper00031040:TGF-beta_adult_upregulated	TGF- Dauer pathway adult transcriptional targets. Results obtained by comparing the microarray results of the dauer-constitutive mutants daf-7(e1372), daf-7(m62), and daf-1(m40) with dauer-defective mutants daf-3(mgDf90), daf-5(e1386), and daf-7(e1372);daf-3(mgDf90) double mutants at the permissive temperature, 20C, on the first day of adulthood. WBPaper00031040:TGF-beta_adult_upregulated	2173	114	36	2.28	9.04e-07	0.000353
1114	257	WBPaper00040184:hcf-1nc_sir-2.1nc_daf-2up	Genes with no change in hcf-1(-), no change in sir-2.1(O/E) and upregulated in daf-2(-).	907	114	19	2.88	2.74e-05	0.00764
1115	257	WBPaper00033065:cyc-1(RNAi)_upregulated	Significantly upregulated genes from cyc-1(RNAi) microarrays using SAM algorithm with an FDR < 0.1 from adult-only chips.	3785	114	47	1.71	3.94e-05	0.0105
1116	258	WBPaper00036286:Pattern_C	Expression Pattern Group C, enriched for genes involved in metabolic processes.	992	73	17	3.68	2.2e-06	0.000796
1117	258	[cgc6390]:Cluster_B	Germline-enriched and sex-biased expression profile cluster B.	752	73	14	4	7.99e-06	0.00251
1118	258	WBPaper00038438:S.marcescens_24hr_upregulated_RNAseq	Genes with increased expression after 24 hours of infection by S.marcescens Fold changes shown are pathogen vs OP50. WBPaper00038438:S.marcescens_24hr_upregulated_RNAseq	2272	73	25	2.36	1.83e-05	0.00535
1119	258	WBPaper00037682:sma-2_sma-4_upregulated	Genes upregulated in sma-2 L4 (3 arrays) or sma-4 L4 (1 array) vs. N2 L4.	518	73	10	4.15	0.000136	0.0315
1120	259	WBPaper00037950:GABAergic-motor-neurons_embryo_SelectivelyEnriched	Genes that show selective expression in a subset of cell types vs broadly expressed in many cell types. Correspond to 20% - 57% of enriched_genes for a given cell type. WBPaper00037950:GABAergic-motor-neurons_embryo_SelectivelyEnriched	110	68	7	14.68	4.7e-07	0.000192
1121	259	WBPaper00036130:mir-243_up_regulated	Genes up regulated by mir-243(n4759).	1801	68	20	2.56	5.03e-05	0.013
1122	259	WBPaper00037950:GABAergic-motor-neurons_CoreEnriched	Genes significantly enriched (> 2x, FDR < 5%) in a particular cell-type versus a reference sample of all cells at both embryonic and larval stages. WBPaper00037950:GABAergic-motor-neurons_CoreEnriched	48	68	4	19.22	5.45e-05	0.014
1123	260	WBPaper00037950:all-neurons_larva_SelectivelyEnriched	Genes that show selective expression in a subset of cell types vs broadly expressed in many cell types. Correspond to 20% - 57% of enriched_genes for a given cell type. WBPaper00037950:all-neurons_larva_SelectivelyEnriched	546	55	14	7.31	3.81e-09	2.18e-06
1124	260	WBPaper00030839:Larval_Pan_Neuronal	Larval Pan-neural Enriched Genes.	1545	55	21	3.88	2e-08	1.03e-05
1125	260	WBPaper00037950:all-neurons_larva_enriched	Genes significantly enriched (> 2x, FDR < 5%) in a particular cell-type versus a reference sample of all cells at the same stage. WBPaper00037950:all-neurons_larva_enriched	1013	55	16	4.5	2.22e-07	9.55e-05
1126	260	WBPaper00037950:A-class-motor-neurons_larva_SelectivelyEnriched	Genes that show selective expression in a subset of cell types vs broadly expressed in many cell types. Correspond to 20% - 57% of enriched_genes for a given cell type. WBPaper00037950:A-class-motor-neurons_larva_SelectivelyEnriched	281	55	7	7.1	5.35e-05	0.0137
1127	268	WBPaper00036286:Pattern_G	Expression Pattern Group G, enriched for genes involved in locomotion.	1496	74	21	2.97	3.44e-06	0.0012
1128	268	WBPaper00040876:mir-35_downregulated	Genes with expression level down regulated in mir-35 mutants comparing with N2.	1014	74	17	3.55	3.62e-06	0.00126
1129	268	WBPaper00043945:MeHg_upregulated	Genes with expression level up regulated after treatment with Methylmercury (MeHg) by RNAseq analysis.	525	74	12	4.84	5.79e-06	0.0019
1130	268	WBPaper00042258:DA1877_downregulated_YoungAdult	Genes downregulated on Comamonas DA1877 relative to E. coli OP50, Young adult	315	74	9	6.06	1.67e-05	0.0049
1131	268	WBPaper00038172:crh-1null_down_regulated	Genes down regulated in crh-1(nn3315) comparing to in N2.	541	74	11	4.31	4.34e-05	0.0115
1132	268	cgc4386_cluster_2_4	Developmentally modulated gene cluster. cgc4386_cluster_2_4	138	74	6	9.21	4.72e-05	0.0123
1133	268	WBPaper00036130:mir-243_up_regulated	Genes up regulated by mir-243(n4759).	1801	74	21	2.47	5.91e-05	0.015
1134	268	WBPaper00038060:SUMO-1_downregulated	Genes showing < 0.5-fold down-regulated expression (p < 0.001) both in aex-3::His-SUMO-1 or myo-4::His-SUMO-1 C. elegans.	380	74	9	5.02	7.21e-05	0.0179
1135	268	WBPaper00038304:octr-1_regulated	Genes regulated by octr-1(ok371) after infected with P. aeruginosa PA14 for 4 hours at 25 centigrade.	976	74	14	3.04	0.000163	0.0368
1136	269	WBPaper00031003:0hr_muscle_depleted	Genes depleted in muscle cells (0hr muscle dataset). Dissociated myo-3::GFP embryos were cultured for 0 hours before FACS sorting.	1708	65	21	2.97	2.82e-06	0.001
1137	269	WBPaper00031003:total_muscle_depleted	Total muscle depleted genes (complete list of non-overlapping genes from the 0hr and 24hr muscle depleted datasets).	2488	65	23	2.23	9.26e-05	0.0223
1138	269	WBPaper00025032:cluster_16	C-lineage related expression profile. WBPaper00025032:cluster_16	66	65	4	14.62	0.00016	0.0362
1139	270	WBPaper00037950:all-neurons_larva_SelectivelyEnriched	Genes that show selective expression in a subset of cell types vs broadly expressed in many cell types. Correspond to 20% - 57% of enriched_genes for a given cell type. WBPaper00037950:all-neurons_larva_SelectivelyEnriched	546	61	14	6.59	1.62e-08	8.45e-06
1140	270	WBPaper00037950:all-neurons_larva_enriched	Genes significantly enriched (> 2x, FDR < 5%) in a particular cell-type versus a reference sample of all cells at the same stage. WBPaper00037950:all-neurons_larva_enriched	1013	61	15	3.81	5.43e-06	0.00179
1141	280	WBPaper00036375:enriched_in_PVD_OLL	Genes with expression enriched in PVD and OLL neurons. Data sets were normalized by RMA and transcripts showing relative PVD enrichment (>= 1.5X) vs. the reference sample were identified by SAM analysis (False Discovery Rate, FDR < 1%).	2180	149	70	3.38	1.7e-22	2.88e-19
1142	280	WBPaper00025141:unc-4::GFP_Expressed_Genes	Genes expressed in embryonic motor neurons (identified by unc-4::GFP expressing cells).	6051	149	107	1.86	1.49e-16	1.75e-13
1143	280	WBPaper00031532:Larva_Pan_Neuronal_Enriched	WT-Pico Pan-neural Enriched Genes, with genes found multiple times in a single dataset removed (without dups).	1604	149	50	3.28	8.01e-15	8.24e-12
1144	280	WBPaper00030839:Larval_Pan_Neuronal	Larval Pan-neural Enriched Genes.	1545	149	46	3.13	7.44e-13	6.38e-10
1145	280	WBPaper00024671:AFD_AWB_vs_unsorted_upregulated	Genes predicted to be upregulated more than 2.0 fold in (AFD+AWB) datasets as compared to unsorted whole embryonic cells dataset.	808	149	32	4.17	3.84e-12	3.05e-09
1146	280	WBPaper00025141:unc-4::GFP_Enriched_Genes	Expressed transcripts enriched in embryonic motor neurons (identified by unc-4::GFP expressing cells).	969	149	32	3.48	4.18e-10	2.71e-07
1147	280	WBPaper00030839:Embryo_A_Class	Embryonic A-class motor neuron enriched genes.	969	149	32	3.48	4.18e-10	2.71e-07
1148	280	WBPaper00030839:Embryo_Pan_Neuronal	Embryonic Pan-neural Enriched Genes.	1620	149	41	2.66	2.82e-09	1.64e-06
1149	280	WBPaper00040221:DAF-12_target_ALF4	Potental DAF-12 target genes identified by ChIP-chip analysis performed on strain ALF4 [daf-12	3128	149	57	1.92	1.7e-07	7.38e-05
1150	280	WBPaper00035588:alg-1(-)_upregulated	Genes upregulated by alg-1(-).	1423	149	34	2.51	3.61e-07	0.000151
1151	280	WBPaper00035084:L1_enriched_AIN-2_IP	miRNA targets that are significantly enriched at L1 larva stage. To generate a global view of the dynamics of miRNA-mediated regulation of gene expression during C. elegans development, authors analyzed the mRNAs in the AIN-2-GFP IP results from five developmental stages. The magnitude of the combined interaction of miRNAs with a given target mRNA was assessed by measuring the fold enrichment of …	1035	149	28	2.85	4.2e-07	0.000173
1152	280	WBPaper00035084:embryo_enriched_AIN-2_IP	miRNA targets that are significantly enriched at embryo stage. To generate a global view of the dynamics of miRNA-mediated regulation of gene expression during C. elegans development, authors analyzed the mRNAs in the AIN-2-GFP IP results from five developmental stages. The magnitude of the combined interaction of miRNAs with a given target mRNA was assessed by measuring the fold enrichment of th…	737	149	23	3.28	4.64e-07	0.00019
1153	280	WBPaper00034661:AgNPs_downregulated	Genes downregulated more than 2 fold after 24 hours of AgNPs exposure.	1059	149	27	2.68	2.19e-06	0.000791
1154	280	WBPaper00032976:dosage_compensated_genes	Genes that are dosage compensated.	374	149	15	4.22	2.79e-06	0.000989
1155	280	WBPaper00031003:hlh_1_enriched	Genes enriched in HLH-1 heat shock dataset.	2319	149	44	2	2.93e-06	0.00104
1156	280	WBPaper00035084:L4_enriched_AIN-2_IP	miRNA targets that are significantly enriched at L4 larva stage. To generate a global view of the dynamics of miRNA-mediated regulation of gene expression during C. elegans development, authors analyzed the mRNAs in the AIN-2-GFP IP results from five developmental stages. The magnitude of the combined interaction of miRNAs with a given target mRNA was assessed by measuring the fold enrichment of …	769	149	22	3.01	3.54e-06	0.00123
1157	280	WBPaper00030839:Larval_A_Class	Larval A-class motor neuron enriched genes.	404	149	15	3.91	7.1e-06	0.00227
1158	280	WBPaper00037950:BAG-neuron_expressed	Genes that showed expression levels higher than the corresponding reference sample (embryonic 0hr reference). WBPaper00037950:BAG-neuron_expressed	4597	149	69	1.58	7.83e-06	0.00246
1159	280	WBPaper00037950:A-class-motor-neurons_larva_enriched	Genes significantly enriched (> 2x, FDR < 5%) in a particular cell-type versus a reference sample of all cells at the same stage. WBPaper00037950:A-class-motor-neurons_larva_enriched	689	149	20	3.06	8.31e-06	0.0026
1160	280	WBPaper00041002:HF_11d_2.0mM_Up	Gene significantly up-regulated by treatment with 2.0mM of HuminFeed until older adult stage (11 days), with a minimum fold change in gene expression of 1.25.	677	149	19	2.95	2.28e-05	0.00647
1161	280	WBPaper00037950:AVA-neuron_expressed	Genes that showed expression levels higher than the corresponding reference sample (embryonic 24hr reference). WBPaper00037950:AVA-neuron_expressed	4576	149	67	1.54	2.92e-05	0.00808
1162	280	WBPaper00025141:N2_Expressed_Genes	Genes expressed in N2.	8852	149	108	1.28	3.59e-05	0.00977
1163	280	WBPaper00037950:GABAergic-motor-neurons_embryo_enriched	Genes significantly enriched (> 2x, FDR < 5%) in a particular cell-type versus a reference sample of all cells at the same stage. WBPaper00037950:GABAergic-motor-neurons_embryo_enriched	361	149	13	3.79	4.09e-05	0.0109
1164	280	WBPaper00031003:0hr_muscle_depleted	Genes depleted in muscle cells (0hr muscle dataset). Dissociated myo-3::GFP embryos were cultured for 0 hours before FACS sorting.	1708	149	33	2.03	5.16e-05	0.0133
1165	280	WBPaper00035905:FBF-1_Associated	FBF-associated probe sets (FDR <2.25%)	3768	149	57	1.59	7.17e-05	0.0178
1166	280	WBPaper00041939:EtBr-exposed_vs_UVC-exposed_48h	Genes differentially expressed under EtBr treatment without UVC exposure vs after UVC exposure but without EtBr treatment at the -1h timepoint (just prior to the third UVC dose (48h)).	3146	149	50	1.67	7.29e-05	0.0181
1167	280	[cgc6390]:mixed_oogenesis-somatic	mixed oogenesis/somatic	632	149	17	2.83	0.000106	0.0253
1168	280	WBPaper00031252:AIN-1_IP_enriched	mRNAs that were significantly enriched in the AIN-1 immunoprecipitation samples, compared to the control total mRNAs in the input extracts (p < 0.01).	2504	149	42	1.77	0.000107	0.0255
1169	280	WBPaper00031832:slr-2_regulated	A complete list of the genes that showed differential expression in a slr-2 mutant strain.	1718	149	32	1.96	0.000138	0.0318
1170	280	cgc4386_cluster_6_5	Developmentally modulated gene cluster. cgc4386_cluster_6_5	263	149	10	4	0.00021	0.0457
1171	283	WBPaper00037950:excretory-cell_larva_enriched	Genes significantly enriched (> 2x, FDR < 5%) in a particular cell-type versus a reference sample of all cells at the same stage. WBPaper00037950:excretory-cell_larva_enriched	528	48	12	7.43	4.32e-08	2.08e-05
1172	283	WBPaper00037950:excretory-cell_larva_SelectivelyEnriched	Genes that show selective expression in a subset of cell types vs broadly expressed in many cell types. Correspond to 20% - 57% of enriched_genes for a given cell type. WBPaper00037950:excretory-cell_larva_SelectivelyEnriched	249	48	6	7.87	0.000106	0.0252
1173	283	WBPaper00037950:GABAergic-motor-neurons_larva_SelectivelyEnriched	Genes that show selective expression in a subset of cell types vs broadly expressed in many cell types. Correspond to 20% - 57% of enriched_genes for a given cell type. WBPaper00037950:GABAergic-motor-neurons_larva_SelectivelyEnriched	249	48	6	7.87	0.000106	0.0252
1174	284	WBPaper00030839:Larval_Pan_Neuronal	Larval Pan-neural Enriched Genes.	1545	371	162	4.43	1.1e-66	1.21e-62
1175	284	WBPaper00037950:A-class-motor-neurons_larva_enriched	Genes significantly enriched (> 2x, FDR < 5%) in a particular cell-type versus a reference sample of all cells at the same stage. WBPaper00037950:A-class-motor-neurons_larva_enriched	689	371	112	6.87	1.28e-63	1.25e-59
1176	284	WBPaper00031532:Larva_Pan_Neuronal_Enriched	WT-Pico Pan-neural Enriched Genes, with genes found multiple times in a single dataset removed (without dups).	1604	371	149	3.93	2.34e-53	1.52e-49
1177	284	WBPaper00037950:glr-1(+)-neurons_larva_enriched	Genes significantly enriched (> 2x, FDR < 5%) in a particular cell-type versus a reference sample of all cells at the same stage. WBPaper00037950:glr-1(+)-neurons_larva_enriched	661	371	92	5.88	1.39e-45	7.5e-42
1178	284	WBPaper00037950:all-neurons_larva_enriched	Genes significantly enriched (> 2x, FDR < 5%) in a particular cell-type versus a reference sample of all cells at the same stage. WBPaper00037950:all-neurons_larva_enriched	1013	371	101	4.21	4.7e-37	1.62e-33
1179	284	WBPaper00024671:AFD_AWB_vs_unsorted_upregulated	Genes predicted to be upregulated more than 2.0 fold in (AFD+AWB) datasets as compared to unsorted whole embryonic cells dataset.	808	371	83	4.34	5.14e-31	1.37e-27
1180	284	WBPaper00030839:Embryo_Pan_Neuronal	Embryonic Pan-neural Enriched Genes.	1620	371	118	3.08	1.73e-30	4.45e-27
1181	284	WBPaper00042548:miRISC_enriched	Genes enriched in neuronal miRNA-induced silencing complexes (miRISC) as detected by immunoprecipitations and microarray analysis.	692	371	75	4.58	1.9e-29	4.59e-26
1182	284	WBPaper00030839:Larval_A_Class	Larval A-class motor neuron enriched genes.	404	371	58	6.07	4.02e-29	9.42e-26
1183	284	WBPaper00037950:AVE-neuron_embryo_enriched	Genes significantly enriched (> 2x, FDR < 5%) in a particular cell-type versus a reference sample of all cells at the same stage. WBPaper00037950:AVE-neuron_embryo_enriched	433	371	56	5.47	8.9e-26	1.74e-22
1184	284	WBPaper00025141:unc-4::GFP_Enriched_Genes	Expressed transcripts enriched in embryonic motor neurons (identified by unc-4::GFP expressing cells).	969	371	76	3.32	5.99e-21	9.49e-18
1185	284	WBPaper00030839:Embryo_A_Class	Embryonic A-class motor neuron enriched genes.	969	371	76	3.32	5.99e-21	9.49e-18
1186	284	WBPaper00034661:AgNPs_downregulated	Genes downregulated more than 2 fold after 24 hours of AgNPs exposure.	1059	371	74	2.95	1.54e-17	1.95e-14
1187	284	WBPaper00037950:GABAergic-motor-neurons_embryo_enriched	Genes significantly enriched (> 2x, FDR < 5%) in a particular cell-type versus a reference sample of all cells at the same stage. WBPaper00037950:GABAergic-motor-neurons_embryo_enriched	361	371	41	4.8	5.63e-17	6.8e-14
1188	284	WBPaper00037950:A-class-motor-neurons_CoreEnriched	Genes significantly enriched (> 2x, FDR < 5%) in a particular cell-type versus a reference sample of all cells at both embryonic and larval stages. WBPaper00037950:A-class-motor-neurons_CoreEnriched	106	371	23	9.17	3.8e-16	4.35e-13
1189	284	WBPaper00036375:enriched_in_PVD_OLL	Genes with expression enriched in PVD and OLL neurons. Data sets were normalized by RMA and transcripts showing relative PVD enrichment (>= 1.5X) vs. the reference sample were identified by SAM analysis (False Discovery Rate, FDR < 1%).	2180	371	111	2.15	5.34e-16	6.08e-13
1190	284	WBPaper00040876:mir-35_downregulated	Genes with expression level down regulated in mir-35 mutants comparing with N2.	1014	371	69	2.88	9.17e-16	1.02e-12
1191	284	WBPaper00037950:dopaminergic-neurons_larva_enriched	Genes significantly enriched (> 2x, FDR < 5%) in a particular cell-type versus a reference sample of all cells at the same stage. WBPaper00037950:dopaminergic-neurons_larva_enriched	1231	371	75	2.58	1.52e-14	1.53e-11
1192	284	WBPaper00037950:all-neurons_CoreEnriched	Genes significantly enriched (> 2x, FDR < 5%) in a particular cell-type versus a reference sample of all cells at both embryonic and larval stages. WBPaper00037950:all-neurons_CoreEnriched	102	371	20	8.29	2.56e-13	2.31e-10
1193	284	WBPaper00025141:unc-4::GFP_Expressed_Genes	Genes expressed in embryonic motor neurons (identified by unc-4::GFP expressing cells).	6051	371	209	1.46	1.94e-12	1.6e-09
1194	284	WBPaper00031252:AIN-2_IP_enriched	mRNAs that were significantly enriched in the AIN-2 immunoprecipitation samples, compared to the control total mRNAs in the input extracts (p < 0.01).	1772	371	89	2.12	2.5e-12	2.02e-09
1195	284	WBPaper00037950:BAG-neuron_embryo_enriched	Genes significantly enriched (> 2x, FDR < 5%) in a particular cell-type versus a reference sample of all cells at the same stage. WBPaper00037950:BAG-neuron_embryo_enriched	454	371	39	3.63	3.06e-12	2.45e-09
1196	284	WBPaper00037950:A-class-motor-neurons_larva_SelectivelyEnriched	Genes that show selective expression in a subset of cell types vs broadly expressed in many cell types. Correspond to 20% - 57% of enriched_genes for a given cell type. WBPaper00037950:A-class-motor-neurons_larva_SelectivelyEnriched	281	371	30	4.51	5.18e-12	4.07e-09
1197	284	WBPaper00037950:dopaminergic-neurons_embryo_enriched	Genes significantly enriched (> 2x, FDR < 5%) in a particular cell-type versus a reference sample of all cells at the same stage. WBPaper00037950:dopaminergic-neurons_embryo_enriched	466	371	39	3.54	6.85e-12	5.22e-09
1198	284	WBPaper00035588:alg-1(-)_upregulated	Genes upregulated by alg-1(-).	1423	371	74	2.2	5.78e-11	4.14e-08
1199	284	WBPaper00034739:N2moreDR1350	Genes that showed higher expression in N2 than in DR1350.	1486	371	76	2.16	6.59e-11	4.69e-08
1200	284	WBPaper00037950:BAG-neuron_expressed	Genes that showed expression levels higher than the corresponding reference sample (embryonic 0hr reference). WBPaper00037950:BAG-neuron_expressed	4597	371	165	1.52	2.72e-10	1.82e-07
1201	284	WBPaper00037950:glr-1(+)-neurons_larva_SelectivelyEnriched	Genes that show selective expression in a subset of cell types vs broadly expressed in many cell types. Correspond to 20% - 57% of enriched_genes for a given cell type. WBPaper00037950:glr-1(+)-neurons_larva_SelectivelyEnriched	257	371	25	4.11	2.3e-09	1.36e-06
1202	284	WBPaper00037950:A-class-motor-neurons_embryo_enriched	Genes significantly enriched (> 2x, FDR < 5%) in a particular cell-type versus a reference sample of all cells at the same stage. WBPaper00037950:A-class-motor-neurons_embryo_enriched	390	371	31	3.36	3.83e-09	2.19e-06
1203	284	WBPaper00032948:StarveUp1	The first of four clusters of genes up-regulated during L1 arrest.	231	371	23	4.21	6.54e-09	3.57e-06
1204	284	WBPaper00038438:P.lumniescens_24hr_upregulated_TilingArray	Genes with increased expression after 24 hours of infection by P.lumniescens Fold changes shown are pathogen vs OP50. WBPaper00038438:P.lumniescens_24hr_upregulated_TilingArray	3780	371	137	1.53	1.63e-08	8.45e-06
1205	284	WBPaper00037950:all-neurons_embryo_enriched	Genes significantly enriched (> 2x, FDR < 5%) in a particular cell-type versus a reference sample of all cells at the same stage. WBPaper00037950:all-neurons_embryo_enriched	450	371	32	3.01	3.09e-08	1.52e-05
1206	284	WBPaper00031003:0hr_muscle_depleted	Genes depleted in muscle cells (0hr muscle dataset). Dissociated myo-3::GFP embryos were cultured for 0 hours before FACS sorting.	1708	371	76	1.88	3.43e-08	1.67e-05
1207	284	WBPaper00031003:hlh_1_enriched	Genes enriched in HLH-1 heat shock dataset.	2319	371	94	1.71	5.24e-08	2.49e-05
1208	284	WBPaper00031252:AIN-1_IP_enriched	mRNAs that were significantly enriched in the AIN-1 immunoprecipitation samples, compared to the control total mRNAs in the input extracts (p < 0.01).	2504	371	99	1.67	7.03e-08	3.28e-05
1209	284	WBPaper00041939:EtBr-exposed_vs_UVC-exposed_51h	Genes differentially expressed under EtBr treatment without UVC exposure vs after UVC exposure but without EtBr treatment at the -3h timepoint (3 h after the third UVC dose (51h), which is also 3 h after being placed on food).	926	371	49	2.24	9.67e-08	4.39e-05
1210	284	WBPaper00037950:dopaminergic-neurons_CoreEnriched	Genes significantly enriched (> 2x, FDR < 5%) in a particular cell-type versus a reference sample of all cells at both embryonic and larval stages. WBPaper00037950:dopaminergic-neurons_CoreEnriched	150	371	17	4.79	9.72e-08	4.42e-05
1211	284	WBPaper00032976:dosage_compensated_genes	Genes that are dosage compensated.	374	371	26	2.94	9.76e-07	0.000378
1212	284	WBPaper00035084:L3_enriched_AIN-2_IP	miRNA targets that are significantly enriched at L3 larva stage. To generate a global view of the dynamics of miRNA-mediated regulation of gene expression during C. elegans development, authors analyzed the mRNAs in the AIN-2-GFP IP results from five developmental stages. The magnitude of the combined interaction of miRNAs with a given target mRNA was assessed by measuring the fold enrichment of …	861	371	44	2.16	1.2e-06	0.000458
1213	284	WBPaper00037950:AVE-neuron_embryo_SelectivelyEnriched	Genes that show selective expression in a subset of cell types vs broadly expressed in many cell types. Correspond to 20% - 57% of enriched_genes for a given cell type. WBPaper00037950:AVE-neuron_embryo_SelectivelyEnriched	142	371	15	4.47	1.37e-06	0.00052
1214	284	WBPaper00031003:total_muscle_depleted	Total muscle depleted genes (complete list of non-overlapping genes from the 0hr and 24hr muscle depleted datasets).	2488	371	94	1.6	1.38e-06	0.000521
1215	284	WBPaper00029359_1336	phasmids (adult); 8.3e-04(11.83x). phasmids (larva); 8.3e-04(11.83x).	28	371	7	10.57	3.02e-06	0.00106
1216	284	WBPaper00035084:L2_enriched_AIN-2_IP	miRNA targets that are significantly enriched at L2 larva stage. To generate a global view of the dynamics of miRNA-mediated regulation of gene expression during C. elegans development, authors analyzed the mRNAs in the AIN-2-GFP IP results from five developmental stages. The magnitude of the combined interaction of miRNAs with a given target mRNA was assessed by measuring the fold enrichment of …	833	371	42	2.13	3e-06	0.00106
1217	284	WBPaper00031832:slr-2_regulated	A complete list of the genes that showed differential expression in a slr-2 mutant strain.	1718	371	70	1.72	3.52e-06	0.00123
1218	284	WBPaper00029359_1243	phasmids (adult); 9.4e-04(10.99x). phasmids (larva); 9.4e-04(10.99x).	29	371	7	10.2	3.9e-06	0.00134
1219	284	cgc4489_group_14	Genome-wide analysis of developmental and sex-regulated gene expression profile. cgc4489_group_14	512	371	30	2.48	4.89e-06	0.00163
1220	284	WBPaper00029359_1240	phasmids (adult); 1.5e-04(13.99x). phasmids (larva); 1.5e-04(13.99x). dorsal nerve cord (adult); 3.9e-04(7.84x). amphids (adult); 6.0e-04(10.10x). amphids (larva); 6.0e-04(10.10x).	20	371	6	12.68	4.93e-06	0.00164
1221	284	WBPaper00035084:L1_enriched_AIN-2_IP	miRNA targets that are significantly enriched at L1 larva stage. To generate a global view of the dynamics of miRNA-mediated regulation of gene expression during C. elegans development, authors analyzed the mRNAs in the AIN-2-GFP IP results from five developmental stages. The magnitude of the combined interaction of miRNAs with a given target mRNA was assessed by measuring the fold enrichment of …	1035	371	48	1.96	5.66e-06	0.00186
1222	284	WBPaper00037950:all-neurons_larva_SelectivelyEnriched	Genes that show selective expression in a subset of cell types vs broadly expressed in many cell types. Correspond to 20% - 57% of enriched_genes for a given cell type. WBPaper00037950:all-neurons_larva_SelectivelyEnriched	546	371	31	2.4	6.41e-06	0.00208
1223	284	WBPaper00029359_1194	phasmids (adult); 4.8e-05(17.09x). phasmids (larva); 4.8e-05(17.09x). amphids (adult); 2.0e-04(12.35x). amphids (larva); 2.0e-04(12.35x). dorsal nerve cord (larva); 6.4e-04(9.26x).	15	371	5	14.09	1.78e-05	0.0052
1224	284	WBPaper00037950:AVA-neuron_embryo_enriched	Genes significantly enriched (> 2x, FDR < 5%) in a particular cell-type versus a reference sample of all cells at the same stage. WBPaper00037950:AVA-neuron_embryo_enriched	535	371	29	2.29	3.03e-05	0.00836
1225	284	WBPaper00035084:L4_enriched_AIN-2_IP	miRNA targets that are significantly enriched at L4 larva stage. To generate a global view of the dynamics of miRNA-mediated regulation of gene expression during C. elegans development, authors analyzed the mRNAs in the AIN-2-GFP IP results from five developmental stages. The magnitude of the combined interaction of miRNAs with a given target mRNA was assessed by measuring the fold enrichment of …	769	371	37	2.03	3.35e-05	0.00916
1226	284	WBPaper00040985:AIN-2_asynchronous_muscle	Genes enriched in body wall muscle AIN-2 miRISCs. Pmyo-3-ain-2-gfp IP was performed in mixed stage worms.	523	371	28	2.26	5.17e-05	0.0133
1227	284	WBPaper00031003:24hr_muscle_depleted	Genes depleted in muscle cells (24hr muscle dataset). Dissociated myo-3::GFP embryos were cultured for 24 hours before FACS sorting.	1589	371	62	1.65	5.22e-05	0.0135
1228	284	WBPaper00041174:genotypic	Genes with variation in expression level across genotypes (AB2, CB4856, RC301, CB4857, N2, HC445).	1974	371	73	1.56	5.93e-05	0.015
1229	284	WBPaper00035084:embryo_enriched_AIN-2_IP	miRNA targets that are significantly enriched at embryo stage. To generate a global view of the dynamics of miRNA-mediated regulation of gene expression during C. elegans development, authors analyzed the mRNAs in the AIN-2-GFP IP results from five developmental stages. The magnitude of the combined interaction of miRNAs with a given target mRNA was assessed by measuring the fold enrichment of th…	737	371	35	2.01	7.15e-05	0.0178
1230	284	WBPaper00041939:EtBr-exposed_vs_UVC-exposed_48h	Genes differentially expressed under EtBr treatment without UVC exposure vs after UVC exposure but without EtBr treatment at the -1h timepoint (just prior to the third UVC dose (48h)).	3146	371	105	1.41	7.4e-05	0.0183
1231	284	cgc4489_group_13	Genome-wide analysis of developmental and sex-regulated gene expression profile. cgc4489_group_13	416	371	23	2.34	0.000151	0.0346
1232	284	[cgc6390]:Cluster_A	Germline-enriched and sex-biased expression profile cluster A.	621	371	30	2.04	0.000177	0.0396
1233	284	cgc4489_group_19	Genome-wide analysis of developmental and sex-regulated gene expression profile. cgc4489_group_19	344	371	20	2.46	0.000211	0.0458
1234	285	WBPaper00037950:A-class-motor-neurons_larva_SelectivelyEnriched	Genes that show selective expression in a subset of cell types vs broadly expressed in many cell types. Correspond to 20% - 57% of enriched_genes for a given cell type. WBPaper00037950:A-class-motor-neurons_larva_SelectivelyEnriched	281	48	6	6.98	0.000205	0.0448
1235	286	WBPaper00037950:BAG-neuron_embryo_enriched	Genes significantly enriched (> 2x, FDR < 5%) in a particular cell-type versus a reference sample of all cells at the same stage. WBPaper00037950:BAG-neuron_embryo_enriched	454	170	81	16.46	1.36e-79	2.66e-75
1236	286	WBPaper00037950:BAG-neuron_embryo_SelectivelyEnriched	Genes that show selective expression in a subset of cell types vs broadly expressed in many cell types. Correspond to 20% - 57% of enriched_genes for a given cell type. WBPaper00037950:BAG-neuron_embryo_SelectivelyEnriched	209	170	54	23.84	9.57e-61	8.86e-57
1237	286	WBPaper00039866:SAM_daf-19_downregulated	Candidate daf-19 down regulated genes with a statistically significant signal variation of 1.5-fold or greater. These were identified using a Significance Analysis of Microarrays (SAM).	185	170	44	21.94	2.18e-47	1.24e-43
1238	286	WBPaper00039866:ClassComp_daf-19_downregulated	Candidate daf-19 down regulated genes with a statistically significant signal variation of 1.5-fold or greater. These were identified using a class comparisons tool from BRB Array Tools.	541	170	57	9.72	5.64e-41	2.58e-37
1239	286	WBPaper00037950:dopaminergic-neurons_embryo_enriched	Genes significantly enriched (> 2x, FDR < 5%) in a particular cell-type versus a reference sample of all cells at the same stage. WBPaper00037950:dopaminergic-neurons_embryo_enriched	466	170	47	9.3	1.43e-32	4.12e-29
1240	286	WBPaper00024671:AFD_AWB_vs_unsorted_upregulated	Genes predicted to be upregulated more than 2.0 fold in (AFD+AWB) datasets as compared to unsorted whole embryonic cells dataset.	808	170	57	6.51	1.87e-31	5.07e-28
1241	286	WBPaper00037950:dopaminergic-neurons_CoreEnriched	Genes significantly enriched (> 2x, FDR < 5%) in a particular cell-type versus a reference sample of all cells at both embryonic and larval stages. WBPaper00037950:dopaminergic-neurons_CoreEnriched	150	170	28	17.22	6.02e-27	1.26e-23
1242	286	WBPaper00037950:dopaminergic-neurons_embryo_SelectivelyEnriched	Genes that show selective expression in a subset of cell types vs broadly expressed in many cell types. Correspond to 20% - 57% of enriched_genes for a given cell type. WBPaper00037950:dopaminergic-neurons_embryo_SelectivelyEnriched	172	170	29	15.55	1.51e-26	3.08e-23
1243	286	WBPaper00030839:Embryo_Pan_Neuronal	Embryonic Pan-neural Enriched Genes.	1620	170	70	3.99	5.32e-26	1.06e-22
1244	286	WBPaper00037950:all-neurons_larva_enriched	Genes significantly enriched (> 2x, FDR < 5%) in a particular cell-type versus a reference sample of all cells at the same stage. WBPaper00037950:all-neurons_larva_enriched	1013	170	56	5.1	1.84e-25	3.53e-22
1245	286	WBPaper00037950:all-neurons_larva_SelectivelyEnriched	Genes that show selective expression in a subset of cell types vs broadly expressed in many cell types. Correspond to 20% - 57% of enriched_genes for a given cell type. WBPaper00037950:all-neurons_larva_SelectivelyEnriched	546	170	36	6.08	1.32e-18	1.77e-15
1246	286	WBPaper00030839:Larval_Pan_Neuronal	Larval Pan-neural Enriched Genes.	1545	170	58	3.46	4.04e-18	5.27e-15
1247	286	WBPaper00037950:all-neurons_CoreEnriched	Genes significantly enriched (> 2x, FDR < 5%) in a particular cell-type versus a reference sample of all cells at both embryonic and larval stages. WBPaper00037950:all-neurons_CoreEnriched	102	170	17	15.38	7.57e-16	8.54e-13
1248	286	WBPaper00037950:all-neurons_embryo_enriched	Genes significantly enriched (> 2x, FDR < 5%) in a particular cell-type versus a reference sample of all cells at the same stage. WBPaper00037950:all-neurons_embryo_enriched	450	170	30	6.15	1.05e-15	1.17e-12
1249	286	WBPaper00037950:all-neurons_embryo_SelectivelyEnriched	Genes that show selective expression in a subset of cell types vs broadly expressed in many cell types. Correspond to 20% - 57% of enriched_genes for a given cell type. WBPaper00037950:all-neurons_embryo_SelectivelyEnriched	108	170	17	14.52	2.06e-15	2.23e-12
1250	286	WBPaper00031532:Larva_Pan_Neuronal_Enriched	WT-Pico Pan-neural Enriched Genes, with genes found multiple times in a single dataset removed (without dups).	1604	170	50	2.88	2.47e-12	2e-09
1251	286	WBPaper00037950:dopaminergic-neurons_larva_SelectivelyEnriched	Genes that show selective expression in a subset of cell types vs broadly expressed in many cell types. Correspond to 20% - 57% of enriched_genes for a given cell type. WBPaper00037950:dopaminergic-neurons_larva_SelectivelyEnriched	460	170	25	5.01	2.89e-11	2.1e-08
1252	286	WBPaper00031003:0hr_muscle_depleted	Genes depleted in muscle cells (0hr muscle dataset). Dissociated myo-3::GFP embryos were cultured for 0 hours before FACS sorting.	1708	170	48	2.59	2.97e-10	1.97e-07
1253	286	WBPaper00037950:dopaminergic-neurons_larva_enriched	Genes significantly enriched (> 2x, FDR < 5%) in a particular cell-type versus a reference sample of all cells at the same stage. WBPaper00037950:dopaminergic-neurons_larva_enriched	1231	170	38	2.85	2.76e-09	1.61e-06
1254	286	WBPaper00031003:total_muscle_depleted	Total muscle depleted genes (complete list of non-overlapping genes from the 0hr and 24hr muscle depleted datasets).	2488	170	53	1.97	4.25e-07	0.000175
1255	286	WBPaper00037950:BAG-neuron_expressed	Genes that showed expression levels higher than the corresponding reference sample (embryonic 0hr reference). WBPaper00037950:BAG-neuron_expressed	4597	170	79	1.59	1.5e-06	0.000566
1256	286	WBPaper00042548:miRISC_enriched	Genes enriched in neuronal miRNA-induced silencing complexes (miRISC) as detected by immunoprecipitations and microarray analysis.	692	170	19	2.53	0.000185	0.0411
1257	287	WBPaper00030839:Larval_Pan_Neuronal	Larval Pan-neural Enriched Genes.	1545	81	31	3.88	8.15e-12	6.13e-09
1258	287	WBPaper00037950:all-neurons_larva_enriched	Genes significantly enriched (> 2x, FDR < 5%) in a particular cell-type versus a reference sample of all cells at the same stage. WBPaper00037950:all-neurons_larva_enriched	1013	81	24	4.59	1.41e-10	9.7e-08
1259	287	WBPaper00037950:glr-1(+)-neurons_larva_enriched	Genes significantly enriched (> 2x, FDR < 5%) in a particular cell-type versus a reference sample of all cells at the same stage. WBPaper00037950:glr-1(+)-neurons_larva_enriched	661	81	19	5.57	7.49e-10	4.73e-07
1260	287	WBPaper00031532:Larva_Pan_Neuronal_Enriched	WT-Pico Pan-neural Enriched Genes, with genes found multiple times in a single dataset removed (without dups).	1604	81	27	3.26	1.42e-08	7.43e-06
1261	287	WBPaper00037950:A-class-motor-neurons_larva_enriched	Genes significantly enriched (> 2x, FDR < 5%) in a particular cell-type versus a reference sample of all cells at the same stage. WBPaper00037950:A-class-motor-neurons_larva_enriched	689	81	16	4.5	3.77e-07	0.000157
1262	287	WBPaper00037950:all-neurons_larva_SelectivelyEnriched	Genes that show selective expression in a subset of cell types vs broadly expressed in many cell types. Correspond to 20% - 57% of enriched_genes for a given cell type. WBPaper00037950:all-neurons_larva_SelectivelyEnriched	546	81	12	4.26	2.22e-05	0.00634
1263	287	WBPaper00037950:BAG-neuron_embryo_SelectivelyEnriched	Genes that show selective expression in a subset of cell types vs broadly expressed in many cell types. Correspond to 20% - 57% of enriched_genes for a given cell type. WBPaper00037950:BAG-neuron_embryo_SelectivelyEnriched	209	81	7	6.48	0.000102	0.0244
1264	287	WBPaper00042548:miRISC_enriched	Genes enriched in neuronal miRNA-induced silencing complexes (miRISC) as detected by immunoprecipitations and microarray analysis.	692	81	12	3.36	0.000214	0.0463
1265	295	WBPaper00030839:Larval_Pan_Neuronal	Larval Pan-neural Enriched Genes.	1545	58	22	3.85	1.06e-08	5.67e-06
1266	295	WBPaper00042548:miRISC_enriched	Genes enriched in neuronal miRNA-induced silencing complexes (miRISC) as detected by immunoprecipitations and microarray analysis.	692	58	15	5.86	2.04e-08	1.05e-05
1267	295	WBPaper00031532:Larva_Pan_Neuronal_Enriched	WT-Pico Pan-neural Enriched Genes, with genes found multiple times in a single dataset removed (without dups).	1604	58	21	3.54	1.13e-07	5.08e-05
1268	295	WBPaper00037950:A-class-motor-neurons_larva_enriched	Genes significantly enriched (> 2x, FDR < 5%) in a particular cell-type versus a reference sample of all cells at the same stage. WBPaper00037950:A-class-motor-neurons_larva_enriched	689	58	12	4.71	6.53e-06	0.00211
1269	295	WBPaper00037950:all-neurons_larva_enriched	Genes significantly enriched (> 2x, FDR < 5%) in a particular cell-type versus a reference sample of all cells at the same stage. WBPaper00037950:all-neurons_larva_enriched	1013	58	14	3.74	1.4e-05	0.00421
1270	295	WBPaper00030839:Larval_A_Class	Larval A-class motor neuron enriched genes.	404	58	8	5.35	0.000112	0.0265
1271	295	WBPaper00041174:genotypic_and_environmental	Genes with significant variation across both genotypes and environments. Genotypes	1226	58	14	3.09	0.000114	0.0269
1272	295	WBPaper00037950:glr-1(+)-neurons_larva_enriched	Genes significantly enriched (> 2x, FDR < 5%) in a particular cell-type versus a reference sample of all cells at the same stage. WBPaper00037950:glr-1(+)-neurons_larva_enriched	661	58	10	4.09	0.000138	0.0319
1273	297	[cgc6390]:male_germline-enriched	male germline-enriched	31	58	3	26.17	0.0002	0.044
1274	298	[cgc5767]:cluster_52	Early embryonic development gene expression profile. [cgc5767]:cluster_52	6	52	2	100.53	0.00016	0.0363
1275	298	WBPaper00031703:heme_responsive_4	heme-responsive genes identified using Affymetrix C.elegans whole genome microarrays. Category 4 genes were downregulated by 4um heme treatment. There was no change of expression by 500 um heme treatment. Gene expression profiles were categorized based on the fold changes relative to 20 uM heme samples. Summary of genes that showed change in their expression profiles in response to heme was deter…	34	52	3	26.61	0.000191	0.0422
1276	298	WBPaper00034661:AgNPs_upregulated	Genes upregulated more than 2 fold after 24 hours of AgNPs exposure.	373	52	7	5.66	0.000217	0.0468
1277	299	WBPaper00037950:all-neurons_larva_enriched	Genes significantly enriched (> 2x, FDR < 5%) in a particular cell-type versus a reference sample of all cells at the same stage. WBPaper00037950:all-neurons_larva_enriched	1013	65	23	5.48	5.62e-12	4.35e-09
1278	299	WBPaper00037950:all-neurons_larva_SelectivelyEnriched	Genes that show selective expression in a subset of cell types vs broadly expressed in many cell types. Correspond to 20% - 57% of enriched_genes for a given cell type. WBPaper00037950:all-neurons_larva_SelectivelyEnriched	546	65	15	6.63	4.59e-09	2.6e-06
1279	299	WBPaper00030839:Larval_Pan_Neuronal	Larval Pan-neural Enriched Genes.	1545	65	23	3.59	2.31e-08	1.17e-05
1280	299	WBPaper00037950:coelomocytes_embryo_enriched	Genes significantly enriched (> 2x, FDR < 5%) in a particular cell-type versus a reference sample of all cells at the same stage. WBPaper00037950:coelomocytes_embryo_enriched	571	65	13	5.49	4.97e-07	0.000203
1281	299	WBPaper00037950:coelomocytes_embryo_SelectivelyEnriched	Genes that show selective expression in a subset of cell types vs broadly expressed in many cell types. Correspond to 20% - 57% of enriched_genes for a given cell type. WBPaper00037950:coelomocytes_embryo_SelectivelyEnriched	245	65	8	7.88	7.41e-06	0.00234
1282	299	WBPaper00037950:dopaminergic-neurons_CoreEnriched	Genes significantly enriched (> 2x, FDR < 5%) in a particular cell-type versus a reference sample of all cells at both embryonic and larval stages. WBPaper00037950:dopaminergic-neurons_CoreEnriched	150	65	6	9.65	3.59e-05	0.00977
1283	299	WBPaper00031040:Cluster_4	TGF-beta adult-specific down/IIS up	101	65	5	11.94	6.1e-05	0.0154
1284	299	WBPaper00031532:Larva_Pan_Neuronal_Enriched	WT-Pico Pan-neural Enriched Genes, with genes found multiple times in a single dataset removed (without dups).	1604	65	18	2.71	6.19e-05	0.0156
1285	299	WBPaper00037950:dopaminergic-neurons_embryo_SelectivelyEnriched	Genes that show selective expression in a subset of cell types vs broadly expressed in many cell types. Correspond to 20% - 57% of enriched_genes for a given cell type. WBPaper00037950:dopaminergic-neurons_embryo_SelectivelyEnriched	172	65	6	8.42	7.71e-05	0.019
1286	299	WBPaper00037950:dopaminergic-neurons_larva_SelectivelyEnriched	Genes that show selective expression in a subset of cell types vs broadly expressed in many cell types. Correspond to 20% - 57% of enriched_genes for a given cell type. WBPaper00037950:dopaminergic-neurons_larva_SelectivelyEnriched	460	65	9	4.72	0.000111	0.0262
1287	3	[cgc5428]:L1_muscle_enriched	The cluster contains genes that are significantly enriched in L1 muscle.	1445	46	16	3.78	1.7e-06	0.00063
1288	3	WBPaper00032528:L3_enriched	Genes in the top 10% of expression level across the triplicate L3 samples. To generate the top10 and bottom10 gene sets, authors ranked all genes by mean expression array signal intensity across the three replicates, then took the top and bottom deciles (1,841 genes each) to represent genes with high and low expression.	1840	46	17	3.15	8.63e-06	0.00269
1289	3	WBPaper00032165:differentially_expressed_with_age_medoid_7	Differentially expressed genes during worm lifespan. Medoid 7 Fig.4.	332	46	7	7.19	4.71e-05	0.0123
1290	3	WBPaper00029359_1128	monovalent inorganic cation transporter activity; 7.8e-06(54.75x). hydrogen ion transporter activity; 7.8e-06(54.75x). primary active transporter activity; 2.0e-05(41.06x). carrier activity; 9.1e-05(25.27x). cation transporter activity; 1.1e-04(22.66x). ion transporter activity; 2.3e-04(18.25x). energy pathways; 6.0e-04(13.69x).	4	46	2	170.47	5.03e-05	0.013
1291	3	WBPaper00029359_1283	monovalent inorganic cation transporter activity; 1.9e-05(43.80x). hydrogen ion transporter activity; 1.9e-05(43.80x). energy pathways; 3.8e-05(14.60x). primary active transporter activity; 4.9e-05(32.85x). coenzymes and prosthetic group metabolism; 9.9e-05(26.28x). cofactor metabolism; 9.9e-05(26.28x). coenzyme metabolism; 9.9e-05(26.28x). carrier activity; 2.2e-04(20.22x). cation transporter ac…	5	46	2	136.37	8.37e-05	0.0205
1292	3	WBPaper00026980:intestine_enriched	Genes enriched in intestine.	2004	46	16	2.72	0.000108	0.0256
1293	3	WBPaper00029359_1473	energy pathways; 2.3e-06(15.21x). coenzymes and prosthetic group metabolism; 2.9e-06(29.20x). cofactor metabolism; 2.9e-06(29.20x). coenzyme metabolism; 2.9e-06(29.20x). monovalent inorganic cation transporter activity; 3.9e-05(36.50x). hydrogen ion transporter activity; 3.9e-05(36.50x). primary active transporter activity; 9.7e-05(27.38x). carrier activity; 4.4e-04(16.85x). cation transporter ac…	6	46	2	113.64	0.000125	0.0293
1294	3	WBPaper00029359_1209	coenzymes and prosthetic group metabolism; 6.7e-06(25.03x). cofactor metabolism; 6.7e-06(25.03x). coenzyme metabolism; 6.7e-06(25.03x). energy pathways; 7.8e-06(13.04x). monovalent inorganic cation transporter activity; 6.7e-05(31.29x). hydrogen ion transporter activity; 6.7e-05(31.29x). primary active transporter activity; 1.7e-04(23.46x). carrier activity; 7.5e-04(14.44x). cation transporter ac…	7	46	2	97.41	0.000175	0.0392
1295	3	cgc4386_cluster_1_4	Developmentally modulated gene cluster. cgc4386_cluster_1_4	102	46	4	13.37	0.000223	0.048
1296	3	WBPaper00029359_1488	coenzymes and prosthetic group metabolism; 1.3e-05(21.90x). cofactor metabolism; 1.3e-05(21.90x). coenzyme metabolism; 1.3e-05(21.90x). energy pathways; 2.0e-05(11.41x). monovalent inorganic cation transporter activity; 1.1e-04(27.38x). hydrogen ion transporter activity; 1.1e-04(27.38x). primary active transporter activity; 2.7e-04(20.53x).	8	46	2	85.23	0.000233	0.0496
1297	30	WBPaper00037950:coelomocytes_embryo_SelectivelyEnriched	Genes that show selective expression in a subset of cell types vs broadly expressed in many cell types. Correspond to 20% - 57% of enriched_genes for a given cell type. WBPaper00037950:coelomocytes_embryo_SelectivelyEnriched	245	79	36	29.17	1.49e-44	7.48e-41
1298	30	WBPaper00037950:coelomocytes_CoreEnriched	Genes significantly enriched (> 2x, FDR < 5%) in a particular cell-type versus a reference sample of all cells at both embryonic and larval stages. WBPaper00037950:coelomocytes_CoreEnriched	49	79	24	97.23	8.5e-44	4.15e-40
1299	30	WBPaper00037950:coelomocytes_embryo_enriched	Genes significantly enriched (> 2x, FDR < 5%) in a particular cell-type versus a reference sample of all cells at the same stage. WBPaper00037950:coelomocytes_embryo_enriched	571	79	38	13.21	8.05e-34	2.44e-30
1300	30	WBPaper00037950:coelomocytes_larva_enriched	Genes significantly enriched (> 2x, FDR < 5%) in a particular cell-type versus a reference sample of all cells at the same stage. WBPaper00037950:coelomocytes_larva_enriched	229	79	24	20.81	1.46e-25	2.82e-22
1301	30	WBPaper00037950:coelomocytes_larva_SelectivelyEnriched	Genes that show selective expression in a subset of cell types vs broadly expressed in many cell types. Correspond to 20% - 57% of enriched_genes for a given cell type. WBPaper00037950:coelomocytes_larva_SelectivelyEnriched	66	79	15	45.12	1.83e-21	3.02e-18
1302	300	WBPaper00037950:coelomocytes_embryo_SelectivelyEnriched	Genes that show selective expression in a subset of cell types vs broadly expressed in many cell types. Correspond to 20% - 57% of enriched_genes for a given cell type. WBPaper00037950:coelomocytes_embryo_SelectivelyEnriched	245	172	13	4.84	3.1e-06	0.00109
1303	300	WBPaper00037950:coelomocytes_embryo_enriched	Genes significantly enriched (> 2x, FDR < 5%) in a particular cell-type versus a reference sample of all cells at the same stage. WBPaper00037950:coelomocytes_embryo_enriched	571	172	20	3.19	4.62e-06	0.00155
1304	300	WBPaper00037950:coelomocytes_CoreEnriched	Genes significantly enriched (> 2x, FDR < 5%) in a particular cell-type versus a reference sample of all cells at both embryonic and larval stages. WBPaper00037950:coelomocytes_CoreEnriched	49	172	6	11.16	1.51e-05	0.00448
1305	35	WBPaper00037950:BAG-neuron_embryo_SelectivelyEnriched	Genes that show selective expression in a subset of cell types vs broadly expressed in many cell types. Correspond to 20% - 57% of enriched_genes for a given cell type. WBPaper00037950:BAG-neuron_embryo_SelectivelyEnriched	209	49	6	9.19	4.52e-05	0.0119
1306	37	WBPaper00035197:fer-1_upregulated	Genes upregulated by fer-1 mutants hc1 and hc24, with > 4 fold change in expression level.	111	46	5	15.36	1.76e-05	0.00517
1307	39	WBPaper00031003:total_muscle_depleted	Total muscle depleted genes (complete list of non-overlapping genes from the 0hr and 24hr muscle depleted datasets).	2488	184	67	2.3	7.2e-12	5.46e-09
1308	39	WBPaper00031003:0hr_muscle_depleted	Genes depleted in muscle cells (0hr muscle dataset). Dissociated myo-3::GFP embryos were cultured for 0 hours before FACS sorting.	1708	184	49	2.45	1.74e-09	1.05e-06
1309	39	WBPaper00031003:24hr_muscle_depleted	Genes depleted in muscle cells (24hr muscle dataset). Dissociated myo-3::GFP embryos were cultured for 24 hours before FACS sorting.	1589	184	44	2.36	4.32e-08	2.08e-05
1310	39	WBPaper00029437:dcr-1_upregulated	Genes upregulated in dcr-1(-/-) adult animals by at least 1.5 fold and P < 0.01, as determined by a multisample t-test and the Benjamini and Hochberg false discovery rate correction.	1076	184	34	2.69	9.8e-08	4.44e-05
1311	39	WBPaper00041939:control_vs_EtBr-exposed_48h	Genes differentially expressed in control vs under EtBr treatment without UVC exposure, at the -1h timepoint.	4290	184	77	1.53	1.42e-05	0.00426
1312	39	WBPaper00041174:genotypic_and_environmental	Genes with significant variation across both genotypes and environments. Genotypes	1226	184	31	2.16	3.74e-05	0.0101
1313	39	WBPaper00037950:excretory-cell_larva_SelectivelyEnriched	Genes that show selective expression in a subset of cell types vs broadly expressed in many cell types. Correspond to 20% - 57% of enriched_genes for a given cell type. WBPaper00037950:excretory-cell_larva_SelectivelyEnriched	249	184	12	4.11	3.85e-05	0.0103
1314	39	WBPaper00037950:GABAergic-motor-neurons_larva_SelectivelyEnriched	Genes that show selective expression in a subset of cell types vs broadly expressed in many cell types. Correspond to 20% - 57% of enriched_genes for a given cell type. WBPaper00037950:GABAergic-motor-neurons_larva_SelectivelyEnriched	249	184	12	4.11	3.85e-05	0.0103
1315	39	WBPaper00035588:alg-1(-)_upregulated	Genes upregulated by alg-1(-).	1423	184	34	2.04	4.72e-05	0.0123
1316	39	WBPaper00036130:mir-243_up_regulated	Genes up regulated by mir-243(n4759).	1801	184	39	1.85	0.000104	0.0249
1317	39	WBPaper00033065:cyc-1(RNAi)_upregulated	Significantly upregulated genes from cyc-1(RNAi) microarrays using SAM algorithm with an FDR < 0.1 from adult-only chips.	3785	184	67	1.51	0.000121	0.0283
1318	39	WBPaper00040184:hcf-1nc_sir-2.1nc_daf-2up	Genes with no change in hcf-1(-), no change in sir-2.1(O/E) and upregulated in daf-2(-).	907	184	24	2.26	0.000158	0.036
1319	39	WBPaper00041174:genotypic	Genes with variation in expression level across genotypes (AB2, CB4856, RC301, CB4857, N2, HC445).	1974	184	41	1.77	0.000166	0.0375
1320	39	[cgc6390]:Cluster_B	Germline-enriched and sex-biased expression profile cluster B.	752	184	21	2.38	0.000203	0.0446
1321	4	[cgc5428]:L1_muscle_enriched	The cluster contains genes that are significantly enriched in L1 muscle.	1445	123	63	5.56	5.1e-33	1.51e-29
1322	4	WBPaper00032528:L3_enriched	Genes in the top 10% of expression level across the triplicate L3 samples. To generate the top10 and bottom10 gene sets, authors ranked all genes by mean expression array signal intensity across the three replicates, then took the top and bottom deciles (1,841 genes each) to represent genes with high and low expression.	1840	123	67	4.64	9.22e-31	2.42e-27
1323	4	WBPaper00025032:cluster_10	C-lineage related expression profile. WBPaper00025032:cluster_10	88	123	23	33.32	2.47e-29	5.87e-26
1324	4	WBPaper00005124:estrogen_10-5M_regulated	Genes up or down regulated by 10e-05M of estrogen. The normalized values used were G/R ratio > 2.6 for up-regulation and G/R ratio < 0.38 for down-regulation, which corresponds to 1.39 and -1.39 log(base2) G/R ratio, respectively.	1320	123	51	4.93	2.01e-23	3.57e-20
1325	4	WBPaper00024393:strongly_regulated_dauer_genes	Genes that are up or down regulated by more than 2.1 fold with the t-test p-value less than 0.01 are included in this cluster.	1231	123	47	4.87	3.56e-21	5.75e-18
1326	4	WBPaper00005124:cholesterol_10-9M_regulated	Genes up or down regulated by 10e-09M of cholesterol . The normalized values used were G/R ratio > 2.6 for up-regulation and G/R ratio < 0.38 for down-regulation, which corresponds to 1.39 and -1.39 log(base2) G/R ratio, respectively.	1791	123	55	3.92	1.05e-20	1.62e-17
1327	4	cgc4489_group_3	Genome-wide analysis of developmental and sex-regulated gene expression profile. cgc4489_group_3	777	123	38	6.24	1.6e-20	2.46e-17
1328	4	[cgc5767]:cluster_2	Early embryonic development gene expression profile. [cgc5767]:cluster_2	424	123	29	8.72	1.6e-19	2.32e-16
1329	4	WBPaper00025032:cluster_25	C-lineage related expression profile. WBPaper00025032:cluster_25	45	123	14	39.67	2.12e-19	3.06e-16
1330	4	WBPaper00032165:differentially_expressed_with_age_medoid_7	Differentially expressed genes during worm lifespan. Medoid 7 Fig.4.	332	123	26	9.99	5.43e-19	7.65e-16
1331	4	WBPaper00041606:CE_S.marcescens_regulated	Caenorhabditis elegans Genes with expression levels changed significantly after treatment of Serratia marcescens.	3542	123	73	2.63	1.43e-18	1.91e-15
1332	4	WBPaper00005124:progesterone_10-5M_regulated	Genes up or down regulated by 10e-05M of progesterone. The normalized values used were G/R ratio > 2.6 for up-regulation and G/R ratio < 0.38 for down-regulation, which corresponds to 1.39 and -1.39 log(base2) G/R ratio, respectively.	2398	123	60	3.19	2e-18	2.65e-15
1333	4	[cgc5767]:expression_class_ME	Maternal-embryonic class (ME): genes that are in the intersection of the maternal and embryonic classes.	2646	123	62	2.99	9.92e-18	1.28e-14
1334	4	WBPaper00041606:CE_B.thuringiensis-DB27_regulated	Caenorhabditis elegans Genes with expression levels changed significantly after treatment of Bacillus thurigiensis DB27.	4788	123	80	2.13	2.63e-15	2.82e-12
1335	4	[cgc5767]:expression_class_E_pi(66_min)	Embryonic (E) subclasses are based on the earliest significant increase(abbreviated pi for primary increase). [cgc5767]:expression_class_E_pi(66_min)	280	123	20	9.11	5.33e-14	5.07e-11
1336	4	[cgc5767]:expression_class_E	Embryonic class (E): genes that significantly increase in abundance at some point during embryogenesis.	3566	123	66	2.36	8.14e-14	7.57e-11
1337	4	WBPaper00039835:ifg-1_downregulated	Genes with decreased expression levels (P < 0.05) under ifg-1 inhibition.	36	123	10	35.42	1.3e-13	1.2e-10
1338	4	[cgc5767]:cluster_16	Early embryonic development gene expression profile. [cgc5767]:cluster_16	29	123	9	39.57	7.32e-13	6.3e-10
1339	4	[cgc5428]:clustered_muscle_genes	Genes enriched in muscle.	414	123	22	6.78	1.07e-12	9.13e-10
1340	4	WBPaper00026980:intestine_enriched	Genes enriched in intestine.	2004	123	45	2.86	1.35e-11	9.95e-09
1341	4	WBPaper00005124:testosterone_10-9M_regulated	Genes up or down regulated by 10e-09M of testosterone. The normalized values used were G/R ratio > 2.6 for up-regulation and G/R ratio < 0.38 for down-regulation, which corresponds to 1.39 and -1.39 log(base2) G/R ratio, respectively.	3716	123	61	2.09	3.42e-10	2.25e-07
1342	4	WBPaper00005124:progesterone_10-7M_regulated	Genes up or down regulated by 10e-07M of progesterone. The normalized values used were G/R ratio > 2.6 for up-regulation and G/R ratio < 0.38 for down-regulation, which corresponds to 1.39 and -1.39 log(base2) G/R ratio, respectively.	3393	123	57	2.14	8.76e-10	5.48e-07
1343	4	WBPaper00041606:CE_X.nematophila_regulated	Caenorhabditis elegans Genes with expression levels changed significantly after treatment of Xenorhabdus nematophila.	6975	123	88	1.61	9.81e-10	6.11e-07
1344	4	[cgc5767]:expression_class_E_pi(53_min)	Embryonic (E) subclasses are based on the earliest significant increase(abbreviated pi for primary increase). [cgc5767]:expression_class_E_pi(53_min)	866	123	25	3.68	1.19e-08	6.29e-06
1345	4	WBPaper00025032:cluster_120	C-lineage related expression profile. WBPaper00025032:cluster_120	11	123	5	57.96	1.22e-08	6.43e-06
1346	4	WBPaper00025032:cluster_2	C-lineage related expression profile. WBPaper00025032:cluster_2	228	123	13	7.27	2.76e-08	1.37e-05
1347	4	[cgc5767]:expression_class_M	Maternal class (M): genes that are called present in at least one of the three PC6 replicates.	5824	123	74	1.62	1.68e-07	7.33e-05
1348	4	WBPaper00040221:DAF-12_target_ALF4	Potental DAF-12 target genes identified by ChIP-chip analysis performed on strain ALF4 [daf-12	3128	123	47	1.92	2.06e-06	0.000751
1349	4	WBPaper00037950:PVD-OLL-neurons_larva_SelectivelyEnriched	Genes that show selective expression in a subset of cell types vs broadly expressed in many cell types. Correspond to 20% - 57% of enriched_genes for a given cell type. WBPaper00037950:PVD-OLL-neurons_larva_SelectivelyEnriched	357	123	13	4.64	4.56e-06	0.00154
1350	4	cgc4386_cluster_1_4	Developmentally modulated gene cluster. cgc4386_cluster_1_4	102	123	7	8.75	1.53e-05	0.00455
1351	4	WBPaper00029359_1280	intestinal (adult); 1.2e-04(1.11x).	411	123	13	4.03	2.05e-05	0.00592
1352	4	WBPaper00029359_1604	intestinal (adult); 8.3e-05(1.12x).	412	123	13	4.02	2.11e-05	0.00606
1353	4	WBPaper00029359_1504	intestinal (adult); 3.7e-05(1.14x). topomap mount 7; 5.4e-04(1.54x).	476	123	14	3.75	2.18e-05	0.00624
1354	4	WBPaper00029359_1444	intestinal (adult); 4.5e-05(1.13x). topomap mount 7; 5.6e-04(1.54x).	477	123	14	3.74	2.23e-05	0.00636
1355	4	[cgc5767]:cluster_5	Early embryonic development gene expression profile. [cgc5767]:cluster_5	149	123	8	6.85	2.25e-05	0.00641
1356	4	WBPaper00031003:hlh_1_enriched	Genes enriched in HLH-1 heat shock dataset.	2319	123	36	1.98	2.79e-05	0.00777
1357	4	WBPaper00033444:bacteria_regulated	Significantly differentially expressed genes after different bacteria treatment. Transcriptional responses of wild-type C. elegans adults were assayed after growth on each of the four bacteria - E. coli, M. luteus, Pseudomonas sp., or B. megaterium. These genes were differentially expressed and statistically significant with multiple testing correction (q < 0.01) across all pair-wise comparisons.	200	123	9	5.74	2.8e-05	0.00779
1358	4	WBPaper00035963:S.aureus_4h_downregulated	Proteins that showed decreased expression 4h after infection with S. aureus.	27	123	4	18.89	5.5e-05	0.0141
1359	4	WBPaper00025141:unc-4::GFP_Expressed_Genes	Genes expressed in embryonic motor neurons (identified by unc-4::GFP expressing cells).	6051	123	69	1.45	5.84e-05	0.0149
1360	4	WBPaper00035479:daf-16(RNAi)_upregulated	Genes downregulated in daf-2(-) compared to daf-16(-); daf-2(-)	285	123	10	4.47	8.26e-05	0.0203
1361	4	[cgc5767]:expression_class_E_pi(83_min)	Embryonic (E) subclasses are based on the earliest significant increase(abbreviated pi for primary increase). [cgc5767]:expression_class_E_pi(83_min)	411	123	12	3.72	9.34e-05	0.0225
1362	4	WBPaper00026952:class_A	Class A gene expression showed down regulation in lin-14(lf) in L1, no change in lin-4(lf) in L2.	140	123	7	6.38	0.000117	0.0274
1363	4	WBPaper00029359_1538	Clr; 7.7e-04(7.48x). osmoregulation; 8.8e-04(8.34x).	14	123	3	27.32	0.000161	0.0364
1364	4	WBPaper00029359_1364	Jiang M. et al. group 3; 6.0e-04(2.10x).	69	123	5	9.24	0.000206	0.045
1365	4	WBPaper00029359_1310	body wall muscle (adult); 6.4e-04(1.54x). Jiang M. et al. group 3; 7.2e-04(2.07x). ex). cell (adult); 8.9e-04(2.31x).	70	123	5	9.11	0.00022	0.0475
1366	43	WBPaper00041002:HQ_3d_2.0mM_Up	Gene significantly up-regulated by treatment with 2.0mM of HuminFeed Hydroquinone until young adult stage (3 days), with a minimum fold change in gene expression of 1.25.	1075	82	20	3.56	4.59e-07	0.000189
1367	43	WBPaper00038438:S.marcescens_24hr_upregulated_RNAseq	Genes with increased expression after 24 hours of infection by S.marcescens Fold changes shown are pathogen vs OP50. WBPaper00038438:S.marcescens_24hr_upregulated_RNAseq	2272	82	27	2.27	1.95e-05	0.00566
1368	43	WBPaper00037950:intestine_larva_enriched	Genes significantly enriched (> 2x, FDR < 5%) in a particular cell-type versus a reference sample of all cells at the same stage. WBPaper00037950:intestine_larva_enriched	946	82	16	3.23	2.62e-05	0.00732
1369	43	WBPaper00034757:up_by_oxidative_stress	Genes upregulated by oxidative stress.	883	82	15	3.25	4.63e-05	0.0121
1370	43	WBPaper00037950:pharyngeal-muscle_embryo_enriched	Genes significantly enriched (> 2x, FDR < 5%) in a particular cell-type versus a reference sample of all cells at the same stage. WBPaper00037950:pharyngeal-muscle_embryo_enriched	599	82	12	3.83	6.21e-05	0.0156
1371	43	WBPaper00041876:daf-10(m79)_downreglated	Genes down-regulated in daf-10(m79) mutants versus wild-type animals.	51	82	4	15	0.000144	0.0331
1372	43	WBPaper00032196:npr-1(ad609)_downregulated	Genes that showed decreased expression in npr-1(ad605) comparing to in N2.	22	82	3	26.08	0.000197	0.0434
1373	43	WBPaper00041002:HQ_3d_0.2mM_Up	Gene significantly up-regulated by treatment with 0.2mM of HuminFeed Hydroquinone until young adult stage (3 days), with a minimum fold change in gene expression of 1.25.	399	82	9	4.31	0.000232	0.0495
1374	45	WBPaper00036130:mir-243_up_regulated	Genes up regulated by mir-243(n4759).	1801	281	59	1.83	2.78e-06	0.000986
1375	45	WBPaper00037950:pharyngeal-muscle_embryo_SelectivelyEnriched	Genes that show selective expression in a subset of cell types vs broadly expressed in many cell types. Correspond to 20% - 57% of enriched_genes for a given cell type. WBPaper00037950:pharyngeal-muscle_embryo_SelectivelyEnriched	265	281	17	3.58	6.07e-06	0.00198
1376	45	WBPaper00038172:crh-1null_down_regulated	Genes down regulated in crh-1(nn3315) comparing to in N2.	541	281	24	2.48	4.31e-05	0.0114
1377	45	WBPaper00031003:0hr_muscle_depleted	Genes depleted in muscle cells (0hr muscle dataset). Dissociated myo-3::GFP embryos were cultured for 0 hours before FACS sorting.	1708	281	53	1.73	4.5e-05	0.0118
1378	45	WBPaper00037950:pharyngeal-muscle_embryo_enriched	Genes significantly enriched (> 2x, FDR < 5%) in a particular cell-type versus a reference sample of all cells at the same stage. WBPaper00037950:pharyngeal-muscle_embryo_enriched	599	281	24	2.24	0.000205	0.045
1379	46	WBPaper00036130:mir-243_up_regulated	Genes up regulated by mir-243(n4759).	1801	275	73	2.31	3.05e-12	2.44e-09
1380	46	WBPaper00031003:total_muscle_depleted	Total muscle depleted genes (complete list of non-overlapping genes from the 0hr and 24hr muscle depleted datasets).	2488	275	89	2.04	6.03e-12	4.65e-09
1381	46	WBPaper00031003:0hr_muscle_depleted	Genes depleted in muscle cells (0hr muscle dataset). Dissociated myo-3::GFP embryos were cultured for 0 hours before FACS sorting.	1708	275	67	2.24	1.35e-10	9.26e-08
1382	46	WBPaper00041939:control_vs_UVC-EtBr-exposed_48h	Genes differentially expressed in control vs after UVC exposure and EtBr treatment at the -1h timepoint (just prior to the third UVC dose (48h)).	4988	275	137	1.57	2.97e-10	1.97e-07
1383	46	WBPaper00041939:UVC-EtBr-exposed_vs_UVC-exposed_48h	Genes differentially expressed under EtBr treatment and UVC exposure vs under UVC exposure but without EtBr treatment at the -1h timepoint (just prior to the third UVC dose (48h)).	3986	275	117	1.67	3.22e-10	2.13e-07
1384	46	WBPaper00035588:alg-1(-)_upregulated	Genes upregulated by alg-1(-).	1423	275	54	2.16	4.01e-08	1.94e-05
1385	46	WBPaper00040963:Q50_down	Genes down-regulated after 50 um Quercetin treatment. Fold change < 0.8.	145	275	13	5.11	1.64e-06	0.000613
1386	46	WBPaper00040985:AIN-2_L4_intestine	Genes enriched in L4 larva intestinal AIN-2 miRISCs, potentially involved in non-development processes. Pges-1-ain-2-gfp IP was performed in synchronized L4 larva.	430	275	22	2.92	7.45e-06	0.00235
1387	46	WBPaper00031003:24hr_muscle_depleted	Genes depleted in muscle cells (24hr muscle dataset). Dissociated myo-3::GFP embryos were cultured for 24 hours before FACS sorting.	1589	275	51	1.83	1.45e-05	0.00434
1388	46	WBPaper00038438:P.lumniescens_24hr_upregulated_RNAseq	Genes with increased expression after 24 hours of infection by P.lumniescens Fold changes shown are pathogen vs OP50. WBPaper00038438:P.lumniescens_24hr_upregulated_RNAseq	3016	275	81	1.53	2.53e-05	0.00712
1389	46	WBPaper00026952:class_E	Class E gene expression showed no change in lin-14(lf) in L1, up regulation in lin-4(lf) in L2.	336	275	18	3.06	2.81e-05	0.0078
1390	46	WBPaper00036375:enriched_in_PVD_OLL	Genes with expression enriched in PVD and OLL neurons. Data sets were normalized by RMA and transcripts showing relative PVD enrichment (>= 1.5X) vs. the reference sample were identified by SAM analysis (False Discovery Rate, FDR < 1%).	2180	275	61	1.6	0.000115	0.027
1391	46	WBPaper00038438:P.lumniescens_24hr_upregulated_TilingArray	Genes with increased expression after 24 hours of infection by P.lumniescens Fold changes shown are pathogen vs OP50. WBPaper00038438:P.lumniescens_24hr_upregulated_TilingArray	3780	275	93	1.4	0.000157	0.0357
1392	46	WBPaper00041939:control_vs_UVC-EtBr-exposed_51h	Genes differentially expressed in control vs after UVC exposure and EtBr treatment at the 3h timepoint (3 h after the third UVC dose (51h), which is also 3 h after being placed on food).	3839	275	94	1.4	0.00017	0.0381
1393	46	WBPaper00031832:slr-2_regulated	A complete list of the genes that showed differential expression in a slr-2 mutant strain.	1718	275	50	1.66	0.000215	0.0466
1394	5	WBPaper00031040:TGF-beta_adult_downregulated	TGF- Dauer pathway adult transcriptional targets. Results obtained by comparing the microarray results of the dauer-constitutive mutants daf-7(e1372), daf-7(m62), and daf-1(m40) with dauer-defective mutants daf-3(mgDf90), daf-5(e1386), and daf-7(e1372);daf-3(mgDf90) double mutants at the permissive temperature, 20C, on the first day of adulthood. WBPaper00031040:TGF-beta_adult_downregulated	4201	137	89	2.43	7.48e-21	1.17e-17
1395	5	[cgc5767]:expression_class_ME	Maternal-embryonic class (ME): genes that are in the intersection of the maternal and embryonic classes.	2646	137	68	2.94	7.6e-19	1.05e-15
1396	5	WBPaper00041606:CE_B.thuringiensis-DB27_regulated	Caenorhabditis elegans Genes with expression levels changed significantly after treatment of Bacillus thurigiensis DB27.	4788	137	92	2.2	8.74e-19	1.21e-15
1397	5	[cgc5767]:expression_class_M	Maternal class (M): genes that are called present in at least one of the three PC6 replicates.	5824	137	100	1.97	1.18e-17	1.51e-14
1398	5	[cgc5767]:expression_class_E	Embryonic class (E): genes that significantly increase in abundance at some point during embryogenesis.	3566	137	74	2.38	1.59e-15	1.75e-12
1399	5	WBPaper00041606:CE_X.nematophila_regulated	Caenorhabditis elegans Genes with expression levels changed significantly after treatment of Xenorhabdus nematophila.	6975	137	105	1.72	1.35e-14	1.37e-11
1400	5	WBPaper00035905:FBF-1_Associated	FBF-associated probe sets (FDR <2.25%)	3768	137	68	2.07	6.22e-11	4.45e-08
1401	5	WBPaper00037950:bodywall-muscle_larva_enriched	Genes significantly enriched (> 2x, FDR < 5%) in a particular cell-type versus a reference sample of all cells at the same stage. WBPaper00037950:bodywall-muscle_larva_enriched	1149	137	28	2.79	5.71e-07	0.00023
1402	5	WBPaper00025141:N2_Expressed_Genes	Genes expressed in N2.	8852	137	105	1.36	6.03e-07	0.000241
1403	5	[cgc6390]:intrinsic	Germline-intrinsic transcripts.	1258	137	29	2.64	1.08e-06	0.000415
1404	5	WBPaper00040184:hcf-1nc_sir-2.1nc_daf-2down	Genes with no change in hcf-1(-), no change in sir-2.1(O/E) and downregulated in daf-2(-).	724	137	21	3.32	1.23e-06	0.00047
1405	5	WBPaper00005124:progesterone_10-7M_regulated	Genes up or down regulated by 10e-07M of progesterone. The normalized values used were G/R ratio > 2.6 for up-regulation and G/R ratio < 0.38 for down-regulation, which corresponds to 1.39 and -1.39 log(base2) G/R ratio, respectively.	3393	137	53	1.79	4.08e-06	0.00139
1406	5	WBPaper00025141:unc-4::GFP_Expressed_Genes	Genes expressed in embryonic motor neurons (identified by unc-4::GFP expressing cells).	6051	137	79	1.49	4.35e-06	0.00148
1407	5	cgc4489_group_4	Genome-wide analysis of developmental and sex-regulated gene expression profile. cgc4489_group_4	437	137	15	3.93	6.48e-06	0.0021
1408	5	WBPaper00041606:CE_S.marcescens_regulated	Caenorhabditis elegans Genes with expression levels changed significantly after treatment of Serratia marcescens.	3542	137	54	1.75	6.63e-06	0.00214
1409	5	WBPaper00025032:cluster_106	C-lineage related expression profile. WBPaper00025032:cluster_106	15	137	4	30.53	7.06e-06	0.00226
1410	5	[cgc6390]:oogenesis-enriched	oogenesis-enriched	1056	137	24	2.6	1.37e-05	0.00412
1411	5	WBPaper00032528:L3_enriched	Genes in the top 10% of expression level across the triplicate L3 samples. To generate the top10 and bottom10 gene sets, authors ranked all genes by mean expression array signal intensity across the three replicates, then took the top and bottom deciles (1,841 genes each) to represent genes with high and low expression.	1840	137	34	2.12	1.51e-05	0.00448
1412	5	WBPaper00032165:differentially_expressed_with_age_medoid_7	Differentially expressed genes during worm lifespan. Medoid 7 Fig.4.	332	137	12	4.14	3.46e-05	0.00945
1413	5	WBPaper00036286:Pattern_H	Expression Pattern Group H, enriched for genes involved in embryonic development. These patterns have in common that they all have genes of which the expression goes up after the juvenile stage. The expression of the genes in these patterns remains high or even goes up after reproduction.	980	137	22	2.57	3.96e-05	0.0106
1414	5	[cgc5767]:expression_class_E_pi(23_min)	Embryonic (E) subclasses are based on the earliest significant increase(abbreviated pi for primary increase). [cgc5767]:expression_class_E_pi(23_min)	903	137	20	2.54	0.000111	0.0263
1415	5	WBPaper00036130:mir-243_down_regulated	Genes down regulated by mir-243(n4759).	1897	137	32	1.93	0.000167	0.0375
1416	5	WBPaper00025032:cluster_2	C-lineage related expression profile. WBPaper00025032:cluster_2	228	137	9	4.52	0.000177	0.0396
1417	52	WBPaper00038168:lin-15B(n744)_upregulated	Genes that were upregulated in lin-15B(n744).	1309	177	31	2.1	6e-05	0.0152
1418	52	WBPaper00037950:excretory-cell_larva_SelectivelyEnriched	Genes that show selective expression in a subset of cell types vs broadly expressed in many cell types. Correspond to 20% - 57% of enriched_genes for a given cell type. WBPaper00037950:excretory-cell_larva_SelectivelyEnriched	249	177	11	3.91	0.000125	0.0291
1419	52	WBPaper00037950:GABAergic-motor-neurons_larva_SelectivelyEnriched	Genes that show selective expression in a subset of cell types vs broadly expressed in many cell types. Correspond to 20% - 57% of enriched_genes for a given cell type. WBPaper00037950:GABAergic-motor-neurons_larva_SelectivelyEnriched	249	177	11	3.91	0.000125	0.0291
1420	56	WBPaper00025032:cluster_10	C-lineage related expression profile. WBPaper00025032:cluster_10	88	109	22	35.97	7.44e-29	1.71e-25
1421	56	WBPaper00032165:differentially_expressed_with_age_medoid_7	Differentially expressed genes during worm lifespan. Medoid 7 Fig.4.	332	109	27	11.7	1.26e-21	2.09e-18
1422	56	WBPaper00032528:L3_enriched	Genes in the top 10% of expression level across the triplicate L3 samples. To generate the top10 and bottom10 gene sets, authors ranked all genes by mean expression array signal intensity across the three replicates, then took the top and bottom deciles (1,841 genes each) to represent genes with high and low expression.	1840	109	51	3.99	7.38e-20	1.1e-16
1423	56	[cgc5767]:cluster_2	Early embryonic development gene expression profile. [cgc5767]:cluster_2	424	109	22	7.47	1.3e-13	1.2e-10
1424	56	[cgc5767]:expression_class_ME	Maternal-embryonic class (ME): genes that are in the intersection of the maternal and embryonic classes.	2646	109	50	2.72	1.49e-12	1.26e-09
1425	56	[cgc5767]:expression_class_E_pi(66_min)	Embryonic (E) subclasses are based on the earliest significant increase(abbreviated pi for primary increase). [cgc5767]:expression_class_E_pi(66_min)	280	109	17	8.74	8.77e-12	6.58e-09
1426	56	[cgc5428]:L1_muscle_enriched	The cluster contains genes that are significantly enriched in L1 muscle.	1445	109	33	3.29	4.04e-10	2.63e-07
1427	56	WBPaper00035479:daf-16(RNAi)_upregulated	Genes downregulated in daf-2(-) compared to daf-16(-); daf-2(-)	285	109	14	7.07	1.07e-08	5.68e-06
1428	56	WBPaper00025032:cluster_25	C-lineage related expression profile. WBPaper00025032:cluster_25	45	109	7	22.38	2.35e-08	1.19e-05
1429	56	[cgc5767]:expression_class_E	Embryonic class (E): genes that significantly increase in abundance at some point during embryogenesis.	3566	109	51	2.06	2.57e-08	1.29e-05
1430	56	WBPaper00005124:cholesterol_10-9M_regulated	Genes up or down regulated by 10e-09M of cholesterol . The normalized values used were G/R ratio > 2.6 for up-regulation and G/R ratio < 0.38 for down-regulation, which corresponds to 1.39 and -1.39 log(base2) G/R ratio, respectively.	1791	109	33	2.65	8.59e-08	3.94e-05
1431	56	WBPaper00005124:estrogen_10-5M_regulated	Genes up or down regulated by 10e-05M of estrogen. The normalized values used were G/R ratio > 2.6 for up-regulation and G/R ratio < 0.38 for down-regulation, which corresponds to 1.39 and -1.39 log(base2) G/R ratio, respectively.	1320	109	27	2.94	2.35e-07	0.000101
1432	56	[cgc5767]:cluster_16	Early embryonic development gene expression profile. [cgc5767]:cluster_16	29	109	5	24.81	1.54e-06	0.000577
1433	56	WBPaper00041606:CE_B.thuringiensis-DB27_regulated	Caenorhabditis elegans Genes with expression levels changed significantly after treatment of Bacillus thurigiensis DB27.	4788	109	57	1.71	1.67e-06	0.00062
1434	56	WBPaper00024393:strongly_regulated_dauer_genes	Genes that are up or down regulated by more than 2.1 fold with the t-test p-value less than 0.01 are included in this cluster.	1231	109	24	2.81	2.99e-06	0.00106
1435	56	WBPaper00041606:CE_S.marcescens_regulated	Caenorhabditis elegans Genes with expression levels changed significantly after treatment of Serratia marcescens.	3542	109	46	1.87	3.69e-06	0.00128
1436	56	cgc4489_group_3	Genome-wide analysis of developmental and sex-regulated gene expression profile. cgc4489_group_3	777	109	18	3.33	6.33e-06	0.00205
1437	56	WBPaper00005124:progesterone_10-5M_regulated	Genes up or down regulated by 10e-05M of progesterone. The normalized values used were G/R ratio > 2.6 for up-regulation and G/R ratio < 0.38 for down-regulation, which corresponds to 1.39 and -1.39 log(base2) G/R ratio, respectively.	2398	109	35	2.1	8.09e-06	0.00253
1438	56	WBPaper00024671:AFD_AWB_vs_unsorted_downregulated	Genes predicted to be downregulated more than 2.0 fold in (AFD+AWB) datasets as compared to unsorted whole embryonic cells dataset.	526	109	14	3.83	1.65e-05	0.00486
1439	56	WBPaper00028564:CeMM_vs_NGM_upregulated	Gene up regulated by chemically-defined medium (CeMM).	25	109	4	23.02	2.5e-05	0.00703
1440	56	[cgc5428]:clustered_muscle_genes	Genes enriched in muscle.	414	109	12	4.17	3.04e-05	0.00837
1441	56	WBPaper00025032:cluster_120	C-lineage related expression profile. WBPaper00025032:cluster_120	11	109	3	39.24	5.17e-05	0.0133
1442	56	WBPaper00025032:cluster_107	C-lineage related expression profile. WBPaper00025032:cluster_107	13	109	3	33.2	8.88e-05	0.0215
1443	56	WBPaper00039835:ifg-1_downregulated	Genes with decreased expression levels (P < 0.05) under ifg-1 inhibition.	36	109	4	15.99	0.00011	0.026
1444	6	WBPaper00032528:L3_enriched	Genes in the top 10% of expression level across the triplicate L3 samples. To generate the top10 and bottom10 gene sets, authors ranked all genes by mean expression array signal intensity across the three replicates, then took the top and bottom deciles (1,841 genes each) to represent genes with high and low expression.	1840	63	20	2.71	2e-05	0.00579
1445	6	WBPaper00040184:hcf-1nc_sir-2.1nc_daf-2down	Genes with no change in hcf-1(-), no change in sir-2.1(O/E) and downregulated in daf-2(-).	724	63	12	4.13	2.61e-05	0.00731
1446	6	WBPaper00041606:CE_B.thuringiensis-DB27_regulated	Caenorhabditis elegans Genes with expression levels changed significantly after treatment of Bacillus thurigiensis DB27.	4788	63	34	1.77	8.88e-05	0.0215
1447	72	WBPaper00031003:0hr_muscle_enriched	Genes enriched in muscle cells (0hr muscle dataset). Dissociated myo-3::GFP embryos were cultured for 0 hours before FACS sorting.	762	192	111	11.9	5.77e-96	1.69e-91
1448	72	WBPaper00031003:total_muscle_enriched	Total muscle enriched genes (complete list of non-overlapping genes from the 0hr and 24hr muscle enriched datasets).	1286	192	125	7.94	1.61e-88	4.36e-84
1449	72	WBPaper00031003:24hr_muscle_enriched	Genes enriched in muscle cells (24hr muscle dataset). Dissociated myo-3::GFP embryos were cultured for 24 hours before FACS sorting.	918	192	97	8.63	4.19e-68	5.08e-64
1450	72	WBPaper00037950:bodywall-muscle_larva_SelectivelyEnriched	Genes that show selective expression in a subset of cell types vs broadly expressed in many cell types. Correspond to 20% - 57% of enriched_genes for a given cell type. WBPaper00037950:bodywall-muscle_larva_SelectivelyEnriched	448	192	71	12.95	2.13e-60	1.79e-56
1451	72	WBPaper00031003:hlh_1_enriched	Genes enriched in HLH-1 heat shock dataset.	2319	192	126	4.44	1.71e-58	1.31e-54
1452	72	WBPaper00037950:bodywall-muscle_embryo_SelectivelyEnriched	Genes that show selective expression in a subset of cell types vs broadly expressed in many cell types. Correspond to 20% - 57% of enriched_genes for a given cell type. WBPaper00037950:bodywall-muscle_embryo_SelectivelyEnriched	181	192	38	17.15	2.04e-36	6.63e-33
1453	72	WBPaper00037950:bodywall-muscle_larva_enriched	Genes significantly enriched (> 2x, FDR < 5%) in a particular cell-type versus a reference sample of all cells at the same stage. WBPaper00037950:bodywall-muscle_larva_enriched	1149	192	75	5.33	6.99e-36	2.2e-32
1454	72	WBPaper00037950:bodywall-muscle_CoreEnriched	Genes significantly enriched (> 2x, FDR < 5%) in a particular cell-type versus a reference sample of all cells at both embryonic and larval stages. WBPaper00037950:bodywall-muscle_CoreEnriched	121	192	27	18.23	9.25e-27	1.9e-23
1455	72	WBPaper00037950:bodywall-muscle_embryo_enriched	Genes significantly enriched (> 2x, FDR < 5%) in a particular cell-type versus a reference sample of all cells at the same stage. WBPaper00037950:bodywall-muscle_embryo_enriched	394	192	39	8.09	1.68e-24	3.11e-21
1456	72	WBPaper00040985:AIN-2_asynchronous_muscle	Genes enriched in body wall muscle AIN-2 miRISCs. Pmyo-3-ain-2-gfp IP was performed in mixed stage worms.	523	192	38	5.93	3.82e-19	5.44e-16
1457	72	WBPaper00024671:AFD_AWB_vs_unsorted_downregulated	Genes predicted to be downregulated more than 2.0 fold in (AFD+AWB) datasets as compared to unsorted whole embryonic cells dataset.	526	192	38	5.9	4.65e-19	6.57e-16
1458	72	WBPaper00036286:Pattern_C	Expression Pattern Group C, enriched for genes involved in metabolic processes.	992	192	48	3.95	7.44e-17	8.96e-14
1459	72	WBPaper00031040:TGF-beta_adult_upregulated	TGF- Dauer pathway adult transcriptional targets. Results obtained by comparing the microarray results of the dauer-constitutive mutants daf-7(e1372), daf-7(m62), and daf-1(m40) with dauer-defective mutants daf-3(mgDf90), daf-5(e1386), and daf-7(e1372);daf-3(mgDf90) double mutants at the permissive temperature, 20C, on the first day of adulthood. WBPaper00031040:TGF-beta_adult_upregulated	2173	192	66	2.48	3.97e-13	3.48e-10
1460	72	WBPaper00031060:2-deoxy-D-glucose_upregulated	Genes that showed increased expression after treated with 2-deoxy-D-glucose.	253	192	19	6.13	2.96e-10	1.97e-07
1461	72	WBPaper00031532:Larva_Pan_Neuronal_Depleted	WT-Pico Pan-neural Depleted Genes, with genes found multiple times in a single dataset removed (without dups).	1257	192	42	2.73	1.55e-09	9.32e-07
1462	72	WBPaper00040426:CYD-1_CDK-4_downregulated	Genes downregulated by CYD-1/CDK-4 for more than two fold.	540	192	26	3.93	2.38e-09	1.4e-06
1463	72	WBPaper00025032:cluster_24	C-lineage related expression profile. WBPaper00025032:cluster_24	47	192	9	15.64	4.67e-09	2.63e-06
1464	72	[cgc6390]:Cluster_C	Germline-enriched and sex-biased expression profile cluster C.	879	192	33	3.07	7.45e-09	4.05e-06
1465	72	WBPaper00032528:L3_enriched	Genes in the top 10% of expression level across the triplicate L3 samples. To generate the top10 and bottom10 gene sets, authors ranked all genes by mean expression array signal intensity across the three replicates, then took the top and bottom deciles (1,841 genes each) to represent genes with high and low expression.	1840	192	51	2.26	1.15e-08	6.08e-06
1466	72	[cgc5428]:L1_muscle_enriched	The cluster contains genes that are significantly enriched in L1 muscle.	1445	192	43	2.43	3e-08	1.48e-05
1467	72	WBPaper00037695:LD_3-day	Transcripts that cycle in LD(light/dark) but not in DD(constant darkness) (pF24<0.02)	720	192	28	3.18	5.7e-08	2.69e-05
1468	72	WBPaper00025032:PAL-1_target_genes	Potential PAL-1 target genes.	161	192	13	6.6	9.06e-08	4.15e-05
1469	72	WBPaper00029359_1280	intestinal (adult); 1.2e-04(1.11x).	411	192	20	3.97	1.61e-07	7.06e-05
1470	72	WBPaper00040963:TA300_up	Genes up-regulated after 300 um Tannic acid treatment. Fold change > 1.25.	1155	192	36	2.55	1.65e-07	7.23e-05
1471	72	WBPaper00029359_1604	intestinal (adult); 8.3e-05(1.12x).	412	192	20	3.97	1.68e-07	7.32e-05
1472	72	WBPaper00029359_1504	intestinal (adult); 3.7e-05(1.14x). topomap mount 7; 5.4e-04(1.54x).	476	192	21	3.6	3.96e-07	0.000164
1473	72	WBPaper00029359_1444	intestinal (adult); 4.5e-05(1.13x). topomap mount 7; 5.6e-04(1.54x).	477	192	21	3.6	4.1e-07	0.000169
1474	72	WBPaper00031040:Cluster_1	TGF-beta adult-specific up/dauer down	86	192	9	8.55	1.05e-06	0.000403
1475	72	WBPaper00041939:UVC-EtBr-exposed_vs_UVC-exposed_51h	Genes differentially expressed under EtBr treatment and UVC exposure vs under UVC exposure but without EtBr treatment at the -3h timepoint (3 h after the third UVC dose (51h), which is also 3 h after being placed on food).	2362	192	54	1.87	2.23e-06	0.000805
1476	72	WBPaper00035963:S.aureus_24h_upregulated	Proteins that showed increased expression 24h after infection with S. aureus.	44	192	6	11.14	1.49e-05	0.00445
1477	72	WBPaper00041002:HF_3d_2.0mM_Up	Gene significantly up-regulated by treatment with 2.0mM of HuminFeed until young adult stage (3 days), with a minimum fold change in gene expression of 1.25.	1534	192	38	2.02	1.86e-05	0.00542
1478	72	WBPaper00041939:control_vs_UVC-EtBr-exposed_51h	Genes differentially expressed in control vs after UVC exposure and EtBr treatment at the 3h timepoint (3 h after the third UVC dose (51h), which is also 3 h after being placed on food).	3839	192	72	1.53	3.72e-05	0.0101
1479	72	WBPaper00035873:dpy-9_regulated	Genes with expression altered >= 3-fold in dpy-9(e12) mutants.	2813	192	57	1.66	4.33e-05	0.0114
1480	72	WBPaper00040184:hcf-1nc_sir-2.1nc_daf-2up	Genes with no change in hcf-1(-), no change in sir-2.1(O/E) and upregulated in daf-2(-).	907	192	26	2.34	4.53e-05	0.0119
1481	72	WBPaper00041939:UVC-EtBr-exposed_vs_EtBr-exposed_51h	Genes differentially expressed under UVC exposure and EtBr treatment vs under EtBr treatment but without UVC exposure at the -3h timepoint (3 h after the third UVC dose (51h), which is also 3 h after being placed on food).	1500	192	36	1.96	6.27e-05	0.0158
1482	72	WBPaper00035873:dpy-10_regulated	Genes with expression altered >= 3-fold in dpy-10(e128) mutants.	3336	192	64	1.57	6.57e-05	0.0165
1483	72	WBPaper00035873:osm-8_regulated	Genes with expression altered >= 3-fold in osm-8(n1518) mutants.	1039	192	28	2.2	6.67e-05	0.0167
1484	72	WBPaper00035197:fer-1_downregulated	Genes downregulated by fer-1 mutants hc1 and hc24, with > 4 fold change in expression level.	219	192	11	4.1	8.23e-05	0.0202
1485	72	cgc4489_group_24	Genome-wide analysis of developmental and sex-regulated gene expression profile. cgc4489_group_24	283	192	12	3.46	0.000195	0.043
1486	72	WBPaper00029359_1364	Jiang M. et al. group 3; 6.0e-04(2.10x).	69	192	6	7.1	0.000197	0.0433
1487	72	WBPaper00029359_1310	body wall muscle (adult); 6.4e-04(1.54x). Jiang M. et al. group 3; 7.2e-04(2.07x). ex). cell (adult); 8.9e-04(2.31x).	70	192	6	7	0.000213	0.0462
1488	79	WBPaper00025032:cluster_33	C-lineage related expression profile. WBPaper00025032:cluster_33	39	80	9	45.24	2.76e-13	2.47e-10
1489	79	[cgc5767]:expression_class_SET	Strictly embryonic transient class (SET): genes that are the subset of embryonic transient genes that are not also classified as maternal.	428	80	12	5.5	1.65e-06	0.000613
1490	79	[cgc5767]:cluster_11	Early embryonic development gene expression profile. [cgc5767]:cluster_11	62	80	5	15.81	1.57e-05	0.00464
1491	79	WBPaper00035197:fer-1_upregulated	Genes upregulated by fer-1 mutants hc1 and hc24, with > 4 fold change in expression level.	111	80	6	10.6	2.15e-05	0.00618
1492	79	[cgc5767]:expression_class_ET_max(53_min)	Embryonic transient (ET) subclasses are based on time of max abundance. [cgc5767]:expression_class_ET_max(53_min)	252	80	8	6.22	4.25e-05	0.0113
1493	79	WBPaper00044316:HgCl2_20uM_downregulated	Genes that showed decreased expression after exposure to 20uM HgCl2 for 24 hours.	86	80	5	11.4	7.67e-05	0.0189
1494	79	[cgc5767]:expression_class_SE_pi(23_min)	Strictly embryonic (SE) subclasses are based on the earliest significant increase(abbreviated pi for primary increase). [cgc5767]:expression_class_SE_pi(23_min)	158	80	6	7.44	0.000155	0.0352
1495	80	[cgc5767]:expression_class_MD	Maternal degradation class (MD): genes that are the subset of maternal genes that decrease without first increasing in abundance.	1745	91	29	2.86	8.59e-08	3.94e-05
1496	80	[cgc5767]:expression_class_MD_pd(PC32)	Maternal degradation (MD) subclasses are based on the earliest significant decrease (abbreviated pd for primary decrease). [cgc5767]:expression_class_MD_pd(PC32)	155	91	9	10.01	2.8e-07	0.000118
1497	80	WBPaper00025032:cluster_20	C-lineage related expression profile. WBPaper00025032:cluster_20	53	91	6	19.51	5.96e-07	0.000238
1498	80	[cgc5767]:cluster_6	Early embryonic development gene expression profile. [cgc5767]:cluster_6	141	91	8	9.78	1.59e-06	0.000593
1499	80	[cgc5767]:expression_class_MDE	Maternal degradation-embryonic class (MDE): genes that are the subset of maternal degradation genes that significantly increase in at least two of the eight total paired timepoint tests in the induction-following-degradation time domain.	639	91	15	4.05	3.72e-06	0.00128
1500	80	WBPaper00032165:differentially_expressed_with_age_medoid_5	Differentially expressed genes during worm lifespan. Medoid 5 Fig.4.	436	91	12	4.74	7.93e-06	0.00249
1501	80	WBPaper00025032:cluster_8	C-lineage related expression profile. WBPaper00025032:cluster_8	110	91	6	9.4	4.26e-05	0.0113
1502	80	WBPaper00040184:hcf-1nc_sir-2.1nc_daf-2down	Genes with no change in hcf-1(-), no change in sir-2.1(O/E) and downregulated in daf-2(-).	724	91	14	3.33	6.93e-05	0.0173
1503	80	[cgc5767]:expression_class_MD_pd(23_min)	Maternal degradation (MD) subclasses are based on the earliest significant decrease (abbreviated pd for primary decrease). [cgc5767]:expression_class_MD_pd(23_min)	544	91	12	3.8	6.99e-05	0.0174
1504	84	WBPaper00037950:excretory-cell_larva_SelectivelyEnriched	Genes that show selective expression in a subset of cell types vs broadly expressed in many cell types. Correspond to 20% - 57% of enriched_genes for a given cell type. WBPaper00037950:excretory-cell_larva_SelectivelyEnriched	249	87	9	6.52	9.68e-06	0.00298
1505	84	WBPaper00037950:GABAergic-motor-neurons_larva_SelectivelyEnriched	Genes that show selective expression in a subset of cell types vs broadly expressed in many cell types. Correspond to 20% - 57% of enriched_genes for a given cell type. WBPaper00037950:GABAergic-motor-neurons_larva_SelectivelyEnriched	249	87	9	6.52	9.68e-06	0.00298
1506	84	WBPaper00042258:DA1877_upregulated_GravidAdult	Genes upregulated on Comamonas DA1877 relative to E. coli OP50, Gravid adult stage	1170	87	18	2.77	6.18e-05	0.0156
1507	84	WBPaper00037950:excretory-cell_larva_enriched	Genes significantly enriched (> 2x, FDR < 5%) in a particular cell-type versus a reference sample of all cells at the same stage. WBPaper00037950:excretory-cell_larva_enriched	528	87	11	3.76	0.000157	0.0357
1508	95	WBPaper00031003:0hr_muscle_enriched	Genes enriched in muscle cells (0hr muscle dataset). Dissociated myo-3::GFP embryos were cultured for 0 hours before FACS sorting.	762	192	129	13.83	1.67e-124	1.47e-119
1509	95	WBPaper00031003:total_muscle_enriched	Total muscle enriched genes (complete list of non-overlapping genes from the 0hr and 24hr muscle enriched datasets).	1286	192	137	8.7	1.29e-105	5.04e-101
1510	95	WBPaper00031003:24hr_muscle_enriched	Genes enriched in muscle cells (24hr muscle dataset). Dissociated myo-3::GFP embryos were cultured for 24 hours before FACS sorting.	918	192	102	9.08	1.57e-74	2.51e-70
1511	95	WBPaper00037950:bodywall-muscle_larva_SelectivelyEnriched	Genes that show selective expression in a subset of cell types vs broadly expressed in many cell types. Correspond to 20% - 57% of enriched_genes for a given cell type. WBPaper00037950:bodywall-muscle_larva_SelectivelyEnriched	448	192	71	12.95	2.13e-60	1.79e-56
1512	95	WBPaper00031003:hlh_1_enriched	Genes enriched in HLH-1 heat shock dataset.	2319	192	117	4.12	2.48e-49	1.51e-45
1513	95	WBPaper00037950:bodywall-muscle_embryo_SelectivelyEnriched	Genes that show selective expression in a subset of cell types vs broadly expressed in many cell types. Correspond to 20% - 57% of enriched_genes for a given cell type. WBPaper00037950:bodywall-muscle_embryo_SelectivelyEnriched	181	192	46	20.76	2.34e-48	1.37e-44
1514	95	WBPaper00037950:bodywall-muscle_CoreEnriched	Genes significantly enriched (> 2x, FDR < 5%) in a particular cell-type versus a reference sample of all cells at both embryonic and larval stages. WBPaper00037950:bodywall-muscle_CoreEnriched	121	192	36	24.3	1.53e-40	6.67e-37
1515	95	WBPaper00037950:bodywall-muscle_embryo_enriched	Genes significantly enriched (> 2x, FDR < 5%) in a particular cell-type versus a reference sample of all cells at the same stage. WBPaper00037950:bodywall-muscle_embryo_enriched	394	192	52	10.78	3.17e-39	1.24e-35
1516	95	WBPaper00037950:bodywall-muscle_larva_enriched	Genes significantly enriched (> 2x, FDR < 5%) in a particular cell-type versus a reference sample of all cells at the same stage. WBPaper00037950:bodywall-muscle_larva_enriched	1149	192	78	5.55	9.77e-39	3.7e-35
1517	95	WBPaper00040985:AIN-2_asynchronous_muscle	Genes enriched in body wall muscle AIN-2 miRISCs. Pmyo-3-ain-2-gfp IP was performed in mixed stage worms.	523	192	41	6.4	7.08e-22	1.17e-18
1518	95	WBPaper00024671:AFD_AWB_vs_unsorted_downregulated	Genes predicted to be downregulated more than 2.0 fold in (AFD+AWB) datasets as compared to unsorted whole embryonic cells dataset.	526	192	35	5.44	1.81e-16	2.11e-13
1519	95	WBPaper00040876:mir-35_downregulated	Genes with expression level down regulated in mir-35 mutants comparing with N2.	1014	192	47	3.79	8.86e-16	9.93e-13
1520	95	WBPaper00031532:Larva_Pan_Neuronal_Depleted	WT-Pico Pan-neural Depleted Genes, with genes found multiple times in a single dataset removed (without dups).	1257	192	43	2.79	4.54e-10	2.93e-07
1521	95	WBPaper00031040:TGF-beta_adult_upregulated	TGF- Dauer pathway adult transcriptional targets. Results obtained by comparing the microarray results of the dauer-constitutive mutants daf-7(e1372), daf-7(m62), and daf-1(m40) with dauer-defective mutants daf-3(mgDf90), daf-5(e1386), and daf-7(e1372);daf-3(mgDf90) double mutants at the permissive temperature, 20C, on the first day of adulthood. WBPaper00031040:TGF-beta_adult_upregulated	2173	192	58	2.18	3.12e-09	1.81e-06
1522	95	WBPaper00040184:hcf-1nc_sir-2.1nc_daf-2up	Genes with no change in hcf-1(-), no change in sir-2.1(O/E) and upregulated in daf-2(-).	907	192	34	3.06	4.41e-09	2.51e-06
1523	95	WBPaper00031060:2-deoxy-D-glucose_upregulated	Genes that showed increased expression after treated with 2-deoxy-D-glucose.	253	192	17	5.49	1.43e-08	7.45e-06
1524	95	WBPaper00040426:CYD-1_CDK-4_downregulated	Genes downregulated by CYD-1/CDK-4 for more than two fold.	540	192	23	3.48	1.99e-07	8.61e-05
1525	95	[cgc5428]:L1_muscle_enriched	The cluster contains genes that are significantly enriched in L1 muscle.	1445	192	40	2.26	6.85e-07	0.000271
1526	95	WBPaper00036286:Pattern_C	Expression Pattern Group C, enriched for genes involved in metabolic processes.	992	192	31	2.55	1.3e-06	0.000494
1527	95	WBPaper00041939:UVC-EtBr-exposed_vs_EtBr-exposed_51h	Genes differentially expressed under UVC exposure and EtBr treatment vs under EtBr treatment but without UVC exposure at the -3h timepoint (3 h after the third UVC dose (51h), which is also 3 h after being placed on food).	1500	192	38	2.07	1.12e-05	0.00343
1528	95	cgc4386_cluster_1_5	Developmentally modulated gene cluster. cgc4386_cluster_1_5	145	192	9	5.07	7.42e-05	0.0184
1529	95	WBPaper00032165:differentially_expressed_with_age_medoid_2	Differentially expressed genes during worm lifespan. Medoid 2 Fig.4.	948	192	26	2.24	9.39e-05	0.0226
1530	95	WBPaper00041939:control_vs_UVC-EtBr-exposed_51h	Genes differentially expressed in control vs after UVC exposure and EtBr treatment at the 3h timepoint (3 h after the third UVC dose (51h), which is also 3 h after being placed on food).	3839	192	70	1.49	0.000131	0.0304
1531	95	WBPaper00032425:down_in_zfp-1	Genes with expression level down in zfp-1 mutant background.	371	192	14	3.08	0.000196	0.0431
1532	95	WBPaper00032976:dosage_compensated_genes	Genes that are dosage compensated.	374	192	14	3.06	0.000213	0.0461
1533	95	[cgc6390]:Cluster_A	Germline-enriched and sex-biased expression profile cluster A.	621	192	19	2.5	0.000228	0.0487
1534	96	WBPaper00037950:hypodermis_embryo_enriched	Genes significantly enriched (> 2x, FDR < 5%) in a particular cell-type versus a reference sample of all cells at the same stage. WBPaper00037950:hypodermis_embryo_enriched	734	357	168	10.05	5.68e-130	6.67e-125
1535	96	WBPaper00037950:hypodermis_embryo_SelectivelyEnriched	Genes that show selective expression in a subset of cell types vs broadly expressed in many cell types. Correspond to 20% - 57% of enriched_genes for a given cell type. WBPaper00037950:hypodermis_embryo_SelectivelyEnriched	358	357	128	15.71	1.41e-123	9.94e-119
1536	96	WBPaper00036130:mir-243_up_regulated	Genes up regulated by mir-243(n4759).	1801	357	188	4.59	1.58e-83	3.7e-79
1537	96	WBPaper00037950:hypodermis_CoreEnriched	Genes significantly enriched (> 2x, FDR < 5%) in a particular cell-type versus a reference sample of all cells at both embryonic and larval stages. WBPaper00037950:hypodermis_CoreEnriched	177	357	78	19.36	5.62e-82	1.24e-77
1538	96	WBPaper00037950:germline-precursors_embryo_SelectivelyEnriched	Genes that show selective expression in a subset of cell types vs broadly expressed in many cell types. Correspond to 20% - 57% of enriched_genes for a given cell type. WBPaper00037950:germline-precursors_embryo_SelectivelyEnriched	556	357	115	9.09	9.02e-80	1.87e-75
1539	96	WBPaper00037950:germline-precursors_embryo_enriched	Genes significantly enriched (> 2x, FDR < 5%) in a particular cell-type versus a reference sample of all cells at the same stage. WBPaper00037950:germline-precursors_embryo_enriched	974	357	141	6.36	9.27e-78	1.63e-73
1540	96	WBPaper00043945:MeHg_upregulated	Genes with expression level up regulated after treatment with Methylmercury (MeHg) by RNAseq analysis.	525	357	105	8.79	1.01e-70	1.47e-66
1541	96	WBPaper00032948:MoltOssilate	A cluster of genes that oscillates with the molting cycle during early larval development.	205	357	71	15.21	2.13e-65	2.27e-61
1542	96	WBPaper00038304:octr-1_regulated	Genes regulated by octr-1(ok371) after infected with P. aeruginosa PA14 for 4 hours at 25 centigrade.	976	357	129	5.81	2.2e-65	2.27e-61
1543	96	WBPaper00041207:CE_dauer_down	Genes dowm regulated in the dauer versus dauer-exit worms.	438	357	91	9.13	2.72e-62	2.59e-58
1544	96	WBPaper00038172:crh-1null_down_regulated	Genes down regulated in crh-1(nn3315) comparing to in N2.	541	357	97	7.88	2.65e-60	2.17e-56
1545	96	WBPaper00042258:DA1877_downregulated_YoungAdult	Genes downregulated on Comamonas DA1877 relative to E. coli OP50, Young adult	315	357	77	10.74	4.83e-58	3.61e-54
1546	96	WBPaper00040876:mir-35_downregulated	Genes with expression level down regulated in mir-35 mutants comparing with N2.	1014	357	121	5.24	8.37e-56	5.89e-52
1547	96	WBPaper00037950:hypodermis_larva_SelectivelyEnriched	Genes that show selective expression in a subset of cell types vs broadly expressed in many cell types. Correspond to 20% - 57% of enriched_genes for a given cell type. WBPaper00037950:hypodermis_larva_SelectivelyEnriched	590	357	93	6.92	1.63e-52	1.05e-48
1548	96	WBPaper00032948:FedUp	A large cluster of genes up-regulated during early larval development..	1835	357	150	3.59	4.17e-49	2.49e-45
1549	96	WBPaper00040185:nhr-23(RNAi)_downregulated	Genes that showed decreased expression in nhr-23 RNAi experiment.	262	357	63	10.56	8.54e-47	4.77e-43
1550	96	WBPaper00037950:hypodermis_larva_enriched	Genes significantly enriched (> 2x, FDR < 5%) in a particular cell-type versus a reference sample of all cells at the same stage. WBPaper00037950:hypodermis_larva_enriched	1251	357	120	4.21	5.46e-45	2.91e-41
1551	96	WBPaper00036286:Pattern_G	Expression Pattern Group G, enriched for genes involved in locomotion.	1496	357	130	3.82	2.1e-44	1.04e-40
1552	96	WBPaper00038438:P.lumniescens_24hr_upregulated_TilingArray	Genes with increased expression after 24 hours of infection by P.lumniescens Fold changes shown are pathogen vs OP50. WBPaper00038438:P.lumniescens_24hr_upregulated_TilingArray	3780	357	203	2.36	6.33e-41	2.86e-37
1553	96	WBPaper00026952:class_E	Class E gene expression showed no change in lin-14(lf) in L1, up regulation in lin-4(lf) in L2.	336	357	64	8.37	7.61e-41	3.39e-37
1554	96	WBPaper00040603:tdp-1(lf)_down_vs_N2_FC_1.5	Genes down regulated in the absence of TDP-1, when the threshold was set at a fold change (FC) of 1.5.	428	357	69	7.08	3.84e-39	1.48e-35
1555	96	[cgc6390]:Cluster_B	Germline-enriched and sex-biased expression profile cluster B.	752	357	87	5.08	6.04e-38	2.2e-34
1556	96	WBPaper00035197:fer-1_downregulated	Genes downregulated by fer-1 mutants hc1 and hc24, with > 4 fold change in expression level.	219	357	51	10.23	4.23e-37	1.48e-33
1557	96	WBPaper00038438:S.marcescens_24hr_upregulated_RNAseq	Genes with increased expression after 24 hours of infection by S.marcescens Fold changes shown are pathogen vs OP50. WBPaper00038438:S.marcescens_24hr_upregulated_RNAseq	2272	357	148	2.86	3.13e-36	1e-32
1558	96	WBPaper00038172:aak-2overexpression_down_regulated	Genes down regulated in aak-2 over expression line uthIs202 comparing to in N2.	339	357	57	7.39	2.8e-33	8.35e-30
1559	96	WBPaper00038438:P.lumniescens_24hr_upregulated_RNAseq	Genes with increased expression after 24 hours of infection by P.lumniescens Fold changes shown are pathogen vs OP50. WBPaper00038438:P.lumniescens_24hr_upregulated_RNAseq	3016	357	163	2.37	1.37e-30	3.53e-27
1560	96	WBPaper00041939:control_vs_UVC-EtBr-exposed_48h	Genes differentially expressed in control vs after UVC exposure and EtBr treatment at the -1h timepoint (just prior to the third UVC dose (48h)).	4988	357	217	1.91	4.89e-30	1.21e-26
1561	96	WBPaper00034739:N2lessDR1350	Genes that showed lower expression in N2 than in DR1350.	1173	357	95	3.56	6.59e-29	1.53e-25
1562	96	WBPaper00038172:tax-6null_down_regulated	Genes down regulated in tax-6(ok2065) comparing to in N2.	959	357	81	3.71	1.25e-25	2.43e-22
1563	96	WBPaper00037682:sma-2_sma-4_upregulated	Genes upregulated in sma-2 L4 (3 arrays) or sma-4 L4 (1 array) vs. N2 L4.	518	357	59	5	4.04e-25	7.68e-22
1564	96	WBPaper00040116:pRJ-FR.5_down_regulated	Genes down regulated after fed by 25 mg/ml pRJ-Fr.5 for 24 h beginning at the L4 stage.	317	357	47	6.51	5.09e-25	9.57e-22
1565	96	WBPaper00040603:tdp-1(lf)_down_vs_N2_FC_1.2	Genes down regulated in the absence of TDP-1, when the threshold was set at a fold change (FC) of 1.2.	2386	357	129	2.38	6.1e-23	1.05e-19
1566	96	WBPaper00035873:osm-8_regulated	Genes with expression altered >= 3-fold in osm-8(n1518) mutants.	1039	357	77	3.26	8.24e-21	1.28e-17
1567	96	WBPaper00031040:TGF-beta_adult_upregulated	TGF- Dauer pathway adult transcriptional targets. Results obtained by comparing the microarray results of the dauer-constitutive mutants daf-7(e1372), daf-7(m62), and daf-1(m40) with dauer-defective mutants daf-3(mgDf90), daf-5(e1386), and daf-7(e1372);daf-3(mgDf90) double mutants at the permissive temperature, 20C, on the first day of adulthood. WBPaper00031040:TGF-beta_adult_upregulated	2173	357	115	2.32	2.35e-19	3.37e-16
1568	96	WBPaper00024393:strongly_regulated_dauer_genes	Genes that are up or down regulated by more than 2.1 fold with the t-test p-value less than 0.01 are included in this cluster.	1231	357	82	2.93	2.73e-19	3.91e-16
1569	96	WBPaper00040963:Q200_down	Genes down-regulated after 200 um Quercetin treatment. Fold change < 0.8.	1304	357	83	2.8	2.59e-18	3.41e-15
1570	96	WBPaper00044316:CH3HgCl_7.5uM_downregulated	Genes that showed decreased expression after exposure to 7.5uM CH3HgCl for 24 hours.	1186	357	77	2.85	1.92e-17	2.43e-14
1571	96	WBPaper00035873:dpy-9_regulated	Genes with expression altered >= 3-fold in dpy-9(e12) mutants.	2813	357	127	1.98	7.54e-16	8.53e-13
1572	96	cgc4386_cluster_4_6	Developmentally modulated gene cluster. cgc4386_cluster_4_6	87	357	20	10.1	4.87e-15	5.15e-12
1573	96	WBPaper00040963:Q100_down	Genes down-regulated after 100 um Quercetin treatment. Fold change < 0.8.	1214	357	73	2.64	9.09e-15	9.33e-12
1574	96	WBPaper00041939:UVC-EtBr-exposed_vs_UVC-exposed_48h	Genes differentially expressed under EtBr treatment and UVC exposure vs under UVC exposure but without EtBr treatment at the -1h timepoint (just prior to the third UVC dose (48h)).	3986	357	157	1.73	1.03e-14	1.05e-11
1575	96	WBPaper00038060:SUMO-1_downregulated	Genes showing < 0.5-fold down-regulated expression (p < 0.001) both in aex-3::His-SUMO-1 or myo-4::His-SUMO-1 C. elegans.	380	357	37	4.28	8e-14	7.47e-11
1576	96	WBPaper00041939:control_vs_UVC-EtBr-exposed_51h	Genes differentially expressed in control vs after UVC exposure and EtBr treatment at the 3h timepoint (3 h after the third UVC dose (51h), which is also 3 h after being placed on food).	3839	357	150	1.72	1.39e-13	1.27e-10
1577	96	WBPaper00038438:D.coniospora_12hr_downregulated_RNAseq	Genes with decreased expression after 12 hours of infection by D.coniospora Fold changes shown are pathogen vs OP50.	2288	357	105	2.02	2.88e-13	2.57e-10
1578	96	cgc4386_cluster_5_6	Developmentally modulated gene cluster. cgc4386_cluster_5_6	84	357	18	9.41	4.26e-13	3.72e-10
1579	96	cgc4489_group_8	Genome-wide analysis of developmental and sex-regulated gene expression profile. cgc4489_group_8	567	357	44	3.41	9.62e-13	8.22e-10
1580	96	WBPaper00041954:ethanol_upregulated	Genes that are upregulated by 0.2M ethanol treatment.	1121	357	65	2.55	1.87e-12	1.55e-09
1581	96	WBPaper00035873:dpy-10_regulated	Genes with expression altered >= 3-fold in dpy-10(e128) mutants.	3336	357	132	1.74	4.79e-12	3.77e-09
1582	96	WBPaper00036383:ash-2_L3_regulated	Genes that change expression level at L3 larva stage after ash-2 RNAi.	185	357	24	5.7	5.43e-12	4.23e-09
1583	96	WBPaper00040823:alg-1(gk214)_upregulated	Genes up regulated in alg-1(gk214) comparing to in N2.	974	357	56	2.53	1.15e-10	7.94e-08
1584	96	WBPaper00031532:Larva_Pan_Neuronal_Depleted	WT-Pico Pan-neural Depleted Genes, with genes found multiple times in a single dataset removed (without dups).	1257	357	64	2.24	7.03e-10	4.45e-07
1585	96	WBPaper00034739:RIL17lessRIL14	Genes that showed lower expression in RIL-17 than in RIL-14.	125	357	17	5.97	3.46e-09	2e-06
1586	96	WBPaper00024671:AFD_AWB_vs_unsorted_downregulated	Genes predicted to be downregulated more than 2.0 fold in (AFD+AWB) datasets as compared to unsorted whole embryonic cells dataset.	526	357	36	3.01	3.98e-09	2.27e-06
1587	96	WBPaper00041939:control_vs_EtBr-exposed_48h	Genes differentially expressed in control vs under EtBr treatment without UVC exposure, at the -1h timepoint.	4290	357	148	1.52	4.32e-09	2.46e-06
1588	96	WBPaper00044316:CH3HgCl_2.0uM_downregulated	Genes that showed decreased expression after exposure to 2.0uM CH3HgCl for 24 hours.	171	357	19	4.88	1.27e-08	6.69e-06
1589	96	cgc4386_cluster_2_5	Developmentally modulated gene cluster. cgc4386_cluster_2_5	76	357	12	6.94	1.35e-07	6.01e-05
1590	96	WBPaper00038438:E.faecalis_24hr_upregulated_RNAseq	Genes with increased expression after 24 hours of infection by E.faecalis Fold changes shown are pathogen vs OP50. WBPaper00038438:E.faecalis_24hr_upregulated_RNAseq	3104	357	111	1.57	1.97e-07	8.52e-05
1591	96	cgc4386_cluster_2_4	Developmentally modulated gene cluster. cgc4386_cluster_2_4	138	357	15	4.77	5.87e-07	0.000235
1592	96	WBPaper00038438:S.marcescens_24hr_upregulated_TilingArray	Genes with increased expression after 24 hours of infection by S.marcescens Fold changes shown are pathogen vs OP50. WBPaper00038438:S.marcescens_24hr_upregulated_TilingArray	2653	357	97	1.61	6.05e-07	0.000241
1593	96	cgc4489_group_23	Genome-wide analysis of developmental and sex-regulated gene expression profile. cgc4489_group_23	251	357	20	3.5	1.28e-06	0.000486
1594	96	WBPaper00038237:age-1_upregulated_intestine_rescue	Genes upregulated by > 2-fold in CY262(sqt-1(sc13) age-1(mg44); bvIs1) adults, which intestinally express age-1, relative to wildtype.	791	357	40	2.22	1.89e-06	0.000696
1595	96	WBPaper00038237:age-1_upregulated_neuron_rescue	Genes upregulated by > 2-fold in CY251(sqt-1(sc13) age-1(mg44); bvIs2) adults, which neuronally express age-1, relative to wildtype.	791	357	40	2.22	1.89e-06	0.000696
1596	96	WBPaper00038237:age-1_upregulated_nontransgenic	Genes upregulated by > 2-fold in SP75 (sqt-1(sc13) age-1(mg44)/mnC1) adults relative to wildtype.	791	357	40	2.22	1.89e-06	0.000696
1597	96	WBPaper00034636:heat_shock_upregulated	Genes Showing Significant Expression Changes (P <= 0.05 After FDR) in Heat-Shocked (30 centigrade for 1.5 h; Two Arrays), Compared to Sham Controls (26 centigrade for 2.5 h; Five Arrays). WBPaper00034636:heat_shock_upregulated	29	357	7	10.6	3.03e-06	0.00106
1598	96	WBPaper00042165:let-7_upregulated	Genes up-regulated more than 2-fold in let-7(n2853) compared to wild-type.	42	357	8	8.37	4e-06	0.00137
1599	96	WBPaper00040858:eQTL_age_regulated_developing	Genes with expression level regulated by genotype (N2 vs CB4856) and age at L3 larva and Late reproduction stage (96 hours at 24 centigrade).	3649	357	120	1.44	4.53e-06	0.00153
1600	96	WBPaper00031003:total_muscle_depleted	Total muscle depleted genes (complete list of non-overlapping genes from the 0hr and 24hr muscle depleted datasets).	2488	357	89	1.57	5.28e-06	0.00175
1601	96	WBPaper00031003:0hr_muscle_depleted	Genes depleted in muscle cells (0hr muscle dataset). Dissociated myo-3::GFP embryos were cultured for 0 hours before FACS sorting.	1708	357	67	1.72	5.6e-06	0.00185
1602	96	[cgc6390]:Cluster_A	Germline-enriched and sex-biased expression profile cluster A.	621	357	33	2.33	5.69e-06	0.00187
1603	96	WBPaper00040963:Q50_down	Genes down-regulated after 50 um Quercetin treatment. Fold change < 0.8.	145	357	14	4.24	5.73e-06	0.00188
1604	96	WBPaper00041939:UVC-EtBr-exposed_vs_UVC-exposed_51h	Genes differentially expressed under EtBr treatment and UVC exposure vs under UVC exposure but without EtBr treatment at the -3h timepoint (3 h after the third UVC dose (51h), which is also 3 h after being placed on food).	2362	357	85	1.58	7.36e-06	0.00233
1605	96	WBPaper00042204:Comamonas_DA1877_downregulated	Genes with decreased expression level after feeding with Comamonas DA1877.	46	357	8	7.64	8.17e-06	0.00255
1606	96	cgc4489_group_6	Genome-wide analysis of developmental and sex-regulated gene expression profile. cgc4489_group_6	292	357	20	3.01	1.26e-05	0.00382
1607	96	[cgc6390]:male_sex-enriched	male sex-enriched	371	357	23	2.72	1.45e-05	0.00432
1608	96	WBPaper00039866:ClassComp_daf-19_downregulated	Candidate daf-19 down regulated genes with a statistically significant signal variation of 1.5-fold or greater. These were identified using a class comparisons tool from BRB Array Tools.	541	357	29	2.35	1.82e-05	0.00532
1609	96	WBPaper00037950:germline-precursors_expressed	Genes that showed expression levels higher than the corresponding reference sample (embryonic 0hr reference). WBPaper00037950:germline-precursors_expressed	5381	357	156	1.27	0.000124	0.0291
1610	96	WBPaper00035588:alg-1(-)_upregulated	Genes upregulated by alg-1(-).	1423	357	54	1.67	0.000127	0.0296
1611	96	WBPaper00040858:eQTL_regulated_developing	Genes with expression level regulated by genotype (N2 vs CB4856) at L3 larva and Late reproduction stage (96 hours at 24 centigrade).	2697	357	88	1.43	0.000195	0.043
1612	96	WBPaper00040184:hcf-1nc_sir-2.1nc_daf-2up	Genes with no change in hcf-1(-), no change in sir-2.1(O/E) and upregulated in daf-2(-).	907	357	38	1.84	0.000209	0.0455
1613	96	WBPaper00037849:sam-10(js94)_upregulated	Genes with increased expression in sam-10(js94) mutants, revealed by microarray analysis. Geometric mean=1.5 is used as a cutoff.	54	357	7	5.69	0.000211	0.0458
1614	96	WBPaper00041002:HQ_3d_2.0mM_Down	Gene significantly down-regulated by treatment with 2.0mM of HuminFeed Hydroquinone until young adult stage (3 days), with a minimum fold change in gene expression of 0.8.	655	357	30	2.01	0.000227	0.0487
1615	98	WBPaper00037950:hypodermis_embryo_SelectivelyEnriched	Genes that show selective expression in a subset of cell types vs broadly expressed in many cell types. Correspond to 20% - 57% of enriched_genes for a given cell type. WBPaper00037950:hypodermis_embryo_SelectivelyEnriched	358	115	26	9.9	5.88e-19	8.24e-16
1616	98	WBPaper00041207:CE_dauer_down	Genes dowm regulated in the dauer versus dauer-exit worms.	438	115	26	8.1	8.46e-17	1.01e-13
1617	98	WBPaper00034739:N2lessDR1350	Genes that showed lower expression in N2 than in DR1350.	1173	115	38	4.42	1.25e-15	1.38e-12
1618	98	WBPaper00040603:tdp-1(lf)_down_vs_N2_FC_1.5	Genes down regulated in the absence of TDP-1, when the threshold was set at a fold change (FC) of 1.5.	428	115	22	7.01	4.99e-13	4.33e-10
1619	98	[cgc6390]:Cluster_B	Germline-enriched and sex-biased expression profile cluster B.	752	115	28	5.08	6.08e-13	5.25e-10
1620	98	WBPaper00037950:hypodermis_embryo_enriched	Genes significantly enriched (> 2x, FDR < 5%) in a particular cell-type versus a reference sample of all cells at the same stage. WBPaper00037950:hypodermis_embryo_enriched	734	115	27	5.02	2.27e-12	1.85e-09
1621	98	WBPaper00043945:MeHg_upregulated	Genes with expression level up regulated after treatment with Methylmercury (MeHg) by RNAseq analysis.	525	115	23	5.97	3.76e-12	3e-09
1622	98	WBPaper00040185:nhr-23(RNAi)_downregulated	Genes that showed decreased expression in nhr-23 RNAi experiment.	262	115	17	8.85	7.4e-12	5.58e-09
1623	98	WBPaper00037950:hypodermis_larva_SelectivelyEnriched	Genes that show selective expression in a subset of cell types vs broadly expressed in many cell types. Correspond to 20% - 57% of enriched_genes for a given cell type. WBPaper00037950:hypodermis_larva_SelectivelyEnriched	590	115	23	5.32	3.99e-11	2.89e-08
1624	98	WBPaper00029437:dcr-1_upregulated	Genes upregulated in dcr-1(-/-) adult animals by at least 1.5 fold and P < 0.01, as determined by a multisample t-test and the Benjamini and Hochberg false discovery rate correction.	1076	115	30	3.8	1.13e-10	7.85e-08
1625	98	WBPaper00036130:mir-243_up_regulated	Genes up regulated by mir-243(n4759).	1801	115	39	2.95	1.7e-10	1.16e-07
1626	98	WBPaper00038172:crh-1null_up_regulated	Genes up regulated in crh-1(nn3315) comparing to in N2.	556	115	20	4.91	3.54e-09	2.04e-06
1627	98	WBPaper00040603:tdp-1(lf)_down_vs_N2_FC_1.2	Genes down regulated in the absence of TDP-1, when the threshold was set at a fold change (FC) of 1.2.	2386	115	43	2.46	4.5e-09	2.55e-06
1628	98	WBPaper00031532:Larva_Pan_Neuronal_Depleted	WT-Pico Pan-neural Depleted Genes, with genes found multiple times in a single dataset removed (without dups).	1257	115	30	3.25	4.6e-09	2.6e-06
1629	98	WBPaper00040963:Q100_down	Genes down-regulated after 100 um Quercetin treatment. Fold change < 0.8.	1214	115	29	3.26	8.75e-09	4.7e-06
1630	98	WBPaper00031003:0hr_muscle_depleted	Genes depleted in muscle cells (0hr muscle dataset). Dissociated myo-3::GFP embryos were cultured for 0 hours before FACS sorting.	1708	115	34	2.71	3.26e-08	1.6e-05
1631	98	WBPaper00037682:sma-2_sma-4_upregulated	Genes upregulated in sma-2 L4 (3 arrays) or sma-4 L4 (1 array) vs. N2 L4.	518	115	18	4.74	3.98e-08	1.93e-05
1632	98	WBPaper00040963:Q200_down	Genes down-regulated after 200 um Quercetin treatment. Fold change < 0.8.	1304	115	29	3.03	4.26e-08	2.06e-05
1633	98	WBPaper00025032:cluster_24	C-lineage related expression profile. WBPaper00025032:cluster_24	47	115	7	20.31	4.68e-08	2.24e-05
1634	98	WBPaper00037950:hypodermis_CoreEnriched	Genes significantly enriched (> 2x, FDR < 5%) in a particular cell-type versus a reference sample of all cells at both embryonic and larval stages. WBPaper00037950:hypodermis_CoreEnriched	177	115	11	8.48	7.14e-08	3.32e-05
1635	98	WBPaper00031003:24hr_muscle_depleted	Genes depleted in muscle cells (24hr muscle dataset). Dissociated myo-3::GFP embryos were cultured for 24 hours before FACS sorting.	1589	115	32	2.75	7.27e-08	3.38e-05
1636	98	WBPaper00031003:total_muscle_depleted	Total muscle depleted genes (complete list of non-overlapping genes from the 0hr and 24hr muscle depleted datasets).	2488	115	41	2.25	1.61e-07	7.06e-05
1637	98	WBPaper00032948:MoltOssilate	A cluster of genes that oscillates with the molting cycle during early larval development.	205	115	11	7.32	3.16e-07	0.000133
1638	98	WBPaper00034739:RIL17lessRIL14	Genes that showed lower expression in RIL-17 than in RIL-14.	125	115	9	9.82	3.36e-07	0.000141
1639	98	WBPaper00038304:octr-1_regulated	Genes regulated by octr-1(ok371) after infected with P. aeruginosa PA14 for 4 hours at 25 centigrade.	976	115	23	3.21	5.26e-07	0.000213
1640	98	WBPaper00037950:hypodermis_larva_enriched	Genes significantly enriched (> 2x, FDR < 5%) in a particular cell-type versus a reference sample of all cells at the same stage. WBPaper00037950:hypodermis_larva_enriched	1251	115	26	2.83	9.29e-07	0.000362
1641	98	WBPaper00041002:HF_11d_0.2mM_Up	Gene significantly up-regulated by treatment with 0.2mM of HuminFeed until older adult stage (11 days), with a minimum fold change in gene expression of 1.25.	421	115	14	4.53	2.45e-06	0.000879
1642	98	cgc4386_cluster_5_6	Developmentally modulated gene cluster. cgc4386_cluster_5_6	84	115	7	11.36	2.7e-06	0.000959
1643	98	WBPaper00042258:DA1877_downregulated_YoungAdult	Genes downregulated on Comamonas DA1877 relative to E. coli OP50, Young adult	315	115	12	5.2	3.4e-06	0.00119
1644	98	WBPaper00035197:fer-1_downregulated	Genes downregulated by fer-1 mutants hc1 and hc24, with > 4 fold change in expression level.	219	115	10	6.23	4.77e-06	0.0016
1645	98	WBPaper00035227:heat_shock_regulated	Genes regulated by heat shock.	740	115	18	3.32	7.02e-06	0.00225
1646	98	WBPaper00041174:genotypic	Genes with variation in expression level across genotypes (AB2, CB4856, RC301, CB4857, N2, HC445).	1974	115	32	2.21	8.91e-06	0.00277
1647	98	WBPaper00036286:Pattern_C	Expression Pattern Group C, enriched for genes involved in metabolic processes.	992	115	21	2.89	9.51e-06	0.00294
1648	98	WBPaper00032948:FedUp	A large cluster of genes up-regulated during early larval development..	1835	115	30	2.23	1.58e-05	0.00468
1649	98	cgc4489_group_8	Genome-wide analysis of developmental and sex-regulated gene expression profile. cgc4489_group_8	567	115	15	3.61	1.67e-05	0.0049
1650	98	WBPaper00038438:P.lumniescens_24hr_upregulated_TilingArray	Genes with increased expression after 24 hours of infection by P.lumniescens Fold changes shown are pathogen vs OP50. WBPaper00038438:P.lumniescens_24hr_upregulated_TilingArray	3780	115	48	1.73	2.15e-05	0.00617
1651	98	WBPaper00037113:CPF_16C_up-regulated	Up-regulated genes under 0.5mg/l CPF treatment at 16 centigrade.	161	115	8	6.78	2.42e-05	0.00683
1652	98	WBPaper00035084:embryo_enriched_AIN-2_IP	miRNA targets that are significantly enriched at embryo stage. To generate a global view of the dynamics of miRNA-mediated regulation of gene expression during C. elegans development, authors analyzed the mRNAs in the AIN-2-GFP IP results from five developmental stages. The magnitude of the combined interaction of miRNAs with a given target mRNA was assessed by measuring the fold enrichment of th…	737	115	17	3.15	2.57e-05	0.0072
1653	98	WBPaper00038172:aak-2overexpression_down_regulated	Genes down regulated in aak-2 over expression line uthIs202 comparing to in N2.	339	115	11	4.43	3.93e-05	0.0105
1654	98	WBPaper00026952:class_E	Class E gene expression showed no change in lin-14(lf) in L1, up regulation in lin-4(lf) in L2.	336	115	10	4.06	0.000182	0.0405
