# Supplementary material for: Overlapping cell population expression profiling and regulatory inference in C. elegans
Source: BMC Genomics. 2016 Feb 29;17:159. doi: 10.1186/s12864-016-2482-z (PMC4772325; doi:10.1186/s12864-016-2482-z)
Supplement: Additional file 17: Table S14. — Gene ontology terms in clustered genes. (XLSX 102 kb) [file 12864_2016_2482_MOESM17_ESM.xlsx]

## Sheet: Sheet1
	cluster	ontology	GOID	Pvalue	OddsRatio	ExpCount	Count	Size	Term	term.depth	p.corr
GO:0042803	1	MF	GO:0042803	0.000451672	87.7778	0.0330995	2	23	protein homodimerization activity	5	0.0481813
GO:0051015	2	MF	GO:0051015	0.00039049	92.2333	0.030581	2	17	actin filament binding	5	0.0432345
GO:0044446	3	CC	GO:0044446	0.000182721	15.5637	1.66267	7	862	intracellular organelle part	3	0.0238087
GO:0031090	3	CC	GO:0031090	0.000225868	39.6867	0.134315	3	86	organelle membrane	3	0.0279122
GO:0005743	3	CC	GO:0005743	0.000237711	34.0419	0.130481	3	61	mitochondrial inner membrane	5	0.0290795
GO:0005737	3	CC	GO:0005737	0.000340582	18.1924	3.32193	9	1553	cytoplasm	4	0.0390133
GO:0006412	4	BP	GO:0006412	5.80449e-45	60.4783	1.81087	39	177	translation	6	1.98583e-40
GO:0009059	4	BP	GO:0009059	7.60772e-20	9.02876	11.4205	46	1031	macromolecule biosynthetic process	5	3.1233e-16
GO:0019538	4	BP	GO:0019538	1.44604e-18	8.22388	12.8937	47	1164	protein metabolic process	4	4.9472e-15
GO:0044249	4	BP	GO:0044249	3.85262e-16	6.97334	14.0568	46	1269	cellular biosynthetic process	4	8.78706e-13
GO:0006915	4	BP	GO:0006915	3.15434e-14	8.98997	4.39761	26	397	apoptotic process	6	5.6798e-11
GO:0002119	4	BP	GO:0002119	4.97905e-14	5.93721	18.9418	50	1710	nematode larval development	6	8.66151e-11
GO:0009791	4	BP	GO:0009791	7.20358e-14	5.86682	19.108	50	1725	post-embryonic development	4	1.23224e-10
GO:0044260	4	BP	GO:0044260	1.33016e-13	5.76677	20.2046	51	1824	cellular macromolecule metabolic process	4	2.13316e-10
GO:00000031	4	BP	GO:0000003	6.28608e-13	5.57927	23.561	54	2127	reproduction	2	9.35041e-10
GO:0008219	4	BP	GO:0008219	7.51176e-13	7.72346	5.029	26	454	cell death	4	1.1014e-09
GO:0040007	4	BP	GO:0040007	9.55011e-13	10.8992	4.34323	23	564	growth	2	1.36137e-09
GO:00097921	4	BP	GO:0009792	8.47142e-08	3.49274	26.2417	49	2369	embryo development ending in birth or egg hatching	5	4.45883e-05
GO:0018996	4	BP	GO:0018996	3.42543e-07	6.43548	2.70281	14	244	molting cycle, collagen and cuticulin-based cuticle	5	0.000148343
GO:0071704	4	BP	GO:0071704	6.78912e-07	3.25378	31.747	53	2866	organic substance metabolic process	3	0.000262946
GO:00400101	4	BP	GO:0040010	7.56385e-07	3.41841	12.9491	31	1169	positive regulation of growth rate	4	0.000285413
GO:0006414	4	BP	GO:0006414	7.63083e-07	40.3095	0.185887	5	17	translational elongation	6	0.000286886
GO:0040008	4	BP	GO:0040008	1.47102e-06	3.19093	15.5855	34	1407	regulation of growth	3	0.000493398
GO:0006364	4	BP	GO:0006364	1.1042e-05	20.9938	0.306212	5	28	rRNA processing	6	0.00262338
GO:00485181	4	BP	GO:0048518	1.17284e-05	2.82385	17.8341	35	1610	positive regulation of biological process	2	0.00274203
GO:0032501	4	BP	GO:0032501	3.45275e-05	2.90544	43.0124	60	3883	multicellular organismal process	2	0.00641986
GO:0048856	4	BP	GO:0048856	6.06573e-05	2.79814	24.5763	40	2439	anatomical structure development	3	0.009961
GO:0071826	4	BP	GO:0071826	0.000232702	15.6505	0.310159	4	28	ribonucleoprotein complex subunit organization	5	0.0286031
GO:0034660	4	BP	GO:0034660	0.000310208	7.37033	0.930477	6	84	ncRNA metabolic process	6	0.0364702
GO:0044085	4	BP	GO:0044085	0.000409484	3.39283	4.453	13	402	cellular component biogenesis	3	0.0448536
GO:0042254	4	BP	GO:0042254	0.000462194	24.3209	0.15707	3	16	ribosome biogenesis	5	0.0490566
GO:0005840	4	CC	GO:0005840	2.56065e-58	128.432	1.64064	44	118	ribosome	4	2.62815e-53
GO:0043228	4	CC	GO:0043228	6.6286e-28	18.5248	9.77433	49	703	non-membrane-bounded organelle	3	8.50416e-24
GO:0032991	4	CC	GO:0032991	5.22639e-23	13.685	12.4021	49	892	macromolecular complex	2	3.83154e-19
GO:00057371	4	CC	GO:0005737	6.12848e-20	14.831	21.5925	57	1553	cytoplasm	4	2.7348e-16
GO:0022627	4	CC	GO:0022627	3.95064e-14	323.368	0.139037	8	10	cytosolic small ribosomal subunit	6	6.99099e-11
GO:00056221	4	CC	GO:0005622	3.6158e-12	21.2479	39.1529	63	2816	intracellular	3	4.94814e-09
GO:0015935	4	CC	GO:0015935	2.10327e-11	128.884	0.146624	7	12	small ribosomal subunit	5	2.48128e-08
GO:0043229	4	CC	GO:0043229	1.1212e-08	7.72931	15.3417	33	1459	intracellular organelle	3	7.77539e-06
GO:00056231	4	CC	GO:0005623	1.9593e-08	14.0791	45.1733	63	3249	cell	2	1.26475e-05
GO:0005829	4	CC	GO:0005829	1.7824e-06	9.71786	1.16791	9	84	cytosol	5	0.000580757
GO:00444461	4	CC	GO:0044446	0.000131703	2.78073	12.1102	25	871	intracellular organelle part	3	0.0185391
GO:0003735	4	MF	GO:0003735	5.21263e-58	147.269	1.21605	41	104	structural constituent of ribosome	3	2.67502e-53
GO:0003723	4	MF	GO:0003723	1.17483e-08	8.17519	2.48738	15	230	RNA binding	5	8.09261e-06
GO:00097922	5	BP	GO:0009792	1.76103e-05	2.77768	24.5152	42	2369	embryo development ending in birth or egg hatching	5	0.00382126
GO:00063961	5	BP	GO:0006396	1.88943e-05	6.94581	1.53156	9	148	RNA processing	6	0.00400668
GO:00346601	5	BP	GO:0034660	2.26274e-05	9.53551	0.869261	7	84	ncRNA metabolic process	6	0.00458969
GO:00488561	5	BP	GO:0048856	0.000118988	2.80922	20.9859	35	2226	anatomical structure development	3	0.0171043
GO:0008033	5	BP	GO:0008033	0.000132548	18.3664	0.269057	4	26	tRNA processing	8	0.0185932
GO:00325011	5	BP	GO:0032501	0.000187145	2.65984	40.1826	55	3883	multicellular organismal process	2	0.0241608
GO:0007275	5	BP	GO:0007275	0.000342523	2.98612	14.6599	26	1751	multicellular organismal development	4	0.0391919
GO:00056222	5	CC	GO:0005622	3.02029e-05	6.0054	24.0941	36	2816	intracellular	3	0.00577974
GO:00057372	5	CC	GO:0005737	3.61684e-05	3.77996	13.2877	26	1553	cytoplasm	4	0.00666938
GO:0016779	5	MF	GO:0016779	6.14109e-05	14.124	0.431732	5	48	nucleotidyltransferase activity	5	0.0100526
GO:0016192	6	BP	GO:0016192	7.45445e-05	5.54377	3.01049	11	765	vesicle-mediated transport	4	0.0117707
GO:00068981	6	BP	GO:0006898	0.000255082	5.44261	2.29821	9	584	receptor-mediated endocytosis	6	0.0309097
GO:00057373	6	CC	GO:0005737	2.96808e-08	36.598	6.31166	18	1553	cytoplasm	4	1.81329e-05
GO:00057391	6	CC	GO:0005739	0.000177025	9.44133	0.90631	6	223	mitochondrion	5	0.0232639
GO:00037351	6	MF	GO:0003735	0.000444761	13.5975	0.374168	4	104	structural constituent of ribosome	3	0.0476505
GO:00097924	11	BP	GO:0009792	1.3907e-27	4.58616	77.3438	156	2369	embryo development ending in birth or egg hatching	5	1.58595e-23
GO:0048285	11	BP	GO:0048285	1.46426e-22	6.75907	11.231	53	344	organelle fission	4	9.39285e-19
GO:00000032	11	BP	GO:0000003	1.37932e-20	3.90159	51.9237	113	1660	reproduction	2	7.45095e-17
GO:00400352	11	BP	GO:0040035	7.56416e-20	4.76437	19.6216	66	601	hermaphrodite genitalia development	5	3.1233e-16
GO:00075482	11	BP	GO:0007548	8.03321e-20	5.0307	17.519	62	548	sex differentiation	4	3.17114e-16
GO:00486082	11	BP	GO:0048608	3.55807e-19	4.37098	23.115	71	708	reproductive structure development	4	1.25926e-15
GO:0000910	11	BP	GO:0000910	4.42856e-18	9.70993	4.5359	31	140	cytokinesis	5	1.33685e-14
GO:0051301	11	BP	GO:0051301	9.66481e-17	5.94908	9.58984	42	337	cell division	4	2.41941e-13
GO:00072751	11	BP	GO:0007275	5.12512e-16	4.25904	43.7333	89	1640	multicellular organismal development	4	1.14353e-12
GO:00485131	11	BP	GO:0048513	2.55548e-15	4.07456	19.8135	59	646	organ development	4	5.58052e-12
GO:00325013	11	BP	GO:0032501	6.9197e-15	3.3372	126.773	181	3883	multicellular organismal process	2	1.42042e-11
GO:0044702	11	BP	GO:0044702	1.58539e-14	3.58541	25.6403	67	820	single organism reproductive process	3	3.1292e-11
GO:0007052	11	BP	GO:0007052	3.10587e-14	12.9157	2.28538	20	70	mitotic spindle organization	6	5.6798e-11
GO:0006260	11	BP	GO:0006260	5.28835e-13	16.5387	1.52232	16	47	DNA replication	6	7.98199e-10
GO:00488563	11	BP	GO:0048856	6.83336e-11	3.34211	35.8414	70	1545	anatomical structure development	3	7.70713e-08
GO:00160431	11	BP	GO:0016043	2.3889e-10	3.12887	22.5058	54	800	cellular component organization	3	2.38045e-07
GO:0007067	11	BP	GO:0007067	1.58994e-09	8.49482	2.44767	16	80	mitosis	5	1.35988e-06
GO:00903041	11	BP	GO:0090304	1.33619e-08	2.44276	35.0316	68	1073	nucleic acid metabolic process	5	9.14274e-06
GO:0043933	11	BP	GO:0043933	2.66454e-08	7.35527	2.57169	15	84	macromolecular complex subunit organization	4	1.66755e-05
GO:0002009	11	BP	GO:0002009	3.4967e-08	3.46011	11.0025	32	337	morphogenesis of an epithelium	5	2.05078e-05
GO:0000070	11	BP	GO:0000070	5.53249e-08	22.7204	0.609863	8	19	mitotic sister chromatid segregation	6	3.06752e-05
GO:00067252	11	BP	GO:0006725	1.01825e-07	2.18168	47.3074	81	1449	cellular aromatic compound metabolic process	4	5.25172e-05
GO:00464832	11	BP	GO:0046483	1.05076e-07	2.17967	47.34	81	1450	heterocycle metabolic process	4	5.36546e-05
GO:19013602	11	BP	GO:1901360	2.48776e-07	2.12463	48.2542	81	1478	organic cyclic compound metabolic process	4	0.000116591
GO:00346412	11	BP	GO:0034641	2.64224e-07	2.12079	48.3195	81	1480	cellular nitrogen compound metabolic process	4	0.00012271
GO:0045132	11	BP	GO:0045132	3.2115e-07	5.15891	3.95044	17	121	meiotic chromosome segregation	4	0.000142076
GO:00099871	11	BP	GO:0009987	4.62306e-07	2.12033	136.339	171	4176	cellular process	2	0.000187547
GO:0044772	11	BP	GO:0044772	8.43351e-07	19.4311	0.587669	7	18	mitotic cell cycle phase transition	6	0.000309136
GO:0007098	11	BP	GO:0007098	8.88241e-07	30.4174	0.39178	6	12	centrosome cycle	5	0.000318848
GO:0031023	11	BP	GO:0031023	8.88241e-07	30.4174	0.39178	6	12	microtubule organizing center organization	4	0.000318848
GO:0009888	11	BP	GO:0009888	1.60779e-06	2.80568	13.647	33	418	tissue development	4	0.00053577
GO:00442602	11	BP	GO:0044260	2.40764e-06	1.93616	59.5505	91	1824	cellular macromolecule metabolic process	4	0.000754075
GO:0051276	11	BP	GO:0051276	5.31088e-06	4.31923	4.3063	16	139	chromosome organization	4	0.00145657
GO:00068982	11	BP	GO:0006898	1.04215e-05	2.35644	19.0666	39	584	receptor-mediated endocytosis	6	0.0024933
GO:0007059	11	BP	GO:0007059	1.08352e-05	11.6286	0.813808	7	27	chromosome segregation	4	0.00258625
GO:0006310	11	BP	GO:0006310	1.564e-05	8.74206	1.17534	8	36	DNA recombination	6	0.00349723
GO:00162461	11	BP	GO:0016246	1.79573e-05	4.358	3.72191	14	114	RNA interference	7	0.00386387
GO:0070271	11	BP	GO:0070271	2.24859e-05	3.22179	7.05203	20	216	protein complex biogenesis	4	0.00457003
GO:0007346	11	BP	GO:0007346	2.72932e-05	5.91751	2.02419	10	62	regulation of mitotic cell cycle	5	0.00534593
GO:00164411	11	BP	GO:0016441	2.93848e-05	4.1473	3.88515	14	119	posttranscriptional gene silencing	5	0.00564782
GO:0010629	11	BP	GO:0010629	3.75374e-05	3.32399	6.13788	18	188	negative regulation of gene expression	5	0.00684314
GO:00310471	11	BP	GO:0031047	3.89583e-05	4.03025	3.98309	14	122	gene silencing by RNA	5	0.00703965
GO:00650031	11	BP	GO:0065003	4.23643e-05	2.89043	8.5865	22	263	macromolecular complex assembly	5	0.00748701
GO:0007126	11	BP	GO:0007126	5.11997e-05	3.70255	4.60682	15	150	meiotic nuclear division	4	0.00871464
GO:0061062	11	BP	GO:0061062	5.6947e-05	3.09455	6.92144	19	212	regulation of nematode larval development	6	0.00951828
GO:0006323	11	BP	GO:0006323	6.37805e-05	10.9594	0.735328	6	23	DNA packaging	4	0.0104073
GO:0040027	11	BP	GO:0040027	7.05148e-05	3.41992	5.28902	16	162	negative regulation of vulval development	6	0.0113438
GO:0006334	11	BP	GO:0006334	7.17174e-05	10.7178	0.750911	6	23	nucleosome assembly	6	0.0114298
GO:0006281	11	BP	GO:0006281	7.44864e-05	5.1706	2.26564	10	70	DNA repair	4	0.0117707
GO:0048581	11	BP	GO:0048581	7.59524e-05	3.39613	5.32167	16	163	negative regulation of post-embryonic development	4	0.0119196
GO:0048569	11	BP	GO:0048569	8.30297e-05	2.74817	8.97828	22	275	post-embryonic organ development	4	0.0127955
GO:2000026	11	BP	GO:2000026	9.7529e-05	2.71469	9.07623	22	278	regulation of multicellular organismal development	4	0.0146345
GO:00161921	11	BP	GO:0016192	0.000107379	2.00573	24.976	44	765	vesicle-mediated transport	4	0.0156994
GO:0032507	11	BP	GO:0032507	0.000115412	13.7526	0.522373	5	16	maintenance of protein location in cell	5	0.0166602
GO:0006333	11	BP	GO:0006333	0.000150662	9.10596	0.848856	6	26	chromatin assembly or disassembly	6	0.0203734
GO:0032508	11	BP	GO:0032508	0.000198958	20.0939	0.326483	4	10	DNA duplex unwinding	8	0.0253039
GO:0051640	11	BP	GO:0051640	0.000202895	3.58941	4.08104	13	125	organelle localization	4	0.0257091
GO:0009892	11	BP	GO:0009892	0.000284242	2.78357	7.18263	18	220	negative regulation of metabolic process	3	0.034121
GO:0040038	11	BP	GO:0040038	0.000304671	17.2208	0.359131	4	11	polar body extrusion after meiotic divisions	5	0.0360456
GO:0033554	11	BP	GO:0033554	0.000444767	3.11655	4.99519	14	153	cellular response to stress	4	0.0476505
GO:0001703	11	BP	GO:0001703	0.000473138	4.97959	1.86095	8	57	gastrulation with mouth forming first	6	0.0499599
GO:0044422	11	CC	GO:0044422	1.99311e-19	4.91057	29.0986	77	958	organelle part	2	7.57646e-16
GO:00056234	11	CC	GO:0005623	1.35298e-16	12.5114	98.6862	137	3249	cell	2	3.3063e-13
GO:00056341	11	CC	GO:0005634	8.12212e-11	3.66664	25.2944	56	1027	nucleus	5	9.06111e-08
GO:0015630	11	CC	GO:0015630	9.28661e-11	12.131	1.77426	15	61	microtubule cytoskeleton	6	1.01398e-07
GO:0043232	11	CC	GO:0043232	3.63044e-10	3.82997	15.7344	42	636	intracellular non-membrane-bounded organelle	4	3.54871e-07
GO:0051233	11	CC	GO:0051233	1.5335e-09	45.0448	0.425241	8	14	spindle midzone	4	1.33383e-06
GO:00432272	11	CC	GO:0043227	2.22141e-09	2.81688	59.3211	94	1953	membrane-bounded organelle	3	1.81749e-06
GO:0070013	11	CC	GO:0070013	6.69622e-08	4.12978	7.53283	25	248	intracellular organelle lumen	4	3.61723e-05
GO:0031974	11	CC	GO:0031974	1.35894e-07	3.96128	7.8062	25	257	membrane-enclosed lumen	2	6.70558e-05
GO:0000777	11	CC	GO:0000777	4.76555e-07	34.2955	0.354528	6	12	condensed chromosome kinetochore	5	0.000192566
GO:0000776	11	CC	GO:0000776	6.73326e-07	30.7483	0.368319	6	13	kinetochore	4	0.000261771
GO:0000794	11	CC	GO:0000794	7.30759e-07	9.53562	1.38768	10	46	condensed nuclear chromosome	6	0.000277786
GO:0005813	11	CC	GO:0005813	1.04316e-06	10.8308	1.12315	9	38	centrosome	5	0.000362934
GO:0044424	11	CC	GO:0044424	2.41693e-06	8.20956	3.96075	14	422	intracellular part	3	0.000754075
GO:00432292	11	CC	GO:0043229	2.55648e-06	3.1349	29.4924	49	1627	intracellular organelle	3	0.000790321
GO:0000793	11	CC	GO:0000793	3.96532e-05	17.5549	0.419775	5	16	condensed chromosome	6	0.00712805
GO:0000786	11	CC	GO:0000786	4.65503e-05	11.7197	0.69861	6	23	nucleosome	5	0.00801634
GO:0032993	11	CC	GO:0032993	5.25561e-05	11.1727	0.704247	6	27	protein-DNA complex	3	0.00890123
GO:0005515	11	MF	GO:0005515	7.83939e-09	2.88071	26.1257	55	962	protein binding	3	5.66622e-06
GO:0003678	11	MF	GO:0003678	7.48066e-06	17.3742	0.521317	6	18	DNA helicase activity	9	0.0019181
GO:0019901	11	MF	GO:0019901	6.82506e-05	6.83182	1.41914	8	49	protein kinase binding	6	0.0110315
GO:0000166	11	MF	GO:0000166	7.86038e-05	2.05227	27.5139	47	950	nucleotide binding	4	0.0122981
GO:0003887	11	MF	GO:0003887	0.000124232	22.896	0.28962	4	10	DNA-directed DNA polymerase activity	7	0.0176602
GO:0008094	11	MF	GO:0008094	0.000267515	10.7812	0.608203	5	21	DNA-dependent ATPase activity	10	0.032246
GO:0005524	11	MF	GO:0005524	0.000322169	2.11705	17.9275	33	619	ATP binding	6	0.0374051
GO:0016818	11	MF	GO:0016818	0.000373413	2.47053	10.0498	22	347	hydrolase activity, acting on acid anhydrides, in phosphorus-containing anhydrides	5	0.0420833
GO:00167791	11	MF	GO:0016779	0.000406349	5.93902	1.39018	7	48	nucleotidyltransferase activity	5	0.0446053
GO:00160216	31	CC	GO:0016021	0.000381582	3.18156	12.4445	23	1531	integral component of membrane	3	0.0425582
GO:00328702	39	BP	GO:0032870	1.11216e-05	4.96564	3.12491	13	268	cellular response to hormone stimulus	5	0.0026362
GO:00097192	39	BP	GO:0009719	3.09517e-05	4.47163	3.43973	13	295	response to endogenous stimulus	3	0.00588289
GO:00434012	39	BP	GO:0043401	3.14491e-05	4.78887	2.95001	12	253	steroid hormone mediated signaling pathway	6	0.00591175
GO:00485452	39	BP	GO:0048545	3.14491e-05	4.78887	2.95001	12	253	response to steroid hormone	5	0.00591175
GO:00713962	39	BP	GO:0071396	3.14491e-05	4.78887	2.95001	12	253	cellular response to lipid	6	0.00591175
GO:00714072	39	BP	GO:0071407	4.27454e-05	4.62934	3.04329	12	261	cellular response to organic cyclic compound	6	0.00751236
GO:00100332	39	BP	GO:0010033	0.000122016	3.86682	3.92946	13	337	response to organic substance	4	0.0173933
GO:00708873	39	BP	GO:0070887	0.000141497	3.80511	3.98776	13	342	cellular response to chemical stimulus	4	0.019312
GO:0000139	39	CC	GO:0000139	0.000224289	8.00938	0.887273	6	68	Golgi membrane	5	0.0278021
GO:00037071	39	MF	GO:0003707	2.04059e-05	5.13058	2.86724	12	253	steroid hormone receptor activity	4	0.00421825
GO:0055114	43	BP	GO:0055114	0.000184994	9.1	0.899869	6	294	oxidation-reduction process	4	0.0240251
GO:00434014	45	BP	GO:0043401	4.44026e-06	5.4525	2.87626	13	253	steroid hormone mediated signaling pathway	6	0.00125546
GO:00485454	45	BP	GO:0048545	4.44026e-06	5.4525	2.87626	13	253	response to steroid hormone	5	0.00125546
GO:00713964	45	BP	GO:0071396	4.44026e-06	5.4525	2.87626	13	253	cellular response to lipid	6	0.00125546
GO:00097194	45	BP	GO:0009719	4.61883e-06	5.06161	3.35374	14	295	response to endogenous stimulus	3	0.00129879
GO:00714074	45	BP	GO:0071407	6.25207e-06	5.27016	2.96721	13	261	cellular response to organic cyclic compound	6	0.00166672
GO:00328704	45	BP	GO:0032870	8.34586e-06	5.12	3.04679	13	268	cellular response to hormone stimulus	5	0.00209434
GO:00708875	45	BP	GO:0070887	1.95608e-05	4.41436	3.80621	14	339	cellular response to chemical stimulus	4	0.00411403
GO:00100334	45	BP	GO:0010033	2.12228e-05	4.375	3.83122	14	337	response to organic substance	4	0.00435644
GO:00037073	45	MF	GO:0003707	6.22199e-06	5.36863	3.00378	13	253	steroid hormone receptor activity	4	0.00166302
GO:00037003	45	MF	GO:0003700	8.90727e-06	4.00771	5.79385	18	488	sequence-specific DNA binding transcription factor activity	3	0.00220823
GO:00435652	45	MF	GO:0043565	1.60489e-05	3.96468	5.44954	17	459	sequence-specific DNA binding	6	0.00356536
GO:0004222	45	MF	GO:0004222	4.18297e-05	8.68827	0.961684	7	81	metalloendopeptidase activity	7	0.00744061
GO:00082702	45	MF	GO:0008270	5.56461e-05	3.43958	6.62493	18	558	zinc ion binding	7	0.00933217
GO:00328705	46	BP	GO:0032870	1.39395e-08	5.51613	4.49206	20	268	cellular response to hormone stimulus	5	9.41247e-06
GO:00097195	46	BP	GO:0009719	1.76383e-08	5.43767	4.55832	20	276	response to endogenous stimulus	3	1.15307e-05
GO:00100335	46	BP	GO:0010033	2.79617e-08	4.82956	5.64859	22	337	response to organic substance	4	1.72884e-05
GO:00434015	46	BP	GO:0043401	3.0365e-08	5.50783	4.24064	19	253	steroid hormone mediated signaling pathway	6	1.82254e-05
GO:00485455	46	BP	GO:0048545	3.0365e-08	5.50783	4.24064	19	253	response to steroid hormone	5	1.82254e-05
GO:00713965	46	BP	GO:0071396	3.0365e-08	5.50783	4.24064	19	253	cellular response to lipid	6	1.82254e-05
GO:00708876	46	BP	GO:0070887	3.65068e-08	4.7504	5.7324	22	342	cellular response to chemical stimulus	4	2.12892e-05
GO:00714075	46	BP	GO:0071407	5.023e-08	5.31921	4.37473	19	261	cellular response to organic cyclic compound	6	2.83264e-05
GO:00230524	46	BP	GO:0023052	1.58875e-06	2.77682	17.7	38	1056	signaling	2	0.000531148
GO:00071656	46	BP	GO:0007165	1.62106e-06	2.83566	16.2586	36	970	signal transduction	4	0.000538443
GO:00511714	46	BP	GO:0051171	2.46894e-06	2.96821	13.0236	31	777	regulation of nitrogen compound metabolic process	4	0.000767887
GO:00063554	46	BP	GO:0006355	6.32731e-06	2.95781	11.5654	28	690	regulation of transcription, DNA-templated	6	0.00168241
GO:00512524	46	BP	GO:0051252	7.47476e-06	2.92835	11.6659	28	696	regulation of RNA metabolic process	5	0.0019181
GO:00313264	46	BP	GO:0031326	9.37923e-06	2.83991	12.4872	29	745	regulation of cellular biosynthetic process	5	0.00229202
GO:00800904	46	BP	GO:0080090	1.12484e-05	2.68877	14.7165	32	878	regulation of primary metabolic process	4	0.00265187
GO:00442713	46	BP	GO:0044271	1.67575e-05	2.66335	14.2807	31	852	cellular nitrogen compound biosynthetic process	5	0.00367609
GO:00105564	46	BP	GO:0010556	2.56107e-05	2.7147	12.4537	28	743	regulation of macromolecule biosynthetic process	5	0.00507629
GO:00194383	46	BP	GO:0019438	3.5205e-05	2.58287	14.0963	30	841	aromatic compound biosynthetic process	5	0.00653399
GO:00181303	46	BP	GO:0018130	4.22095e-05	2.55419	14.2304	30	849	heterocycle biosynthetic process	5	0.00748223
GO:19013623	46	BP	GO:1901362	5.88627e-05	2.5019	14.4819	30	864	organic cyclic compound biosynthetic process	5	0.00972855
GO:00327744	46	BP	GO:0032774	8.03125e-05	2.71026	10.4794	24	640	RNA biosynthetic process	6	0.0124704
GO:00435653	46	MF	GO:0043565	2.74741e-08	4.1875	8.42202	27	459	sequence-specific DNA binding	6	1.70899e-05
GO:00037074	46	MF	GO:0003707	1.09379e-07	5.10951	4.6422	19	253	steroid hormone receptor activity	4	5.53017e-05
GO:00037004	46	MF	GO:0003700	5.10259e-06	3.31101	8.95413	24	488	sequence-specific DNA binding transcription factor activity	3	0.00141543
GO:00048712	46	MF	GO:0004871	2.04674e-05	2.84476	11.7431	27	640	signal transducer activity	3	0.00421825
GO:00048722	46	MF	GO:0004872	3.65106e-05	2.83917	10.7339	25	585	receptor activity	2	0.00671559
GO:00082703	46	MF	GO:0008270	0.000383777	2.52477	10.2385	22	558	zinc ion binding	7	0.0427216
GO:00434016	52	BP	GO:0043401	5.72244e-12	13.8734	1.77	16	253	steroid hormone mediated signaling pathway	6	7.34161e-09
GO:00485456	52	BP	GO:0048545	5.72244e-12	13.8734	1.77	16	253	response to steroid hormone	5	7.34161e-09
GO:00713966	52	BP	GO:0071396	5.72244e-12	13.8734	1.77	16	253	cellular response to lipid	6	7.34161e-09
GO:00714076	52	BP	GO:0071407	9.21933e-12	13.4041	1.82597	16	261	cellular response to organic cyclic compound	6	1.16819e-08
GO:00328706	52	BP	GO:0032870	1.38107e-11	13.0179	1.87495	16	268	cellular response to hormone stimulus	5	1.68747e-08
GO:00097196	52	BP	GO:0009719	5.91925e-11	11.7097	2.06384	16	295	response to endogenous stimulus	3	6.75031e-08
GO:00100336	52	BP	GO:0010033	4.33012e-10	10.1121	2.35767	16	337	response to organic substance	4	4.1927e-07
GO:00708877	52	BP	GO:0070887	5.38526e-10	9.94939	2.39265	16	342	cellular response to chemical stimulus	4	5.07084e-07
GO:00346455	52	BP	GO:0034645	3.29079e-07	4.87862	7.19895	22	1029	cellular macromolecule biosynthetic process	5	0.000144272
GO:00063555	52	BP	GO:0006355	3.56385e-07	5.48304	4.82728	18	690	regulation of transcription, DNA-templated	6	0.000153689
GO:00512525	52	BP	GO:0051252	4.06077e-07	5.4292	4.86926	18	696	regulation of RNA metabolic process	5	0.000169216
GO:00327745	52	BP	GO:0032774	7.03719e-07	5.20653	5.05116	18	722	RNA biosynthetic process	6	0.000270491
GO:00105565	52	BP	GO:0010556	1.07776e-06	5.03834	5.19808	18	743	regulation of macromolecule biosynthetic process	5	0.000372448
GO:00313265	52	BP	GO:0031326	1.12152e-06	5.02283	5.21207	18	745	regulation of cellular biosynthetic process	5	0.00038627
GO:00442714	52	BP	GO:0044271	1.69636e-06	4.7034	5.96065	19	852	cellular nitrogen compound biosynthetic process	5	0.00056005
GO:00511715	52	BP	GO:0051171	2.08257e-06	4.78577	5.43594	18	777	regulation of nitrogen compound metabolic process	4	0.000665876
GO:00090583	52	BP	GO:0009058	5.04021e-06	3.9692	9.12986	23	1305	biosynthetic process	3	0.00140191
GO:00194384	52	BP	GO:0019438	6.54236e-06	4.36695	5.88369	18	841	aromatic compound biosynthetic process	5	0.00172175
GO:00181304	52	BP	GO:0018130	7.48853e-06	4.31913	5.93966	18	849	heterocycle biosynthetic process	5	0.0019181
GO:19013625	52	BP	GO:1901362	9.60381e-06	4.23191	6.0446	18	864	organic cyclic compound biosynthetic process	5	0.00233577
GO:00800905	52	BP	GO:0080090	1.20521e-05	4.15326	6.14254	18	878	regulation of primary metabolic process	4	0.0027986
GO:00071658	52	BP	GO:0007165	4.78853e-05	3.69391	6.78618	18	970	signal transduction	4	0.00821865
GO:00903044	52	BP	GO:0090304	5.14731e-05	3.57983	7.50678	19	1073	nucleic acid metabolic process	5	0.00874667
GO:00230526	52	BP	GO:0023052	0.000148914	3.33815	7.38784	18	1056	signaling	2	0.0202168
GO:00037075	52	MF	GO:0003707	2.81374e-11	12.7257	2.00252	16	253	steroid hormone receptor activity	4	3.28172e-08
GO:00082704	52	MF	GO:0008270	1.01665e-08	7.01625	4.41662	19	558	zinc ion binding	7	7.2462e-06
GO:00435654	52	MF	GO:0043565	2.43098e-08	7.2265	3.63303	17	459	sequence-specific DNA binding	6	1.54016e-05
GO:00037005	52	MF	GO:0003700	6.07379e-08	6.74279	3.86257	17	488	sequence-specific DNA binding transcription factor activity	3	3.3159e-05
GO:00048723	52	MF	GO:0004872	8.53805e-07	5.48376	4.63033	17	585	receptor activity	2	0.000310749
GO:00048713	52	MF	GO:0004871	3.03682e-06	4.94406	5.06566	17	640	signal transducer activity	3	0.000903441
GO:00468724	52	MF	GO:0046872	0.000285392	3.1082	9.3873	20	1186	metal ion binding	5	0.034219
GO:00064123	56	BP	GO:0006412	3.13608e-26	43.4052	1.24174	24	177	translation	6	2.92614e-22
GO:00442494	56	BP	GO:0044249	3.15679e-12	7.5878	9.43288	32	1269	cellular biosynthetic process	4	4.37839e-09
GO:00090594	56	BP	GO:0009059	5.19876e-12	7.64072	7.66375	29	1031	macromolecule biosynthetic process	5	6.92961e-09
GO:00195381	56	BP	GO:0019538	1.6352e-11	7.15042	8.65238	30	1164	protein metabolic process	4	1.97447e-08
GO:00400074	56	BP	GO:0040007	6.09021e-09	8.90859	3.51595	17	564	growth	2	4.52952e-06
GO:00097925	56	BP	GO:0009792	3.07944e-08	5.07492	17.6095	37	2369	embryo development ending in birth or egg hatching	5	1.83085e-05
GO:00021194	56	BP	GO:0002119	2.51701e-07	4.36224	12.711	30	1710	nematode larval development	6	0.000117426
GO:00442603	56	BP	GO:0044260	2.68666e-07	4.33706	13.5584	31	1824	cellular macromolecule metabolic process	4	0.000123654
GO:00097914	56	BP	GO:0009791	3.09311e-07	4.311	12.8225	30	1725	post-embryonic development	4	0.000138631
GO:00488564	56	BP	GO:0048856	1.90342e-06	4.33391	23.3927	40	3147	anatomical structure development	3	0.000612412
GO:00189962	56	BP	GO:0018996	9.51162e-06	6.85428	1.81373	10	244	molting cycle, collagen and cuticulin-based cuticle	5	0.00231885
GO:00069152	56	BP	GO:0006915	2.41141e-05	5.13487	2.95103	12	397	apoptotic process	6	0.00481969
GO:00082192	56	BP	GO:0008219	9.01108e-05	4.433	3.37473	12	454	cell death	4	0.013722
GO:00717042	56	BP	GO:0071704	9.2068e-05	3.07455	21.3039	35	2866	organic substance metabolic process	3	0.0139992
GO:00064141	56	BP	GO:0006414	0.000344811	26.5391	0.141233	3	19	translational elongation	6	0.0394098
GO:00058402	56	CC	GO:0005840	6.96508e-35	120.159	0.757804	25	88	ribosome	4	1.19145e-30
GO:00329911	56	CC	GO:0032991	1.18249e-14	11.693	8.39529	32	892	macromolecular complex	2	2.37972e-11
GO:00432281	56	CC	GO:0043228	1.98922e-14	11.3504	6.61647	29	703	non-membrane-bounded organelle	3	3.78085e-11
GO:00057374	56	CC	GO:0005737	3.39295e-13	13.0262	14.6165	38	1553	cytoplasm	4	5.27635e-10
GO:00432293	56	CC	GO:0043229	5.56409e-08	7.96683	21.9294	39	2330	intracellular organelle	3	3.06752e-05
GO:00056224	56	CC	GO:0005622	5.70299e-06	6.68228	26.5035	40	2816	intracellular	3	0.0015526
GO:00056235	56	CC	GO:0005623	0.000139403	6.06224	30.5788	41	3249	cell	2	0.019128
GO:00037352	56	MF	GO:0003735	7.80095e-37	105.916	0.841878	27	104	structural constituent of ribosome	3	1.60132e-32
GO:00076064	61	BP	GO:0007606	1.31044e-06	44.3709	0.227372	5	156	sensory perception of chemical stimulus	7	0.000443889
GO:00508773	61	BP	GO:0050877	3.4793e-06	36.0324	0.276928	5	190	neurological system process	5	0.00102321
GO:00048881	61	MF	GO:0004888	0.000199962	14.0327	0.625292	5	316	transmembrane signaling receptor activity	4	0.0253834
GO:00048724	61	MF	GO:0004872	0.000384701	10.2984	1.15758	6	585	receptor activity	2	0.0427781
GO:00302463	62	MF	GO:0030246	0.000353818	7.83038	1.00162	6	232	carbohydrate binding	3	0.0403047
GO:00160206	67	CC	GO:0016020	6.01884e-06	13.0117	8.90759	19	1983	membrane	2	0.00162139
GO:001602110	67	CC	GO:0016021	5.46982e-05	6.63023	6.87722	16	1531	integral component of membrane	3	0.00918822
GO:00152675	67	MF	GO:0015267	7.27185e-05	7.09543	1.47365	8	256	channel activity	5	0.0115449
GO:0022891	67	MF	GO:0022891	0.000407613	4.90953	2.40043	9	417	substrate-specific transmembrane transporter activity	4	0.0446964
GO:00718053	69	BP	GO:0071805	5.01561e-05	24.1891	0.211194	4	63	potassium ion transmembrane transport	5	0.00856543
GO:00068131	69	BP	GO:0006813	0.000134595	18.4853	0.271535	4	81	potassium ion transport	7	0.0187694
GO:00052164	69	MF	GO:0005216	4.06141e-05	12.8897	0.706422	6	231	ion channel activity	6	0.00727481
GO:00052672	69	MF	GO:0005267	4.32412e-05	26.3365	0.207951	4	68	potassium channel activity	8	0.00757356
GO:00152676	69	MF	GO:0015267	7.24856e-05	11.5462	0.782875	6	256	channel activity	5	0.0115343
GO:00511461	72	BP	GO:0051146	2.02694e-09	9.94658	1.79478	14	131	striated muscle cell differentiation	6	1.71932e-06
GO:00329891	72	BP	GO:0032989	1.40364e-08	6.2257	3.64437	18	266	cellular component morphogenesis	4	9.41596e-06
GO:00550011	72	BP	GO:0055001	1.99334e-08	9.04342	1.79478	13	131	muscle cell development	5	1.27868e-05
GO:0007517	72	BP	GO:0007517	5.13615e-08	27.1431	0.369917	7	27	muscle organ development	5	2.88062e-05
GO:00610611	72	BP	GO:0061061	1.27673e-07	8.47616	1.74407	12	137	muscle structure development	4	6.33038e-05
GO:0031033	72	BP	GO:0031033	3.27595e-06	7.55329	1.57557	10	115	myosin filament organization	6	0.00096618
GO:0048646	72	BP	GO:0048646	4.82299e-06	5.35251	2.87713	13	210	anatomical structure formation involved in morphogenesis	3	0.00134881
GO:0043623	72	BP	GO:0043623	3.26785e-05	5.14295	2.47981	11	181	cellular protein complex assembly	6	0.006122
GO:0030036	72	BP	GO:0030036	7.50974e-05	9.77811	0.722206	6	58	actin cytoskeleton organization	5	0.0118216
GO:0006937	72	BP	GO:0006937	0.000135331	18.7528	0.274013	4	20	regulation of muscle contraction	6	0.0188209
GO:00702712	72	BP	GO:0070271	0.00016214	4.24226	2.95934	11	216	protein complex biogenesis	4	0.0217534
GO:0044057	72	BP	GO:0044057	0.000200077	16.6642	0.301414	4	22	regulation of system process	4	0.0253834
GO:00650032	72	BP	GO:0065003	0.000226509	3.79905	3.60326	12	263	macromolecular complex assembly	5	0.0279422
GO:00718221	72	BP	GO:0071822	0.000328213	3.43574	4.3157	13	315	protein complex subunit organization	5	0.03785
GO:00302391	72	BP	GO:0030239	0.000377871	27.3786	0.149422	3	12	myofibril assembly	5	0.0423397
GO:0005604	72	CC	GO:0005604	1.56783e-09	54.959	0.24647	7	16	basement membrane	3	1.35223e-06
GO:0031012	72	CC	GO:0031012	5.58894e-08	12.6566	1.0462	10	67	extracellular matrix	2	3.06752e-05
GO:0055120	72	CC	GO:0055120	3.02228e-07	12.3047	0.952513	9	61	striated muscle dense body	4	0.00013605
GO:0043292	72	CC	GO:0043292	3.66924e-07	19.5411	0.486639	7	40	contractile fiber	5	0.000156264
GO:00432282	72	CC	GO:0043228	2.84401e-06	3.40886	10.9773	27	703	non-membrane-bounded organelle	3	0.000856005
GO:0030017	72	CC	GO:0030017	3.70649e-06	18.1114	0.441189	6	32	sarcomere	4	0.00108074
GO:00057375	72	CC	GO:0005737	1.47913e-05	2.77155	24.2501	42	1553	cytoplasm	4	0.00332193
GO:0031430	72	CC	GO:0031430	3.36789e-05	16.8456	0.390374	5	25	M band	4	0.00627345
GO:00055764	72	CC	GO:0005576	3.9154e-05	3.96185	4.63765	15	297	extracellular region	2	0.00706258
GO:00444221	72	CC	GO:0044422	4.28547e-05	2.76213	14.9591	30	958	organelle part	2	0.00751869
GO:0036379	72	CC	GO:0036379	7.3567e-05	23.1717	0.239829	4	16	myofilament	4	0.0116522
GO:0005509	72	MF	GO:0005509	7.19763e-07	8.0463	1.69113	11	119	calcium ion binding	6	0.000274623
GO:0016055	73	BP	GO:0016055	7.09036e-05	47.6364	0.0839528	3	36	Wnt signaling pathway	6	0.0113885
GO:00311431	76	CC	GO:0031143	0.000224218	129.333	0.0235294	2	11	pseudopodium	4	0.0278021
GO:00057392	80	CC	GO:0005739	8.74804e-06	8.46856	1.47872	9	223	mitochondrion	5	0.002174
GO:0030029	95	BP	GO:0030029	0.000224884	5.56723	1.66088	8	178	actin filament-based process	4	0.0278422
GO:00432921	95	CC	GO:0043292	1.31915e-09	12.0969	1.48535	13	112	contractile fiber	5	1.17733e-06
GO:00055767	95	CC	GO:0005576	8.91592e-07	5.36222	3.93882	16	297	extracellular region	2	0.000318848
GO:00056158	95	CC	GO:0005615	4.12121e-06	10.3658	0.968128	8	73	extracellular space	3	0.00118483
GO:00551201	95	CC	GO:0055120	1.27146e-05	10.7451	0.808984	7	61	striated muscle dense body	4	0.00292596
GO:00189963	96	BP	GO:0018996	7.5062e-07	4.83151	4.19647	17	244	molting cycle, collagen and cuticulin-based cuticle	5	0.000284283
GO:00101713	96	BP	GO:0010171	0.00016123	2.73265	8.87451	21	516	body morphogenesis	4	0.0216597
GO:0040018	96	BP	GO:0040018	0.000435034	3.14232	5.00481	14	291	positive regulation of multicellular organism growth	4	0.0469014
GO:00310121	96	CC	GO:0031012	1.76169e-08	14.5231	0.931551	10	67	extracellular matrix	2	1.15307e-05
GO:0005581	96	CC	GO:0005581	5.7155e-05	14.6923	0.431016	5	31	collagen	3	0.00952299
GO:0044421	96	CC	GO:0044421	0.00018314	17.1276	0.29534	4	25	extracellular region part	2	0.0238235
GO:00056159	96	CC	GO:0005615	0.000469615	6.89552	1.01497	6	73	extracellular space	3	0.0497928
GO:00423024	96	MF	GO:0042302	1.23656e-13	11.6621	2.42544	20	139	structural constituent of cuticle	3	2.01453e-10
GO:00081584	96	MF	GO:0008158	8.68484e-05	13.4387	0.471128	5	27	hedgehog receptor activity	5	0.013324
GO:00189964	98	BP	GO:0018996	7.57482e-05	5.85512	1.84929	9	244	molting cycle, collagen and cuticulin-based cuticle	5	0.0119058
GO:00082891	98	MF	GO:0008289	0.000443856	7.04951	1.01043	6	137	lipid binding	3	0.0476505
GO:001602114	102	CC	GO:0016021	1.87195e-05	8.29043	6.54973	16	1531	integral component of membrane	3	0.00397784
GO:00452112	102	CC	GO:0045211	0.000157114	18.2222	0.286631	4	67	postsynaptic membrane	4	0.0211899
GO:00068115	105	BP	GO:0006811	6.94463e-05	7.5625	1.51115	8	432	ion transport	4	0.0111895
GO:00444562	105	CC	GO:0044456	2.51765e-06	21.0277	0.430802	6	106	synapse part	2	0.00078067
GO:00452113	105	CC	GO:0045211	5.17605e-06	26.4631	0.272299	5	67	postsynaptic membrane	4	0.00142809
GO:00300543	105	CC	GO:0030054	3.26869e-05	13.0537	0.670588	6	165	cell junction	2	0.006122
GO:00228345	105	MF	GO:0022834	3.18334e-06	19.4	0.439288	6	111	ligand-gated channel activity	7	0.000944294
GO:00152678	105	MF	GO:0015267	3.80547e-05	9.91058	1.01313	7	256	channel activity	5	0.00692514
GO:00048891	105	MF	GO:0004889	5.87307e-05	51.2693	0.0791509	3	20	acetylcholine-activated cation-selective channel activity	8	0.0097224
GO:00052166	105	MF	GO:0005216	0.00020549	8.85333	0.914193	6	231	ion channel activity	6	0.0259738
GO:00052305	105	MF	GO:0005230	0.000287634	15.2493	0.333033	4	88	extracellular ligand-gated ion channel activity	8	0.0344075
GO:00068351	106	BP	GO:0006835	0.000125227	171.025	0.0174902	2	10	dicarboxylic acid transport	6	0.0177279
GO:0008509	106	MF	GO:0008509	0.00041998	26.1095	0.154344	3	66	anion transmembrane transporter activity	6	0.0454695
GO:000760610	112	BP	GO:0007606	4.53666e-05	131.451	0.0909488	3	156	sensory perception of chemical stimulus	7	0.00787573
GO:00508778	112	BP	GO:0050877	8.19384e-05	107.005	0.110771	3	190	neurological system process	5	0.0126632
GO:00451651	115	BP	GO:0045165	1.4013e-05	21.5192	0.334499	5	135	cell fate commitment	5	0.00320321
GO:00189911	115	BP	GO:0018991	6.93794e-05	11.6145	0.775543	6	313	oviposition	5	0.0111895
GO:00447051	115	BP	GO:0044705	9.9728e-05	10.8359	0.827576	6	334	multi-organism reproductive behavior	4	0.0148774
GO:00447061	115	BP	GO:0044706	0.000104819	10.7328	0.835009	6	337	multi-multicellular organism process	3	0.0154129
GO:00303343	115	BP	GO:0030334	0.000244524	30.3393	0.126366	3	51	regulation of cell migration	5	0.0298418
GO:00512703	115	BP	GO:0051270	0.000322999	27.4569	0.138755	3	56	regulation of cellular component movement	4	0.0374591
GO:00488701	115	BP	GO:0048870	0.000349474	10.5513	0.65661	5	265	cell motility	3	0.039854
GO:00066651	118	BP	GO:0006665	0.000288037	14.6385	0.326483	4	32	sphingolipid metabolic process	5	0.0344155
GO:00066312	122	BP	GO:0006631	4.08147e-05	25.1481	0.198805	4	44	fatty acid metabolic process	5	0.00728531
GO:001602011	126	CC	GO:0016020	4.60739e-05	6.84666	10.1801	20	1983	membrane	2	0.00796101
GO:001602119	126	CC	GO:0016021	0.000145148	5.03199	7.85968	17	1531	integral component of membrane	3	0.0197317
GO:00167582	129	MF	GO:0016758	1.30984e-06	12.6694	0.850153	8	139	transferase activity, transferring hexosyl groups	5	0.000443889
GO:00451321	131	BP	GO:0045132	2.12265e-09	9.8904	1.79886	14	121	meiotic chromosome segregation	4	1.78574e-06
GO:00513211	131	BP	GO:0051321	4.25106e-09	6.36673	3.79361	19	267	meiotic cell cycle	3	3.28054e-06
GO:00002801	131	BP	GO:0000280	1.75301e-08	5.23395	5.05466	21	340	nuclear division	5	1.15307e-05
GO:00486101	131	BP	GO:0048610	7.95414e-07	10.5718	1.04634	9	88	cellular process involved in reproduction	3	0.000297949
GO:00488566	131	BP	GO:0048856	9.07487e-07	2.74228	46.7853	71	3147	anatomical structure development	3	0.000323406
GO:00097927	131	BP	GO:0009792	1.05389e-06	2.64262	35.2191	59	2369	embryo development ending in birth or egg hatching	5	0.00036543
GO:00072754	131	BP	GO:0007275	1.73611e-06	2.74266	51.6764	75	3476	multicellular organismal development	4	0.00056929
GO:00072834	131	BP	GO:0007283	2.71075e-06	13.7605	0.639265	7	43	spermatogenesis	6	0.000825897
GO:00447031	131	BP	GO:0044703	2.30965e-05	2.86495	11.1054	26	747	multi-organism reproductive process	3	0.00466016
GO:00325041	131	BP	GO:0032504	2.47078e-05	2.96741	9.79711	24	659	multicellular organism reproduction	3	0.00491455
GO:00484771	131	BP	GO:0048477	2.84422e-05	4.79126	2.89899	12	195	oogenesis	6	0.00551832
GO:00069961	131	BP	GO:0006996	3.27987e-05	2.75156	12.0271	27	809	organelle organization	3	0.00613174
GO:00517261	131	BP	GO:0051726	4.64372e-05	4.92247	2.57193	11	173	regulation of cell cycle	4	0.0080103
GO:00009101	131	BP	GO:0000910	5.45761e-05	5.31082	2.1646	10	147	cytokinesis	5	0.00918275
GO:0051446	131	BP	GO:0051446	0.000130024	11.9623	0.505466	5	34	positive regulation of meiotic cell cycle	4	0.0183312
GO:0007530	131	BP	GO:0007530	0.000134997	8.73828	0.802798	6	54	sex determination	4	0.0188
GO:0043186	131	CC	GO:0043186	8.72808e-17	44.4529	0.578396	14	52	P granule	5	2.23954e-13
GO:0045495	131	CC	GO:0045495	8.72808e-17	44.4529	0.578396	14	52	pole plasm	5	2.23954e-13
GO:00305291	131	CC	GO:0030529	1.79798e-08	8.11364	2.6139	15	235	ribonucleoprotein complex	3	1.16796e-05
GO:00432321	131	CC	GO:0043232	7.96861e-08	4.97875	7.81947	24	703	intracellular non-membrane-bounded organelle	4	4.28202e-05
GO:00700131	131	CC	GO:0070013	6.51054e-05	4.96511	2.7585	11	248	intracellular organelle lumen	4	0.0105898
GO:00319741	131	CC	GO:0031974	9.01029e-05	4.77365	2.85861	11	257	membrane-enclosed lumen	2	0.013722
GO:00007941	131	CC	GO:0000794	0.000288432	14.8831	0.329614	4	32	condensed nuclear chromosome	6	0.0344227
GO:00056236	131	CC	GO:0005623	0.000311129	4.17158	36.1386	47	3249	cell	2	0.0365075
GO:0003730	131	MF	GO:0003730	6.43008e-08	80.2778	0.122684	5	11	mRNA 3'-UTR binding	8	3.49184e-05
GO:00054882	131	MF	GO:0005488	1.83266e-07	8.36508	24.9377	41	2537	binding	2	8.83084e-05
GO:00037233	131	MF	GO:0003723	2.73833e-07	7.38496	2.30386	13	224	RNA binding	5	0.000125469
GO:0044822	131	MF	GO:0044822	8.18016e-07	40.095	0.189602	5	17	poly(A) RNA binding	6	0.000302007
GO:00436211	131	MF	GO:0043621	6.49666e-06	47.319	0.133837	4	12	protein self-association	4	0.00171412
GO:0019900	131	MF	GO:0019900	0.000211128	10.6277	0.557654	5	50	kinase binding	5	0.0265556
GO:00071261	132	BP	GO:0007126	0.000205489	8.75427	0.908468	6	271	meiotic nuclear division	4	0.0259738
GO:00442481	132	BP	GO:0044248	0.000367891	6.6349	1.44148	7	430	cellular catabolic process	4	0.0417442
GO:00091905	139	BP	GO:0009190	2.93198e-07	46.8388	0.149541	5	38	cyclic nucleotide biosynthetic process	7	0.000132567
GO:19012932	139	BP	GO:1901293	2.7587e-05	17.2242	0.369917	5	94	nucleoside phosphate biosynthetic process	5	0.00538293
GO:00061823	139	BP	GO:0006182	0.000149299	35.4688	0.106253	3	27	cGMP biosynthetic process	9	0.0202423
GO:000760615	139	BP	GO:0007606	0.000306938	10.0587	0.613905	5	156	sensory perception of chemical stimulus	7	0.0362102
GO:00043833	139	MF	GO:0004383	0.000169658	34.45	0.111711	3	27	guanylate cyclase activity	4	0.0225265
GO:0016592	140	CC	GO:0016592	4.38414e-05	58.5	0.0727273	3	17	mediator complex	4	0.00765257
GO:00329913	140	CC	GO:0032991	6.01189e-05	6.43466	3.81604	12	892	macromolecular complex	2	0.00990428
GO:0001104	140	MF	GO:0001104	3.14069e-05	64.9882	0.0647598	3	20	RNA polymerase II transcription cofactor activity	5	0.00591175
GO:0000989	140	MF	GO:0000989	0.000242265	30.5833	0.126282	3	39	transcription factor binding transcription factor activity	3	0.0296013
GO:0015991	153	BP	GO:0015991	1.19047e-06	68.16	0.0845358	4	20	ATP hydrolysis coupled proton transport	8	0.000407285
GO:19026001	153	BP	GO:1902600	7.48687e-06	40.3259	0.13103	4	31	hydrogen ion transmembrane transport	6	0.0019181
GO:00021197	153	BP	GO:0002119	2.39577e-05	4.97099	7.22781	18	1710	nematode larval development	6	0.00480259
GO:00097917	153	BP	GO:0009791	2.72421e-05	4.91293	7.29121	18	1725	post-embryonic development	4	0.00534593
GO:00082193	153	BP	GO:0008219	0.000429783	5.45462	1.91896	8	454	cell death	4	0.0464328
GO:00042981	153	MF	GO:0004298	3.59026e-05	62.7386	0.0679978	3	14	threonine-type endopeptidase activity	7	0.00663947
GO:00150781	153	MF	GO:0015078	0.000413999	24.7106	0.149937	3	32	hydrogen ion transmembrane transporter activity	9	0.0451998
GO:00229001	154	BP	GO:0022900	3.03401e-06	155.341	0.0306078	3	14	electron transport chain	4	0.000903441
GO:00057396	154	CC	GO:0005739	1.43576e-07	36.037	0.524706	7	223	mitochondrion	5	7.01717e-05
GO:00319753	154	CC	GO:0031975	7.49404e-06	29.0641	0.317647	5	135	envelope	3	0.0019181
GO:00704692	154	CC	GO:0070469	7.76038e-06	116.225	0.0423529	3	18	respiratory chain	3	0.00197661
GO:00057434	154	CC	GO:0005743	8.08916e-06	46.1855	0.143529	4	61	mitochondrial inner membrane	5	0.00204492
GO:00057403	154	CC	GO:0005740	1.71333e-05	39.1538	0.175626	4	82	mitochondrial envelope	5	0.00373354
GO:00516032	156	BP	GO:0051603	1.14402e-06	22.2994	0.359277	6	85	proteolysis involved in cellular protein catabolic process	7	0.000392701
GO:00063344	156	BP	GO:0006334	0.000113619	39.3	0.0972161	3	23	nucleosome assembly	6	0.0164245
GO:00063334	156	BP	GO:0006333	0.000165387	34.1589	0.109897	3	26	chromatin assembly or disassembly	6	0.0220688
GO:00164851	156	BP	GO:0016485	0.000185748	7.15198	1.25958	7	298	protein processing	6	0.0240409
GO:00301631	156	BP	GO:0030163	0.000196426	8.51874	0.883399	6	209	protein catabolic process	5	0.0250129
GO:00065112	156	BP	GO:0006511	0.00026768	15.0222	0.321236	4	76	ubiquitin-dependent protein catabolic process	8	0.032246
GO:00436322	156	BP	GO:0043632	0.000295876	14.6119	0.32969	4	78	modification-dependent macromolecule catabolic process	6	0.0351476
GO:00718243	156	BP	GO:0071824	0.000310174	27.0676	0.135257	3	32	protein-DNA complex subunit organization	5	0.0364702
GO:00063234	156	BP	GO:0006323	0.000372089	25.3139	0.143711	3	34	DNA packaging	4	0.0420272
GO:00007864	156	CC	GO:0000786	0.000112325	40.8971	0.0983957	3	23	nucleosome	5	0.0162603
GO:00042982	156	MF	GO:0004298	1.48882e-09	170.586	0.0579241	5	14	threonine-type endopeptidase activity	7	1.30604e-06
GO:00700114	156	MF	GO:0070011	0.000176697	9.04072	0.885411	6	214	peptidase activity, acting on L-amino acid peptides	5	0.0232506
GO:0006096	158	BP	GO:0006096	2.82602e-05	68.8485	0.0629646	3	12	glycolysis	4	0.0054934
GO:0019320	158	BP	GO:0019320	5.78175e-05	51.6136	0.0787057	3	15	hexose catabolic process	7	0.00961776
GO:0006006	158	BP	GO:0006006	0.000165385	34.3788	0.110188	3	21	glucose metabolic process	7	0.0220688
GO:0044724	158	BP	GO:0044724	0.00021864	30.9318	0.120682	3	23	single-organism carbohydrate catabolic process	5	0.027333
GO:00159911	161	BP	GO:0015991	1.79234e-06	60.8304	0.0932809	4	20	ATP hydrolysis coupled proton transport	8	0.000582148
GO:00347651	161	BP	GO:0034765	4.60378e-06	46.3129	0.116601	4	25	regulation of ion transmembrane transport	5	0.00129811
GO:19026002	161	BP	GO:1902600	1.12287e-05	35.9894	0.144585	4	31	hydrogen ion transmembrane transport	6	0.00265187
GO:00068181	161	BP	GO:0006818	2.3111e-05	29.4199	0.17257	4	37	hydrogen transport	4	0.00466016
GO:00156722	161	BP	GO:0015672	2.4137e-05	17.6829	0.359292	5	87	monovalent inorganic cation transport	6	0.00481969
GO:00512601	161	BP	GO:0051260	0.000174554	33.5369	0.111937	3	24	protein homooligomerization	7	0.0230573
GO:00718056	161	BP	GO:0071805	0.000191454	16.3923	0.293835	4	63	potassium ion transmembrane transport	5	0.0245934
GO:0051049	161	BP	GO:0051049	0.000375638	13.5976	0.349803	4	75	regulation of transport	4	0.0421355
GO:0034703	161	CC	GO:0034703	1.98021e-05	31.8759	0.169412	4	24	cation channel complex	5	0.00415626
GO:001602013	161	CC	GO:0016020	9.93873e-05	4.28371	13.9976	25	1983	membrane	2	0.0148482
GO:1902495	161	CC	GO:1902495	0.000103411	19.8707	0.254118	4	36	transmembrane transporter complex	3	0.0152935
GO:0008076	161	CC	GO:0008076	0.000168623	35.6077	0.112941	3	16	voltage-gated potassium channel complex	4	0.0224472
GO:00150753	161	MF	GO:0015075	6.35224e-10	12.2272	2.22774	15	387	ion transmembrane transporter activity	5	5.92698e-07
GO:00228922	161	MF	GO:0022892	7.29911e-09	10.0521	2.65371	15	461	substrate-specific transporter activity	3	5.35108e-06
GO:00150777	161	MF	GO:0015077	2.89967e-07	13.0419	0.978593	9	170	monovalent inorganic cation transmembrane transporter activity	8	0.000131758
GO:00228381	161	MF	GO:0022838	4.74712e-06	9.09439	1.36427	9	237	substrate-specific channel activity	5	0.00133122
GO:00228031	161	MF	GO:0022803	8.93544e-06	8.36472	1.47365	9	256	passive transmembrane transporter activity	4	0.00220987
GO:00469612	161	MF	GO:0046961	2.02366e-05	81.5764	0.0575643	3	10	proton-transporting ATPase activity, rotational mechanism	8	0.00420447
GO:0022843	161	MF	GO:0022843	2.90544e-05	28.0561	0.184206	4	32	voltage-gated cation channel activity	8	0.00560956
GO:0022832	161	MF	GO:0022832	7.14929e-05	21.7897	0.230257	4	40	voltage-gated channel activity	7	0.011427
GO:00228571	161	MF	GO:0022857	0.000292795	8.19536	0.971526	6	224	transmembrane transporter activity	3	0.0348219
GO:00468739	161	MF	GO:0046873	0.000318082	7.69135	0.961324	6	167	metal ion transmembrane transporter activity	8	0.0370143
GO:000760617	164	BP	GO:0007606	0.000219317	43.8039	0.136423	3	156	sensory perception of chemical stimulus	7	0.0273675
GO:005087712	164	BP	GO:0050877	0.000393138	35.6578	0.166157	3	190	neurological system process	5	0.0434807
GO:000760618	166	BP	GO:0007606	4.53666e-05	131.451	0.0909488	3	156	sensory perception of chemical stimulus	7	0.00787573
GO:005087713	166	BP	GO:0050877	8.19384e-05	107.005	0.110771	3	190	neurological system process	5	0.0126632
GO:00400108	169	BP	GO:0040010	2.10179e-12	5.76165	12.0972	38	1169	positive regulation of growth rate	4	2.95505e-09
GO:00400086	169	BP	GO:0040008	6.84199e-10	4.5598	14.5601	38	1407	regulation of growth	3	6.32643e-07
GO:00485187	169	BP	GO:0048518	2.17378e-09	4.29012	16.6608	40	1610	positive regulation of biological process	2	1.80811e-06
GO:000979213	169	BP	GO:0009792	4.60342e-08	3.76823	24.5152	47	2369	embryo development ending in birth or egg hatching	5	2.62487e-05
GO:00021198	169	BP	GO:0002119	7.06297e-07	3.32845	17.6957	37	1710	nematode larval development	6	0.000270491
GO:00097918	169	BP	GO:0009791	8.90521e-07	3.2892	17.8509	37	1725	post-embryonic development	4	0.000318848
GO:00488569	169	BP	GO:0048856	2.27149e-05	2.83915	32.5662	50	3147	anatomical structure development	3	0.00459835
GO:00068985	169	BP	GO:0006898	6.76857e-05	3.45519	6.04343	17	584	receptor-mediated endocytosis	6	0.0109574
GO:0072657	169	BP	GO:0072657	0.000165127	37.4007	0.113832	3	11	protein localization to membrane	4	0.0220688
GO:00057397	169	CC	GO:0005739	2.46451e-26	35.3709	2.19422	28	223	mitochondrion	5	2.52948e-22
GO:00058406	169	CC	GO:0005840	1.05048e-08	13.2822	1.16107	11	118	ribosome	4	7.43565e-06
GO:00057435	169	CC	GO:0005743	9.28598e-08	18.1768	0.600214	8	61	mitochondrial inner membrane	5	4.83795e-05
GO:00056227	169	CC	GO:0005622	3.26586e-07	9.59346	27.7082	43	2816	intracellular	3	0.00014386
GO:0031967	169	CC	GO:0031967	9.26575e-07	10.8457	1.09807	9	119	organelle envelope	4	0.000329066
GO:00329915	169	CC	GO:0032991	8.53571e-06	3.96063	8.7769	22	892	macromolecular complex	2	0.00213156
GO:00432298	169	CC	GO:0043229	1.70068e-05	4.18821	22.9262	37	2330	intracellular organelle	3	0.00371385
GO:00319661	169	CC	GO:0031966	2.5739e-05	29.7908	0.181188	4	22	mitochondrial membrane	4	0.00508987
GO:000562310	169	CC	GO:0005623	7.60789e-05	6.36193	31.9688	43	3249	cell	2	0.0119213
GO:0031968	169	CC	GO:0031968	0.000373532	26.843	0.147594	3	15	organelle outer membrane	4	0.0420833
GO:00037355	169	MF	GO:0003735	3.50041e-06	13.5023	0.673502	7	104	structural constituent of ribosome	3	0.00102648
GO:00042983	170	MF	GO:0004298	1.20363e-05	94.2443	0.0478503	3	14	threonine-type endopeptidase activity	7	0.0027986
GO:000979215	171	BP	GO:0009792	4.42632e-08	4.13362	21.753	43	2369	embryo development ending in birth or egg hatching	5	2.53799e-05
GO:00003751	171	BP	GO:0000375	6.63523e-06	23.3552	0.27547	5	30	RNA splicing, via transesterification reactions	8	0.00174172
GO:00072813	171	BP	GO:0007281	7.76116e-06	7.86879	1.37735	9	150	germ cell development	4	0.00197661
GO:00063972	171	BP	GO:0006397	1.57224e-05	19.0526	0.325571	5	39	mRNA processing	7	0.00350801
GO:00083801	171	BP	GO:0008380	3.05457e-05	27.7984	0.186795	4	22	RNA splicing	7	0.0058165
GO:00400272	171	BP	GO:0040027	0.000104349	6.27532	1.48754	8	162	negative regulation of vulval development	6	0.0153658
GO:00485812	171	BP	GO:0048581	0.000108948	6.2339	1.49672	8	163	negative regulation of post-embryonic development	4	0.0159062
GO:00486102	171	BP	GO:0048610	0.000141572	4.12107	3.48965	12	386	cellular process involved in reproduction	3	0.019312
GO:00325019	171	BP	GO:0032501	0.000181669	3.10511	27.0313	40	3224	multicellular organismal process	2	0.0237829
GO:00068986	171	BP	GO:0006898	0.000192468	3.42102	5.36248	15	584	receptor-mediated endocytosis	6	0.0246619
GO:00161924	171	BP	GO:0016192	0.000378989	2.98913	7.02449	17	765	vesicle-mediated transport	4	0.0424187
GO:0005681	171	CC	GO:0005681	1.10643e-07	63.719	0.130053	5	16	spliceosomal complex	4	5.56662e-05
GO:00056345	171	CC	GO:0005634	2.90764e-05	3.96131	10.705	23	1317	nucleus	5	0.00560956
GO:00057302	171	CC	GO:0005730	5.84177e-05	14.4855	0.430802	5	53	nucleolus	5	0.0096862
GO:000562311	171	CC	GO:0005623	0.000144502	7.97759	26.409	36	3249	cell	2	0.0196698
GO:00329917	171	CC	GO:0032991	0.000254121	3.48049	7.25048	17	892	macromolecular complex	2	0.0308557
GO:00037235	171	MF	GO:0003723	1.48479e-05	7.59914	1.54249	9	225	RNA binding	5	0.00332735
GO:00167793	171	MF	GO:0016779	0.000471764	12.7552	0.37129	4	48	nucleotidyltransferase activity	5	0.0498661
GO:00065201	173	BP	GO:0006520	4.36138e-05	91.1486	0.0830783	3	114	cellular amino acid metabolic process	4	0.00762581
GO:00434361	173	BP	GO:0043436	0.000194446	54.0892	0.137006	3	188	oxoacid metabolic process	5	0.0248738
GO:00168102	173	MF	GO:0016810	5.24338e-06	192.244	0.0413743	3	46	hydrolase activity, acting on carbon-nitrogen (but not peptide) bonds	4	0.00144279
GO:00082371	173	MF	GO:0008237	6.74292e-05	78.6058	0.0962403	3	107	metallopeptidase activity	6	0.0109331
GO:004001011	174	BP	GO:0040010	8.03656e-08	7.21746	5.45227	19	1169	positive regulation of growth rate	4	4.2915e-05
GO:004851810	174	BP	GO:0048518	2.65295e-06	5.49161	7.50911	20	1610	positive regulation of biological process	2	0.000815233
GO:00400089	174	BP	GO:0040008	9.04708e-06	6.23062	4.14028	14	1033	regulation of growth	3	0.0022321
GO:000979216	174	BP	GO:0009792	1.75106e-05	4.88344	11.0491	23	2369	embryo development ending in birth or egg hatching	5	0.00380766
GO:003250110	174	BP	GO:0032501	3.02964e-05	7.46194	18.1105	29	3883	multicellular organismal process	2	0.00577974
GO:004885611	174	BP	GO:0048856	0.000196074	4.24064	14.6777	25	3147	anatomical structure development	3	0.0250129
GO:00057398	174	CC	GO:0005739	3.96488e-07	18.369	0.810909	8	223	mitochondrion	5	0.000167082
GO:00058407	174	CC	GO:0005840	4.56862e-05	16.7588	0.429091	5	118	ribosome	4	0.00790733
GO:00037356	174	MF	GO:0003735	5.35621e-05	15.2553	0.430293	5	104	structural constituent of ribosome	3	0.00904178
GO:0016881	183	MF	GO:0016881	5.7034e-05	23.5747	0.219284	4	53	acid-amino acid ligase activity	5	0.00951828
GO:00513013	205	BP	GO:0051301	2.81188e-05	5.18089	3.04591	12	486	cell division	4	0.00547628
GO:00482852	205	BP	GO:0048285	3.83036e-05	5.88278	2.15595	10	344	organelle fission	4	0.00695811
GO:000979218	208	BP	GO:0009792	3.73751e-05	3.37625	16.2284	30	2369	embryo development ending in birth or egg hatching	5	0.00683785
GO:00017032	208	BP	GO:0001703	3.89126e-05	15.4808	0.390468	5	57	gastrulation with mouth forming first	6	0.00703965
GO:004851812	208	BP	GO:0048518	0.000117064	3.1564	11.029	23	1610	positive regulation of biological process	2	0.016875
GO:00020091	208	BP	GO:0002009	0.000388433	4.68341	2.30856	9	337	morphogenesis of an epithelium	5	0.0430532
GO:004001014	208	BP	GO:0040010	0.000405668	3.05384	8.00802	18	1169	positive regulation of growth rate	4	0.0445783
GO:00056544	208	CC	GO:0005654	1.84118e-05	13.5119	0.583102	6	94	nucleoplasm	5	0.00392955
GO:00056348	208	CC	GO:0005634	2.99599e-05	4.90077	8.16963	19	1317	nucleus	5	0.0057476
GO:00165921	208	CC	GO:0016592	0.000137705	38.1758	0.105455	3	17	mediator complex	4	0.0190097
GO:00432276	208	CC	GO:0043227	0.000196294	4.41888	12.1149	22	1953	membrane-bounded organelle	3	0.0250129
GO:00011041	208	MF	GO:0001104	0.000152016	36.0261	0.107933	3	20	RNA polymerase II transcription cofactor activity	5	0.0205294
GO:00037236	208	MF	GO:0003723	0.000228043	6.88685	1.30059	7	241	RNA binding	5	0.0280641
GO:000979219	209	BP	GO:0009792	3.64547e-28	2.97438	153.307	263	2369	embryo development ending in birth or egg hatching	5	5.3451e-24
GO:004003510	209	BP	GO:0040035	4.15926e-20	3.43267	38.8929	100	601	hermaphrodite genitalia development	5	2.03281e-16
GO:00075489	209	BP	GO:0007548	5.97039e-20	3.20806	46.2702	111	715	sex differentiation	4	2.7348e-16
GO:00486089	209	BP	GO:0048608	2.14074e-18	3.42696	34.6504	90	549	reproductive structure development	4	7.08765e-15
GO:00485136	209	BP	GO:0048513	2.88048e-17	3.47139	31.0513	82	511	organ development	4	8.21224e-14
GO:00447024	209	BP	GO:0044702	3.86005e-17	3.51197	29.9892	80	501	single organism reproductive process	3	1.07076e-13
GO:003250112	209	BP	GO:0032501	4.95311e-17	2.57716	193.378	270	3224	multicellular organismal process	2	1.33781e-13
GO:00000039	209	BP	GO:0000003	3.64828e-16	2.6477	72.8449	137	1286	reproduction	2	8.51012e-13
GO:000727511	209	BP	GO:0007275	4.18373e-15	2.73793	87.1288	147	1716	multicellular organismal development	4	8.94585e-12
GO:004885613	209	BP	GO:0048856	6.88909e-15	2.683	79.7192	139	1556	anatomical structure development	3	1.42042e-11
GO:00718404	209	BP	GO:0071840	1.37744e-11	2.15153	77.4622	133	1197	cellular component organization or biogenesis	2	1.68747e-08
GO:00513212	209	BP	GO:0051321	2.93986e-11	3.28596	19.4788	52	301	meiotic cell cycle	3	3.39028e-08
GO:000979113	209	BP	GO:0009791	9.73047e-11	2.02006	96.7796	153	1562	post-embryonic development	4	1.05126e-07
GO:000211913	209	BP	GO:0002119	9.83515e-11	2.03753	92.5971	148	1498	nematode larval development	6	1.0515e-07
GO:00062813	209	BP	GO:0006281	5.04234e-10	6.9053	4.31943	21	67	DNA repair	4	4.79191e-07
GO:00098922	209	BP	GO:0009892	1.41668e-09	3.43069	14.237	40	220	negative regulation of metabolic process	3	1.25347e-06
GO:00310472	209	BP	GO:0031047	2.23123e-09	4.52752	7.89506	28	122	gene silencing by RNA	5	1.81749e-06
GO:00335541	209	BP	GO:0033554	2.32067e-09	4.36734	8.40898	29	131	cellular response to stress	4	1.87065e-06
GO:00002802	209	BP	GO:0000280	2.40015e-09	3.3553	14.4793	40	230	nuclear division	5	1.90963e-06
GO:00512763	209	BP	GO:0051276	3.73592e-09	3.90959	10.16	32	157	chromosome organization	4	2.92702e-06
GO:00068988	209	BP	GO:0006898	6.25204e-09	2.31647	37.7927	74	584	receptor-mediated endocytosis	6	4.61643e-06
GO:00106292	209	BP	GO:0010629	1.09423e-08	4.28537	7.91761	27	124	negative regulation of gene expression	5	7.63997e-06
GO:00164412	209	BP	GO:0016441	2.53182e-08	4.22967	7.70092	26	119	posttranscriptional gene silencing	5	1.59421e-05
GO:004000710	209	BP	GO:0040007	2.96509e-08	2.36006	33.7118	66	564	growth	2	1.81329e-05
GO:00162462	209	BP	GO:0016246	4.37142e-08	4.24231	7.37735	25	114	RNA interference	7	2.52059e-05
GO:00063964	209	BP	GO:0006396	5.18836e-08	3.69833	9.57761	29	148	RNA processing	6	2.89409e-05
GO:00451324	209	BP	GO:0045132	1.51223e-07	3.92862	7.83035	25	121	meiotic chromosome segregation	4	7.35587e-05
GO:00062602	209	BP	GO:0006260	1.54837e-07	6.27545	3.49453	16	54	DNA replication	6	7.49617e-05
GO:00165682	209	BP	GO:0016568	2.22745e-07	5.27423	4.46524	18	69	chromatin modification	6	0.000105353
GO:00400274	209	BP	GO:0040027	3.98837e-07	3.30168	10.4836	29	162	negative regulation of vulval development	6	0.000167082
GO:00161925	209	BP	GO:0016192	4.07229e-07	1.96535	49.5059	84	765	vesicle-mediated transport	4	0.000169216
GO:00485814	209	BP	GO:0048581	4.56489e-07	3.27652	10.5483	29	163	negative regulation of post-embryonic development	4	0.000186662
GO:00903048	209	BP	GO:0090304	5.05441e-07	1.84567	65.1978	103	1026	nucleic acid metabolic process	5	0.000201072
GO:00069971	209	BP	GO:0006997	5.57184e-07	9.60379	1.80513	11	28	nucleus organization	4	0.0002208
GO:00330431	209	BP	GO:0033043	1.35859e-06	3.32037	9.31876	26	144	regulation of organelle organization	4	0.000458684
GO:00610624	209	BP	GO:0061062	1.75494e-06	2.79811	13.7193	33	212	regulation of nematode larval development	6	0.000573631
GO:00447033	209	BP	GO:0044703	2.26595e-06	1.89466	48.3411	80	747	multi-organism reproductive process	3	0.000717803
GO:00009103	209	BP	GO:0000910	2.65222e-06	3.18287	9.64233	26	149	cytokinesis	5	0.000815233
GO:20000264	209	BP	GO:2000026	2.90597e-06	2.4892	17.9904	39	278	regulation of multicellular organismal development	4	0.000870369
GO:00325045	209	BP	GO:0032504	3.90634e-06	1.92229	42.6463	72	659	multicellular organism reproduction	3	0.00113578
GO:00067255	209	BP	GO:0006725	6.1556e-06	1.63834	93.77	132	1449	cellular aromatic compound metabolic process	4	0.00164957
GO:00464835	209	BP	GO:0046483	6.39036e-06	1.63677	93.8347	132	1450	heterocycle metabolic process	4	0.00169042
GO:00072814	209	BP	GO:0007281	9.62686e-06	3.00334	9.70704	25	150	germ cell development	4	0.00233585
GO:00400203	209	BP	GO:0040020	1.02359e-05	4.01539	5.17709	17	80	regulation of meiosis	5	0.00246614
GO:0010564	209	BP	GO:0010564	1.04122e-05	6.43565	2.32989	11	37	regulation of cell cycle process	5	0.0024933
GO:00485695	209	BP	GO:0048569	1.39878e-05	2.3602	17.7962	37	275	post-embryonic organ development	4	0.00320321
GO:00513023	209	BP	GO:0051302	1.45509e-05	3.40801	6.96063	20	108	regulation of cell division	4	0.0032823
GO:19013605	209	BP	GO:1901360	1.76627e-05	1.59393	95.6467	132	1478	organic cyclic compound metabolic process	4	0.00382454
GO:00442606	209	BP	GO:0044260	1.79444e-05	1.57337	108.458	146	1699	cellular macromolecule metabolic process	4	0.00386387
GO:00346416	209	BP	GO:0034641	1.89497e-05	1.59093	95.7761	132	1480	cellular nitrogen compound metabolic process	4	0.00400815
GO:00020092	209	BP	GO:0002009	2.45954e-05	2.16818	21.8085	42	337	morphogenesis of an epithelium	5	0.0049017
GO:00485233	209	BP	GO:0048523	3.13238e-05	2.38494	15.6607	33	242	negative regulation of cellular process	3	0.00591175
GO:00322593	209	BP	GO:0032259	4.24693e-05	4.47105	3.62396	13	56	methylation	3	0.00748948
GO:00421273	209	BP	GO:0042127	7.9474e-05	3.32174	6.01836	17	93	regulation of cell proliferation	4	0.0124154
GO:00080333	209	BP	GO:0008033	0.000208951	9.80843	0.965693	6	15	tRNA processing	8	0.0263463
GO:00325081	209	BP	GO:0032508	0.000213054	14.6059	0.647136	5	10	DNA duplex unwinding	8	0.0267651
GO:0016071	209	BP	GO:0016071	0.000235005	3.11904	5.95365	16	92	mRNA metabolic process	6	0.0288171
GO:00435431	209	BP	GO:0043543	0.000325363	8.77671	1.03542	6	16	protein acylation	7	0.0376906
GO:00165701	209	BP	GO:0016570	0.000333896	4.94806	2.30749	9	36	histone modification	4	0.0383331
GO:00301542	209	BP	GO:0030154	0.000374951	1.68106	40.5754	62	627	cell differentiation	5	0.0421355
GO:004322911	209	CC	GO:0043229	3.43386e-20	3.59834	128.088	198	2330	intracellular organelle	3	1.76219e-16
GO:000562314	209	CC	GO:0005623	2.85261e-18	4.97587	178.608	235	3249	cell	2	9.14939e-15
GO:00432277	209	CC	GO:0043227	1.03722e-17	3.20449	95.3363	159	1819	membrane-bounded organelle	3	3.0416e-14
GO:00056349	209	CC	GO:0005634	2.35478e-14	3.24105	44.1992	91	1025	nucleus	5	4.39428e-11
GO:00444225	209	CC	GO:0044422	8.57685e-13	2.69022	52.6644	101	958	organelle part	2	1.23985e-09
GO:00056431	209	CC	GO:0005643	1.21389e-09	21.9056	1.09947	11	20	nuclear pore	4	1.09289e-06
GO:00444245	209	CC	GO:0044424	2.33293e-09	5.2984	10.2587	30	413	intracellular part	3	1.87065e-06
GO:00444281	209	CC	GO:0044428	2.75888e-06	7.31937	2.00677	11	44	nuclear part	4	0.000837752
GO:00700135	209	CC	GO:0070013	3.62771e-06	2.76675	13.6334	32	248	intracellular organelle lumen	4	0.00106078
GO:00319745	209	CC	GO:0031974	7.83446e-06	2.65039	14.1281	32	257	membrane-enclosed lumen	2	0.00198657
GO:00056545	209	CC	GO:0005654	1.03336e-05	3.99334	5.16749	17	94	nucleoplasm	5	0.00248384
GO:00319671	209	CC	GO:0031967	0.000109136	2.9871	7.36642	19	134	organelle envelope	4	0.0159109
GO:00432342	209	CC	GO:0043234	0.000459718	1.85923	27.5924	45	569	protein complex	3	0.048895
GO:00045181	209	MF	GO:0004518	1.23845e-05	6.9874	1.93101	10	36	nuclease activity	5	0.00285639
GO:00036765	209	MF	GO:0003676	2.92156e-05	1.84195	45.1004	71	869	nucleic acid binding	4	0.00562585
GO:0070035	209	MF	GO:0070035	0.000165566	4.83154	2.55334	10	47	purine NTP-dependent helicase activity	9	0.0220688
GO:00055152	209	MF	GO:0005515	0.00023669	1.69042	48.9238	72	951	protein binding	3	0.0289892
GO:00074092	212	BP	GO:0007409	9.30233e-06	6.65965	1.77161	10	85	axonogenesis	7	0.00227865
GO:00974852	212	BP	GO:0097485	1.1291e-05	7.45299	1.43813	9	69	neuron projection guidance	5	0.00265187
GO:0048858	212	BP	GO:0048858	3.1153e-05	5.14875	2.45941	11	118	cell projection morphogenesis	5	0.00591021
GO:0051641	212	BP	GO:0051641	0.000137389	2.81385	8.06603	20	387	cellular localization	3	0.0190097
GO:00423301	212	BP	GO:0042330	0.00015029	4.64549	2.43857	10	117	taxis	3	0.0203499
GO:00009041	212	BP	GO:0000904	0.000368489	5.92328	1.35107	7	66	cell morphogenesis involved in differentiation	5	0.0417442
GO:00329894	212	BP	GO:0032989	0.000400323	3.01933	5.54409	15	266	cellular component morphogenesis	4	0.0441802
GO:00400171	212	BP	GO:0040017	0.00045466	3.9983	2.79289	10	134	positive regulation of locomotion	3	0.0484072
GO:00057942	212	CC	GO:0005794	0.000450691	4.46013	2.31658	9	114	Golgi apparatus	4	0.0481344
GO:00071883	213	BP	GO:0007188	0.000431085	23.9965	0.150998	3	28	adenylate cyclase-modulating G-protein coupled receptor signaling pathway	8	0.0465246
GO:00058342	213	CC	GO:0005834	0.000194607	33.2368	0.117647	3	25	heterotrimeric G-protein complex	4	0.0248738
GO:00198972	213	CC	GO:0019897	0.000305419	28.0992	0.136471	3	29	extrinsic component of plasma membrane	4	0.0360725
GO:00316832	213	MF	GO:0031683	0.000247781	29.9891	0.126641	3	22	G-protein beta/gamma-subunit complex binding	5	0.0301675
GO:00510823	213	MF	GO:0051082	0.000365743	25.8856	0.143911	3	25	unfolded protein binding	4	0.0415708
GO:00016642	213	MF	GO:0001664	0.000461506	23.7198	0.155424	3	27	G-protein coupled receptor binding	5	0.0490343
GO:00610626	220	BP	GO:0061062	6.10363e-06	4.5263	3.86241	15	212	regulation of nematode larval development	6	0.00163993
GO:00516742	220	BP	GO:0051674	1.81418e-05	4.09656	4.22679	15	232	localization of cell	3	0.00389541
GO:20000265	220	BP	GO:2000026	3.96558e-05	3.62714	5.06486	16	278	regulation of multicellular organismal development	4	0.00712805
GO:00400263	220	BP	GO:0040026	7.49384e-05	9.9387	0.728757	6	40	positive regulation of vulval development	4	0.0118147
GO:00362114	220	BP	GO:0036211	0.000110637	2.67872	9.94753	23	546	protein modification process	5	0.0161069
GO:00164771	220	BP	GO:0016477	0.000328134	3.60912	3.73128	12	210	cell migration	4	0.03785
GO:000979115	220	BP	GO:0009791	0.000328823	2.01032	27.2849	44	1562	post-embryonic development	4	0.0378777
GO:00448022	220	BP	GO:0044802	0.000388068	9.31389	0.637662	5	35	single-organism membrane organization	3	0.0430532
GO:00091462	220	BP	GO:0009146	0.000414726	3.50657	3.82597	12	210	purine nucleoside triphosphate catabolic process	7	0.0451998
GO:00092032	220	BP	GO:0009203	0.000414726	3.50657	3.82597	12	210	ribonucleoside triphosphate catabolic process	7	0.0451998
GO:00092612	220	BP	GO:0009261	0.000471645	3.45265	3.88063	12	213	ribonucleotide catabolic process	6	0.0498661
GO:00461302	220	BP	GO:0046130	0.000471645	3.45265	3.88063	12	213	purine ribonucleoside catabolic process	8	0.0498661
GO:00050831	220	MF	GO:0005083	0.000138961	8.84804	0.815974	6	42	small GTPase regulator activity	5	0.0190929
GO:00605894	220	MF	GO:0060589	0.000286482	6.22723	1.30167	7	67	nucleoside-triphosphatase regulator activity	3	0.0343096
GO:00551148	222	BP	GO:0055114	1.60714e-10	6.64259	4.32794	22	294	oxidation-reduction process	4	1.66616e-07
GO:00090721	222	BP	GO:0009072	8.68163e-06	46.4192	0.147209	4	10	aromatic amino acid family metabolic process	5	0.00216274
GO:00060961	222	BP	GO:0006096	2.00044e-05	34.8041	0.176651	4	12	glycolysis	4	0.00417311
GO:00193201	222	BP	GO:0019320	5.33178e-05	25.3008	0.220813	4	15	hexose catabolic process	7	0.00901536
GO:00059962	222	BP	GO:0005996	6.65866e-05	14.0312	0.441627	5	30	monosaccharide metabolic process	5	0.0108136
GO:00059755	222	BP	GO:0005975	0.000100195	4.90941	2.3259	10	158	carbohydrate metabolic process	4	0.0149255
GO:00060061	222	BP	GO:0006006	0.00021842	16.3566	0.309139	4	21	glucose metabolic process	7	0.027333
GO:004340111	222	BP	GO:0043401	0.000312878	3.64716	3.72438	12	253	steroid hormone mediated signaling pathway	6	0.0365747
GO:004854511	222	BP	GO:0048545	0.000312878	3.64716	3.72438	12	253	response to steroid hormone	5	0.0365747
GO:007139611	222	BP	GO:0071396	0.000312878	3.64716	3.72438	12	253	cellular response to lipid	6	0.0365747
GO:00447241	222	BP	GO:0044724	0.000315934	14.6305	0.33858	4	23	single-organism carbohydrate catabolic process	5	0.0368061
GO:007140711	222	BP	GO:0071407	0.000415738	3.52565	3.84215	12	261	cellular response to organic cyclic compound	6	0.0452488
GO:00167011	222	MF	GO:0016701	1.68848e-05	39.1111	0.174492	4	10	oxidoreductase activity, acting on single donors with incorporation of molecular oxygen	4	0.00369508
GO:00164915	222	MF	GO:0016491	8.20476e-05	4.02717	3.77451	13	231	oxidoreductase activity	3	0.0126632
GO:004001017	235	BP	GO:0040010	9.92648e-14	3.91163	23.8537	61	1169	positive regulation of growth rate	4	1.64325e-10
GO:004000815	235	BP	GO:0040008	1.11006e-11	3.37218	28.7101	64	1407	regulation of growth	3	1.38942e-08
GO:004851815	235	BP	GO:0048518	3.40221e-10	3.03401	32.6022	66	1609	positive regulation of biological process	2	3.35759e-07
GO:000689810	235	BP	GO:0006898	7.95688e-10	3.89928	11.9166	36	584	receptor-mediated endocytosis	6	7.29163e-07
GO:00161926	235	BP	GO:0016192	3.08602e-08	3.18857	15.61	39	765	vesicle-mediated transport	4	1.83085e-05
GO:000211916	235	BP	GO:0002119	3.58034e-07	2.44684	34.8929	62	1710	nematode larval development	6	0.000153754
GO:000979116	235	BP	GO:0009791	4.97938e-07	2.4176	35.199	62	1725	post-embryonic development	4	0.000199634
GO:000979222	235	BP	GO:0009792	1.03068e-06	2.29317	48.3399	76	2369	embryo development ending in birth or egg hatching	5	0.000359813
GO:00430392	235	BP	GO:0043039	4.91833e-06	17.6576	0.469319	6	23	tRNA aminoacylation	6	0.00137173
GO:00434363	235	BP	GO:0043436	5.72846e-06	4.54197	3.83618	15	188	oxoacid metabolic process	5	0.00155541
GO:00346606	235	BP	GO:0034660	6.91396e-06	6.90956	1.71404	10	84	ncRNA metabolic process	6	0.00180107
GO:000000311	235	BP	GO:0000003	8.32517e-06	2.68288	16.8763	35	917	reproduction	2	0.00209427
GO:00065203	235	BP	GO:0006520	1.84157e-05	5.47889	2.32619	11	114	cellular amino acid metabolic process	4	0.00392955
GO:00442816	235	BP	GO:0044281	2.17386e-05	2.69781	12.2023	28	598	small molecule metabolic process	4	0.0044357
GO:004885615	235	BP	GO:0048856	3.29395e-05	2.0259	64.2151	88	3147	anatomical structure development	3	0.00614687
GO:00453333	235	BP	GO:0045333	0.000185158	11.2778	0.55094	5	27	cellular respiration	5	0.0240251
GO:00551149	235	BP	GO:0055114	0.000298046	2.99049	5.99913	16	294	oxidation-reduction process	4	0.0353237
GO:00650073	235	BP	GO:0065007	0.000335375	1.84119	70.7244	91	3466	biological regulation	2	0.0384598
GO:000573719	235	CC	GO:0005737	2.66782e-06	2.79281	28.2364	49	1553	cytoplasm	4	0.000817356
GO:000573912	235	CC	GO:0005739	3.8853e-05	4.1333	4.05455	14	223	mitochondrion	5	0.00703965
GO:19013636	235	MF	GO:1901363	8.06987e-08	2.98433	35.0963	61	1970	heterocyclic compound binding	3	4.2915e-05
GO:00971596	235	MF	GO:0097159	9.35466e-08	2.96756	35.221	61	1977	organic cyclic compound binding	3	4.84911e-05
GO:00001665	235	MF	GO:0000166	2.17267e-06	3.02496	14.7143	33	889	nucleotide binding	4	0.000692527
GO:00168762	235	MF	GO:0016876	2.29689e-06	20.433	0.413743	6	23	ligase activity, forming aminoacyl-tRNA and related compounds	5	0.000725364
GO:00515402	235	MF	GO:0051540	6.35385e-06	16.5289	0.485699	6	27	metal cluster binding	3	0.0016851
GO:00515392	235	MF	GO:0051539	1.21243e-05	22.0486	0.323799	5	18	4 iron, 4 sulfur cluster binding	5	0.00280901
GO:00431682	235	MF	GO:0043168	1.35264e-05	2.75214	15.1771	32	901	anion binding	4	0.00310581
GO:00480374	235	MF	GO:0048037	1.44645e-05	5.69285	2.28458	11	127	cofactor binding	3	0.00327102
GO:00506603	235	MF	GO:0050660	3.66758e-05	11.5511	0.647598	6	36	flavin adenine dinucleotide binding	5	0.00673391
GO:00973674	235	MF	GO:0097367	8.16573e-05	2.52927	14.1752	29	788	carbohydrate derivative binding	3	0.0126601
GO:00018835	235	MF	GO:0001883	0.000106156	2.51925	13.6355	28	758	purine nucleoside binding	5	0.0155649
GO:00325495	235	MF	GO:0032549	0.000111233	2.51131	13.6715	28	760	ribonucleoside binding	5	0.0161478
GO:00325556	235	MF	GO:0032555	0.00011926	2.49947	13.7255	28	763	purine ribonucleotide binding	5	0.0171194
GO:004001018	236	BP	GO:0040010	4.08502e-09	2.35761	42.9366	80	1169	positive regulation of growth rate	4	3.17629e-06
GO:000689811	236	BP	GO:0006898	7.42947e-09	2.81594	21.4499	50	584	receptor-mediated endocytosis	6	5.40802e-06
GO:000979223	236	BP	GO:0009792	4.76226e-08	2.01201	87.0118	128	2369	embryo development ending in birth or egg hatching	5	2.70044e-05
GO:004851816	236	BP	GO:0048518	8.36341e-08	2.07093	59.1342	96	1610	positive regulation of biological process	2	4.42468e-05
GO:000211917	236	BP	GO:0002119	1.14841e-07	2.10593	53.846	89	1498	nematode larval development	6	5.74964e-05
GO:00161927	236	BP	GO:0016192	2.08084e-07	2.37759	28.0979	56	765	vesicle-mediated transport	4	9.93346e-05
GO:000979117	236	BP	GO:0009791	2.14059e-07	2.05632	56.2021	91	1562	post-embryonic development	4	0.000101714
GO:003250116	236	BP	GO:0032501	3.3631e-07	2.03133	126.099	163	3546	multicellular organismal process	2	0.000146261
GO:00098884	236	BP	GO:0009888	3.97841e-07	2.81311	15.3529	37	418	tissue development	4	0.000167082
GO:004000816	236	BP	GO:0040008	4.16473e-07	2.03554	51.6782	85	1407	regulation of growth	3	0.000172359
GO:00020094	236	BP	GO:0002009	5.62201e-07	3.00638	12.3778	32	337	morphogenesis of an epithelium	5	0.000221931
GO:004860810	236	BP	GO:0048608	1.36609e-06	2.29864	26.0044	51	708	reproductive structure development	4	0.000459705
GO:000000312	236	BP	GO:0000003	1.71775e-06	2.43455	23.8434	47	783	reproduction	2	0.000565074
GO:004885616	236	BP	GO:0048856	2.84077e-06	2.11591	48.422	76	1556	anatomical structure development	3	0.000856005
GO:004003511	236	BP	GO:0040035	9.70769e-06	2.26149	21.8326	43	599	hermaphrodite genitalia development	5	0.0023499
GO:004001110	236	BP	GO:0040011	1.84594e-05	1.83772	50.4661	78	1374	locomotion	2	0.0039307
GO:00434122	236	BP	GO:0043412	2.20424e-05	2.21509	21.0826	41	574	macromolecule modification	5	0.00448877
GO:00346607	236	BP	GO:0034660	4.97707e-05	4.53958	3.08526	12	84	ncRNA metabolic process	6	0.00851378
GO:000754812	236	BP	GO:0007548	8.54866e-05	2.15266	19.4019	37	548	sex differentiation	4	0.0131347
GO:00063965	236	BP	GO:0006396	9.64266e-05	3.32666	5.43594	16	148	RNA processing	6	0.0144903
GO:00063645	236	BP	GO:0006364	0.000102368	7.83929	1.13861	7	31	rRNA processing	6	0.015205
GO:00106051	236	BP	GO:0010605	0.000105239	2.8506	7.86008	20	214	negative regulation of macromolecule metabolic process	4	0.0154526
GO:00447026	236	BP	GO:0044702	0.000118644	1.92689	28.9837	49	821	single organism reproductive process	3	0.0170787
GO:000727514	236	BP	GO:0007275	0.000121308	1.9052	46.6483	68	1622	multicellular organismal development	4	0.0173165
GO:00160711	236	BP	GO:0016071	0.00012311	4.08063	3.3791	12	92	mRNA metabolic process	6	0.017525
GO:00081042	236	BP	GO:0008104	0.000176453	2.34298	12.8185	27	349	protein localization	4	0.0232483
GO:00064012	236	BP	GO:0006401	0.000178222	8.93089	0.881504	6	24	RNA catabolic process	6	0.0233913
GO:00650074	236	BP	GO:0065007	0.000227585	1.59166	127.304	155	3466	biological regulation	2	0.0280413
GO:00516743	236	BP	GO:0051674	0.000314207	2.60125	8.52121	20	232	localization of cell	3	0.0366767
GO:00442607	236	BP	GO:0044260	0.000447001	1.59031	66.9943	91	1824	cellular macromolecule metabolic process	4	0.04779
GO:000562320	236	CC	GO:0005623	7.85895e-14	7.08981	103.551	140	3249	cell	2	1.32231e-10
GO:00432265	236	CC	GO:0043226	1.97467e-10	3.13058	75.8227	113	2379	organelle	2	2.00666e-07
GO:000563410	236	CC	GO:0005634	1.39e-08	2.60597	41.975	74	1317	nucleus	5	9.41247e-06
GO:00444466	236	CC	GO:0044446	5.01471e-07	2.5026	27.7602	53	871	intracellular organelle part	3	0.000200269
GO:004442410	236	CC	GO:0044424	5.8285e-07	4.33601	15.1352	32	859	intracellular part	3	0.000228326
GO:00432333	236	CC	GO:0043233	8.08281e-07	3.6531	7.96791	24	250	organelle lumen	3	0.000300438
GO:00319811	236	CC	GO:0031981	9.88714e-07	3.98424	6.37433	21	200	nuclear lumen	5	0.00034963
GO:000573720	236	CC	GO:0005737	3.94488e-06	2.14915	49.4967	76	1553	cytoplasm	4	0.00114375
GO:003299113	236	CC	GO:0032991	7.13468e-05	2.0733	28.4295	48	892	macromolecular complex	2	0.011427
GO:00001666	236	MF	GO:0000166	2.18448e-09	2.7255	31.2736	64	950	nucleotide binding	4	1.80811e-06
GO:00305549	236	MF	GO:0030554	3.1073e-07	2.64015	20.9369	45	636	adenyl nucleotide binding	6	0.000138661
GO:00043861	236	MF	GO:0004386	3.19866e-07	7.13591	2.30437	13	70	helicase activity	8	0.000142076
GO:00037239	236	MF	GO:0003723	8.84368e-07	3.58856	7.93362	24	241	RNA binding	5	0.000318848
GO:00055249	236	MF	GO:0005524	1.02433e-06	2.55952	20.3772	43	619	ATP binding	6	0.000358815
GO:19013637	236	MF	GO:1901363	2.71179e-06	2.01243	64.9174	95	1972	heterocyclic compound binding	3	0.000825897
GO:00971597	236	MF	GO:0097159	3.23378e-06	2.00094	65.1479	95	1979	organic cyclic compound binding	3	0.00095649
GO:00973675	236	MF	GO:0097367	9.22421e-06	2.22751	25.9406	48	788	carbohydrate derivative binding	3	0.00226492
GO:00018836	236	MF	GO:0001883	1.67116e-05	2.19946	24.953	46	758	purine nucleoside binding	5	0.00367609
GO:00325496	236	MF	GO:0032549	1.79137e-05	2.19236	25.0189	46	760	ribonucleoside binding	5	0.00386387
GO:00325557	236	MF	GO:0032555	1.98676e-05	2.18178	25.1176	46	763	purine ribonucleotide binding	5	0.0041615
GO:00431683	236	MF	GO:0043168	0.000289073	1.88036	30.4653	49	935	anion binding	4	0.0344591
GO:00168874	236	MF	GO:0016887	0.000311236	3.11071	5.43173	15	165	ATPase activity	8	0.0365075
GO:00164623	236	MF	GO:0016462	0.000365141	2.36916	11.3902	24	346	pyrophosphatase activity	6	0.0415484
GO:00168173	236	MF	GO:0016817	0.000414846	2.34589	11.4889	24	349	hydrolase activity, acting on acid anhydrides	4	0.0451998
GO:004230211	238	MF	GO:0042302	7.9737e-05	14.4083	0.475085	5	139	structural constituent of cuticle	3	0.0124375
GO:000211918	239	BP	GO:0002119	9.91292e-07	2.86807	22.6804	44	1710	nematode larval development	6	0.00034963
GO:000979118	239	BP	GO:0009791	1.28221e-06	2.83413	22.8793	44	1725	post-embryonic development	4	0.000437214
GO:000000313	239	BP	GO:0000003	4.39834e-06	2.63426	28.2112	49	2127	reproduction	2	0.00125397
GO:004001019	239	BP	GO:0040010	2.09012e-05	2.68706	15.5049	32	1169	positive regulation of growth rate	4	0.00429903
GO:004851817	239	BP	GO:0048518	3.02432e-05	2.48202	21.354	39	1610	positive regulation of biological process	2	0.00577974
GO:004000817	239	BP	GO:0040008	5.79575e-05	2.459	18.6616	35	1407	regulation of growth	3	0.00962544
GO:00718407	239	BP	GO:0071840	7.14061e-05	13.6623	0.445574	5	41	cellular component organization or biogenesis	2	0.011427
GO:00400397	239	BP	GO:0040039	0.000138444	5.94556	1.53855	8	116	inductive cell migration	5	0.0190474
GO:00650075	239	BP	GO:0065007	0.000208053	2.2262	45.9708	63	3466	biological regulation	2	0.0262653
GO:004860811	239	BP	GO:0048608	0.000291911	2.65633	9.39047	21	708	reproductive structure development	4	0.0347571
GO:00161928	239	BP	GO:0016192	0.000314465	2.58634	10.1465	22	765	vesicle-mediated transport	4	0.0366767
GO:00057305	239	CC	GO:0005730	8.47294e-11	27.3286	0.555508	10	53	nucleolus	5	9.35085e-08
GO:000563411	239	CC	GO:0005634	1.83232e-05	3.45177	13.8039	28	1317	nucleus	5	0.00392614
GO:00432279	239	CC	GO:0043227	2.3419e-05	3.52972	20.4699	35	1953	membrane-bounded organelle	3	0.00470378
GO:00700137	239	CC	GO:0070013	3.61943e-05	5.36076	2.59936	11	248	intracellular organelle lumen	4	0.00666938
GO:00319747	239	CC	GO:0031974	5.03635e-05	5.15404	2.69369	11	257	membrane-enclosed lumen	2	0.00858657
GO:000562214	239	CC	GO:0005622	9.34085e-05	4.00577	29.5153	42	2816	intracellular	3	0.0141611
GO:000562321	239	CC	GO:0005623	0.000164276	4.99298	34.0537	45	3249	cell	2	0.0220113
GO:000372310	239	MF	GO:0003723	0.000327205	4.30042	2.73125	10	241	RNA binding	5	0.03785
GO:0007212	240	BP	GO:0007212	0.000127533	168.914	0.0176359	2	11	dopamine receptor signaling pathway	7	0.0180048
GO:000563412	241	CC	GO:0005634	0.000429695	4.31683	6.72782	15	1308	nucleus	5	0.0464328
GO:00167881	241	MF	GO:0016788	4.86799e-05	7.50442	1.3891	8	234	hydrolase activity, acting on ester bonds	4	0.00834108
GO:000000314	242	BP	GO:0000003	4.09472e-12	2.78742	51.4044	96	1660	reproduction	2	5.52982e-09
GO:000979224	242	BP	GO:0009792	3.2182e-09	2.22931	77.6891	120	2369	embryo development ending in birth or egg hatching	5	2.5408e-06
GO:00160439	242	BP	GO:0016043	4.29448e-09	2.46251	37.9099	73	1156	cellular component organization	3	3.2858e-06
GO:003250118	242	BP	GO:0032501	1.04569e-07	2.21627	110.88	147	3546	multicellular organismal process	2	5.36546e-05
GO:000727515	242	BP	GO:0007275	2.02689e-07	2.41016	48.3841	78	1731	multicellular organismal development	4	9.7211e-05
GO:00165671	242	BP	GO:0016567	1.80333e-06	7.36388	1.86926	11	57	protein ubiquitination	9	0.00058387
GO:000754814	242	BP	GO:0007548	1.87135e-06	2.35901	23.4477	47	715	sex differentiation	4	0.000603985
GO:004000818	242	BP	GO:0040008	6.71638e-06	1.9496	46.1412	74	1407	regulation of growth	3	0.00175405
GO:004885617	242	BP	GO:0048856	7.45466e-06	2.03988	57.1149	84	2082	anatomical structure development	3	0.0019181
GO:00486094	242	BP	GO:0048609	1.18823e-05	2.2311	22.8247	44	696	multicellular organismal reproductive process	3	0.00277171
GO:004851310	242	BP	GO:0048513	1.47031e-05	2.4741	15.8817	34	518	organ development	4	0.00330937
GO:004851818	242	BP	GO:0048518	1.60318e-05	1.93548	43.226	69	1361	positive regulation of biological process	2	0.00356536
GO:00706473	242	BP	GO:0070647	1.66974e-05	5.63364	2.32838	11	71	protein modification by small protein conjugation or removal	7	0.00367609
GO:004860812	242	BP	GO:0048608	2.12992e-05	2.35561	17.53	36	549	reproductive structure development	4	0.0043634
GO:004001020	242	BP	GO:0040010	4.10354e-05	1.89978	38.3362	62	1169	positive regulation of growth rate	4	0.007312
GO:004003513	242	BP	GO:0040035	5.21395e-05	2.19198	19.7092	38	601	hermaphrodite genitalia development	5	0.00884527
GO:00101719	242	BP	GO:0010171	6.03295e-05	2.27277	16.9217	34	516	body morphogenesis	4	0.00992305
GO:00482855	242	BP	GO:0048285	0.000138162	2.47531	11.2812	25	344	organelle fission	4	0.0190341
GO:004001111	242	BP	GO:0040011	0.00014165	1.76764	45.059	68	1374	locomotion	2	0.019312
GO:00512765	242	BP	GO:0051276	0.000159948	3.48057	4.52974	14	139	chromosome organization	4	0.0215156
GO:00094111	242	BP	GO:0009411	0.00030484	17.2182	0.359184	4	11	response to UV	6	0.0360456
GO:00082199	242	BP	GO:0008219	0.000375313	2.16229	14.8885	29	454	cell death	4	0.0421355
GO:00072816	242	BP	GO:0007281	0.000379849	3.17117	4.91911	14	150	germ cell development	4	0.0424686
GO:000563413	242	CC	GO:0005634	1.16175e-07	2.52051	39.1579	68	1317	nucleus	5	5.78824e-05
GO:004322711	242	CC	GO:0043227	5.32185e-06	2.17937	58.0678	84	1953	membrane-bounded organelle	3	0.00145657
GO:004322914	242	CC	GO:0043229	2.74949e-05	2.07777	69.277	93	2330	intracellular organelle	3	0.00537517
GO:004442412	242	CC	GO:0044424	0.000170111	3.30079	8.29765	19	423	intracellular part	3	0.0225575
GO:00043863	242	MF	GO:0004386	1.08454e-10	10.6189	2.07771	16	70	helicase activity	8	1.14755e-07
GO:000552410	242	MF	GO:0005524	1.45142e-08	3.04759	18.3729	44	619	ATP binding	6	9.67322e-06
GO:003055410	242	MF	GO:0030554	3.32138e-08	2.94963	18.8775	44	636	adenyl nucleotide binding	6	1.95916e-05
GO:00080265	242	MF	GO:0008026	8.10841e-07	9.34089	1.39504	10	47	ATP-dependent helicase activity	10	0.000300438
GO:00431684	242	MF	GO:0043168	8.42648e-07	2.40773	27.871	53	939	anion binding	4	0.000309136
GO:00325497	242	MF	GO:0032549	8.47034e-07	2.53372	22.558	46	760	ribonucleoside binding	5	0.000309381
GO:00018837	242	MF	GO:0001883	2.01259e-06	2.46196	22.4987	45	758	purine nucleoside binding	5	0.000645512
GO:00973676	242	MF	GO:0097367	2.38913e-06	2.42352	23.3891	46	788	carbohydrate derivative binding	3	0.000752181
GO:00325558	242	MF	GO:0032555	2.41719e-06	2.4422	22.6471	45	763	purine ribonucleotide binding	5	0.000754075
GO:00036767	242	MF	GO:0003676	5.81578e-06	3.08651	10.1945	26	385	nucleic acid binding	4	0.00157081
GO:00036822	242	MF	GO:0003682	1.22936e-05	15.6197	0.56395	6	19	chromatin binding	3	0.00284182
GO:00001667	242	MF	GO:0000166	7.27774e-05	2.0431	28.1975	48	950	nucleotide binding	4	0.0115449
GO:00046744	242	MF	GO:0004674	0.000136728	3.55769	4.48192	14	151	protein serine/threonine kinase activity	7	0.0189639
GO:002305210	245	BP	GO:0023052	2.32396e-10	3.48219	19.8548	49	1056	signaling	2	2.33845e-07
GO:000716513	245	BP	GO:0007165	9.52167e-10	3.50227	17.2431	44	934	signal transduction	4	8.64837e-07
GO:000718611	245	BP	GO:0007186	9.64687e-09	5.35785	4.83696	21	263	G-protein coupled receptor signaling pathway	6	6.92389e-06
GO:00156714	245	BP	GO:0015671	1.00228e-06	16.7366	0.564058	7	30	oxygen transport	5	0.000352293
GO:00718058	245	BP	GO:0071805	2.04286e-05	8.02645	1.18452	8	63	potassium ion transmembrane transport	5	0.00421825
GO:0042048	245	BP	GO:0042048	4.42857e-05	15.9274	0.413642	5	22	olfactory behavior	5	0.00771698
GO:0044708	245	BP	GO:0044708	9.76801e-05	6.29233	1.46655	8	78	single-organism behavior	3	0.0146358
GO:00423911	245	BP	GO:0042391	0.000103177	21.5104	0.263227	4	14	regulation of membrane potential	4	0.0152808
GO:00096051	245	BP	GO:0009605	0.000104103	3.85871	3.81679	13	203	response to external stimulus	3	0.0153517
GO:00068135	245	BP	GO:0006813	0.000110914	6.16667	1.49271	8	80	potassium ion transport	7	0.0161243
GO:00508965	245	BP	GO:0050896	0.000381895	2.27203	15.4333	29	948	response to stimulus	2	0.0425582
GO:00452117	245	CC	GO:0045211	6.11817e-05	6.88478	1.39016	8	67	postsynaptic membrane	4	0.0100311
GO:00600897	245	MF	GO:0060089	2.66361e-07	3.24718	13.1247	33	640	molecular transducer activity	2	0.000123145
GO:00228032	245	MF	GO:0022803	8.09156e-07	4.39494	5.24987	19	256	passive transmembrane transporter activity	4	0.000300438
GO:00198254	245	MF	GO:0019825	4.31593e-06	13.1277	0.697248	7	34	oxygen binding	3	0.00123695
GO:00228349	245	MF	GO:0022834	8.02335e-05	5.08759	2.27631	10	111	ligand-gated channel activity	7	0.0124704
GO:00055063	245	MF	GO:0005506	8.86936e-05	6.44744	1.45602	8	71	iron ion binding	7	0.0135665
GO:00228917	245	MF	GO:0022891	8.96712e-05	2.87903	8.55154	21	417	substrate-specific transmembrane transporter activity	4	0.0136957
GO:00305942	245	MF	GO:0030594	0.00012714	12.4427	0.512682	5	25	neurotransmitter receptor activity	4	0.0179741
GO:00052441	245	MF	GO:0005244	0.000141685	8.8415	0.820291	6	40	voltage-gated ion channel activity	7	0.019312
GO:00083248	245	MF	GO:0008324	0.000296484	3.14848	5.43443	15	265	cation transmembrane transporter activity	6	0.0351791
GO:00052159	245	MF	GO:0005215	0.000327649	2.44229	11.4841	24	560	transporter activity	2	0.03785
GO:003055411	246	MF	GO:0030554	0.000101874	6.03342	2.63141	10	636	adenyl nucleotide binding	6	0.0151536
GO:00510824	246	MF	GO:0051082	0.000134129	37.5955	0.103436	3	25	unfolded protein binding	4	0.0187554
GO:00076382	248	BP	GO:0007638	6.65421e-06	41.8126	0.127532	4	25	mechanosensory behavior	4	0.00174225
GO:00509542	248	BP	GO:0050954	1.42435e-05	91.3259	0.051013	3	10	sensory perception of mechanical stimulus	7	0.00324145
GO:00096052	248	BP	GO:0009605	5.94897e-05	8.45663	1.03556	7	203	response to external stimulus	3	0.00981638
GO:00096283	248	BP	GO:0009628	0.000388068	9.31389	0.637662	5	125	response to abiotic stimulus	3	0.0430532
GO:004230213	248	MF	GO:0042302	3.30331e-07	12.4385	0.975175	9	139	structural constituent of cuticle	3	0.000144272
GO:00061825	250	BP	GO:0006182	4.91596e-07	41.7506	0.165282	5	27	cGMP biosynthetic process	9	0.000197865
GO:00091906	250	BP	GO:0009190	2.90869e-06	27.7887	0.232619	5	38	cyclic nucleotide biosynthetic process	7	0.000870369
GO:00061645	250	BP	GO:0006164	2.8662e-05	16.6192	0.367293	5	60	purine nucleotide biosynthetic process	7	0.00555047
GO:00092606	250	BP	GO:0009260	4.23823e-05	15.223	0.397901	5	65	ribonucleotide biosynthetic process	7	0.00748701
GO:19012933	250	BP	GO:1901293	0.000247165	10.2186	0.575426	5	94	nucleoside phosphate biosynthetic process	5	0.0301284
GO:19015663	250	BP	GO:1901566	0.000452069	6.98113	1.01006	6	165	organonitrogen compound biosynthetic process	5	0.0481813
GO:00043835	250	MF	GO:0004383	4.62149e-07	43.127	0.165138	5	27	guanylate cyclase activity	4	0.000187547
GO:00200375	250	MF	GO:0020037	8.01242e-05	13.436	0.458716	5	75	heme binding	5	0.0124704
GO:00055257	250	MF	GO:0005525	0.000186306	8.49107	0.868502	6	142	GTP binding	6	0.0240828
GO:00190018	250	MF	GO:0019001	0.000216929	8.24235	0.892966	6	146	guanyl nucleotide binding	6	0.0271853
GO:00168292	250	MF	GO:0016829	0.000234527	10.5308	0.574924	5	94	lyase activity	3	0.0287929
GO:00065083	251	BP	GO:0006508	1.43883e-05	3.62268	5.74552	18	292	proteolysis	7	0.00326717
GO:00516043	251	BP	GO:0051604	1.89793e-05	3.54176	5.86358	18	298	protein maturation	5	0.00400815
GO:00058823	251	CC	GO:0005882	0.000111695	20.4638	0.265455	4	17	intermediate filament	4	0.016192
GO:00057777	251	CC	GO:0005777	0.00021945	16.6159	0.312299	4	20	peroxisome	6	0.0273675
GO:00163245	251	CC	GO:0016324	0.000438643	9.07194	0.655829	5	42	apical plasma membrane	4	0.0472298
GO:00041901	251	MF	GO:0004190	4.00508e-06	29.945	0.266954	5	14	aspartic-type endopeptidase activity	7	0.00115468
GO:00167584	251	MF	GO:0016758	0.000374742	4.553	2.24923	9	121	transferase activity, transferring hexosyl groups	5	0.0421355
GO:00057778	252	CC	GO:0005777	1.69702e-06	64.4028	0.0941176	4	20	peroxisome	6	0.00056005
GO:00039953	252	MF	GO:0003995	0.0001378	38.5035	0.105774	3	14	acyl-CoA dehydrogenase activity	5	0.0190097
GO:000681111	260	BP	GO:0006811	0.000410134	8.21767	1.0704	6	432	ion transport	4	0.0448769
GO:00444567	260	CC	GO:0044456	0.000368395	14.8922	0.362781	4	106	synapse part	2	0.0417442
GO:002283410	260	MF	GO:0022834	2.01969e-05	19.7206	0.359417	5	111	ligand-gated channel activity	7	0.00420447
GO:000523011	260	MF	GO:0005230	0.000120066	19.956	0.269598	4	88	extracellular ligand-gated ion channel activity	8	0.017187
GO:004230216	268	MF	GO:0042302	2.03735e-05	13.5388	0.600108	6	139	structural constituent of cuticle	3	0.00421825
GO:004340118	269	BP	GO:0043401	0.000182133	8.89339	0.885002	6	253	steroid hormone mediated signaling pathway	6	0.0237829
GO:004854518	269	BP	GO:0048545	0.000182133	8.89339	0.885002	6	253	response to steroid hormone	5	0.0237829
GO:007139618	269	BP	GO:0071396	0.000182133	8.89339	0.885002	6	253	cellular response to lipid	6	0.0237829
GO:007140718	269	BP	GO:0071407	0.000215937	8.60392	0.912986	6	261	cellular response to organic cyclic compound	6	0.0270941
GO:003287018	269	BP	GO:0032870	0.000249441	8.36514	0.937473	6	268	cellular response to hormone stimulus	5	0.0303336
GO:000971917	269	BP	GO:0009719	0.00041914	7.55248	1.03192	6	295	response to endogenous stimulus	3	0.0454265
GO:000370716	269	MF	GO:0003707	0.000189281	9.18219	0.910236	6	253	steroid hormone receptor activity	4	0.0243446
GO:00059121	271	CC	GO:0005912	9.57832e-05	43.4625	0.0934759	3	23	adherens junction	4	0.0144147
GO:00329895	280	BP	GO:0032989	2.22186e-08	6.97067	2.94651	16	266	cellular component morphogenesis	4	1.41641e-05
GO:00301828	280	BP	GO:0030182	9.03406e-08	7.93365	2.04926	13	185	neuron differentiation	6	4.73071e-05
GO:00488582	280	BP	GO:0048858	5.66898e-07	9.36728	1.3071	10	118	cell projection morphogenesis	5	0.000222928
GO:00230142	280	BP	GO:0023014	2.26333e-06	19.3	0.398776	6	36	signal transduction by phosphorylation	4	0.000717803
GO:0051403	280	BP	GO:0051403	4.3266e-06	53.7937	0.121848	4	11	stress-activated MAPK cascade	6	0.00123695
GO:00070103	280	BP	GO:0007010	8.32337e-06	4.79746	3.5336	14	319	cytoskeleton organization	4	0.00209427
GO:00220089	280	BP	GO:0022008	1.09999e-05	6.56611	1.81344	10	172	neurogenesis	6	0.00261945
GO:00074113	280	BP	GO:0007411	1.42122e-05	13.484	0.540778	6	50	axon guidance	6	0.00324145
GO:00099671	280	BP	GO:0009967	1.67622e-05	19.0423	0.332313	5	30	positive regulation of signal transduction	4	0.00367609
GO:19901383	280	BP	GO:1990138	1.67622e-05	19.0423	0.332313	5	30	neuron projection extension	5	0.00367609
GO:00300293	280	BP	GO:0030029	2.56199e-05	5.89572	1.99388	10	180	actin filament-based process	4	0.00507629
GO:00069353	280	BP	GO:0006935	2.57876e-05	7.70819	1.21848	8	110	chemotaxis	4	0.00508987
GO:00163582	280	BP	GO:0016358	2.72025e-05	16.9945	0.365544	5	33	dendrite development	4	0.00534593
GO:007184010	280	BP	GO:0071840	4.00104e-05	2.8024	13.2593	28	1197	cellular component organization or biogenesis	2	0.0071792
GO:00485893	280	BP	GO:0048589	4.21044e-05	15.343	0.398776	5	36	developmental growth	3	0.00747652
GO:00009042	280	BP	GO:0000904	4.72078e-05	10.6759	0.664619	6	64	cell morphogenesis involved in differentiation	5	0.00811595
GO:004001113	280	BP	GO:0040011	8.50849e-05	2.89705	11.005	24	1098	locomotion	2	0.0130926
GO:00107692	280	BP	GO:0010769	8.74305e-05	20.8858	0.243696	4	22	regulation of cell morphogenesis involved in differentiation	5	0.0133933
GO:00486463	280	BP	GO:0048646	9.51586e-05	4.98864	2.32619	10	210	anatomical structure formation involved in morphogenesis	3	0.0143628
GO:00015583	280	BP	GO:0001558	0.000124889	18.7917	0.26585	4	24	regulation of cell growth	4	0.0177045
GO:00109752	280	BP	GO:0010975	0.000124889	18.7917	0.26585	4	24	regulation of neuron projection development	5	0.0177045
GO:00069285	280	BP	GO:0006928	0.000136012	8.69885	0.802456	6	79	cellular component movement	4	0.01889
GO:00974792	280	BP	GO:0097479	0.000172784	17.0783	0.288005	4	26	synaptic vesicle localization	6	0.0228824
GO:00099879	280	BP	GO:0009987	0.000185602	3.0704	28.8892	42	3089	cellular process	2	0.0240409
GO:00516502	280	BP	GO:0051650	0.000221196	15.8709	0.306122	4	28	establishment of vesicle localization	4	0.0275518
GO:19025895	280	BP	GO:1902589	0.000263578	3.25188	5.44993	15	492	single-organism organelle organization	4	0.0318641
GO:00083613	280	BP	GO:0008361	0.000348722	13.9053	0.34339	4	31	regulation of cell size	5	0.0398125
GO:00096054	280	BP	GO:0009605	0.000372216	4.5637	2.24865	9	203	response to external stimulus	3	0.0420272
GO:000562323	280	CC	GO:0005623	1.16101e-05	6.00845	40.3084	54	3249	cell	2	0.00272057
GO:00304246	280	CC	GO:0030424	3.7447e-05	7.45567	1.30267	8	105	axon	5	0.00683881
GO:000573721	280	CC	GO:0005737	0.000439	2.50523	19.2672	32	1553	cytoplasm	4	0.0472298
GO:00447008	284	BP	GO:0044700	1.08456e-07	8.70723	1.73199	12	79	single organism signaling	3	5.51064e-05
GO:00974793	284	BP	GO:0097479	1.40941e-07	18.0786	0.6518	8	26	synaptic vesicle localization	6	6.92133e-05
GO:00516503	284	BP	GO:0051650	3.63095e-07	15.489	0.727008	8	29	establishment of vesicle localization	4	0.000155278
GO:000715410	284	BP	GO:0007154	6.4445e-07	6.53466	2.41244	13	110	cell communication	4	0.000251497
GO:00508042	284	BP	GO:0050804	6.83872e-07	18.876	0.551523	7	22	regulation of synaptic transmission	4	0.000263872
GO:00400173	284	BP	GO:0040017	5.68746e-06	4.85053	3.35928	14	134	positive regulation of locomotion	3	0.0015525
GO:0042755	284	BP	GO:0042755	7.48344e-06	7.97373	1.37881	9	55	eating behavior	5	0.0019181
GO:0043051	284	BP	GO:0043051	1.67287e-05	10.4678	0.852354	7	34	regulation of pharyngeal pumping	6	0.00367609
GO:00512349	284	BP	GO:0051234	2.32586e-05	1.98972	40.0857	64	1599	establishment of localization	2	0.00468073
GO:00347652	284	BP	GO:0034765	2.71123e-05	12.6886	0.626731	6	25	regulation of ion transmembrane transport	5	0.00534107
GO:00068124	284	BP	GO:0006812	5.44475e-05	3.22428	6.31745	18	252	cation transport	5	0.00917614
GO:00510492	284	BP	GO:0051049	9.54544e-05	7.62862	1.10013	7	45	regulation of transport	4	0.0143863
GO:00705884	284	BP	GO:0070588	0.000106701	13.3214	0.501385	5	20	calcium ion transmembrane transport	6	0.0156225
GO:00076263	284	BP	GO:0007626	0.000119917	9.26274	0.802215	6	32	locomotory behavior	4	0.017187
GO:00718059	284	BP	GO:0071805	0.000158437	5.88381	1.57936	8	63	potassium ion transmembrane transport	5	0.0213403
GO:00068137	284	BP	GO:0006813	0.00017559	5.07439	2.03061	9	81	potassium ion transport	7	0.0231643
GO:00072683	284	BP	GO:0007268	0.000182794	8.4219	0.859327	6	37	synaptic transmission	5	0.0238087
GO:005508510	284	BP	GO:0055085	0.000221628	2.68936	8.32298	20	332	transmembrane transport	4	0.0275722
GO:00507952	284	BP	GO:0050795	0.000254335	4.80441	2.13088	9	85	regulation of behavior	4	0.0308557
GO:00076173	284	BP	GO:0007617	0.000269663	10.5106	0.601662	5	24	mating behavior	5	0.0324468
GO:00469031	284	BP	GO:0046903	0.000319731	4.20343	2.67641	10	109	secretion	4	0.0371641
GO:000998710	284	BP	GO:0009987	0.000380526	1.78483	104.689	126	4176	cellular process	2	0.042498
GO:00452022	284	CC	GO:0045202	3.15936e-13	8.06487	4.31316	25	142	synapse	2	4.98867e-10
GO:00058868	284	CC	GO:0005886	1.84743e-10	3.78278	15.0353	42	495	plasma membrane	3	1.89613e-07
GO:19024951	284	CC	GO:1902495	4.3219e-09	15.1414	1.09348	11	36	transmembrane transporter complex	3	3.2858e-06
GO:00347031	284	CC	GO:0034703	2.90125e-07	16.8545	0.728984	8	24	cation channel complex	5	0.000131758
GO:00304247	284	CC	GO:0030424	4.41156e-07	5.83071	3.1893	15	105	axon	5	0.000181114
GO:003005410	284	CC	GO:0030054	7.83896e-06	4.02946	5.01176	17	165	cell junction	2	0.00198657
GO:0031982	284	CC	GO:0031982	0.000192161	4.19281	3.03743	11	100	vesicle	3	0.0246533
GO:00080211	284	CC	GO:0008021	0.000417979	9.69515	0.668235	5	22	synaptic vesicle	3	0.0453724
GO:000521513	284	MF	GO:0005215	2.37264e-07	2.97803	15.4128	37	560	transporter activity	2	0.000111705
GO:00228363	284	MF	GO:0022836	2.80009e-06	11.3258	0.937959	8	35	gated channel activity	6	0.000847758
GO:00052443	284	MF	GO:0005244	9.98076e-06	9.26552	1.10092	8	40	voltage-gated ion channel activity	7	0.00241032
GO:002289111	284	MF	GO:0022891	5.66141e-05	2.62581	11.4771	26	417	substrate-specific transmembrane transporter activity	4	0.00947902
GO:000718615	285	BP	GO:0007186	9.51435e-05	15.3451	0.517272	5	273	G-protein coupled receptor signaling pathway	6	0.0143628
GO:001602136	285	CC	GO:0016021	4.2644e-05	Inf	2.94738	9	1531	integral component of membrane	3	0.00750739
GO:001602021	285	CC	GO:0016020	0.000439866	Inf	3.81754	9	1983	membrane	2	0.0472734
GO:000493010	285	MF	GO:0004930	0.000188614	19.685	0.317632	4	160	G-protein coupled receptor activity	5	0.0242893
GO:00300302	286	BP	GO:0030030	4.75293e-24	25.9569	1.84696	26	192	cell projection organization	4	4.06518e-20
GO:00329903	286	BP	GO:0032990	4.25941e-23	33.475	1.17359	22	122	cell part morphogenesis	5	3.36284e-19
GO:00350582	286	BP	GO:0035058	9.74049e-23	503.111	0.144294	12	15	nonmotile primary cilium assembly	6	6.66483e-19
GO:0042073	286	BP	GO:0042073	3.2463e-22	1358.8	0.115435	11	12	intraciliary transport	6	1.95992e-18
GO:00009024	286	BP	GO:0000902	6.28043e-22	29.0435	1.31788	22	137	cell morphogenesis	5	3.5811e-18
GO:0030705	286	BP	GO:0030705	3.22658e-19	226.3	0.163533	11	17	cytoskeleton-dependent intracellular transport	5	1.18272e-15
GO:00070182	286	BP	GO:0007018	3.60594e-18	55.1678	0.452121	14	47	microtubule-based movement	5	1.12151e-14
GO:00486464	286	BP	GO:0048646	5.03843e-13	12.8965	2.02011	18	210	anatomical structure formation involved in morphogenesis	3	7.71828e-10
GO:00488691	286	BP	GO:0048869	1.31888e-10	6.19767	6.45474	26	671	cellular developmental process	4	1.38128e-07
GO:00226072	286	BP	GO:0022607	4.41054e-10	7.74683	3.42457	19	356	cellular component assembly	4	4.23066e-07
GO:00069354	286	BP	GO:0006935	5.57557e-09	13.5273	1.05815	11	110	chemotaxis	4	4.17703e-06
GO:00469072	286	BP	GO:0046907	1.08748e-08	10.963	1.41408	12	147	intracellular transport	4	7.63997e-06
GO:00096056	286	BP	GO:0009605	3.93271e-07	7.68354	1.95278	12	203	response to external stimulus	3	0.000166792
GO:007184011	286	BP	GO:0071840	4.37954e-07	3.77599	11.5146	29	1197	cellular component organization or biogenesis	2	0.000180521
GO:005089610	286	BP	GO:0050896	3.56317e-05	3.88495	6.73542	18	950	response to stimulus	2	0.00660126
GO:000998711	286	BP	GO:0009987	4.54269e-05	4.02314	26.7046	40	3367	cellular process	2	0.00787573
GO:00516412	286	BP	GO:0051641	6.33768e-05	4.21113	3.72278	13	387	cellular localization	3	0.0103579
GO:00071677	286	BP	GO:0007167	6.46403e-05	10.0418	0.70223	6	73	enzyme linked receptor protein signaling pathway	6	0.0105308
GO:002305214	286	BP	GO:0023052	7.15884e-05	2.98354	10.1583	23	1056	signaling	2	0.011427
GO:00900921	286	BP	GO:0090092	0.000132788	40.3988	0.105815	3	11	regulation of transmembrane receptor protein serine/threonine kinase signaling pathway	5	0.0185932
GO:0090287	286	BP	GO:0090287	0.000132788	40.3988	0.105815	3	11	regulation of cellular response to growth factor stimulus	4	0.0185932
GO:00071884	286	BP	GO:0007188	0.000134439	18.2016	0.269348	4	28	adenylate cyclase-modulating G-protein coupled receptor signaling pathway	8	0.0187694
GO:00061845	286	BP	GO:0006184	0.000331064	6.03545	1.3275	7	138	GTP catabolic process	8	0.0380931
GO:000716520	286	BP	GO:0007165	0.000369519	2.84649	8.39753	19	906	signal transduction	4	0.0418147
GO:19010686	286	BP	GO:1901068	0.00039407	5.85311	1.36598	7	142	guanosine-containing compound metabolic process	8	0.0435369
GO:00069965	286	BP	GO:0006996	0.000446282	2.8464	7.78225	18	809	organelle organization	3	0.0477629
GO:00059297	286	CC	GO:0005929	7.77539e-39	109.559	0.83123	28	67	cilium	4	1.99509e-34
GO:0035869	286	CC	GO:0035869	1.97012e-16	423.827	0.136471	9	11	ciliary transition zone	4	4.70244e-13
GO:00315135	286	CC	GO:0031513	1.80419e-14	55.3739	0.36771	11	35	nonmotile primary cilium	6	3.49387e-11
GO:00444634	286	CC	GO:0044463	1.8557e-11	32.853	0.482973	10	41	cell projection part	3	2.21467e-08
GO:00304257	286	CC	GO:0030425	0.000102901	12.7164	0.48385	5	39	dendrite	5	0.0152621
GO:00058742	286	CC	GO:0005874	0.000169187	8.47705	0.843636	6	68	microtubule	4	0.022493
GO:00430056	286	CC	GO:0043005	0.000187921	11.0391	0.547729	5	48	neuron projection	4	0.0242305
GO:00058344	286	CC	GO:0005834	0.000222239	16.2116	0.31016	4	25	heterotrimeric G-protein complex	4	0.0276146
GO:00198974	286	CC	GO:0019897	0.000402116	13.6059	0.359786	4	29	extrinsic component of plasma membrane	4	0.0442937
GO:001900110	286	MF	GO:0019001	4.51143e-09	12.3398	1.33945	12	146	guanyl nucleotide binding	6	3.40467e-06
GO:00055259	286	MF	GO:0005525	4.07071e-08	11.2876	1.30275	11	142	GTP binding	6	2.36046e-05
GO:003255510	286	MF	GO:0032555	5.15049e-06	4.13754	7	20	763	purine ribonucleotide binding	5	0.00142487
GO:00039244	286	MF	GO:0003924	5.75071e-06	12.1828	0.715596	7	78	GTPase activity	8	0.00155733
GO:00973678	286	MF	GO:0097367	8.50384e-06	3.98185	7.22936	20	788	carbohydrate derivative binding	3	0.00212878
GO:00018839	286	MF	GO:0001883	1.92026e-05	3.83166	6.95413	19	758	purine nucleoside binding	5	0.00404698
GO:00325499	286	MF	GO:0032549	1.99516e-05	3.81971	6.97248	19	760	ribonucleoside binding	5	0.00417057
GO:00316834	286	MF	GO:0031683	4.07046e-05	25.9574	0.201835	4	22	G-protein beta/gamma-subunit complex binding	5	0.00727832
GO:00016643	286	MF	GO:0001664	9.4406e-05	20.296	0.247706	4	27	G-protein coupled receptor binding	5	0.0142912
GO:00001669	286	MF	GO:0000166	0.000137656	3.17586	8.7156	20	950	nucleotide binding	4	0.0190097
GO:00431686	286	MF	GO:0043168	0.000266069	3.07054	8.41584	19	935	anion binding	4	0.0321274
GO:002305215	287	BP	GO:0023052	2.14933e-05	6.01702	3.84784	13	1056	signaling	2	0.00439439
GO:005089611	287	BP	GO:0050896	9.29118e-05	4.94906	5.84827	15	1605	response to stimulus	2	0.0141066
GO:000716521	287	BP	GO:0007165	0.000120353	6.00388	2.70537	10	826	signal transduction	4	0.0172041
GO:00072187	287	BP	GO:0007218	0.000281908	28.1116	0.131176	3	36	neuropeptide signaling pathway	7	0.0338805
GO:000493011	287	MF	GO:0004930	0.000333556	10.3391	0.640403	5	178	G-protein coupled receptor activity	5	0.0383331
GO:000718617	288	BP	GO:0007186	1.12695e-05	9.4373	1.14323	8	261	G-protein coupled receptor signaling pathway	6	0.00265187
GO:001602137	288	CC	GO:0016021	0.000139631	5.52343	7.20471	16	1531	integral component of membrane	3	0.0191338
GO:001602022	288	CC	GO:0016020	0.000404569	10.0169	4.62775	11	1488	membrane	2	0.0445052
GO:000493012	288	MF	GO:0004930	3.96476e-06	10.9627	0.992625	8	178	G-protein coupled receptor activity	5	0.00114627
GO:006008912	288	MF	GO:0060089	0.000418199	4.2837	3.56899	11	640	molecular transducer activity	2	0.0453724
GO:005087720	289	BP	GO:0050877	9.87018e-05	13.842	0.49847	5	190	neurological system process	5	0.0147673
GO:000488811	289	MF	GO:0004888	0.000104004	11.2559	0.852671	6	316	transmembrane signaling receptor activity	4	0.0153517
GO:000487216	289	MF	GO:0004872	0.000416511	7.51773	1.57852	7	585	receptor activity	2	0.045285
GO:00431774	298	MF	GO:0043177	0.000255502	122.978	0.0251844	2	20	organic acid binding	4	0.0309242
GO:00510825	298	MF	GO:0051082	0.000402215	96.1565	0.0314805	2	25	unfolded protein binding	4	0.0442937
GO:19016173	299	BP	GO:1901617	0.000131859	37.1509	0.102026	3	28	organic hydroxy compound biosynthetic process	5	0.0185391
GO:00015051	299	BP	GO:0001505	0.000209894	31.3502	0.118985	3	34	regulation of neurotransmitter levels	4	0.0264328
GO:00061827	300	BP	GO:0006182	9.16512e-06	38.1655	0.137735	4	27	cGMP biosynthetic process	9	0.00225581
GO:00091907	300	BP	GO:0009190	3.70435e-05	25.7761	0.193849	4	38	cyclic nucleotide biosynthetic process	7	0.00678928
GO:00061646	300	BP	GO:0006164	0.000225994	15.5991	0.306078	4	60	purine nucleotide biosynthetic process	7	0.0279122
GO:00092607	300	BP	GO:0009260	0.000308151	14.3099	0.331584	4	65	ribonucleotide biosynthetic process	7	0.0363116
GO:00043837	300	MF	GO:0004383	1.4469e-05	34.1863	0.155424	4	27	guanylate cyclase activity	4	0.00327102
GO:00168293	300	MF	GO:0016829	0.000174322	11.315	0.541105	5	94	lyase activity	3	0.0230563
