# Supplementary material for: Overlapping cell population expression profiling and regulatory inference in C. elegans
Source: BMC Genomics. 2016 Feb 29;17:159. doi: 10.1186/s12864-016-2482-z (PMC4772325; doi:10.1186/s12864-016-2482-z)
Supplement: Additional file 18: Table S15. — Motifs enriched upstream of clustered genes. (XLSX 3423 kb) [file 12864_2016_2482_MOESM18_ESM.xlsx]

## Sheet: Sheet1
motif	group	upstream.dist.kb	conservation	motif.score	m.cluster	g.cluster	m.total	enrich	p	p.corr
M0103_1.02	39	1	0.7	30	105	184	11045	1.37985	1.1845e-05	0.00195284
M0103_1.02	46	3	0.9	30	126	275	8023	1.5252	2.21942e-08	1.00363e-05
M0103_1.02	67	3	0.5	30	81	112	15245	1.26697	0.000606516	0.0404852
M0103_1.02	72	3	0	35	175	192	22128	1.10007	0.000749145	0.0472365
M0103_1.02	73	3	0.9	30	33	63	8023	1.74366	0.000171939	0.0158807
M0103_1.02	95	3	0.9	30	94	192	8023	1.62973	2.73241e-08	1.20169e-05
M0103_1.02	96	3	0.7	30	235	357	12893	1.36355	1.29482e-11	1.47995e-08
M0103_1.02	105	3	0.5	35	38	56	9882	1.8339	2.69166e-06	0.000582911
M0103_1.02	157	1	0.7	35	56	147	5486	1.85456	7.36355e-07	0.000197914
M0103_1.02	161	3	0.7	30	49	65	12893	1.56154	7.44253e-06	0.00133953
M0103_1.02	169	1	0.5	30	91	126	13689	1.40904	1.21947e-06	0.000302227
M0103_1.02	174	1	0.5	30	55	70	13689	1.53291	2.18712e-06	0.000490207
M0103_1.02	180	3	0.9	35	70	316	3805	1.55482	9.19927e-05	0.00985081
M0103_1.02	209	1	0.5	30	469	822	13689	1.11315	0.000404393	0.0300999
M0103_1.02	212	3	0.5	30	204	285	15245	1.25396	2.66101e-07	8.39439e-05
M0103_1.02	220	3	0.5	30	166	224	15245	1.29825	8.08811e-08	3.05078e-05
M0103_1.02	235	3	0.5	30	163	217	15245	1.31591	2.17205e-08	9.85452e-06
M0103_1.02	236	1	0.5	30	306	472	13689	1.26483	1.30227e-09	8.57735e-07
M0103_1.02	242	1	0.5	30	256	395	13689	1.26443	2.93842e-08	1.27898e-05
M0103_1.02	244	3	0.9	35	15	40	3805	2.6321	0.000230235	0.0197955
M0103_1.02	245	3	0.7	35	157	376	7389	1.50922	2.32119e-09	1.41656e-06
M0103_1.02	246	2	0.5	40	17	57	3142	2.53509	0.000204217	0.0180926
M0103_1.02	251	1	0.9	35	48	320	2455	1.63179	0.000505808	0.0354695
M0103_1.02	257	3	0	35	110	114	22128	1.16458	6.9277e-06	0.00126445
M0103_1.02	260	3	0	40	38	55	11909	1.54943	0.00020848	0.0183765
M0103_1.02	271	3	0.7	40	14	54	2408	2.87543	0.000229864	0.019773
M0103_1.02	280	3	0.5	30	113	149	15245	1.32859	1.33106e-06	0.000324976
M0103_1.02	284	3	0.7	30	263	371	12893	1.46843	5.15163e-19	3.69357e-15
M0103_1.02	287	3	0	40	56	81	11909	1.55043	6.88108e-06	0.00125744
M0103_1.02	295	3	0.7	30	42	58	12893	1.5	0.000161649	0.0151573
M0104_1.02	3	2	0.7	30	28	46	9092	1.78799	0.000177279	0.0162505
M0104_1.02	5	1	0.5	30	75	137	10942	1.33619	0.000761693	0.0477975
M0104_1.02	31	1	0	30	409	428	24211	1.05412	8.93373e-05	0.00963081
M0104_1.02	39	3	0.5	30	118	184	12762	1.34206	5.50031e-06	0.00104789
M0104_1.02	46	3	0.7	30	139	275	9721	1.38866	1.02233e-06	0.000260743
M0104_1.02	72	3	0.7	30	92	192	9721	1.31644	0.000676125	0.0438389
M0104_1.02	95	3	0.7	30	103	192	9721	1.47384	7.63282e-07	0.000203932
M0104_1.02	96	3	0.5	30	224	357	12762	1.31306	7.5707e-09	3.96169e-06
M0104_1.02	98	3	0.5	30	74	115	12762	1.34661	0.00024819	0.0209498
M0104_1.02	105	3	0.5	30	43	56	12762	1.60689	8.72075e-06	0.00152455
M0104_1.02	131	1	0	30	249	259	24211	1.0605	0.000589864	0.0396726
M0104_1.02	157	3	0.5	30	99	147	12762	1.40937	1.2422e-06	0.00030697
M0104_1.02	161	2	0.7	30	36	65	9092	1.62688	0.00033026	0.0259153
M0104_1.02	169	1	0.5	30	76	126	10942	1.47222	8.90033e-06	0.00154937
M0104_1.02	170	1	0.5	30	34	50	10942	1.65973	0.000101352	0.0106124
M0104_1.02	174	1	0.5	30	49	70	10942	1.70855	8.33564e-07	0.000219549
M0104_1.02	205	3	0.5	35	50	117	7583	1.50511	0.000616516	0.0409763
M0104_1.02	209	1	0.5	30	408	822	10942	1.21148	2.13005e-07	6.94982e-05
M0104_1.02	212	1	0.5	30	145	285	10942	1.2418	0.000430697	0.0315352
M0104_1.02	235	1	0.5	30	130	217	10942	1.46222	1.29525e-08	6.30261e-06
M0104_1.02	236	1	0.5	30	229	472	10942	1.18419	0.000491997	0.0347654
M0104_1.02	242	1	0.5	30	212	395	10942	1.30999	1.97776e-07	6.53146e-05
M0104_1.02	244	2	0.9	30	19	40	4311	2.94266	3.55152e-06	0.000732554
M0104_1.02	245	3	0.7	30	194	376	9721	1.41752	1.0201e-09	6.92236e-07
M0104_1.02	260	3	0.7	40	18	55	2207	3.96034	2.21683e-07	7.18787e-05
M0104_1.02	269	1	0.5	40	16	65	2543	2.58515	0.000305283	0.0244536
M0104_1.02	271	3	0.7	40	13	54	2207	2.91321	0.000357594	0.0274802
M0104_1.02	280	3	0	35	131	149	19854	1.18267	3.41689e-05	0.00454848
M0104_1.02	284	3	0.5	30	253	371	12762	1.4271	1.05315e-15	3.34476e-12
M0104_1.02	287	3	0	40	55	81	12731	1.42443	0.000183436	0.0166766
M0104_1.02	291	1	0.7	30	35	72	7680	1.69044	0.000285748	0.0232781
M0105_1.02	39	3	0.7	30	116	184	12902	1.30499	3.85373e-05	0.00500062
M0105_1.02	46	3	0.9	30	128	275	8141	1.52695	1.40003e-08	6.74196e-06
M0105_1.02	73	3	0.9	30	32	63	8141	1.66631	0.000588739	0.0396201
M0105_1.02	95	3	0.7	35	88	192	7386	1.65729	5.31987e-08	2.12929e-05
M0105_1.02	96	3	0.7	30	232	357	12902	1.3452	1.23727e-10	1.08728e-07
M0105_1.02	105	2	0.9	35	20	56	3576	2.66729	2.00756e-05	0.00297904
M0105_1.02	157	3	0.7	35	70	147	7386	1.72185	1.94141e-07	6.43057e-05
M0105_1.02	161	3	0.7	30	48	65	12902	1.52861	2.43921e-05	0.00348238
M0105_1.02	169	1	0.5	30	91	126	13705	1.4074	1.30141e-06	0.000319038
M0105_1.02	170	1	0.5	30	38	50	13705	1.48102	0.00030109	0.0242015
M0105_1.02	174	1	0.5	30	54	70	13705	1.50329	7.7398e-06	0.00138268
M0105_1.02	180	3	0.9	30	123	316	8141	1.27692	0.000799803	0.0495152
M0105_1.02	209	1	0.5	30	481	822	13705	1.1403	1.51795e-05	0.00238358
M0105_1.02	212	3	0.5	30	202	285	15239	1.24215	9.25966e-07	0.000239753
M0105_1.02	220	3	0.5	30	163	224	15239	1.27529	7.46096e-07	0.000200046
M0105_1.02	235	3	0.5	30	166	217	15239	1.34065	1.51612e-09	9.80369e-07
M0105_1.02	236	1	0.5	30	306	472	13705	1.26336	1.52675e-09	9.86461e-07
M0105_1.02	242	1	0.5	30	257	395	13705	1.26789	1.87206e-08	8.67603e-06
M0105_1.02	244	3	0.7	35	24	40	7386	2.16954	1.83154e-05	0.00276886
M0105_1.02	245	3	0.7	30	235	376	12902	1.29374	1.77354e-08	8.28804e-06
M0105_1.02	251	1	0	35	277	320	20404	1.13303	3.55013e-06	0.000732316
M0105_1.02	252	2	0	40	104	160	13961	1.24343	0.000739198	0.0467752
M0105_1.02	257	3	0.5	35	60	114	9724	1.44553	0.000288084	0.0234195
M0105_1.02	260	3	0.7	35	29	55	7386	1.90656	7.38601e-05	0.00831294
M0105_1.02	271	3	0.5	35	33	54	9724	1.67842	0.000191693	0.0172465
M0105_1.02	280	3	0.7	30	99	149	12902	1.37536	5.72696e-06	0.00108283
M0105_1.02	284	3	0.7	35	182	371	7386	1.77384	1.14498e-18	7.51892e-15
M0105_1.02	295	3	0.7	30	44	58	12902	1.57034	1.68387e-05	0.00258948
M0106_1.02	4	1	0.5	30	83	123	13915	1.29513	0.000378409	0.02865
M0106_1.02	31	3	0	30	425	428	25877	1.02484	0.000679141	0.0439819
M0106_1.02	39	1	0.7	30	110	184	11306	1.41218	1.31844e-06	0.000322508
M0106_1.02	46	3	0.9	30	126	275	8251	1.48305	1.29215e-07	4.55649e-05
M0106_1.02	67	3	0.9	30	52	112	8251	1.50281	0.000392975	0.0294682
M0106_1.02	95	3	0.9	30	98	192	8251	1.65213	4.36518e-09	2.45344e-06
M0106_1.02	96	3	0.7	30	235	357	13151	1.3368	1.46172e-10	1.25802e-07
M0106_1.02	105	2	0.5	35	34	56	8980	1.80568	2.97459e-05	0.00407704
M0106_1.02	153	1	0.5	30	60	86	13915	1.33904	0.00064025	0.0421216
M0106_1.02	157	1	0.7	35	55	147	5191	1.92495	2.85762e-07	8.91578e-05
M0106_1.02	161	3	0.7	30	50	65	13151	1.56215	4.42763e-06	0.000877372
M0106_1.02	169	1	0.5	30	95	126	13915	1.44709	6.1945e-08	2.42752e-05
M0106_1.02	171	1	0.5	30	86	130	13915	1.26969	0.000799502	0.049502
M0106_1.02	174	1	0.5	30	57	70	13915	1.56286	3.05673e-07	9.44336e-05
M0106_1.02	180	3	0.9	35	69	316	3542	1.64641	1.70324e-05	0.00261399
M0106_1.02	212	3	0.5	30	206	285	15457	1.24888	2.83848e-07	8.8672e-05
M0106_1.02	220	3	0.5	30	166	224	15457	1.28044	2.8122e-07	8.79759e-05
M0106_1.02	235	3	0.5	30	165	217	15457	1.31378	1.4805e-08	7.08367e-06
M0106_1.02	236	1	0.5	30	319	472	13915	1.29715	4.25044e-12	5.49658e-09
M0106_1.02	242	1	0.5	30	264	395	13915	1.28277	1.60929e-09	1.03261e-06
M0106_1.02	244	3	0.9	35	16	40	3542	3.01604	2.35714e-05	0.00338751
M0106_1.02	245	3	0.7	35	152	376	7066	1.52794	2.14092e-09	1.3202e-06
M0106_1.02	251	1	0	35	274	320	20541	1.11328	6.30973e-05	0.00735615
M0106_1.02	257	3	0	40	89	114	15943	1.3078	2.48667e-05	0.00353636
M0106_1.02	260	3	0.7	35	28	55	7066	1.92418	9.40718e-05	0.0100209
M0106_1.02	271	3	0.7	40	20	54	3153	3.13717	1.5272e-06	0.000363962
M0106_1.02	280	2	0.5	30	112	149	15003	1.33807	1.10161e-06	0.00027739
M0106_1.02	284	3	0.7	30	263	371	13151	1.43962	1.32034e-17	6.63625e-14
M0106_1.02	287	3	0	40	63	81	15943	1.3029	0.000450812	0.0326031
M0106_1.02	295	3	0.7	30	43	58	13151	1.50559	9.68297e-05	0.0102467
M0109_1.02	39	1	0.5	30	110	184	12484	1.27893	0.000248315	0.020958
M0109_1.02	46	3	0.9	35	75	275	3777	1.92844	8.17071e-09	4.22893e-06
M0109_1.02	95	3	0.5	35	99	192	8479	1.62411	8.83676e-09	4.52692e-06
M0109_1.02	96	3	0.5	30	251	357	14170	1.32514	1.63314e-11	1.81726e-08
M0109_1.02	105	3	0.9	35	21	56	3777	2.65161	1.23008e-05	0.00201348
M0109_1.02	110	1	0	40	45	104	7294	1.5843	0.000328791	0.0258323
M0109_1.02	157	3	0.5	30	108	147	14170	1.38472	2.87275e-07	8.95755e-05
M0109_1.02	161	3	0.5	35	37	65	8479	1.79295	2.38899e-05	0.00342431
M0109_1.02	169	1	0.5	30	79	126	12484	1.34131	0.000221774	0.0192546
M0109_1.02	174	1	0.5	30	48	70	12484	1.46695	0.00018216	0.0165878
M0109_1.02	180	3	0.9	30	116	316	7518	1.30405	0.000550326	0.037723
M0109_1.02	212	3	0.5	30	188	285	14170	1.24328	6.07578e-06	0.0011364
M0109_1.02	220	3	0.5	30	146	224	14170	1.22846	0.000149741	0.0143016
M0109_1.02	235	3	0.5	30	148	217	14170	1.28546	3.73863e-06	0.00076417
M0109_1.02	236	1	0.5	30	268	472	12484	1.21469	6.55697e-06	0.00120897
M0109_1.02	239	3	0	30	189	190	25284	1.05072	0.000343822	0.0266923
M0109_1.02	242	1	0.5	30	225	395	12484	1.21859	2.60443e-05	0.00366849
M0109_1.02	244	3	0.5	35	26	40	8479	2.04736	1.57467e-05	0.00245431
M0109_1.02	245	3	0.7	30	223	376	11750	1.34804	1.37164e-09	8.97726e-07
M0109_1.02	251	1	0	35	255	320	17875	1.19061	2.64522e-07	8.35374e-05
M0109_1.02	257	2	0.5	30	80	114	13696	1.36841	3.07185e-05	0.00418106
M0109_1.02	260	3	0.9	30	27	55	7518	1.74391	0.000791657	0.0491484
M0109_1.02	273	3	0	40	34	54	10679	1.57463	0.000535989	0.037005
M0109_1.02	280	3	0.7	30	91	149	11750	1.38817	1.95354e-05	0.00291456
M0109_1.02	284	3	0.5	30	277	371	14170	1.40722	5.62073e-18	3.09749e-14
M0109_1.02	287	3	0	40	49	81	10679	1.51288	0.000150657	0.0143677
M0109_1.02	295	2	0.7	40	13	58	2142	2.79461	0.000562772	0.0383468
M0111_1.02	39	2	0.7	30	102	184	10719	1.38119	1.85741e-05	0.00279957
M0111_1.02	46	3	0.7	35	115	275	6766	1.65066	1.48082e-09	9.6014e-07
M0111_1.02	95	3	0.5	35	103	192	8633	1.65958	7.73924e-10	5.44056e-07
M0111_1.02	96	3	0.9	30	158	357	7551	1.56534	6.71872e-11	6.35681e-08
M0111_1.02	105	3	0.9	35	24	56	4157	2.75339	9.99277e-07	0.000255699
M0111_1.02	157	3	0.5	30	103	147	13491	1.38708	1.08919e-06	0.000274794
M0111_1.02	161	3	0.9	35	21	65	4157	2.07564	0.000588707	0.0396188
M0111_1.02	180	3	0.9	30	122	316	7551	1.36551	4.26105e-05	0.00541022
M0111_1.02	212	1	0.5	30	158	285	11743	1.26084	6.03992e-05	0.00710911
M0111_1.02	220	2	0.5	30	135	224	12991	1.23899	0.000295378	0.023858
M0111_1.02	222	3	0	35	265	321	19945	1.10543	0.000459313	0.0330533
M0111_1.02	235	3	0.5	30	135	217	13491	1.23156	0.000326584	0.0257055
M0111_1.02	242	1	0.5	30	214	395	11743	1.23215	2.57313e-05	0.00363312
M0111_1.02	244	3	0.7	35	22	40	6766	2.17098	5.96548e-05	0.00704103
M0111_1.02	245	3	0.7	30	221	376	11304	1.38866	7.73173e-11	7.20056e-08
M0111_1.02	251	1	0	35	250	320	17768	1.17429	3.20242e-06	0.000672543
M0111_1.02	257	1	0.5	30	71	114	11743	1.41644	6.1653e-05	0.00722347
M0111_1.02	260	3	0.5	35	30	55	8633	1.68742	0.00053924	0.0371667
M0111_1.02	280	2	0.7	35	59	149	6134	1.72404	3.93964e-06	0.000797435
M0111_1.02	284	3	0.7	30	236	371	11304	1.5029	7.98366e-17	3.33893e-13
M0111_1.02	287	3	0	40	39	81	8102	1.58713	0.000567247	0.0385693
M0114_1.02	39	3	0.5	30	122	184	13526	1.30918	1.18576e-05	0.00195448
M0114_1.02	46	3	0	40	147	275	9893	1.44305	1.94225e-08	8.95368e-06
M0114_1.02	95	3	0.5	35	62	192	4596	1.87644	2.43377e-07	7.78327e-05
M0114_1.02	96	3	0.7	30	205	357	11191	1.37038	2.0582e-09	1.27633e-06
M0114_1.02	105	3	0.9	30	32	56	7208	2.11725	1.90135e-06	0.000436301
M0114_1.02	111	3	0.9	30	31	68	7208	1.68913	0.000753228	0.0474134
M0114_1.02	157	1	0.7	30	78	147	9247	1.5325	3.31508e-06	0.00069177
M0114_1.02	169	1	0.5	30	74	126	11813	1.32778	0.000730179	0.0463675
M0114_1.02	180	3	0.9	30	115	316	7208	1.34841	0.000146214	0.0140431
M0114_1.02	212	2	0.5	30	171	285	13032	1.2296	8.74704e-05	0.00947305
M0114_1.02	235	3	0.5	30	136	217	13526	1.23747	0.000225452	0.0194921
M0114_1.02	242	2	0.5	30	232	395	13032	1.20366	4.13826e-05	0.00528781
M0114_1.02	244	3	0.9	30	22	40	7208	2.03785	0.00016556	0.0154354
M0114_1.02	245	3	0.7	30	219	376	11191	1.38999	1.0023e-10	9.03519e-08
M0114_1.02	251	1	0	35	158	320	10495	1.25646	0.000147945	0.0141693
M0114_1.02	257	2	0.7	30	64	114	10626	1.41101	0.000294771	0.0238225
M0114_1.02	259	1	0.9	30	25	68	5249	1.87059	0.000759571	0.0477022
M0114_1.02	260	3	0.9	30	27	55	7208	1.81891	0.000384646	0.0290062
M0114_1.02	280	3	0.9	30	65	149	7208	1.61636	8.6754e-06	0.00151804
M0114_1.02	284	3	0.7	30	229	371	11191	1.47305	8.17737e-15	2.0766e-11
M0138_1.02	3	1	0.5	30	34	46	13183	1.49738	0.000604659	0.0403969
M0138_1.02	4	1	0.5	30	86	123	13183	1.41646	2.90182e-06	0.00062031
M0138_1.02	39	3	0.5	30	131	184	14823	1.28275	8.30185e-06	0.00146435
M0138_1.02	44	2	0.9	30	51	135	5771	1.74828	1.3447e-05	0.00216263
M0138_1.02	45	1	0.9	30	76	281	4606	1.56823	2.48751e-05	0.00353713
M0138_1.02	46	3	0.7	30	172	275	12149	1.37493	8.2534e-09	4.26475e-06
M0138_1.02	56	1	0.5	30	72	109	13183	1.33819	0.000312127	0.0248569
M0138_1.02	67	3	0.5	30	82	112	14823	1.31912	8.20558e-05	0.00901587
M0138_1.02	72	2	0.5	40	61	192	4816	1.76184	2.81463e-06	0.000605099
M0138_1.02	95	3	0.5	40	66	192	5375	1.70801	2.65243e-06	0.000575869
M0138_1.02	96	3	0.5	30	232	357	14823	1.17087	0.000153355	0.0145593
M0138_1.02	105	3	0.9	30	29	56	6356	2.17596	5.36952e-06	0.00102713
M0138_1.02	140	1	0.7	30	46	77	10233	1.55915	0.000111451	0.011415
M0138_1.02	157	1	0.5	30	99	147	13183	1.36436	7.51183e-06	0.00134938
M0138_1.02	161	3	0.5	30	50	65	14823	1.38594	0.000274724	0.0226068
M0138_1.02	169	1	0.5	30	95	126	13183	1.52744	1.9157e-09	1.19996e-06
M0138_1.02	171	1	0.5	30	87	130	13183	1.35577	3.76785e-05	0.00491312
M0138_1.02	174	1	0.5	30	54	70	13183	1.56281	1.72524e-06	0.000402573
M0138_1.02	209	1	0.5	30	477	822	13183	1.17559	2.56263e-07	8.13248e-05
M0138_1.02	212	2	0.5	30	196	285	14371	1.27805	1.61944e-07	5.51733e-05
M0138_1.02	220	2	0.5	35	121	224	10197	1.41478	1.00152e-06	0.00025618
M0138_1.02	234	3	0.5	30	77	107	14823	1.29657	0.000334373	0.0261503
M0138_1.02	235	1	0.5	30	146	217	13183	1.36303	6.46206e-08	2.51548e-05
M0138_1.02	236	1	0.5	30	289	472	13183	1.24041	1.14243e-07	4.09581e-05
M0138_1.02	242	3	0.5	30	276	395	14823	1.25893	2.60336e-09	1.5647e-06
M0138_1.02	244	3	0.9	30	20	40	6356	2.10093	0.000283139	0.023119
M0138_1.02	245	2	0.5	30	255	376	14371	1.26035	1.80486e-08	8.41294e-06
M0138_1.02	257	3	0	40	86	114	16232	1.24121	0.000678327	0.0439436
M0138_1.02	260	2	0.7	30	37	55	11622	1.54591	0.000320015	0.0253229
M0138_1.02	271	3	0.9	30	26	54	6356	2.02312	8.2261e-05	0.00903338
M0138_1.02	280	3	0.5	30	106	149	14823	1.28177	6.12795e-05	0.00718934
M0138_1.02	284	3	0.5	35	245	371	10775	1.63682	8.09457e-24	1.60111e-19
M0138_1.02	295	1	0.5	30	43	58	13183	1.50194	0.000103989	0.0108215
M0140_1.02	4	1	0.9	30	63	123	8771	1.55959	1.84644e-05	0.00278616
M0140_1.02	6	3	0.5	30	54	63	17418	1.31426	0.000232448	0.0199416
M0140_1.02	11	1	0.5	30	287	400	16151	1.18644	1.36291e-06	0.00033145
M0140_1.02	26	3	0.9	35	39	151	4071	1.69438	0.000503168	0.0353338
M0140_1.02	39	1	0.5	30	143	184	16151	1.28512	4.79604e-07	0.000137941
M0140_1.02	45	1	0.9	35	47	281	2722	1.64108	0.000472758	0.0337667
M0140_1.02	46	3	0.9	30	167	275	10778	1.50477	6.1703e-12	7.67256e-09
M0140_1.02	56	1	0.9	30	59	109	8771	1.64817	3.62405e-06	0.000744827
M0140_1.02	72	3	0.5	30	148	192	17418	1.18192	0.000239249	0.0203786
M0140_1.02	95	3	0.9	30	105	192	10778	1.35511	3.98774e-05	0.00513671
M0140_1.02	96	3	0.5	30	284	357	17418	1.21977	1.73132e-09	1.09922e-06
M0140_1.02	98	2	0.7	30	85	115	15376	1.28382	0.00019663	0.0175792
M0140_1.02	105	3	0.9	30	36	56	10778	1.59295	0.000252175	0.0212045
M0140_1.02	140	1	0.5	30	62	77	16151	1.33146	0.000137027	0.0133719
M0140_1.02	154	1	0.5	30	31	34	16151	1.50768	7.18221e-05	0.0081362
M0140_1.02	157	3	0.5	35	80	147	9590	1.51558	3.37262e-06	0.00070171
M0140_1.02	161	3	0.7	30	54	65	15787	1.40542	3.0417e-05	0.0041487
M0140_1.02	169	1	0.5	30	109	126	16151	1.43048	1.20476e-10	1.06214e-07
M0140_1.02	170	1	0.5	30	43	50	16151	1.42208	7.84507e-05	0.00870987
M0140_1.02	171	1	0.5	30	101	130	16151	1.28471	2.2848e-05	0.0033039
M0140_1.02	174	1	0.5	30	62	70	16151	1.4646	1.92807e-07	6.39243e-05
M0140_1.02	208	1	0.7	30	76	106	14283	1.34064	9.25385e-05	0.00989413
M0140_1.02	209	1	0.5	30	575	822	16151	1.1567	5.93259e-09	3.20219e-06
M0140_1.02	212	2	0.5	30	226	285	17074	1.24038	1.10072e-08	5.47733e-06
M0140_1.02	220	1	0.7	30	154	224	14283	1.28552	2.11638e-06	0.000476896
M0140_1.02	235	1	0.5	30	178	217	16151	1.35639	5.35855e-12	6.75444e-09
M0140_1.02	236	1	0.5	30	366	472	16151	1.28223	1.5022e-15	4.62697e-12
M0140_1.02	242	1	0.5	30	301	395	16151	1.26007	2.03382e-11	2.20955e-08
M0140_1.02	244	1	0.7	30	33	40	14283	1.54262	0.000120575	0.0121256
M0140_1.02	245	3	0.7	30	280	376	15787	1.25978	2.50966e-10	2.02147e-07
M0140_1.02	246	3	0.7	30	46	57	15787	1.36524	0.000451144	0.0326229
M0140_1.02	260	3	0.9	35	23	55	4071	2.7434	1.93488e-06	0.000442618
M0140_1.02	268	2	0.9	30	44	74	10213	1.55487	0.000172251	0.015903
M0140_1.02	280	3	0.7	30	121	149	15787	1.3738	6.60486e-09	3.51673e-06
M0140_1.02	284	3	0.9	30	239	371	10778	1.59629	4.31967e-21	5.02816e-17
M0140_1.02	295	3	0.9	35	22	58	4071	2.48839	2.09293e-05	0.00307959
M0141_1.02	4	1	0.5	30	84	123	13384	1.36274	3.26423e-05	0.00438787
M0141_1.02	11	1	0.5	30	234	400	13384	1.16733	0.000424066	0.031174
M0141_1.02	31	3	0	40	303	428	16875	1.12042	0.000503508	0.035351
M0141_1.02	39	3	0.7	30	121	184	12248	1.43393	3.87028e-08	1.62081e-05
M0141_1.02	44	2	0.5	40	46	135	5288	1.72091	6.83809e-05	0.00783407
M0141_1.02	45	2	0.7	35	105	281	7136	1.39847	5.62308e-05	0.00672564
M0141_1.02	46	3	0.7	35	129	275	7774	1.61153	2.82741e-10	2.24702e-07
M0141_1.02	72	2	0.5	40	59	192	5288	1.55197	0.000200656	0.0178557
M0141_1.02	95	2	0.7	30	108	192	11687	1.28542	0.000322498	0.0254667
M0141_1.02	96	2	0.7	30	188	357	11687	1.2034	0.000411537	0.030491
M0141_1.02	105	3	0.9	30	27	56	6284	2.04911	4.73857e-05	0.00588232
M0141_1.02	140	1	0.5	35	45	77	8706	1.79279	2.71297e-06	0.000586761
M0141_1.02	157	1	0.5	30	98	147	13384	1.33029	3.49623e-05	0.00463051
M0141_1.02	158	3	0.5	30	70	96	14966	1.30121	0.000474012	0.0338327
M0141_1.02	169	1	0.5	30	97	126	13384	1.53617	4.96173e-10	3.67962e-07
M0141_1.02	174	1	0.5	30	53	70	13384	1.51083	1.01932e-05	0.00172956
M0141_1.02	209	1	0.5	30	489	822	13384	1.18707	2.65623e-08	1.17256e-05
M0141_1.02	212	2	0.5	30	199	285	14501	1.28598	5.20504e-08	2.09008e-05
M0141_1.02	220	1	0.5	30	148	224	13384	1.31842	9.25295e-07	0.000239605
M0141_1.02	235	2	0.5	30	158	217	14501	1.34099	1.41724e-08	6.81402e-06
M0141_1.02	236	1	0.5	30	298	472	13384	1.25983	6.20506e-09	3.32827e-06
M0141_1.02	242	1	0.5	30	253	395	13384	1.27809	1.30332e-08	6.33718e-06
M0141_1.02	245	3	0.5	30	264	376	14966	1.25295	9.20926e-09	4.68944e-06
M0141_1.02	259	3	0.9	30	32	68	6284	2	1.82692e-05	0.00276347
M0141_1.02	260	3	0.7	35	31	55	7774	1.93633	2.19045e-05	0.0031945
M0141_1.02	271	3	0.5	35	37	54	10658	1.71695	1.9576e-05	0.00291906
M0141_1.02	280	2	0.5	30	108	149	14501	1.33495	3.73155e-06	0.000762984
M0141_1.02	284	3	0.7	30	258	371	12248	1.51637	1.4977e-20	1.53145e-16
M0141_1.02	287	3	0	40	65	81	16875	1.27002	0.000684722	0.0442502
M0141_1.02	295	3	0.9	35	18	58	3279	2.52772	0.000131753	0.0129742
M0148_1.02	4	1	0.9	30	36	123	3936	1.98595	2.68306e-05	0.00375793
M0148_1.02	46	3	0.7	30	122	275	7742	1.53038	3.82132e-08	1.60325e-05
M0148_1.02	56	1	0.5	30	46	109	7193	1.56692	0.000398829	0.0297956
M0148_1.02	72	3	0.7	35	50	192	3554	1.95694	1.69358e-06	0.000396626
M0148_1.02	95	3	0.5	30	97	192	9224	1.46277	3.58501e-06	0.000738189
M0148_1.02	96	3	0.5	30	176	357	9224	1.42742	5.5008e-09	2.9966e-06
M0148_1.02	98	2	0.7	35	30	115	3125	2.22945	1.64109e-05	0.00253676
M0148_1.02	105	3	0.7	30	28	56	7742	1.72481	0.000732458	0.0464694
M0148_1.02	157	3	0.5	30	77	147	9224	1.51663	6.459e-06	0.00119444
M0148_1.02	169	1	0.5	30	53	126	7193	1.56178	0.000167224	0.0155504
M0148_1.02	174	1	0.5	30	41	70	7193	2.17471	2.52317e-08	1.12206e-05
M0148_1.02	209	1	0.5	30	264	822	7193	1.19247	0.00046716	0.0334747
M0148_1.02	220	2	0.5	30	101	224	8581	1.40333	3.21221e-05	0.00433347
M0148_1.02	235	1	0.5	30	83	217	7193	1.42015	0.000173365	0.0159794
M0148_1.02	236	1	0	30	319	472	15761	1.14522	6.6977e-05	0.00770806
M0148_1.02	244	3	0.7	30	24	40	7742	2.06978	4.30383e-05	0.00545253
M0148_1.02	245	3	0.5	30	166	376	9224	1.27828	6.40902e-05	0.00744794
M0148_1.02	260	3	0.5	35	20	55	4433	2.19076	0.000321633	0.0254173
M0148_1.02	276	3	0.9	40	8	52	694	5.92042	5.47552e-05	0.00658712
M0148_1.02	280	3	0.7	30	68	149	7742	1.57433	1.15418e-05	0.00191266
M0148_1.02	284	3	0	35	207	371	10514	1.41727	8.96486e-11	8.2013e-08
M0168_1.02	10	3	0	30	24	28	14679	1.55949	0.000593069	0.0398266
M0168_1.02	40	2	0	35	20	29	9507	1.93737	0.000261701	0.021804
M0168_1.02	46	3	0.5	30	99	275	7020	1.36959	0.000229376	0.0197441
M0168_1.02	72	2	0.9	35	48	192	2609	2.55912	7.61167e-10	5.36377e-07
M0168_1.02	91	3	0.9	35	11	33	2988	2.97936	0.00062425	0.0413508
M0168_1.02	95	3	0.5	30	87	192	7020	1.72388	9.556e-09	4.84273e-06
M0168_1.02	157	3	0.5	30	63	147	7020	1.63046	9.48388e-06	0.00163126
M0168_1.02	161	3	0.5	30	34	65	7020	1.99	6.97588e-06	0.00127146
M0168_1.02	169	1	0.9	30	29	126	3108	1.97775	0.000228794	0.019706
M0168_1.02	180	3	0.5	30	114	316	7020	1.37248	7.3609e-05	0.00829057
M0168_1.02	244	3	0	30	33	40	14679	1.50101	0.000241289	0.0205115
M0168_1.02	245	3	0	30	255	376	14679	1.2339	2.06413e-07	6.7732e-05
M0168_1.02	250	3	0	35	73	131	10531	1.41321	0.000113561	0.0115797
M0168_1.02	259	2	0	35	39	68	9507	1.61115	0.000202639	0.0179868
M0168_1.02	268	3	0.5	30	33	74	7020	1.69656	0.000503604	0.0353565
M0168_1.02	280	3	0.7	30	51	149	5950	1.53636	0.000548047	0.0376094
M0168_1.02	284	3	0.5	30	154	371	7020	1.57919	1.06031e-10	9.49917e-08
M0168_1.02	285	3	0	35	33	48	10531	1.74353	3.71391e-05	0.00485809
M0168_1.02	295	3	0	30	47	58	14679	1.47434	2.87479e-05	0.00396773
M0169_1.02	39	3	0.7	30	73	184	6560	1.6152	4.00468e-06	0.000808102
M0169_1.02	46	3	0.5	30	127	275	7667	1.60868	5.11342e-10	3.78025e-07
M0169_1.02	72	2	0.5	30	81	192	7041	1.6002	1.35229e-06	0.000329345
M0169_1.02	91	1	0	30	25	33	12616	1.60372	0.000807621	0.0498491
M0169_1.02	95	3	0.5	30	88	192	7667	1.59654	3.27915e-07	0.000100296
M0169_1.02	105	3	0.5	30	28	56	7667	1.74169	0.000617776	0.0410361
M0169_1.02	117	3	0.9	40	18	279	696	2.47562	0.000418955	0.0308941
M0169_1.02	118	1	0.7	35	35	227	2138	1.92601	0.000137121	0.0133787
M0169_1.02	180	3	0.5	30	122	316	7667	1.34485	8.78183e-05	0.00950058
M0169_1.02	220	1	0.5	30	85	224	5723	1.77081	1.18231e-08	5.82699e-06
M0169_1.02	235	1	0.5	30	71	217	5723	1.52686	7.1651e-05	0.00812152
M0169_1.02	242	1	0.5	35	59	395	2593	1.53843	0.000573668	0.0388807
M0169_1.02	245	3	0.5	30	154	376	7667	1.4267	2.03917e-07	6.70365e-05
M0169_1.02	268	3	0.9	30	26	74	4939	1.89989	0.000508626	0.035614
M0169_1.02	280	3	0.7	40	21	149	973	3.86852	1.16553e-07	4.16813e-05
M0169_1.02	284	3	0.5	30	185	371	7667	1.73699	4.65142e-18	2.62305e-14
M0169_1.02	286	3	0	30	123	170	15919	1.21385	0.000349542	0.0270152
M0169_1.02	295	3	0.7	30	29	58	6560	2.03559	2.48628e-05	0.0035359
M0170_1.02	35	3	0	30	42	49	15659	1.46189	4.12026e-05	0.00526982
M0170_1.02	39	1	0.7	30	56	184	4761	1.70725	2.02636e-05	0.00300109
M0170_1.02	46	3	0.5	30	128	275	7641	1.62687	1.83237e-10	1.53273e-07
M0170_1.02	72	3	0.5	30	81	192	7641	1.47455	3.74518e-05	0.00488966
M0170_1.02	95	2	0.9	35	28	192	1959	1.98814	0.000380133	0.0287457
M0170_1.02	98	3	0	30	88	115	15659	1.30511	4.22882e-05	0.00537895
M0170_1.02	117	1	0.9	35	30	279	1468	1.95621	0.000364039	0.0278462
M0170_1.02	118	3	0	30	157	227	15659	1.1796	0.000652719	0.0427214
M0170_1.02	157	2	0.9	30	40	147	4414	1.6464	0.000720799	0.0459353
M0170_1.02	158	3	0.9	30	32	96	4945	1.80027	0.000374965	0.0284573
M0170_1.02	180	3	0.9	30	91	316	4945	1.5553	5.06645e-06	0.000979375
M0170_1.02	206	1	0	35	30	80	5681	1.76292	0.000657416	0.0429415
M0170_1.02	220	2	0.5	35	56	224	3312	2.01593	1.72719e-07	5.8257e-05
M0170_1.02	235	1	0.5	30	72	217	5737	1.54459	4.18704e-05	0.00533672
M0170_1.02	244	3	0.5	30	22	40	7641	1.92237	0.000412278	0.03053
M0170_1.02	245	3	0.7	30	152	376	6573	1.64254	7.71131e-12	9.36305e-09
M0170_1.02	268	3	0.7	30	32	74	6573	1.75703	0.000338812	0.0264088
M0170_1.02	280	3	0.7	30	64	149	6573	1.74524	6.82963e-07	0.000186005
M0170_1.02	284	3	0.5	30	180	371	7641	1.6958	2.90348e-16	1.05631e-12
M0170_1.02	287	3	0	35	40	81	8476	1.556	0.000695145	0.0447451
M0170_1.02	295	3	0.7	30	27	58	6573	1.89146	0.000227108	0.019596
M0171_1.02	5	1	0.5	30	53	137	6846	1.50919	0.000520607	0.0362268
M0171_1.02	31	2	0	30	311	428	17399	1.11537	0.000492783	0.0348039
M0171_1.02	39	3	0.5	30	97	184	8842	1.59231	3.0161e-08	1.30817e-05
M0171_1.02	46	3	0.5	30	137	275	8842	1.50474	6.43443e-09	3.43672e-06
M0171_1.02	72	3	0.5	30	92	192	8842	1.44731	1.39886e-05	0.00223228
M0171_1.02	95	2	0.7	30	82	192	7005	1.62828	5.09883e-07	0.000145306
M0171_1.02	117	1	0.9	30	67	279	4041	1.58711	6.12912e-05	0.00719041
M0171_1.02	154	1	0.5	30	18	34	6846	2.06529	0.0006058	0.0404491
M0171_1.02	158	3	0.9	30	35	96	5775	1.68605	0.000625355	0.0414028
M0171_1.02	180	3	0.5	30	142	316	8842	1.3573	7.1774e-06	0.00130122
M0171_1.02	206	1	0	40	14	80	1669	2.80031	0.000403216	0.0300357
M0171_1.02	220	1	0.7	30	74	224	5675	1.55469	2.66097e-05	0.00373286
M0171_1.02	235	2	0.5	30	107	217	8210	1.60401	7.57797e-09	3.96454e-06
M0171_1.02	244	2	0.7	30	22	40	7005	2.09691	0.000104831	0.0108863
M0171_1.02	245	3	0	35	201	376	9750	1.4643	1.19234e-11	1.37759e-08
M0171_1.02	257	3	0.5	30	55	114	8842	1.45724	0.000558469	0.0381346
M0171_1.02	269	3	0.5	30	37	65	8842	1.71934	6.63636e-05	0.00765346
M0171_1.02	271	3	0.5	30	32	54	8842	1.78991	7.04925e-05	0.00801914
M0171_1.02	280	2	0.7	30	66	149	7005	1.68879	1.37407e-06	0.000333708
M0171_1.02	284	3	0.5	30	195	371	8842	1.58758	6.28339e-15	1.64552e-11
M0172_1.02	39	1	0.9	30	54	184	5046	1.55329	0.000385113	0.029031
M0172_1.02	46	3	0.5	30	141	275	10565	1.29611	5.04958e-05	0.00618343
M0172_1.02	72	2	0.9	30	83	192	6262	1.84369	1.03371e-09	7.00429e-07
M0172_1.02	76	2	0.5	40	16	115	1473	2.52258	0.000577449	0.0390711
M0172_1.02	95	3	0.9	30	90	192	6832	1.83239	1.43308e-10	1.23695e-07
M0172_1.02	96	3	0.5	30	187	357	10565	1.32413	5.43686e-07	0.000153444
M0172_1.02	97	2	0.7	35	10	23	3559	3.26264	0.000379394	0.0287058
M0172_1.02	101	1	0.7	35	12	37	2711	3.19503	0.00019106	0.0172037
M0172_1.02	111	3	0.9	30	30	68	6832	1.7246	0.000681772	0.0441094
M0172_1.02	157	3	0.5	30	80	147	10565	1.37571	0.000180885	0.0165009
M0172_1.02	158	2	0.7	30	49	96	8552	1.59398	8.3078e-05	0.00910333
M0172_1.02	161	2	0.9	30	31	65	6262	2.03404	1.63361e-05	0.00252755
M0172_1.02	180	3	0.9	30	119	316	6832	1.4721	1.31533e-06	0.000321862
M0172_1.02	208	1	0	35	47	106	7050	1.67969	4.93425e-05	0.00607236
M0172_1.02	244	3	0	30	39	40	20956	1.24257	0.000729368	0.0463303
M0172_1.02	245	3	0.5	30	194	376	10565	1.30428	1.30007e-06	0.000318784
M0172_1.02	260	3	0.7	30	34	55	9132	1.8079	2.57616e-05	0.00363658
M0172_1.02	268	2	0.5	30	42	74	10017	1.51323	0.000586401	0.0395046
M0172_1.02	269	2	0.5	30	38	65	10017	1.55868	0.000478535	0.0340698
M0172_1.02	271	2	0.5	40	12	54	1473	4.02912	2.99524e-05	0.00409871
M0172_1.02	284	3	0.5	30	222	371	10565	1.51264	1.68302e-15	5.12196e-12
M0172_1.02	290	3	0.9	30	32	70	6832	1.78702	0.000208302	0.0183653
M0172_1.02	295	3	0.5	30	37	58	10565	1.61261	0.000162058	0.0151872
M0173_1.02	39	2	0.5	30	86	184	9351	1.3349	0.000660483	0.0430919
M0173_1.02	44	2	0.7	35	32	135	3201	1.97768	0.000107943	0.0111348
M0173_1.02	46	3	0.5	30	148	275	9951	1.4444	1.50212e-08	7.17217e-06
M0173_1.02	72	3	0.5	30	98	192	9951	1.36988	6.49843e-05	0.00753042
M0173_1.02	83	2	0	30	58	61	21299	1.19224	0.000725884	0.0461714
M0173_1.02	95	3	0	35	129	192	14287	1.25595	7.55167e-05	0.00845931
M0173_1.02	96	3	0.5	30	171	357	9951	1.28554	2.30526e-05	0.00332747
M0173_1.02	98	2	0.5	30	62	115	9351	1.53979	2.48659e-05	0.00353627
M0173_1.02	105	3	0.5	30	37	56	9951	1.77326	1.13774e-05	0.00189041
M0173_1.02	180	2	0.9	30	79	316	3933	1.69762	1.01091e-06	0.000258265
M0173_1.02	220	3	0.5	30	107	224	9951	1.28202	0.000800023	0.0495243
M0173_1.02	244	3	0.9	30	19	40	4474	2.83545	6.2429e-06	0.00116153
M0173_1.02	245	3	0	35	257	376	14287	1.2777	2.51204e-09	1.51791e-06
M0173_1.02	260	2	0.5	30	33	55	9351	1.71363	0.000134164	0.0131566
M0173_1.02	268	2	0.9	35	16	74	1643	3.5146	8.7647e-06	0.00153052
M0173_1.02	269	2	0	30	63	65	21299	1.21533	6.12605e-05	0.00718765
M0173_1.02	271	3	0.5	35	23	54	5154	2.20706	7.29546e-05	0.00823471
M0173_1.02	273	3	0	30	53	54	21453	1.22185	0.000102551	0.0107073
M0173_1.02	280	3	0.9	30	43	149	4474	1.72271	0.000156091	0.0147584
M0173_1.02	284	3	0	35	269	371	14287	1.35538	3.189e-14	7.00557e-11
M0173_1.02	285	3	0	35	39	48	14287	1.51882	5.68193e-05	0.00678066
M0174_1.02	35	3	0	30	42	49	16927	1.35238	0.00049257	0.0347928
M0174_1.02	39	3	0.5	30	81	184	8232	1.42819	0.000105721	0.0109578
M0174_1.02	46	3	0.5	35	62	275	3801	1.58411	0.000129833	0.0128297
M0174_1.02	72	3	0.7	30	87	192	7032	1.72093	1.04241e-08	5.22632e-06
M0174_1.02	95	3	0.7	30	82	192	7032	1.62203	6.0461e-07	0.00016781
M0174_1.02	96	3	0.5	30	143	357	8232	1.29953	0.000122351	0.0122647
M0174_1.02	154	1	0.5	35	12	34	2603	3.62121	5.06311e-05	0.00619694
M0174_1.02	158	3	0.7	35	27	96	3231	2.32477	1.78829e-05	0.00271764
M0174_1.02	169	1	0.5	30	47	126	6293	1.58305	0.00036949	0.0281527
M0174_1.02	220	1	0.5	30	78	224	6293	1.47779	8.79759e-05	0.0095145
M0174_1.02	221	3	0	40	34	141	3475	1.85323	0.000232866	0.019969
M0174_1.02	222	2	0.7	40	25	321	988	2.10525	0.000411576	0.0304935
M0174_1.02	235	1	0.5	30	78	217	6293	1.52546	2.56633e-05	0.00362625
M0174_1.02	242	2	0.5	40	33	395	1136	1.9641	0.000191882	0.017258
M0174_1.02	245	3	0.7	30	154	376	7032	1.55553	3.87909e-10	2.96386e-07
M0174_1.02	250	3	0	30	102	131	16927	1.2285	0.000255966	0.0214431
M0174_1.02	280	3	0.7	30	60	149	7032	1.52937	0.000140772	0.0136491
M0174_1.02	284	3	0.5	30	181	371	8232	1.58279	2.67589e-13	4.69376e-10
M0176_1.02	10	1	0	30	24	28	14453	1.58387	0.00043705	0.0318741
M0176_1.02	39	3	0.5	30	85	184	8817	1.39928	0.000131118	0.0129271
M0176_1.02	46	3	0	35	129	275	9712	1.28995	0.000201054	0.017881
M0176_1.02	72	3	0.9	30	81	192	6161	1.82876	2.90637e-09	1.72157e-06
M0176_1.02	89	1	0	40	7	17	2446	4.49591	0.000455925	0.0328757
M0176_1.02	95	3	0.7	30	89	192	7784	1.59042	3.14896e-07	9.68407e-05
M0176_1.02	96	3	0.5	30	151	357	8817	1.28119	0.000140046	0.0135962
M0176_1.02	115	3	0	40	22	56	4110	2.55281	1.26959e-05	0.0020646
M0176_1.02	157	3	0.5	30	68	147	8817	1.40119	0.000556521	0.0380359
M0176_1.02	161	3	0.7	30	34	65	7784	1.79468	7.38924e-05	0.00831561
M0176_1.02	180	3	0.9	30	113	316	6161	1.55012	2.00267e-07	6.60182e-05
M0176_1.02	244	3	0.5	30	26	40	8817	1.96887	3.41199e-05	0.00454357
M0176_1.02	245	3	0.5	30	160	376	8817	1.28895	6.27541e-05	0.0073252
M0176_1.02	266	1	0.5	40	7	36	1126	4.61193	0.000663333	0.0432329
M0176_1.02	269	2	0.5	30	34	65	8189	1.70592	0.000221258	0.0192198
M0176_1.02	271	2	0.5	30	31	54	8189	1.87224	4.1215e-05	0.00527108
M0176_1.02	280	3	0.7	30	64	149	7784	1.47372	0.000222	0.0192687
M0176_1.02	284	3	0.5	30	183	371	8817	1.49411	4.50088e-11	4.47236e-08
M0176_1.02	290	1	0.7	35	16	70	2549	2.39484	0.000759333	0.0476909
M0176_1.02	300	1	0	30	114	172	14453	1.22474	0.000769113	0.04813
M0177_1.02	35	2	0	30	37	49	13975	1.44304	0.000735907	0.0466231
M0177_1.02	39	3	0.5	30	70	184	6628	1.53293	4.62602e-05	0.00577156
M0177_1.02	44	3	0	30	99	135	14821	1.32144	1.38947e-05	0.00222025
M0177_1.02	46	3	0.5	30	109	275	6628	1.59712	3.75309e-08	1.57939e-05
M0177_1.02	72	2	0.5	30	68	192	5989	1.57935	2.70322e-05	0.00378038
M0177_1.02	73	3	0.9	35	13	63	1957	2.81603	0.000553543	0.0378859
M0177_1.02	95	3	0.7	30	71	192	5604	1.76232	2.47651e-07	7.90035e-05
M0177_1.02	105	3	0	30	43	56	14821	1.38366	0.000778817	0.0485734
M0177_1.02	118	3	0	30	157	227	14821	1.2463	1.5977e-05	0.00248257
M0177_1.02	180	3	0.7	35	61	316	2736	1.88431	8.88761e-07	0.000231669
M0177_1.02	181	2	0.7	40	9	62	977	3.96809	0.000402144	0.0299762
M0177_1.02	223	3	0	35	32	56	8547	1.78556	8.95832e-05	0.00965185
M0177_1.02	245	3	0.5	30	145	376	6628	1.5539	2.1037e-09	1.30029e-06
M0177_1.02	260	3	0.5	30	26	55	6628	1.90482	0.00025024	0.0210811
M0177_1.02	268	3	0	40	24	74	3910	2.21528	8.81141e-05	0.0095265
M0177_1.02	271	2	0.5	30	25	54	5989	2.06451	8.94684e-05	0.00964182
M0177_1.02	284	3	0.5	30	151	371	6628	1.64001	9.59807e-12	1.13722e-08
M0177_1.02	294	2	0	40	10	25	3277	3.25993	0.00043211	0.0316091
M0177_1.02	295	3	0.7	30	24	58	5604	1.97202	0.000343212	0.0266568
M0179_1.02	29	1	0	30	18	20	14326	1.67781	0.000620869	0.0411879
M0179_1.02	35	2	0	40	15	49	2908	2.81142	0.000147493	0.0141341
M0179_1.02	44	2	0	30	103	135	16732	1.21781	0.000497128	0.0350232
M0179_1.02	46	3	0.7	30	119	275	7015	1.64745	6.63782e-10	4.75339e-07
M0179_1.02	95	3	0.5	30	87	192	8350	1.44929	2.9301e-05	0.00402846
M0179_1.02	98	3	0	30	95	115	17400	1.26795	2.64706e-05	0.00371651
M0179_1.02	158	3	0.5	30	47	96	8350	1.5659	0.000217716	0.0189898
M0179_1.02	174	1	0.5	35	16	70	2296	2.65874	0.000237207	0.0202484
M0179_1.02	235	2	0.5	30	87	217	7700	1.39057	0.000231722	0.0198921
M0179_1.02	244	2	0.7	30	20	40	6389	2.09008	0.000304849	0.0244273
M0179_1.02	245	3	0	35	173	376	8541	1.43871	7.66521e-09	4.00281e-06
M0179_1.02	259	3	0.7	30	33	68	7015	1.84758	6.78784e-05	0.00779003
M0179_1.02	271	3	0.5	30	30	54	8350	1.77691	0.000184132	0.0167248
M0179_1.02	284	3	0.5	30	193	371	8350	1.66388	5.44988e-17	2.36242e-13
M0179_1.02	285	3	0	30	42	48	17400	1.34302	0.00044207	0.0321469
M0179_1.02	287	3	0	35	44	81	8541	1.69857	2.59936e-05	0.0036626
M0179_1.02	295	3	0.7	30	28	58	7015	1.83792	0.000263677	0.021926
M0180_1.02	44	2	0	30	114	135	17978	1.25445	5.00486e-06	0.000969439
M0180_1.02	46	3	0.9	30	88	275	5208	1.64098	5.32904e-07	0.000150866
M0180_1.02	72	2	0.5	30	83	192	8057	1.43294	8.28722e-05	0.0090856
M0180_1.02	73	3	0.7	40	10	63	1260	3.36445	0.000688781	0.0444359
M0180_1.02	95	3	0.5	30	92	192	8715	1.4684	7.30528e-06	0.0013196
M0180_1.02	98	3	0	35	62	115	9417	1.529	3.1723e-05	0.0042902
M0180_1.02	105	3	0.7	30	29	56	7278	1.9003	8.47349e-05	0.00924515
M0180_1.02	121	2	0	35	23	40	8387	1.83099	0.000567143	0.0385645
M0180_1.02	158	3	0.9	30	33	96	5208	1.76277	0.000430819	0.0315421
M0180_1.02	161	2	0.5	30	33	65	8057	1.68288	0.000399717	0.0298431
M0180_1.02	180	3	0.9	35	44	316	2031	1.83097	7.31988e-05	0.0082559
M0180_1.02	222	3	0.9	40	25	321	863	2.41018	5.18053e-05	0.00630772
M0180_1.02	244	3	0.5	30	25	40	8715	1.9153	0.00010086	0.0105727
M0180_1.02	245	3	0.9	30	134	376	5208	1.82756	1.27906e-13	2.4229e-10
M0180_1.02	260	3	0.5	30	33	55	8715	1.83869	2.75166e-05	0.00383295
M0180_1.02	271	3	0	30	48	54	18526	1.28142	0.000678664	0.0439592
M0180_1.02	284	3	0.5	30	195	371	8715	1.61071	1.24808e-15	3.90314e-12
M0180_1.02	287	3	0	30	71	81	18526	1.26362	0.000101012	0.0105854
M0180_1.02	295	2	0.7	30	29	58	6643	2.01016	3.2013e-05	0.00432205
M0193_1.02	35	2	0	40	15	49	2661	3.07238	5.35076e-05	0.0064699
M0193_1.02	46	2	0.7	30	99	275	6338	1.51696	2.96035e-06	0.000630529
M0193_1.02	72	3	0.7	30	84	192	6970	1.67637	8.35379e-08	3.13465e-05
M0193_1.02	95	3	0.5	30	96	192	8083	1.65205	7.6336e-09	3.98885e-06
M0193_1.02	157	3	0.5	30	65	147	8083	1.46099	0.000236891	0.0202284
M0193_1.02	158	3	0.7	35	24	96	3187	2.095	0.000302156	0.0242668
M0193_1.02	220	1	0.7	30	69	224	5088	1.61688	1.56656e-05	0.00244383
M0193_1.02	222	3	0.9	40	22	321	766	2.38954	0.000165095	0.0154025
M0193_1.02	235	1	0.5	30	73	217	6123	1.46732	0.000198403	0.0177036
M0193_1.02	242	1	0.9	35	43	395	1607	1.80918	0.000130682	0.0128928
M0193_1.02	245	3	0.7	30	162	376	6970	1.6509	5.17535e-13	8.45464e-10
M0193_1.02	257	3	0.7	35	26	114	3187	1.91122	0.000796597	0.0493746
M0193_1.02	280	3	0.7	30	61	149	6970	1.56869	5.40253e-05	0.00651875
M0193_1.02	284	3	0.5	30	179	371	8083	1.59416	2.10967e-13	3.79392e-10
M0194_1.02	8	2	0	40	10	27	2497	3.96135	9.50539e-05	0.0101019
M0194_1.02	44	3	0	35	61	135	6944	1.73785	1.10493e-06	0.000278109
M0194_1.02	46	3	0	30	213	275	16602	1.24598	3.69698e-08	1.55923e-05
M0194_1.02	55	1	0.9	30	10	30	2858	3.11488	0.000773319	0.0483214
M0194_1.02	72	3	0.5	30	73	192	7299	1.39118	0.000788162	0.0489931
M0194_1.02	73	3	0	35	30	63	6944	1.83145	0.000180492	0.0164747
M0194_1.02	81	3	0.9	30	44	169	4226	1.64536	0.000434947	0.0317601
M0194_1.02	95	3	0.5	30	79	192	7299	1.50552	2.32776e-05	0.00335337
M0194_1.02	96	1	0.5	30	105	357	5420	1.44926	2.38065e-05	0.00341465
M0194_1.02	98	2	0.7	30	42	115	5463	1.78544	4.90235e-05	0.00604142
M0194_1.02	105	3	0.5	35	16	56	2355	3.24016	1.73596e-05	0.00265431
M0194_1.02	118	3	0	30	169	227	16602	1.19764	5.62623e-05	0.0067286
M0194_1.02	180	2	0.9	30	73	316	3717	1.65985	6.73406e-06	0.00123554
M0194_1.02	181	2	0.7	40	8	62	679	5.07521	0.000168853	0.0156665
M0194_1.02	226	2	0.9	40	6	55	466	6.25213	0.000384314	0.0289881
M0194_1.02	244	3	0.5	30	21	40	7299	1.92097	0.000648337	0.0425148
M0194_1.02	245	3	0	30	280	376	16602	1.19794	2.41866e-07	7.74239e-05
M0194_1.02	260	3	0.7	30	28	55	6061	2.24324	4.50695e-06	0.000890129
M0194_1.02	268	2	0.7	30	33	74	5463	2.1801	2.39582e-06	0.000528778
M0194_1.02	271	3	0.5	30	27	54	7299	1.8295	0.000328271	0.0258033
M0194_1.02	284	3	0	35	154	371	6944	1.59648	4.45044e-11	4.42897e-08
M0194_1.02	287	3	0.5	35	17	81	2355	2.38012	0.000603623	0.0403486
M0194_1.02	295	3	0.7	35	14	58	1821	3.5401	2.62202e-05	0.00368844
M0201_1.02	33	1	0	35	17	49	4134	2.24134	0.00072442	0.0461026
M0201_1.02	35	3	0	35	27	49	6334	2.32335	2.20943e-06	0.000494324
M0201_1.02	46	3	0.7	30	74	275	5033	1.4279	0.00063057	0.0416539
M0201_1.02	56	2	0.5	40	11	109	809	3.33152	0.000476794	0.0339776
M0201_1.02	72	3	0.5	30	72	192	5946	1.68435	1.17163e-06	0.000292191
M0201_1.02	118	2	0	30	130	227	11950	1.2799	9.5102e-05	0.0101057
M0201_1.02	169	1	0.9	30	25	126	2463	2.15144	0.000190752	0.0171827
M0201_1.02	170	1	0.9	40	5	50	353	7.56572	0.000510041	0.0356865
M0201_1.02	220	1	0.7	30	61	224	3556	2.04524	2.30073e-08	1.03531e-05
M0201_1.02	222	2	0	40	45	321	2258	1.65809	0.00055256	0.0378352
M0201_1.02	235	1	0.5	30	55	217	4310	1.57055	0.00032228	0.0254543
M0201_1.02	236	1	0.5	30	104	472	4310	1.36533	0.000447775	0.0324496
M0201_1.02	242	1	0.5	30	93	395	4310	1.45893	7.89666e-05	0.00875402
M0201_1.02	245	3	0.7	30	114	376	5033	1.60885	4.69864e-08	1.91343e-05
M0201_1.02	271	3	0.5	30	23	54	5946	1.91309	0.000669726	0.043532
M0201_1.02	280	3	0.5	30	55	149	5946	1.65797	3.38956e-05	0.00452101
M0201_1.02	284	3	0.5	30	136	371	5946	1.64651	1.70266e-10	1.43767e-07
M0202_1.02	5	1	0	40	23	137	2119	2.11593	0.00048072	0.0341803
M0202_1.02	35	3	0	35	29	49	9134	1.73048	0.000297721	0.0240018
M0202_1.02	39	3	0.5	30	79	184	8248	1.39023	0.000358778	0.0275465
M0202_1.02	46	3	0.5	35	66	275	3883	1.6507	2.02795e-05	0.00300295
M0202_1.02	72	2	0.7	30	82	192	6425	1.77527	9.17568e-09	4.67526e-06
M0202_1.02	95	2	0.7	30	78	192	6425	1.68867	2.6144e-07	8.27146e-05
M0202_1.02	96	3	0.5	30	143	357	8248	1.29701	0.000135023	0.013221
M0202_1.02	98	3	0	30	90	115	16877	1.23844	0.000366155	0.0279675
M0202_1.02	154	1	0.5	35	11	34	2651	3.25934	0.000296372	0.0239192
M0202_1.02	158	1	0.5	35	22	96	2651	2.3087	0.000146447	0.0140599
M0202_1.02	169	1	0.5	30	47	126	6292	1.5833	0.000368084	0.028076
M0202_1.02	220	1	0.5	30	83	224	6292	1.57277	3.78296e-06	0.000771606
M0202_1.02	221	3	0	40	32	141	3416	1.77435	0.000797375	0.0494078
M0202_1.02	235	1	0.7	40	18	217	709	3.12458	2.18504e-05	0.00318831
M0202_1.02	242	2	0.5	40	31	395	1096	1.9124	0.000470043	0.0336244
M0202_1.02	245	3	0.5	30	176	376	8248	1.51566	5.47959e-11	5.31948e-08
M0202_1.02	250	3	0	30	101	131	16877	1.22006	0.000449469	0.032537
M0202_1.02	257	3	0.9	35	22	114	2404	2.14392	0.000481863	0.0342383
M0202_1.02	268	1	0.5	35	19	74	2651	2.58665	8.18023e-05	0.00899453
M0202_1.02	280	3	0.7	30	60	149	7043	1.52698	0.000147455	0.0141307
M0202_1.02	284	3	0.7	30	159	371	7043	1.62514	3.50073e-12	4.63477e-09
M0202_1.02	287	3	0	30	65	81	16877	1.26987	0.000687919	0.0443966
M0208_1.02	5	1	0	40	23	137	2164	2.07193	0.000643204	0.0422645
M0208_1.02	32	1	0	35	41	103	6247	1.70177	0.000146902	0.0140929
M0208_1.02	35	3	0	35	29	49	9154	1.7267	0.000310591	0.0247703
M0208_1.02	39	3	0.5	30	82	184	8359	1.42386	0.000102778	0.010726
M0208_1.02	46	3	0.5	35	65	275	3875	1.62905	3.61635e-05	0.00475594
M0208_1.02	72	2	0.7	30	84	192	6529	1.7896	3.42549e-09	1.98582e-06
M0208_1.02	95	3	0.7	30	84	192	7151	1.63394	2.76293e-07	8.66794e-05
M0208_1.02	96	3	0.5	30	146	357	8359	1.30664	7.27362e-05	0.00821593
M0208_1.02	98	3	0	30	90	115	17082	1.22358	0.00065947	0.0430416
M0208_1.02	158	1	0.5	35	23	96	2662	2.40366	5.36116e-05	0.00647996
M0208_1.02	169	1	0.5	30	48	126	6380	1.59469	0.000255672	0.0214248
M0208_1.02	184	1	0.9	30	40	172	3734	1.66335	0.000704529	0.045185
M0208_1.02	203	2	0	35	23	41	8231	1.82019	0.000679499	0.0439994
M0208_1.02	220	1	0.5	30	84	224	6380	1.56977	3.42792e-06	0.000711443
M0208_1.02	221	3	0	40	33	141	3526	1.77271	0.000657444	0.0429426
M0208_1.02	222	1	0	35	102	321	6247	1.35847	0.000343457	0.0266712
M0208_1.02	235	1	0.5	30	81	217	6380	1.56253	6.21288e-06	0.00115712
M0208_1.02	242	2	0.5	40	34	395	1132	2.03077	8.14698e-05	0.00896761
M0208_1.02	245	3	0.5	30	180	376	8359	1.52952	1.085e-11	1.26687e-08
M0208_1.02	271	3	0.5	30	29	54	8359	1.71583	0.000515928	0.0359874
M0208_1.02	280	3	0.7	30	60	149	7151	1.50392	0.000230443	0.0198093
M0208_1.02	284	3	0.5	30	179	371	8359	1.54152	5.36899e-12	6.76583e-09
M0209_1.02	39	3	0.5	30	101	184	10151	1.44418	2.32842e-06	0.000516565
M0209_1.02	46	3	0.7	30	133	275	8948	1.4435	2.1792e-07	7.08683e-05
M0209_1.02	72	3	0.7	35	71	192	4189	2.35761	4.83607e-13	7.95341e-10
M0209_1.02	95	2	0.9	35	59	192	2737	2.99848	4.05702e-15	1.11772e-11
M0209_1.02	96	3	0.7	30	149	357	8948	1.24571	0.000658391	0.0429905
M0209_1.02	98	3	0.5	30	62	115	10151	1.41844	0.000373693	0.0283868
M0209_1.02	115	3	0.5	35	21	56	4843	2.06796	0.000490668	0.0346978
M0209_1.02	118	3	0	30	191	227	19485	1.15327	4.35608e-05	0.00550382
M0209_1.02	157	3	0.7	35	41	147	4189	1.7782	0.000114882	0.011685
M0209_1.02	180	2	0.5	30	155	316	9576	1.368	9.17974e-07	0.000238045
M0209_1.02	184	1	0.7	30	66	172	6932	1.47837	0.000227664	0.019632
M0209_1.02	238	2	0	35	66	127	9725	1.42717	0.000239129	0.020372
M0209_1.02	245	3	0	35	192	376	10757	1.26779	1.32557e-05	0.00213817
M0209_1.02	250	3	0	30	114	131	19485	1.19277	7.98447e-05	0.00882882
M0209_1.02	269	2	0.5	30	37	65	9576	1.58756	0.000422151	0.0310706
M0209_1.02	271	2	0.9	30	27	54	6343	2.10523	2.47811e-05	0.00352674
M0209_1.02	284	3	0.5	30	211	371	10151	1.49632	9.97109e-14	1.94172e-10
M0209_1.02	295	2	0.5	35	20	58	4293	2.14519	0.000465486	0.0333827
M0210_1.02	31	3	0	35	273	428	14321	1.18952	1.1462e-05	0.00190209
M0210_1.02	39	3	0.7	30	88	184	8950	1.42714	3.86768e-05	0.00501503
M0210_1.02	44	3	0	35	99	135	14321	1.36758	1.926e-06	0.000440922
M0210_1.02	46	3	0.5	30	146	275	10297	1.377	6.35584e-07	0.000175063
M0210_1.02	72	2	0.9	30	87	192	6115	1.979	5.45864e-12	6.87044e-09
M0210_1.02	95	3	0.9	30	94	192	6665	1.96179	5.5277e-13	8.95783e-10
M0210_1.02	96	3	0.5	30	190	357	10297	1.38038	1.1153e-08	5.54159e-06
M0210_1.02	105	2	0	30	53	56	19884	1.27119	8.72664e-05	0.00945525
M0210_1.02	161	2	0.5	30	38	65	9742	1.60268	0.000251039	0.0211333
M0210_1.02	180	2	0.5	35	98	316	5768	1.43595	5.57721e-05	0.00668283
M0210_1.02	183	1	0.5	40	24	167	1544	2.48584	3.4773e-05	0.0046109
M0210_1.02	212	1	0.5	30	118	285	8330	1.32745	0.000161036	0.015113
M0210_1.02	221	3	0.7	30	67	141	8950	1.41794	0.000383562	0.0289442
M0210_1.02	245	3	0.5	30	187	376	10297	1.28994	6.00274e-06	0.00112534
M0210_1.02	260	3	0.7	30	39	55	8950	2.11594	1.5868e-08	7.5226e-06
M0210_1.02	269	2	0.5	30	40	65	9742	1.68703	3.46003e-05	0.00459263
M0210_1.02	280	3	0.5	30	79	149	10297	1.37517	0.000229254	0.0197358
M0210_1.02	284	3	0	35	279	371	14321	1.40243	5.09273e-18	2.83924e-14
M0213_1.02	30	2	0	30	64	79	17061	1.26816	0.000706548	0.0452815
M0213_1.02	31	1	0	30	272	428	14771	1.14905	0.000296875	0.0239486
M0213_1.02	44	3	0	30	108	135	17579	1.2154	0.000208778	0.0183966
M0213_1.02	46	3	0	30	221	275	17579	1.22093	6.73603e-08	2.60618e-05
M0213_1.02	67	3	0.5	30	47	112	7295	1.53631	0.000568696	0.0386428
M0213_1.02	72	3	0.5	30	80	192	7295	1.52542	1.17812e-05	0.00194413
M0213_1.02	73	2	0.9	30	17	63	3091	2.33149	0.000616738	0.0409869
M0213_1.02	81	1	0.7	30	43	169	3887	1.7482	0.000136011	0.0132944
M0213_1.02	90	3	0.7	30	39	111	5670	1.65495	0.000504751	0.0354164
M0213_1.02	95	3	0	30	149	192	17579	1.17901	0.000245176	0.0207563
M0213_1.02	96	3	0.5	30	144	357	7295	1.47671	5.85659e-08	2.31276e-05
M0213_1.02	105	2	0.5	30	30	56	6628	2.15862	3.71618e-06	0.000760367
M0213_1.02	118	3	0	30	175	227	17579	1.17123	0.000140334	0.0136178
M0213_1.02	184	3	0.9	30	40	172	3571	1.73927	0.000284331	0.0231904
M0213_1.02	222	2	0	35	121	321	7228	1.3928	1.90654e-05	0.00285824
M0213_1.02	245	3	0	35	161	376	8191	1.39613	3.70044e-07	0.000110993
M0213_1.02	251	2	0	35	114	320	7228	1.31632	0.000450375	0.0325815
M0213_1.02	260	3	0.5	40	10	55	750	6.47442	2.68167e-06	0.00058113
M0213_1.02	269	3	0.7	30	26	65	5670	1.88409	0.000454891	0.0328226
M0213_1.02	271	2	0.5	35	13	54	2182	2.94659	0.000320105	0.025328
M0213_1.02	284	3	0	30	303	371	17579	1.24079	7.11257e-12	8.71234e-09
M0213_1.02	295	3	0.7	30	25	58	5670	2.03027	0.000145537	0.0139959
M0216_1.02	7	2	0.9	30	43	138	4601	1.80868	4.27858e-05	0.00542751
M0216_1.02	35	3	0	30	43	49	17258	1.35802	0.000248985	0.0210013
M0216_1.02	46	3	0	30	207	275	17258	1.16486	8.99816e-05	0.00968495
M0216_1.02	67	3	0	30	89	112	17258	1.22972	0.000454119	0.0327799
M0216_1.02	72	3	0.9	30	70	192	5112	1.90472	1.32435e-08	6.42653e-06
M0216_1.02	95	3	0.9	30	68	192	5112	1.8503	7.83528e-08	2.96838e-05
M0216_1.02	101	1	0.7	30	18	37	5215	2.49139	6.26569e-05	0.0073162
M0216_1.02	105	3	0	30	49	56	17258	1.35407	0.000107126	0.0110711
M0216_1.02	124	1	0	30	55	77	14092	1.35371	0.000631784	0.0417111
M0216_1.02	157	2	0.5	30	66	147	7647	1.56805	1.90881e-05	0.00286121
M0216_1.02	161	3	0.5	30	38	65	8254	1.89161	3.90197e-06	0.000791073
M0216_1.02	180	3	0.7	35	60	316	3262	1.55455	0.000329936	0.0258973
M0216_1.02	197	2	0	40	7	14	3286	4.06376	0.000660608	0.0430982
M0216_1.02	212	1	0.5	35	47	285	2619	1.68168	0.000277197	0.0227604
M0216_1.02	235	3	0.7	30	80	217	7039	1.39876	0.000412469	0.0305404
M0216_1.02	245	3	0	30	289	376	17258	1.18945	1.64845e-07	5.60046e-05
M0216_1.02	260	3	0.9	35	15	55	2337	3.1167	5.26165e-05	0.00638542
M0216_1.02	269	2	0.5	30	34	65	7647	1.82684	4.98268e-05	0.00611816
M0216_1.02	272	2	0	35	17	26	7997	2.1836	0.000198498	0.0177105
M0216_1.02	280	3	0.7	30	58	149	7039	1.47692	0.000522089	0.0363005
M0216_1.02	284	3	0.5	30	182	371	8254	1.5873	1.59367e-13	2.95769e-10
M0216_1.02	295	3	0	30	49	58	17258	1.30738	0.000677977	0.0439252
M0217_1.02	8	3	0	40	12	27	2903	4.0888	9.62176e-06	0.00164993
M0217_1.02	46	3	0.5	30	127	275	7871	1.56699	3.07402e-09	1.80838e-06
M0217_1.02	72	3	0.7	30	76	192	6478	1.63191	1.71668e-06	0.00040099
M0217_1.02	95	3	0.5	30	83	192	7871	1.4668	3.36618e-05	0.00449638
M0217_1.02	96	3	0.5	30	135	357	7871	1.2831	0.000401299	0.02993
M0217_1.02	98	2	0.5	30	51	115	7262	1.63095	5.61766e-05	0.00672078
M0217_1.02	105	3	0	30	50	56	17661	1.35018	6.4723e-05	0.00750599
M0217_1.02	118	3	0	40	41	227	2903	1.66164	0.000778314	0.0485493
M0217_1.02	158	2	0.5	30	41	96	7262	1.57066	0.000739086	0.0467709
M0217_1.02	180	2	0.5	30	123	316	7262	1.43149	3.46248e-06	0.000717237
M0217_1.02	181	2	0.7	40	8	62	691	4.98707	0.000190222	0.0171469
M0217_1.02	244	3	0.9	30	17	40	4505	2.51953	0.000121057	0.0121633
M0217_1.02	245	3	0	30	292	376	17661	1.17437	5.86745e-07	0.000163646
M0217_1.02	252	2	0	35	69	160	8123	1.41787	0.000440397	0.0320562
M0217_1.02	260	3	0.7	30	29	55	6478	2.1738	5.02099e-06	0.000972006
M0217_1.02	268	3	0.7	30	34	74	6478	1.89422	3.7616e-05	0.00490677
M0217_1.02	269	3	0.9	30	22	65	4505	2.0065	0.000662671	0.0432008
M0217_1.02	271	3	0.5	30	31	54	7871	1.94788	1.74131e-05	0.0026605
M0217_1.02	273	3	0	30	49	54	17661	1.37218	2.7003e-05	0.00377709
M0217_1.02	276	2	0	40	13	52	2410	2.77044	0.00056244	0.0383294
M0217_1.02	284	3	0	35	189	371	9186	1.48111	3.24441e-11	3.34245e-08
M0220_1.02	35	3	0	40	18	49	3314	2.96039	1.16749e-05	0.00192991
M0220_1.02	39	3	0.5	30	78	184	8139	1.39101	0.000397381	0.0297142
M0220_1.02	46	3	0.9	30	82	275	5086	1.56578	1.02461e-05	0.00173693
M0220_1.02	72	3	0.5	30	91	192	8139	1.55523	5.98589e-07	0.000166436
M0220_1.02	95	3	0.5	30	93	192	8139	1.58941	1.29589e-07	4.56726e-05
M0220_1.02	169	1	0.9	30	33	126	3557	1.96646	8.27976e-05	0.00907895
M0220_1.02	180	3	0.5	30	125	316	8139	1.29801	0.000343352	0.0266649
M0220_1.02	220	1	0.5	30	84	224	6192	1.61743	9.59379e-07	0.000247027
M0220_1.02	224	2	0.7	40	6	33	914	5.31271	0.000793199	0.0492167
M0220_1.02	235	1	0.5	30	82	217	6192	1.62985	8.96069e-07	0.000233295
M0220_1.02	242	1	0.9	35	38	395	1376	1.86721	0.000175357	0.0161174
M0220_1.02	244	3	0.7	30	21	40	6937	2.02122	0.000307179	0.024568
M0220_1.02	245	3	0.7	30	155	376	6937	1.58707	6.60459e-11	6.26273e-08
M0220_1.02	266	3	0	40	13	36	3314	2.91014	0.000231721	0.0198921
M0220_1.02	280	3	0.5	30	66	149	8139	1.45349	0.000249116	0.021009
M0220_1.02	284	3	0.5	30	175	371	8139	1.54781	8.47913e-12	1.0193e-08
M0220_1.02	299	3	0.5	30	33	65	8139	1.66592	0.000489528	0.0346388
M0221_1.02	35	3	0	35	29	49	7638	2.06941	7.61617e-06	0.00136434
M0221_1.02	39	3	0.5	30	80	184	7775	1.49347	2.25377e-05	0.00326856
M0221_1.02	46	3	0.9	30	80	275	4995	1.55542	1.77461e-05	0.00270129
M0221_1.02	56	2	0.5	35	23	109	2786	2.02276	0.000764713	0.0479356
M0221_1.02	72	2	0.5	30	78	192	7147	1.51808	2.00347e-05	0.00297427
M0221_1.02	95	2	0.7	30	68	192	6053	1.56265	3.85862e-05	0.00500574
M0221_1.02	105	3	0.5	30	29	56	7775	1.77883	0.000300115	0.0241432
M0221_1.02	118	3	0	40	51	227	3350	1.79112	2.18873e-05	0.00319258
M0221_1.02	130	2	0.7	35	13	50	2288	3.03489	0.000223882	0.0193892
M0221_1.02	161	3	0.7	30	31	65	6667	1.91048	6.02827e-05	0.00709874
M0221_1.02	180	3	0.5	35	57	316	3146	1.53128	0.00069162	0.0445745
M0221_1.02	220	1	0.5	30	78	224	5904	1.57516	8.52096e-06	0.00149602
M0221_1.02	222	1	0	40	45	321	2115	1.7702	0.000132273	0.0130138
M0221_1.02	235	1	0.5	30	78	217	5904	1.62597	2.19417e-06	0.00049144
M0221_1.02	242	1	0.7	30	100	395	4870	1.38835	0.000260772	0.0217466
M0221_1.02	244	2	0	30	33	40	15240	1.44575	0.000612194	0.0407637
M0221_1.02	245	3	0.7	30	140	376	6667	1.49154	7.46207e-08	2.84702e-05
M0221_1.02	280	3	0.5	30	71	149	7775	1.6368	1.28739e-06	0.000316238
M0221_1.02	284	3	0.5	30	161	371	7775	1.49065	2.75973e-09	1.64511e-06
M0221_1.02	295	3	0.7	30	28	58	6667	1.93386	0.000103418	0.0107756
M0222_1.02	33	1	0	35	19	49	4815	2.15073	0.000512572	0.0358177
M0222_1.02	35	3	0	35	28	49	7268	2.09977	9.83919e-06	0.00168037
M0222_1.02	39	3	0.5	30	85	184	8234	1.49836	8.23408e-06	0.00145472
M0222_1.02	46	3	0.9	30	85	275	5277	1.56432	6.70667e-06	0.00123147
M0222_1.02	72	3	0.5	30	90	192	8234	1.52039	2.14316e-06	0.000481868
M0222_1.02	95	3	0.7	30	79	192	7052	1.55826	6.0455e-06	0.00113177
M0222_1.02	118	3	0	40	45	227	3188	1.66071	0.000416688	0.0307702
M0222_1.02	169	1	0.7	30	41	126	5217	1.66578	0.00036985	0.0281742
M0222_1.02	180	3	0.9	30	88	316	5277	1.4094	0.000307246	0.0245723
M0222_1.02	220	1	0.5	30	79	224	6310	1.49271	5.37138e-05	0.00648951
M0222_1.02	222	1	0	40	43	321	2010	1.77989	0.000168098	0.0156133
M0222_1.02	235	1	0.5	30	78	217	6310	1.52136	2.83446e-05	0.00392348
M0222_1.02	244	3	0.9	30	20	40	5277	2.53051	1.77007e-05	0.00269587
M0222_1.02	245	3	0.5	30	177	376	8234	1.52686	2.32102e-11	2.48398e-08
M0222_1.02	280	3	0.5	30	72	149	8234	1.56733	5.67163e-06	0.00107425
M0222_1.02	284	3	0.5	30	174	371	8234	1.52121	4.96882e-11	4.87457e-08
M0222_1.02	295	3	0.7	30	28	58	7052	1.82828	0.000289925	0.0235273
M0223_1.02	35	3	0	40	18	49	3419	2.86947	1.80137e-05	0.00273325
M0223_1.02	39	3	0.5	30	75	184	7486	1.45418	0.00013014	0.0128529
M0223_1.02	46	3	0	30	194	275	15794	1.19289	5.32733e-05	0.00644762
M0223_1.02	72	3	0.5	30	80	192	7486	1.4865	3.21831e-05	0.00434003
M0223_1.02	95	2	0.9	30	51	192	4188	1.6939	7.38682e-05	0.0083136
M0223_1.02	117	1	0.9	30	55	279	3304	1.59347	0.000299724	0.0241188
M0223_1.02	118	3	0	40	48	227	3419	1.65174	0.000290499	0.023562
M0223_1.02	161	3	0.7	30	28	65	6383	1.80237	0.00050753	0.035556
M0223_1.02	169	1	0.5	30	47	126	5659	1.76041	2.47839e-05	0.00352693
M0223_1.02	180	3	0.9	30	89	316	4691	1.60348	1.89757e-06	0.000435582
M0223_1.02	218	1	0	40	15	74	2142	2.52735	0.000684388	0.0442346
M0223_1.02	220	2	0.7	30	79	224	5790	1.62677	1.99772e-06	0.000454553
M0223_1.02	222	1	0	40	46	321	2142	1.78673	8.89786e-05	0.00960144
M0223_1.02	235	1	0.5	30	79	217	5659	1.71812	1.77356e-07	5.95918e-05
M0223_1.02	236	1	0.5	30	131	472	5659	1.30983	0.000383785	0.028957
M0223_1.02	245	3	0.5	30	153	376	7486	1.45171	7.13306e-08	2.73968e-05
M0223_1.02	280	3	0.5	30	69	149	7486	1.65211	1.47886e-06	0.000354396
M0223_1.02	284	3	0.5	30	157	371	7486	1.50974	2.02672e-09	1.25932e-06
M0224_1.02	8	2	0	40	12	27	2479	4.78813	1.83203e-06	0.000423121
M0224_1.02	10	3	0	35	19	28	7493	2.4186	1.3838e-05	0.00221278
M0224_1.02	44	3	0	30	106	135	15778	1.32906	1.33981e-06	0.00032676
M0224_1.02	46	3	0	30	190	275	15778	1.16948	0.000359696	0.0275989
M0224_1.02	72	3	0.9	30	67	192	4930	1.89039	4.43699e-08	1.82167e-05
M0224_1.02	95	3	0.5	30	76	192	7651	1.38172	0.000700531	0.0450025
M0224_1.02	96	2	0	30	239	357	15032	1.18943	2.21026e-05	0.00321755
M0224_1.02	105	2	0	30	44	56	15032	1.39596	0.000415754	0.0307215
M0224_1.02	118	3	0	40	48	227	3026	1.86626	1.40994e-05	0.00224643
M0224_1.02	157	3	0.5	30	66	147	7651	1.56723	1.94399e-05	0.00290274
M0224_1.02	180	3	0.9	30	91	316	4930	1.56003	4.46004e-06	0.000882573
M0224_1.02	194	1	0	35	16	35	4675	2.61153	0.00010461	0.0108696
M0224_1.02	208	1	0.5	30	39	106	5783	1.69915	0.00026269	0.021865
M0224_1.02	245	3	0	30	267	376	15778	1.20198	8.84911e-07	0.000230813
M0224_1.02	260	3	0.7	30	30	55	6579	2.21424	1.91662e-06	0.000439174
M0224_1.02	268	3	0.9	30	27	74	4930	1.97656	0.000191751	0.0172496
M0224_1.02	271	2	0.5	35	14	54	2567	2.69733	0.00044444	0.0322687
M0224_1.02	280	3	0.7	30	59	149	6579	1.60743	3.75121e-05	0.00489569
M0224_1.02	284	3	0.5	30	174	371	7651	1.63713	5.22498e-14	1.08393e-10
M0224_1.02	295	3	0.7	40	9	58	827	5.01111	6.85089e-05	0.00784503
M0226_1.02	5	1	0.5	30	50	137	5515	1.76738	1.32942e-05	0.00214321
M0226_1.02	39	3	0.7	30	63	184	6187	1.47798	0.000409431	0.0303773
M0226_1.02	46	3	0	30	204	275	15795	1.2543	1.13553e-07	4.07459e-05
M0226_1.02	72	3	0.5	30	74	192	7369	1.39684	0.000622436	0.0412639
M0226_1.02	95	3	0	30	138	192	15795	1.2153	0.000158421	0.0149245
M0226_1.02	98	3	0	30	87	115	15795	1.27917	0.000148533	0.0142122
M0226_1.02	117	1	0.9	30	54	279	3081	1.67773	9.31646e-05	0.00994599
M0226_1.02	180	3	0	35	89	316	5150	1.46056	7.79714e-05	0.00866909
M0226_1.02	183	3	0.7	30	58	167	6187	1.49919	0.000451334	0.0326334
M0226_1.02	220	2	0.5	30	92	224	6762	1.62215	1.62258e-07	5.52615e-05
M0226_1.02	235	2	0.5	30	77	217	6762	1.40146	0.000536408	0.0370261
M0226_1.02	242	1	0.5	30	109	395	5515	1.33632	0.000543883	0.0373993
M0226_1.02	244	3	0.5	30	25	40	7369	2.26515	4.1478e-06	0.000831885
M0226_1.02	245	3	0	30	261	376	15795	1.1737	2.13565e-05	0.00313052
M0226_1.02	260	3	0.5	30	28	55	7369	1.84507	0.000206312	0.0182319
M0226_1.02	271	3	0.5	30	27	54	7369	1.81212	0.000388067	0.029196
M0226_1.02	280	3	0.7	30	67	149	6187	1.94104	3.52335e-09	2.03339e-06
M0226_1.02	284	3	0.5	30	164	371	7369	1.60209	4.00744e-12	5.21709e-09
M0226_1.02	295	3	0.7	30	27	58	6187	2.00947	7.65961e-05	0.00855022
M0227_1.02	33	1	0	30	36	49	13331	1.47187	0.0006669	0.0433963
M0227_1.02	35	3	0	40	18	49	3372	2.90947	1.48683e-05	0.00234428
M0227_1.02	39	3	0.5	30	79	184	7915	1.44872	8.3407e-05	0.00913244
M0227_1.02	44	3	0	30	102	135	16516	1.22176	0.000501562	0.0352528
M0227_1.02	46	3	0.5	30	111	275	7915	1.36196	8.82906e-05	0.00954138
M0227_1.02	56	2	0.7	35	20	109	2198	2.22947	0.000538443	0.0371273
M0227_1.02	72	3	0.7	30	75	192	6858	1.5212	3.05809e-05	0.00416629
M0227_1.02	109	3	0.9	35	30	242	1780	1.85999	0.000782623	0.0487444
M0227_1.02	117	2	0.9	35	36	279	1553	2.21897	6.45278e-06	0.00119354
M0227_1.02	118	3	0	40	51	227	3372	1.77943	2.61109e-05	0.0036761
M0227_1.02	161	3	0.7	30	31	65	6858	1.85727	0.000106721	0.0110385
M0227_1.02	180	3	0.9	30	87	316	5211	1.41103	0.000324511	0.0255849
M0227_1.02	212	2	0.5	30	104	285	7262	1.34201	0.000351812	0.0271456
M0227_1.02	218	1	0	35	26	74	5055	1.85629	0.000733498	0.0465159
M0227_1.02	220	3	0.5	30	93	224	7915	1.40091	9.57146e-05	0.0101563
M0227_1.02	221	3	0.9	40	12	141	764	2.97505	0.000759593	0.047703
M0227_1.02	222	1	0	40	43	321	2094	1.70849	0.000401573	0.0299472
M0227_1.02	235	1	0.5	30	84	217	5984	1.72764	4.16111e-08	1.72476e-05
M0227_1.02	242	1	0.7	35	42	395	1686	1.6843	0.000683861	0.0442096
M0227_1.02	244	2	0.9	30	17	40	4648	2.44201	0.00017987	0.0164318
M0227_1.02	245	3	0.5	30	153	376	7915	1.37302	2.74999e-06	0.000593326
M0227_1.02	260	3	0.9	30	22	55	5211	2.05005	0.000364386	0.0278662
M0227_1.02	271	3	0.5	30	28	54	7915	1.7496	0.000508717	0.0356189
M0227_1.02	280	3	0	30	122	149	16516	1.32402	8.76741e-08	3.26685e-05
M0227_1.02	284	3	0.5	30	171	371	7915	1.55524	1.2576e-11	1.44278e-08
M0228_1.02	46	3	0	35	118	275	8855	1.29415	0.00043681	0.0318611
M0228_1.02	67	3	0.5	30	51	112	8178	1.48707	0.000620025	0.0411444
M0228_1.02	72	3	0.7	35	42	192	2812	2.07758	3.32215e-06	0.000693099
M0228_1.02	95	3	0.7	30	77	192	6820	1.57047	6.46175e-06	0.00119482
M0228_1.02	96	2	0.5	30	149	357	7572	1.47208	3.42547e-08	1.46046e-05
M0228_1.02	118	3	0	30	174	227	17633	1.16097	0.000314009	0.0249654
M0228_1.02	157	3	0.5	30	65	147	8178	1.44402	0.000339571	0.0264521
M0228_1.02	244	3	0	30	36	40	17633	1.36314	0.000486342	0.0344721
M0228_1.02	245	3	0	30	289	376	17633	1.16415	2.7081e-06	0.000585868
M0228_1.02	250	3	0	40	35	131	4181	1.70664	0.000799037	0.0494808
M0228_1.02	260	3	0.5	30	30	55	8178	1.7813	0.0001893	0.017085
M0228_1.02	284	3	0.5	30	187	371	8178	1.64606	9.98217e-16	3.19097e-12
M0228_1.02	287	3	0	30	68	81	17633	1.27152	0.000250341	0.0210874
M0228_1.02	295	3	0.5	35	17	58	3454	2.26633	0.000783866	0.0487996
M0228_1.02	300	1	0.7	35	25	172	1823	2.12936	0.000277735	0.0227904
M0239_1.02	33	1	0	30	36	49	13345	1.47032	0.000683921	0.0442119
M0239_1.02	35	3	0	40	17	49	2962	3.12819	1.0946e-05	0.00183248
M0239_1.02	39	3	0.5	30	81	184	7953	1.4783	2.84482e-05	0.00393521
M0239_1.02	46	3	0.5	30	115	275	7953	1.4043	1.3358e-05	0.00215114
M0239_1.02	56	2	0.7	35	19	109	1992	2.33702	0.000425015	0.0312255
M0239_1.02	72	3	0.7	30	76	192	6875	1.53768	1.73715e-05	0.00265571
M0239_1.02	117	2	0.9	35	28	279	1398	1.91722	0.000782298	0.0487291
M0239_1.02	118	3	0	40	42	227	2962	1.66826	0.000613204	0.0408149
M0239_1.02	161	3	0.7	30	32	65	6875	1.91245	3.99346e-05	0.00514244
M0239_1.02	180	3	0.9	30	89	316	5215	1.44236	0.000123329	0.0123392
M0239_1.02	183	3	0	35	60	167	6607	1.4523	0.000802935	0.0496468
M0239_1.02	195	2	0	40	7	15	2558	4.87227	0.000235803	0.0201595
M0239_1.02	212	2	0.5	30	105	285	7302	1.3475	0.00027435	0.0225837
M0239_1.02	220	1	0.7	35	32	224	1498	2.54692	1.12636e-06	0.000282632
M0239_1.02	235	2	0.5	30	94	217	7302	1.58435	2.81416e-07	8.80301e-05
M0239_1.02	244	2	0.7	30	20	40	6256	2.13451	0.00022554	0.0194971
M0239_1.02	245	3	0.5	30	154	376	7953	1.37539	2.2174e-06	0.000495824
M0239_1.02	260	3	0.9	30	22	55	5215	2.04848	0.000368501	0.0280978
M0239_1.02	280	3	0	30	122	149	16531	1.32282	9.42725e-08	3.47368e-05
M0239_1.02	284	3	0.5	30	173	371	7953	1.56591	4.4464e-12	5.72468e-09
M0240_1.02	6	1	0.7	30	27	63	5511	2.07691	5.39403e-05	0.00651097
M0240_1.02	39	3	0.5	30	82	184	8632	1.37883	0.000331559	0.0259907
M0240_1.02	46	3	0.9	30	97	275	5568	1.69186	2.00047e-08	9.18719e-06
M0240_1.02	95	3	0.5	30	97	192	8632	1.56309	1.21392e-07	4.31762e-05
M0240_1.02	98	3	0	35	49	115	7244	1.57089	0.00023956	0.0203995
M0240_1.02	138	2	0	35	29	70	6351	1.74214	0.000804888	0.0497285
M0240_1.02	154	1	0.5	30	18	34	6641	2.12905	0.000406834	0.0302344
M0240_1.02	158	3	0.5	30	48	96	8632	1.54698	0.000238302	0.0203192
M0240_1.02	180	3	0.9	30	92	316	5568	1.39645	0.000292028	0.0236563
M0240_1.02	220	1	0.5	30	78	224	6641	1.40036	0.000530048	0.0367038
M0240_1.02	222	1	0.9	35	27	321	1049	2.14145	0.000184938	0.0167816
M0240_1.02	235	2	0.5	30	97	217	8012	1.49003	3.12824e-06	0.000659799
M0240_1.02	244	3	0.9	30	20	40	5568	2.39826	4.02695e-05	0.00517642
M0240_1.02	245	3	0	30	304	376	17844	1.21009	8.03998e-10	5.62093e-07
M0240_1.02	257	3	0.9	30	41	114	5568	1.72506	0.000138541	0.0134855
M0240_1.02	260	3	0.9	30	23	55	5568	2.00582	0.00034212	0.0265952
M0240_1.02	271	3	0.5	30	32	54	8632	1.83345	4.15361e-05	0.00530337
M0240_1.02	284	3	0.5	30	202	371	8632	1.68458	7.74885e-19	5.29982e-15
M0240_1.02	285	3	0.9	35	10	48	1636	3.40095	0.000555913	0.0380057
M0240_1.02	287	3	0	35	38	81	7244	1.7296	0.000107702	0.0111157
M0249_1.02	31	2	0	30	269	428	14724	1.14001	0.000666894	0.0433963
M0249_1.02	39	3	0	30	129	184	15443	1.21245	0.000379471	0.0287099
M0249_1.02	45	1	0.9	30	34	281	1698	1.90309	0.000243033	0.0206207
M0249_1.02	46	3	0	30	214	275	15443	1.34578	1.96396e-12	2.77359e-09
M0249_1.02	95	3	0	30	138	192	15443	1.243	3.66478e-05	0.00480553
M0249_1.02	96	3	0.7	35	29	357	1078	2.0125	0.000309887	0.0247284
M0249_1.02	105	3	0.9	30	17	56	2716	2.98508	2.55331e-05	0.00361085
M0249_1.02	118	3	0.9	35	15	227	637	2.77045	0.000391264	0.0293729
M0249_1.02	142	1	0.7	30	12	34	3110	3.03087	0.000282503	0.0230834
M0249_1.02	245	3	0	30	279	376	15443	1.28325	2.0299e-11	2.20627e-08
M0249_1.02	260	3	0	30	46	55	15443	1.4464	4.02852e-05	0.00517796
M0249_1.02	268	3	0.7	30	26	74	4615	2.03327	0.000168256	0.0156242
M0249_1.02	271	3	0.5	35	12	54	1495	3.96983	3.46403e-05	0.00459654
M0249_1.02	272	3	0.5	35	7	26	1495	4.8096	0.000435561	0.0317924
M0249_1.02	273	3	0	30	45	54	15443	1.44116	5.87258e-05	0.00695782
M0249_1.02	280	3	0.5	30	58	149	5989	1.73585	4.04323e-06	0.000814397
M0249_1.02	284	3	0.5	30	150	371	5989	1.80297	3.99068e-15	1.10161e-11
M0249_1.02	287	1	0.7	30	21	81	3110	2.22638	0.000297527	0.0239905
M0254_1.02	4	1	0.7	30	32	123	3744	1.85581	0.000311497	0.0248213
M0254_1.02	5	1	0.5	30	38	137	4430	1.67219	0.000696958	0.0448334
M0254_1.02	11	1	0	30	220	400	9468	1.55142	7.53904e-16	2.47859e-12
M0254_1.02	39	3	0.9	30	50	184	3828	1.89586	3.86898e-06	0.000785921
M0254_1.02	46	3	0.9	35	48	275	2208	2.11123	6.13789e-07	0.000169973
M0254_1.02	98	3	0.5	35	33	115	3574	2.14431	1.2164e-05	0.00199517
M0254_1.02	118	3	0.7	35	58	227	3032	2.2506	1.86894e-09	1.1745e-06
M0254_1.02	131	1	0	30	133	259	9468	1.4485	1.03481e-07	3.76089e-05
M0254_1.02	140	1	0.5	30	28	77	4430	2.19224	2.22336e-05	0.00323303
M0254_1.02	157	3	0.5	30	57	147	6116	1.69323	1.09288e-05	0.00183008
M0254_1.02	169	1	0.5	30	46	126	4430	2.20094	5.33866e-08	2.13607e-05
M0254_1.02	180	3	0.5	35	77	316	3574	1.82085	8.71454e-08	3.25033e-05
M0254_1.02	209	1	0.5	30	227	822	4430	1.66485	4.98204e-16	1.71601e-12
M0254_1.02	212	1	0.5	30	71	285	4430	1.50188	0.0002031	0.0180163
M0254_1.02	220	3	0.5	30	90	224	6116	1.75449	5.04756e-09	2.78014e-06
M0254_1.02	235	1	0.5	30	61	217	4430	1.69469	1.3571e-05	0.00217835
M0254_1.02	236	1	0.5	30	123	472	4430	1.57103	9.73793e-08	3.57011e-05
M0254_1.02	242	1	0.7	30	103	395	3744	1.86007	1.46216e-10	1.25834e-07
M0254_1.02	276	3	0.9	40	9	52	864	5.34996	3.92945e-05	0.00507731
M0254_1.02	280	3	0.7	30	58	149	5254	1.97869	4.217e-08	1.74436e-05
M0254_1.02	284	3	0	30	231	371	12720	1.3073	8.24384e-09	4.26115e-06
M0254_1.02	290	2	0.9	30	21	70	3400	2.3565	0.000110857	0.0113671
M0254_1.02	295	3	0.7	30	24	58	5254	2.10338	0.00012246	0.012273
M0275_1.02	39	3	0	35	98	184	10506	1.35393	8.61254e-05	0.00935987
M0275_1.02	46	3	0	30	218	275	17653	1.19931	9.88081e-07	0.000253221
M0275_1.02	50	2	0.9	30	37	97	5383	1.89248	3.31182e-05	0.0044382
M0275_1.02	68	1	0.7	35	13	42	2735	3.02247	0.000193933	0.0173946
M0275_1.02	96	3	0.5	30	174	357	9047	1.4388	3.91302e-09	2.22922e-06
M0275_1.02	98	3	0.7	30	54	115	7950	1.57744	7.38793e-05	0.00831452
M0275_1.02	105	3	0.5	30	37	56	9047	1.95045	8.586e-07	0.000225022
M0275_1.02	118	3	0	30	180	227	17653	1.19965	8.16256e-06	0.00144429
M0275_1.02	124	1	0.7	40	11	77	1205	3.16621	0.000654794	0.0428168
M0275_1.02	130	3	0	40	21	50	5511	2.03537	0.000493273	0.0348285
M0275_1.02	157	3	0.5	30	72	147	9047	1.44589	0.000106747	0.0110408
M0275_1.02	169	1	0.9	35	21	126	1918	2.32073	0.000246296	0.0208264
M0275_1.02	180	2	0	30	230	316	17105	1.13643	0.000560744	0.038246
M0275_1.02	217	1	0	35	34	72	7227	1.74507	0.000197859	0.017665
M0275_1.02	221	3	0.5	30	67	141	9047	1.40274	0.000536994	0.037057
M0275_1.02	222	2	0	30	241	321	17105	1.17223	1.37377e-05	0.00220002
M0275_1.02	244	2	0	30	37	40	17105	1.44425	3.63184e-05	0.00477148
M0275_1.02	245	3	0.7	35	126	376	4137	2.16333	2.26862e-18	1.3819e-14
M0275_1.02	248	2	0	30	170	224	17105	1.18496	9.04826e-05	0.00972636
M0275_1.02	260	3	0.5	40	15	55	2227	3.27065	3.00467e-05	0.004109
M0275_1.02	268	1	0.5	30	33	74	7006	1.69995	0.000484501	0.0343752
M0275_1.02	271	3	0.5	30	31	54	9047	1.69468	0.000327254	0.0257441
M0275_1.02	273	3	0.9	30	23	54	5984	1.90094	0.000735955	0.0466247
M0275_1.02	280	2	0.9	30	50	149	5383	1.66489	8.54509e-05	0.00930426
M0275_1.02	284	3	0.9	30	161	371	5984	1.9368	1.2037e-19	9.95569e-16
M0275_1.02	285	3	0.9	35	14	48	3037	2.56488	0.000661091	0.0431221
M0275_1.02	287	3	0	40	35	81	5511	2.09401	3.60428e-06	0.00074154
M0276_1.02	5	1	0.9	35	19	137	1517	2.44159	0.000279325	0.0228892
M0276_1.02	6	1	0.7	30	24	63	5395	1.88584	0.000801025	0.0495661
M0276_1.02	35	2	0	35	28	49	8183	1.86498	0.000106009	0.0109818
M0276_1.02	39	3	0.7	30	76	184	7253	1.52091	2.22172e-05	0.00323121
M0276_1.02	45	2	0.9	30	73	281	4866	1.42584	0.000747195	0.0471497
M0276_1.02	46	3	0.7	30	119	275	7253	1.59339	5.63162e-09	3.05784e-06
M0276_1.02	54	1	0.5	40	6	25	1202	5.33251	0.000695247	0.0447508
M0276_1.02	56	2	0.5	30	48	109	7783	1.5111	0.000656683	0.0429045
M0276_1.02	72	3	0	35	89	192	9145	1.35372	0.000329682	0.0258831
M0276_1.02	95	3	0.5	30	89	192	8422	1.46994	1.1662e-05	0.00192831
M0276_1.02	117	1	0.9	30	68	279	3853	1.68939	6.85357e-06	0.00125341
M0276_1.02	118	3	0	30	170	227	17227	1.16102	0.000495643	0.0349459
M0276_1.02	157	3	0.7	30	63	147	7253	1.57809	2.8534e-05	0.00394442
M0276_1.02	235	3	0.5	30	94	217	8422	1.37366	0.000165632	0.0154405
M0276_1.02	244	3	0	30	37	40	17227	1.43403	4.56098e-05	0.00570719
M0276_1.02	245	3	0.5	30	172	376	8422	1.45061	4.59911e-09	2.56652e-06
M0276_1.02	256	1	0.7	30	34	92	5395	1.82947	0.000146995	0.0141001
M0276_1.02	260	3	0.9	30	28	55	5388	2.52344	3.75572e-07	0.00011242
M0276_1.02	269	3	0.5	30	35	65	8422	1.70752	0.000156275	0.014772
M0276_1.02	280	2	0.5	30	67	149	7783	1.543	2.89795e-05	0.00399253
M0276_1.02	284	3	0.5	30	187	371	8422	1.59837	2.30999e-14	5.23413e-11
M0276_1.02	295	3	0.5	30	32	58	8422	1.74957	0.000161981	0.0151814
M0281_1.02	31	3	0	35	333	428	18686	1.11201	0.00015634	0.014777
M0281_1.02	39	2	0.5	35	75	184	7019	1.55093	1.27302e-05	0.00206936
M0281_1.02	46	3	0.5	35	117	275	7621	1.49096	4.24893e-07	0.000124594
M0281_1.02	56	3	0.5	30	71	109	13074	1.3306	0.000467152	0.0334743
M0281_1.02	67	3	0.9	30	43	112	6046	1.69593	0.000122992	0.0123126
M0281_1.02	72	3	0.7	30	100	192	10462	1.32956	0.000185234	0.0168026
M0281_1.02	95	3	0.5	35	79	192	7621	1.44191	0.000115096	0.0117012
M0281_1.02	96	3	0.7	30	199	357	10462	1.42297	1.39624e-10	1.20915e-07
M0281_1.02	98	3	0.9	30	43	115	6046	1.65169	0.00024458	0.0207197
M0281_1.02	105	3	0.5	30	41	56	13074	1.49559	0.000189961	0.0171292
M0281_1.02	111	3	0.9	30	30	68	6046	1.94881	6.88546e-05	0.00787518
M0281_1.02	157	3	0.7	35	56	147	5527	1.8408	9.44505e-07	0.000243813
M0281_1.02	158	3	0.5	35	43	96	7621	1.56968	0.000495264	0.0349294
M0281_1.02	169	1	0.5	30	82	126	11309	1.5369	2.13367e-07	6.95852e-05
M0281_1.02	174	1	0.5	30	44	70	11309	1.48442	0.000426758	0.0313202
M0281_1.02	212	2	0.5	40	65	285	3307	1.84187	6.52622e-07	0.000179027
M0281_1.02	236	1	0.5	30	236	472	11309	1.18079	0.00043177	0.0315921
M0281_1.02	242	1	0.5	30	220	395	11309	1.31531	5.19094e-08	2.08551e-05
M0281_1.02	244	1	0.5	35	18	40	5750	2.09011	0.000771225	0.0482255
M0281_1.02	245	3	0	40	220	376	11832	1.32069	1.77817e-08	8.30631e-06
M0281_1.02	257	3	0.5	30	80	114	13074	1.43351	3.39808e-06	0.00070622
M0281_1.02	259	3	0.9	30	30	68	6046	1.94881	6.88546e-05	0.00787518
M0281_1.02	260	3	0.9	35	16	55	2698	2.87965	7.19153e-05	0.00814328
M0281_1.02	268	2	0.9	30	29	74	5491	1.90607	0.00018645	0.0168847
M0281_1.02	269	3	0.9	30	31	65	6046	2.10671	7.69318e-06	0.0013758
M0281_1.02	270	1	0	40	32	61	8422	1.66353	0.000545955	0.0375045
M0281_1.02	271	3	0.7	35	26	54	5527	2.32657	6.15305e-06	0.00114811
M0281_1.02	280	3	0.7	30	85	149	10462	1.45627	7.30668e-06	0.00131975
M0281_1.02	284	3	0.9	30	144	371	6046	1.71453	1.3469e-12	1.98169e-09
M0281_1.02	288	2	0	30	124	126	24347	1.07952	0.000740267	0.046824
M0294_1.02	3	1	0.9	40	7	46	748	5.4333	0.000271831	0.0224282
M0294_1.02	46	3	0.7	30	136	275	8632	1.5301	2.39888e-09	1.45807e-06
M0294_1.02	72	3	0	40	54	192	4711	1.59443	0.000211628	0.0185853
M0294_1.02	95	3	0.5	30	97	192	9829	1.37273	6.80695e-05	0.00780702
M0294_1.02	96	2	0	30	288	357	18001	1.19689	1.30572e-08	6.34648e-06
M0294_1.02	98	3	0.5	30	63	115	9829	1.48853	6.33604e-05	0.0073798
M0294_1.02	105	3	0.5	30	34	56	9829	1.64971	0.000233893	0.0200348
M0294_1.02	157	3	0.7	30	70	147	8632	1.47331	7.79932e-05	0.00867082
M0294_1.02	169	1	0.5	30	58	126	7799	1.57632	4.54407e-05	0.00569005
M0294_1.02	180	3	0.9	30	113	316	6452	1.48021	2.25459e-06	0.000502845
M0294_1.02	212	1	0.5	30	109	285	7799	1.30969	0.000605805	0.0404493
M0294_1.02	220	3	0.7	30	108	224	8632	1.49173	5.0727e-07	0.000144687
M0294_1.02	235	1	0.5	30	100	217	7799	1.57807	9.65904e-08	3.54589e-05
M0294_1.02	244	2	0	35	26	40	9012	1.92627	5.22743e-05	0.00635244
M0294_1.02	245	3	0.7	30	177	376	8632	1.45646	1.4811e-09	9.6026e-07
M0294_1.02	260	3	0	30	50	55	18488	1.31324	0.000123585	0.0123581
M0294_1.02	268	3	0.9	30	34	74	6452	1.90186	3.44311e-05	0.00457504
M0294_1.02	271	3	0.5	30	37	54	9829	1.86176	2.18757e-06	0.000490296
M0294_1.02	280	3	0.5	30	93	149	9829	1.69595	1.8307e-10	1.53154e-07
M0294_1.02	284	3	0.7	30	202	371	8632	1.68458	7.74885e-19	5.29982e-15
M0294_1.02	287	3	0	30	71	81	18488	1.26622	9.11823e-05	0.00978365
M0294_1.02	295	3	0.5	30	36	58	9829	1.68652	8.06503e-05	0.0088985
M0295_1.02	35	3	0	35	31	49	9964	1.69573	0.000200434	0.0178418
M0295_1.02	39	3	0.5	30	88	184	8454	1.51087	3.25387e-06	0.000681245
M0295_1.02	46	3	0.5	30	122	275	8454	1.40149	6.11594e-06	0.00114272
M0295_1.02	95	2	0.9	30	58	192	5062	1.59378	0.000111777	0.0114401
M0295_1.02	96	3	0.9	30	110	357	5641	1.45879	1.00975e-05	0.00171652
M0295_1.02	98	3	0.7	30	54	115	7387	1.69767	7.78971e-06	0.00138991
M0295_1.02	105	3	0	35	37	56	9964	1.77095	1.17762e-05	0.00194346
M0295_1.02	118	2	0	40	60	227	4222	1.67198	2.71762e-05	0.00379584
M0295_1.02	157	3	0.7	30	62	147	7387	1.52486	0.000103745	0.0108015
M0295_1.02	174	1	0.5	30	31	70	6464	1.82973	0.000180819	0.0164966
M0295_1.02	212	1	0.5	30	93	285	6464	1.34822	0.000750456	0.0472924
M0295_1.02	221	3	0	30	116	141	17512	1.25467	8.25154e-06	0.0014572
M0295_1.02	222	1	0	35	116	321	6813	1.41658	1.44835e-05	0.00229587
M0295_1.02	235	1	0.5	35	43	217	2931	1.80559	8.91992e-05	0.00961984
M0295_1.02	242	1	0.5	30	125	395	6464	1.30748	0.000435641	0.0317969
M0295_1.02	244	3	0.9	40	8	40	1360	3.9275	0.000792168	0.0491717
M0295_1.02	245	3	0.7	35	102	376	3721	1.94705	1.0568e-11	1.23741e-08
M0295_1.02	260	3	0.5	35	22	55	4290	2.49016	1.81258e-05	0.00274659
M0295_1.02	268	3	0.9	30	28	74	5641	1.79141	0.000739861	0.0468062
M0295_1.02	271	3	0.5	35	20	54	4290	2.30571	0.000153445	0.0145655
M0295_1.02	273	3	0	35	33	54	9964	1.63799	0.000324478	0.0255827
M0295_1.02	280	3	0.5	30	71	149	8454	1.50534	3.2072e-05	0.00432833
M0295_1.02	284	3	0.9	30	141	371	5641	1.79934	5.84926e-14	1.20148e-10
M0295_1.02	287	3	0	35	53	81	9964	1.75381	2.59368e-07	8.21676e-05
M0297_1.02	39	2	0.9	30	54	184	4737	1.65462	7.30032e-05	0.00823893
M0297_1.02	46	3	0.5	30	127	275	8044	1.53329	1.29825e-08	6.31563e-06
M0297_1.02	96	3	0.5	30	151	357	8044	1.40431	6.18466e-07	0.000171071
M0297_1.02	98	3	0	30	89	115	16386	1.26138	0.00018506	0.0167899
M0297_1.02	105	3	0	30	47	56	16386	1.36792	0.000214529	0.0187809
M0297_1.02	157	3	0.5	30	66	147	8044	1.49066	0.000105734	0.0109588
M0297_1.02	221	3	0	30	107	141	16386	1.23685	0.00017879	0.0163573
M0297_1.02	222	2	0	40	81	321	4425	1.52297	4.57272e-05	0.00571864
M0297_1.02	235	1	0.5	30	77	217	6060	1.56381	1.19727e-05	0.00196983
M0297_1.02	244	3	0.9	40	9	40	1370	4.38619	0.000154633	0.0146513
M0297_1.02	245	3	0.7	40	61	376	1818	2.38327	2.22242e-10	1.81517e-07
M0297_1.02	248	3	0.7	35	47	224	3447	1.62567	0.000480766	0.0341826
M0297_1.02	260	3	0.5	35	22	55	3930	2.71827	4.28819e-06	0.00085482
M0297_1.02	268	3	0.9	30	30	74	5304	2.04132	3.55165e-05	0.00468891
M0297_1.02	271	3	0.5	30	28	54	8044	1.72154	0.000677763	0.0439157
M0297_1.02	284	3	0.5	30	180	371	8044	1.61084	5.8921e-14	1.20952e-10
M0297_1.02	287	3	0	40	35	81	5128	2.2504	6.30108e-07	0.000173826
M0297_1.02	295	3	0	30	49	58	16386	1.37696	0.000111677	0.0114322
M0319_1.02	39	3	0.5	30	80	184	7762	1.49597	2.11113e-05	0.00310103
M0319_1.02	46	3	0.5	30	120	275	7762	1.50141	1.72522e-07	5.82013e-05
M0319_1.02	68	1	0.5	30	20	42	5832	2.18066	0.000190476	0.0171635
M0319_1.02	95	3	0	30	145	192	16820	1.19913	0.000138355	0.0134707
M0319_1.02	96	3	0.7	30	131	357	6597	1.48553	2.63843e-07	8.33591e-05
M0319_1.02	98	3	0.7	30	47	115	6597	1.65455	9.65406e-05	0.0102232
M0319_1.02	105	3	0.5	30	32	56	7762	1.96614	1.06205e-05	0.00178839
M0319_1.02	118	3	0	30	171	227	16820	1.19611	4.66732e-05	0.00581228
M0319_1.02	189	1	0	30	150	240	13706	1.21785	0.000296414	0.0239215
M0319_1.02	221	3	0.7	30	53	141	6597	1.52172	0.000450619	0.0325939
M0319_1.02	222	2	0	35	129	321	7916	1.35583	3.21536e-05	0.00433676
M0319_1.02	235	1	0.5	30	69	217	5832	1.45612	0.000411198	0.030473
M0319_1.02	244	1	0.9	30	15	40	3212	3.11803	3.23262e-05	0.00435428
M0319_1.02	245	3	0.7	30	152	376	6597	1.63657	1.03682e-11	1.21721e-08
M0319_1.02	257	3	0	30	89	114	16820	1.23961	0.000388454	0.0292165
M0319_1.02	260	3	0.9	30	24	55	4766	2.44523	8.09024e-06	0.00143398
M0319_1.02	268	3	0.9	30	27	74	4766	2.04458	0.000106789	0.0110441
M0319_1.02	271	3	0.5	30	29	54	7762	1.8478	0.000126542	0.0125821
M0319_1.02	284	3	0.5	35	104	371	3595	2.0825	8.31883e-14	1.64879e-10
M0319_1.02	285	3	0.7	40	10	48	1294	4.29981	8.35167e-05	0.00914144
M0319_1.02	287	3	0	35	47	81	8916	1.73807	4.55651e-06	0.000898268
M0319_1.02	288	1	0.9	40	9	126	507	3.76261	0.000690717	0.0445312
M0323_1.02	39	3	0.7	40	25	184	1345	2.69789	6.2722e-06	0.00116587
M0323_1.02	46	3	0.5	30	140	275	9212	1.47593	1.41414e-08	6.80096e-06
M0323_1.02	59	1	0	35	12	16	7602	2.63487	0.000152109	0.0144693
M0323_1.02	73	3	0	30	58	63	20050	1.2263	0.00052772	0.0365826
M0323_1.02	95	3	0.7	35	41	192	3063	1.86192	5.97693e-05	0.00705132
M0323_1.02	96	3	0.5	30	183	357	9212	1.48612	4.42408e-11	4.40498e-08
M0323_1.02	98	3	0	35	68	115	10962	1.44061	6.74408e-05	0.00775097
M0323_1.02	106	3	0	40	25	65	5216	1.96931	0.000312077	0.0248543
M0323_1.02	161	3	0.5	30	37	65	9212	1.65029	0.000174568	0.0160629
M0323_1.02	162	1	0	40	14	47	3129	2.54243	0.000706888	0.0452972
M0323_1.02	169	1	0.5	30	54	126	7112	1.60937	5.81624e-05	0.00690735
M0323_1.02	180	3	0.7	30	117	316	7254	1.36316	7.50575e-05	0.00841861
M0323_1.02	242	1	0.5	30	139	395	7112	1.32145	9.93651e-05	0.0104514
M0323_1.02	244	3	0.7	30	22	40	7254	2.02493	0.000183133	0.0166556
M0323_1.02	245	3	0.5	30	176	376	9212	1.35705	4.69209e-07	0.000135416
M0323_1.02	260	3	0.5	30	34	55	9212	1.7922	3.16799e-05	0.00428543
M0323_1.02	268	2	0.7	30	34	74	6596	1.86034	5.57803e-05	0.00668341
M0323_1.02	273	3	0.7	35	16	54	3063	2.58348	0.000252468	0.0212217
M0323_1.02	280	3	0	35	83	149	10962	1.35715	0.000207457	0.0183089
M0323_1.02	283	3	0.7	40	10	48	1345	4.13677	0.000115006	0.0116943
M0323_1.02	284	3	0.5	30	192	371	9212	1.50037	4.97398e-12	6.32049e-09
M0323_1.02	287	3	0	35	53	81	10962	1.59414	7.95133e-06	0.00141364
M0324_1.02	39	3	0.5	30	69	184	6058	1.65321	3.8617e-06	0.00078475
M0324_1.02	46	3	0.9	30	58	275	3533	1.59432	0.000191426	0.0172283
M0324_1.02	96	2	0.9	40	33	357	502	4.91776	6.20965e-14	1.26939e-10
M0324_1.02	98	3	0	30	79	115	14288	1.28405	0.000633487	0.0417934
M0324_1.02	105	3	0	30	42	56	14288	1.40189	0.000768725	0.0481129
M0324_1.02	140	1	0.5	30	24	77	4323	1.92557	0.000802666	0.0496361
M0324_1.02	157	3	0.7	30	48	147	5000	1.74413	3.75171e-05	0.00489627
M0324_1.02	169	1	0.5	30	38	126	4323	1.86317	6.45217e-05	0.00748769
M0324_1.02	222	3	0	35	124	321	7969	1.29461	0.000434036	0.0317141
M0324_1.02	242	2	0.5	30	109	395	5490	1.3424	0.000458326	0.0330036
M0324_1.02	244	3	0.5	30	20	40	6058	2.20428	0.000141432	0.0136986
M0324_1.02	245	3	0.7	30	104	376	5000	1.47741	1.3086e-05	0.002116
M0324_1.02	260	3	0	30	44	55	14288	1.49535	3.95598e-05	0.00510418
M0324_1.02	271	2	0.5	30	23	54	5490	2.07199	0.000198798	0.0177308
M0324_1.02	280	3	0.7	35	28	149	2466	2.03518	0.000218643	0.0190486
M0324_1.02	284	3	0	30	262	371	14288	1.32002	8.77224e-12	1.04995e-08
M0324_1.02	295	3	0.5	30	25	58	6058	1.90024	0.000431191	0.0315609
M0325_1.02	6	1	0.5	30	25	63	5590	1.89589	0.000535154	0.0369641
M0325_1.02	39	3	0.5	30	77	184	7522	1.48581	4.47602e-05	0.00562223
M0325_1.02	46	3	0.5	30	112	275	7522	1.44603	4.57373e-06	0.000900984
M0325_1.02	81	1	0.9	30	37	169	3167	1.84626	0.000153954	0.0146002
M0325_1.02	87	3	0.9	30	13	29	4631	2.58521	0.000533247	0.0368651
M0325_1.02	95	3	0.5	30	75	192	7522	1.38692	0.000695	0.0447395
M0325_1.02	96	3	0.5	30	138	357	7522	1.37247	1.05625e-05	0.00178059
M0325_1.02	123	3	0	30	25	27	16374	1.51024	0.000287803	0.0234023
M0325_1.02	130	3	0.9	35	12	50	2010	3.1889	0.000262317	0.0218401
M0325_1.02	180	3	0.9	30	82	316	4631	1.4965	7.286e-05	0.00822664
M0325_1.02	217	1	0	30	52	72	13146	1.46724	6.03378e-05	0.00710385
M0325_1.02	235	1	0.7	30	59	217	4571	1.58857	0.000130883	0.0129093
M0325_1.02	244	3	0.9	35	10	40	2010	3.32177	0.000595317	0.0399409
M0325_1.02	245	3	0.7	35	75	376	2809	1.89647	3.78195e-08	1.58987e-05
M0325_1.02	260	3	0.5	30	32	55	7522	2.06576	3.02898e-06	0.0006425
M0325_1.02	269	3	0.5	40	13	65	1274	4.19262	1.00921e-05	0.00171591
M0325_1.02	273	3	0.9	30	21	54	4631	2.24272	0.000143839	0.0138706
M0325_1.02	284	3	0.5	30	176	371	7522	1.68434	1.80629e-15	5.45897e-12
M0325_1.02	287	3	0	30	65	81	16374	1.30888	0.000203518	0.0180456
M0326_1.02	10	3	0	40	13	28	4468	2.77522	0.000241996	0.0205565
M0326_1.02	39	3	0	35	98	184	10108	1.40724	1.45433e-05	0.00230357
M0326_1.02	44	2	0	35	66	135	9083	1.43749	0.000245756	0.0207929
M0326_1.02	46	3	0.9	30	85	275	5165	1.59824	2.80349e-06	0.000603061
M0326_1.02	95	3	0.5	30	85	192	8755	1.35048	0.000562804	0.0383482
M0326_1.02	96	2	0.9	40	39	357	956	3.05185	7.27678e-10	5.15297e-07
M0326_1.02	123	2	0	30	26	27	18317	1.40404	0.000503714	0.0353624
M0326_1.02	140	1	0.5	35	19	77	2788	2.36372	0.000279195	0.0228808
M0326_1.02	157	3	0.5	30	77	147	8755	1.59787	6.87837e-07	0.000187071
M0326_1.02	158	2	0	30	84	96	18317	1.27579	1.39592e-05	0.00222857
M0326_1.02	169	1	0.5	30	51	126	6781	1.59416	0.00014253	0.0137782
M0326_1.02	180	3	0.5	35	73	316	4113	1.50004	0.000192954	0.0173285
M0326_1.02	235	1	0.5	30	90	217	6781	1.63348	1.48725e-07	5.13122e-05
M0326_1.02	242	2	0.5	30	155	395	8149	1.28604	0.000123926	0.012385
M0326_1.02	244	3	0.7	30	21	40	7362	1.90453	0.000733969	0.0465375
M0326_1.02	245	3	0.7	30	135	376	7362	1.30249	0.000231802	0.0198974
M0326_1.02	257	3	0	35	61	114	10108	1.41379	0.000474013	0.0338327
M0326_1.02	271	3	0.5	35	19	54	4113	2.28468	0.000274473	0.0225906
M0326_1.02	280	3	0.5	30	74	149	8755	1.51501	1.38836e-05	0.00221875
M0326_1.02	284	3	0.5	30	171	371	8755	1.40602	5.52092e-08	2.19818e-05
M0326_1.02	295	3	0.7	30	29	58	7362	1.81384	0.000235084	0.0201123
M0339_1.02	6	2	0.9	30	31	63	7742	1.69743	0.000555141	0.0379655
M0339_1.02	31	3	0	40	178	428	8930	1.2438	0.000234289	0.0200609
M0339_1.02	39	3	0.5	30	129	184	14661	1.27712	1.60955e-05	0.00249756
M0339_1.02	46	3	0.5	40	63	275	3058	2.00076	5.0009e-08	2.02073e-05
M0339_1.02	72	3	0.7	30	117	192	12636	1.28795	9.71475e-05	0.0102724
M0339_1.02	86	3	0.9	35	35	133	3985	1.76365	0.000441652	0.0321255
M0339_1.02	95	3	0.7	30	122	192	12636	1.34299	4.10521e-06	0.000824694
M0339_1.02	96	3	0.5	30	252	357	14661	1.28586	6.9391e-10	4.94242e-07
M0339_1.02	98	3	0.9	30	53	115	8310	1.48116	0.000525038	0.0364499
M0339_1.02	105	3	0.7	30	42	56	12636	1.58517	2.25549e-05	0.00327039
M0339_1.02	147	1	0	40	15	30	5871	2.27448	0.000674414	0.0437577
M0339_1.02	157	3	0.9	30	72	147	8310	1.57413	4.42403e-06	0.000876773
M0339_1.02	161	3	0.7	30	46	65	12636	1.49575	0.00010756	0.0111042
M0339_1.02	169	1	0.5	30	83	126	13080	1.34501	9.27056e-05	0.00990804
M0339_1.02	174	1	0.7	30	46	70	10776	1.62865	1.5668e-05	0.00244411
M0339_1.02	209	1	0.5	30	449	822	13080	1.1153	0.000566794	0.038547
M0339_1.02	212	1	0.5	30	188	285	13080	1.34688	4.48358e-09	2.51178e-06
M0339_1.02	235	1	0.5	30	144	217	13080	1.35494	1.58587e-07	5.41759e-05
M0339_1.02	236	2	0.5	30	293	472	14222	1.16571	5.83498e-05	0.00692386
M0339_1.02	242	1	0.5	30	232	395	13080	1.19925	5.56975e-05	0.00667564
M0339_1.02	244	3	0.9	30	24	40	8310	1.9283	0.000150217	0.014336
M0339_1.02	245	3	0	35	322	376	19824	1.15372	4.80298e-08	1.95083e-05
M0339_1.02	257	3	0.5	30	83	114	14661	1.32628	6.17757e-05	0.00723493
M0339_1.02	259	3	0	35	62	68	19824	1.22833	0.000403106	0.0300285
M0339_1.02	260	2	0.9	35	24	55	3529	3.30234	2.90237e-08	1.26528e-05
M0339_1.02	268	2	0.7	30	51	74	12121	1.51854	3.61571e-05	0.00475518
M0339_1.02	280	3	0.5	30	111	149	14661	1.35706	5.77058e-07	0.000161371
M0339_1.02	283	1	0.7	40	9	48	1383	3.6208	0.000701802	0.045058
M0339_1.02	284	3	0.9	30	202	371	8310	1.74985	6.32518e-21	7.10115e-17
M0339_1.02	287	3	0.7	30	54	81	12636	1.40904	0.000338733	0.026404
M0339_1.02	295	3	0.7	30	43	58	12636	1.56695	2.93551e-05	0.0040344
M0340_1.02	6	1	0.5	35	19	63	2679	3.00653	7.91907e-06	0.0014089
M0340_1.02	33	1	0	35	23	49	6559	1.91126	0.000541809	0.0372969
M0340_1.02	39	3	0.5	30	79	184	7840	1.46258	5.86933e-05	0.00695501
M0340_1.02	46	3	0	30	205	275	16901	1.17797	4.262e-05	0.00541122
M0340_1.02	67	3	0.9	30	33	112	4445	1.77031	0.000510318	0.0357003
M0340_1.02	81	1	0.9	30	35	169	2982	1.85481	0.000221327	0.0192244
M0340_1.02	95	3	0.5	30	78	192	7840	1.38389	0.000533073	0.0368571
M0340_1.02	96	3	0.7	30	118	357	6565	1.34463	0.000176731	0.0162137
M0340_1.02	98	2	0	40	29	115	3380	1.99255	0.000180922	0.0165033
M0340_1.02	105	3	0.5	30	29	56	7840	1.76408	0.000350502	0.0270723
M0340_1.02	118	3	0	30	170	227	16901	1.18341	0.000122478	0.0122742
M0340_1.02	154	1	0.5	35	13	34	2679	3.81168	1.2331e-05	0.00201739
M0340_1.02	180	3	0.9	30	81	316	4445	1.54011	2.97953e-05	0.00408245
M0340_1.02	220	2	0.5	35	48	224	3550	1.61209	0.000498914	0.0351157
M0340_1.02	235	1	0.7	35	34	217	2103	1.98978	8.99309e-05	0.00968101
M0340_1.02	244	3	0	30	36	40	16901	1.42218	0.00014028	0.0136139
M0340_1.02	245	3	0.7	30	153	376	6565	1.65537	3.26027e-12	4.34777e-09
M0340_1.02	260	3	0	40	19	55	3997	2.30824	0.00024699	0.0208713
M0340_1.02	268	3	0.5	30	37	74	7840	1.70325	0.000147747	0.0141541
M0340_1.02	269	3	0.5	30	33	65	7840	1.72946	0.000229365	0.0197433
M0340_1.02	273	3	0.7	30	27	54	6565	2.03404	4.76182e-05	0.00590554
M0340_1.02	280	3	0.5	30	66	149	7840	1.50892	7.4619e-05	0.00838026
M0340_1.02	284	3	0.5	30	185	371	7840	1.69866	5.62621e-17	2.4324e-13
M0340_1.02	287	3	0	30	66	81	16901	1.28757	0.00028914	0.0234819
M0340_1.02	295	3	0.7	30	28	58	6565	1.9639	7.73961e-05	0.00862038
M0342_1.02	39	2	0.7	30	78	184	7215	1.56915	4.56316e-06	0.000899303
M0342_1.02	46	3	0.5	30	138	275	9053	1.4804	1.67094e-08	7.86935e-06
M0342_1.02	50	3	0.9	30	35	97	5696	1.69181	0.000597297	0.0400405
M0342_1.02	96	3	0.5	30	168	357	9053	1.38827	1.56488e-07	5.35813e-05
M0342_1.02	97	1	0.9	30	13	23	3979	3.79373	4.57081e-06	0.0009005
M0342_1.02	105	3	0	30	51	56	17563	1.38487	1.11805e-05	0.00186415
M0342_1.02	118	3	0	30	176	227	17563	1.179	7.16948e-05	0.00812512
M0342_1.02	157	3	0.5	30	79	147	9053	1.58541	5.76045e-07	0.000161141
M0342_1.02	169	1	0.9	30	35	126	3979	1.86444	0.000138766	0.0135016
M0342_1.02	220	1	0.5	30	82	224	6991	1.39847	0.000361204	0.0276852
M0342_1.02	221	3	0	30	113	141	17563	1.21867	0.000123528	0.0123535
M0342_1.02	222	2	0	35	138	321	8688	1.32154	5.14731e-05	0.00627601
M0342_1.02	244	1	0.7	40	7	40	1034	4.52004	0.000778187	0.0485429
M0342_1.02	245	3	0.7	30	174	376	7871	1.57021	3.29828e-12	4.39367e-09
M0342_1.02	257	3	0	30	94	114	17563	1.25386	5.80702e-05	0.00689857
M0342_1.02	260	3	0.9	30	25	55	5696	2.13124	5.45382e-05	0.0065675
M0342_1.02	268	3	0.5	30	40	74	9053	1.59463	0.000284153	0.0231796
M0342_1.02	280	3	0.5	30	72	149	9053	1.42554	0.000185373	0.0168118
M0342_1.02	284	3	0.5	30	197	371	9053	1.56648	1.66281e-14	3.91618e-11
M0342_1.02	287	3	0	40	30	81	4732	2.09034	2.83551e-05	0.00392473
M0343_1.02	39	3	0.5	35	60	184	5888	1.47908	0.000595847	0.0399677
M0343_1.02	46	3	0.5	30	163	275	10945	1.44632	6.27356e-10	4.52811e-07
M0343_1.02	50	3	0.9	30	41	97	7116	1.58636	0.000610731	0.0406935
M0343_1.02	67	3	0.7	30	61	112	9532	1.52599	3.68777e-05	0.00483012
M0343_1.02	68	1	0.9	40	7	42	857	5.19389	0.000345994	0.026813
M0343_1.02	72	2	0.5	30	99	192	10384	1.32616	0.000233052	0.0199811
M0343_1.02	95	3	0.5	30	104	192	10945	1.32173	0.000146867	0.01409
M0343_1.02	96	3	0.7	30	179	357	9532	1.40484	1.30412e-08	6.34004e-06
M0343_1.02	105	3	0.5	30	38	56	10945	1.65579	4.33199e-05	0.00548059
M0343_1.02	139	2	0	35	119	222	11277	1.26948	0.000395664	0.0296203
M0343_1.02	158	3	0.5	30	57	96	10945	1.44882	0.000206864	0.0182692
M0343_1.02	174	1	0.7	40	11	70	1275	3.29162	0.000456039	0.0328821
M0343_1.02	180	2	0.7	30	143	316	8931	1.35324	7.66084e-06	0.00137104
M0343_1.02	245	3	0	35	231	376	12278	1.33635	9.5668e-10	6.5423e-07
M0343_1.02	251	1	0	40	73	320	3459	1.76136	7.82201e-07	0.000208152
M0343_1.02	252	1	0	35	73	160	8834	1.37934	0.000624193	0.0413489
M0343_1.02	253	1	0.9	35	10	37	2271	3.17838	0.000794155	0.0492599
M0343_1.02	257	2	0.5	30	62	114	10384	1.39877	0.000553171	0.0378659
M0343_1.02	271	3	0.7	35	24	54	4977	2.38493	1.18492e-05	0.00195342
M0343_1.02	284	3	0.5	30	229	371	10945	1.50616	4.37596e-16	1.52928e-12
M0343_1.02	285	3	0	35	35	48	12278	1.58608	0.000139111	0.0135266
M0343_1.02	295	2	0	30	54	58	20171	1.23272	0.000498538	0.0350983
M0344_1.02	39	3	0.5	30	106	184	10810	1.42327	1.89958e-06	0.000435963
M0344_1.02	44	3	0.7	30	68	135	9307	1.44541	0.000146005	0.0140286
M0344_1.02	45	2	0.7	40	37	281	1366	2.57436	1.39698e-07	4.8694e-05
M0344_1.02	46	3	0.5	30	169	275	10810	1.51829	1.48332e-12	2.16066e-09
M0344_1.02	67	3	0.7	30	59	112	9307	1.51164	7.98122e-05	0.00882615
M0344_1.02	72	1	0.7	30	73	192	7243	1.40194	0.000622994	0.0412921
M0344_1.02	83	3	0	35	39	61	11350	1.5044	0.000593777	0.0398612
M0344_1.02	95	3	0.7	30	92	192	9307	1.375	0.000123969	0.0123882
M0344_1.02	96	3	0.5	30	186	357	10810	1.28719	5.2267e-06	0.00100459
M0344_1.02	98	3	0.7	35	37	115	4223	2.03474	9.76831e-06	0.00167033
M0344_1.02	105	3	0.5	30	35	56	10810	1.54411	0.000712019	0.0455346
M0344_1.02	118	2	0.9	35	40	227	2580	1.82406	0.000138377	0.0134724
M0344_1.02	157	3	0.5	30	79	147	10810	1.32773	0.000762485	0.0478343
M0344_1.02	180	3	0.5	35	87	316	4989	1.47382	7.01434e-05	0.0079886
M0344_1.02	220	1	0.5	35	47	224	3379	1.65839	0.000307078	0.0245624
M0344_1.02	235	1	0.5	30	98	217	8799	1.37075	0.000112999	0.0115349
M0344_1.02	245	3	0.9	30	155	376	6852	1.60676	2.4426e-11	2.5985e-08
M0344_1.02	248	2	0.7	40	26	224	1366	2.26934	8.65012e-05	0.00939113
M0344_1.02	251	1	0	35	125	320	8028	1.2995	0.000338635	0.026398
M0344_1.02	257	1	0.5	30	56	114	8799	1.49099	0.000244177	0.020694
M0344_1.02	259	3	0.9	30	30	68	6852	1.71957	0.000718263	0.0458221
M0344_1.02	260	2	0	35	40	55	10320	1.8821	2.98203e-07	9.24857e-05
M0344_1.02	262	1	0	30	25	25	19478	1.37114	0.000372537	0.0283224
M0344_1.02	268	3	0.9	30	36	74	6852	1.89618	1.7397e-05	0.00265858
M0344_1.02	269	1	0	35	34	65	8028	1.74014	0.00014478	0.0139394
M0344_1.02	271	3	0.5	30	36	54	10810	1.64706	8.91981e-05	0.00961977
M0344_1.02	280	3	0	35	88	149	11350	1.38971	3.30584e-05	0.00443196
M0344_1.02	284	3	0.5	30	230	371	10810	1.53163	3.38567e-17	1.53661e-13
M0344_1.02	287	2	0	35	50	81	10320	1.59746	2.14768e-05	0.00314484
M0344_1.02	295	3	0.9	30	28	58	6852	1.88165	0.00017179	0.0158706
M0345_1.02	39	3	0	35	129	184	14025	1.33504	8.04895e-07	0.00021317
M0345_1.02	46	3	0.5	30	158	275	11327	1.35467	3.25397e-07	9.96251e-05
M0345_1.02	72	3	0.7	30	98	192	9034	1.50893	6.19291e-07	0.000171266
M0345_1.02	95	3	0.7	30	89	192	9034	1.37036	0.000207075	0.0182817
M0345_1.02	96	3	0.5	30	201	357	11327	1.32751	7.44648e-08	2.84196e-05
M0345_1.02	105	3	0.7	30	33	56	9034	1.74209	0.000102685	0.0107179
M0345_1.02	110	3	0	30	100	104	22836	1.12453	0.000403286	0.0300389
M0345_1.02	158	3	0.5	40	16	96	1755	2.53628	0.00049928	0.035135
M0345_1.02	161	1	0.9	30	22	65	3903	2.31599	8.15022e-05	0.00897014
M0345_1.02	169	1	0.5	30	72	126	9362	1.63012	3.2507e-07	9.95373e-05
M0345_1.02	180	3	0.9	30	95	316	5601	1.43349	8.23579e-05	0.00904165
M0345_1.02	184	2	0.9	30	50	172	5043	1.53949	0.000772478	0.0482827
M0345_1.02	191	1	0	40	13	35	3667	2.70514	0.000461325	0.0331579
M0345_1.02	212	2	0.5	30	146	285	10776	1.26963	0.000121879	0.012228
M0345_1.02	220	1	0.5	30	107	224	9362	1.36267	5.68736e-05	0.00678574
M0345_1.02	242	1	0.5	30	182	395	9362	1.31441	3.52666e-06	0.000728132
M0345_1.02	245	3	0.5	30	213	376	11327	1.33568	1.58113e-08	7.5006e-06
M0345_1.02	250	3	0	35	89	131	14025	1.29372	0.000234399	0.0200677
M0345_1.02	257	1	0.9	30	30	114	3903	1.80071	0.000773314	0.0483214
M0345_1.02	260	2	0.7	30	34	55	8406	1.96405	3.42186e-06	0.000710392
M0345_1.02	269	2	0.9	35	13	65	1639	3.25894	0.000136541	0.013335
M0345_1.02	270	1	0	35	37	61	10516	1.54045	0.000620511	0.0411689
M0345_1.02	271	3	0.5	30	37	54	11327	1.61554	9.45507e-05	0.0100616
M0345_1.02	280	3	0.5	30	92	149	11327	1.45583	1.48441e-06	0.000355467
M0345_1.02	284	3	0.7	30	191	371	9034	1.52196	1.44656e-12	2.1115e-09
M0345_1.02	295	3	0.9	30	25	58	5601	2.05528	0.000118454	0.0119581
M0346_1.02	35	3	0	30	44	49	18426	1.30152	0.000570058	0.0387098
M0346_1.02	39	3	0	40	56	184	5449	1.49169	0.000804744	0.0497224
M0346_1.02	46	3	0.5	30	130	275	9512	1.32728	4.31438e-05	0.00546282
M0346_1.02	50	3	0.9	30	40	97	6505	1.69304	0.000179601	0.0164143
M0346_1.02	67	3	0.7	30	52	112	8379	1.47985	0.000589468	0.0396528
M0346_1.02	95	3	0.5	30	91	192	9512	1.33074	0.000501725	0.0352604
M0346_1.02	96	3	0.5	30	184	357	9512	1.44711	4.31678e-10	3.25652e-07
M0346_1.02	97	2	0.9	30	13	23	5886	2.5646	0.00033883	0.0264098
M0346_1.02	98	3	0	30	98	115	18426	1.23516	4.83291e-05	0.00597432
M0346_1.02	105	2	0	40	22	56	4665	2.2491	9.42785e-05	0.0100377
M0346_1.02	118	3	0	30	182	227	18426	1.16209	9.85438e-05	0.0103863
M0346_1.02	157	3	0.5	30	78	147	9512	1.48981	1.09151e-05	0.00182819
M0346_1.02	161	3	0.5	30	37	65	9512	1.59824	0.000363156	0.0277958
M0346_1.02	174	1	0.7	35	18	70	2729	2.51649	0.00017649	0.0161976
M0346_1.02	221	2	0	30	116	141	17957	1.22357	4.64359e-05	0.00578865
M0346_1.02	222	2	0	35	151	321	9682	1.29757	4.31539e-05	0.00546378
M0346_1.02	245	3	0.7	30	187	376	8379	1.58521	6.83369e-14	1.38311e-10
M0346_1.02	248	1	0	30	161	224	15702	1.2225	3.04896e-05	0.00415661
M0346_1.02	256	2	0.9	30	34	92	5886	1.67686	0.000801262	0.049576
M0346_1.02	257	3	0.5	30	61	114	9512	1.50237	6.87522e-05	0.00786586
M0346_1.02	260	3	0	35	39	55	10720	1.76658	3.70252e-06	0.000758077
M0346_1.02	268	3	0.7	35	29	74	4136	2.53053	6.81392e-07	0.000185661
M0346_1.02	271	3	0.7	30	31	54	8379	1.82979	6.72428e-05	0.00773202
M0346_1.02	280	3	0.5	30	74	149	9512	1.39444	0.000292278	0.0236716
M0346_1.02	284	3	0.9	30	169	371	6505	1.87021	2.77901e-19	2.12624e-15
M0346_1.02	287	3	0	35	50	81	10720	1.53785	6.9634e-05	0.0079443
M0346_1.02	295	3	0.7	30	31	58	8379	1.7036	0.000392416	0.0294371
M0347_1.02	3	1	0.5	35	12	46	1873	3.71972	5.64364e-05	0.00674458
M0347_1.02	26	3	0	30	110	151	15817	1.23003	0.000327229	0.0257423
M0347_1.02	39	2	0	40	45	184	3797	1.7202	0.000149143	0.0142568
M0347_1.02	50	3	0.9	30	29	97	4411	1.81015	0.000737449	0.0466949
M0347_1.02	96	3	0.5	30	148	357	7064	1.56736	4.34045e-10	3.27274e-07
M0347_1.02	97	2	0.9	30	11	23	3902	3.27343	0.000156525	0.0147904
M0347_1.02	102	3	0.5	35	42	231	2925	1.66011	0.0006862	0.0443172
M0347_1.02	105	2	0	40	19	56	3797	2.38644	0.000163317	0.015275
M0347_1.02	118	3	0	30	165	227	15817	1.22732	1.516e-05	0.00238114
M0347_1.02	126	1	0	30	238	435	12545	1.16478	0.000664827	0.0433006
M0347_1.02	157	3	0.5	30	59	147	7064	1.51743	0.000201798	0.01793
M0347_1.02	160	1	0.9	35	12	79	1056	3.84163	6.1019e-05	0.00716563
M0347_1.02	169	1	0.9	40	10	126	549	3.86084	0.00028412	0.0231774
M0347_1.02	174	1	0.7	40	9	70	795	4.31919	0.000224903	0.0194558
M0347_1.02	217	1	0	30	50	72	12545	1.4784	9.45583e-05	0.0100621
M0347_1.02	222	2	0	30	218	321	15064	1.20403	1.43466e-05	0.00227837
M0347_1.02	235	1	0.5	30	63	217	5180	1.49684	0.00039082	0.0293481
M0347_1.02	244	1	0.7	30	17	40	4245	2.67385	5.62436e-05	0.00672695
M0347_1.02	245	3	0.7	30	140	376	6003	1.65652	5.26612e-11	5.1382e-08
M0347_1.02	250	3	0	40	39	131	4460	1.78272	0.000141385	0.0136951
M0347_1.02	260	3	0.5	35	16	55	2925	2.65617	0.000187127	0.0169304
M0347_1.02	268	1	0.5	30	27	74	5180	1.88117	0.000440374	0.0320549
M0347_1.02	284	3	0.5	30	162	371	7064	1.65088	4.43277e-13	7.3674e-10
M0347_1.02	285	3	0.7	40	10	48	1311	4.24406	9.30726e-05	0.00993795
M0347_1.02	287	3	0	35	43	81	7611	1.8628	2.79924e-06	0.00060232
M0349_1.02	39	3	0.5	30	89	184	8961	1.44159	2.15661e-05	0.00315498
M0349_1.02	44	3	0	30	123	135	20111	1.20994	2.2382e-06	0.000499696
M0349_1.02	46	3	0.9	30	78	275	4404	1.72004	5.01074e-07	0.000143193
M0349_1.02	96	3	0.5	30	182	357	8961	1.5194	6.58051e-12	8.12645e-09
M0349_1.02	98	3	0	35	66	115	11189	1.36987	0.000567818	0.0385974
M0349_1.02	118	3	0	30	192	227	20111	1.12323	0.00044329	0.0322096
M0349_1.02	144	2	0.9	40	7	75	510	4.88756	0.000575475	0.0389717
M0349_1.02	157	3	0.5	30	69	147	8961	1.39894	0.000509429	0.0356549
M0349_1.02	180	3	0.9	30	78	316	4404	1.49687	0.000115742	0.011752
M0349_1.02	183	3	0.9	40	13	167	612	3.39704	0.000132337	0.0130186
M0349_1.02	222	1	0	30	242	321	17930	1.12294	0.000745159	0.0470552
M0349_1.02	235	2	0.5	30	97	217	8340	1.43143	1.98289e-05	0.00294885
M0349_1.02	242	1	0.5	30	142	395	6997	1.37216	1.07602e-05	0.00180741
M0349_1.02	245	3	0	35	204	376	11189	1.29502	7.87033e-07	0.000209218
M0349_1.02	260	3	0.9	30	20	55	4404	2.20519	0.000294092	0.0237808
M0349_1.02	268	3	0.7	35	18	74	2835	2.29146	0.00058902	0.0396332
M0349_1.02	271	3	0.9	35	12	54	1684	3.52428	0.000109183	0.0112339
M0349_1.02	273	2	0.7	35	14	54	2450	2.82614	0.00027517	0.0226336
M0349_1.02	280	3	0.5	30	69	149	8961	1.38017	0.000810327	0.0499647
M0349_1.02	284	3	0.5	30	187	371	8961	1.50223	1.22345e-11	1.40824e-08
M0349_1.02	295	3	0.5	30	34	58	8961	1.74711	7.80216e-05	0.00867354
M0350_1.02	4	1	0.5	35	66	123	10213	1.40317	0.000359171	0.0275697
M0350_1.02	5	1	0.5	30	97	137	14798	1.27783	0.000151666	0.014438
M0350_1.02	6	1	0.7	30	44	63	12295	1.51708	0.000112667	0.0115097
M0350_1.02	39	3	0.7	30	136	184	14055	1.40448	2.28724e-09	1.39876e-06
M0350_1.02	45	2	0.9	30	112	281	7629	1.39531	2.84688e-05	0.00393764
M0350_1.02	46	3	0.9	30	129	275	8273	1.51433	1.99056e-08	9.14884e-06
M0350_1.02	72	3	0.5	35	114	192	12157	1.30437	7.54805e-05	0.00845618
M0350_1.02	80	1	0.7	35	40	91	7373	1.59221	0.000590703	0.0397119
M0350_1.02	95	2	0.7	30	122	192	13574	1.25019	0.000245215	0.0207589
M0350_1.02	96	3	0.7	30	230	357	14055	1.2242	3.75439e-06	0.000766848
M0350_1.02	105	3	0.7	35	37	56	9411	1.87501	2.54513e-06	0.000556053
M0350_1.02	140	1	0.5	30	59	77	14798	1.38288	9.02414e-05	0.00970649
M0350_1.02	157	3	0.5	30	116	147	16262	1.29596	2.28599e-06	0.000508735
M0350_1.02	169	1	0.5	30	109	126	14798	1.56127	6.19947e-14	1.26744e-10
M0350_1.02	171	1	0.7	30	82	130	12295	1.37015	6.64144e-05	0.00765822
M0350_1.02	174	1	0.5	30	61	70	14798	1.57273	1.20913e-08	5.94211e-06
M0350_1.02	209	1	0.5	30	539	822	14798	1.18342	1.10886e-09	7.44839e-07
M0350_1.02	212	2	0.5	35	169	285	11602	1.365	4.62311e-08	1.88741e-05
M0350_1.02	220	1	0.7	30	138	224	12295	1.33822	1.8558e-06	0.000427713
M0350_1.02	223	3	0	40	47	56	16789	1.33509	0.000482099	0.0342519
M0350_1.02	234	1	0.5	40	31	107	4292	1.80278	0.000554144	0.0379159
M0350_1.02	235	1	0.5	30	169	217	14798	1.40556	3.52582e-12	4.66476e-09
M0350_1.02	236	1	0.5	30	339	472	14798	1.29622	1.01739e-13	1.9767e-10
M0350_1.02	242	3	0.5	30	297	395	16262	1.23484	1.05324e-09	7.12116e-07
M0350_1.02	244	3	0.9	35	16	40	4326	2.46944	0.000272845	0.0224905
M0350_1.02	245	3	0.9	30	164	376	8273	1.40805	1.39576e-07	4.86623e-05
M0350_1.02	246	2	0.7	30	42	57	13574	1.44975	0.000357629	0.0274819
M0350_1.02	260	3	0.9	30	33	55	8273	1.93693	8.14766e-06	0.00144221
M0350_1.02	280	1	0.5	30	108	149	14798	1.30816	1.26463e-05	0.00205827
M0350_1.02	284	3	0.7	35	216	371	9411	1.65222	9.4426e-20	8.05807e-16
M0350_1.02	287	3	0	40	66	81	16789	1.29616	0.000218757	0.0190552
M0350_1.02	295	3	0.5	35	41	58	12157	1.55294	9.16798e-05	0.00982482
M0350_1.02	298	1	0	40	39	52	13618	1.47087	0.000341203	0.0265418
M0358_1.02	10	1	0.7	35	8	28	1945	3.92317	0.000647263	0.0424632
M0358_1.02	31	3	0	30	386	428	22102	1.08978	8.47169e-06	0.00148911
M0358_1.02	39	2	0.9	40	21	184	840	3.62867	3.83611e-07	0.000114423
M0358_1.02	45	3	0.9	30	79	281	5247	1.43098	0.000369197	0.0281373
M0358_1.02	46	3	0.5	30	151	275	10414	1.40816	5.80075e-08	2.29379e-05
M0358_1.02	72	3	0.5	30	102	192	10414	1.36241	4.75483e-05	0.00589878
M0358_1.02	95	3	0.5	30	107	192	10414	1.42919	1.8378e-06	0.000424254
M0358_1.02	96	3	0.9	30	127	357	5247	1.81071	1.10602e-12	1.66438e-09
M0358_1.02	98	3	0.7	35	30	115	3078	2.2635	1.2203e-05	0.00200055
M0358_1.02	155	1	0.5	40	11	52	1454	3.88553	9.17777e-05	0.00983306
M0358_1.02	157	3	0.7	30	70	147	8200	1.55093	1.22085e-05	0.00200131
M0358_1.02	161	3	0.9	30	26	65	5247	2.03598	0.000124518	0.0124309
M0358_1.02	174	1	0.5	30	39	70	8493	1.75199	2.97442e-05	0.00407685
M0358_1.02	180	3	0.9	30	90	316	5247	1.44967	9.21198e-05	0.00986097
M0358_1.02	221	2	0.9	30	45	141	4674	1.8236	2.20814e-05	0.00321511
M0358_1.02	235	1	0.5	30	105	217	8493	1.52158	2.43035e-07	7.77358e-05
M0358_1.02	242	1	0.5	30	156	395	8493	1.24191	0.000685415	0.0442836
M0358_1.02	244	3	0.5	30	26	40	10414	1.66694	0.000773422	0.0483266
M0358_1.02	245	3	0	35	221	376	12586	1.24722	3.3042e-06	0.00068989
M0358_1.02	257	3	0.5	30	64	114	10414	1.43974	0.000151225	0.0144082
M0358_1.02	259	3	0.9	30	29	68	5247	2.17072	1.22385e-05	0.00200546
M0358_1.02	268	3	0.9	35	15	74	1912	2.83137	0.000204379	0.0181033
M0358_1.02	271	3	0.7	35	23	54	3078	3.69565	7.28208e-09	3.82885e-06
M0358_1.02	280	3	0.9	30	46	149	5247	1.5714	0.000716169	0.0457256
M0358_1.02	283	3	0.9	35	11	48	1912	3.20102	0.000469373	0.0335911
M0358_1.02	284	3	0.5	30	214	371	10414	1.47927	1.87832e-13	3.41912e-10
M0358_1.02	295	3	0.7	30	31	58	8200	1.74078	0.000256492	0.0214759
M0379_1.02	10	2	0	40	14	28	4357	3.06484	3.76754e-05	0.00491275
M0379_1.02	39	3	0.5	30	93	184	9208	1.46597	5.06547e-06	0.000979205
M0379_1.02	46	3	0.7	30	127	275	7650	1.61226	4.38253e-10	3.30028e-07
M0379_1.02	56	2	0.5	40	16	109	1572	2.49383	0.000638274	0.0420253
M0379_1.02	72	3	0.5	30	96	192	9208	1.45021	6.48751e-06	0.00119869
M0379_1.02	83	3	0	35	39	61	10684	1.59818	0.000134435	0.0131769
M0379_1.02	95	2	0.5	30	96	192	8594	1.55382	2.08985e-07	6.84283e-05
M0379_1.02	96	3	0.5	30	175	357	9208	1.42177	8.93251e-09	4.56786e-06
M0379_1.02	98	3	0	30	102	115	18650	1.27013	1.3886e-06	0.00033658
M0379_1.02	118	2	0	30	184	227	18210	1.1888	8.87941e-06	0.00154653
M0379_1.02	139	2	0	40	55	222	4357	1.51861	0.000763223	0.0478658
M0379_1.02	158	3	0.7	30	44	96	7650	1.60009	0.000252083	0.0211988
M0379_1.02	161	3	0.7	30	33	65	7650	1.77241	0.000137751	0.0134245
M0379_1.02	165	1	0.5	30	51	125	7251	1.50275	0.000642369	0.0422236
M0379_1.02	180	3	0.9	30	91	316	4998	1.5388	7.89e-06	0.00140452
M0379_1.02	221	2	0	35	72	141	9670	1.4103	0.000211344	0.0185653
M0379_1.02	244	3	0.5	30	26	40	9208	1.88527	7.91714e-05	0.00877137
M0379_1.02	245	3	0.5	30	185	376	9208	1.42706	2.36825e-09	1.44196e-06
M0379_1.02	257	3	0.5	30	58	114	9208	1.47565	0.000225185	0.0194737
M0379_1.02	260	3	0.5	30	38	55	9208	2.00392	1.72432e-07	5.81787e-05
M0379_1.02	268	1	0.7	35	18	74	2114	3.07299	1.36949e-05	0.00219453
M0379_1.02	269	2	0.5	30	41	65	8594	1.9602	3.02913e-07	9.37211e-05
M0379_1.02	271	1	0.5	30	27	54	7251	1.84161	0.000292218	0.023668
M0379_1.02	273	1	0.5	35	16	54	2820	2.80609	9.57033e-05	0.0101553
M0379_1.02	280	3	0.5	30	82	149	9208	1.5962	2.08201e-07	6.82124e-05
M0379_1.02	284	3	0.5	30	212	371	9208	1.65738	2.36833e-19	1.83567e-15
M0379_1.02	295	1	0.5	35	16	58	2820	2.61257	0.000241043	0.020496
M0380_1.02	46	3	0.7	30	67	275	4302	1.5125	0.000253525	0.0212889
M0380_1.02	67	3	0.7	30	38	112	4302	2.1063	2.80843e-06	0.000603953
M0380_1.02	82	1	0	35	21	74	3590	2.11115	0.000552529	0.0378339
M0380_1.02	96	3	0.5	30	123	357	5466	1.68342	4.36212e-10	3.28655e-07
M0380_1.02	98	3	0	30	79	115	13768	1.33255	0.000137671	0.0134184
M0380_1.02	118	3	0.7	30	61	227	4302	1.66824	2.42789e-05	0.00346948
M0380_1.02	180	2	0	30	181	316	12806	1.19455	0.000512816	0.0358303
M0380_1.02	220	1	0.7	40	11	224	355	3.69438	0.00022065	0.0191814
M0380_1.02	221	2	0.5	30	42	141	4882	1.62951	0.000589328	0.0396465
M0380_1.02	244	3	0.9	30	15	40	2887	3.46904	8.90809e-06	0.00155051
M0380_1.02	245	3	0	30	245	376	13768	1.26396	5.44753e-08	2.17307e-05
M0380_1.02	246	2	0	30	40	57	12806	1.46351	0.000559848	0.0382008
M0380_1.02	260	3	0.5	30	24	55	5466	2.13208	8.53497e-05	0.00929567
M0380_1.02	268	3	0.7	30	26	74	4302	2.1812	5.07738e-05	0.00621056
M0380_1.02	280	3	0.9	30	32	149	2887	1.98674	0.00011112	0.0113885
M0380_1.02	284	3	0.5	30	136	371	5466	1.7911	3.21014e-13	5.52849e-10
M0380_1.02	285	3	0	30	39	48	13768	1.57608	1.89167e-05	0.00284054
M0381_1.02	39	3	0.5	30	84	184	9109	1.33849	0.000745473	0.0470714
M0381_1.02	46	3	0.7	30	133	275	7817	1.65236	1.64508e-11	1.82878e-08
M0381_1.02	67	3	0	40	28	112	3220	2.07352	0.000118813	0.0119854
M0381_1.02	72	2	0.5	30	85	192	8487	1.39312	0.000182773	0.0166292
M0381_1.02	96	3	0.5	30	176	357	9109	1.44544	1.91073e-09	1.19723e-06
M0381_1.02	98	3	0.7	30	58	115	7817	1.72312	1.44325e-06	0.000347409
M0381_1.02	105	3	0.7	30	30	56	7817	1.83028	0.000118961	0.0119975
M0381_1.02	161	3	0.5	35	22	65	3956	2.28496	9.99806e-05	0.0105015
M0381_1.02	180	3	0.9	30	107	316	5604	1.6137	6.45822e-08	2.5142e-05
M0381_1.02	202	1	0.9	30	25	83	3897	2.06422	0.00022594	0.0195225
M0381_1.02	245	3	0.5	30	178	376	9109	1.38799	6.55934e-08	2.54773e-05
M0381_1.02	257	3	0.5	30	60	114	9109	1.54312	3.5516e-05	0.00468887
M0381_1.02	258	3	0.5	35	22	73	3956	2.03455	0.000640797	0.0421469
M0381_1.02	260	3	0.5	30	38	55	9109	2.0257	1.25184e-07	4.43341e-05
M0381_1.02	268	2	0.7	30	33	74	7145	1.66688	0.000706694	0.0452877
M0381_1.02	269	3	0.7	35	22	65	3226	2.80201	3.94749e-06	0.000798659
M0381_1.02	271	3	0.5	35	19	54	3956	2.37536	0.000163568	0.0152934
M0381_1.02	273	3	0.9	30	23	54	5604	2.02984	0.000273388	0.0225241
M0381_1.02	280	3	0.7	30	73	149	7817	1.67387	2.9783e-07	9.23818e-05
M0381_1.02	284	3	0.5	30	212	371	9109	1.67539	5.68103e-20	5.11998e-16
M0381_1.02	295	3	0.5	30	34	58	9109	1.71872	0.000112838	0.0115226
M0382_1.02	4	1	0.5	30	82	123	13178	1.35109	7.5139e-05	0.00842577
M0382_1.02	30	1	0.9	30	25	79	4449	1.89966	0.000758137	0.0476389
M0382_1.02	39	3	0.5	30	134	184	14759	1.31782	6.42433e-07	0.000176654
M0382_1.02	45	3	0	35	246	281	21227	1.10145	0.00026443	0.0219733
M0382_1.02	46	3	0.7	30	177	275	11936	1.44015	3.33961e-11	3.42631e-08
M0382_1.02	72	3	0.7	30	118	192	11936	1.37514	2.05798e-06	0.00046602
M0382_1.02	95	2	0.7	30	116	192	11370	1.41913	4.51813e-07	0.000131148
M0382_1.02	96	3	0.7	30	207	357	11936	1.29738	2.65781e-07	8.38647e-05
M0382_1.02	98	3	0.7	30	70	115	11936	1.36197	0.000344451	0.0267258
M0382_1.02	105	3	0.5	35	31	56	8384	1.76339	0.000171551	0.0158538
M0382_1.02	111	3	0.9	30	28	68	6132	1.79338	0.000612643	0.0407856
M0382_1.02	154	1	0.7	35	14	34	3990	2.75614	0.000193264	0.0173498
M0382_1.02	157	3	0.5	30	106	147	14759	1.30484	1.88978e-05	0.00283814
M0382_1.02	161	3	0.9	30	27	65	6132	1.80914	0.00064657	0.042429
M0382_1.02	169	1	0.5	30	95	126	13178	1.52802	1.86836e-09	1.17421e-06
M0382_1.02	174	1	0.5	30	51	70	13178	1.47655	5.23948e-05	0.00636417
M0382_1.02	209	1	0.5	30	485	822	13178	1.19576	1.05301e-08	5.27216e-06
M0382_1.02	212	2	0.5	30	182	285	14302	1.19249	0.000255586	0.0214199
M0382_1.02	235	1	0.5	30	150	217	13178	1.4009	2.47248e-09	1.49747e-06
M0382_1.02	236	1	0.5	30	285	472	13178	1.22371	7.65591e-07	0.000204443
M0382_1.02	242	3	0.5	30	269	395	14759	1.23232	1.03649e-07	3.76623e-05
M0382_1.02	244	3	0.9	30	22	40	6132	2.39544	1.1521e-05	0.00190995
M0382_1.02	245	3	0.9	30	136	376	6132	1.57534	3.92379e-09	2.23464e-06
M0382_1.02	260	3	0.7	30	40	55	11936	1.62728	2.31766e-05	0.00334153
M0382_1.02	269	1	0.7	30	40	65	10038	1.63729	7.57397e-05	0.00847857
M0382_1.02	271	3	0.5	40	23	54	5770	1.97144	0.000426944	0.0313296
M0382_1.02	280	3	0	40	120	149	17533	1.22677	4.5194e-05	0.00566519
M0382_1.02	284	3	0.7	30	245	371	11936	1.47761	6.36644e-17	2.723e-13
M0383_1.02	39	3	0.5	30	90	184	8185	1.59599	1.54919e-07	5.31154e-05
M0383_1.02	44	3	0.9	35	23	135	2210	2.05886	0.000695404	0.0447581
M0383_1.02	45	2	0.9	30	71	281	4473	1.50861	0.000173459	0.015986
M0383_1.02	46	3	0.5	30	144	275	8185	1.70858	4.29304e-14	9.08379e-11
M0383_1.02	72	3	0.9	30	63	192	5033	1.74116	2.65482e-06	0.000576298
M0383_1.02	95	2	0.7	30	83	192	6411	1.80084	3.38121e-09	1.96433e-06
M0383_1.02	96	3	0.5	30	154	357	8185	1.40753	3.64173e-07	0.000109528
M0383_1.02	98	3	0	35	58	115	8356	1.61197	1.42903e-05	0.00227107
M0383_1.02	118	2	0	30	172	227	15672	1.29123	4.46996e-08	1.83325e-05
M0383_1.02	157	3	0.5	30	64	147	8185	1.42059	0.000638888	0.0420532
M0383_1.02	180	3	0.7	35	79	316	3242	2.05945	2.0696e-10	1.70642e-07
M0383_1.02	181	2	0	30	51	62	15672	1.40178	6.57077e-05	0.00759511
M0383_1.02	221	2	0	30	104	141	15672	1.25694	0.000131965	0.0129909
M0383_1.02	235	1	0.5	30	76	217	6167	1.51672	4.2874e-05	0.00543625
M0383_1.02	244	2	0	40	14	40	3396	2.75249	0.000255467	0.0214129
M0383_1.02	245	3	0.5	30	189	376	8185	1.64014	1.09608e-15	3.46817e-12
M0383_1.02	259	2	0	40	21	68	3396	2.42867	6.83433e-05	0.00783096
M0383_1.02	260	1	0.5	30	30	55	6167	2.36216	4.42985e-07	0.000129003
M0383_1.02	271	3	0.5	30	29	54	8185	1.75231	0.000348892	0.0269771
M0383_1.02	280	3	0.7	30	72	149	7031	1.8355	6.91149e-09	3.65725e-06
M0383_1.02	283	3	0.7	40	10	48	1443	3.85583	0.000204348	0.0181015
M0383_1.02	284	3	0.5	30	197	371	8185	1.7326	1.24973e-19	1.02983e-15
M0383_1.02	287	3	0.5	30	40	81	8185	1.61132	0.000316077	0.0250881
M0383_1.02	295	2	0.5	35	20	58	3345	2.75316	1.34537e-05	0.00216356
M0384_1.02	39	3	0.5	30	74	184	7386	1.45422	0.000149805	0.0143056
M0384_1.02	46	3	0.5	30	118	275	7386	1.55155	3.5278e-08	1.49751e-05
M0384_1.02	98	2	0	35	53	115	7765	1.58512	8.01988e-05	0.00885931
M0384_1.02	102	3	0.7	30	74	231	6069	1.4097	0.000695939	0.0447839
M0384_1.02	105	2	0	30	47	56	16158	1.38723	0.000133305	0.0130932
M0384_1.02	130	3	0	35	28	50	8765	1.70632	0.000610076	0.0406614
M0384_1.02	131	1	0	30	159	259	13686	1.19797	0.000609477	0.0406336
M0384_1.02	158	3	0	35	48	96	8765	1.5235	0.000355199	0.0273408
M0384_1.02	180	3	0.9	30	73	316	4199	1.46932	0.000360798	0.0276618
M0384_1.02	244	3	0	30	35	40	16876	1.38473	0.000599376	0.0401448
M0384_1.02	245	3	0	35	174	376	8765	1.41005	3.27705e-08	1.40565e-05
M0384_1.02	260	3	0.9	35	13	55	1825	3.45894	6.54534e-05	0.00757278
M0384_1.02	271	3	0.5	30	27	54	7386	1.80795	0.000403996	0.0300781
M0384_1.02	280	3	0	35	77	149	8765	1.57463	1.44323e-06	0.000347408
M0384_1.02	283	3	0.5	35	15	48	3411	2.44677	0.000658792	0.0430093
M0384_1.02	284	3	0.5	30	151	371	7386	1.4717	3.37188e-08	1.44096e-05
M0384_1.02	290	2	0.9	35	12	70	1577	2.9032	0.000754243	0.0474617
M0385_1.02	31	2	0	30	387	428	22195	1.08802	9.70293e-06	0.00166177
M0385_1.02	39	2	0	35	117	184	13167	1.28975	6.29594e-05	0.00734348
M0385_1.02	46	3	0.5	30	164	275	11201	1.42193	2.21896e-09	1.36232e-06
M0385_1.02	72	3	0.5	35	62	192	5348	1.61259	3.98142e-05	0.00512997
M0385_1.02	95	3	0.9	35	32	192	2216	2.00865	0.000114541	0.0116584
M0385_1.02	96	3	0.5	30	203	357	11201	1.3558	7.97395e-09	4.1401e-06
M0385_1.02	98	3	0.7	30	57	115	9145	1.4475	0.000491363	0.0347327
M0385_1.02	105	3	0.5	30	36	56	11201	1.53279	0.000610806	0.040697
M0385_1.02	118	3	0	30	207	227	22297	1.09225	0.000555446	0.0379812
M0385_1.02	157	3	0.5	35	54	147	5348	1.83447	1.87345e-06	0.00043107
M0385_1.02	161	3	0.9	30	27	65	5859	1.89344	0.000300827	0.0241858
M0385_1.02	221	3	0	30	132	141	22297	1.12133	0.000276858	0.0227401
M0385_1.02	235	1	0.5	30	109	217	9236	1.45247	1.42392e-06	0.000343517
M0385_1.02	244	2	0.9	35	10	40	1894	3.52521	0.000371505	0.0282644
M0385_1.02	245	3	0.7	35	94	376	3930	1.69892	9.66963e-08	3.54932e-05
M0385_1.02	246	1	0	35	37	57	10599	1.63564	0.000102472	0.0107023
M0385_1.02	257	3	0.7	30	57	114	9145	1.4602	0.000370261	0.0281948
M0385_1.02	259	2	0.9	30	26	68	5278	1.93473	0.000323805	0.0255442
M0385_1.02	260	3	0.5	30	38	55	11201	1.64736	4.26706e-05	0.00541625
M0385_1.02	269	3	0.9	30	29	65	5859	2.0337	3.8407e-05	0.00498687
M0385_1.02	273	2	0	40	25	54	5227	2.36548	7.88695e-06	0.00140413
M0385_1.02	280	2	0.7	35	36	149	3447	1.87198	0.000126386	0.01257
M0385_1.02	284	3	0.5	30	238	371	11201	1.52958	3.52934e-18	2.04721e-14
M0385_1.02	287	3	0	35	61	81	14093	1.42714	2.49141e-05	0.00354117
M0386_1.02	4	1	0.5	30	41	123	5279	1.68637	0.000270646	0.0223548
M0386_1.02	39	3	0.5	30	74	184	7136	1.50517	4.53605e-05	0.00568205
M0386_1.02	46	3	0.5	30	113	275	7136	1.53786	1.47935e-07	5.10747e-05
M0386_1.02	72	3	0.7	35	35	192	2280	2.13529	1.45573e-05	0.00230532
M0386_1.02	95	3	0.5	30	72	192	7136	1.40346	0.000675065	0.0437869
M0386_1.02	98	2	0.9	30	30	115	3781	1.84265	0.00053086	0.0367465
M0386_1.02	105	3	0.5	30	27	56	7136	1.80445	0.000465718	0.0333948
M0386_1.02	117	1	0.7	30	69	279	4275	1.54502	0.000106399	0.0110116
M0386_1.02	118	3	0	30	158	227	15447	1.20341	0.00016226	0.0152006
M0386_1.02	169	1	0.5	30	41	126	5279	1.64622	0.000476361	0.0339567
M0386_1.02	180	3	0.7	30	108	316	5982	1.52586	9.96768e-07	0.00025513
M0386_1.02	181	1	0.5	30	30	62	5279	2.44795	3.80256e-07	0.000113597
M0386_1.02	221	3	0	30	101	141	15447	1.23846	0.000476739	0.0339748
M0386_1.02	235	1	0.5	30	65	217	5279	1.5154	0.000211458	0.018573
M0386_1.02	236	1	0.5	35	57	472	1879	1.71645	4.78439e-05	0.00592732
M0386_1.02	242	1	0.5	30	108	395	5279	1.38325	0.000154173	0.0146159
M0386_1.02	245	3	0	30	255	376	15447	1.17256	3.97107e-05	0.00511953
M0386_1.02	280	3	0.7	30	54	149	5982	1.61803	8.35621e-05	0.00914498
M0386_1.02	284	3	0.5	30	160	371	7136	1.61405	5.04695e-12	6.39953e-09
M0387_1.02	39	3	0.7	30	99	184	9415	1.52624	1.88672e-07	6.27212e-05
M0387_1.02	45	1	0.7	30	115	281	7355	1.48605	7.91529e-07	0.000210266
M0387_1.02	46	3	0.9	30	133	275	7043	1.83395	3.82872e-15	1.06259e-11
M0387_1.02	72	3	0.5	30	109	192	10753	1.41001	2.64632e-06	0.000574728
M0387_1.02	95	3	0.7	30	102	192	9415	1.50697	2.82027e-07	8.81859e-05
M0387_1.02	96	3	0.5	30	191	357	10753	1.3288	2.51308e-07	7.99893e-05
M0387_1.02	98	2	0.7	30	57	115	8836	1.49812	0.000180822	0.0164968
M0387_1.02	105	3	0.5	30	38	56	10753	1.68535	2.71253e-05	0.0037906
M0387_1.02	118	3	0	35	132	227	11967	1.29774	3.4485e-05	0.00458034
M0387_1.02	157	3	0.9	35	40	147	3516	2.0669	4.33823e-06	0.000862874
M0387_1.02	158	3	0.5	30	57	96	10753	1.47468	0.000118003	0.0119246
M0387_1.02	180	3	0.9	30	127	316	7043	1.524	5.26633e-08	2.11075e-05
M0387_1.02	220	2	0.5	35	67	224	5239	1.52477	0.000142086	0.013745
M0387_1.02	244	3	0.5	35	19	40	5820	2.1797	0.000277679	0.0227869
M0387_1.02	245	3	0.7	30	188	376	9415	1.41832	2.53567e-09	1.53059e-06
M0387_1.02	257	3	0.5	30	71	114	10753	1.54685	1.64848e-06	0.000387946
M0387_1.02	259	3	0.7	30	39	68	9415	1.6269	0.000160343	0.0150624
M0387_1.02	260	3	0.7	30	34	55	9415	1.75356	5.28439e-05	0.00640672
M0387_1.02	269	3	0.9	30	32	65	7043	1.86683	6.64778e-05	0.00766339
M0387_1.02	271	3	0.7	35	22	54	4915	2.21376	0.00011061	0.0113472
M0387_1.02	280	3	0.7	30	86	149	9415	1.63726	1.72943e-08	8.10605e-06
M0387_1.02	284	3	0.5	30	248	371	10753	1.66025	2.15781e-25	5.42969e-21
M0387_1.02	287	3	0	40	32	81	5974	1.76614	0.000382372	0.0288758
M0387_1.02	295	2	0.5	30	36	58	10205	1.62438	0.000195985	0.0175351
M0388_1.02	46	3	0.7	30	119	275	8341	1.38555	1.61194e-05	0.0025005
M0388_1.02	67	3	0.7	30	52	112	8341	1.48659	0.000523416	0.0363704
M0388_1.02	72	2	0.7	30	77	192	7693	1.39226	0.000490799	0.0347047
M0388_1.02	95	3	0.5	30	103	192	9912	1.44544	2.14627e-06	0.00048249
M0388_1.02	96	3	0.7	30	166	357	8341	1.48884	9.02751e-10	6.21884e-07
M0388_1.02	98	3	0.7	30	53	115	8341	1.47566	0.000579333	0.0391602
M0388_1.02	105	3	0.5	30	40	56	9912	1.92458	1.88756e-07	6.27459e-05
M0388_1.02	158	3	0.7	35	24	96	3292	2.02817	0.000488428	0.0345811
M0388_1.02	180	3	0.7	30	153	316	8341	1.55028	1.10306e-10	9.82874e-08
M0388_1.02	204	3	0	35	23	28	10744	2.04187	6.8871e-06	0.0012583
M0388_1.02	221	2	0.5	30	72	141	9317	1.46373	5.61048e-05	0.00671395
M0388_1.02	244	3	0.9	30	20	40	5693	2.3456	5.62949e-05	0.00673145
M0388_1.02	245	3	0.5	30	213	376	9912	1.52636	7.90378e-15	2.01451e-11
M0388_1.02	250	3	0	30	116	131	20233	1.16883	0.000182318	0.0165986
M0388_1.02	260	2	0	35	39	55	9735	1.94532	2.12655e-07	6.9404e-05
M0388_1.02	268	2	0.5	30	41	74	9317	1.58819	0.000237111	0.0202425
M0388_1.02	280	3	0.5	30	80	149	9912	1.44666	2.67522e-05	0.00374895
M0388_1.02	284	3	0.7	30	190	371	8341	1.63978	6.64381e-16	2.22087e-12
M0388_1.02	285	1	0.9	35	9	48	1370	3.65516	0.000655852	0.0428663
M0388_1.02	287	3	0	35	50	81	10744	1.53442	7.45179e-05	0.00837139
M0388_1.02	295	3	0.5	30	36	58	9912	1.67239	9.86245e-05	0.0103926
M0389_1.02	39	3	0	35	98	184	10381	1.37023	5.02844e-05	0.00616326
M0389_1.02	45	2	0.9	30	88	281	5551	1.50671	2.04741e-05	0.00302573
M0389_1.02	46	3	0.5	30	155	275	9553	1.57574	2.22291e-12	3.09713e-09
M0389_1.02	50	3	0.7	35	29	97	4371	1.82671	0.000634209	0.0418299
M0389_1.02	72	3	0.5	30	106	192	9553	1.54344	2.80077e-08	1.22741e-05
M0389_1.02	88	2	0.7	35	12	29	3855	2.86671	0.000378118	0.0286328
M0389_1.02	95	3	0.5	30	105	192	9553	1.52888	6.26613e-08	2.45108e-05
M0389_1.02	96	1	0.7	35	71	357	2938	1.80785	5.40792e-07	0.000152747
M0389_1.02	98	2	0	35	61	115	9497	1.49166	9.10573e-05	0.00977398
M0389_1.02	105	3	0.5	40	15	56	2001	3.57504	1.07016e-05	0.00179934
M0389_1.02	118	3	0	30	189	227	17829	1.24719	1.60264e-08	7.58579e-06
M0389_1.02	156	1	0	35	41	90	7326	1.66073	0.000173659	0.0160008
M0389_1.02	157	2	0.5	30	80	147	8976	1.61925	1.6378e-07	5.56927e-05
M0389_1.02	158	2	0.7	30	50	96	7731	1.79924	1.58485e-06	0.000375504
M0389_1.02	161	3	0.9	30	32	65	6123	2.14732	3.10553e-06	0.00065592
M0389_1.02	163	1	0	40	9	27	2542	3.5021	0.000603417	0.0403388
M0389_1.02	180	3	0.7	30	150	316	8310	1.52556	7.35206e-10	5.20008e-07
M0389_1.02	181	2	0.5	35	25	62	4614	2.33397	1.56519e-05	0.00244209
M0389_1.02	202	3	0.9	40	11	83	1113	3.18013	0.000648426	0.0425181
M0389_1.02	221	3	0	35	78	141	10381	1.42319	5.34766e-05	0.00646711
M0389_1.02	244	3	0.7	30	25	40	8310	2.00865	4.17971e-05	0.00532944
M0389_1.02	245	3	0.5	30	198	376	9553	1.47219	1.24178e-11	1.42665e-08
M0389_1.02	257	1	0.7	30	43	114	6380	1.57895	0.000662868	0.0432104
M0389_1.02	260	3	0.9	40	11	55	1113	4.7991	1.38991e-05	0.00222084
M0389_1.02	268	3	0.5	30	42	74	9553	1.58673	0.000182327	0.016599
M0389_1.02	269	2	0.5	30	37	65	8976	1.69368	9.49937e-05	0.0100969
M0389_1.02	271	3	0.5	30	33	54	9553	1.70846	0.000129874	0.0128327
M0389_1.02	273	3	0	30	49	54	17829	1.35925	3.93672e-05	0.00508484
M0389_1.02	280	1	0.5	30	73	149	7593	1.72325	8.42963e-08	3.15906e-05
M0389_1.02	284	3	0.5	30	224	371	9553	1.68795	2.71502e-22	4.09699e-18
M0389_1.02	287	3	0.9	35	24	81	3032	2.60989	6.77987e-06	0.0012424
M0389_1.02	295	3	0.5	35	27	58	5183	2.39872	2.55789e-06	0.000558354
M0392_1.02	39	3	0.5	30	90	184	8128	1.60719	1.0909e-07	3.93518e-05
M0392_1.02	46	3	0.5	35	84	275	4325	1.88619	1.98517e-09	1.2377e-06
M0392_1.02	72	3	0.5	30	86	192	8128	1.47177	1.8203e-05	0.00275567
M0392_1.02	83	1	0.9	35	12	61	1775	2.95991	0.000591274	0.0397396
M0392_1.02	95	2	0.5	30	90	192	7501	1.66896	2.2226e-08	1.00478e-05
M0392_1.02	96	2	0.5	35	86	357	3813	1.68729	4.89809e-07	0.000140428
M0392_1.02	98	3	0	35	64	115	9322	1.5944	4.14187e-06	0.000830892
M0392_1.02	105	3	0	40	22	56	5384	1.94874	0.000781892	0.0487104
M0392_1.02	118	3	0	30	171	227	15616	1.28833	7.0666e-08	2.71724e-05
M0392_1.02	157	3	0.5	30	64	147	8128	1.43055	0.000520601	0.0362265
M0392_1.02	161	3	0.5	30	36	65	8128	1.81983	2.48733e-05	0.00353711
M0392_1.02	169	1	0.5	35	27	126	2996	1.91019	0.000680925	0.0440689
M0392_1.02	180	3	0	35	154	316	9322	1.39621	2.57862e-07	8.17607e-05
M0392_1.02	181	3	0.5	30	32	62	8128	1.6959	0.000395404	0.0296063
M0392_1.02	207	1	0	30	53	79	12674	1.41371	0.000330901	0.0259538
M0392_1.02	235	1	0.5	30	82	217	6190	1.63038	8.83752e-07	0.00023056
M0392_1.02	244	3	0	40	21	40	5384	2.60423	5.62768e-06	0.00106725
M0392_1.02	245	3	0.7	40	75	376	2144	2.4847	1.472e-13	2.75168e-10
M0392_1.02	257	2	0.5	35	31	114	3813	1.90465	0.000227733	0.0196367
M0392_1.02	259	3	0	40	28	68	5384	2.04253	6.06063e-05	0.0071281
M0392_1.02	260	3	0.5	30	34	55	8128	2.03122	1.46884e-06	0.000352379
M0392_1.02	268	3	0	35	41	74	9322	1.58733	0.000240233	0.0204444
M0392_1.02	280	3	0.5	30	82	149	8128	1.80829	3.56547e-10	2.75473e-07
M0392_1.02	283	3	0.9	35	13	48	2617	2.76391	0.000536881	0.0370504
M0392_1.02	284	3	0.5	30	201	371	8128	1.78018	9.89869e-22	1.31104e-17
M0392_1.02	287	3	0.7	40	17	81	2144	2.61435	0.000202052	0.0179462
M0392_1.02	294	3	0.9	40	7	25	1513	4.94247	0.000359654	0.0275968
M0392_1.02	295	2	0.5	40	16	58	2176	3.38578	1.04986e-05	0.00177178
M0396_1.02	44	3	0	30	105	135	17305	1.20035	0.000745799	0.0470875
M0396_1.02	46	3	0.9	30	82	275	4485	1.77559	5.46511e-08	2.1792e-05
M0396_1.02	81	2	0.9	30	42	169	3954	1.67861	0.000402629	0.0300029
M0396_1.02	95	3	0.7	30	69	192	6524	1.47116	0.00023089	0.0198389
M0396_1.02	98	2	0	30	89	115	16693	1.23818	0.000458899	0.033032
M0396_1.02	111	1	0.9	35	10	68	1113	3.52875	0.000490026	0.0346654
M0396_1.02	126	2	0	40	65	435	2484	1.60656	9.21791e-05	0.00986571
M0396_1.02	180	3	0.9	30	87	316	4485	1.63944	1.02817e-06	0.000261946
M0396_1.02	223	3	0	35	35	56	9073	1.83973	1.18448e-05	0.00195283
M0396_1.02	244	2	0	30	36	40	16693	1.4399	9.70051e-05	0.0102607
M0396_1.02	245	3	0	30	294	376	17305	1.20674	9.28551e-09	4.72544e-06
M0396_1.02	260	3	0.7	30	28	55	6524	2.08404	1.9977e-05	0.00296733
M0396_1.02	268	3	0.7	30	31	74	6524	1.71491	0.000701622	0.0450509
M0396_1.02	269	3	0.5	30	35	65	7924	1.81483	3.94165e-05	0.00508963
M0396_1.02	280	3	0	35	79	149	9073	1.56068	1.29966e-06	0.000318696
M0396_1.02	284	3	0.5	30	167	371	7924	1.51713	2.34753e-10	1.90433e-07
M0396_1.02	287	3	0	30	69	81	17305	1.31467	3.56846e-05	0.00470648
M0401_1.02	39	3	0.5	30	92	184	8408	1.58819	1.22342e-07	4.34619e-05
M0401_1.02	46	3	0.7	35	83	275	4097	1.96745	3.31235e-10	2.58156e-07
M0401_1.02	72	3	0.9	30	71	192	5577	1.77085	2.0387e-07	6.70244e-05
M0401_1.02	83	1	0.9	30	20	61	4005	2.18637	0.000389443	0.0292728
M0401_1.02	95	3	0.5	30	102	192	8408	1.68745	3.75027e-10	2.87682e-07
M0401_1.02	96	2	0.7	35	89	357	3597	1.851	3.75022e-09	2.14827e-06
M0401_1.02	98	3	0	35	63	115	9491	1.54154	1.86744e-05	0.00281168
M0401_1.02	105	3	0.7	30	29	56	7402	1.86847	0.000117731	0.0119041
M0401_1.02	117	1	0	30	163	279	12927	1.20701	0.000466745	0.0334516
M0401_1.02	118	2	0	35	113	227	8566	1.55203	2.06317e-08	9.42887e-06
M0401_1.02	158	3	0.9	30	36	96	5577	1.79579	0.000136505	0.0133323
M0401_1.02	161	3	0.9	30	26	65	5577	1.91551	0.000347043	0.0268735
M0401_1.02	169	1	0.5	40	17	126	1503	2.39742	0.000709687	0.045427
M0401_1.02	180	3	0.5	30	139	316	8408	1.3972	1.82701e-06	0.000422169
M0401_1.02	221	3	0	30	104	141	15871	1.24118	0.000257942	0.0215667
M0401_1.02	222	1	0	40	58	321	3038	1.5884	0.000246842	0.0208619
M0401_1.02	235	1	0.5	30	75	217	6394	1.44362	0.000261272	0.0217778
M0401_1.02	244	3	0	40	19	40	4662	2.72111	1.15836e-05	0.00191799
M0401_1.02	245	3	0.5	30	192	376	8408	1.62198	1.66322e-15	5.06641e-12
M0401_1.02	257	2	0.7	30	49	114	6793	1.68988	3.2725e-05	0.00439632
M0401_1.02	259	1	0	35	31	68	6670	1.82537	0.000173838	0.0160134
M0401_1.02	260	3	0.5	30	37	55	8408	2.13684	5.26397e-08	2.11011e-05
M0401_1.02	268	2	0.7	30	32	74	6793	1.70013	0.000631755	0.0417104
M0401_1.02	271	3	0.5	30	32	54	8408	1.8823	2.30736e-05	0.00332977
M0401_1.02	280	3	0.5	30	81	149	8408	1.72676	5.77377e-09	3.12642e-06
M0401_1.02	283	3	0.9	40	10	48	1464	3.80052	0.000229684	0.0197611
M0401_1.02	284	3	0.5	30	203	371	8408	1.73802	1.06179e-20	1.12808e-16
M0401_1.02	287	3	0.7	30	44	81	7402	1.95994	4.03753e-07	0.000119459
M0401_1.02	295	3	0.5	35	25	58	4740	2.42862	6.22357e-06	0.00115857
M0402_1.02	39	3	0.5	35	69	184	5525	1.81269	1.11397e-07	4.00787e-05
M0402_1.02	46	3	0.5	30	147	275	9165	1.55768	4.90197e-11	4.81619e-08
M0402_1.02	72	1	0.9	35	38	192	2162	2.44485	2.16773e-07	7.05504e-05
M0402_1.02	95	3	0.5	30	104	192	9165	1.57843	1.23035e-08	6.0286e-06
M0402_1.02	96	3	0.5	30	193	357	9165	1.57537	1.16352e-14	2.84771e-11
M0402_1.02	98	2	0	35	71	115	9833	1.67687	4.85635e-08	1.97004e-05
M0402_1.02	105	3	0.7	30	35	56	8067	2.06916	5.79703e-07	0.000162004
M0402_1.02	118	1	0.7	35	57	227	3267	2.0527	7.17714e-08	2.75381e-05
M0402_1.02	157	3	0.5	30	75	147	9165	1.48675	2.18891e-05	0.00319274
M0402_1.02	158	2	0.9	40	14	96	1235	3.15366	0.000131101	0.012926
M0402_1.02	161	3	0.9	35	20	65	3221	2.55124	5.05471e-05	0.00618828
M0402_1.02	180	3	0.5	35	98	316	5525	1.4991	9.2326e-06	0.001596
M0402_1.02	181	3	0.5	30	38	62	9165	1.78601	1.28108e-05	0.00207949
M0402_1.02	221	3	0	30	113	141	16866	1.26903	9.05444e-06	0.00157133
M0402_1.02	244	3	0.5	35	22	40	5525	2.65862	1.88766e-06	0.00043373
M0402_1.02	245	3	0.5	30	217	376	9165	1.68176	9.1107e-21	9.84498e-17
M0402_1.02	257	1	0.5	35	35	114	3875	2.116	7.82739e-06	0.00139526
M0402_1.02	259	2	0	40	28	68	4655	2.36241	3.62295e-06	0.000744656
M0402_1.02	260	3	0.5	30	38	55	9165	2.01332	1.50133e-07	5.17261e-05
M0402_1.02	268	3	0.7	35	30	74	4766	2.27175	3.99501e-06	0.000806481
M0402_1.02	271	3	0.7	30	29	54	8067	1.77794	0.000265345	0.0220297
M0402_1.02	280	3	0.5	30	87	149	9165	1.70148	1.51151e-09	9.77745e-07
M0402_1.02	284	3	0.5	30	221	371	9165	1.73585	1.47974e-23	2.8059e-19
M0402_1.02	287	3	0.7	35	35	81	4766	2.42133	1.00071e-07	3.65415e-05
M0402_1.02	295	2	0.5	30	38	58	8562	2.04365	1.73279e-07	5.84201e-05
M0402_1.02	299	2	0.5	35	24	65	4948	1.99294	0.000367272	0.028029
M0405_1.02	39	3	0.5	30	91	184	8577	1.53997	7.18151e-07	0.000193869
M0405_1.02	46	3	0.5	30	136	275	8577	1.53991	1.51342e-09	9.78755e-07
M0405_1.02	56	1	0.5	30	46	109	6584	1.71185	4.25497e-05	0.00540426
M0405_1.02	72	3	0.7	30	87	192	7536	1.60584	3.11996e-07	9.60946e-05
M0405_1.02	95	3	0.7	30	86	192	7536	1.58738	6.66991e-07	0.000182366
M0405_1.02	96	3	0.5	30	186	357	8577	1.62231	3.07834e-15	8.74264e-12
M0405_1.02	98	2	0	35	65	115	8262	1.82707	1.12917e-08	5.60085e-06
M0405_1.02	105	3	0.7	30	31	56	7536	1.96181	1.80972e-05	0.00274296
M0405_1.02	118	3	0	30	169	227	16288	1.22073	1.23329e-05	0.00201766
M0405_1.02	157	3	0.5	30	72	147	8577	1.52512	1.50828e-05	0.00237183
M0405_1.02	161	3	0.9	35	22	65	2807	3.22027	3.73863e-07	0.000111979
M0405_1.02	180	3	0	40	79	316	4478	1.49101	0.000117392	0.0118786
M0405_1.02	221	3	0	30	109	141	16288	1.26755	2.77242e-05	0.00385549
M0405_1.02	244	3	0.5	35	18	40	4567	2.63152	3.67205e-05	0.00481324
M0405_1.02	245	3	0.5	30	192	376	8577	1.59002	1.45856e-14	3.48073e-11
M0405_1.02	246	1	0	35	26	57	6404	1.90227	0.000283187	0.0231216
M0405_1.02	257	2	0.7	30	49	114	6943	1.65337	5.98528e-05	0.00705866
M0405_1.02	259	2	0	35	37	68	8262	1.75887	4.8439e-05	0.00598454
M0405_1.02	260	3	0.5	30	34	55	8577	1.92489	5.63864e-06	0.00106904
M0405_1.02	268	3	0.5	35	28	74	4567	2.21269	1.68379e-05	0.0025894
M0405_1.02	269	3	0.5	30	34	65	8577	1.62875	0.000578526	0.0391222
M0405_1.02	271	3	0.7	30	29	54	7536	1.90322	7.07941e-05	0.00804533
M0405_1.02	280	3	0.5	30	79	149	8577	1.65094	9.89356e-08	3.61864e-05
M0405_1.02	284	3	0.5	30	215	371	8577	1.80449	6.17393e-25	1.45809e-20
M0405_1.02	287	3	0	35	49	81	9193	1.75743	1.4347e-06	0.000345728
M0405_1.02	295	2	0.5	30	37	58	7985	2.13365	9.60845e-08	3.53016e-05
M0414_1.02	39	3	0.5	30	86	184	8437	1.47951	1.18105e-05	0.00194816
M0414_1.02	46	3	0.7	30	128	275	7207	1.72484	2.51297e-12	3.44953e-09
M0414_1.02	50	3	0.9	40	14	97	1147	3.36061	6.73413e-05	0.00774098
M0414_1.02	72	3	0.9	35	45	192	2572	2.43369	1.40251e-08	6.75167e-06
M0414_1.02	95	3	0.5	30	105	192	8437	1.73111	2.69605e-11	2.832e-08
M0414_1.02	96	3	0	30	268	357	16426	1.22056	3.309e-08	1.4174e-05
M0414_1.02	98	3	0.5	30	57	115	8437	1.56897	4.38718e-05	0.00553501
M0414_1.02	115	2	0	30	46	56	15863	1.38296	0.00023855	0.0203355
M0414_1.02	118	3	0	30	171	227	16426	1.2248	6.67006e-06	0.00122616
M0414_1.02	157	3	0.5	30	69	147	8437	1.48583	6.946e-05	0.00792893
M0414_1.02	180	2	0.9	30	98	316	4619	1.79315	1.43416e-09	9.3378e-07
M0414_1.02	181	2	0	30	50	62	15863	1.35774	0.000310684	0.0247754
M0414_1.02	183	1	0	40	32	167	2637	1.94066	0.000191756	0.0172498
M0414_1.02	221	2	0	30	104	141	15863	1.24181	0.000251217	0.0211435
M0414_1.02	235	1	0.5	30	81	217	6420	1.5528	7.96946e-06	0.00141633
M0414_1.02	244	1	0	40	12	40	2637	3.03834	0.000334475	0.0261564
M0414_1.02	245	3	0	35	206	376	9361	1.56308	2.82098e-15	8.09736e-12
M0414_1.02	250	3	0	35	64	131	9361	1.39384	0.000775491	0.0484166
M0414_1.02	257	1	0.5	30	44	114	6420	1.6056	0.000374551	0.0284336
M0414_1.02	259	3	0.5	35	23	68	4465	2.02312	0.000448079	0.0324642
M0414_1.02	260	1	0.5	30	32	55	6420	2.42035	6.37271e-08	2.48652e-05
M0414_1.02	268	3	0	35	42	74	9361	1.61927	0.000108658	0.0111918
M0414_1.02	271	3	0.5	30	31	54	8437	1.81721	7.77983e-05	0.0086543
M0414_1.02	280	2	0.7	30	66	149	6580	1.79786	1.20542e-07	4.29166e-05
M0414_1.02	283	3	0.7	40	10	48	1627	3.41977	0.000532379	0.0368237
M0414_1.02	284	3	0.5	30	204	371	8437	1.74058	6.15306e-21	6.92776e-17
M0414_1.02	287	3	0.9	30	30	81	5160	1.91695	0.000149048	0.0142501
M0414_1.02	295	3	0	30	52	58	16426	1.4577	1.64773e-06	0.000387801
M0416_1.02	39	3	0.5	30	89	184	8242	1.56735	4.75537e-07	0.000136929
M0416_1.02	45	1	0.9	40	15	281	526	2.71034	0.000502262	0.0352887
M0416_1.02	46	3	0.5	30	137	275	8242	1.61429	3.49245e-11	3.56168e-08
M0416_1.02	50	3	0.7	35	25	97	3408	2.01973	0.000388124	0.0291991
M0416_1.02	72	3	0.9	35	40	192	2351	2.36663	2.2804e-07	7.3639e-05
M0416_1.02	85	1	0.5	30	43	117	6215	1.57931	0.000695862	0.0447799
M0416_1.02	95	2	0.7	30	84	192	6358	1.83773	8.85635e-10	6.11641e-07
M0416_1.02	96	3	0	30	264	357	16218	1.21777	8.46958e-08	3.17118e-05
M0416_1.02	98	3	0	30	91	115	16218	1.30308	1.9392e-05	0.00289713
M0416_1.02	105	3	0.7	30	28	56	6973	1.91503	0.000109954	0.0112949
M0416_1.02	115	2	0	30	45	56	15599	1.37579	0.000432019	0.031605
M0416_1.02	117	3	0.9	30	75	279	4981	1.44134	0.000440005	0.0320355
M0416_1.02	118	3	0	30	179	227	16218	1.29854	3.77213e-09	2.15919e-06
M0416_1.02	157	3	0.5	30	70	147	8242	1.54303	1.47653e-05	0.00233126
M0416_1.02	161	3	0.9	30	24	65	4981	1.97973	0.000406729	0.0302286
M0416_1.02	180	3	0.7	30	130	316	6973	1.57566	3.62431e-09	2.08462e-06
M0416_1.02	181	2	0	30	49	62	15599	1.35311	0.000505867	0.0354721
M0416_1.02	183	1	0.9	40	11	167	526	3.34438	0.000498102	0.0350757
M0416_1.02	235	1	0.5	30	73	217	6215	1.4456	0.000318143	0.0252112
M0416_1.02	245	3	0.5	30	193	376	8242	1.66327	7.4916e-17	3.15265e-13
M0416_1.02	250	2	0	35	58	131	7996	1.4788	0.000352437	0.0271824
M0416_1.02	259	2	0	30	54	68	15599	1.35961	0.000209617	0.0184512
M0416_1.02	260	3	0.7	30	30	55	6973	2.08912	6.9049e-06	0.00126092
M0416_1.02	268	3	0.7	35	21	74	3408	2.22389	0.000271454	0.0224056
M0416_1.02	271	3	0.5	35	19	54	4107	2.28802	0.000269243	0.0222679
M0416_1.02	280	3	0.7	30	66	149	6973	1.69654	1.15559e-06	0.000288714
M0416_1.02	284	3	0.5	30	195	371	8242	1.70315	1.92246e-18	1.19442e-14
M0416_1.02	287	3	0.7	30	35	81	6973	1.65496	0.000619546	0.0411208
M0416_1.02	295	3	0	30	51	58	16218	1.448	4.75861e-06	0.000930632
M0417_1.02	39	3	0.7	30	74	184	7078	1.5175	3.38688e-05	0.00451817
M0417_1.02	45	2	0.9	30	69	281	4444	1.47569	0.000420876	0.0310022
M0417_1.02	46	3	0.9	30	95	275	4985	1.85076	2.64881e-10	2.119e-07
M0417_1.02	50	3	0.9	30	32	97	4985	1.76741	0.000534001	0.0369048
M0417_1.02	72	3	0.5	30	90	192	8284	1.51122	2.83229e-06	0.000608216
M0417_1.02	74	2	0	30	101	144	15203	1.23212	0.000739199	0.0467752
M0417_1.02	95	3	0.7	30	97	192	7078	1.90627	1.00657e-12	1.52975e-09
M0417_1.02	96	3	0.5	30	158	357	8284	1.42684	8.30695e-08	3.11952e-05
M0417_1.02	98	3	0	35	63	115	8980	1.62926	2.44271e-06	0.000537366
M0417_1.02	117	1	0	35	88	279	6099	1.38116	0.000488585	0.0345895
M0417_1.02	118	3	0	30	177	227	15816	1.31667	1.56043e-09	1.00531e-06
M0417_1.02	157	3	0.5	30	71	147	8284	1.55713	8.45451e-06	0.00148665
M0417_1.02	180	3	0.9	30	103	316	4985	1.74626	1.92896e-09	1.20713e-06
M0417_1.02	181	3	0.5	30	32	62	8284	1.66396	0.000574082	0.0389008
M0417_1.02	221	3	0	35	70	141	8980	1.47648	5.96099e-05	0.00703692
M0417_1.02	235	1	0.5	30	73	217	6282	1.43018	0.000443544	0.032223
M0417_1.02	244	2	0	40	16	40	3615	2.95513	3.0494e-05	0.00415703
M0417_1.02	245	3	0.5	30	195	376	8284	1.67198	2.28081e-17	1.07731e-13
M0417_1.02	259	1	0	35	31	68	6099	1.99627	2.86837e-05	0.00396057
M0417_1.02	260	3	0.5	30	34	55	8284	1.99297	2.37332e-06	0.000524686
M0417_1.02	268	3	0.7	30	33	74	7078	1.68266	0.000590186	0.0396886
M0417_1.02	280	3	0.5	30	73	149	8284	1.57951	3.31725e-06	0.000692194
M0417_1.02	284	3	0.5	30	200	371	8284	1.73797	3.04734e-20	2.89129e-16
M0417_1.02	287	3	0.7	30	39	81	7078	1.81675	2.42438e-05	0.00346519
M0417_1.02	295	3	0	30	52	58	15816	1.51392	3.18556e-07	9.77818e-05
M0418_1.02	26	2	0	35	59	151	7007	1.48925	0.000369684	0.028164
M0418_1.02	39	3	0	30	136	184	15670	1.25973	1.09445e-05	0.00183234
M0418_1.02	46	3	0.5	30	122	275	7706	1.53753	2.86465e-08	1.25154e-05
M0418_1.02	72	3	0.9	30	53	192	4497	1.63937	0.000121018	0.0121599
M0418_1.02	95	3	0.5	35	54	192	3464	2.1684	1.81684e-08	8.45931e-06
M0418_1.02	96	3	0	30	244	357	15670	1.16487	9.43393e-05	0.0100432
M0418_1.02	98	2	0.7	30	44	115	5855	1.74523	5.12183e-05	0.0062523
M0418_1.02	115	1	0	30	40	56	12615	1.5122	0.000208524	0.0183789
M0418_1.02	118	3	0	30	159	227	15670	1.19379	0.000247177	0.0208826
M0418_1.02	161	3	0.9	30	23	65	4497	2.10144	0.000235707	0.0201535
M0418_1.02	180	2	0.9	30	82	316	3955	1.75229	1.5175e-07	5.21844e-05
M0418_1.02	183	3	0.5	35	37	167	3464	1.70818	0.000696825	0.0448275
M0418_1.02	220	3	0.5	30	91	224	7706	1.40796	0.000100117	0.0105123
M0418_1.02	221	2	0	30	100	141	14994	1.26325	0.000211767	0.0185947
M0418_1.02	235	1	0.5	30	74	217	5660	1.60909	6.97631e-06	0.0012715
M0418_1.02	244	1	0	30	31	40	12615	1.64074	9.02432e-05	0.00970662
M0418_1.02	245	3	0.5	30	168	376	7706	1.54852	3.91444e-11	3.94941e-08
M0418_1.02	250	2	0	40	26	131	2457	2.15736	0.000137226	0.0133866
M0418_1.02	260	3	0	35	31	55	7939	1.89609	3.45109e-05	0.00458275
M0418_1.02	268	3	0.7	35	18	74	2804	2.3168	0.000516321	0.0360082
M0418_1.02	276	3	0.7	40	10	52	966	5.31673	1.45487e-05	0.00230425
M0418_1.02	280	2	0.7	30	62	149	5855	1.89803	5.15584e-08	2.07393e-05
M0418_1.02	284	3	0.5	30	199	371	7706	1.85898	7.39699e-24	1.47204e-19
M0418_1.02	295	3	0.5	30	31	58	7706	1.85238	7.25528e-05	0.0081998
M0419_1.02	39	3	0.7	30	77	184	6786	1.64696	7.69386e-07	0.000205311
M0419_1.02	46	3	0.5	30	138	275	7955	1.68473	8.84491e-13	1.36443e-09
M0419_1.02	50	3	0.9	30	31	97	4847	1.76093	0.000724592	0.0461105
M0419_1.02	72	3	0.9	30	60	192	4847	1.72188	7.46033e-06	0.00134214
M0419_1.02	95	2	0.7	30	77	192	6135	1.74582	7.85069e-08	2.97319e-05
M0419_1.02	96	3	0.5	30	154	357	7955	1.44823	5.11496e-08	2.05939e-05
M0419_1.02	98	2	0.5	30	55	115	7290	1.75211	2.06977e-06	0.000468155
M0419_1.02	105	3	0.7	30	26	56	6786	1.82724	0.000529924	0.036697
M0419_1.02	117	1	0	30	162	279	12922	1.20007	0.000698898	0.0449237
M0419_1.02	118	3	0	30	168	227	15847	1.24727	2.44571e-06	0.000537924
M0419_1.02	157	3	0.7	30	56	147	6786	1.49928	0.000456362	0.0328995
M0419_1.02	161	3	0.9	30	24	65	4847	2.03446	0.00026684	0.0221205
M0419_1.02	180	3	0.7	35	79	316	3336	2.00142	7.99452e-10	5.59327e-07
M0419_1.02	181	2	0	30	48	62	15223	1.35823	0.00063577	0.0419054
M0419_1.02	221	2	0	30	100	141	15223	1.24424	0.000445683	0.032334
M0419_1.02	235	1	0.5	30	74	217	5975	1.52426	4.86255e-05	0.00600293
M0419_1.02	244	1	0	30	31	40	12922	1.60176	0.000158346	0.014919
M0419_1.02	245	3	0.5	30	188	376	7955	1.67863	1.12488e-16	4.53142e-13
M0419_1.02	259	1	0	30	51	68	12922	1.55009	6.79881e-06	0.00124524
M0419_1.02	260	3	0.5	30	33	55	7955	2.01436	3.18216e-06	0.000669042
M0419_1.02	280	1	0.5	30	63	149	5975	1.88991	4.36262e-08	1.79637e-05
M0419_1.02	283	3	0.9	35	12	48	2275	2.93484	0.000542374	0.0373248
M0419_1.02	284	3	0.5	30	199	371	7955	1.80079	4.71601e-22	6.77931e-18
M0419_1.02	287	3	0	30	63	81	15847	1.31079	0.000358024	0.027506
M0419_1.02	295	3	0	30	51	58	15847	1.4819	1.83654e-06	0.000424027
M0421_1.02	10	3	0	40	14	28	4668	2.86065	8.28956e-05	0.00908787
M0421_1.02	39	3	0.5	30	90	184	8538	1.53001	1.21349e-06	0.000301007
M0421_1.02	46	3	0.9	30	104	275	5515	1.83139	3.94777e-11	3.97964e-08
M0421_1.02	56	1	0.5	30	44	109	6519	1.65375	0.000166079	0.0154721
[truncated: 42,700 more rows]
