# Supplementary material for: Overlapping cell population expression profiling and regulatory inference in C. elegans
Source: BMC Genomics. 2016 Feb 29;17:159. doi: 10.1186/s12864-016-2482-z (PMC4772325; doi:10.1186/s12864-016-2482-z)
Supplement: Additional file 19: Table S16. — ChIP signals enriched upstream of clustered genes. (XLSX 239 kb) [file 12864_2016_2482_MOESM19_ESM.xlsx]

## Sheet: Sheet1
chip.experiment	group	upstream.dist.kb	conservation	genes.with.peak.in.cluster	genes.in.cluster	genes.with.peak	enrich	p	p.corr
FOS-1_Larvae-L2-stage	251	1	0	268	320	6526	3.42738	3.43748e-112	1.80674e-106
EFL-1_Fed-L1-stage-larvae	209	1	0	407	822	4486	2.94773	1.24856e-107	3.28123e-102
EFL-1_Young-adult	209	1	0	444	822	5604	2.57418	2.14313e-99	1.87738e-94
EFL-1_Larvae-L1-stage	209	1	0	418	822	5154	2.63503	1.03622e-94	6.80798e-90
DPL-1_Fed-L1-stage-larvae	209	1	0	390	822	4568	2.77391	3.34759e-93	1.95499e-88
NHR-28_Larvae-L4-stage	251	1	0	252	320	6613	3.18037	1.47307e-92	7.74244e-88
F16B12.6_Fed-L1-stage-larvae	209	1	0	258	822	2116	3.96148	9.48676e-89	4.1552e-84
LIN-35_Fed-L1-stage-larvae	209	1	0	375	822	4404	2.76654	3.7505e-88	1.51635e-83
DPL-1_Young-adult	209	1	0	370	822	4346	2.76608	1.34027e-86	4.69631e-82
LSY-2_Embryos	209	1	0	321	822	3497	2.98238	1.05636e-80	2.41401e-76
CEH-39_Embryos	11	1	0	184	400	2701	4.5484	3.3618e-77	6.31057e-73
DPL-1_Larvae-L4-stage	209	1	0	457	822	6826	2.17522	3.497e-77	6.33801e-73
LIN-15B_Fed-L1-stage-larvae	209	1	0	268	822	2578	3.37758	8.58163e-77	1.5035e-72
DPL-1_Fed-L1-stage-larvae	11	1	0	228	400	4568	3.33253	1.06157e-73	1.69078e-69
NHR-77_Larvae-L4-stage	251	1	0	246	320	7591	2.70465	6.55673e-73	9.57282e-69
EFL-1_Fed-L1-stage-larvae	11	1	0	225	400	4486	3.34879	8.95294e-73	1.2718e-68
EFL-1_Young-adult	11	1	0	249	400	5604	2.96665	1.4966e-72	2.02193e-68
C34F6.9_Larvae-L2-stage	209	1	0	384	822	5236	2.38279	2.26743e-71	2.90674e-67
LSY-2_Fed-L1-stage-larvae	209	1	0	365	822	4798	2.47164	4.37693e-71	5.47741e-67
CEH-39_Embryos	209	1	0	266	822	2701	3.19971	5.61865e-71	6.86782e-67
LIN-35_Fed-L1-stage-larvae	11	1	0	220	400	4404	3.33534	3.10871e-70	3.7135e-66
DPL-1_Young-adult	11	1	0	218	400	4346	3.34913	1.0543e-69	1.23142e-65
EFL-1_Larvae-L1-stage	11	1	0	236	400	5154	3.05726	1.09061e-69	1.24614e-65
PES-1_Larvae-L4-stage	209	1	0	379	822	5209	2.36395	3.89865e-69	4.26903e-65
W03F9.2_L4-Young-Adult-stage-larvae	209	1	0	491	822	8298	1.92248	2.0959e-66	2.00292e-62
GEI-11_Fed-L1-stage-larvae	209	1	0	354	822	4800	2.39616	1.04897e-64	9.50584e-61
EFL-1_Young-adult	236	1	0	264	472	5604	2.66556	4.41643e-63	3.68456e-59
C01B12.2_Larvae-L2-stage	251	1	0	226	320	7002	2.69378	1.71701e-62	1.34695e-58
LSY-2_Larvae-L1-stage	209	1	0	406	822	6237	2.11497	2.31235e-61	1.73625e-57
EFL-1_Fed-L1-stage-larvae	236	1	0	233	472	4486	2.93887	5.24588e-61	3.77703e-57
EFL-1_Young-adult	131	1	0	177	259	5604	3.25687	6.96304e-61	4.94564e-57
F16B12.6_Fed-L1-stage-larvae	11	1	0	147	400	2116	4.63838	2.95842e-60	2.01941e-56
EFL-1_Fed-L1-stage-larvae	242	2	0	216	395	4933	2.96054	2.56364e-59	1.66352e-55
LSY-2_Embryos	11	1	0	184	400	3497	3.51307	4.49826e-59	2.88327e-55
C16A3.4_Fed-L1-stage-larvae	209	1	0	287	822	3542	2.63261	2.23141e-58	1.36375e-54
F45C12.2_Fed-L1-stage-larvae	209	1	0	320	822	4289	2.42408	4.77368e-58	2.78783e-54
LIN-15B_Fed-L1-stage-larvae	11	1	0	158	400	2578	4.09203	6.12698e-58	3.53884e-54
EOR-1_Larvae-L3-stage	209	1	0	365	822	5379	2.20468	1.19229e-57	6.73838e-54
NFYA-1_Late-Embryos	209	1	0	330	822	4549	2.35696	2.2046e-57	1.20702e-53
GEI-11_Larvae-L3-stage	209	1	0	344	822	4943	2.26111	5.21226e-56	2.73956e-52
R02D3.7_Larvae-L3-stage	209	1	0	361	822	5364	2.18661	6.88654e-56	3.58373e-52
CES-1_Embryos	284	3	0	230	371	6364	2.60165	7.52433e-56	3.87724e-52
EFL-1_Larvae-L1-stage	236	2	0	255	472	5676	2.54203	7.70046e-56	3.92948e-52
HPL-2_Fed-L1-stage-larvae	209	1	0	397	822	6283	2.05294	8.07883e-56	4.08292e-52
LIN-35_Fed-L1-stage-larvae	236	2	0	237	472	4945	2.71185	1.08487e-55	5.43054e-52
LSY-2_Embryos	242	2	0	186	395	3870	3.2496	9.00598e-55	4.18898e-51
LSY-2_Embryos	236	2	0	207	472	3870	3.02651	1.76009e-54	7.90689e-51
DPL-1_Larvae-L4-stage	11	1	0	248	400	6826	2.42577	5.46747e-54	2.39475e-50
ALY-2_Fed-L1-stage-larvae	209	1	0	280	822	3570	2.54826	1.02009e-53	4.32387e-50
EFL-1_Larvae-L1-stage	242	2	0	222	395	5676	2.64447	1.21726e-52	4.77455e-49
DPL-1_Fed-L1-stage-larvae	236	2	0	235	472	5091	2.61185	5.08852e-52	1.91038e-48
CES-1_Fed-L1-stage-larvae	284	3	0	140	371	2454	4.10681	3.66555e-51	1.31062e-47
LSY-2_Fed-L1-stage-larvae	11	1	0	203	400	4798	2.82489	6.88315e-51	2.44445e-47
LIN-35_Fed-L1-stage-larvae	242	2	0	204	395	4945	2.78928	1.49531e-50	5.20486e-47
DPL-1_Young-adult	236	2	0	225	472	4841	2.62985	1.33697e-49	4.31111e-46
NHR-23_Larvae-L3-stage	209	1	0	312	822	4484	2.2607	1.93702e-49	6.1703e-46
LIN-13_Larvae-L2-stage	209	1	0	265	822	3415	2.52121	2.03145e-49	6.43212e-46
DPL-1_Fed-L1-stage-larvae	242	3	0	211	395	5370	2.65666	2.47552e-49	7.69901e-46
LSY-2_Fed-L1-stage-larvae	236	2	0	239	472	5454	2.47951	5.19925e-49	1.56156e-45
W03F9.2_L4-Young-Adult-stage-larvae	236	1	0	300	472	8298	2.04565	1.45831e-48	4.25825e-45
NFYA-1_Larvae-L3-stage	209	1	0	288	822	3966	2.35935	1.50455e-48	4.369e-45
HAM-1_Fed-L1-stage-larvae	209	1	0	333	822	5071	2.13356	8.03222e-48	2.2456e-44
C34F6.9_Larvae-L2-stage	242	2	0	219	395	5893	2.51267	9.7101e-48	2.68612e-44
PES-1_Larvae-L4-stage	11	1	0	207	400	5209	2.65327	1.02556e-47	2.82217e-44
C01B12.2_Larvae-L2-stage	209	1	0	407	822	7002	1.88854	1.09328e-47	2.99285e-44
R02D3.7_Larvae-L2-stage	209	1	0	216	822	2460	2.8528	1.27295e-47	3.46666e-44
C34F6.9_Larvae-L2-stage	236	1	0	231	472	5236	2.49629	2.62725e-47	7.08146e-44
NFYA-1_Late-Embryos	11	1	0	191	400	4549	2.80338	1.95047e-46	4.9287e-43
NHR-237_Embryos	209	1	0	188	822	1967	3.10532	3.52431e-46	8.73764e-43
LSY-2_Larvae-L1-stage	236	1	0	252	472	6237	2.28617	6.23337e-46	1.52384e-42
EOR-1_Larvae-L3-stage	242	2	0	219	395	6052	2.44666	9.60622e-46	2.31607e-42
FOS-1_Fed-L1-stage-larvae	209	1	0	311	822	4645	2.17534	1.26211e-45	3.01529e-42
GEI-11_Fed-L1-stage-larvae	11	1	0	195	400	4800	2.71243	1.70596e-45	4.05724e-42
NHR-77_Fed-L1-stage-larvae	209	1	0	316	822	4784	2.1461	2.82594e-45	6.66059e-42
DPL-1_Larvae-L4-stage	242	1	0	232	395	6826	2.298	8.21373e-45	1.89348e-41
LSY-2_Fed-L1-stage-larvae	242	1	0	192	395	4798	2.70563	1.34261e-44	3.04172e-41
C34F6.9_Larvae-L2-stage	11	1	0	202	400	5236	2.57583	4.11891e-44	9.02042e-41
C01B12.2_Larvae-L2-stage	11	1	0	236	400	7002	2.25038	5.13803e-44	1.12056e-40
NHR-77_Larvae-L4-stage	209	1	0	420	822	7591	1.79764	5.42841e-44	1.179e-40
W03F9.2_L4-Young-Adult-stage-larvae	242	1	0	256	395	8298	2.08591	8.06219e-44	1.72959e-40
GEI-11_Larvae-L2-stage	209	1	0	265	822	3660	2.35244	1.05247e-43	2.2396e-40
CEH-39_Embryos	236	3	0	170	472	3134	3.06926	1.10612e-43	2.34427e-40
DPL-1_Larvae-L4-stage	236	1	0	261	472	6826	2.1635	1.26811e-43	2.67677e-40
HPL-2_Fed-L1-stage-larvae	242	1	0	220	395	6283	2.36747	1.35231e-43	2.84309e-40
GEI-11_Fed-L1-stage-larvae	242	2	0	202	395	5370	2.54334	1.86857e-43	3.89729e-40
C16A3.4_Fed-L1-stage-larvae	11	1	0	163	400	3542	3.07259	4.07884e-43	8.40721e-40
LSY-2_Larvae-L2-stage	209	1	0	187	822	2052	2.96086	6.34659e-43	1.28794e-39
LSY-2_Larvae-L1-stage	242	1	0	217	395	6237	2.3524	2.83127e-42	5.57346e-39
ZAG-1_Larvae-L2-stage	284	3	0	161	371	3886	2.98246	1.32578e-41	2.46229e-38
NFYA-1_Larvae-L3-stage	242	2	0	178	395	4375	2.75087	2.04883e-41	3.76526e-38
W03F9.2_L4-Young-Adult-stage-larvae	11	1	0	254	400	8298	2.04374	3.64596e-41	6.60799e-38
R02D3.7_Larvae-L3-stage	236	1	0	223	472	5364	2.35234	8.42949e-41	1.49177e-37
CES-1_Embryos	209	1	0	322	822	5177	2.02084	1.01284e-40	1.76275e-37
PES-1_Larvae-L4-stage	236	1	0	219	472	5209	2.37888	1.28217e-40	2.19515e-37
GEI-11_Larvae-L3-stage	242	2	0	201	395	5553	2.44735	1.44284e-40	2.4622e-37
GEI-11_Fed-L1-stage-larvae	236	1	0	209	472	4800	2.4637	1.46334e-40	2.4891e-37
HAM-1_Fed-L1-stage-larvae	11	1	0	192	400	5071	2.52797	5.25648e-40	8.71548e-37
HPL-2_Fed-L1-stage-larvae	11	1	0	216	400	6283	2.29537	5.31801e-40	8.77657e-37
NFYA-1_Larvae-L3-stage	11	1	0	168	400	3966	2.82828	6.08994e-40	9.97157e-37
LSY-2_Larvae-L2-stage	4	1	0	65	123	2052	6.8779	1.05711e-39	1.69913e-36
F16B12.6_Fed-L1-stage-larvae	236	2	0	137	472	2251	3.44372	1.55976e-39	2.46189e-36
F23B12.7_Young-adult	209	1	0	222	822	2897	2.48976	1.9326e-39	3.04124e-36
F45C12.2_Fed-L1-stage-larvae	11	1	0	174	400	4289	2.70868	3.48704e-39	5.47102e-36
LSY-2_Larvae-L1-stage	11	1	0	213	400	6237	2.28018	9.52495e-39	1.46798e-35
FOS-1_Fed-L1-stage-larvae	236	1	0	202	472	4645	2.46064	9.55195e-39	1.46798e-35
EOR-1_Larvae-L3-stage	236	2	0	235	472	6052	2.19711	1.15868e-38	1.76522e-35
LIN-15B_Fed-L1-stage-larvae	236	3	0	158	472	2996	2.984	1.34889e-38	2.04907e-35
NFYA-1_Late-Embryos	242	3	0	195	395	5456	2.41651	4.10347e-38	6.04141e-35
HAM-1_Fed-L1-stage-larvae	242	2	0	201	395	5769	2.35572	4.88835e-38	7.11721e-35
C16A3.4_Fed-L1-stage-larvae	236	2	0	181	472	3872	2.645	5.42506e-38	7.83356e-35
PHA-4_Larvae-L2-stage	209	1	0	340	822	5825	1.89643	1.34188e-37	1.88078e-34
EFL-1_Young-adult	242	2	0	209	395	6251	2.26061	2.39762e-37	3.30759e-34
NFYA-1_Late-Embryos	236	1	0	197	472	4549	2.45038	2.84883e-37	3.91975e-34
F45C12.2_Fed-L1-stage-larvae	242	2	0	180	395	4800	2.53547	4.30112e-37	5.87187e-34
ALY-2_Fed-L1-stage-larvae	242	3	0	169	395	4281	2.66913	4.43661e-37	6.04115e-34
NHR-6_Larvae-L4-stage	209	1	0	208	822	2712	2.49188	1.00679e-36	1.34307e-33
LIN-35_Young-adult	11	1	0	156	400	3676	2.83344	1.4148e-36	1.86839e-33
HPL-2_Fed-L1-stage-larvae	236	1	0	236	472	6283	2.12534	1.91802e-36	2.48953e-33
R02D3.7_Larvae-L3-stage	242	1	0	190	395	5364	2.39493	2.98942e-36	3.84165e-33
HAM-1_Larvae-L4-stage	209	1	0	322	822	5441	1.92278	3.06103e-36	3.92409e-33
LIN-15B_Fed-L1-stage-larvae	242	3	0	138	395	2996	3.11433	4.14321e-36	5.26008e-33
R02D3.7_Larvae-L3-stage	11	1	0	191	400	5364	2.37744	6.94144e-36	8.74921e-33
CEH-38_Larvae-L3-stage	209	1	0	280	822	4422	2.05728	1.29632e-35	1.61456e-32
C01B12.2_Larvae-L2-stage	242	1	0	219	395	7002	2.11471	3.17843e-35	3.85816e-32
LIN-13_Larvae-L2-stage	236	1	0	164	472	3415	2.71729	3.35062e-35	4.0578e-32
EFL-1_Young-adult	235	2	0	136	217	6251	2.67766	4.11127e-35	4.95615e-32
NHR-23_Larvae-L3-stage	11	1	0	171	400	4484	2.54622	7.66117e-35	9.06917e-32
CEH-39_Embryos	242	3	0	139	395	3134	2.99877	1.27211e-34	1.4958e-31
CEH-38_Larvae-L3-stage	236	1	0	189	472	4422	2.41839	1.32723e-34	1.55713e-31
C01B12.2_Larvae-L2-stage	236	1	0	248	472	7002	2.00407	1.33149e-34	1.55865e-31
EOR-1_Larvae-L3-stage	11	1	0	189	400	5379	2.34599	1.4104e-34	1.64734e-31
F16B12.6_Fed-L1-stage-larvae	4	1	0	61	123	2116	6.25942	1.73046e-34	2.00337e-31
F45C12.2_Fed-L1-stage-larvae	236	3	0	205	472	5095	2.27663	1.94771e-34	2.24499e-31
CES-1_Embryos	242	2	0	198	395	5941	2.25338	1.99603e-34	2.29565e-31
ALY-2_Fed-L1-stage-larvae	236	2	0	178	472	4019	2.50602	3.85003e-34	4.38954e-31
PES-1_Larvae-L4-stage	242	2	0	195	395	5835	2.25955	6.98137e-34	7.8912e-31
HAM-1_Larvae-L4-stage	236	1	0	212	472	5441	2.20465	7.27981e-34	8.21088e-31
C34F6.9_Larvae-L2-stage	212	3	0	161	285	6219	2.42597	9.01579e-34	1.01038e-30
DPL-1_Larvae-L4-stage	235	1	0	140	217	6826	2.52422	1.03413e-33	1.15157e-30
ALR-1_Larvae-L2-stage	209	1	0	273	822	4362	2.03343	1.17453e-33	1.29965e-30
NFYA-1_Larvae-L3-stage	236	1	0	175	472	3966	2.49671	3.05619e-33	3.30522e-30
FOS-1_Fed-L1-stage-larvae	242	1	0	170	395	4645	2.47452	3.86236e-33	4.15995e-30
NHR-25_Larvae-L2-stage	209	1	0	261	822	4104	2.06627	4.68836e-33	5.02899e-30
CES-1_Larvae-L3-stage	284	3	0	112	371	2318	3.47821	4.73023e-33	5.06356e-30
NHR-237_Embryos	4	1	0	58	123	1967	6.40241	4.89025e-33	5.22422e-30
NHR-25_Larvae-L2-stage	236	1	0	178	472	4104	2.45412	5.77713e-33	6.10958e-30
R02D3.7_Larvae-L2-stage	4	1	0	63	123	2460	5.56065	7.68177e-33	7.99513e-30
NHR-77_Fed-L1-stage-larvae	4	1	0	82	123	4784	3.72171	9.53061e-33	9.8608e-30
DPL-1_Fed-L1-stage-larvae	235	2	0	120	217	5091	2.90097	1.00881e-32	1.04171e-29
NHR-77_Fed-L1-stage-larvae	236	2	0	209	472	5408	2.18672	1.02314e-32	1.05443e-29
NHR-23_Larvae-L3-stage	236	1	0	187	472	4484	2.35971	1.02565e-32	1.05496e-29
GEI-11_Larvae-L2-stage	236	1	0	166	472	3660	2.56632	1.18939e-32	1.21861e-29
R02D3.7_Larvae-L2-stage	11	1	0	120	400	2460	3.25695	1.42575e-32	1.44388e-29
EFL-1_Young-adult	4	1	0.5	74	123	3735	4.30191	1.53324e-32	1.54382e-29
CEH-39_Embryos	4	1	0	65	123	2701	5.22527	1.69376e-32	1.69893e-29
LIN-15B_Larvae-L4-stage	209	1	0	119	822	1135	3.40647	2.4368e-32	2.40748e-29
FOS-1_Fed-L1-stage-larvae	11	1	0	170	400	4645	2.44359	2.48523e-32	2.45073e-29
NHR-77_Larvae-L4-stage	242	1	0	224	395	7591	1.99516	2.5285e-32	2.48873e-29
NHR-237_Larvae-L1-stage	4	1	0	48	123	1220	8.54282	2.75375e-32	2.70032e-29
DPL-1_Young-adult	4	1	0	78	123	4346	3.89695	6.71078e-32	6.42475e-29
CES-1_Embryos	212	2	0	154	285	5941	2.42908	9.0202e-32	8.52701e-29
F23B12.7_Young-adult	4	1	0	66	123	2897	4.9467	1.1095e-31	1.04135e-28
LIN-15B_Fed-L1-stage-larvae	4	1	0	63	123	2578	5.30613	1.14433e-31	1.07212e-28
R02D3.7_Larvae-L2-stage	236	1	0	131	472	2460	3.01314	1.16177e-31	1.08652e-28
GEI-11_Larvae-L3-stage	236	1	0	196	472	4943	2.24362	1.21854e-31	1.13157e-28
CES-1_Embryos	280	3	0	103	149	6364	2.90099	1.28558e-31	1.19171e-28
PHA-4_Larvae-L2-stage	11	1	0	192	400	5825	2.20075	1.97795e-31	1.82388e-28
F23B12.7_Young-adult	236	1	0	143	472	2897	2.793	2.47558e-31	2.27476e-28
EFL-1_Fed-L1-stage-larvae	235	3	0	119	217	5172	2.83174	2.49521e-31	2.28481e-28
NHR-77_Fed-L1-stage-larvae	11	1	0	171	400	4784	2.38655	2.74493e-31	2.50475e-28
LIN-13_Larvae-L2-stage	242	3	0	151	395	3911	2.61046	3.3455e-31	3.0422e-28
DVE-1_Late-Embryos	209	1	0	254	822	4044	2.04068	3.85003e-31	3.48292e-28
HAM-1_Fed-L1-stage-larvae	236	1	0	198	472	5071	2.2093	4.00457e-31	3.6165e-28
ALR-1_Larvae-L2-stage	284	3	0.7	107	371	2234	3.44788	4.21241e-31	3.78468e-28
ZTF-7_Larvae-L4-stage	4	1	0	65	123	2861	4.93305	5.09221e-31	4.5287e-28
R02D3.7_Larvae-L3-stage	4	1	0	84	123	5364	3.40025	5.93143e-31	5.25141e-28
SEM-4_Larvae-L2-stage	209	1	0	294	822	5055	1.88964	5.93481e-31	5.25141e-28
ALY-2_Fed-L1-stage-larvae	4	1	0	71	123	3570	4.31827	6.30614e-31	5.56125e-28
CES-1_Embryos	236	1	0	200	472	5177	2.18592	6.97218e-31	6.12806e-28
GEI-11_Larvae-L2-stage	242	2	0	155	395	4124	2.54121	7.34055e-31	6.43032e-28
LSY-2_Larvae-L2-stage	236	3	0	125	472	2305	3.06847	7.88218e-31	6.88185e-28
FOS-1_Fed-L1-stage-larvae	4	1	0	79	123	4645	3.69285	8.16148e-31	7.11388e-28
EFL-1_Larvae-L1-stage	235	3	0	127	217	5974	2.6164	1.00544e-30	8.70605e-28
CEH-38_Larvae-L3-stage	242	1	0	161	395	4422	2.4617	1.0798e-30	9.31928e-28
LSY-2_Embryos	4	1	0	70	123	3497	4.34633	1.53035e-30	1.30365e-27
DVE-1_Larvae-L4-stage	251	1	0	119	320	3293	3.01599	2.2481e-30	1.88453e-27
ALY-2_Fed-L1-stage-larvae	11	1	0	143	400	3570	2.67444	2.83479e-30	2.36503e-27
GEI-11_Larvae-L3-stage	11	1	0	172	400	4943	2.32329	4.54512e-30	3.71094e-27
C16A3.4_Fed-L1-stage-larvae	242	3	0	152	395	4053	2.53568	4.94684e-30	4.02486e-27
LIN-35_Fed-L1-stage-larvae	212	3	0	141	285	5244	2.51963	7.17008e-30	5.75358e-27
CES-1_Embryos	157	2	0	97	147	5941	2.96633	7.3005e-30	5.8493e-27
LIN-35_Fed-L1-stage-larvae	4	1	0.5	68	123	3352	4.40479	8.74842e-30	6.95638e-27
LIN-13_Larvae-L4-stage	4	1	0	61	123	2577	5.13967	1.06595e-29	8.4377e-27
HAM-1_Larvae-L4-stage	242	2	0	192	395	6106	2.12604	1.54418e-29	1.20957e-26
EFL-1_Larvae-L1-stage	4	1	0	81	123	5154	3.41241	1.88666e-29	1.46908e-26
NHR-237_Embryos	242	3	0	110	395	2303	3.22944	2.50674e-29	1.93756e-26
C16A3.4_Fed-L1-stage-larvae	4	1	0	69	123	3542	4.22981	2.95883e-29	2.2637e-26
GEI-11_Fed-L1-stage-larvae	235	2	0	118	217	5370	2.70441	4.57665e-29	3.46612e-26
EFL-1_Larvae-L1-stage	212	3	0	150	285	5974	2.35292	4.73114e-29	3.57797e-26
NHR-129_Larvae-L2-stage	209	1	0	363	822	7061	1.6703	7.2469e-29	5.43363e-26
W03F9.2_L4-Young-Adult-stage-larvae	235	1	0	147	217	8298	2.18026	8.85368e-29	6.58203e-26
NHR-77_Larvae-L4-stage	11	1	0	219	400	7591	1.92624	1.04341e-28	7.70245e-26
NHR-77_Fed-L1-stage-larvae	242	2	0	177	395	5408	2.21291	1.2e-28	8.80895e-26
NHR-6_Larvae-L4-stage	11	1	0	120	400	2712	2.95431	1.2442e-28	9.09532e-26
PHA-4_Larvae-L2-stage	236	1	0	210	472	5825	2.03989	1.44122e-28	1.04484e-25
HPL-2_Fed-L1-stage-larvae	235	1	0	127	217	6283	2.48772	1.70651e-28	1.23206e-25
NHR-6_Larvae-L4-stage	242	2	0	126	395	3021	2.81999	2.24544e-28	1.60354e-25
LIN-13_Larvae-L2-stage	4	1	0	67	123	3415	4.25995	2.29898e-28	1.63732e-25
NHR-23_Larvae-L3-stage	4	1	0	75	123	4484	3.63175	3.39099e-28	2.37958e-25
NHR-23_Larvae-L3-stage	242	2	0	171	395	5148	2.24588	3.58576e-28	2.50955e-25
SEM-4_Larvae-L2-stage	242	1	0	169	395	5055	2.26044	4.35951e-28	3.03089e-25
R02D3.7_Larvae-L4-stage	4	1	0	54	123	2049	5.72232	5.04178e-28	3.49599e-25
LSY-2_Fed-L1-stage-larvae	4	1	0	77	123	4798	3.48458	5.14739e-28	3.56452e-25
DPL-1_Young-adult	242	3	0	170	395	5125	2.24276	6.8694e-28	4.70738e-25
CES-1_Fed-L1-stage-larvae	280	3	0	64	149	2454	4.6746	8.57219e-28	5.84377e-25
F45C12.2_Fed-L1-stage-larvae	284	3	0.7	94	371	1921	3.52251	9.84842e-28	6.66194e-25
F45C12.2_Fed-L1-stage-larvae	4	1	0	73	123	4289	3.69562	1.14204e-27	7.69561e-25
NHR-2_Embryos	11	1	0	92	400	1704	3.60482	1.20887e-27	8.10433e-25
NHR-6_Larvae-L4-stage	4	1	0	60	123	2712	4.80376	1.55226e-27	1.03536e-24
EFL-1_Fed-L1-stage-larvae	212	3	0	136	285	5172	2.46411	1.71788e-27	1.13718e-24
CEH-38_Larvae-L4-stage	236	3	0	135	472	2862	2.66899	2.01031e-27	1.31913e-24
SKN-1_Larvae-L3-stage	4	1	0	52	123	1926	5.86229	2.40468e-27	1.57397e-24
NHR-77_Larvae-L4-stage	236	1	0	245	472	7591	1.82621	2.40893e-27	1.57479e-24
EGL-5_Larvae-L3-stage	4	1	0	66	123	3430	4.17801	2.43274e-27	1.58838e-24
PHA-4_Larvae-L2-stage	242	2	0	195	395	6508	2.02589	2.52958e-27	1.64956e-24
LIN-35_Fed-L1-stage-larvae	235	3	0	114	217	5244	2.67552	2.55331e-27	1.66297e-24
EFL-1_Fed-L1-stage-larvae	4	1	0	74	123	4486	3.58173	2.69981e-27	1.75621e-24
EFL-1_Fed-L1-stage-larvae	169	1	0	75	126	4486	3.5437	3.19589e-27	2.07122e-24
CES-1_Embryos	220	2	0	124	224	5941	2.48851	3.82215e-27	2.471e-24
NHR-25_Larvae-L2-stage	4	1	0	71	123	4104	3.75639	4.16452e-27	2.68573e-24
NHR-23_Larvae-L3-stage	235	3	0	116	217	5457	2.61619	4.51869e-27	2.90701e-24
NFYA-1_Late-Embryos	4	1	0	74	123	4549	3.53212	6.66509e-27	4.236e-24
HAM-1_Larvae-L4-stage	4	1	0	80	123	5441	3.1925	6.77506e-27	4.30069e-24
W03F9.2_L4-Young-Adult-stage-larvae	251	1	0	192	320	8298	1.93109	7.24671e-27	4.57797e-24
NHR-237_Embryos	11	1	0	98	400	1967	3.32649	7.72405e-27	4.85617e-24
DPL-1_Fed-L1-stage-larvae	4	1	0	74	123	4568	3.51743	8.72773e-27	5.44163e-24
NHR-237_Embryos	236	3	0	118	472	2303	2.89915	9.03598e-27	5.62049e-24
NFYA-1_Young-adult	4	1	0	43	123	1219	7.65922	9.11021e-27	5.65996e-24
NHR-25_Larvae-L2-stage	242	2	0	159	395	4683	2.29563	9.13507e-27	5.6687e-24
C34F6.9_Larvae-L2-stage	280	3	0	96	149	6219	2.76687	1.00115e-26	6.18334e-24
LIN-13_Larvae-L2-stage	11	1	0	133	400	3415	2.60032	1.22346e-26	7.52103e-24
C01B12.2_Larvae-L2-stage	4	1	0	89	123	7002	2.75987	1.22865e-26	7.54415e-24
GEI-11_Larvae-L2-stage	4	1	0	67	123	3660	3.97479	1.39347e-26	8.47696e-24
HAM-1_Larvae-L4-stage	235	1	0	115	217	5441	2.60126	1.56845e-26	9.51936e-24
LSY-2_Larvae-L4-stage	4	1	0	50	123	1820	5.96511	1.63533e-26	9.90241e-24
GEI-11_Larvae-L2-stage	11	1	0	138	400	3660	2.51746	2.15672e-26	1.29848e-23
F45C12.2_Fed-L1-stage-larvae	280	3	0	87	149	5095	3.06065	2.30501e-26	1.383e-23
C01B12.2_Larvae-L2-stage	235	1	0	131	217	7002	2.30258	2.43711e-26	1.45894e-23
NFYA-1_Larvae-L3-stage	4	1	0	69	123	3966	3.7776	2.91641e-26	1.73597e-23
DVE-1_Late-Embryos	236	2	0	175	472	4535	2.18345	4.27988e-26	2.51904e-23
NHR-129_Larvae-L2-stage	11	1	0	204	400	7061	1.92899	5.62535e-26	3.27792e-23
CEH-38_Larvae-L3-stage	4	1	0	72	123	4422	3.53536	5.93632e-26	3.45529e-23
ZAG-1_Fed-L1-stage-larvae	4	1	0	48	123	1694	6.15245	6.30114e-26	3.65953e-23
NFYA-1_Larvae-L3-stage	220	3	0	107	224	4633	2.75359	6.67987e-26	3.86242e-23
LIN-15B_Larvae-L4-stage	4	1	0	41	123	1135	7.84347	7.6857e-26	4.40044e-23
LSY-2_Embryos	220	3	0	100	224	4099	2.9087	1.17633e-25	6.61966e-23
GEI-11_Larvae-L3-stage	220	3	0	121	224	5888	2.45016	1.32263e-25	7.41915e-23
LIN-15B_Larvae-L4-stage	11	1	0	72	400	1135	4.23547	1.3857e-25	7.74811e-23
C34F6.9_Larvae-L2-stage	220	2	0	121	224	5893	2.44808	1.43179e-25	7.99734e-23
LIN-35_Young-adult	209	1	0	225	822	3676	1.98866	1.55227e-25	8.62444e-23
CEH-38_Larvae-L4-stage	220	3	0	83	224	2862	3.45769	1.68473e-25	9.30141e-23
F23B12.7_Young-adult	11	1	0	119	400	2897	2.74261	1.71596e-25	9.46386e-23
C34F6.9_Larvae-L2-stage	4	1	0	77	123	5236	3.19309	1.81435e-25	9.97511e-23
PAX-1_Embryos	4	1	0	39	123	1018	8.31834	1.9044e-25	1.04483e-22
LSY-2_Larvae-L2-stage	11	1	0	98	400	2052	3.1887	1.93032e-25	1.05795e-22
R02D3.7_Larvae-L3-stage	235	3	0	124	217	6454	2.3646	2.13542e-25	1.16671e-22
LSY-2_Fed-L1-stage-larvae	169	1	0	75	126	4798	3.31326	2.53805e-25	1.37952e-22
ZAG-1_Fed-L1-stage-larvae	209	1	0	136	822	1694	2.60843	3.02976e-25	1.64e-22
ZAG-1_Larvae-L2-stage	280	3	0	75	149	3886	3.45937	5.27138e-25	2.79017e-22
DPL-1_Young-adult	131	1	0	112	259	4346	2.65738	6.5082e-25	3.431e-22
EOR-1_Larvae-L3-stage	4	1	0	77	123	5379	3.1082	1.08419e-24	5.61429e-22
HAM-1_Fed-L1-stage-larvae	235	1	0	108	217	5071	2.62117	1.09899e-24	5.67976e-22
LIN-13_Larvae-L1-stage	4	1	0	40	123	1144	7.59196	1.18876e-24	6.11959e-22
NHR-77_Larvae-L4-stage	235	1	0	134	217	7591	2.17256	1.23267e-24	6.33327e-22
DPL-1_Larvae-L4-stage	212	3	0	170	285	8136	1.95802	1.37045e-24	7.02054e-22
GEI-11_Fed-L1-stage-larvae	4	1	0	73	123	4800	3.30219	1.45551e-24	7.42016e-22
LIN-35_Fed-L1-stage-larvae	220	3	0	112	224	5244	2.54643	1.67807e-24	8.50526e-22
C34F6.9_Larvae-L2-stage	169	1	0	77	126	5236	3.11706	1.69611e-24	8.58841e-22
GEI-11_Fed-L1-stage-larvae	220	3	0	117	224	5701	2.44688	2.10154e-24	1.05599e-21
W03F9.2_L4-Young-Adult-stage-larvae	212	2	0	182	285	9182	1.85744	2.10916e-24	1.05881e-21
CEH-38_Larvae-L3-stage	235	1	0	100	217	4422	2.78321	2.1907e-24	1.09556e-21
LSY-2_Embryos	169	1	0	64	126	3497	3.87917	2.47896e-24	1.23502e-21
LSY-2_Fed-L1-stage-larvae	235	3	0	115	217	5777	2.44997	3.32454e-24	1.64228e-21
C34F6.9_Larvae-L2-stage	284	3	0	175	371	6219	2.02567	3.42074e-24	1.68821e-21
F45C12.2_Larvae-L2-stage	4	1	0	43	123	1419	6.5797	3.76697e-24	1.85386e-21
HAM-1_Larvae-L4-stage	220	2	0	121	224	6106	2.36268	3.85232e-24	1.89409e-21
EFL-1_Larvae-L1-stage	169	1	0	76	126	5154	3.12553	3.92917e-24	1.93007e-21
JUN-1_Larvae-L4-stage	4	1	0	59	123	3028	4.23074	4.09224e-24	2.00829e-21
UNC-62_Larvae-L3-stage	284	3	0	125	371	3560	2.52762	4.58258e-24	2.24265e-21
SEA-2_Larvae-L3-stage	220	3	0	59	224	1503	4.68026	5.47002e-24	2.66208e-21
PHA-4_Larvae-L4-stage	242	2	0	130	395	3564	2.46623	7.14684e-24	3.45255e-21
GEI-11_Larvae-L3-stage	235	2	0	112	217	5553	2.48231	7.6295e-24	3.67559e-21
PHA-4_Larvae-L2-stage	235	2	0	122	217	6508	2.30716	8.12341e-24	3.90637e-21
DPL-1_Larvae-L4-stage	220	3	0	141	224	8136	2.06626	8.20461e-24	3.94181e-21
PES-1_Larvae-L4-stage	220	3	0	121	224	6158	2.34273	8.39483e-24	4.02952e-21
JUN-1_Larvae-L1-stage	209	1	0	224	822	3762	1.93456	8.42094e-24	4.03836e-21
EOR-1_Larvae-L3-stage	235	1	0	110	217	5379	2.51685	8.75165e-24	4.18931e-21
NFYA-1_Late-Embryos	220	3	0	113	224	5456	2.46934	1.23607e-23	5.8111e-21
NHR-6_Larvae-L4-stage	236	2	0	132	472	3021	2.47233	1.23865e-23	5.81799e-21
JUN-1_Larvae-L1-stage	242	2	0	143	395	4211	2.29604	1.50405e-23	7.03316e-21
EFL-1_Young-adult	5	2	0	87	137	6251	2.71315	1.51356e-23	7.07137e-21
GEI-11_Larvae-L2-stage	220	3	0.5	84	224	3147	3.18244	2.03816e-23	9.397e-21
LIN-13_Larvae-L4-stage	209	1	0	173	822	2577	2.18115	2.05696e-23	9.45877e-21
DPL-1_Fed-L1-stage-larvae	169	1	0	71	126	4568	3.29448	2.21752e-23	1.01615e-20
DVE-1_Late-Embryos	242	3	0	155	395	4827	2.17111	2.34873e-23	1.07441e-20
F23B12.7_Young-adult	242	3	0	123	395	3292	2.52623	2.52188e-23	1.15061e-20
HAM-1_Larvae-L4-stage	280	3	0	93	149	6438	2.58923	2.7599e-23	1.25702e-20
EFL-1_Fed-L1-stage-larvae	5	1	0	74	137	4486	3.21571	2.81162e-23	1.27726e-20
DVE-1_Late-Embryos	4	1	0	66	123	4044	3.54367	3.15169e-23	1.42558e-20
F45C12.2_Fed-L1-stage-larvae	220	3	0	108	224	5095	2.5273	4.23402e-23	1.89881e-20
DPL-1_Fed-L1-stage-larvae	212	2	0	127	285	5091	2.33766	4.7249e-23	2.11354e-20
LIN-13_Larvae-L1-stage	209	1	0	103	822	1144	2.92526	8.93165e-23	3.91532e-20
NFYA-1_Late-Embryos	280	3	0	85	149	5456	2.79244	9.77123e-23	4.26913e-20
FOS-1_Larvae-L3-stage	251	1	0	110	320	3498	2.62451	9.95977e-23	4.34068e-20
LIN-35_Fed-L1-stage-larvae	169	1	0	69	126	4404	3.3209	1.00151e-22	4.36119e-20
LSY-2_Larvae-L2-stage	242	3	0	99	395	2305	2.90397	1.03981e-22	4.51672e-20
UNC-62_Day-Four-Young-Adult	251	1	0	101	320	3015	2.79582	1.13049e-22	4.89445e-20
UNC-62_Young-adult-Day-4	251	1	0	101	320	3015	2.79582	1.13049e-22	4.89445e-20
JUN-1_Larvae-L1-stage	11	1	0	133	400	3762	2.36047	1.13156e-22	4.89506e-20
NFYA-1_Late-Embryos	235	3	0	109	217	5456	2.45877	1.17393e-22	5.05754e-20
ALY-2_Larvae-L3-stage	4	1	0	50	123	2219	4.89252	1.1759e-22	5.06186e-20
LSY-2_Larvae-L1-stage	169	1	0	81	126	6237	2.75273	1.353e-22	5.80521e-20
C34F6.9_Larvae-L2-stage	235	3	0	117	217	6219	2.31542	1.35666e-22	5.81614e-20
LSY-2_Embryos	5	1	0	65	137	3497	3.62345	1.37436e-22	5.88242e-20
EFL-1_Young-adult	169	1	0	77	126	5604	2.91237	1.43068e-22	6.11853e-20
JUN-1_Larvae-L1-stage	4	1	0	63	123	3762	3.63615	1.65076e-22	7.03682e-20
ELT-3_Embryos	4	1	0	57	123	3015	4.10495	1.68614e-22	7.17599e-20
EOR-1_Larvae-L3-stage	220	3	0	121	224	6369	2.26512	1.80015e-22	7.65499e-20
F16B12.6_Fed-L1-stage-larvae	242	3	0	99	395	2325	2.87899	1.95898e-22	8.31695e-20
SEM-4_Larvae-L2-stage	236	1	0	179	472	5055	2.00362	1.98202e-22	8.40799e-20
CES-1_Larvae-L4-stage	284	3	0	95	371	2315	2.95409	1.99593e-22	8.46019e-20
DPL-1_Fed-L1-stage-larvae	220	3	0	110	224	5370	2.44228	2.04374e-22	8.64885e-20
FOS-1_Larvae-L2-stage	252	1	0	97	160	6526	2.48102	2.08037e-22	8.79678e-20
EOR-1_Larvae-L3-stage	280	2	0	89	149	6052	2.63591	2.08332e-22	8.8022e-20
W03F9.2_L4-Young-Adult-stage-larvae	220	1	0	140	224	8298	2.01155	2.50523e-22	1.05088e-19
NHR-77_Larvae-L3-stage	4	1	0	60	123	3410	3.82047	2.66637e-22	1.11491e-19
CEH-26_Late-Embryonic-stage	280	3	0.5	65	149	3196	3.6454	2.98018e-22	1.23923e-19
NHR-76_Larvae-L4-stage	236	1	0	113	472	2424	2.63772	3.42065e-22	1.41122e-19
EOR-1_Larvae-L3-stage	212	3	0	143	285	6369	2.104	3.51242e-22	1.44681e-19
LSY-2_Fed-L1-stage-larvae	212	3	0	135	285	5777	2.18984	3.54807e-22	1.45921e-19
GEI-11_Larvae-L3-stage	4	1	0	71	123	4943	3.1188	3.64408e-22	1.49518e-19
FOS-1_Fed-L1-stage-larvae	235	2	0	106	217	5258	2.48114	3.69163e-22	1.51351e-19
LSY-2_Fed-L1-stage-larvae	220	3	0	114	224	5777	2.35277	4.18265e-22	1.70023e-19
ZTF-7_Larvae-L4-stage	209	1	0	182	822	2861	2.06684	4.59712e-22	1.85722e-19
SEM-4_Larvae-L2-stage	284	3	0.5	148	371	4953	2.15102	4.61474e-22	1.86148e-19
ZAG-1_Larvae-L4-stage	220	3	0.5	68	224	2192	3.69867	4.74308e-22	1.91032e-19
LSY-2_Larvae-L1-stage	4	1	0	79	123	6237	2.75024	4.90233e-22	1.96993e-19
R02D3.7_Larvae-L4-stage	209	1	0	146	822	2049	2.31507	4.95343e-22	1.98894e-19
CEH-39_Embryos	235	2	0	78	217	2975	3.22681	4.95752e-22	1.98906e-19
EFL-1_Larvae-L1-stage	220	3	0	116	224	5974	2.3151	5.08865e-22	2.04012e-19
LIN-13_Larvae-L4-stage	236	3	0	127	472	2962	2.42606	6.1865e-22	2.46149e-19
LIN-35_Starved-L1-stage-larvae	236	1	0	96	472	1855	2.92827	7.50113e-22	2.96436e-19
NHR-129_Larvae-L2-stage	242	1	0	193	395	7061	1.84807	7.7687e-22	3.06549e-19
HPL-2_Fed-L1-stage-larvae	4	1	0	79	123	6283	2.73011	7.978e-22	3.141e-19
LIN-15B_Larvae-L4-stage	56	1	0.5	31	109	812	9.35415	8.75251e-22	3.43067e-19
NHR-129_Larvae-L2-stage	235	1	0	124	217	7061	2.16133	1.00039e-21	3.87475e-19
LIN-35_Fed-L1-stage-larvae	284	3	0.7	86	371	1985	3.11881	1.02777e-21	3.97493e-19
LIN-13_Larvae-L1-stage	236	2	0	76	472	1229	3.49901	1.03815e-21	4.00921e-19
DPL-1_Larvae-L4-stage	4	1	0	82	123	6826	2.60836	1.04e-21	4.01341e-19
NFYA-1_Young-adult	56	1	0	36	109	1219	7.23598	1.15132e-21	4.4106e-19
C34F6.9_Larvae-L2-stage	157	2	0	86	147	5893	2.65137	1.15437e-21	4.41908e-19
ZTF-7_Larvae-L4-stage	236	2	0	133	472	3217	2.33929	1.21368e-21	4.62924e-19
PES-1_Larvae-L4-stage	4	1	0	72	123	5209	3.00122	1.41848e-21	5.37916e-19
NHR-25_Larvae-L2-stage	235	3	0	102	217	4989	2.51624	1.46953e-21	5.56473e-19
LIN-13_Larvae-L1-stage	56	1	0	35	109	1144	7.49619	1.56328e-21	5.91123e-19
F45C12.2_Fed-L1-stage-larvae	212	3	0	124	285	5095	2.28065	2.02975e-21	7.60938e-19
NHR-28_Larvae-L4-stage	252	1	0	96	160	6613	2.42314	2.72272e-21	1.00566e-18
LSY-2_Embryos	212	3	0	109	285	4099	2.49189	2.82149e-21	1.04068e-18
ZAG-1_Larvae-L2-stage	4	1	0	56	123	3077	3.95167	3.06405e-21	1.1262e-18
HAM-1_Larvae-L4-stage	212	3	0	142	285	6438	2.06689	3.32805e-21	1.21812e-18
CEH-39_Embryos	220	2	0	78	224	2975	3.12597	4.70685e-21	1.70029e-18
NHR-77_Larvae-L2-stage	236	2	0	118	472	2691	2.48114	4.77838e-21	1.72258e-18
ZAG-1_Larvae-L2-stage	220	3	0	90	224	3886	2.76132	4.93077e-21	1.77508e-18
CES-1_Embryos	4	1	0	71	123	5177	2.97783	5.7319e-21	2.05504e-18
R02D3.7_Larvae-L2-stage	56	1	0	47	109	2460	4.68124	7.92564e-21	2.80709e-18
EFL-1_Fed-L1-stage-larvae	220	3	0	105	224	5172	2.42052	8.2993e-21	2.9335e-18
LIN-13_Larvae-L2-stage	169	1	0	59	126	3415	3.66198	8.5781e-21	3.02594e-18
HAM-1_Fed-L1-stage-larvae	4	1	0	70	123	5071	2.99726	9.76695e-21	3.4292e-18
NHR-6_Larvae-L2-stage	209	1	0	250	822	4644	1.74905	1.02495e-20	3.58189e-18
DPL-1_Young-adult	235	3	0	102	217	5125	2.44947	1.15095e-20	4.00357e-18
NHR-25_Larvae-L2-stage	11	1	0	136	400	4104	2.21257	1.15401e-20	4.01155e-18
GEI-11_Young-adult	4	1	0	48	123	2252	4.62799	1.23023e-20	4.27088e-18
DPL-1_Fed-L1-stage-larvae	5	2	0	75	137	5091	2.87186	1.2383e-20	4.29321e-18
SKN-1_Larvae-L3-stage	209	1	0	137	822	1926	2.31109	1.40495e-20	4.85499e-18
LIN-35_Starved-L1-stage-larvae	4	1	0	44	123	1855	5.15026	1.50797e-20	5.18712e-18
ALR-1_Larvae-L2-stage	11	1	0	141	400	4362	2.15823	1.53763e-20	5.28568e-18
SKN-1_Larvae-L3-stage	56	2	0	44	109	2147	5.02134	1.60495e-20	5.50629e-18
CES-1_Embryos	11	1	0	157	400	5177	2.02482	1.70395e-20	5.82313e-18
LSY-2_Embryos	235	2	0	87	217	3870	2.76677	1.9968e-20	6.77107e-18
LSY-2_Larvae-L1-stage	220	3	0	128	224	7420	2.05676	2.33135e-20	7.87506e-18
CEH-38_Larvae-L3-stage	220	3	0	105	224	5243	2.38774	2.39125e-20	8.06702e-18
PES-1_Larvae-L4-stage	235	2	0	109	217	5835	2.29906	2.79489e-20	9.38054e-18
NHR-237_Embryos	235	2	0	64	217	2178	3.61649	3.01308e-20	1.00935e-17
NHR-77_Larvae-L3-stage	209	1	0	200	822	3410	1.90559	3.10522e-20	1.03956e-17
LSY-2_Larvae-L1-stage	235	1	0	113	217	6237	2.22981	3.54829e-20	1.18412e-17
NHR-77_Larvae-L2-stage	209	1	0	154	822	2331	2.1465	4.62561e-20	1.53003e-17
HLH-30_Late-Embryos	242	2	0	94	395	2298	2.7657	4.82883e-20	1.59324e-17
NHR-77_Larvae-L4-stage	4	1	0	84	123	7591	2.4027	4.89859e-20	1.61423e-17
SKN-1_Larvae-L3-stage	236	3	0	104	472	2254	2.61073	5.20261e-20	1.70799e-17
NHR-129_Larvae-L2-stage	4	1	0	81	123	7061	2.4908	5.80943e-20	1.8989e-17
DPL-1_Larvae-L4-stage	169	1	0	81	126	6826	2.5152	5.82293e-20	1.90213e-17
ALR-1_Larvae-L2-stage	4	1	0	64	123	4362	3.18577	7.51291e-20	2.43452e-17
JUN-1_Larvae-L3-stage	4	1	0	53	123	2924	3.93567	7.61202e-20	2.46511e-17
DVE-1_Larvae-L4-stage	4	1	0	56	123	3293	3.69246	7.75126e-20	2.50866e-17
EFL-1_Larvae-L1-stage	5	2	0	78	137	5676	2.6789	7.97618e-20	2.57669e-17
UNC-62_Fed-L1-stage-larvae	4	1	0.5	30	123	766	8.50379	9.7617e-20	3.13042e-17
HLH-30_Larvae-L4-stage	242	2	0	107	395	2890	2.50331	1.04557e-19	3.34481e-17
LIN-35_Fed-L1-stage-larvae	280	3	0	79	149	5244	2.70025	1.07601e-19	3.43174e-17
F23B12.7_Young-adult	56	1	0	49	109	2897	4.14425	1.4042e-19	4.44606e-17
NHR-25_Larvae-L2-stage	56	2	0	61	109	4683	3.19157	1.58015e-19	4.98815e-17
W03F9.2_L4-Young-Adult-stage-larvae	4	1	0	87	123	8298	2.27649	1.60206e-19	5.05125e-17
F16B12.6_Fed-L1-stage-larvae	235	2	0	64	217	2251	3.49921	1.63727e-19	5.15917e-17
ZAG-1_Larvae-L4-stage	4	1	0	49	123	2510	4.23879	1.68954e-19	5.31432e-17
LSY-2_Larvae-L2-stage	56	1	0	42	109	2052	5.015	1.77447e-19	5.57477e-17
LIN-15B_Fed-L1-stage-larvae	220	3	0.5	65	224	2242	3.45665	1.77881e-19	5.58508e-17
DVE-1_Late-Embryos	235	2	0	93	217	4535	2.52389	2.58931e-19	8.05766e-17
NHR-76_Larvae-L4-stage	4	1	0	48	123	2424	4.29961	2.60382e-19	8.09324e-17
LIN-35_Fed-L1-stage-larvae	5	1	0	68	137	4404	3.01	2.61265e-19	8.11589e-17
HLH-30_Late-Embryos	4	1	0.5	40	123	1612	5.38784	2.96671e-19	9.17238e-17
W03F9.2_L4-Young-Adult-stage-larvae	131	1	0	150	259	8298	1.86399	2.98287e-19	9.21151e-17
UNC-62_Day-Four-Young-Adult	4	1	0	53	123	3015	3.81688	3.01521e-19	9.29497e-17
UNC-62_Young-adult-Day-4	4	1	0	53	123	3015	3.81688	3.01521e-19	9.29497e-17
F45C12.2_Larvae-L3-stage	209	1	0	133	822	1907	2.26597	3.06877e-19	9.44902e-17
HPL-2_Fed-L1-stage-larvae	220	3	0	125	224	7327	2.03405	3.08258e-19	9.48597e-17
ALY-2_Larvae-L3-stage	209	1	0	147	822	2219	2.15235	3.11783e-19	9.58324e-17
F45C12.2_Larvae-L3-stage	4	1	0	43	123	1907	4.89596	3.22229e-19	9.87542e-17
NHR-23_Larvae-L3-stage	98	3	0.7	46	115	2418	4.41803	4.04858e-19	1.22718e-16
SAX-3_Larvae-L4-stage	235	1	0	107	217	5844	2.2534	4.12146e-19	1.2464e-16
DVE-1_Late-Embryos	220	3	0	98	224	4827	2.42062	4.3695e-19	1.31981e-16
NFYA-1_Larvae-L3-stage	169	1	0	61	126	3966	3.26011	4.60881e-19	1.38898e-16
GEI-11_Embryos	4	1	0	37	123	1363	5.89421	4.96741e-19	1.49449e-16
ZAG-1_Fed-L1-stage-larvae	236	1	0	86	472	1694	2.87255	5.19075e-19	1.55901e-16
PHA-4_Young-adult	4	1	0	45	123	2142	4.56156	5.54568e-19	1.66086e-16
ELT-1_Larvae-L3-stage	4	1	0	41	123	1745	5.10162	6.59587e-19	1.96085e-16
HAM-1_Larvae-L4-stage	169	1	0	71	126	5441	2.76589	6.82655e-19	2.02371e-16
NFYA-1_Late-Embryos	212	3	0	124	285	5456	2.12974	7.45219e-19	2.2042e-16
JUN-1_Larvae-L1-stage	236	2	0	151	472	4211	2.02897	7.46905e-19	2.20795e-16
CEH-16_Larvae-L2-stage	4	1	0	39	123	1562	5.4213	7.65992e-19	2.2631e-16
HAM-1_Fed-L1-stage-larvae	212	3	0	133	285	6128	2.03382	8.4037e-19	2.47867e-16
EGL-5_Larvae-L3-stage	236	1	0	132	472	3430	2.17752	9.26361e-19	2.72008e-16
R02D3.7_Larvae-L4-stage	56	2	0	43	109	2265	4.65156	9.38077e-19	2.74988e-16
HAM-1_Larvae-L4-stage	284	3	0.5	145	371	5188	2.01196	9.42268e-19	2.75909e-16
NHR-77_Larvae-L2-stage	4	1	0.5	40	123	1668	5.20696	9.87203e-19	2.88584e-16
GEI-11_Larvae-L3-stage	212	2	0	125	285	5553	2.10942	1.08443e-18	3.15601e-16
PHA-4_Larvae-L2-stage	4	1	0	72	123	5825	2.68384	1.09193e-18	3.17602e-16
F23B12.7_Young-adult	169	1	0	52	126	2897	3.8046	1.1315e-18	3.28392e-16
FOS-1_Fed-L1-stage-larvae	220	3	0	106	224	5606	2.25439	1.1402e-18	3.30734e-16
ZAG-1_Larvae-L2-stage	209	1	0	182	822	3077	1.92175	1.15265e-18	3.34159e-16
LIN-15B_Larvae-L4-stage	236	3	0	73	472	1295	3.1896	1.32439e-18	3.81635e-16
SEM-4_Larvae-L2-stage	4	1	0	67	123	5055	2.87789	1.33137e-18	3.83435e-16
ZAG-1_Larvae-L4-stage	209	1	0	158	822	2510	2.0452	1.3885e-18	3.98795e-16
NHR-2_Embryos	209	1	0	122	822	1704	2.32618	1.53764e-18	4.39469e-16
LSY-2_Larvae-L1-stage	212	3	0	149	285	7420	1.88175	1.66917e-18	4.75252e-16
ALY-2_Larvae-L3-stage	236	1	0	100	472	2219	2.54992	1.6725e-18	4.75942e-16
LSY-2_Embryos	56	1	0	52	109	3497	3.6434	1.71511e-18	4.8754e-16
EOR-1_Larvae-L3-stage	169	1	0	70	126	5379	2.75836	1.80244e-18	5.10983e-16
ALY-2_Fed-L1-stage-larvae	220	3	0.5	77	224	3216	2.85464	2.0261e-18	5.71614e-16
F45C12.2_Larvae-L3-stage	236	1	0	91	472	1907	2.70006	2.23337e-18	6.26727e-16
NHR-237_Embryos	56	1	0	40	109	1967	4.98258	2.24523e-18	6.29718e-16
ALR-1_Larvae-L2-stage	157	3	0	78	147	5468	2.59164	2.26184e-18	6.34039e-16
ELT-3_Embryos	236	3	0	140	472	3798	2.08572	2.36371e-18	6.61536e-16
ZTF-4_Larvae-L3-stage	4	1	0	30	123	862	7.55673	2.57908e-18	7.1799e-16
EFL-1_Fed-L1-stage-larvae	171	1	0	65	130	4486	2.97671	2.60044e-18	7.23554e-16
NHR-77_Fed-L1-stage-larvae	235	1	0	94	217	4784	2.41825	2.78205e-18	7.72041e-16
NHR-6_Larvae-L4-stage	56	1	0	46	109	2712	4.15592	2.8977e-18	8.02017e-16
HLH-30_Larvae-L4-stage	4	1	0	48	123	2574	4.04905	3.03642e-18	8.38644e-16
ALR-1_Larvae-L2-stage	236	1	0	153	472	4362	1.98467	3.11693e-18	8.59527e-16
CEH-38_Larvae-L3-stage	11	1	0	137	400	4422	2.06855	3.16537e-18	8.71514e-16
ZAG-1_Fed-L1-stage-larvae	242	3	0	88	395	2190	2.71686	3.17404e-18	8.72986e-16
LIN-13_Larvae-L2-stage	56	1	0	51	109	3415	3.65913	3.75371e-18	1.02438e-15
DVE-1_Larvae-L4-stage	235	1	0	76	217	3293	2.84045	3.84292e-18	1.04709e-15
GEI-11_Young-adult	11	1	0	90	400	2252	2.66833	3.96186e-18	1.07782e-15
PHA-4_Larvae-L2-stage	46	3	0.7	80	275	2767	2.80785	4.08365e-18	1.10923e-15
NHR-77_Larvae-L3-stage	236	1	0	130	472	3410	2.15711	4.14608e-18	1.12503e-15
ZAG-1_Larvae-L3-stage	284	3	0.7	53	371	942	4.0502	4.22019e-18	1.14455e-15
SKN-1_Larvae-L3-stage	11	1	0	82	400	1926	2.84265	4.35191e-18	1.17905e-15
NHR-76_Larvae-L4-stage	209	1	0	153	822	2424	2.05075	4.36692e-18	1.18251e-15
DPL-1_Larvae-L4-stage	5	1	0	83	137	6826	2.37037	4.50508e-18	1.21741e-15
PHA-4_Larvae-L4-stage	220	3	0	84	224	3810	2.62864	4.55606e-18	1.22966e-15
C16A3.4_Fed-L1-stage-larvae	235	2	0	83	217	3872	2.6382	4.74829e-18	1.27919e-15
CEH-26_Late-Embryonic-stage	242	2	0	120	395	3662	2.2156	5.07819e-18	1.36248e-15
LSY-2_Larvae-L1-stage	284	3	0.7	103	371	3068	2.41676	5.25926e-18	1.40818e-15
CES-1_Embryos	169	1	0	68	126	5177	2.7841	5.34132e-18	1.42943e-15
SAX-3_Larvae-L2-stage	284	3	0.5	110	371	3416	2.31807	5.44402e-18	1.45617e-15
LIN-13_Larvae-L1-stage	11	1	0	61	400	1144	3.56016	5.67202e-18	1.51484e-15
ALR-1_Larvae-L2-stage	242	1	0	134	395	4362	2.07705	5.71475e-18	1.52548e-15
PHA-4_Young-adult	56	1	0	41	109	2142	4.68989	6.25693e-18	1.66345e-15
HLH-30_Late-Embryos	220	3	0	66	224	2474	3.18069	6.33025e-18	1.68209e-15
ALY-2_Fed-L1-stage-larvae	235	1	0	79	217	3570	2.72348	7.25778e-18	1.91597e-15
PHA-4_Larvae-L2-stage	56	2	0	69	109	6508	2.59777	7.28059e-18	1.92102e-15
FOS-1_Larvae-L2-stage	4	1	0	75	123	6526	2.49537	7.35554e-18	1.93983e-15
NFYA-1_Larvae-L3-stage	284	3	0.7	69	371	1558	3.18811	7.685e-18	2.0234e-15
C01B12.2_Larvae-L2-stage	169	1	0	79	126	7002	2.39144	7.69168e-18	2.0234e-15
EFL-1_Young-adult	171	1	0	72	130	5604	2.63947	7.93442e-18	2.08308e-15
ALR-1_Larvae-L2-stage	280	3	0.5	69	149	4346	2.84576	7.98525e-18	2.09329e-15
C01B12.2_Larvae-L2-stage	220	2	0	126	224	7708	1.94897	8.24773e-18	2.15564e-15
CEH-26_Late-Embryonic-stage	220	3	0	86	224	4015	2.55382	8.99859e-18	2.34026e-15
NHR-237_Larvae-L1-stage	209	1	0	97	822	1220	2.58324	9.36812e-18	2.43275e-15
W03F9.2_L4-Young-Adult-stage-larvae	169	1	0	86	126	8298	2.19674	9.42221e-18	2.44559e-15
HAM-1_Larvae-L4-stage	157	3	0	84	147	6438	2.37048	9.60014e-18	2.49054e-15
R02D3.7_Larvae-L3-stage	220	2	0.5	93	224	4608	2.40629	9.79958e-18	2.54103e-15
LIN-35_Fed-L1-stage-larvae	56	1	0.5	50	109	3352	3.65481	1.03179e-17	2.66752e-15
GEI-11_Larvae-L3-stage	169	1	0	66	126	4943	2.83014	1.0774e-17	2.77862e-15
ZAG-1_Larvae-L3-stage	4	1	0	39	123	1689	5.01366	1.10802e-17	2.85479e-15
JUN-1_Larvae-L4-stage	220	3	0	81	224	3630	2.66045	1.20955e-17	3.10572e-15
ZAG-1_Fed-L1-stage-larvae	284	3	0.5	70	371	1614	3.12209	1.27574e-17	3.2661e-15
NHR-23_Larvae-L3-stage	56	3	0	63	109	5457	2.82869	1.29344e-17	3.3082e-15
F45C12.2_Fed-L1-stage-larvae	157	3	0	74	147	5095	2.63873	1.30731e-17	3.34204e-15
NFYA-1_Larvae-L3-stage	280	3	0	71	149	4633	2.74685	1.33306e-17	3.40622e-15
SEM-4_Larvae-L2-stage	220	2	0.5	93	224	4636	2.39175	1.46992e-17	3.73592e-15
GEI-11_Larvae-L3-stage	280	3	0.5	68	149	4276	2.85043	1.50344e-17	3.81927e-15
LIN-15B_Fed-L1-stage-larvae	235	2	0	69	217	2832	2.99862	1.55515e-17	3.94491e-15
W03F9.2_L4-Young-Adult-stage-larvae	5	1	0	91	137	8298	2.13783	1.65876e-17	4.1976e-15
LIN-35_Young-adult	236	1	0	135	472	3676	2.07798	1.71796e-17	4.3349e-15
LIN-15B_Fed-L1-stage-larvae	56	1	0	44	109	2578	4.18185	1.76691e-17	4.44348e-15
CES-1_Larvae-L3-stage	220	3	0	63	224	2318	3.24044	1.86193e-17	4.67349e-15
ELT-3_Embryos	209	1	0	176	822	3015	1.89661	1.9081e-17	4.77797e-15
SEM-4_Larvae-L2-stage	280	3	0	82	149	6128	2.39847	2.22667e-17	5.53352e-15
ZAG-1_Larvae-L3-stage	220	3	0.7	40	224	942	5.06275	2.23011e-17	5.53944e-15
HPL-2_Fed-L1-stage-larvae	169	1	0	74	126	6283	2.49643	2.51529e-17	6.20966e-15
NHR-129_Larvae-L2-stage	236	1	0	209	472	7061	1.6748	2.76042e-17	6.78932e-15
NHR-77_Larvae-L3-stage	56	1	0.5	43	109	2483	4.24317	2.84404e-17	6.98192e-15
GEI-11_Fed-L1-stage-larvae	212	3	0	124	285	5701	2.03822	2.90081e-17	7.11796e-15
SAX-3_Larvae-L4-stage	284	3	0.7	99	371	2951	2.415	3.10609e-17	7.58274e-15
R02D3.7_Larvae-L2-stage	242	3	0	106	395	3080	2.32693	3.20395e-17	7.81799e-15
FOS-1_Larvae-L3-stage	4	1	0	54	123	3498	3.35192	3.96462e-17	9.61164e-15
DPL-1_Young-adult	56	1	0.5	46	109	2900	3.8865	4.00291e-17	9.69553e-15
HPL-2_Fed-L1-stage-larvae	5	1	0	78	137	6283	2.42009	4.26286e-17	1.02967e-14
SAX-3_Larvae-L4-stage	236	1	0	183	472	5844	1.77184	4.26814e-17	1.03047e-14
F16B12.6_Fed-L1-stage-larvae	169	1	0	43	126	2116	4.30732	4.27755e-17	1.03179e-14
DPL-1_Young-adult	169	1	0	61	126	4346	2.97505	4.36435e-17	1.05128e-14
F45C12.2_Larvae-L3-stage	220	3	0	62	224	2290	3.228	4.37786e-17	1.05357e-14
JUN-1_Larvae-L3-stage	251	1	0	89	320	2924	2.54032	4.38744e-17	1.05508e-14
F45C12.2_Larvae-L2-stage	11	1	0	67	400	1419	3.15252	5.36415e-17	1.28096e-14
NFYA-1_Larvae-L3-stage	235	2	0	87	217	4375	2.44741	5.50029e-17	1.31168e-14
EOR-1_Larvae-L3-stage	157	2	0	80	147	6052	2.40159	6.08012e-17	1.44388e-14
LSY-2_Larvae-L4-stage	56	1	0	37	109	1820	4.98114	6.58653e-17	1.5566e-14
NHR-23_Larvae-L3-stage	220	3	0	101	224	5457	2.20671	6.74384e-17	1.59163e-14
ALY-2_Fed-L1-stage-larvae	169	1	0	55	126	3570	3.2655	6.95097e-17	1.63904e-14
DPL-1_Young-adult	5	1	0	64	137	4346	2.87075	7.11455e-17	1.67611e-14
NHR-2_Embryos	242	3	0	86	395	2219	2.62041	7.56657e-17	1.77544e-14
SKN-1_Larvae-L3-stage	220	3	0	61	224	2254	3.22666	8.66995e-17	2.01902e-14
LIN-13_Larvae-L2-stage	235	2	0	79	217	3726	2.60945	8.81769e-17	2.05252e-14
EFL-1_Young-adult	220	3	0	113	224	6617	2.03608	9.46135e-17	2.19845e-14
DPL-1_Young-adult	220	3	0.5	76	224	3362	2.69521	9.66995e-17	2.24493e-14
LIN-15B_Fed-L1-stage-larvae	5	1	0	49	137	2578	3.70525	9.72746e-17	2.25729e-14
NHR-237_Larvae-L1-stage	56	1	0	31	109	1220	6.22588	9.73537e-17	2.25812e-14
HAM-1_Larvae-L4-stage	11	1	0	153	400	5441	1.87749	9.92978e-17	2.30017e-14
NHR-237_Larvae-L1-stage	236	2	0	72	472	1373	2.96719	1.11774e-16	2.57557e-14
NHR-6_Larvae-L4-stage	220	3	0	74	224	3220	2.74001	1.20605e-16	2.77174e-14
NHR-237_Embryos	169	1	0	41	126	1967	4.41808	1.2261e-16	2.81537e-14
GEI-11_Fed-L1-stage-larvae	5	1	0	67	137	4800	2.72106	1.28098e-16	2.93754e-14
R02D3.7_Larvae-L3-stage	5	1	0	71	137	5364	2.58032	1.34519e-16	3.07539e-14
SAX-3_Larvae-L4-stage	4	1	0	69	123	5844	2.56365	1.52489e-16	3.47113e-14
DPL-1_Fed-L1-stage-larvae	171	1	0	63	130	4568	2.83332	1.54399e-16	3.51157e-14
NFYA-1_Late-Embryos	5	1	0	65	137	4549	2.78549	1.59101e-16	3.61226e-14
HLH-30_Larvae-L4-stage	236	3	0	118	472	3078	2.16918	1.6941e-16	3.83305e-14
EFL-1_Larvae-L1-stage	171	1	0	67	130	5154	2.67062	1.70404e-16	3.85389e-14
DVE-1_Larvae-L4-stage	56	1	0	48	109	3293	3.57148	1.71627e-16	3.8782e-14
R02D3.7_Larvae-L3-stage	169	1	0	67	126	5364	2.64753	1.72394e-16	3.89219e-14
GEI-11_Young-adult	242	1	0	86	395	2252	2.58201	1.82888e-16	4.11322e-14
EGL-5_Larvae-L3-stage	95	3	0	79	192	4354	2.52384	1.94104e-16	4.3518e-14
F16B12.6_Fed-L1-stage-larvae	56	1	0	39	109	2116	4.51593	1.94158e-16	4.3518e-14
MAB-5_Larvae-L2-stage	4	1	0	40	123	1946	4.46311	2.04535e-16	4.57268e-14
PAX-1_Embryos	209	1	0	84	822	1018	2.68093	2.09641e-16	4.68284e-14
LIN-13_Larvae-L4-stage	11	1	0	94	400	2577	2.43545	2.18637e-16	4.86723e-14
SAX-3_Larvae-L4-stage	242	1	0	158	395	5844	1.82799	2.31889e-16	5.15136e-14
MAB-5_Larvae-L2-stage	236	1	0	88	472	1946	2.55872	2.43574e-16	5.39497e-14
EFL-1_Young-adult	205	1	0	65	117	5604	2.64761	2.51325e-16	5.55728e-14
GEI-11_Fed-L1-stage-larvae	169	1	0	63	126	4800	2.78198	2.60716e-16	5.75766e-14
LIN-13_Larvae-L4-stage	220	3	0	70	224	2962	2.81767	2.70536e-16	5.9645e-14
NHR-77_Larvae-L4-stage	220	2	0	130	224	8452	1.83384	2.83693e-16	6.24149e-14
EOR-1_Larvae-L3-stage	284	3	0.5	137	371	5074	1.94366	3.13422e-16	6.85538e-14
PHA-4_Larvae-L4-stage	235	3	0	79	217	3810	2.55192	3.18057e-16	6.94808e-14
GEI-11_Fed-L1-stage-larvae	280	3	0	77	149	5701	2.42091	3.21424e-16	7.0158e-14
EFL-1_Fed-L1-stage-larvae	280	3	0	73	149	5172	2.5299	3.34738e-16	7.2792e-14
LIN-15B_Fed-L1-stage-larvae	169	1	0	46	126	2578	3.78207	3.3749e-16	7.33299e-14
CES-1_Fed-L1-stage-larvae	4	1	0	38	123	1770	4.66155	3.57476e-16	7.74483e-14
SEA-2_Larvae-L3-stage	280	2	0.5	33	149	1045	5.66026	3.63427e-16	7.86079e-14
UNC-62_Day-Four-Young-Adult	235	1	0	69	217	3015	2.81661	4.02485e-16	8.65041e-14
UNC-62_Young-adult-Day-4	235	1	0	69	217	3015	2.81661	4.02485e-16	8.65041e-14
GEI-11_Larvae-L2-stage	235	1	0	77	217	3660	2.58926	4.10516e-16	8.81043e-14
JUN-1_Larvae-L4-stage	242	3	0	115	395	3630	2.142	4.16998e-16	8.94588e-14
LSY-2_Larvae-L2-stage	235	2	0	58	217	2203	3.24025	4.46448e-16	9.53873e-14
FOS-1_Larvae-L3-stage	56	3	0.5	46	109	3095	3.64163	4.93599e-16	1.0529e-13
LSY-2_Larvae-L1-stage	5	1	0	76	137	6237	2.37543	5.00004e-16	1.06613e-13
R02D3.7_Larvae-L4-stage	236	2	0	96	472	2265	2.3982	5.09232e-16	1.08405e-13
LSY-2_Fed-L1-stage-larvae	5	1	0	66	137	4798	2.68156	5.50418e-16	1.167e-13
NHR-25_Larvae-L2-stage	220	3	0	94	224	4989	2.24642	5.66066e-16	1.19825e-13
FOS-1_Fed-L1-stage-larvae	56	1	0	56	109	4645	2.95393	5.6993e-16	1.20594e-13
C16A3.4_Fed-L1-stage-larvae	56	1	0	49	109	3542	3.38958	5.75683e-16	1.21664e-13
CEH-39_Embryos	56	1	0	43	109	2701	3.9007	6.11722e-16	1.2897e-13
F45C12.2_Fed-L1-stage-larvae	235	1	0	84	217	4289	2.4104	6.62514e-16	1.39176e-13
LIN-13_Larvae-L4-stage	56	1	0	42	109	2577	3.99331	6.81217e-16	1.4299e-13
HAM-1_Fed-L1-stage-larvae	220	3	0.5	91	224	4738	2.28994	6.82764e-16	1.43258e-13
LIN-15B_Larvae-L4-stage	235	1	0	41	217	1135	4.44584	7.05522e-16	1.47797e-13
DPL-1_Larvae-L4-stage	280	3	0	93	149	8136	2.04885	7.31972e-16	1.52851e-13
SAX-3_Larvae-L2-stage	280	3	0.5	58	149	3416	3.04333	7.41725e-16	1.54764e-13
NFYA-1_Young-adult	236	3	0	73	472	1458	2.83301	7.60154e-16	1.58295e-13
GEI-11_Larvae-L2-stage	284	3	0.7	62	371	1415	3.15418	7.79348e-16	1.62099e-13
ALY-2_Fed-L1-stage-larvae	212	3	0	101	285	4281	2.21084	7.81059e-16	1.62327e-13
F45C12.2_Larvae-L2-stage	56	1	0	32	109	1419	5.52543	8.22294e-16	1.70377e-13
LIN-35_Starved-L1-stage-larvae	56	1	0	36	109	1855	4.75507	8.45629e-16	1.74779e-13
NHR-6_Larvae-L4-stage	235	3	0	71	217	3220	2.71374	8.80071e-16	1.81398e-13
DVE-1_Late-Embryos	56	1	0	52	109	4044	3.15058	9.18593e-16	1.89042e-13
GEI-11_Larvae-L3-stage	284	3	0.7	73	371	1886	2.78633	9.79026e-16	2.00978e-13
NHR-77_Larvae-L4-stage	252	1	0	94	160	7591	2.06697	1.01401e-15	2.07784e-13
NHR-77_Larvae-L2-stage	11	1	0	87	400	2331	2.49197	1.01855e-15	2.08633e-13
LIN-13_Larvae-L2-stage	220	3	0.5	69	224	2966	2.77367	1.07511e-15	2.19448e-13
HAM-1_Fed-L1-stage-larvae	56	2	0	62	109	5769	2.63324	1.11561e-15	2.27449e-13
F23B12.7_Young-adult	235	2	0	70	217	3158	2.72804	1.17305e-15	2.38883e-13
TLP-1_Fed-L1-stage-larvae	251	3	0	25	320	259	8.05592	1.2123e-15	2.46398e-13
JUN-1_Larvae-L3-stage	209	1	0	167	822	2924	1.85563	1.21704e-15	2.47074e-13
JUN-1_Larvae-L1-stage	56	1	0	50	109	3762	3.25649	1.24351e-15	2.52155e-13
EFL-1_Fed-L1-stage-larvae	239	3	0	85	190	5172	2.31011	1.29605e-15	2.62101e-13
F16B12.6_Fed-L1-stage-larvae	5	1	0	43	137	2116	3.96148	1.37672e-15	2.7735e-13
EGL-5_Larvae-L3-stage	209	1	0	187	822	3430	1.77134	1.4389e-15	2.88878e-13
NHR-11_Larvae-L2-stage	4	1	0.5	33	123	1355	5.28804	1.44962e-15	2.9092e-13
LSY-2_Fed-L1-stage-larvae	280	2	0.5	64	149	4176	2.747	1.56048e-15	3.11621e-13
CEH-16_Larvae-L2-stage	56	1	0	33	109	1562	5.17644	1.70225e-15	3.38645e-13
EFL-1_Fed-L1-stage-larvae	56	2	0	57	109	4933	2.83115	1.77037e-15	3.51002e-13
NFYA-1_Late-Embryos	169	1	0	60	126	4549	2.7957	1.85153e-15	3.65989e-13
JUN-1_Larvae-L3-stage	56	1	0	44	109	2924	3.68701	1.88996e-15	3.73239e-13
MAB-5_Larvae-L2-stage	220	3	0	62	224	2480	2.98069	1.89034e-15	3.73239e-13
GEI-11_Larvae-L3-stage	56	1	0	57	109	4943	2.82542	1.94252e-15	3.82822e-13
HLH-30_Larvae-L4-stage	220	3	0	70	224	3078	2.71148	1.95914e-15	3.85953e-13
PHA-4_Larvae-L2-stage	45	3	0	134	281	6894	1.84736	2.01495e-15	3.96114e-13
F45C12.2_Larvae-L2-stage	236	1	0	71	472	1419	2.83113	2.07824e-15	4.07735e-13
CES-1_Fed-L1-stage-larvae	220	3	0.5	55	224	1998	3.28204	2.10974e-15	4.13761e-13
SAX-3_Larvae-L4-stage	56	1	0	62	109	5844	2.59944	2.11667e-15	4.14965e-13
EGL-5_Larvae-L3-stage	284	3	0	122	371	4354	2.01708	2.13861e-15	4.18798e-13
NFYA-1_Larvae-L3-stage	212	3	0	105	285	4633	2.12377	2.42916e-15	4.73754e-13
JUN-1_Larvae-L3-stage	242	2	0	106	395	3283	2.18305	2.64001e-15	5.13542e-13
C34F6.9_Larvae-L2-stage	5	1	0	68	137	5236	2.53171	2.80379e-15	5.42789e-13
UNC-62_Larvae-L3-stage	220	2	0	71	224	3178	2.66368	2.83788e-15	5.49186e-13
JUN-1_Larvae-L4-stage	236	2	0	123	472	3405	2.04395	2.84858e-15	5.50851e-13
EGL-5_Larvae-L3-stage	280	3	0	65	149	4354	2.67586	2.97265e-15	5.7421e-13
CEH-26_Late-Embryonic-stage	4	1	0	48	123	3062	3.40374	3.04679e-15	5.88098e-13
SAX-3_Larvae-L2-stage	4	1	0	51	123	3455	3.2051	3.08374e-15	5.94576e-13
LSY-2_Larvae-L1-stage	280	3	0.5	76	149	5806	2.34626	3.59312e-15	6.87743e-13
NHR-25_Larvae-L2-stage	98	3	0.7	38	115	2063	4.27771	4.16205e-15	7.926e-13
CEH-26_Late-Embryonic-stage	284	3	0	115	371	4015	2.06188	4.3114e-15	8.19555e-13
NHR-6_Larvae-L2-stage	220	3	0	100	224	5704	2.09025	4.55916e-15	8.64153e-13
EFL-1_Larvae-L1-stage	280	3	0	77	149	5974	2.31028	4.79313e-15	9.05561e-13
NFYA-1_Late-Embryos	157	2	0	70	147	5116	2.48585	4.82378e-15	9.11024e-13
NHR-77_Larvae-L4-stage	169	1	0	78	126	7591	2.17796	4.90359e-15	9.25099e-13
PAX-1_Embryos	56	1	0	27	109	1018	6.49852	4.92417e-15	9.28315e-13
CEH-26_Late-Embryonic-stage	56	1	0.5	40	109	2463	3.97919	5.05556e-15	9.52061e-13
F16B12.6_Fed-L1-stage-larvae	171	1	0	41	130	2116	3.98061	5.19601e-15	9.76411e-13
NHR-28_Larvae-L4-stage	96	2	0.7	89	357	2810	2.36941	5.42957e-15	1.01884e-12
ALY-2_Larvae-L3-stage	56	2	0.5	34	109	1739	4.79047	5.51455e-15	1.03405e-12
LSY-2_Larvae-L1-stage	157	3	0	86	147	7420	2.10573	5.52036e-15	1.03477e-12
SAX-3_Larvae-L4-stage	209	1	0	275	822	5844	1.52889	5.72334e-15	1.07206e-12
PHA-4_Larvae-L2-stage	39	3	0	97	184	6894	2.04224	5.79153e-15	1.08444e-12
MAB-5_Larvae-L2-stage	209	1	0	124	822	1946	2.07029	5.90415e-15	1.10356e-12
EFL-1_Fed-L1-stage-larvae	205	1	0	56	117	4486	2.8495	6.47839e-15	1.20575e-12
ZAG-1_Fed-L1-stage-larvae	220	3	0	57	224	2190	3.10319	6.49322e-15	1.20808e-12
DPL-1_Fed-L1-stage-larvae	56	1	0	54	109	4568	2.89645	6.72507e-15	1.24725e-12
JUN-1_Larvae-L4-stage	56	1	0	44	109	3028	3.56037	6.74532e-15	1.25056e-12
SEM-4_Larvae-L2-stage	157	3	0	77	147	6128	2.28286	7.83533e-15	1.44449e-12
EFL-1_Fed-L1-stage-larvae	140	1	0	43	77	4486	3.32463	7.97304e-15	1.46731e-12
LSY-2_Larvae-L4-stage	220	3	0.5	52	224	1862	3.32967	8.36681e-15	1.53816e-12
CES-1_Larvae-L3-stage	280	3	0	46	149	2318	3.55699	8.77137e-15	1.60803e-12
ELT-3_Embryos	11	1	0	100	400	3015	2.21451	9.25069e-15	1.6932e-12
CEH-38_Larvae-L4-stage	242	2	0	92	395	2682	2.3193	9.40237e-15	1.71951e-12
R02D3.7_Larvae-L2-stage	169	1	0	43	126	2460	3.705	9.48136e-15	1.73336e-12
NHR-28_Larvae-L3-stage	4	1	0.5	25	123	762	7.12369	9.75997e-15	1.78305e-12
GEI-11_Young-adult	236	2	0	100	472	2530	2.23647	9.90055e-15	1.8056e-12
NHR-77_Fed-L1-stage-larvae	220	3	0	100	224	5770	2.06634	9.90863e-15	1.80644e-12
SAX-3_Larvae-L2-stage	220	3	0.5	73	224	3416	2.5479	9.98431e-15	1.81898e-12
LIN-35_Young-adult	131	1	0	84	259	3676	2.35629	1.01771e-14	1.85218e-12
DVE-1_Late-Embryos	11	1	0	121	400	4044	1.99774	1.04486e-14	1.89503e-12
NHR-77_Larvae-L2-stage	242	3	0	97	395	2921	2.24527	1.07218e-14	1.9419e-12
F45C12.2_Fed-L1-stage-larvae	56	1	0	52	109	4289	2.97061	1.09042e-14	1.97154e-12
JUN-1_Larvae-L1-stage	220	3	0.5	73	224	3423	2.54269	1.11061e-14	2.00665e-12
NHR-77_Larvae-L2-stage	56	1	0.5	33	109	1668	4.84749	1.1139e-14	2.01122e-12
CEH-38_Larvae-L4-stage	169	1	0	42	126	2360	3.77218	1.17924e-14	2.12409e-12
LIN-13_Larvae-L4-stage	235	2	0	64	217	2827	2.78625	1.18562e-14	2.13484e-12
LSY-2_Fed-L1-stage-larvae	56	1	0	55	109	4798	2.80867	1.19057e-14	2.14157e-12
EFL-1_Fed-L1-stage-larvae	170	1	0	33	50	4486	3.92925	1.20191e-14	2.16048e-12
F45C12.2_Larvae-L3-stage	56	1	0	35	109	1907	4.49693	1.28929e-14	2.30886e-12
PES-1_Larvae-L4-stage	5	2	0	71	137	5835	2.37204	1.30085e-14	2.32878e-12
EFL-1_Larvae-L1-stage	56	1	0	57	109	5154	2.70975	1.30141e-14	2.32898e-12
PES-1_Larvae-L4-stage	212	3	0	124	285	6158	1.88696	1.378e-14	2.45934e-12
CEH-39_Embryos	212	3	0	81	285	3134	2.42196	1.44621e-14	2.57671e-12
ZTF-4_Larvae-L2-stage	4	1	0	33	123	1470	4.87435	1.48091e-14	2.63406e-12
W03F9.2_L4-Young-Adult-stage-larvae	280	3	0	100	149	9661	1.85531	1.49361e-14	2.65487e-12
LSY-2_Larvae-L2-stage	220	3	0	58	224	2305	3.00009	1.53061e-14	2.71879e-12
PAX-1_Embryos	236	1	0	57	472	1018	3.16818	1.57296e-14	2.79023e-12
ELT-3_Embryos	96	2	0.7	58	357	1402	3.09483	1.61451e-14	2.85912e-12
R02D3.7_Larvae-L4-stage	169	1	0	39	126	2049	4.03438	1.6829e-14	2.97322e-12
NHR-23_Larvae-L3-stage	96	3	0.7	80	357	2418	2.47509	1.88101e-14	3.3132e-12
ELT-3_Embryos	235	1	0	66	217	3015	2.69415	1.9557e-14	3.4344e-12
F45C12.2_Larvae-L2-stage	209	1	0	99	822	1419	2.26676	2.03105e-14	3.56078e-12
GEI-11_Larvae-L2-stage	169	1	0	52	126	3660	3.01146	2.26113e-14	3.94441e-12
NHR-2_Embryos	235	1	0	48	217	1704	3.46687	2.31191e-14	4.02365e-12
NHR-6_Larvae-L2-stage	4	1	0	58	123	4644	2.71179	2.38842e-14	4.1513e-12
ZAG-1_Larvae-L3-stage	280	2	0	42	149	1993	3.77729	2.43799e-14	4.23326e-12
CEH-26_Late-Embryonic-stage	11	1	0	100	400	3062	2.18052	2.47361e-14	4.28944e-12
SAX-3_Larvae-L4-stage	11	1	0	154	400	5844	1.75944	2.61152e-14	4.51221e-12
PES-1_Larvae-L4-stage	280	3	0	77	149	6158	2.24125	2.6817e-14	4.62587e-12
FOS-1_Fed-L1-stage-larvae	280	3	0	73	149	5606	2.33404	2.74387e-14	4.72691e-12
CEH-39_Embryos	5	2	0	49	137	2975	3.2108	2.78603e-14	4.79482e-12
SAX-3_Larvae-L2-stage	236	2	0	134	472	3984	1.90313	2.81458e-14	4.84079e-12
SAX-3_Larvae-L4-stage	220	2	0.5	93	224	5213	2.12702	2.92685e-14	5.01909e-12
ZAG-1_Larvae-L4-stage	280	2	0.5	42	149	2004	3.75656	2.94022e-14	5.03709e-12
DPL-1_Larvae-L4-stage	171	1	0	74	130	6826	2.22714	2.98683e-14	5.11028e-12
CEH-38_Larvae-L4-stage	212	3	0	76	285	2862	2.48842	3.1142e-14	5.31609e-12
GEI-11_Young-adult	209	1	0	135	822	2252	1.94768	3.39535e-14	5.76979e-12
MAB-5_Larvae-L2-stage	284	3	0.7	52	371	1132	3.3068	3.58483e-14	6.0839e-12
GEI-11_Larvae-L3-stage	157	3	0.5	62	147	4276	2.63428	3.63938e-14	6.17449e-12
CEH-38_Larvae-L3-stage	56	1	0	52	109	4422	2.88127	3.87204e-14	6.55019e-12
ALY-2_Larvae-L3-stage	235	1	0	55	217	2219	3.0505	3.98656e-14	6.73092e-12
ZAG-1_Larvae-L2-stage	157	3	0.5	53	147	3211	2.99877	4.01035e-14	6.76891e-12
DPL-1_Fed-L1-stage-larvae	239	3	0	84	190	5370	2.19875	4.06334e-14	6.84956e-12
CEH-38_Larvae-L3-stage	169	1	0	57	126	4422	2.73219	4.28489e-14	7.20223e-12
SEA-2_Larvae-L3-stage	284	3	0	61	371	1503	2.92161	4.29493e-14	7.2168e-12
FOS-1_Larvae-L2-stage	235	1	0	104	217	6526	1.96133	4.45433e-14	7.4608e-12
W03F9.2_L4-Young-Adult-stage-larvae	284	3	0.7	91	371	2895	2.26279	4.53562e-14	7.58969e-12
R02D3.7_Larvae-L4-stage	11	1	0	77	400	2049	2.50908	4.66105e-14	7.78966e-12
ZAG-1_Larvae-L3-stage	236	1	0	76	472	1689	2.54605	4.97246e-14	8.28113e-12
PHA-4_Larvae-L2-stage	251	1	0	129	320	5825	1.84828	4.99703e-14	8.31941e-12
HLH-30_Late-Embryos	11	1	0	76	400	2010	2.52454	5.15209e-14	8.5613e-12
NFYA-1_Larvae-L3-stage	56	1	0	49	109	3966	3.02721	5.16994e-14	8.58824e-12
ZAG-1_Larvae-L2-stage	242	3	0	115	395	3886	2.00089	5.41407e-14	8.97112e-12
GEI-11_Larvae-L2-stage	56	1	0	47	109	3660	3.14641	5.5138e-14	9.1306e-12
ZTF-11_Embryos	117	1	0	33	279	643	4.91274	5.57509e-14	9.22338e-12
GEI-11_Larvae-L2-stage	280	2	0	61	149	4124	2.65125	5.57957e-14	9.22788e-12
F45C12.2_Larvae-L3-stage	117	1	0.7	34	279	684	4.75821	5.62255e-14	9.29604e-12
GEI-11_Fed-L1-stage-larvae	56	1	0	54	109	4800	2.75646	5.63736e-14	9.317e-12
R02D3.7_Larvae-L2-stage	235	1	0	58	217	2460	2.90174	5.63877e-14	9.317e-12
NHR-6_Larvae-L2-stage	236	1	0	148	472	4644	1.80324	5.94885e-14	9.79548e-12
HLH-30_Late-Embryos	56	1	0	35	109	2010	4.26649	6.13357e-14	1.00933e-11
GEI-11_Embryos	11	1	0	60	400	1363	2.93914	6.35786e-14	1.04428e-11
R02D3.7_Larvae-L3-stage	56	2	0	61	109	6090	2.45421	7.14551e-14	1.16672e-11
HPL-2_Fed-L1-stage-larvae	56	1	0	62	109	6283	2.41782	7.28458e-14	1.18722e-11
C16A3.4_Fed-L1-stage-larvae	5	1	0	53	137	3542	2.91697	7.7439e-14	1.26012e-11
HPL-2_Fed-L1-stage-larvae	212	3	0	137	285	7327	1.75216	7.78368e-14	1.26581e-11
ZAG-1_Larvae-L3-stage	242	3	0	79	395	2187	2.44234	8.13184e-14	1.31992e-11
HAM-1_Fed-L1-stage-larvae	157	3	0.5	65	147	4738	2.49245	8.35928e-14	1.35397e-11
FOS-1_Larvae-L4-stage	235	1	0	48	217	1769	3.33948	9.30674e-14	1.50188e-11
GEI-11_Embryos	236	3	0.5	58	472	1095	2.99707	9.66623e-14	1.55702e-11
ZAG-1_Fed-L1-stage-larvae	280	3	0.5	37	149	1614	4.10901	1.00401e-13	1.61329e-11
PHA-4_Larvae-L2-stage	220	3	0.5	94	224	5412	2.07084	1.02949e-13	1.6512e-11
DPL-1_Young-adult	171	1	0	57	130	4346	2.69443	1.04655e-13	1.6767e-11
F45C12.2_Larvae-L2-stage	220	3	0.5	43	224	1396	3.67249	1.05258e-13	1.68515e-11
LSY-2_Embryos	140	1	0	37	77	3497	3.66978	1.06831e-13	1.70826e-11
NHR-11_Larvae-L2-stage	56	1	0	32	109	1693	4.63118	1.10187e-13	1.75871e-11
ZAG-1_Fed-L1-stage-larvae	56	1	0	32	109	1694	4.62845	1.11976e-13	1.78509e-11
F45C12.2_Larvae-L3-stage	242	3	0	81	395	2290	2.39154	1.12637e-13	1.79509e-11
EFL-1_Young-adult	56	1	0.5	47	109	3735	3.08323	1.18257e-13	1.87782e-11
HLH-30_Late-Embryos	236	3	0	96	472	2474	2.19561	1.18653e-13	1.88354e-11
C34F6.9_Larvae-L2-stage	56	1	0	56	109	5236	2.62052	1.19087e-13	1.88985e-11
C16A3.4_Fed-L1-stage-larvae	169	1	0	50	126	3542	2.9921	1.2167e-13	1.92852e-11
AHA-1_Fed-L1-stage-larvae	56	1	0.5	18	109	423	10.4263	1.22509e-13	1.94065e-11
SAX-3_Larvae-L2-stage	242	2	0	116	395	3984	1.96864	1.24039e-13	1.96371e-11
ZTF-7_Larvae-L4-stage	235	2	0	67	217	3217	2.56324	1.2558e-13	1.98709e-11
HAM-1_Fed-L1-stage-larvae	280	2	0	73	149	5769	2.26809	1.2657e-13	2.00076e-11
NFYA-1_Late-Embryos	284	3	0.7	76	371	2220	2.4644	1.42069e-13	2.23568e-11
PES-1_Larvae-L4-stage	284	3	0.7	76	371	2221	2.46329	1.45368e-13	2.28416e-11
DPL-1_Young-adult	205	1	0	53	117	4346	2.78372	1.51288e-13	2.37648e-11
DPL-1_Larvae-L4-stage	157	3	0.5	74	147	6027	2.23069	1.52078e-13	2.38746e-11
PHA-4_Larvae-L4-stage	4	1	0	46	123	3133	3.18799	1.68601e-13	2.63427e-11
LIN-15B_Fed-L1-stage-larvae	171	1	0	43	130	2578	3.42663	1.68769e-13	2.6361e-11
CEH-26_Late-Embryonic-stage	212	3	0	92	285	4015	2.14725	1.69355e-13	2.64368e-11
NHR-237_Embryos	220	3	0.5	49	224	1806	3.23486	1.75698e-13	2.74026e-11
F45C12.2_Larvae-L2-stage	280	2	0.5	33	149	1300	4.54998	1.76763e-13	2.75605e-11
LSY-2_Larvae-L4-stage	236	2	0	84	472	2029	2.3425	1.84172e-13	2.86732e-11
CES-1_Fed-L1-stage-larvae	157	3	0	45	147	2454	3.33155	1.84858e-13	2.87544e-11
GEI-11_Young-adult	235	2	0	58	217	2530	2.82145	1.86589e-13	2.90066e-11
F23B12.7_Young-adult	220	3	0	69	224	3292	2.499	1.89632e-13	2.94622e-11
ZAG-1_Larvae-L2-stage	212	3	0	90	285	3886	2.1703	1.90562e-13	2.95979e-11
SAX-3_Larvae-L2-stage	209	1	0	181	822	3455	1.7021	1.94349e-13	3.01593e-11
R02D3.7_Larvae-L3-stage	212	3	0	125	285	6454	1.81494	1.97374e-13	3.05746e-11
JUN-1_Larvae-L4-stage	209	2	0	179	822	3405	1.70801	2.02862e-13	3.13673e-11
FOS-1_Larvae-L2-stage	242	2	0	175	395	7284	1.62441	2.02909e-13	3.13673e-11
NHR-77_Larvae-L3-stage	11	1	0	105	400	3410	2.05589	2.03914e-13	3.15134e-11
NHR-77_Larvae-L2-stage	235	2	0	60	217	2691	2.74412	2.08717e-13	3.21989e-11
NHR-129_Larvae-L2-stage	212	3	0	148	285	8326	1.66573	2.12637e-13	3.27941e-11
NHR-6_Larvae-L2-stage	242	1	0	128	395	4644	1.86357	2.1546e-13	3.321e-11
ZTF-7_Larvae-L4-stage	280	3	0	54	149	3410	2.83843	2.16305e-13	3.33304e-11
ZTF-7_Larvae-L4-stage	242	2	0	100	395	3217	2.10173	2.32447e-13	3.56609e-11
HAM-1_Larvae-L4-stage	56	3	0	62	109	6438	2.35961	2.34533e-13	3.59704e-11
PAX-1_Embryos	242	2	0	53	395	1153	3.10795	2.51683e-13	3.84436e-11
FOS-1_Fed-L1-stage-larvae	212	2	0	109	285	5258	1.94261	2.54056e-13	3.87723e-11
CEH-38_Larvae-L4-stage	157	2	0.5	41	147	2072	3.59502	2.63453e-13	4.01248e-11
ZAG-1_Fed-L1-stage-larvae	11	1	0	67	400	1694	2.64075	2.75318e-13	4.17625e-11
NHR-129_Larvae-L2-stage	56	2	0	69	109	7884	2.14438	2.75457e-13	4.17715e-11
CEH-38_Larvae-L3-stage	170	1	0.5	28	50	3352	4.46179	2.7893e-13	4.22616e-11
HAM-1_Fed-L1-stage-larvae	169	1	0	60	126	5071	2.50791	2.81094e-13	4.25404e-11
NHR-76_Larvae-L4-stage	235	2	0	61	217	2788	2.69279	2.81182e-13	4.25416e-11
SKN-1_Larvae-L3-stage	280	2	0	42	149	2147	3.50636	2.99418e-13	4.51187e-11
NHR-76_Larvae-L4-stage	56	2	0	40	109	2788	3.51533	3.02846e-13	4.56091e-11
ALY-2_Fed-L1-stage-larvae	280	3	0	61	149	4281	2.55402	3.04213e-13	4.58019e-11
NHR-28_Larvae-L4-stage	242	1	0	163	395	6613	1.66655	3.05869e-13	4.60248e-11
UNC-62_Day-Four-Young-Adult	56	1	0.5	36	109	2253	3.91507	3.14473e-13	4.72249e-11
UNC-62_Young-adult-Day-4	56	1	0.5	36	109	2253	3.91507	3.14473e-13	4.72249e-11
GEI-11_Fed-L1-stage-larvae	284	3	0.7	65	371	1751	2.67226	3.32672e-13	4.98438e-11
HAM-1_Fed-L1-stage-larvae	284	3	0.7	74	371	2164	2.46165	3.39698e-13	5.08532e-11
FOS-1_Fed-L1-stage-larvae	284	3	0.7	71	371	2025	2.52397	3.46381e-13	5.17945e-11
JUN-1_Larvae-L3-stage	236	1	0	106	472	2924	2.05122	3.55465e-13	5.30924e-11
F45C12.2_Fed-L1-stage-larvae	140	1	0	40	77	4289	3.23473	3.66376e-13	5.4567e-11
EOR-1_Larvae-L3-stage	56	1	0	56	109	5379	2.55085	3.84455e-13	5.71429e-11
NHR-28_Larvae-L4-stage	4	1	0	68	123	6613	2.2327	4.32927e-13	6.39535e-11
UNC-62_Day-Four-Young-Adult	220	3	0	75	224	3846	2.32503	4.36986e-13	6.45167e-11
UNC-62_Young-adult-Day-4	220	3	0	75	224	3846	2.32503	4.36986e-13	6.45167e-11
NFYA-1_Young-adult	220	3	0	43	224	1458	3.51632	4.55372e-13	6.7137e-11
LIN-13_Larvae-L4-stage	242	3	0	94	395	2962	2.14571	4.68604e-13	6.90298e-11
LSY-2_Fed-L1-stage-larvae	140	1	0	42	77	4798	3.03615	5.2174e-13	7.64928e-11
PHA-4_Larvae-L4-stage	209	1	0	167	822	3133	1.73185	5.26679e-13	7.71523e-11
F16B12.6_Fed-L1-stage-larvae	205	1	0	36	117	2116	3.88352	5.40672e-13	7.9026e-11
ALR-1_Larvae-L2-stage	212	3	0	111	285	5468	1.90228	5.50582e-13	8.03404e-11
F16B12.6_Fed-L1-stage-larvae	170	1	0	23	50	2116	5.80587	5.56133e-13	8.11278e-11
LIN-35_Fed-L1-stage-larvae	170	1	0	31	50	4404	3.75984	5.67171e-13	8.26693e-11
EGL-5_Larvae-L3-stage	56	1	0	44	109	3430	3.14309	5.72816e-13	8.34457e-11
SKN-1_Larvae-L3-stage	235	2	0	52	217	2147	2.98083	5.85262e-13	8.5188e-11
ZTF-4_Larvae-L2-stage	220	1	0	43	224	1470	3.48761	5.98865e-13	8.70715e-11
LSY-2_Embryos	280	3	0	59	149	4099	2.57996	6.11391e-13	8.87944e-11
CEH-38_Larvae-L4-stage	235	2	0	59	217	2682	2.70744	6.29125e-13	9.12943e-11
PAX-1_Embryos	11	1	0	49	400	1018	3.21376	6.62909e-13	9.59055e-11
CEH-16_Larvae-L2-stage	11	1	0	63	400	1562	2.69293	6.79716e-13	9.82335e-11
SAX-3_Larvae-L4-stage	280	3	0.5	70	149	5544	2.26315	6.98903e-13	1.00752e-10
NHR-23_Larvae-L3-stage	170	2	0	33	50	5148	3.42397	6.9921e-13	1.00757e-10
ZTF-7_Larvae-L4-stage	56	1	0	40	109	2861	3.42563	6.99317e-13	1.00757e-10
C16A3.4_Fed-L1-stage-larvae	220	3	0	77	224	4053	2.26512	7.06552e-13	1.0166e-10
EGL-5_Larvae-L3-stage	11	1	0	104	400	3430	2.02444	7.32199e-13	1.05034e-10
EFL-1_Larvae-L1-stage	205	2	0	60	117	5676	2.41295	7.35177e-13	1.05432e-10
SAX-3_Larvae-L2-stage	56	1	0	44	109	3455	3.12035	7.38321e-13	1.05854e-10
MAB-5_Larvae-L2-stage	11	1	0	72	400	1946	2.47033	7.79544e-13	1.114e-10
NHR-77_Larvae-L4-stage	212	2	0	148	285	8452	1.6409	7.89774e-13	1.12678e-10
LSY-2_Larvae-L4-stage	242	3	0	76	395	2154	2.38559	8.74926e-13	1.24253e-10
LIN-35_Fed-L1-stage-larvae	140	1	0	40	77	4404	3.15026	8.82649e-13	1.25113e-10
PES-1_Larvae-L4-stage	169	1	0	60	126	5209	2.44147	9.41307e-13	1.33033e-10
W03F9.2_L4-Young-Adult-stage-larvae	56	2	0	74	109	9182	1.97466	9.57453e-13	1.35243e-10
HLH-30_Larvae-L4-stage	56	2	0	40	109	2890	3.39126	9.67778e-13	1.36591e-10
NFYA-1_Late-Embryos	117	1	0.7	52	279	1664	2.99138	1.02553e-12	1.44084e-10
CEH-38_Larvae-L3-stage	212	1	0	96	285	4422	2.03438	1.03253e-12	1.45029e-10
CEH-38_Larvae-L4-stage	280	3	0	48	149	2862	3.00615	1.04333e-12	1.46507e-10
CES-1_Larvae-L3-stage	212	3	0	64	285	2318	2.5873	1.08359e-12	1.51917e-10
JUN-1_Larvae-L3-stage	220	3	0	70	224	3497	2.3866	1.09592e-12	1.53563e-10
DPL-1_Fed-L1-stage-larvae	205	1	0	53	117	4568	2.64843	1.15724e-12	1.61983e-10
CES-1_Fed-L1-stage-larvae	295	3	0	26	58	2454	4.87861	1.16164e-12	1.62513e-10
MAB-5_Larvae-L2-stage	280	3	0.5	40	149	2039	3.51627	1.18918e-12	1.66056e-10
R02D3.7_Larvae-L3-stage	280	3	0	76	149	6454	2.11069	1.23586e-12	1.72299e-10
C01B12.2_Larvae-L2-stage	252	1	0	84	160	7002	2.00245	1.24043e-12	1.7289e-10
GEI-11_Larvae-L2-stage	157	3	0.5	50	147	3147	2.88656	1.24785e-12	1.73879e-10
F16B12.6_Fed-L1-stage-larvae	239	1	0	47	190	2116	3.12215	1.32762e-12	1.84164e-10
CES-1_Larvae-L4-stage	4	1	0	33	123	1731	4.13939	1.39525e-12	1.93341e-10
GEI-11_Larvae-L2-stage	212	3	0	95	285	4375	2.03482	1.42964e-12	1.97794e-10
FOS-1_Fed-L1-stage-larvae	169	1	0	56	126	4645	2.55539	1.444e-12	1.99571e-10
NHR-237_Larvae-L2-stage	4	1	0	17	123	371	9.94936	1.44971e-12	2.00307e-10
NHR-237_Larvae-L1-stage	220	3	0	42	224	1446	3.46304	1.46965e-12	2.02955e-10
ZAG-1_Larvae-L2-stage	11	1	0	96	400	3077	2.08309	1.47187e-12	2.03209e-10
SEA-2_Larvae-L3-stage	209	1	0	81	822	1130	2.32895	1.49542e-12	2.06351e-10
ELT-1_Larvae-L3-stage	56	1	0	31	109	1745	4.35276	1.50666e-12	2.07685e-10
LSY-2_Larvae-L4-stage	280	3	0	41	149	2154	3.41175	1.51513e-12	2.08797e-10
ZAG-1_Larvae-L2-stage	56	1	0	41	109	3077	3.26479	1.53269e-12	2.11107e-10
LIN-35_Fed-L1-stage-larvae	157	3	0.5	57	147	4008	2.58378	1.62685e-12	2.2349e-10
LIN-13_Larvae-L2-stage	284	3	0.7	47	371	1049	3.22533	1.6743e-12	2.29769e-10
GEI-11_Young-adult	56	1	0	35	109	2252	3.80801	1.67556e-12	2.29881e-10
PES-1_Larvae-L4-stage	140	1	0	43	77	5209	2.86318	1.70405e-12	2.33546e-10
NFYA-1_Young-adult	209	1	0	85	822	1219	2.26552	1.75186e-12	2.39536e-10
C01B12.2_Larvae-L2-stage	5	2	0	79	137	7708	1.99797	1.78663e-12	2.43783e-10
FOS-1_Larvae-L2-stage	56	1	0	61	109	6526	2.29024	1.82197e-12	2.48283e-10
EFL-1_Fed-L1-stage-larvae	214	3	0	42	75	5172	2.89171	2.12592e-12	2.87762e-10
NHR-129_Larvae-L2-stage	220	2	0	116	224	7884	1.75424	2.14628e-12	2.90219e-10
F45C12.2_Fed-L1-stage-larvae	5	2	0	60	137	4800	2.43677	2.18754e-12	2.95571e-10
SEA-2_Larvae-L3-stage	242	3	0	60	395	1503	2.69911	2.3255e-12	3.12924e-10
NFYA-1_Late-Embryos	56	1	0	50	109	4549	2.6931	2.36858e-12	3.18396e-10
NHR-129_Larvae-L2-stage	157	3	0.5	75	147	6499	2.09663	2.45973e-12	3.3031e-10
ELT-3_Embryos	98	3	0.7	30	115	1564	4.45463	2.48803e-12	3.33941e-10
PHA-4_Young-adult	236	3	0	94	472	2525	2.10644	2.49429e-12	3.34694e-10
NHR-77_Larvae-L4-stage	56	1	0	66	109	7591	2.13031	2.61457e-12	3.49941e-10
PES-1_Larvae-L4-stage	117	1	0.7	52	279	1709	2.91261	2.81609e-12	3.75574e-10
SAX-3_Fed-L1-stage-larvae	4	1	0.5	26	123	1074	5.25641	2.8832e-12	3.83745e-10
PHA-4_Larvae-L4-stage	46	3	0	84	275	3810	2.14115	3.00116e-12	3.98638e-10
C01B12.2_Larvae-L2-stage	56	1	0	63	109	7002	2.20454	3.13264e-12	4.15158e-10
PES-1_Larvae-L4-stage	56	2	0	57	109	5835	2.3935	3.13553e-12	4.15436e-10
HLH-30_Late-Embryos	235	3	0	55	217	2474	2.73608	3.23548e-12	4.27816e-10
F45C12.2_Fed-L1-stage-larvae	169	1	0	53	126	4289	2.61923	3.24916e-12	4.29301e-10
LSY-2_Fed-L1-stage-larvae	284	3	0.7	72	371	2171	2.38739	3.28206e-12	4.3343e-10
AHA-1_Larvae-L4-stage	56	1	0	26	109	1234	5.16246	3.35095e-12	4.41973e-10
LIN-35_Young-adult	4	1	0.5	36	123	2131	3.66808	3.48418e-12	4.58279e-10
LSY-2_Larvae-L1-stage	170	1	0	35	50	6237	2.99742	3.516e-12	4.62117e-10
CES-1_Larvae-L4-stage	280	3	0	42	149	2315	3.2519	3.57963e-12	4.70011e-10
SEM-4_Larvae-L2-stage	169	1	0	58	126	5055	2.43199	3.60968e-12	4.73612e-10
NHR-237_Larvae-L1-stage	11	1	0	53	400	1220	2.90056	3.65313e-12	4.78944e-10
DPL-1_Larvae-L4-stage	56	1	0	62	109	6826	2.22548	3.70669e-12	4.85481e-10
ELT-3_Embryos	56	1	0	40	109	3015	3.25066	3.74694e-12	4.9002e-10
FOS-1_Larvae-L4-stage	56	2	0.5	28	109	1460	4.69898	3.91094e-12	5.10199e-10
NHR-6_Larvae-L2-stage	284	3	0.5	112	371	4264	1.89083	3.98195e-12	5.18819e-10
UNC-39_Embryos	117	1	0	38	279	984	3.69666	3.99253e-12	5.19939e-10
EFL-1_Young-adult	239	3	0	91	190	6617	1.93309	4.02099e-12	5.23126e-10
UNC-62_Fed-L1-stage-larvae	236	1	0	52	472	1000	2.9423	4.12005e-12	5.34427e-10
NHR-76_Larvae-L4-stage	242	2	0	88	395	2788	2.13412	4.40108e-12	5.69195e-10
LIN-35_Fed-L1-stage-larvae	205	1	0	51	117	4404	2.6434	4.46987e-12	5.77523e-10
NFYA-1_Larvae-L3-stage	157	3	0.5	53	147	3613	2.66511	4.4962e-12	5.80782e-10
CEH-38_Larvae-L4-stage	209	1	0	133	822	2360	1.83102	4.81089e-12	6.18391e-10
NHR-77_Fed-L1-stage-larvae	169	1	0	56	126	4784	2.48114	4.94125e-12	6.34063e-10
NHR-77_Larvae-L3-stage	242	3	0	117	395	4260	1.85697	4.97416e-12	6.3813e-10
NHR-28_Larvae-L4-stage	235	2	0	108	217	7422	1.79089	4.9954e-12	6.40542e-10
PES-1_Larvae-L4-stage	171	1	0	60	130	5209	2.36635	5.03315e-12	6.44911e-10
LIN-13_Larvae-L1-stage	235	2	0	37	217	1229	3.70523	5.23503e-12	6.68984e-10
EGL-5_Larvae-L3-stage	72	3	0.7	46	192	2094	3.05566	5.33816e-12	6.81831e-10
MEF-2_Fed-L1-stage-larvae	284	3	0	47	371	1085	3.11831	5.43095e-12	6.92001e-10
AHA-1_Larvae-L4-stage	4	1	0.5	25	123	1015	5.34803	5.5793e-12	7.10043e-10
DPL-1_Fed-L1-stage-larvae	280	3	0	67	149	5370	2.23635	5.72353e-12	7.2699e-10
LSY-2_Fed-L1-stage-larvae	170	1	0	31	50	4798	3.45109	5.89029e-12	7.4727e-10
GEI-11_Embryos	117	1	0.7	23	279	361	6.09876	5.95654e-12	7.54908e-10
AMA-1_Larvae-L3-stage	220	1	0	48	224	1918	2.9838	5.97111e-12	7.56427e-10
NHR-77_Larvae-L3-stage	235	1	0	66	217	3410	2.38207	5.97923e-12	7.57273e-10
EFL-1_Larvae-L1-stage	140	1	0	42	77	5154	2.82644	6.13328e-12	7.75849e-10
FOS-1_Fed-L1-stage-larvae	157	3	0	68	147	5606	2.20376	6.21826e-12	7.86032e-10
NHR-77_Fed-L1-stage-larvae	171	1	0	57	130	4784	2.44774	6.31547e-12	7.97744e-10
ALR-1_Larvae-L2-stage	220	2	0	86	224	5040	2.03444	6.37144e-12	8.03847e-10
LIN-35_Starved-L1-stage-larvae	242	3	0	74	395	2152	2.32497	6.42537e-12	8.10068e-10
NFYA-1_Young-adult	242	3	0	58	395	1458	2.68967	6.55893e-12	8.26312e-10
C34F6.9_Larvae-L2-stage	117	1	0.7	53	279	1806	2.80918	6.60434e-12	8.31834e-10
CES-1_Larvae-L3-stage	4	1	0	32	123	1725	4.02792	6.82825e-12	8.59006e-10
DVE-1_Late-Embryos	117	1	0.7	46	279	1416	3.10968	6.98883e-12	8.78787e-10
F45C12.2_Larvae-L3-stage	11	1	0	69	400	1907	2.41581	7.09755e-12	8.90587e-10
LSY-2_Fed-L1-stage-larvae	171	1	0	57	130	4798	2.4406	7.13596e-12	8.94932e-10
ALY-2_Larvae-L3-stage	11	1	0	76	400	2219	2.28676	7.21781e-12	9.04334e-10
EFL-1_Young-adult	212	3	0	123	285	6617	1.7419	7.32917e-12	9.17412e-10
PEB-1_Larvae-L2-stage	117	1	0.5	36	279	908	3.79523	7.38493e-12	9.23951e-10
CEH-26_Late-Embryonic-stage	117	1	0	73	279	3062	2.28212	7.5072e-12	9.38355e-10
PES-1_Larvae-L4-stage	170	1	0	32	50	5209	3.28134	7.59315e-12	9.48422e-10
NHR-76_Larvae-L4-stage	220	3	0	62	224	2990	2.47228	8.01944e-12	9.99056e-10
NHR-77_Fed-L1-stage-larvae	56	2	0	54	109	5408	2.44656	8.10544e-12	1.00929e-09
SEM-4_Larvae-L2-stage	56	1	0	52	109	5055	2.52047	8.55411e-12	1.06315e-09
LSY-2_Larvae-L1-stage	239	3	0	97	190	7420	1.83755	9.00367e-12	1.1148e-09
PHA-4_Larvae-L2-stage	118	2	0	102	227	6508	1.84396	9.16545e-12	1.1343e-09
UNC-39_Embryos	56	1	0	23	109	984	5.72705	9.34959e-12	1.15627e-09
LSY-2_Embryos	239	3	0	67	190	4099	2.29757	9.66552e-12	1.19281e-09
ZAG-1_Larvae-L3-stage	209	1	0	104	822	1689	2.00058	9.77279e-12	1.20492e-09
ALY-2_Fed-L1-stage-larvae	56	1	0	43	109	3570	2.9512	1.01475e-11	1.24878e-09
C34F6.9_Larvae-L2-stage	140	1	0	42	77	5236	2.78217	1.04903e-11	1.28855e-09
ALY-2_Fed-L1-stage-larvae	171	1	0	48	130	3570	2.7622	1.10333e-11	1.35177e-09
SEM-4_Larvae-L2-stage	11	1	0	132	400	5055	1.74348	1.12576e-11	1.37797e-09
DPL-1_Fed-L1-stage-larvae	170	1	0	30	50	4568	3.50792	1.18199e-11	1.4431e-09
NHR-76_Larvae-L3-stage	56	1	0	32	109	2018	3.88533	1.20836e-11	1.4729e-09
LSY-2_Larvae-L2-stage	169	1	0	35	126	2052	3.61531	1.24185e-11	1.51301e-09
NHR-129_Larvae-L2-stage	72	2	0.7	60	192	3395	2.4583	1.2885e-11	1.56695e-09
FOS-1_Larvae-L4-stage	4	1	0	32	123	1769	3.92773	1.31957e-11	1.60325e-09
LSY-2_Larvae-L1-stage	56	2	0	62	109	7026	2.16213	1.4099e-11	1.70866e-09
LIN-13_Larvae-L2-stage	280	3	0	55	149	3911	2.52066	1.45413e-11	1.75983e-09
F45C12.2_Fed-L1-stage-larvae	117	1	0.7	46	279	1449	3.03886	1.52518e-11	1.83861e-09
DPL-1_Fed-L1-stage-larvae	140	1	0	39	77	4568	2.96124	1.53101e-11	1.84395e-09
LSY-2_Larvae-L4-stage	209	1	0	109	822	1820	1.94585	1.5753e-11	1.89555e-09
NHR-129_Larvae-L2-stage	284	3	0	177	371	8326	1.53034	1.59711e-11	1.91996e-09
CEH-16_Larvae-L2-stage	117	1	0	48	279	1562	2.94158	1.59741e-11	1.91996e-09
NHR-76_Larvae-L3-stage	4	1	0.5	30	123	1565	4.16224	1.61924e-11	1.94531e-09
EFL-1_Larvae-L1-stage	239	3	0	84	190	5974	1.97645	1.69702e-11	2.0355e-09
F45C12.2_Fed-L1-stage-larvae	170	1	0	29	50	4289	3.61158	1.71289e-11	2.05406e-09
MED-1_Embryos	117	2	0.7	21	279	311	6.46368	1.72294e-11	2.06564e-09
GEI-11_Embryos	209	1	0	89	822	1363	2.12152	1.75584e-11	2.10268e-09
UNC-62_Day-Four-Young-Adult	236	1	0.5	85	472	2253	2.13472	1.79714e-11	2.14823e-09
UNC-62_Young-adult-Day-4	236	1	0.5	85	472	2253	2.13472	1.79714e-11	2.14823e-09
NFYA-1_Larvae-L3-stage	170	1	0	28	50	3966	3.77103	1.79932e-11	2.15035e-09
LSY-2_Fed-L1-stage-larvae	72	3	0.7	46	192	2171	2.94728	1.83399e-11	2.19078e-09
MAB-5_Larvae-L2-stage	242	3	0	80	395	2480	2.18105	1.84739e-11	2.20579e-09
NHR-237_Larvae-L1-stage	235	1	0	36	217	1220	3.63168	1.86319e-11	2.22364e-09
ZAG-1_Larvae-L3-stage	11	1	0	63	400	1689	2.49044	1.92805e-11	2.29896e-09
NHR-21_Larvae-L2-stage	4	1	0	25	123	1077	5.04016	1.99329e-11	2.37245e-09
EOR-1_Larvae-L3-stage	171	1	0	60	130	5379	2.29156	2.03373e-11	2.41784e-09
LSY-2_Embryos	171	1	0	47	130	3497	2.76111	2.0478e-11	2.43347e-09
EFL-1_Young-adult	214	3	0	46	75	6617	2.47549	2.05276e-11	2.43827e-09
CES-1_Larvae-L3-stage	295	3	0	24	58	2318	4.76755	2.06682e-11	2.45274e-09
LIN-15B_Fed-L1-stage-larvae	280	3	0	47	149	2996	2.81187	2.09106e-11	2.47983e-09
SEM-4_Larvae-L2-stage	235	1	0	83	217	5055	2.0208	2.16624e-11	2.5632e-09
CEH-39_Embryos	169	1	0	40	126	2701	3.13899	2.20278e-11	2.60468e-09
HAM-1_Fed-L1-stage-larvae	5	1	0	60	137	5071	2.30655	2.36646e-11	2.79132e-09
NHR-77_Fed-L1-stage-larvae	5	1	0	58	137	4784	2.36342	2.37205e-11	2.79603e-09
ALR-1_Larvae-L2-stage	245	3	0.7	72	376	2234	2.28922	2.39656e-11	2.82366e-09
F45C12.2_Larvae-L3-stage	280	2	0	39	149	2143	3.26198	2.42227e-11	2.85203e-09
FOS-1_Fed-L1-stage-larvae	5	1	0	57	137	4645	2.39218	2.4257e-11	2.85542e-09
HPL-2_Fed-L1-stage-larvae	280	2	0	77	149	6980	1.97731	2.47868e-11	2.91416e-09
PHA-4_Young-adult	235	1	0	49	217	2142	2.81541	2.48728e-11	2.92333e-09
LIN-35_Starved-L1-stage-larvae	251	2	0	61	320	2040	2.4956	2.53646e-11	2.97514e-09
ZTF-4_Larvae-L3-stage	56	3	0	23	109	1035	5.44485	2.57357e-11	3.01733e-09
EOR-1_Larvae-L3-stage	5	1	0	62	137	5379	2.24696	2.67918e-11	3.13694e-09
EGL-5_Larvae-L3-stage	220	3	0	77	224	4354	2.10853	2.68785e-11	3.1457e-09
NHR-2_Embryos	56	1	0	29	109	1704	4.16991	2.69042e-11	3.14731e-09
NHR-28_Larvae-L4-stage	222	1	0.5	112	321	5147	1.81044	2.69539e-11	3.15242e-09
MEF-2_Fed-L1-stage-larvae	220	3	0.5	31	224	900	4.10673	2.79353e-11	3.26067e-09
R02D3.7_Larvae-L2-stage	220	3	0	62	224	3080	2.40004	2.81407e-11	3.28319e-09
ZTF-7_Larvae-L4-stage	220	3	0.5	57	224	2684	2.53203	2.91067e-11	3.39363e-09
SEA-2_Larvae-L3-stage	157	3	0	32	147	1503	3.86811	3.05065e-11	3.5466e-09
NHR-77_Larvae-L4-stage	170	1	0	37	50	7591	2.6035	3.09113e-11	3.59041e-09
EFL-1_Larvae-L1-stage	154	1	0.5	22	34	3873	4.46192	3.12824e-11	3.63069e-09
R02D3.7_Larvae-L3-stage	157	2	0	70	147	6090	2.08828	3.20363e-11	3.71214e-09
LIN-13_Larvae-L2-stage	171	1	0	46	130	3415	2.76725	3.45036e-11	3.97962e-09
SEM-4_Larvae-L2-stage	212	2	0	110	285	5747	1.79363	3.56875e-11	4.11165e-09
UNC-62_Fed-L1-stage-larvae	56	1	0.5	20	109	766	6.39735	3.63667e-11	4.18531e-09
ALY-2_Fed-L1-stage-larvae	140	1	0	34	77	3570	3.30328	3.69797e-11	4.24935e-09
GEI-11_Larvae-L3-stage	140	1	0	40	77	4943	2.80675	3.80619e-11	4.36607e-09
ZAG-1_Fed-L1-stage-larvae	235	2	0	47	217	2018	2.86643	3.81334e-11	4.37332e-09
CES-1_Larvae-L4-stage	157	3	0	40	147	2315	3.13918	3.86799e-11	4.42923e-09
LIN-35_Fed-L1-stage-larvae	171	1	0	53	130	4404	2.47235	3.87054e-11	4.43118e-09
ALY-2_Fed-L1-stage-larvae	205	1	0	44	117	3570	2.81335	3.87523e-11	4.43559e-09
NHR-237_Embryos	280	2	0	39	149	2178	3.20956	3.93702e-11	4.50239e-09
UNC-62_Larvae-L3-stage	4	1	0	38	123	2570	3.21048	3.95461e-11	4.52152e-09
LIN-15B_Fed-L1-stage-larvae	140	1	0	29	77	2578	3.90166	3.96967e-11	4.53578e-09
EFL-1_Larvae-L1-stage	170	1	0	31	50	5154	3.21272	4.04822e-11	4.6205e-09
PHA-4_Larvae-L4-stage	56	2	0	42	109	3564	2.88742	4.07997e-11	4.65372e-09
AHA-1_Larvae-L4-stage	220	3	0.7	26	224	643	4.82103	4.09885e-11	4.67423e-09
LIN-15B_Larvae-L4-stage	170	2	0	17	50	1235	7.35253	4.19708e-11	4.779e-09
ZTF-4_Larvae-L1-stage	56	1	0	20	109	775	6.32305	4.47444e-11	5.07611e-09
DVE-1_Larvae-L4-stage	236	1	0	109	472	3293	1.87291	4.49838e-11	5.09997e-09
CEH-39_Embryos	280	3	0.5	40	149	2293	3.12676	4.5591e-11	5.16324e-09
FOS-1_Larvae-L2-stage	129	1	0	94	208	6526	1.84945	4.67999e-11	5.29104e-09
CEH-26_Late-Embryonic-stage	235	3	0	71	217	4015	2.1764	4.7368e-11	5.35296e-09
NHR-28_Larvae-L4-stage	56	2	0	63	109	7422	2.07978	4.76249e-11	5.38084e-09
NHR-129_Larvae-L2-stage	95	3	0.7	62	192	3702	2.32959	4.98086e-11	5.61187e-09
LIN-13_Larvae-L2-stage	212	2	0	82	285	3726	2.0623	5.00888e-11	5.63982e-09
UNC-39_Embryos	220	3	0.5	33	224	1039	3.78683	5.0669e-11	5.70149e-09
FKH-2_Larvae-L3-stage	220	3	0	51	224	2261	2.68935	5.07654e-11	5.71111e-09
ELT-3_Embryos	220	3	0	70	224	3798	2.19746	5.237e-11	5.88116e-09
EFL-1_Fed-L1-stage-larvae	154	2	0.5	21	34	3524	4.6809	5.23777e-11	5.88116e-09
LIN-13_Larvae-L1-stage	220	3	0	37	224	1290	3.41971	5.52215e-11	6.18462e-09
DPL-1_Larvae-L4-stage	284	3	0.7	83	371	2864	2.0862	5.52905e-11	6.18906e-09
ZAG-1_Larvae-L3-stage	56	1	0.5	25	109	1289	4.7521	5.55422e-11	6.21524e-09
NHR-129_Larvae-L2-stage	280	3	0.5	73	149	6499	2.01333	5.72034e-11	6.3931e-09
CES-1_Larvae-L4-stage	220	2	0.7	31	224	928	3.98282	5.99618e-11	6.69344e-09
EFL-1_Larvae-L1-stage	214	3	0	43	75	5974	2.56311	5.99684e-11	6.69344e-09
C34F6.9_Larvae-L2-stage	170	1	0	31	50	5236	3.1624	6.17029e-11	6.87098e-09
DPL-1_Larvae-L4-stage	205	1	0	63	117	6826	2.10675	6.17912e-11	6.87791e-09
R02D3.7_Larvae-L3-stage	171	1	0	59	130	5364	2.25967	6.18435e-11	6.88226e-09
R02D3.7_Larvae-L4-stage	242	3	0	77	395	2401	2.16834	6.40015e-11	7.10287e-09
W03F9.2_L4-Young-Adult-stage-larvae	157	3	0	92	147	9661	1.73011	6.41813e-11	7.12132e-09
CEH-38_Larvae-L4-stage	4	1	0	36	123	2360	3.31215	6.44392e-11	7.14692e-09
C16A3.4_Fed-L1-stage-larvae	170	1	0	26	50	3542	3.92085	6.71391e-11	7.43068e-09
NHR-23_Larvae-L3-stage	169	1	0	52	126	4484	2.45806	6.77614e-11	7.4964e-09
NHR-6_Larvae-L2-stage	11	1	0	122	400	4644	1.75401	7.03917e-11	7.77266e-09
DPL-1_Young-adult	212	3	0	101	285	5125	1.84675	7.09116e-11	7.82679e-09
LIN-35_Young-adult	235	1	0.5	48	217	2131	2.77219	7.11945e-11	7.85306e-09
LIN-35_Young-adult	5	1	0	49	137	3676	2.59851	7.35483e-11	8.09232e-09
ZTF-11_Embryos	220	3	0	28	224	768	4.34684	7.61891e-11	8.37586e-09
PAX-1_Embryos	235	3	0	35	217	1219	3.5337	7.77439e-11	8.53533e-09
LIN-35_Young-adult	242	1	0.5	71	395	2131	2.2527	7.81737e-11	8.57789e-09
LSY-2_Fed-L1-stage-larvae	157	3	0	67	147	5777	2.10708	8.14811e-11	8.92251e-09
NHR-6_Larvae-L2-stage	56	1	0	48	109	4644	2.53249	8.22642e-11	8.99294e-09
CES-1_Embryos	56	1	0	51	109	5177	2.41374	8.27506e-11	9.04423e-09
HAM-1_Fed-L1-stage-larvae	117	1	0.7	47	279	1584	2.8403	8.77942e-11	9.57158e-09
FKH-2_Larvae-L3-stage	236	1	0.5	54	472	1156	2.64313	8.82678e-11	9.61724e-09
ELT-1_Larvae-L3-stage	220	3	0.5	45	224	1856	2.89076	8.91111e-11	9.69907e-09
EFL-1_Larvae-L1-stage	284	3	0.7	62	371	1849	2.41383	8.99368e-11	9.77679e-09
EGL-5_Larvae-L3-stage	242	2	0	109	395	4027	1.83009	9.01277e-11	9.79552e-09
GEI-11_Larvae-L3-stage	5	1	0	58	137	4943	2.2874	9.1305e-11	9.92142e-09
FOS-1_Larvae-L2-stage	220	2	0.5	88	224	5485	1.91286	9.3185e-11	1.01132e-08
JUN-1_Larvae-L4-stage	235	3	0	66	217	3630	2.2377	9.48328e-11	1.02771e-08
EOR-1_Larvae-L3-stage	117	1	0.7	54	279	2005	2.5781	1.0217e-10	1.10427e-08
GEI-11_Young-adult	220	3	0.5	46	224	1937	2.83143	1.0458e-10	1.12938e-08
LIN-15B_Larvae-L4-stage	169	1	0	25	126	1135	4.66873	1.04959e-10	1.13301e-08
ELT-3_Embryos	242	2	0	99	395	3516	1.90377	1.05394e-10	1.13724e-08
NHR-77_Larvae-L3-stage	220	3	0.5	60	224	3016	2.3719	1.0622e-10	1.14569e-08
CES-1_Larvae-L4-stage	56	1	0.5	25	109	1330	4.60561	1.07535e-10	1.15845e-08
CES-1_Fed-L1-stage-larvae	212	3	0	62	285	2454	2.36754	1.09432e-10	1.17743e-08
LSY-2_Embryos	117	1	0.7	34	279	901	3.61223	1.10789e-10	1.1913e-08
CES-1_Embryos	295	3	0	37	58	6364	2.67713	1.12757e-10	1.21147e-08
HLH-30_Late-Embryos	280	3	0	41	149	2474	2.97046	1.18138e-10	1.26669e-08
W03F9.2_L4-Young-Adult-stage-larvae	205	1	0	70	117	8298	1.92559	1.2179e-10	1.30425e-08
EOR-1_Larvae-L3-stage	170	1	0	31	50	5379	3.07833	1.26291e-10	1.34896e-08
MAB-5_Larvae-L2-stage	56	1	0	30	109	1946	3.77726	1.2672e-10	1.35319e-08
ZTF-7_Larvae-L4-stage	169	1	0	40	126	2861	2.96344	1.28323e-10	1.36892e-08
CES-1_Embryos	245	3	0.7	80	376	2719	2.08986	1.30055e-10	1.38486e-08
ALR-1_Larvae-L2-stage	56	1	0	46	109	4362	2.58387	1.33848e-10	1.42237e-08
NHR-6_Larvae-L4-stage	117	2	0.7	35	279	958	3.49722	1.37696e-10	1.4609e-08
AHA-1_Fed-L1-stage-larvae	4	2	0	18	123	569	6.86879	1.38605e-10	1.47025e-08
HLH-30_Late-Embryos	209	1	0	114	822	2010	1.84273	1.43405e-10	1.51932e-08
AHA-1_Fed-L1-stage-larvae	236	1	0.5	30	472	423	4.01295	1.44204e-10	1.52687e-08
LSY-2_Larvae-L1-stage	117	1	0.7	58	279	2273	2.44258	1.46236e-10	1.54744e-08
CEH-38_Larvae-L4-stage	56	1	0	33	109	2360	3.4261	1.47917e-10	1.56304e-08
UNC-62_Fed-L1-stage-larvae	209	1	0	70	822	1000	2.27432	1.54784e-10	1.63133e-08
NHR-11_Larvae-L2-stage	220	3	0	49	224	2183	2.67621	1.5825e-10	1.66552e-08
CEH-39_Embryos	205	3	0	40	117	3134	2.9134	1.58385e-10	1.66661e-08
CES-1_Embryos	140	1	0	40	77	5177	2.67989	1.65831e-10	1.74148e-08
HAM-1_Larvae-L4-stage	170	1	0	31	50	5441	3.04325	1.71054e-10	1.79382e-08
MAB-5_Embryos	236	1	0.5	34	472	537	3.58251	1.75095e-10	1.83254e-08
HAM-1_Fed-L1-stage-larvae	170	1	0	30	50	5071	3.15997	1.7658e-10	1.8466e-08
W03F9.2_L4-Young-Adult-stage-larvae	239	2	0	108	190	9182	1.65332	1.79083e-10	1.87092e-08
JUN-1_Larvae-L1-stage	212	3	0	91	285	4468	1.90857	1.84761e-10	1.92794e-08
LSY-2_Larvae-L1-stage	140	1	0	44	77	6237	2.44687	1.87115e-10	1.95173e-08
CEH-38_Larvae-L3-stage	280	3	0.5	53	149	3934	2.4148	2.08905e-10	2.16569e-08
HPL-2_Fed-L1-stage-larvae	170	1	0	33	50	6283	2.80545	2.11576e-10	2.19196e-08
JUN-1_Larvae-L3-stage	235	1	0	57	217	2924	2.39918	2.12424e-10	2.19913e-08
EFL-1_Young-adult	170	1	0.5	26	50	3735	3.71824	2.2137e-10	2.28904e-08
DVE-1_Larvae-L4-stage	242	2	0	100	395	3616	1.86982	2.25223e-10	2.3266e-08
JUN-1_Larvae-L1-stage	280	2	0.5	47	149	3212	2.62278	2.28345e-10	2.35653e-08
LSY-2_Larvae-L2-stage	5	3	0	37	137	2305	3.12921	2.30818e-10	2.38018e-08
CEH-38_Larvae-L3-stage	157	2	0	60	147	4936	2.20843	2.43513e-10	2.50618e-08
EGL-5_Larvae-L3-stage	157	3	0.5	50	147	3634	2.49973	2.4448e-10	2.51465e-08
PHA-4_Larvae-L4-stage	236	2	0	113	472	3564	1.79401	2.45516e-10	2.52432e-08
C34F6.9_Larvae-L2-stage	171	1	0	57	130	5236	2.23644	2.54337e-10	2.61297e-08
LIN-15B_Fed-L1-stage-larvae	170	1	0	22	50	2578	4.55822	2.56845e-10	2.63719e-08
PHA-4_Larvae-L2-stage	117	1	0.7	55	279	2119	2.48458	2.61335e-10	2.68172e-08
DVE-1_Larvae-L4-stage	220	3	0.5	59	224	3004	2.34169	2.65968e-10	2.72554e-08
MEF-2_Fed-L1-stage-larvae	56	1	0	20	109	859	5.70473	2.73213e-10	2.79216e-08
EFL-1_Fed-L1-stage-larvae	241	1	0	43	98	4486	2.61221	2.9259e-10	2.97745e-08
NHR-6_Larvae-L2-stage	235	2	0	83	217	5315	1.92194	2.94507e-10	2.99522e-08
W03F9.2_L4-Young-Adult-stage-larvae	171	1	0	75	130	8298	1.85682	2.97773e-10	3.02667e-08
PES-1_Larvae-L4-stage	157	3	0.5	57	147	4560	2.271	3.08752e-10	3.13585e-08
CEH-26_Late-Embryonic-stage	157	2	0	50	147	3662	2.48062	3.20914e-10	3.25559e-08
GEI-11_Fed-L1-stage-larvae	140	1	0	38	77	4800	2.74585	3.37114e-10	3.41072e-08
NHR-21_Larvae-L2-stage	56	1	0	22	109	1077	5.00502	3.6668e-10	3.69492e-08
DPL-1_Larvae-L4-stage	239	3	0	99	190	8136	1.71039	3.73834e-10	3.7634e-08
CEH-39_Embryos	208	2	0	36	106	2975	3.04884	3.76533e-10	3.78985e-08
NHR-237_Larvae-L2-stage	56	1	0	14	109	371	9.24598	3.79735e-10	3.81841e-08
ZAG-1_Larvae-L4-stage	11	1	0	78	400	2510	2.07485	3.84874e-10	3.86713e-08
LIN-13_Larvae-L4-stage	169	1	0	37	126	2577	3.04328	3.88606e-10	3.9009e-08
LIN-13_Larvae-L2-stage	5	2	0	48	137	3726	2.51133	4.12673e-10	4.13223e-08
CEH-26_Late-Embryonic-stage	209	1	0	154	822	3062	1.63406	4.12898e-10	4.1337e-08
LSY-2_Larvae-L2-stage	117	1	0.7	25	279	529	4.52382	4.17238e-10	4.17476e-08
NHR-6_Larvae-L2-stage	280	3	0.5	55	149	4264	2.31198	4.17558e-10	4.17717e-08
NHR-25_Larvae-L2-stage	169	1	0	48	126	4104	2.47907	4.23184e-10	4.23023e-08
C16A3.4_Fed-L1-stage-larvae	171	1	0	45	130	3542	2.61003	4.33499e-10	4.3284e-08
AHA-1_Larvae-L4-stage	235	1	0	34	217	1234	3.39101	4.40879e-10	4.39874e-08
ZAG-1_Larvae-L2-stage	236	1	0	101	472	3077	1.85728	4.60788e-10	4.5852e-08
HPL-2_Fed-L1-stage-larvae	171	1	0	63	130	6283	2.05994	4.70878e-10	4.67498e-08
UNC-39_Larvae-L2-stage	280	2	0.5	20	149	638	5.61886	4.85828e-10	4.81703e-08
CES-1_Fed-L1-stage-larvae	236	1	0	69	472	1770	2.20576	5.05274e-10	4.99947e-08
NHR-129_Larvae-L2-stage	169	1	0	66	126	7061	1.98122	5.09604e-10	5.04042e-08
F16B12.6_Fed-L1-stage-larvae	140	1	0	25	77	2116	4.09788	5.19129e-10	5.12788e-08
W03F9.2_L4-Young-Adult-stage-larvae	170	1	0	37	50	8298	2.38168	5.25363e-10	5.18166e-08
LIN-35_Fed-L1-stage-larvae	117	1	0.7	44	279	1498	2.81165	5.2728e-10	5.19472e-08
C16A3.4_Fed-L1-stage-larvae	117	1	0.7	34	279	957	3.40085	5.34233e-10	5.25633e-08
LIN-13_Larvae-L1-stage	242	3	0	50	395	1290	2.62065	5.37181e-10	5.28335e-08
NHR-77_Fed-L1-stage-larvae	117	1	0.5	78	279	3717	2.00874	5.76744e-10	5.65132e-08
SAX-3_Larvae-L3-stage	236	3	0	83	472	2333	2.01301	5.79884e-10	5.67997e-08
EFL-1_Larvae-L1-stage	141	1	0	49	108	5154	2.351	6.21157e-10	6.05602e-08
PHA-4_Larvae-L2-stage	212	3	0	121	285	6894	1.64473	6.27689e-10	6.11743e-08
LIN-15B_Fed-L1-stage-larvae	205	3	0	38	117	2996	2.89522	6.60683e-10	6.42113e-08
SKN-1_Larvae-L3-stage	242	2	0	69	395	2147	2.17293	7.11415e-10	6.88491e-08
C01B12.2_Larvae-L2-stage	170	1	0	34	50	7002	2.59365	7.4049e-10	7.14918e-08
NHR-21_Larvae-L2-stage	96	3	0.7	29	357	564	3.84659	7.64423e-10	7.35862e-08
F45C12.2_Larvae-L2-stage	242	3	0	60	395	1738	2.33415	7.70174e-10	7.41262e-08
PHA-4_Young-adult	220	1	0.5	42	224	1767	2.83393	7.77638e-10	7.48309e-08
FOS-1_Fed-L1-stage-larvae	170	1	0	28	50	4645	3.21979	8.06641e-10	7.74659e-08
DPL-1_Fed-L1-stage-larvae	154	1	0	22	34	4568	3.78306	8.39498e-10	8.04009e-08
GEI-11_Fed-L1-stage-larvae	157	3	0.5	52	147	4019	2.35068	8.40278e-10	8.04609e-08
ZTF-4_Larvae-L2-stage	56	1	0	25	109	1470	4.16698	8.61426e-10	8.24109e-08
NHR-77_Larvae-L3-stage	5	1	0	45	137	3410	2.57254	8.68814e-10	8.30875e-08
LIN-35_Starved-L1-stage-larvae	11	1	0	63	400	1855	2.26758	8.71737e-10	8.33518e-08
LIN-35_Starved-L1-stage-larvae	220	3	0.5	39	224	1562	2.97688	8.7746e-10	8.38533e-08
EFL-1_Fed-L1-stage-larvae	141	1	0	45	108	4486	2.48059	8.87555e-10	8.47872e-08
GEI-11_Larvae-L2-stage	170	1	0	25	50	3660	3.6485	9.37589e-10	8.92101e-08
ALY-2_Larvae-L3-stage	242	3	0	81	395	2743	1.99658	9.77256e-10	9.27661e-08
ZTF-11_Embryos	11	1	0	33	400	643	3.42664	9.81311e-10	9.31006e-08
NHR-11_Larvae-L2-stage	236	2	0	74	472	1995	2.0988	9.82838e-10	9.32286e-08
NFYA-1_Larvae-L3-stage	5	2	0	52	137	4375	2.31702	9.89496e-10	9.38432e-08
ZTF-4_Larvae-L1-stage	236	3	0	44	472	891	2.7942	1.03194e-09	9.76573e-08
DPL-1_Young-adult	170	1	0	27	50	4346	3.3184	1.05416e-09	9.96274e-08
DPL-1_Young-adult	239	1	0	65	190	4346	2.1023	1.05943e-09	1.00043e-07
PHA-4_Young-adult	11	1	0	69	400	2142	2.15077	1.11939e-09	1.05458e-07
LSY-2_Embryos	205	1	0	41	117	3497	2.67625	1.13847e-09	1.07121e-07
CEH-16_Larvae-L2-stage	98	3	0.7	21	115	980	4.97646	1.16366e-09	1.09394e-07
HLH-30_Larvae-L4-stage	235	2	0	55	217	2890	2.34223	1.18205e-09	1.10983e-07
UNC-62_Larvae-L2-stage	284	3	0	64	371	2072	2.22352	1.20495e-09	1.12932e-07
CEH-38_Larvae-L4-stage	214	3	0	28	75	2862	3.48379	1.21647e-09	1.13869e-07
FOS-1_Larvae-L4-stage	236	1	0	68	472	1769	2.17502	1.22916e-09	1.14955e-07
FOS-1_Larvae-L3-stage	235	1	0	62	217	3498	2.18141	1.23757e-09	1.15659e-07
PHA-4_Larvae-L2-stage	169	1	0	58	126	5825	2.11051	1.28183e-09	1.19541e-07
NHR-21_Larvae-L2-stage	222	1	0.7	24	321	448	4.45711	1.31595e-09	1.22505e-07
UNC-62_Larvae-L3-stage	56	1	0	33	109	2570	3.14615	1.33349e-09	1.24094e-07
CES-1_Fed-L1-stage-larvae	209	1	0	101	822	1770	1.85396	1.3489e-09	1.25417e-07
C34F6.9_Larvae-L2-stage	239	1	0	73	190	5236	1.95972	1.36025e-09	1.26383e-07
LIN-35_Starved-L1-stage-larvae	209	2	0	112	822	2040	1.78378	1.39605e-09	1.29594e-07
NFYA-1_Late-Embryos	141	1	0	45	108	4549	2.44623	1.40283e-09	1.30201e-07
NHR-25_Larvae-L2-stage	96	3	0.7	62	357	2063	2.24827	1.40397e-09	1.30261e-07
NFYA-1_Late-Embryos	140	1	0	36	77	4549	2.74486	1.41036e-09	1.30761e-07
NHR-11_Larvae-L2-stage	242	2	0	65	395	1995	2.20292	1.41238e-09	1.30925e-07
ZIP-2_Larvae-L4-stage	56	1	0	18	109	748	5.89616	1.41467e-09	1.31114e-07
SAX-3_Fed-L1-stage-larvae	280	2	0.7	21	149	754	4.99214	1.44152e-09	1.33485e-07
LIN-35_Fed-L1-stage-larvae	239	3	0	73	190	5244	1.95673	1.45837e-09	1.34974e-07
ZAG-1_Larvae-L4-stage	235	2	0	57	217	3077	2.27988	1.46093e-09	1.35164e-07
EFL-1_Young-adult	154	1	0.5	20	34	3735	4.20616	1.49667e-09	1.38178e-07
MAB-5_Larvae-L2-stage	235	1	0	43	217	1946	2.71951	1.55019e-09	1.42969e-07
NHR-28_Larvae-L4-stage	129	1	0	91	208	6613	1.76687	1.5571e-09	1.43556e-07
NHR-129_Larvae-L2-stage	117	1	0.7	65	279	2886	2.15595	1.57656e-09	1.45172e-07
PHA-4_Larvae-L4-stage	11	1	0	89	400	3133	1.89668	1.58084e-09	1.4549e-07
HLH-30_Larvae-L4-stage	209	1	0	133	822	2574	1.67879	1.58175e-09	1.45547e-07
NHR-2_Embryos	236	3	0	79	472	2219	2.01443	1.58861e-09	1.46154e-07
NHR-6_Larvae-L4-stage	169	1	0	37	126	2712	2.89179	1.6093e-09	1.47901e-07
F16B12.6_Fed-L1-stage-larvae	212	1	0	54	285	2116	2.39143	1.61191e-09	1.48089e-07
SAX-3_Larvae-L3-stage	242	3	0	72	395	2333	2.08663	1.62721e-09	1.49469e-07
JUN-1_Larvae-L4-stage	117	1	0.7	37	279	1159	3.0559	1.62937e-09	1.49615e-07
ZAG-1_Larvae-L4-stage	236	1	0	86	472	2510	1.93869	1.65785e-09	1.52124e-07
NHR-11_Larvae-L2-stage	235	3	0	46	217	2183	2.5934	1.6722e-09	1.53334e-07
ZAG-1_Larvae-L4-stage	284	3	0	89	371	3398	1.88546	1.70094e-09	1.55753e-07
GEI-11_Fed-L1-stage-larvae	170	1	0	28	50	4800	3.11582	1.74921e-09	1.59892e-07
LIN-35_Fed-L1-stage-larvae	214	3	0	38	75	5244	2.58039	1.75958e-09	1.60785e-07
LSY-2_Larvae-L1-stage	205	1	0	57	117	6237	2.08612	1.81214e-09	1.65501e-07
SAX-3_Larvae-L2-stage	235	2	0	67	217	3984	2.06976	1.83654e-09	1.677e-07
NHR-77_Fed-L1-stage-larvae	280	3	0.5	55	149	4436	2.22234	1.84529e-09	1.68383e-07
NHR-28_Larvae-L3-stage	56	1	0.5	18	109	762	5.78784	1.89334e-09	1.72498e-07
EFL-1_Larvae-L1-stage	241	1	0	45	98	5154	2.3794	1.91121e-09	1.74005e-07
ELT-1_Larvae-L3-stage	284	3	0	68	371	2297	2.13108	1.92233e-09	1.74927e-07
F45C12.2_Fed-L1-stage-larvae	171	1	0	49	130	4289	2.34705	1.98195e-09	1.80009e-07
LIN-35_Starved-L1-stage-larvae	235	2	0	44	217	2040	2.65453	2.01912e-09	1.83163e-07
C01B12.2_Larvae-L2-stage	205	1	0	61	117	7002	1.9886	2.03081e-09	1.84065e-07
ZTF-4_Larvae-L2-stage	236	3	0	66	472	1714	2.17879	2.08262e-09	1.88729e-07
UNC-62_Fed-L1-stage-larvae	11	1	0	42	400	1000	2.80423	2.09119e-09	1.89375e-07
DPL-1_Young-adult	154	3	0.5	19	34	3362	4.43917	2.11507e-09	1.91339e-07
C34F6.9_Larvae-L2-stage	72	3	0.7	45	192	2422	2.58441	2.21412e-09	1.99887e-07
SAX-3_Larvae-L4-stage	157	2	0.5	60	147	5213	2.09108	2.2232e-09	2.00638e-07
CEH-16_Larvae-L2-stage	235	2	0	41	217	1818	2.77559	2.23033e-09	2.01246e-07
NHR-6_Larvae-L2-stage	157	3	0.5	53	147	4264	2.25822	2.27543e-09	2.05105e-07
LIN-13_Larvae-L4-stage	280	3	0	43	149	2962	2.60209	2.27866e-09	2.05326e-07
LSY-2_Embryos	170	1	0	24	50	3497	3.66582	2.29994e-09	2.07101e-07
CES-1_Larvae-L3-stage	157	3	0	37	147	2318	2.89999	2.30484e-09	2.07507e-07
R02D3.7_Larvae-L4-stage	235	1	0	44	217	2049	2.64287	2.30993e-09	2.07909e-07
R02D3.7_Larvae-L4-stage	220	3	0.5	41	224	1760	2.77746	2.31011e-09	2.07909e-07
EOR-1_Larvae-L3-stage	140	1	0	39	77	5379	2.51477	2.34774e-09	2.11188e-07
HPL-2_Fed-L1-stage-larvae	205	1	0	57	117	6283	2.07084	2.42135e-09	2.17401e-07
CES-1_Embryos	141	1	0	48	108	5177	2.29279	2.52372e-09	2.25936e-07
LSY-2_Larvae-L2-stage	140	1	0.5	21	77	1587	4.58962	2.52557e-09	2.26063e-07
FOS-1_Fed-L1-stage-larvae	140	1	0	36	77	4645	2.68814	2.52853e-09	2.26289e-07
LIN-15B_Fed-L1-stage-larvae	239	2	0	49	190	2832	2.43206	2.57227e-09	2.29891e-07
NHR-76_Larvae-L4-stage	11	1	0	74	400	2424	2.03828	2.61363e-09	2.33269e-07
LSY-2_Larvae-L2-stage	171	1	0	32	130	2052	3.20372	2.62055e-09	2.33728e-07
UNC-62_Larvae-L3-stage	209	1	0	132	822	2570	1.66876	2.685e-09	2.39193e-07
ZAG-1_Larvae-L4-stage	56	1	0.5	26	109	1680	3.79195	2.70153e-09	2.40502e-07
NHR-6_Larvae-L2-stage	169	1	0	50	126	4644	2.28209	2.76322e-09	2.45796e-07
HAM-1_Fed-L1-stage-larvae	239	2	0	77	190	5769	1.87612	2.7679e-09	2.46118e-07
SEA-2_Larvae-L3-stage	11	1	0	45	400	1130	2.65888	2.76852e-09	2.46132e-07
EFL-1_Fed-L1-stage-larvae	208	2	0	46	106	4933	2.34945	2.78078e-09	2.47181e-07
NFYA-1_Late-Embryos	170	1	0	27	50	4549	3.17032	2.97273e-09	2.63574e-07
AHA-1_Larvae-L4-stage	236	3	0	60	472	1499	2.26481	2.97978e-09	2.6411e-07
C16A3.4_Fed-L1-stage-larvae	212	3	0	82	285	4053	1.89591	3.07239e-09	2.71677e-07
FOS-1_Larvae-L3-stage	242	2	0	106	395	4115	1.74166	3.08027e-09	2.72328e-07
JUN-1_Larvae-L3-stage	11	1	0	84	400	2924	1.91808	3.08456e-09	2.72569e-07
NHR-237_Larvae-L1-stage	242	3	0	52	395	1446	2.43144	3.09689e-09	2.73521e-07
LSY-2_Larvae-L1-stage	171	1	0	61	130	6237	2.00926	3.20176e-09	2.81884e-07
EFL-1_Young-adult	280	3	0	70	149	6617	1.89616	3.25233e-09	2.86049e-07
NHR-28_Larvae-L4-stage	220	3	0	107	224	7812	1.63305	3.46398e-09	3.03394e-07
GEI-11_Larvae-L3-stage	170	1	0	28	50	4943	3.02568	3.47758e-09	3.04535e-07
JUN-1_Larvae-L1-stage	117	1	0.7	38	279	1248	2.91467	3.50271e-09	3.06582e-07
ZTF-4_Larvae-L3-stage	220	3	0	30	224	1035	3.45587	3.5241e-09	3.08403e-07
C01B12.2_Larvae-L2-stage	212	1	0	120	285	7002	1.60598	3.65285e-09	3.19351e-07
C34F6.9_Larvae-L2-stage	141	1	0	48	108	5236	2.26696	3.71718e-09	3.24435e-07
ZIP-2_Larvae-L4-stage	117	1	0.5	25	279	589	4.06299	3.72068e-09	3.24543e-07
DVE-1_Larvae-L4-stage	209	1	0	159	822	3293	1.56877	3.73029e-09	3.2531e-07
NHR-237_Embryos	5	1	0	32	137	1967	3.17139	3.76495e-09	3.28224e-07
SAX-3_Larvae-L3-stage	56	2	0.5	26	109	1707	3.73197	3.76613e-09	3.28272e-07
NHR-77_Larvae-L3-stage	280	3	0	53	149	4260	2.23	3.80578e-09	3.31453e-07
NHR-10_Larvae-L4-stage	4	1	0.5	20	123	881	4.92917	3.84981e-09	3.34954e-07
NHR-28_Larvae-L4-stage	98	2	0.7	35	115	2810	2.8926	3.91327e-09	3.40137e-07
CEH-39_Embryos	170	2	0	22	50	2975	3.94994	3.91391e-09	3.40137e-07
SAX-3_Larvae-L4-stage	212	3	0	120	285	7010	1.60414	3.92676e-09	3.41198e-07
W03F9.2_L4-Young-Adult-stage-larvae	140	1	0	49	77	8298	2.04813	3.92903e-09	3.41338e-07
ZTF-4_Larvae-L3-stage	236	3	0	47	472	1035	2.56945	3.94603e-09	3.42646e-07
SAX-3_Larvae-L3-stage	280	3	0.7	25	149	1134	3.95153	4.06877e-09	3.52612e-07
CES-1_Fed-L1-stage-larvae	56	1	0.5	24	109	1466	4.01121	4.2288e-09	3.65929e-07
GEI-11_Larvae-L2-stage	171	1	0	44	130	3660	2.46975	4.23063e-09	3.66028e-07
R02D3.7_Larvae-L3-stage	170	1	0	29	50	5364	2.88778	4.27919e-09	3.69986e-07
SAX-3_Fed-L1-stage-larvae	236	1	0.5	48	472	1074	2.52883	4.4264e-09	3.81709e-07
NFYA-1_Late-Embryos	171	1	0	50	130	4549	2.25806	4.69295e-09	4.03042e-07
NHR-77_Larvae-L2-stage	220	3	0.5	44	224	2028	2.58679	4.7072e-09	4.04133e-07
NFYA-1_Young-adult	235	1	0	32	217	1219	3.23081	4.92528e-09	4.22236e-07
NFYA-1_Larvae-L3-stage	171	1	0	46	130	3966	2.3828	4.99815e-09	4.28134e-07
ELT-1_Larvae-L2-stage	96	3	0	23	357	397	4.33405	5.03141e-09	4.30842e-07
ALY-2_Larvae-L3-stage	220	3	0	53	224	2743	2.30371	5.0453e-09	4.31961e-07
F45C12.2_Larvae-L2-stage	117	3	0	46	279	1738	2.53355	5.4503e-09	4.64518e-07
AHA-1_Larvae-L4-stage	117	3	0	42	279	1499	2.68206	5.48436e-09	4.67268e-07
F23B12.7_Young-adult	122	1	0	25	65	2897	3.54571	5.82096e-09	4.94104e-07
C16A3.4_Fed-L1-stage-larvae	205	1	0	40	117	3542	2.57781	5.95556e-09	5.04959e-07
MEF-2_Fed-L1-stage-larvae	236	3	0	48	472	1085	2.50319	6.11067e-09	5.17443e-07
LSY-2_Larvae-L1-stage	72	3	0.7	51	192	3068	2.31227	6.29585e-09	5.32258e-07
EFL-1_Fed-L1-stage-larvae	117	2	0.7	35	279	1109	3.02105	6.29676e-09	5.32258e-07
NHR-77_Larvae-L4-stage	5	1	0	71	137	7591	1.82332	6.48618e-09	5.4695e-07
CES-1_Larvae-L4-stage	295	3	0	21	58	2315	4.17701	6.50058e-09	5.47988e-07
SEM-4_Larvae-L2-stage	140	1	0	37	77	5055	2.53872	6.50382e-09	5.48173e-07
NHR-77_Larvae-L2-stage	169	1	0	33	126	2331	3.00073	6.54743e-09	5.51439e-07
PAX-1_Embryos	280	2	0.5	22	149	903	4.36691	6.54887e-09	5.51439e-07
SAX-3_Larvae-L2-stage	117	1	0.7	41	279	1452	2.70295	6.86416e-09	5.76879e-07
F45C12.2_Larvae-L3-stage	284	3	0.7	36	371	872	2.97192	6.99196e-09	5.86963e-07
CEH-26_Late-Embryonic-stage	236	1	0	97	472	3062	1.79246	7.05263e-09	5.91678e-07
HAM-1_Fed-L1-stage-larvae	140	1	0	37	77	5071	2.53071	7.10899e-09	5.96026e-07
W03F9.2_L4-Young-Adult-stage-larvae	234	2	0	66	107	9182	1.79411	7.19513e-09	6.02681e-07
EOR-1_Larvae-L3-stage	205	1	0	51	117	5379	2.16425	7.2504e-09	6.0701e-07
EFL-1_Young-adult	140	1	0	39	77	5604	2.4138	7.92429e-09	6.60483e-07
HLH-30_Larvae-L4-stage	280	2	0.5	37	149	2394	2.77023	8.17691e-09	6.80567e-07
LSY-2_Fed-L1-stage-larvae	239	2	0	73	190	5454	1.88139	8.50252e-09	7.06549e-07
EFL-1_Young-adult	241	1	0	46	98	5604	2.23696	8.54284e-09	7.09675e-07
NHR-23_Larvae-L3-stage	171	1	0	49	130	4484	2.24498	8.93207e-09	7.40255e-07
UNC-62_Larvae-L2-stage	220	3	0	44	224	2072	2.53186	8.95616e-09	7.42134e-07
SKN-1_Larvae-L3-stage	117	1	0.7	24	279	570	4.03048	9.03575e-09	7.48375e-07
FOS-1_Larvae-L2-stage	117	1	0.7	52	279	2145	2.32058	9.11407e-09	7.54591e-07
ELT-1_Larvae-L2-stage	223	3	0	10	56	397	12.0129	9.1151e-09	7.54591e-07
SAX-3_Larvae-L2-stage	11	1	0	93	400	3455	1.79721	9.21699e-09	7.62425e-07
EOR-1_Larvae-L3-stage	141	1	0	48	108	5379	2.20669	9.24994e-09	7.6491e-07
DPL-1_Fed-L1-stage-larvae	157	2	0.5	47	147	3650	2.33944	9.33535e-09	7.7173e-07
ELT-1_Larvae-L3-stage	280	3	0	36	149	2297	2.80919	9.58512e-09	7.91258e-07
SEA-2_Larvae-L3-stage	4	1	0	22	123	1130	4.22731	9.61225e-09	7.93124e-07
ZTF-4_Larvae-L3-stage	235	1	0	26	217	862	3.7122	9.94512e-09	8.19817e-07
NHR-11_Larvae-L2-stage	117	1	0.5	39	279	1355	2.75516	1.00061e-08	8.24583e-07
F23B12.7_Young-adult	5	1	0	39	137	2897	2.62434	1.02272e-08	8.41878e-07
NHR-25_Larvae-L2-stage	170	1	0	25	50	4104	3.25378	1.04401e-08	8.5806e-07
SEA-2_Larvae-L3-stage	236	2	0	55	472	1362	2.28491	1.07661e-08	8.83061e-07
EFL-1_Larvae-L1-stage	157	3	0.5	53	147	4456	2.16092	1.08826e-08	8.92062e-07
SAX-3_Larvae-L4-stage	251	1	0	114	320	5844	1.62806	1.12696e-08	9.21687e-07
LIN-35_Young-adult	169	1	0.5	31	126	2131	3.08342	1.13663e-08	9.28959e-07
FOS-1_Larvae-L2-stage	11	1	0	148	400	6526	1.51419	1.18869e-08	9.68641e-07
NHR-237_Larvae-L2-stage	11	1	0	23	400	371	4.13923	1.19272e-08	9.71774e-07
CES-1_Larvae-L3-stage	56	1	0.5	23	109	1424	3.95746	1.21666e-08	9.90359e-07
PES-1_Larvae-L4-stage	214	3	0	40	75	6158	2.31305	1.25804e-08	1.02278e-06
ALY-2_Fed-L1-stage-larvae	239	1	0	55	190	3570	2.16554	1.28484e-08	1.04344e-06
LIN-15B_Fed-L1-stage-larvae	212	2	0.5	52	285	2120	2.29852	1.2988e-08	1.05445e-06
ZTF-4_Larvae-L1-stage	4	1	0.5	17	123	671	5.50106	1.29977e-08	1.05508e-06
LSY-2_Larvae-L2-stage	170	1	0	18	50	2052	4.68544	1.34389e-08	1.0892e-06
NHR-6_Larvae-L2-stage	212	2	0	97	285	5315	1.71021	1.36376e-08	1.10463e-06
PES-1_Larvae-L4-stage	205	2	0	53	117	5835	2.07336	1.37211e-08	1.11054e-06
MAB-5_Embryos	4	1	0	17	123	675	5.46846	1.41793e-08	1.14568e-06
DPL-1_Fed-L1-stage-larvae	214	3	0	37	75	5370	2.45353	1.43304e-08	1.15718e-06
ZTF-4_Larvae-L2-stage	242	1	0	51	395	1470	2.34575	1.44633e-08	1.16701e-06
FKH-2_Larvae-L3-stage	284	3	0	65	371	2261	2.06949	1.46483e-08	1.18085e-06
ELT-3_Embryos	117	1	0.7	35	279	1147	2.92096	1.46969e-08	1.18422e-06
LSY-2_Fed-L1-stage-larvae	205	1	0	47	117	4798	2.23603	1.48967e-08	1.19977e-06
R02D3.7_Larvae-L2-stage	280	3	0.7	20	149	782	4.58418	1.53174e-08	1.23214e-06
C16A3.4_Fed-L1-stage-larvae	140	1	0	30	77	3542	2.9377	1.53342e-08	1.2333e-06
CES-1_Embryos	5	1	0	55	137	5177	2.07104	1.58008e-08	1.2676e-06
CEH-39_Embryos	140	1	0	26	77	2701	3.33874	1.60269e-08	1.28372e-06
NHR-23_Larvae-L3-stage	39	3	0.7	42	184	2418	2.52116	1.62681e-08	1.30204e-06
LSY-2_Larvae-L4-stage	235	2	0	42	217	2029	2.54761	1.66055e-08	1.32784e-06
NHR-237_Larvae-L2-stage	236	3	0.5	24	472	347	3.9135	1.66737e-08	1.33304e-06
W03F9.2_L4-Young-Adult-stage-larvae	214	1	0	47	75	8298	2.01692	1.66756e-08	1.33304e-06
EOR-1_Larvae-L3-stage	154	1	0.5	20	34	4280	3.67056	1.67476e-08	1.33858e-06
NHR-23_Larvae-L3-stage	140	1	0	34	77	4484	2.62995	1.6819e-08	1.34389e-06
LIN-13_Larvae-L1-stage	169	1	0.5	20	126	939	4.5146	1.71455e-08	1.36831e-06
F45C12.2_Fed-L1-stage-larvae	154	1	0	20	34	4289	3.66286	1.7376e-08	1.38418e-06
LIN-13_Larvae-L2-stage	214	3	0	31	75	3911	2.82252	1.79552e-08	1.42837e-06
SEM-4_Larvae-L2-stage	117	1	0.5	79	279	4084	1.85166	1.81346e-08	1.44177e-06
PHA-4_Larvae-L2-stage	280	3	0	70	149	6894	1.81998	2.00341e-08	1.58393e-06
PHA-4_Larvae-L2-stage	5	1	0	59	137	5825	1.97452	2.00712e-08	1.58662e-06
GEI-11_Embryos	220	3	0	37	224	1603	2.75198	2.01893e-08	1.59545e-06
SAX-3_Larvae-L2-stage	212	3	0	83	285	4295	1.8109	2.02297e-08	1.59771e-06
LIN-35_Young-adult	56	1	0.5	28	109	2131	3.21939	2.08993e-08	1.64886e-06
DVE-1_Larvae-L4-stage	252	1	0	46	160	3293	2.33169	2.10528e-08	1.65997e-06
PES-1_Larvae-L4-stage	180	3	0.7	57	316	2221	2.16902	2.12268e-08	1.67222e-06
NFYA-1_Late-Embryos	239	3	0	72	190	5456	1.85494	2.12935e-08	1.67643e-06
NHR-23_Larvae-L3-stage	5	1	0	50	137	4484	2.17375	2.17934e-08	1.71194e-06
DAF-12_Larvae-L3-stage	4	1	0.5	15	123	528	6.16847	2.23692e-08	1.75324e-06
NHR-2_Embryos	220	3	0	45	224	2219	2.41787	2.3428e-08	1.83159e-06
CEH-16_Larvae-L2-stage	180	3	0.7	34	316	980	2.93218	2.39467e-08	1.86991e-06
R02D3.7_Larvae-L3-stage	140	1	0.5	32	77	4070	2.72703	2.41193e-08	1.88311e-06
FOS-1_Larvae-L3-stage	236	1	0	105	472	3498	1.69845	2.4887e-08	1.93959e-06
SAX-3_Larvae-L2-stage	157	3	0	51	147	4295	2.15732	2.54055e-08	1.97795e-06
DPL-1_Fed-L1-stage-larvae	241	1	0	40	98	4568	2.38634	2.55307e-08	1.9874e-06
PHA-4_Larvae-L2-stage	257	3	0	57	114	6894	1.93697	2.62775e-08	2.04191e-06
GEI-11_Embryos	56	1	0	22	109	1363	3.95481	2.707e-08	2.09954e-06
C34F6.9_Larvae-L2-stage	205	1	0	49	117	5236	2.13617	2.74695e-08	2.12949e-06
EOR-1_Larvae-L3-stage	72	2	0.7	43	192	2445	2.44632	2.76503e-08	2.14225e-06
UNC-62_Larvae-L2-stage	4	1	0.5	22	123	1200	3.98072	2.80874e-08	2.17323e-06
ALY-2_Larvae-L2-stage	236	1	0.5	38	472	788	2.7286	2.80984e-08	2.17376e-06
GEI-11_Young-adult	140	1	0.5	20	77	1649	4.20672	2.85299e-08	2.20613e-06
GEI-11_Fed-L1-stage-larvae	171	1	0	50	130	4800	2.13998	2.8896e-08	2.23284e-06
CEH-38_Larvae-L3-stage	214	3	0	36	75	5243	2.44504	2.90462e-08	2.24345e-06
ZAG-1_Larvae-L3-stage	235	2	0	41	217	1993	2.53187	3.02456e-08	2.33232e-06
EFL-1_Larvae-L1-stage	174	1	0	34	70	5154	2.51687	3.10391e-08	2.38965e-06
DPL-1_Larvae-L4-stage	117	1	0.7	51	279	2161	2.2591	3.10991e-08	2.39392e-06
LIN-35_Fed-L1-stage-larvae	241	1	0	39	98	4404	2.41333	3.11415e-08	2.39631e-06
JUN-1_Larvae-L3-stage	117	1	0.7	31	279	962	3.08466	3.11438e-08	2.39631e-06
MEF-2_Fed-L1-stage-larvae	280	3	0.5	21	149	900	4.1823	3.13532e-08	2.41136e-06
DPL-1_Fed-L1-stage-larvae	208	1	0	42	106	4568	2.31655	3.22529e-08	2.47585e-06
GEI-11_Larvae-L2-stage	140	1	0	30	77	3660	2.84298	3.27273e-08	2.51058e-06
ALR-1_Larvae-L2-stage	140	1	0	33	77	4362	2.62399	3.32569e-08	2.54956e-06
UNC-62_Larvae-L2-stage	280	2	0.7	21	149	904	4.1638	3.38094e-08	2.5889e-06
HAM-1_Larvae-L4-stage	5	1	0	56	137	5441	2.00638	3.39535e-08	2.5988e-06
DPL-1_Fed-L1-stage-larvae	117	1	0.7	35	279	1188	2.82015	3.50736e-08	2.67868e-06
NFYA-1_Young-adult	280	3	0	27	149	1458	3.31929	3.52043e-08	2.68827e-06
ZAG-1_Larvae-L3-stage	212	3	0	52	285	2187	2.2281	3.5981e-08	2.744e-06
R02D3.7_Larvae-L2-stage	170	1	0	19	50	2460	4.12547	3.61298e-08	2.75454e-06
NHR-28_Larvae-L3-stage	236	1	0.5	37	472	762	2.74745	3.61551e-08	2.75607e-06
PHA-4_Larvae-L4-stage	39	3	0	55	184	3810	2.09529	3.64712e-08	2.77775e-06
NHR-129_Larvae-L2-stage	154	1	0.5	22	34	5551	3.11313	3.69234e-08	2.81016e-06
NHR-76_Larvae-L3-stage	220	3	0.5	41	224	1942	2.51717	3.73438e-08	2.84009e-06
SAX-3_Larvae-L3-stage	220	3	0.5	40	224	1866	2.55579	3.74725e-08	2.84906e-06
EGL-5_Larvae-L3-stage	212	3	0	83	285	4354	1.78636	3.7675e-08	2.86321e-06
ZTF-4_Larvae-L2-stage	235	2	0	36	217	1624	2.72824	3.86057e-08	2.92802e-06
GEI-11_Larvae-L3-stage	205	1	0	47	117	4943	2.17043	3.87971e-08	2.94168e-06
LIN-15B_Larvae-L4-stage	242	3	0	46	395	1295	2.40169	3.97807e-08	3.01192e-06
SKN-1_Larvae-L4-stage	236	3	0	21	472	283	4.19871	3.98088e-08	3.01361e-06
GEI-11_Young-adult	117	1	0.7	26	279	714	3.48575	4.03813e-08	3.05387e-06
GEI-11_Young-adult	169	1	0	31	126	2252	2.91775	4.06777e-08	3.07407e-06
DVE-1_Late-Embryos	170	1	0	24	50	4044	3.16997	4.22956e-08	3.18947e-06
F45C12.2_Fed-L1-stage-larvae	239	3	0	68	190	5095	1.87601	4.29529e-08	3.23578e-06
ELT-1_Larvae-L3-stage	209	1	0	95	822	1745	1.76881	4.31987e-08	3.2529e-06
NHR-23_Larvae-L3-stage	223	3	0	30	56	5457	2.62183	4.34511e-08	3.27003e-06
C01B12.2_Larvae-L2-stage	171	1	0	63	130	7002	1.84842	4.35029e-08	3.27346e-06
FOS-1_Larvae-L3-stage	220	3	0.5	55	224	3095	2.11875	4.3984e-08	3.30682e-06
ZTF-11_Embryos	236	3	0	37	472	768	2.72599	4.41489e-08	3.3178e-06
F45C12.2_Fed-L1-stage-larvae	205	1	0	43	117	4289	2.2885	4.45492e-08	3.34644e-06
CEH-39_Embryos	171	1	0	35	130	2701	2.66211	4.60372e-08	3.45328e-06
EOR-1_Larvae-L3-stage	239	3	0	79	190	6369	1.74352	4.61789e-08	3.46292e-06
HLH-30_Larvae-L4-stage	212	3	0	65	285	3078	1.97891	4.73587e-08	3.54532e-06
HPL-2_Fed-L1-stage-larvae	117	2	0.7	56	279	2525	2.12299	4.8415e-08	3.62079e-06
AHA-1_Fed-L1-stage-larvae	209	1	0	41	822	521	2.55682	4.85098e-08	3.62685e-06
HPL-2_Fed-L1-stage-larvae	251	1	0	118	320	6283	1.56744	4.91897e-08	3.67298e-06
SAX-3_Larvae-L4-stage	117	1	0.7	51	279	2195	2.22411	5.11867e-08	3.81559e-06
CEH-38_Larvae-L3-stage	171	1	0	47	130	4422	2.18354	5.13848e-08	3.82927e-06
ZTF-7_Larvae-L4-stage	140	1	0	26	77	2861	3.15203	5.21077e-08	3.87875e-06
NHR-2_Embryos	4	1	0	26	123	1704	3.31302	5.25567e-08	3.90829e-06
NHR-12_Larvae-L2-stage	4	1	0	10	123	211	10.2905	5.2825e-08	3.92491e-06
ZAG-1_Larvae-L2-stage	235	2	0	59	217	3582	2.02718	5.35287e-08	3.97495e-06
MEF-2_Fed-L1-stage-larvae	209	1	0	57	822	859	2.15593	5.35383e-08	3.9751e-06
NHR-6_Larvae-L4-stage	212	2	0	64	285	3021	1.98522	5.50861e-08	4.08598e-06
DPL-1_Larvae-L4-stage	140	1	0	42	77	6826	2.13411	5.60346e-08	4.15047e-06
ZTF-7_Larvae-L4-stage	170	1	0.5	18	50	2254	4.26554	5.73192e-08	4.23847e-06
SAX-3_Fed-L1-stage-larvae	220	3	0.5	33	224	1380	2.8511	5.74983e-08	4.25051e-06
NFYA-1_Late-Embryos	214	2	0	35	75	5116	2.43614	5.80024e-08	4.28235e-06
DPL-1_Larvae-L4-stage	170	1	0	31	50	6826	2.42577	5.8103e-08	4.28857e-06
HPL-2_Fed-L1-stage-larvae	140	1	0	40	77	6283	2.20814	6.02839e-08	4.4433e-06
C34F6.9_Larvae-L2-stage	95	3	0.7	42	192	2422	2.41212	6.20562e-08	4.56945e-06
AMA-1_Larvae-L3-stage	236	1	0.5	64	472	1792	2.02081	6.38363e-08	4.69461e-06
CES-1_Fed-L1-stage-larvae	242	2	0	65	395	2205	1.99312	6.63028e-08	4.86579e-06
UNC-62_Day-Four-Young-Adult	242	2	0	91	395	3540	1.73807	6.636e-08	4.86862e-06
UNC-62_Young-adult-Day-4	242	2	0	91	395	3540	1.73807	6.636e-08	4.86862e-06
UNC-39_Larvae-L2-stage	284	3	0	33	371	827	2.8725	6.81802e-08	4.99688e-06
F16B12.6_Fed-L1-stage-larvae	154	3	0.5	13	34	1695	6.02448	6.81842e-08	4.99688e-06
F23B12.7_Young-adult	170	2	0	21	50	3158	3.55191	6.88376e-08	5.04266e-06
NHR-77_Fed-L1-stage-larvae	212	2	0	96	285	5408	1.66347	6.89978e-08	5.05369e-06
JUN-1_Larvae-L4-stage	11	1	0	82	400	3028	1.8081	6.93791e-08	5.07808e-06
NHR-77_Larvae-L3-stage	117	1	0.7	34	279	1165	2.79366	7.01629e-08	5.13259e-06
PHA-4_Young-adult	209	1	0	110	822	2142	1.6685	7.11768e-08	5.20313e-06
ZAG-1_Larvae-L3-stage	169	1	0	26	126	1689	3.26286	7.37721e-08	5.38088e-06
DVE-1_Late-Embryos	280	3	0.5	45	149	3584	2.25052	7.42229e-08	5.4115e-06
GEI-11_Larvae-L3-stage	171	1	0	50	130	4943	2.07807	7.6135e-08	5.5463e-06
NHR-23_Larvae-L3-stage	222	3	0	106	321	5457	1.61611	7.66635e-08	5.58248e-06
GEI-11_Larvae-L2-stage	5	1	0	43	137	3660	2.2903	7.70702e-08	5.61005e-06
PES-1_Larvae-L4-stage	154	1	0	21	34	5209	3.16673	7.77759e-08	5.65486e-06
UNC-62_Day-Four-Young-Adult	280	2	0.5	37	149	2610	2.54097	7.81879e-08	5.68089e-06
UNC-62_Young-adult-Day-4	280	2	0.5	37	149	2610	2.54097	7.81879e-08	5.68089e-06
ZAG-1_Larvae-L4-stage	242	2	0	82	395	3077	1.80183	7.85255e-08	5.70227e-06
CES-1_Larvae-L4-stage	245	3	0.7	39	376	1077	2.57209	7.88121e-08	5.72229e-06
ZAG-1_Larvae-L2-stage	245	3	0.7	56	376	1877	2.11915	8.05831e-08	5.84464e-06
GEI-11_Young-adult	280	3	0.5	31	149	1937	2.86861	8.1111e-08	5.87784e-06
UNC-62_Larvae-L3-stage	236	1	0.5	73	472	2176	1.89822	8.28813e-08	5.99785e-06
NFYA-1_Late-Embryos	205	1	0	44	117	4549	2.20788	8.3196e-08	6.01897e-06
C34F6.9_Larvae-L2-stage	154	1	0	21	34	5236	3.1504	8.5396e-08	6.17303e-06
FKH-2_Larvae-L3-stage	56	1	0	23	109	1584	3.55772	8.55164e-08	6.18089e-06
FKH-2_Larvae-L3-stage	72	3	0.7	24	192	943	3.54016	8.57683e-08	6.19739e-06
NHR-77_Fed-L1-stage-larvae	140	1	0	34	77	4784	2.46503	8.76492e-08	6.32895e-06
JUN-1_Larvae-L4-stage	212	3	0	72	285	3630	1.85869	9.1065e-08	6.56207e-06
ELT-1_Larvae-L3-stage	235	2	0	41	217	2079	2.42714	9.61724e-08	6.90927e-06
ZTF-11_Embryos	280	2	0.7	13	149	352	6.61972	9.70003e-08	6.96399e-06
NHR-77_Fed-L1-stage-larvae	46	3	0.7	50	275	2207	2.20019	9.71882e-08	6.97652e-06
ALR-1_Larvae-L2-stage	169	1	0	45	126	4362	2.18666	9.83708e-08	7.05178e-06
CEH-38_Larvae-L4-stage	284	3	0	74	371	2862	1.86129	9.9103e-08	7.10137e-06
ALY-2_Larvae-L2-stage	220	3	0.7	19	224	521	4.34803	9.96415e-08	7.13606e-06
LSY-2_Embryos	208	1	0	35	106	3497	2.52169	1.0099e-07	7.22773e-06
F45C12.2_Fed-L1-stage-larvae	141	1	0	40	108	4289	2.30624	1.0167e-07	7.27341e-06
CEH-26_Late-Embryonic-stage	180	2	0.7	52	316	2028	2.16707	1.019e-07	7.28686e-06
EFL-1_Young-adult	122	1	0	33	65	5604	2.41951	1.02461e-07	7.32302e-06
R02D3.7_Larvae-L4-stage	5	2	0	32	137	2265	2.75414	1.04978e-07	7.48869e-06
LIN-13_Larvae-L2-stage	117	1	0.7	28	279	854	3.13849	1.06242e-07	7.56847e-06
EOR-1_Larvae-L3-stage	214	2	0	38	75	6052	2.23588	1.06365e-07	7.57427e-06
NHR-76_Larvae-L3-stage	235	2	0	44	217	2337	2.31718	1.11495e-07	7.92987e-06
UNC-39_Embryos	11	1	0	38	400	984	2.57842	1.13357e-07	8.05466e-06
EOR-1_Larvae-L3-stage	153	1	0	39	86	5379	2.25159	1.13841e-07	8.08592e-06
CEH-38_Larvae-L3-stage	5	1	0	48	137	4422	2.11606	1.13843e-07	8.08592e-06
UNC-62_Day-Four-Young-Adult	252	1	0	42	160	3015	2.32524	1.16143e-07	8.23593e-06
UNC-62_Young-adult-Day-4	252	1	0	42	160	3015	2.32524	1.16143e-07	8.23593e-06
EFL-1_Larvae-L1-stage	208	1	0	44	106	5154	2.15094	1.16854e-07	8.28303e-06
LIN-35_Fed-L1-stage-larvae	208	1	0	40	106	4404	2.2884	1.17101e-07	8.29829e-06
DPL-1_Young-adult	140	1	0	32	77	4346	2.55385	1.17137e-07	8.29953e-06
LIN-13_Larvae-L2-stage	140	1	0	28	77	3415	2.84382	1.1736e-07	8.31116e-06
R02D3.7_Larvae-L4-stage	117	1	0.5	40	279	1548	2.47349	1.17457e-07	8.31681e-06
LSY-2_Larvae-L2-stage	280	3	0	34	149	2305	2.64391	1.18889e-07	8.41134e-06
CEH-38_Larvae-L4-stage	11	1	0	68	400	2360	1.92381	1.21938e-07	8.6213e-06
HLH-30_Late-Embryos	117	1	0.5	41	279	1612	2.43467	1.2218e-07	8.63725e-06
PES-1_Larvae-L4-stage	239	3	0	76	190	6158	1.73478	1.26813e-07	8.93952e-06
CEH-38_Larvae-L3-stage	154	1	0.5	17	34	3352	3.98374	1.27708e-07	8.99896e-06
EFL-1_Fed-L1-stage-larvae	153	1	0	35	86	4486	2.4229	1.28487e-07	9.04892e-06
ALY-2_Larvae-L2-stage	4	1	0.5	17	123	788	4.68428	1.3178e-07	9.26228e-06
R02D3.7_Larvae-L3-stage	154	1	0	21	34	5364	3.07522	1.31978e-07	9.27253e-06
FOS-1_Larvae-L4-stage	251	2	0	54	320	2135	2.11092	1.32214e-07	9.28782e-06
CES-1_Larvae-L3-stage	245	3	0.7	43	376	1280	2.38614	1.32522e-07	9.307e-06
NHR-237_Larvae-L1-stage	280	2	0.5	22	149	1071	3.6819	1.3272e-07	9.31844e-06
EFL-1_Fed-L1-stage-larvae	174	3	0	33	70	5172	2.43435	1.32995e-07	9.33522e-06
FOS-1_Larvae-L4-stage	220	3	0	45	224	2355	2.27824	1.33214e-07	9.34807e-06
PAX-1_Embryos	220	3	0	30	224	1219	2.93423	1.33617e-07	9.37391e-06
NHR-129_Larvae-L2-stage	170	1	0	31	50	7061	2.34504	1.34183e-07	9.4073e-06
GEI-11_Larvae-L3-stage	214	2	0	36	75	5553	2.30855	1.3439e-07	9.42054e-06
UNC-62_Larvae-L2-stage	236	2	0	64	472	1830	1.97885	1.3609e-07	9.53589e-06
R02D3.7_Larvae-L3-stage	122	1	0	32	65	5364	2.45117	1.38408e-07	9.69061e-06
C16A3.4_Fed-L1-stage-larvae	208	1	0	35	106	3542	2.48965	1.38757e-07	9.71371e-06
ZAG-1_Larvae-L2-stage	295	3	0	25	58	3886	2.96234	1.4014e-07	9.80431e-06
PEB-1_Larvae-L2-stage	220	3	0.5	31	224	1292	2.86073	1.41289e-07	9.87517e-06
NHR-6_Larvae-L4-stage	154	1	0.5	14	34	2158	5.09592	1.43286e-07	9.99885e-06
HPL-2_Fed-L1-stage-larvae	154	1	0.5	20	34	4845	3.24252	1.43863e-07	1.00364e-05
F16B12.6_Fed-L1-stage-larvae	280	3	0	34	149	2325	2.62117	1.46003e-07	1.01749e-05
NFYA-1_Late-Embryos	72	3	0.7	39	192	2220	2.44363	1.46694e-07	1.0219e-05
JUN-1_Larvae-L1-stage	157	2	0.5	41	147	3212	2.31908	1.51247e-07	1.05181e-05
MAB-5_Larvae-L2-stage	157	3	0	35	147	2480	2.56404	1.51756e-07	1.05507e-05
ZTF-4_Larvae-L3-stage	117	2	0.5	27	279	817	3.16346	1.55346e-07	1.07817e-05
FKH-2_Larvae-L3-stage	280	2	0.7	19	149	816	4.17352	1.55745e-07	1.08056e-05
LIN-13_Larvae-L2-stage	157	3	0.5	39	147	2966	2.38892	1.56196e-07	1.083e-05
UNC-62_Larvae-L3-stage	280	2	0.5	37	149	2683	2.47184	1.57626e-07	1.09212e-05
ALR-1_Larvae-L2-stage	235	2	0	73	217	5040	1.78262	1.58026e-07	1.09475e-05
SAX-3_Larvae-L4-stage	170	1	0	28	50	5844	2.55919	1.58164e-07	1.09556e-05
EFL-1_Young-adult	208	1	0	46	106	5604	2.06814	1.64541e-07	1.13644e-05
NFYA-1_Larvae-L3-stage	154	2	0.5	17	34	3412	3.91369	1.65906e-07	1.14541e-05
PAX-1_Embryos	239	3	0	27	190	1219	3.11338	1.66303e-07	1.148e-05
HAM-1_Larvae-L4-stage	239	3	0	78	190	6438	1.703	1.71062e-07	1.1793e-05
LIN-13_Larvae-L1-stage	5	3	0	23	137	1290	3.4757	1.71433e-07	1.1814e-05
EFL-1_Fed-L1-stage-larvae	284	3	0.7	41	371	1218	2.42319	1.75812e-07	1.20983e-05
HPL-2_Fed-L1-stage-larvae	214	3	0	42	75	7327	2.04121	1.76908e-07	1.21721e-05
CES-1_Larvae-L4-stage	242	3	0	66	395	2315	1.92762	1.77219e-07	1.21919e-05
EGL-5_Larvae-L3-stage	235	1	0	56	217	3430	2.00937	1.78081e-07	1.22464e-05
HAM-1_Larvae-L4-stage	140	1	0	36	77	5441	2.29487	1.81001e-07	1.24407e-05
JUN-1_Larvae-L1-stage	235	3	0	67	217	4468	1.84556	1.81679e-07	1.24841e-05
R02D3.7_Larvae-L2-stage	122	1	0	21	65	2460	3.50749	1.83272e-07	1.25804e-05
JUN-1_Larvae-L4-stage	170	1	0	20	50	3028	3.52801	1.84591e-07	1.26676e-05
FOS-1_Larvae-L4-stage	242	3	0.5	51	395	1594	2.16327	1.84959e-07	1.26895e-05
FOS-1_Larvae-L2-stage	98	3	0.7	32	115	2812	2.64279	1.87044e-07	1.28175e-05
R02D3.7_Larvae-L2-stage	171	1	0	32	130	2460	2.67237	1.88703e-07	1.29194e-05
LIN-35_Fed-L1-stage-larvae	154	1	0	19	34	4404	3.38885	1.90556e-07	1.30361e-05
TLP-1_Fed-L1-stage-larvae	252	1	0	10	160	186	8.97413	1.94289e-07	1.32759e-05
GEI-11_Fed-L1-stage-larvae	214	2	0	35	75	5370	2.32091	2.02256e-07	1.37809e-05
NHR-77_Larvae-L4-stage	280	1	0	72	149	7591	1.70009	2.03612e-07	1.38637e-05
CES-1_Fed-L1-stage-larvae	245	3	0.7	44	376	1347	2.32018	2.04092e-07	1.38916e-05
HAM-1_Fed-L1-stage-larvae	154	1	0.5	18	34	3928	3.59954	2.04198e-07	1.38952e-05
CEH-39_Embryos	117	1	0.7	23	279	624	3.52829	2.04711e-07	1.39283e-05
R02D3.7_Larvae-L2-stage	5	1	0	33	137	2460	2.61507	2.1126e-07	1.43516e-05
F23B12.7_Young-adult	117	1	0.7	24	279	675	3.40352	2.12423e-07	1.4425e-05
CES-1_Embryos	235	1	0	74	217	5177	1.75922	2.12995e-07	1.44601e-05
GEI-11_Embryos	235	2	0	33	217	1510	2.68969	2.13723e-07	1.45076e-05
PHA-4_Larvae-L4-stage	257	3	0	38	114	3810	2.33657	2.13933e-07	1.45182e-05
NHR-237_Embryos	117	1	0.7	21	279	530	3.79284	2.17464e-07	1.47483e-05
PEB-1_Larvae-L2-stage	56	1	0	18	109	1042	4.23256	2.21374e-07	1.50018e-05
C01B12.2_Larvae-L2-stage	280	3	0	75	149	8083	1.66314	2.24431e-07	1.51972e-05
F45C12.2_Larvae-L2-stage	212	3	0	43	285	1738	2.31846	2.27958e-07	1.54202e-05
LSY-2_Embryos	214	2	0	29	75	3870	2.6684	2.28363e-07	1.54436e-05
ZAG-1_Fed-L1-stage-larvae	140	1	0	19	77	1694	3.89022	2.32195e-07	1.56886e-05
FOS-1_Fed-L1-stage-larvae	171	1	0	47	130	4645	2.07871	2.3464e-07	1.58497e-05
LSY-2_Larvae-L4-stage	11	1	0	56	400	1820	2.05438	2.38517e-07	1.60971e-05
LIN-13_Larvae-L2-stage	170	2	0	22	50	3726	3.15381	2.40724e-07	1.62357e-05
NFYA-1_Late-Embryos	241	1	0	38	98	4549	2.27649	2.48088e-07	1.66938e-05
DAF-12_Larvae-L3-stage	56	1	0.5	13	109	528	6.03265	2.52516e-07	1.69743e-05
F23B12.7_Young-adult	171	1	0	35	130	2897	2.482	2.57095e-07	1.72733e-05
EFL-1_Young-adult	174	1	0	34	70	5604	2.31477	2.61082e-07	1.75277e-05
GEI-11_Embryos	280	2	0	26	149	1510	3.08628	2.71017e-07	1.81507e-05
SEA-2_Larvae-L3-stage	212	3	0	39	285	1503	2.43156	2.71936e-07	1.82007e-05
ZAG-1_Larvae-L4-stage	157	3	0.5	32	147	2192	2.65227	2.78997e-07	1.86494e-05
ZTF-4_Larvae-L2-stage	209	1	0	81	822	1470	1.79028	2.86716e-07	1.91338e-05
ALY-2_Fed-L1-stage-larvae	154	2	0	18	34	4019	3.51804	2.90793e-07	1.93763e-05
ZAG-1_Larvae-L4-stage	170	1	0	18	50	2510	3.83049	2.92208e-07	1.94633e-05
DPL-1_Larvae-L4-stage	122	1	0	36	65	6826	2.16695	2.95409e-07	1.9659e-05
LSY-2_Fed-L1-stage-larvae	214	2	0	35	75	5454	2.28516	3.00016e-07	1.99378e-05
JUN-1_Larvae-L4-stage	280	3	0	44	149	3630	2.17263	3.02306e-07	2.00773e-05
HLH-30_Late-Embryos	212	3	0	54	285	2474	2.04538	3.05048e-07	2.02417e-05
GEI-11_Fed-L1-stage-larvae	239	3	0	71	190	5701	1.75057	3.09121e-07	2.04808e-05
DPL-1_Young-adult	280	3	0	55	149	5125	1.92357	3.09577e-07	2.05084e-05
NHR-237_Larvae-L2-stage	235	1	0.5	14	217	313	5.5049	3.14223e-07	2.07978e-05
NHR-237_Larvae-L1-stage	140	1	0	16	77	1220	4.54878	3.20635e-07	2.12009e-05
LSY-2_Larvae-L2-stage	154	3	0	14	34	2305	4.77093	3.23626e-07	2.13823e-05
LSY-2_Embryos	122	1	0.5	21	65	2546	3.38901	3.26522e-07	2.1563e-05
LIN-15B_Larvae-L4-stage	5	2	0	22	137	1235	3.47264	3.34384e-07	2.20545e-05
DPL-1_Larvae-L4-stage	154	1	0.5	20	34	5092	3.08523	3.3583e-07	2.21443e-05
SAX-3_Larvae-L4-stage	222	1	0.7	54	321	2195	2.04682	3.5405e-07	2.32757e-05
W03F9.2_L4-Young-Adult-stage-larvae	154	1	0.5	21	34	5672	2.90823	3.57959e-07	2.35208e-05
ALY-2_Fed-L1-stage-larvae	122	1	0	25	65	3570	2.87729	3.71201e-07	2.43331e-05
NHR-25_Larvae-L2-stage	39	3	0	63	184	4989	1.83288	3.72759e-07	2.44201e-05
ELT-1_Larvae-L2-stage	222	2	0	18	321	356	4.20671	3.73052e-07	2.44362e-05
C01B12.2_Larvae-L2-stage	117	1	0.7	47	279	2072	2.17135	3.77359e-07	2.46937e-05
F23F12.9_Embryos	11	1	0	33	400	826	2.66747	3.79175e-07	2.48064e-05
DPL-1_Larvae-L4-stage	214	3	0	44	75	8136	1.92578	3.84707e-07	2.51464e-05
C16A3.4_Fed-L1-stage-larvae	239	3	0	56	190	4053	1.94215	3.85293e-07	2.518e-05
FOS-1_Larvae-L2-stage	222	3	0.7	64	321	2812	1.89358	3.86379e-07	2.52462e-05
LSY-2_Larvae-L1-stage	141	1	0	49	108	6237	1.94277	3.92304e-07	2.5592e-05
GEI-11_Fed-L1-stage-larvae	205	1	0	44	117	4800	2.09243	4.01315e-07	2.61312e-05
CES-1_Larvae-L4-stage	209	1	0	91	822	1731	1.70804	4.01969e-07	2.61673e-05
LIN-15B_Fed-L1-stage-larvae	122	1	0	21	65	2578	3.34694	4.02232e-07	2.6178e-05
NHR-6_Larvae-L4-stage	280	2	0.7	20	149	958	3.742	4.05879e-07	2.64055e-05
AMA-1_Larvae-L3-stage	96	2	0.7	37	357	1116	2.48024	4.10095e-07	2.66649e-05
NHR-77_Larvae-L4-stage	234	2	0	59	107	8452	1.74234	4.1012e-07	2.66649e-05
GEI-11_Larvae-L3-stage	154	1	0.5	17	34	3630	3.67865	4.10872e-07	2.67006e-05
AMA-1_Larvae-L3-stage	235	1	0.7	26	217	1042	3.07094	4.12092e-07	2.677e-05
NHR-77_Larvae-L4-stage	140	1	0	43	77	7591	1.96473	4.1532e-07	2.69663e-05
SEM-4_Larvae-L2-stage	171	1	0	49	130	5055	1.99139	4.26641e-07	2.76535e-05
NHR-25_Larvae-L2-stage	140	1	0	30	77	4104	2.53541	4.30671e-07	2.78976e-05
W03F9.2_L4-Young-Adult-stage-larvae	252	1	0	80	160	8298	1.60924	4.35246e-07	2.81661e-05
FOS-1_Larvae-L2-stage	236	1	0	163	472	6526	1.41327	4.43505e-07	2.86724e-05
GEI-11_Young-adult	154	1	0.5	12	34	1649	5.71619	4.5203e-07	2.9184e-05
LIN-35_Fed-L1-stage-larvae	206	1	0	32	80	4404	2.4257	4.55552e-07	2.93969e-05
PHA-4_Larvae-L4-stage	118	3	0	61	227	3810	1.88367	4.59037e-07	2.96037e-05
CEH-39_Embryos	239	3	0	47	190	3134	2.108	4.64519e-07	2.99241e-05
ZAG-1_Larvae-L2-stage	161	3	0	26	65	3886	2.74905	4.73448e-07	3.04657e-05
ZAG-1_Larvae-L2-stage	169	1	0	35	126	3077	2.41099	4.80395e-07	3.08901e-05
ZAG-1_Fed-L1-stage-larvae	295	3	0	18	58	2190	3.78465	4.85817e-07	3.12158e-05
R02D3.7_Larvae-L3-stage	205	1	0	47	117	5364	2.00008	4.92356e-07	3.15896e-05
NHR-237_Embryos	212	2	0	49	285	2178	2.10823	5.00876e-07	3.21206e-05
NFYA-1_Larvae-L3-stage	239	3	0	61	190	4633	1.85071	5.03458e-07	3.22783e-05
C01B12.2_Larvae-L2-stage	239	3	0	90	190	8083	1.5651	5.09828e-07	3.26628e-05
DPL-1_Larvae-L4-stage	241	1	0	48	98	6826	1.91635	5.133e-07	3.28772e-05
ALY-2_Fed-L1-stage-larvae	241	3	0	36	98	4281	2.29169	5.2253e-07	3.34314e-05
NHR-116_Larvae-L2-stage	4	1	0.5	11	123	340	7.0248	5.24883e-07	3.35619e-05
LIN-15B_Larvae-L4-stage	140	1	0.5	13	77	812	5.55292	5.26344e-07	3.36471e-05
DAF-12_Larvae-L3-stage	220	3	0.5	21	224	700	3.57683	5.29892e-07	3.38698e-05
ALR-1_Larvae-L2-stage	295	3	0	29	58	5468	2.44212	5.30723e-07	3.39147e-05
SAX-3_Larvae-L3-stage	284	3	0	62	371	2333	1.91306	5.34714e-07	3.41572e-05
NHR-77_Larvae-L4-stage	239	1	0	86	190	7591	1.59247	5.40089e-07	3.44754e-05
F45C12.2_Fed-L1-stage-larvae	241	1	0	36	98	4289	2.28742	5.47308e-07	3.49235e-05
SAX-3_Larvae-L3-stage	4	1	0	25	123	1794	3.02578	5.48822e-07	3.50159e-05
JUN-1_Larvae-L3-stage	170	1	0	19	50	2924	3.47081	5.55968e-07	3.54159e-05
SAX-3_Larvae-L4-stage	98	3	0.7	32	115	2951	2.5183	5.562e-07	3.54264e-05
C34F6.9_Larvae-L2-stage	153	1	0	37	86	5236	2.19447	5.95614e-07	3.77718e-05
NHR-76_Larvae-L3-stage	11	1	0	59	400	2018	1.95207	5.96601e-07	3.78177e-05
PHA-4_Larvae-L4-stage	280	1	0.5	34	149	2471	2.46629	6.06075e-07	3.83845e-05
NHR-23_Larvae-L3-stage	155	2	0	26	52	5148	2.59392	6.10635e-07	3.86547e-05
NHR-129_Larvae-L2-stage	5	1	0	63	137	7061	1.73932	6.51563e-07	4.11069e-05
UNC-62_Larvae-L3-stage	242	3	0	88	395	3560	1.67132	6.52589e-07	4.11667e-05
MED-1_Embryos	212	3	0	27	285	861	2.9386	6.61859e-07	4.17264e-05
LIN-15B_Larvae-L4-stage	220	3	0.7	15	224	372	4.80757	6.6446e-07	4.18753e-05
F45C12.2_Larvae-L3-stage	169	1	0.5	23	126	1524	3.19888	6.70558e-07	4.22444e-05
HLH-30_Larvae-L4-stage	11	1	0	70	400	2574	1.81574	6.7336e-07	4.24159e-05
NHR-10_Larvae-L4-stage	117	1	0.5	27	279	881	2.93365	6.775e-07	4.26613e-05
HAM-1_Fed-L1-stage-larvae	271	3	0.7	17	54	2164	3.88529	6.78049e-07	4.26856e-05
SAX-3_Fed-L1-stage-larvae	56	2	0.5	19	109	1249	3.72726	6.79104e-07	4.27419e-05
CES-1_Embryos	158	3	0.7	27	96	2719	2.76254	6.79743e-07	4.27769e-05
EFL-1_Larvae-L1-stage	117	1	0.7	37	279	1469	2.41102	6.85743e-07	4.31338e-05
CES-1_Fed-L1-stage-larvae	169	1	0	25	126	1770	2.99379	6.88625e-07	4.32996e-05
HAM-1_Fed-L1-stage-larvae	205	1	0	45	117	5071	2.02562	7.03662e-07	4.41764e-05
CES-1_Larvae-L3-stage	214	2	0	20	75	2070	3.44052	7.05748e-07	4.42915e-05
NHR-76_Larvae-L4-stage	169	1	0	30	126	2424	2.62327	7.06915e-07	4.43489e-05
FOS-1_Fed-L1-stage-larvae	117	1	0.7	38	279	1534	2.37126	7.15326e-07	4.48444e-05
NHR-237_Larvae-L2-stage	209	2	0	32	822	394	2.6388	7.20708e-07	4.51582e-05
CES-1_Embryos	180	3	0.7	61	316	2719	1.89609	7.21525e-07	4.52006e-05
ELT-1_Larvae-L3-stage	11	2	0	60	400	2079	1.92691	7.24618e-07	4.53836e-05
HAM-1_Larvae-L4-stage	180	3	0.7	61	316	2720	1.89539	7.30478e-07	4.57343e-05
EFL-1_Fed-L1-stage-larvae	157	1	0	49	147	4486	1.98447	7.38455e-07	4.61842e-05
SAX-3_Larvae-L4-stage	169	1	0	52	126	5844	1.88603	7.56674e-07	4.72445e-05
ALY-2_Larvae-L2-stage	56	1	0.5	15	109	788	4.66405	7.57689e-07	4.72915e-05
ZAG-1_Larvae-L3-stage	117	3	0.7	28	279	942	2.8453	7.61995e-07	4.75545e-05
CES-1_Embryos	214	2	0	36	75	5941	2.15778	7.72865e-07	4.81586e-05
MAB-5_Embryos	209	1	0.5	39	822	537	2.35963	7.94878e-07	4.94131e-05
PHA-4_Larvae-L4-stage	117	1	0.7	31	279	1116	2.659	7.98255e-07	4.95996e-05
R02D3.7_Larvae-L3-stage	117	1	0.7	44	279	1931	2.18118	8.37213e-07	5.19282e-05
CES-1_Larvae-L3-stage	242	1	0	52	395	1725	2.03818	8.49139e-07	5.26368e-05
C16A3.4_Fed-L1-stage-larvae	280	3	0.5	39	149	3125	2.23694	8.75759e-07	5.41847e-05
LSY-2_Larvae-L1-stage	95	3	0.7	46	192	3068	2.08558	8.8344e-07	5.46213e-05
SKN-1_Larvae-L4-stage	220	3	0	13	224	283	5.47689	8.8843e-07	5.48976e-05
CEH-16_Larvae-L2-stage	236	1	0	55	472	1562	1.99235	9.24135e-07	5.69365e-05
SKN-1_Larvae-L3-stage	169	1	0	26	126	1926	2.86135	9.29619e-07	5.72408e-05
NHR-6_Larvae-L4-stage	122	1	0	21	65	2712	3.18157	9.29931e-07	5.72534e-05
EFL-1_Young-adult	137	1	0	30	61	5604	2.34379	9.30905e-07	5.72999e-05
LIN-35_Fed-L1-stage-larvae	153	1	0	33	86	4404	2.32698	9.34732e-07	5.7522e-05
PHA-4_Larvae-L4-stage	45	2	0.7	35	281	1355	2.45498	9.44154e-07	5.80814e-05
DPL-1_Larvae-L4-stage	174	1	0	37	70	6826	2.06806	9.64418e-07	5.92655e-05
DPL-1_Young-adult	137	1	0	26	61	4346	2.61926	9.82353e-07	6.03254e-05
DAF-12_Larvae-L3-stage	236	1	0.5	27	472	528	2.89343	9.94255e-07	6.10135e-05
LSY-2_Larvae-L1-stage	180	3	0.7	66	316	3068	1.81814	1.0079e-06	6.1793e-05
SKN-1_Larvae-L3-stage	170	2	0	16	50	2147	3.98055	1.01198e-06	6.20285e-05
ALY-2_Larvae-L3-stage	117	2	0.7	26	279	845	2.94535	1.02359e-06	6.26968e-05
AHA-1_Larvae-L4-stage	242	3	0	47	395	1499	2.11994	1.03405e-06	6.33076e-05
W03F9.2_L4-Young-Adult-stage-larvae	39	3	0.5	75	184	6586	1.6529	1.04454e-06	6.39052e-05
GEI-11_Larvae-L3-stage	117	1	0.7	36	279	1433	2.40479	1.04684e-06	6.40235e-05
ALY-2_Fed-L1-stage-larvae	5	2	0	43	137	4019	2.08572	1.06387e-06	6.49898e-05
NHR-77_Fed-L1-stage-larvae	170	1	0	24	50	4784	2.67963	1.06898e-06	6.52787e-05
LSY-2_Embryos	154	1	0.5	14	34	2546	4.31932	1.08914e-06	6.64327e-05
UNC-62_Day-Four-Young-Adult	209	1	0	138	822	3015	1.48712	1.0979e-06	6.6905e-05
UNC-62_Young-adult-Day-4	209	1	0	138	822	3015	1.48712	1.0979e-06	6.6905e-05
GEI-11_Larvae-L3-stage	239	3	0	71	190	5888	1.69497	1.10192e-06	6.71269e-05
GEI-11_Fed-L1-stage-larvae	154	1	0.5	16	34	3414	3.68131	1.1032e-06	6.71969e-05
CES-1_Embryos	170	1	0	25	50	5177	2.57939	1.11744e-06	6.8025e-05
F23B12.7_Young-adult	140	1	0	24	77	2897	2.87341	1.12217e-06	6.82969e-05
FOS-1_Larvae-L2-stage	280	1	0.5	52	149	4904	1.9006	1.14936e-06	6.97981e-05
ZTF-7_Larvae-L4-stage	212	2	0	63	285	3217	1.83514	1.15824e-06	7.0297e-05
CES-1_Larvae-L3-stage	209	1	0	89	822	1725	1.67631	1.1943e-06	7.23851e-05
CEH-16_Larvae-L2-stage	220	3	0	38	224	1970	2.29982	1.20613e-06	7.30597e-05
HLH-30_Late-Embryos	169	3	0.5	26	126	1953	2.8218	1.20676e-06	7.309e-05
DPL-1_Fed-L1-stage-larvae	174	2	0	31	70	5091	2.32319	1.21467e-06	7.3518e-05
NHR-76_Larvae-L3-stage	242	3	0.5	56	395	1942	1.9497	1.23278e-06	7.45284e-05
LIN-15B_Fed-L1-stage-larvae	154	3	0	15	34	2996	3.93274	1.24493e-06	7.52371e-05
ALY-2_Fed-L1-stage-larvae	157	3	0.5	39	147	3216	2.20321	1.24678e-06	7.53403e-05
NFYA-1_Larvae-L3-stage	205	1	0	38	117	3966	2.18711	1.24923e-06	7.54706e-05
FOS-1_Larvae-L2-stage	209	1	0	260	822	6526	1.29443	1.25618e-06	7.5873e-05
ZTF-4_Larvae-L2-stage	284	3	0.7	25	371	599	3.00445	1.2567e-06	7.58958e-05
EFL-1_Larvae-L1-stage	153	1	0	36	86	5154	2.16913	1.25748e-06	7.59345e-05
NFYA-1_Young-adult	11	1	0	41	400	1219	2.24567	1.30284e-06	7.85468e-05
C16A3.4_Fed-L1-stage-larvae	122	1	0	24	65	3542	2.78403	1.3034e-06	7.8571e-05
R02D3.7_Larvae-L3-stage	222	1	0.7	48	321	1931	2.06814	1.31549e-06	7.92552e-05
PES-1_Larvae-L4-stage	208	1	0	42	106	5209	2.03149	1.34645e-06	8.09811e-05
SKN-1_Larvae-L3-stage	212	3	0	49	285	2254	2.03715	1.34749e-06	8.10344e-05
SAX-3_Fed-L1-stage-larvae	284	3	0	53	371	1921	1.98609	1.35196e-06	8.12848e-05
NHR-6_Larvae-L4-stage	140	1	0	23	77	2712	2.94152	1.35849e-06	8.16399e-05
ZTF-4_Larvae-L2-stage	169	1	0	22	126	1470	3.1722	1.39825e-06	8.3924e-05
LIN-13_Larvae-L4-stage	117	1	0.5	45	279	2037	2.11467	1.42605e-06	8.54947e-05
LIN-13_Larvae-L2-stage	154	1	0.5	14	34	2606	4.21988	1.44293e-06	8.64082e-05
DPL-1_Fed-L1-stage-larvae	6	1	0	27	63	4568	2.50566	1.46767e-06	8.78399e-05
ALR-1_Larvae-L2-stage	5	1	0	45	137	4362	2.01109	1.47837e-06	8.83998e-05
LSY-2_Embryos	241	1	0	31	98	3497	2.41582	1.51573e-06	9.03764e-05
NHR-77_Larvae-L4-stage	117	2	0.7	52	279	2524	1.97213	1.53494e-06	9.14386e-05
NFYA-1_Late-Embryos	180	3	0.7	52	316	2220	1.97965	1.60778e-06	9.554e-05
LIN-35_Starved-L1-stage-larvae	169	1	0	25	126	1855	2.85661	1.61736e-06	9.60762e-05
NHR-28_Larvae-L4-stage	39	3	0.7	44	184	3070	2.08028	1.62272e-06	9.63838e-05
LIN-35_Fed-L1-stage-larvae	141	2	0	41	108	4945	2.05031	1.6366e-06	9.71671e-05
AHA-1_Larvae-L4-stage	280	2	0.5	21	149	1145	3.2874	1.63664e-06	9.71671e-05
F45C12.2_Fed-L1-stage-larvae	153	1	0	32	86	4289	2.31697	1.65296e-06	9.80141e-05
R02D3.7_Larvae-L4-stage	171	1	0	27	130	2049	2.7071	1.66927e-06	9.89251e-05
UNC-39_Embryos	4	1	0.5	16	123	842	4.12599	1.68366e-06	9.97105e-05
LSY-2_Embryos	141	1	0	33	108	3497	2.33356	1.68751e-06	9.9916e-05
NHR-28_Larvae-L4-stage	248	2	0	95	224	7422	1.52609	1.69744e-06	0.00010047
UNC-62_Fed-L1-stage-larvae	280	3	0.5	19	149	958	3.5549	1.73208e-06	0.000102348
FOS-1_Larvae-L2-stage	170	1	0	28	50	6526	2.29174	1.75415e-06	0.000103535
CEH-16_Larvae-L2-stage	223	3	0	16	56	1970	3.87339	1.76414e-06	0.000104055
C01B12.2_Larvae-L2-stage	39	3	0	86	184	8083	1.54431	1.80543e-06	0.000106288
C16A3.4_Fed-L1-stage-larvae	154	1	0	16	34	3542	3.54828	1.81629e-06	0.000106867
F16B12.6_Fed-L1-stage-larvae	241	1	0	23	98	2116	2.96218	1.8248e-06	0.00010732
F45C12.2_Larvae-L2-stage	169	1	0.5	19	126	1147	3.51111	1.85901e-06	0.000109197
NHR-10_Larvae-L4-stage	235	1	0	24	217	987	2.99267	1.86067e-06	0.000109282
NHR-11_Larvae-L2-stage	209	1	0	87	822	1693	1.66961	1.86816e-06	0.000109685
NHR-77_Larvae-L3-stage	169	1	0	36	126	3410	2.2377	1.87115e-06	0.000109849
NHR-25_Larvae-L2-stage	5	1	0	43	137	4104	2.04252	1.87282e-06	0.000109934
LSY-2_Larvae-L1-stage	154	1	0	21	34	6237	2.64478	1.89593e-06	0.000111188
NHR-76_Larvae-L3-stage	236	1	0	65	472	2018	1.82253	1.90214e-06	0.000111519
LSY-2_Embryos	148	1	0	24	67	3497	2.73568	1.94177e-06	0.000113709
NHR-28_Larvae-L4-stage	117	1	0.7	49	279	2335	2.00877	1.95267e-06	0.000114303
MAB-5_Larvae-L2-stage	180	3	0.7	33	316	1132	2.4638	1.96309e-06	0.000114811
ZTF-4_Larvae-L1-stage	220	3	0	23	224	891	3.07771	1.96873e-06	0.000115115
ALY-2_Fed-L1-stage-larvae	117	1	0.7	28	279	990	2.70735	1.99956e-06	0.000116839
HAM-1_Larvae-L4-stage	205	1	0	46	117	5441	1.92983	2.0071e-06	0.000117241
GEI-11_Larvae-L2-stage	239	3	0	57	190	4375	1.83134	2.00821e-06	0.00011728
ZTF-7_Larvae-L4-stage	157	3	0	40	147	3410	2.13115	2.02198e-06	0.000118057
LSY-2_Larvae-L4-stage	140	1	0.5	17	77	1581	3.72951	2.0353e-06	0.000118796
PHA-4_Young-adult	251	2	0	55	320	2393	1.91821	2.03563e-06	0.000118802
F16B12.6_Fed-L1-stage-larvae	220	3	0.5	34	224	1695	2.39159	2.03974e-06	0.000119028
EOR-1_Larvae-L3-stage	122	1	0	30	65	5379	2.29156	2.04078e-06	0.000119076
SEM-4_Larvae-L2-stage	98	3	0.7	29	115	2663	2.52903	2.04476e-06	0.000119281
C34F6.9_Larvae-L2-stage	214	2	0	35	75	5893	2.11493	2.05001e-06	0.000119561
UNC-62_Fed-L1-stage-larvae	242	2	0	39	395	1167	2.25955	2.06e-06	0.000120117
CEH-39_Embryos	157	2	0.5	30	147	2164	2.51867	2.0749e-06	0.000120906
GEI-11_Fed-L1-stage-larvae	141	1	0	40	108	4800	2.06073	2.07881e-06	0.000121093
DVE-1_Late-Embryos	169	1	0	40	126	4044	2.09654	2.11523e-06	0.000123078
EFL-1_Fed-L1-stage-larvae	122	1	0	27	65	4486	2.47296	2.13018e-06	0.000123866
LSY-2_Larvae-L1-stage	241	1	0	44	98	6237	1.92254	2.13203e-06	0.000123946
PHA-4_Young-adult	242	3	0.5	58	395	2077	1.88808	2.13656e-06	0.000124182
NHR-237_Larvae-L1-stage	154	1	0.5	9	34	954	7.41038	2.13818e-06	0.000124262
LSY-2_Fed-L1-stage-larvae	153	1	0	34	86	4798	2.20062	2.1583e-06	0.000125279
NHR-23_Larvae-L3-stage	280	2	0	53	149	5148	1.84534	2.16061e-06	0.0001254
MAB-5_Embryos	73	3	0.7	7	63	252	11.7756	2.16112e-06	0.000125415
PHA-4_Larvae-L4-stage	212	1	0	61	285	3133	1.82452	2.17501e-06	0.000126151
C16A3.4_Fed-L1-stage-larvae	214	3	0	28	75	4053	2.46006	2.18068e-06	0.000126467
LSY-2_Larvae-L4-stage	284	3	0.7	32	371	921	2.50116	2.20794e-06	0.000127991
HLH-30_Larvae-L4-stage	284	3	0.7	36	371	1106	2.34314	2.24624e-06	0.000130082
CES-1_Embryos	161	3	0	33	65	6364	2.13057	2.25485e-06	0.000130509
NHR-28_Larvae-L4-stage	217	1	0.7	20	72	2335	3.17714	2.28076e-06	0.000131863
NHR-23_Larvae-L3-stage	117	1	0.7	41	279	1807	2.17193	2.32398e-06	0.000134141
PHA-4_Young-adult	169	1	0.5	24	126	1767	2.87892	2.37423e-06	0.000136816
NHR-77_Larvae-L2-stage	117	3	0	57	279	2921	1.86795	2.40176e-06	0.000138372
DAF-12_Larvae-L3-stage	280	2	0.7	11	149	327	6.02953	2.41096e-06	0.000138886
NHR-6_Larvae-L4-stage	239	3	0	46	190	3220	2.00805	2.47047e-06	0.000142128
AHA-1_Fed-L1-stage-larvae	140	1	0	10	77	521	6.65728	2.49242e-06	0.000143281
DPL-1_Larvae-L4-stage	141	1	0	50	108	6826	1.81136	2.49942e-06	0.000143652
NFYA-1_Larvae-L3-stage	241	1	0	33	98	3966	2.26757	2.5041e-06	0.000143873
AMA-1_Larvae-L3-stage	222	1	0	47	321	1918	2.03878	2.54251e-06	0.000145905
NHR-12_Larvae-L2-stage	56	1	0	8	109	211	9.2898	2.54935e-06	0.000146211
NHR-237_Embryos	171	1	0	26	130	1967	2.71551	2.55532e-06	0.000146521
ZAG-1_Larvae-L4-stage	212	2	0	60	285	3077	1.82728	2.56939e-06	0.00014725
NFYA-1_Larvae-L3-stage	140	1	0	28	77	3966	2.44872	2.581e-06	0.000147887
JUN-1_Larvae-L1-stage	284	3	0.7	47	371	1654	2.04557	2.62139e-06	0.000150137
EGL-5_Larvae-L3-stage	205	1	0	34	117	3430	2.26268	2.68373e-06	0.000153523
CEH-39_Embryos	214	3	0	24	75	3134	2.72694	2.69514e-06	0.000154075
PHA-4_Larvae-L2-stage	170	1	0	26	50	5825	2.38414	2.72671e-06	0.000155812
C01B12.2_Larvae-L2-stage	154	1	0	22	34	7002	2.46801	2.77475e-06	0.000158454
ZTF-11_Embryos	56	1	0.5	12	109	553	5.31685	2.79257e-06	0.000159367
GEI-11_Embryos	242	3	0	48	395	1603	2.02458	2.81529e-06	0.000160542
ELT-3_Embryos	169	1	0.5	28	126	2315	2.56367	2.84685e-06	0.000162148
EFL-1_Larvae-L1-stage	122	1	0	29	65	5154	2.31188	2.85995e-06	0.000162842
ZTF-4_Larvae-L2-stage	117	2	0.5	34	279	1373	2.37044	2.93854e-06	0.000167063
SEM-4_Larvae-L2-stage	170	1	0	24	50	5055	2.53598	2.96905e-06	0.00016867
HPL-2_Fed-L1-stage-larvae	157	1	0.5	50	147	4845	1.87493	2.97585e-06	0.000169038
NHR-10_Larvae-L4-stage	56	1	0.5	15	109	881	4.17171	2.99689e-06	0.000170141
NHR-28_Larvae-L4-stage	257	3	0.5	48	114	6064	1.8544	3.00668e-06	0.000170678
ALY-2_Larvae-L3-stage	169	3	0	31	126	2743	2.39547	3.03526e-06	0.000172245
GEI-11_Larvae-L2-stage	214	3	0	29	75	4375	2.36039	3.05273e-06	0.000173162
F23B12.7_Young-adult	280	2	0	38	149	3158	2.1568	3.06959e-06	0.000174043
CEH-26_Late-Embryonic-stage	98	3	0.7	26	115	2267	2.66348	3.1023e-06	0.000175784
R02D3.7_Larvae-L2-stage	212	1	0	51	285	2460	1.94274	3.12851e-06	0.000177173
FOS-1_Larvae-L3-stage	280	3	0	48	149	4502	1.91106	3.15534e-06	0.000178558
PHA-4_Larvae-L2-stage	154	1	0	20	34	5825	2.697	3.16857e-06	0.000179249
C34F6.9_Larvae-L2-stage	241	1	0	39	98	5236	2.02985	3.17899e-06	0.000179808
NHR-237_Embryos	122	1	0	17	65	1967	3.55105	3.18494e-06	0.000180078
ALY-2_Larvae-L2-stage	117	1	0.5	24	279	788	2.91545	3.22898e-06	0.00018247
UNC-62_Fed-L1-stage-larvae	235	2	0	26	217	1167	2.742	3.34205e-06	0.000188606
ELT-1_Larvae-L2-stage	98	2	0	10	115	356	6.52345	3.36932e-06	0.000190012
PEB-1_Larvae-L2-stage	118	3	0.9	12	227	267	5.28773	3.38364e-06	0.000190697
ELT-3_Embryos	280	2	0.5	34	149	2670	2.28248	3.46632e-06	0.000195001
NHR-6_Larvae-L4-stage	153	1	0.5	21	86	2158	3.022	3.50018e-06	0.000196822
NHR-25_Larvae-L2-stage	222	2	0	89	321	4683	1.5812	3.56492e-06	0.000200141
NHR-28_Larvae-L4-stage	223	3	0	33	56	7812	2.0146	3.58438e-06	0.000201191
LIN-15B_Fed-L1-stage-larvae	208	3	0	29	106	2996	2.4388	3.6491e-06	0.000204627
ALR-1_Larvae-L2-stage	170	1	0	22	50	4362	2.69397	3.72376e-06	0.000208524
ZTF-7_Larvae-L4-stage	251	3	0	70	320	3410	1.71324	3.79263e-06	0.000212132
R02D3.7_Larvae-L2-stage	140	1	0.5	17	77	1657	3.55845	3.83404e-06	0.000214175
LSY-2_Fed-L1-stage-larvae	174	1	0	29	70	4798	2.30603	3.94302e-06	0.000219866
NHR-77_Fed-L1-stage-larvae	284	3	0.7	57	371	2207	1.85919	3.98309e-06	0.000221864
C01B12.2_Larvae-L2-stage	140	1	0	39	77	7002	1.93187	3.98352e-06	0.000221865
ALY-2_Fed-L1-stage-larvae	170	2	0	21	50	4019	2.79098	4.00928e-06	0.000223134
ZAG-1_Fed-L1-stage-larvae	169	1	0	23	126	1694	2.87786	4.01946e-06	0.000223582
ZTF-7_Larvae-L4-stage	5	2	0	36	137	3217	2.1815	4.02161e-06	0.000223654
CES-1_Larvae-L4-stage	161	3	0.5	16	65	1780	3.69328	4.03444e-06	0.00022432
HAM-1_Larvae-L4-stage	39	3	0	72	184	6438	1.62326	4.07104e-06	0.000226188
JUN-1_Larvae-L1-stage	154	1	0	16	34	3762	3.34078	4.07348e-06	0.0002263
ELT-1_Larvae-L3-stage	117	1	0.7	23	279	744	2.95921	4.08425e-06	0.000226826
ALR-1_Larvae-L2-stage	161	3	0.7	18	65	2234	3.31056	4.08604e-06	0.000226877
EGL-5_Larvae-L3-stage	158	3	0	34	96	4354	2.17242	4.09809e-06	0.000227499
GEI-11_Larvae-L2-stage	205	1	0	35	117	3660	2.18286	4.11381e-06	0.000228323
GEI-11_Larvae-L2-stage	117	1	0.7	29	279	1088	2.55147	4.14125e-06	0.000229579
DPL-1_Larvae-L4-stage	39	3	0.7	41	184	2864	2.07787	4.18344e-06	0.000231772
GEI-11_Larvae-L2-stage	206	1	0	27	80	3660	2.46274	4.20279e-06	0.000232721
LIN-13_Larvae-L4-stage	154	1	0.5	12	34	2037	4.62739	4.20896e-06	0.000233037
NHR-23_Larvae-L2-stage	220	3	0	19	224	670	3.38108	4.2556e-06	0.000235447
R02D3.7_Larvae-L2-stage	239	3	0	44	190	3080	2.00805	4.36813e-06	0.000241317
NHR-6_Larvae-L4-stage	170	2	0	18	50	3021	3.18256	4.39176e-06	0.00024247
DPL-1_Fed-L1-stage-larvae	141	1	0	38	108	4568	2.05712	4.51075e-06	0.000248752
MML-1_Larvae-L3-stage	117	1	0.5	11	279	186	5.6611	4.51967e-06	0.000249139
ZAG-1_Larvae-L4-stage	140	1	0.5	17	77	1680	3.50973	4.60999e-06	0.000253719
NHR-77_Larvae-L2-stage	5	2	0	32	137	2691	2.31815	4.63031e-06	0.00025465
AHA-1_Fed-L1-stage-larvae	11	1	0	23	400	521	2.94751	4.64176e-06	0.000255217
LSY-2_Embryos	284	3	0.7	37	371	1191	2.23636	4.69479e-06	0.000258007
F45C12.2_Larvae-L2-stage	235	1	0	29	217	1419	2.51525	4.71114e-06	0.000258879
NHR-77_Larvae-L3-stage	140	1	0.5	21	77	2483	2.93344	4.72469e-06	0.000259569
DPL-1_Larvae-L4-stage	234	3	0	55	107	8136	1.6873	4.81167e-06	0.000263879
NHR-6_Larvae-L4-stage	171	1	0	31	130	2712	2.3483	4.81784e-06	0.000264189
HAM-1_Larvae-L4-stage	214	2	0	35	75	6106	2.04115	4.81942e-06	0.000264249
ALR-1_Larvae-L2-stage	205	1	0	39	117	4362	2.04088	4.8206e-06	0.000264286
HAM-1_Larvae-L4-stage	117	1	0.7	44	279	2065	2.03964	4.83624e-06	0.00026506
FOS-1_Larvae-L2-stage	46	3	0.7	54	275	2812	1.86497	4.84383e-06	0.000265421
NHR-76_Larvae-L4-stage	154	2	0.5	12	34	2068	4.55803	4.92267e-06	0.000269544
LIN-35_Young-adult	170	1	0.5	15	50	2131	3.75978	4.94968e-06	0.00027091
CES-1_Embryos	156	1	0	36	90	5177	2.06351	4.98805e-06	0.000272925
CES-1_Larvae-L4-stage	117	1	0	39	279	1731	2.15669	4.9919e-06	0.000273107
EFL-1_Larvae-L1-stage	206	1	0	33	80	5154	2.13749	5.04324e-06	0.000275859
W03F9.2_L4-Young-Adult-stage-larvae	6	1	0	37	63	8298	1.89022	5.15392e-06	0.000281561
SAX-3_Larvae-L4-stage	96	3	0.7	68	357	2951	1.72384	5.19784e-06	0.000283754
EFL-1_Fed-L1-stage-larvae	219	2	0	52	155	4933	1.81629	5.20039e-06	0.000283864
LIN-13_Larvae-L2-stage	153	1	0	27	86	3415	2.45527	5.2545e-06	0.000286669
SEM-4_Larvae-L2-stage	95	3	0.7	40	192	2663	2.08936	5.26363e-06	0.000287137
LIN-35_Fed-L1-stage-larvae	122	1	0	26	65	4404	2.4257	5.31246e-06	0.00028971
CEH-39_Embryos	6	3	0	21	63	3134	2.84057	5.41324e-06	0.000294962
ZTF-11_Larvae-L3-stage	56	1	0	10	109	397	6.17175	5.42671e-06	0.000295634
F16B12.6_Fed-L1-stage-larvae	174	3	0	19	70	2325	3.11787	5.53927e-06	0.000301235
PHA-4_Larvae-L2-stage	205	1	0	47	117	5825	1.84179	5.54662e-06	0.000301604
FOS-1_Larvae-L2-stage	271	3	0.7	18	54	2812	3.16584	5.55399e-06	0.000301942
ELT-1_Larvae-L3-stage	242	3	0	61	395	2297	1.79555	5.5893e-06	0.000303736
LSY-2_Fed-L1-stage-larvae	141	1	0	39	108	4798	2.01004	5.59061e-06	0.000303776
LSY-2_Embryos	157	3	0	44	147	4099	1.95022	5.59646e-06	0.000304031
LSY-2_Larvae-L2-stage	122	1	0	17	65	2052	3.40395	5.62511e-06	0.000305335
JUN-1_Larvae-L3-stage	154	1	0	14	34	2924	3.76094	5.69159e-06	0.000308752
LIN-35_Fed-L1-stage-larvae	219	1	0	48	155	4404	1.87796	5.74176e-06	0.000311217
UNC-62_Larvae-L3-stage	117	1	0	51	279	2570	1.89958	5.75106e-06	0.000311689
CES-1_Larvae-L3-stage	244	2	0	13	40	2070	4.19313	5.76467e-06	0.000312362
NHR-2_Embryos	5	1	0	24	137	1704	2.74566	5.82094e-06	0.000315249
JUN-1_Larvae-L1-stage	171	1	0	38	130	3762	2.07514	5.83907e-06	0.000316133
SKN-1_Larvae-L4-stage	280	2	0.5	9	149	229	7.04443	5.90376e-06	0.000319503
ZTF-4_Larvae-L1-stage	235	1	0	20	217	775	3.1761	5.92079e-06	0.000320359
NHR-21_Larvae-L2-stage	220	3	0.5	25	224	1094	2.72458	5.93968e-06	0.000321282
SAX-3_Fed-L1-stage-larvae	11	1	0	44	400	1437	2.04438	5.97931e-06	0.000323193
NFYA-1_Larvae-L3-stage	208	1	0	34	106	3966	2.15996	6.03804e-06	0.000326132
CES-1_Larvae-L3-stage	11	1	0	50	400	1725	1.93529	6.06079e-06	0.000327327
NHR-2_Embryos	117	1	0.5	32	279	1295	2.36538	6.15173e-06	0.000331864
LSY-2_Larvae-L4-stage	117	3	0	45	279	2154	1.99981	6.17643e-06	0.000333128
PHA-4_Larvae-L2-stage	234	3	0	49	107	6894	1.77405	6.18398e-06	0.000333501
EOR-1_Larvae-L3-stage	241	1	0	39	98	5379	1.97589	6.26222e-06	0.00033734
R02D3.7_Larvae-L3-stage	284	3	0.7	63	371	2572	1.76328	6.37899e-06	0.000343278
F45C12.2_Fed-L1-stage-larvae	214	2	0	30	75	4800	2.22558	6.40766e-06	0.000344644
EGL-5_Larvae-L3-stage	140	1	0	25	77	3430	2.52802	6.43757e-06	0.000346182
GEI-11_Fed-L1-stage-larvae	153	1	0	33	86	4800	2.13501	6.55522e-06	0.000352041
C01B12.2_Larvae-L2-stage	122	1	0	34	65	7002	1.99512	6.56545e-06	0.000352518
NHR-76_Larvae-L4-stage	170	2	0	17	50	2788	3.25695	6.62404e-06	0.00035541
FOS-1_Larvae-L3-stage	11	1	0	84	400	3498	1.60334	6.69021e-06	0.000358704
NHR-25_Larvae-L2-stage	280	2	0.5	42	149	3795	1.9837	6.70992e-06	0.000359577
ALY-2_Fed-L1-stage-larvae	174	1	0	24	70	3570	2.5649	6.76511e-06	0.000362239
LIN-13_Larvae-L2-stage	205	1	0	33	117	3415	2.20578	6.89741e-06	0.000369136
MEF-2_Fed-L1-stage-larvae	11	1	0	31	400	859	2.40954	6.90251e-06	0.000369333
SKN-1_Larvae-L3-stage	140	1	0	18	77	1926	3.24153	6.91166e-06	0.000369785
NHR-28_Larvae-L4-stage	46	3	0.7	57	275	3070	1.80314	6.92006e-06	0.000370197
SAX-3_Larvae-L2-stage	170	1	0	19	50	3455	2.93738	6.95896e-06	0.000372164
CEH-39_Embryos	141	1	0	27	108	2701	2.47195	7.04066e-06	0.000376227
F23B12.7_Young-adult	154	1	0.5	12	34	2141	4.40262	7.04306e-06	0.000376317
NHR-77_Fed-L1-stage-larvae	205	1	0	41	117	4784	1.95628	7.13962e-06	0.000381205
ZAG-1_Fed-L1-stage-larvae	212	3	0	46	285	2190	1.96831	7.40146e-06	0.000394185
ZTF-7_Larvae-L4-stage	11	1	0	72	400	2861	1.68027	7.40353e-06	0.000394255
CEH-38_Larvae-L4-stage	141	2	0.5	23	108	2072	2.74498	7.40655e-06	0.000394376
NHR-25_Larvae-L2-stage	223	3	0	25	56	4989	2.38981	7.43241e-06	0.000395713
NHR-10_Larvae-L4-stage	222	2	0.7	20	321	529	3.14553	7.45214e-06	0.000396643
JUN-1_Larvae-L3-stage	252	2	0	40	160	3283	2.03373	7.56446e-06	0.000402417
W03F9.2_L4-Young-Adult-stage-larvae	206	1	0	44	80	8298	1.77017	7.58251e-06	0.000403295
HAM-1_Fed-L1-stage-larvae	171	1	0	46	130	5071	1.86357	7.63488e-06	0.000405999
HPL-2_Fed-L1-stage-larvae	98	3	0.5	45	115	5629	1.85656	7.66523e-06	0.00040753
FOS-1_Larvae-L2-stage	284	3	0.7	67	371	2812	1.71518	7.69502e-06	0.000408907
ZAG-1_Fed-L1-stage-larvae	157	3	0	29	147	2190	2.40581	7.74688e-06	0.000411538
C01B12.2_Larvae-L2-stage	257	3	0	57	114	8083	1.65205	7.85286e-06	0.000416579
LSY-2_Fed-L1-stage-larvae	122	1	0	27	65	4798	2.31215	7.92129e-06	0.000419955
ZTF-7_Larvae-L4-stage	117	1	0.7	25	279	889	2.6919	8.00362e-06	0.000423935
AMA-1_Larvae-L3-stage	155	2	0.7	11	52	1116	5.06233	8.06918e-06	0.000427106
LSY-2_Fed-L1-stage-larvae	241	1	0	36	98	4798	2.04476	8.09137e-06	0.000428237
R02D3.7_Larvae-L3-stage	239	2	0	70	190	6090	1.61567	8.16818e-06	0.000431955
LSY-2_Embryos	153	1	0	27	86	3497	2.3977	8.2114e-06	0.000434109
C34F6.9_Larvae-L2-stage	295	3	0	29	58	6219	2.14721	8.33527e-06	0.000440082
CEH-16_Larvae-L2-stage	242	2	0	51	395	1818	1.89672	8.36912e-06	0.000441648
F16B12.6_Fed-L1-stage-larvae	122	1	0	17	65	2116	3.301	8.4632e-06	0.000446388
AMA-1_Larvae-L3-stage	5	3	0	27	137	2114	2.48979	8.46572e-06	0.000446476
CES-1_Embryos	205	1	0	43	117	5177	1.89596	8.52764e-06	0.000449561
JUN-1_Larvae-L3-stage	280	2	0.5	32	149	2535	2.26262	8.64018e-06	0.000454856
FOS-1_Fed-L1-stage-larvae	205	1	0	40	117	4645	1.96568	8.72744e-06	0.00045899
JUN-1_Larvae-L4-stage	140	1	0	23	77	3028	2.63455	8.82789e-06	0.000463948
HPL-2_Fed-L1-stage-larvae	239	3	0	80	190	7327	1.53474	8.82963e-06	0.000463993
PHA-4_Young-adult	140	2	0.5	18	77	1961	3.18368	8.85748e-06	0.00046541
HPL-2_Fed-L1-stage-larvae	39	3	0.7	39	184	2742	2.06445	8.87286e-06	0.000466124
LSY-2_Fed-L1-stage-larvae	208	1	0	38	106	4798	1.99546	8.91338e-06	0.000468019
NHR-6_Larvae-L2-stage	117	1	0.5	63	279	3500	1.72303	8.92965e-06	0.000468686
HPL-2_Fed-L1-stage-larvae	141	1	0	46	108	6283	1.81047	8.97049e-06	0.000470736
ZTF-11_Larvae-L3-stage	117	1	0.7	11	279	200	5.26482	9.02227e-06	0.000473311
NHR-237_Larvae-L1-stage	170	1	0.5	10	50	954	5.59895	9.04506e-06	0.000474459
SAX-3_Larvae-L3-stage	235	2	0	37	217	2133	2.13489	9.07295e-06	0.000475827
SAX-3_Fed-L1-stage-larvae	117	1	0.5	28	279	1074	2.4956	9.21898e-06	0.000483012
GEI-11_Young-adult	5	1	0	28	137	2252	2.42379	9.21913e-06	0.000483012
NHR-237_Embryos	140	1	0	18	77	1967	3.17397	9.23677e-06	0.000483791
LSY-2_Larvae-L1-stage	234	3	0	51	107	7420	1.71557	9.32346e-06	0.000488089
ZIP-2_Larvae-L4-stage	4	1	0	14	123	748	4.06393	9.34206e-06	0.000489013
MAB-5_Embryos	169	1	0.5	12	126	537	4.73654	9.42502e-06	0.000493013
NHR-25_Larvae-L2-stage	6	1	0	24	63	4104	2.47907	9.44772e-06	0.000494003
F45C12.2_Larvae-L3-stage	212	2	0	45	285	2143	1.96775	9.51682e-06	0.00049727
F45C12.2_Larvae-L2-stage	154	1	0.5	9	34	1147	6.16347	9.5593e-06	0.000499093
NHR-28_Larvae-L3-stage	235	2	0	27	217	1316	2.52507	9.64194e-06	0.000503158
ZAG-1_Larvae-L3-stage	170	1	0	13	50	1689	4.1112	9.65191e-06	0.000503578
LSY-2_Fed-L1-stage-larvae	206	1	0	31	80	4798	2.15693	9.69113e-06	0.000505373
GEI-11_Fed-L1-stage-larvae	206	1	0	31	80	4800	2.15603	9.77602e-06	0.000509446
NHR-237_Embryos	170	1	0	14	50	1967	3.80171	9.87762e-06	0.000514282
CES-1_Embryos	239	3	0	72	190	6364	1.59028	9.90057e-06	0.000515222
LSY-2_Larvae-L4-stage	157	3	0.5	26	147	1862	2.53689	9.90809e-06	0.000515511
ELT-1_Larvae-L3-stage	212	2	0	44	285	2079	1.98325	9.99151e-06	0.000519516
MEF-2_Fed-L1-stage-larvae	4	1	0	15	123	859	3.79156	1.00222e-05	0.000520882
F45C12.2_Larvae-L3-stage	235	2	0	37	217	2143	2.12493	1.00708e-05	0.0005232
LSY-2_Fed-L1-stage-larvae	95	3	0.5	56	192	4446	1.75203	1.03377e-05	0.000536007
SAX-3_Larvae-L4-stage	5	2	0	57	137	6607	1.6818	1.03981e-05	0.00053903
FOS-1_Larvae-L3-stage	117	1	0.5	49	279	2482	1.8898	1.04406e-05	0.000541074
PHA-4_Young-adult	280	3	0.5	28	149	2077	2.41635	1.07233e-05	0.000554525
ZTF-4_Larvae-L2-stage	246	3	0	14	57	1714	3.82708	1.07253e-05	0.00055457
SEM-4_Larvae-L2-stage	96	3	0.7	62	357	2663	1.74172	1.0759e-05	0.000556149
LIN-13_Larvae-L2-stage	239	2	0	49	190	3726	1.84852	1.07704e-05	0.000556682
GEI-11_Larvae-L2-stage	154	1	0.5	13	34	2648	3.85631	1.08602e-05	0.000561102
DPL-1_Young-adult	117	2	0.7	31	279	1269	2.33841	1.08755e-05	0.000561806
F23B12.7_Young-adult	214	2	0	23	75	3158	2.59346	1.09086e-05	0.000563272
NHR-237_Larvae-L2-stage	169	1	0	10	126	371	5.71322	1.0953e-05	0.000565344
SKN-1_Larvae-L3-stage	122	1	0	16	65	1926	3.41331	1.09714e-05	0.000566238
ALY-2_Larvae-L3-stage	5	2	0	30	137	2537	2.30518	1.10601e-05	0.000570594
NHR-76_Larvae-L3-stage	222	2	0	52	321	2337	1.85125	1.10619e-05	0.000570605
NHR-28_Larvae-L4-stage	236	1	0.5	129	472	5147	1.41814	1.12097e-05	0.000577801
NHR-25_Larvae-L2-stage	212	3	0	83	285	4989	1.559	1.14122e-05	0.000587605
UNC-62_Larvae-L3-stage	157	3	0.5	35	147	2993	2.12456	1.15078e-05	0.000592294
GEI-11_Larvae-L3-stage	141	1	0	39	108	4943	1.95108	1.15785e-05	0.000595757
NHR-77_Larvae-L4-stage	157	3	0.5	58	147	6281	1.67767	1.15947e-05	0.000596534
NHR-10_Larvae-L4-stage	220	3	0	26	224	1212	2.55769	1.16376e-05	0.000598623
NHR-77_Larvae-L4-stage	154	1	0	22	34	7591	2.27651	1.17176e-05	0.000602559
SAX-3_Larvae-L4-stage	122	1	0	30	65	5844	2.10922	1.19084e-05	0.000611353
ZIP-2_Larvae-L4-stage	235	2	0	20	217	814	3.02392	1.21115e-05	0.000621053
LIN-15B_Fed-L1-stage-larvae	157	3	0.5	29	147	2242	2.35001	1.21135e-05	0.000621095
FOS-1_Larvae-L2-stage	234	3	0.5	43	107	5806	1.84856	1.23639e-05	0.000633315
HLH-30_Late-Embryos	170	2	0	15	50	2298	3.48655	1.23684e-05	0.000633484
NHR-77_Larvae-L4-stage	171	1	0	60	130	7591	1.62381	1.26224e-05	0.000645553
NHR-77_Fed-L1-stage-larvae	6	1	0	26	63	4784	2.30392	1.26355e-05	0.00064616
ELT-1_Larvae-L3-stage	223	3	0	16	56	2297	3.32197	1.27e-05	0.000649016
DVE-1_Late-Embryos	171	1	0	39	130	4044	1.98123	1.27262e-05	0.000650165
UNC-62_Day-Four-Young-Adult	11	1	0	74	400	3015	1.63874	1.28964e-05	0.000658157
UNC-62_Young-adult-Day-4	11	1	0	74	400	3015	1.63874	1.28964e-05	0.000658157
HPL-2_Fed-L1-stage-larvae	174	1	0	33	70	6283	2.00389	1.29235e-05	0.000659413
EOR-1_Larvae-L3-stage	206	1	0	33	80	5379	2.04808	1.29905e-05	0.000662314
NHR-23_Larvae-L3-stage	153	1	0	31	86	4484	2.14695	1.30494e-05	0.000665059
PHA-4_Larvae-L4-stage	271	2	0.7	12	54	1355	4.37999	1.30821e-05	0.000666662
W03F9.2_L4-Young-Adult-stage-larvae	141	1	0	55	108	8298	1.63904	1.3134e-05	0.000669178
F45C12.2_Larvae-L3-stage	154	1	0.5	10	34	1524	5.1542	1.31938e-05	0.000671964
UNC-39_Larvae-L2-stage	220	3	0.7	15	224	476	3.75717	1.32762e-05	0.000675641
LIN-15B_Larvae-L4-stage	208	3	0	17	106	1295	3.30749	1.33337e-05	0.00067817
SEA-2_Larvae-L3-stage	117	1	0.5	24	279	858	2.67759	1.33402e-05	0.000678331
R02D3.7_Larvae-L3-stage	141	1	0	41	108	5364	1.89015	1.3381e-05	0.000680115
ELT-3_Embryos	170	1	0.5	15	50	2315	3.46095	1.35127e-05	0.000686146
MED-1_Embryos	209	1	0	46	822	764	1.95622	1.35172e-05	0.000686307
FOS-1_Larvae-L3-stage	98	3	0.5	30	115	3095	2.25106	1.35946e-05	0.000690036
NHR-28_Larvae-L3-stage	242	3	0	43	395	1457	1.99543	1.37511e-05	0.000697373
ZIP-2_Larvae-L4-stage	220	3	0.5	18	224	663	3.23695	1.37899e-05	0.000699273
SEM-4_Larvae-L2-stage	161	2	0.5	26	65	4636	2.30431	1.37987e-05	0.000699651
W03F9.2_L4-Young-Adult-stage-larvae	122	1	0	37	65	8298	1.83206	1.39497e-05	0.000707037
FOS-1_Larvae-L2-stage	39	3	0	80	184	7681	1.51175	1.39625e-05	0.000707572
PES-1_Larvae-L4-stage	153	1	0	34	86	5209	2.02699	1.3963e-05	0.000707572
ZTF-4_Larvae-L3-stage	280	2	0.5	16	149	817	3.51024	1.40971e-05	0.000714024
NHR-129_Larvae-L2-stage	140	1	0	38	77	7061	1.8666	1.42128e-05	0.0007194
NHR-237_Embryos	239	3	0	35	190	2303	2.13622	1.4263e-05	0.000721735
GEI-11_Young-adult	212	2	0	50	285	2530	1.85195	1.47441e-05	0.00074393
NHR-28_Larvae-L3-stage	169	1	0.5	14	126	762	3.89428	1.51832e-05	0.000764984
F23B12.7_Young-adult	205	1	0	29	117	2897	2.28501	1.52999e-05	0.000770418
EFL-1_Young-adult	141	3	0	47	108	6617	1.75646	1.5544e-05	0.000781437
LSY-2_Larvae-L4-stage	169	1	0.5	21	126	1581	2.81541	1.56313e-05	0.000785526
FOS-1_Fed-L1-stage-larvae	239	3	0	65	190	5606	1.62979	1.58403e-05	0.00079542
GEI-11_Larvae-L3-stage	241	1	0	36	98	4943	1.98477	1.60303e-05	0.000804344
LSY-2_Larvae-L1-stage	153	1	0	38	86	6237	1.89206	1.61496e-05	0.00080987
AHA-1_Fed-L1-stage-larvae	220	3	0	17	224	607	3.33916	1.62139e-05	0.000812703
[truncated: 1,185 more rows]
