# Supplementary material for: Overlapping cell population expression profiling and regulatory inference in C. elegans
Source: BMC Genomics. 2016 Feb 29;17:159. doi: 10.1186/s12864-016-2482-z (PMC4772325; doi:10.1186/s12864-016-2482-z)
Supplement: Additional file 20: Table S17. — Non-coding RNAs which clustered in genes with enriched anatomy annotation. (XLSX 7 kb) [file 12864_2016_2482_MOESM20_ESM.xlsx]

## Sheet: Sheet1
Non-coding gene	Max. RPM	Cluster	Anatomy ID	Anatomy p	Anatomy group
linc-11	309.12	212	WBbt:0006749	0.00197	nerve ring
linc-8	218.071	157	WBPaper00037950:A-class-motor-neurons_larva_enriched	1.29e-13	A class motor neurons larva
anr-28	72.416	95	WBbt:0005813	1.04e-09	body wall musculature
anr-26	71.941	95	WBbt:0005813	1.04e-09	body wall musculature
linc-4	69.034	140	WBPaper00037950:BAG-neuron_expressed	0.0369	BAG neuron expressed
linc-16	64.998	239	WBPaper00037950:bodywall-muscle_larva_enriched	4.98e-05	bodywall muscle larva
linc-14	55.55	157	WBPaper00037950:A-class-motor-neurons_larva_enriched	1.29e-13	A class motor neurons larva
linc-25	53.175	245	WBbt:0005100	1.61e-09	lateral pharyngeal ganglion right neuron
linc-13	45.51	95	WBbt:0005813	1.04e-09	body wall musculature
linc-56	35.789	287	WBPaper00037950:all-neurons_larva_enriched	9.7e-08	all neurons larva
linc-1	30.975	84	WBPaper00037950:excretory-cell_larva_SelectivelyEnriched	0.00298	excretory cell larva
linc-73	27.987	157	WBPaper00037950:A-class-motor-neurons_larva_enriched	1.29e-13	A class motor neurons larva
linc-2	25.522	140	WBPaper00037950:BAG-neuron_expressed	0.0369	BAG neuron expressed
linc-47	21.894	222	WBPaper00037950:hypodermis_embryo_enriched	5.87e-24	hypodermis embryo
linc-27	14.013	156	WBPaper00037950:dopaminergic-neurons_larva_enriched	0.0414	dopaminergic neurons larva
linc-17	12.841	72	WBbt:0005813	3.77e-23	body wall musculature
linc-42	10.026	280	WBbt:0005760	1.62e-12	somatic nervous system
linc-87	9.995	45	WBPaper00037950:pharyngeal-muscle_embryo_SelectivelyEnriched	0.00198	pharyngeal muscle embryo
linc-149	5.859	284	WBbt:0005760	1.24e-17	somatic nervous system
linc-102	5.418	212	WBbt:0006749	0.00197	nerve ring
linc-15	5.269	250	WBbt:0004096	2.34e-05	PQR
linc-77	5.266	209	WBPaper00037950:CEP-sheath-cells_expressed	7.33e-06	CEP sheath cells expressed
linc-43	3.708	72	WBbt:0005813	3.77e-23	body wall musculature
linc-36	2.883	245	WBbt:0005100	1.61e-09	lateral pharyngeal ganglion right neuron
linc-39	2.672	222	WBPaper00037950:hypodermis_embryo_enriched	5.87e-24	hypodermis embryo
linc-34	2.574	45	WBPaper00037950:pharyngeal-muscle_embryo_SelectivelyEnriched	0.00198	pharyngeal muscle embryo
anr-42	1.86	118	WBPaper00037950:pharyngeal-muscle_embryo_enriched	0.0153	pharyngeal muscle embryo
linc-126	1.819	221	WBPaper00037950:hypodermis_embryo_SelectivelyEnriched	0.00145	hypodermis embryo
linc-101	1.544	45	WBPaper00037950:pharyngeal-muscle_embryo_SelectivelyEnriched	0.00198	pharyngeal muscle embryo
linc-94	1.432	96	WBPaper00037950:hypodermis_embryo_enriched	6.67e-125	hypodermis embryo
linc-88	1.3	170	WBPaper00037950:hypodermis_larva_enriched	0.0257	hypodermis larva
linc-128	1.108	295	WBPaper00037950:A-class-motor-neurons_larva_enriched	0.00211	A class motor neurons larva
linc-5	475.39	141
linc-113	99.675	113
linc-68	94.613	83
linc-22	48.947	180
linc-24	47.837	85
linc-12	32.923	86
linc-55	28.896	175
anr-25	26.644	141
linc-29	24.066	208
anr-24	22.482	53
linc-9	21.268	207
anr-8	14.17	241
anr-31	14.154	56
linc-52	13.746	257
linc-44	12.477	187
linc-152	11.005	294
linc-76	10.347	153
anr-35	9.668	197
anr-10	9.143	31
linc-111	9.011	31
anr-40	8.838	236
anr-36	8.599	265
linc-80	8.316	91
linc-109	7.291	241
linc-7	7.15	99
linc-40	6.399	182
linc-6	6.096	17
linc-91	6.066	195
linc-81	5.951	185
linc-20	5.134	207
linc-57	5.073	99
linc-10	4.643	146
linc-58	4.58	146
linc-103	4.412	8
linc-45	4.406	31
linc-64	4.302	75
linc-35	3.818	49
linc-169	3.167	264
linc-168	3.051	31
anr-34	3.041	238
anr-18	2.405	296
linc-144	2.382	217
linc-98	2.253	31
linc-118	2.209	62
linc-31	2.206	208
linc-143	1.942	78
linc-159	1.917	266
linc-154	1.86	117
linc-33	1.784	188
anr-14	1.688	176
linc-131	1.664	180
linc-19	1.656	31
linc-78	1.637	261
linc-21	1.568	163
linc-74	1.527	146
linc-50	1.305	207
linc-26	1.235	238
linc-85	1.198	108
linc-75	1.193	14
linc-148	1.178	126
linc-60	1.105	86
anr-3	1.093	85
linc-133	1.03	48
linc-116	1.009	73
